# Supplementary material for: Transcriptome-wide decoding the roles of aberrant splicing in melanoma MAPK-targeted resistance evolution
Source: EMBO Rep. 2025 Jul 18;26(16):4180–96. doi: 10.1038/s44319-025-00521-6 (PMC12373858; doi:10.1038/s44319-025-00521-6)
Supplement: Supplementary file 1 — Table EV1 [file 44319_2025_521_MOESM1_ESM.xlsx]

## Sheet: Table EV1
Table EV1. Functional enrichment analysis of differentially expressed splicing isoforms.
GO term	Z-score	FDR	Overlap	Term_number
positive regulation of cellular process	18.15	6.18e-76	71.81	940
regulation of biological quality	18	2.47e-75	71.53	817
regulation of localization	17.58	3.53e-75	71.53	529
regulation of cellular component organization	17.29	1.53e-71	68.02	588
negative regulation of cellular process	17.5	7.09e-71	67.45	869
regulation of multicellular organismal process	16.97	4.45e-68	64.73	646
regulation of developmental process	16.48	8.52e-65	61.52	571
regulation of signal transduction	16.08	8.92e-62	58.55	551
cell communication	15.99	8.76e-60	56.61	717
response to organic substance	15.68	4.73e-58	54.92	617
signaling	15.67	8.84e-58	54.7	645
cellular localization	15.14	9.25e-55	51.71	524
cellular response to chemical stimulus	15.18	1.15e-54	51.65	570
movement of cell or subcellular component	14.88	2.49e-54	51.35	407
regulation of cellular metabolic process	15.21	2.77e-53	50.33	970
regulation of primary metabolic process	15.13	7.92e-53	49.91	939
immune system process	14.51	3.04e-51	48.37	420
embryo development	14.44	3.04e-51	48.37	386
regulation of molecular function	14.52	3.98e-51	48.28	433
neuron development	14.19	9.47e-51	47.92	323
macromolecule localization	14.39	5.06e-50	47.22	447
cell morphogenesis	13.88	3.41e-49	46.41	293
regulation of nitrogen compound metabolic process	14.46	2.19e-48	45.62	901
positive regulation of response to stimulus	14.09	2.89e-48	45.52	411
reproduction	14.07	3.5e-47	44.45	515
locomotion	13.84	9.08e-47	44.07	389
plasma membrane bounded cell projection organization	13.77	9.08e-47	44.07	359
response to stress	14.08	5.16e-46	43.34	847
multi-organism process	13.93	9.98e-46	43.06	615
epithelium development	13.49	1.21e-44	42	366
positive regulation of metabolic process	13.75	1.52e-44	41.91	612
localization of cell	13.26	2.97e-44	41.63	297
animal organ morphogenesis	13.32	3.3e-44	41.6	321
protein-containing complex subunit organization	13.53	3.46e-44	41.59	428
circulatory system development	13.02	4.79e-43	40.46	276
tube development	12.96	7.35e-42	39.29	309
cellular protein modification process	13.16	3.39e-41	38.64	512
regulation of cell proliferation	12.76	2.64e-40	37.76	319
transport	13.01	1.22e-39	37.1	716
negative regulation of response to stimulus	12.64	2.23e-39	36.85	329
cell part morphogenesis	12.35	2.64e-39	36.79	237
response to oxygen-containing compound	12.7	4.69e-39	36.55	395
tissue morphogenesis	12.23	4.98e-38	35.54	251
positive regulation of signaling	12.38	8.22e-38	35.33	322
negative regulation of signaling	12.26	2.16e-37	34.92	294
response to external stimulus	12.5	5e-37	34.57	560
central nervous system development	12.13	5.06e-37	34.57	267
response to abiotic stimulus	12.35	1.28e-36	34.17	448
system process	12.13	2.84e-36	33.84	317
negative regulation of metabolic process	11.84	1.81e-33	31.04	507
regulation of biosynthetic process	11.68	3.33e-32	29.8	699
growth	11.01	8.87e-31	28.39	225
response to drug	10.91	1.18e-29	27.27	267
regulation of gene expression	10.73	2.19e-27	25.02	719
phosphorus metabolic process	10.35	6.37e-26	23.56	439
head development	10.06	7.14e-26	23.52	197
muscle organ development	9.47	1.05e-24	22.39	121
response to endogenous stimulus	9.96	2.23e-24	22.07	330
establishment or maintenance of cell polarity	9.04	1.28e-23	21.32	97
catabolic process	9.83	1.92e-23	21.15	456
cell recognition	7.8	1.85e-17	15.34	78
striated muscle tissue development	7.64	2.26e-16	14.3	83
actin filament organization	6.97	1.94e-13	11.53	84
gene expression	5.98	1.21e-09	7.92	459
mesoderm development	4.53	2.28e-06	4.81	39
sarcomere organization	4.16	1.38e-05	4.08	31
cellular nitrogen compound metabolic process	3.92	5.06e-05	3.55	866
biosynthetic process	3.56	0.000206	3.01	734
organic cyclic compound metabolic process	3.37	0.000415	2.75	788
cellular aromatic compound metabolic process	3.18	0.000813	2.5	744
heterocycle metabolic process	2.8	0.00284	2.05	726
small molecule metabolic process	2.78	0.003	2.03	448
