# Supplementary material for: Transcriptome-wide decoding the roles of aberrant splicing in melanoma MAPK-targeted resistance evolution
Source: EMBO Rep. 2025 Jul 18;26(16):4180–96. doi: 10.1038/s44319-025-00521-6 (PMC12373858; doi:10.1038/s44319-025-00521-6)
Supplement: Supplementary file 2 — Table EV2 [file 44319_2025_521_MOESM2_ESM.xlsx]

## Sheet: Table EV2
Table EV2. Aberrant expressed splicing isoforms in MAPK pathway.
isoform_id	gene_name	transcript_name	up-regulation	down-regulation	OncoKB_TSGorOnco	DiverDBv3_SKCM_divergene	Sanger_TSCorOnco	RNAact_drug_sensitivity	Roger_cancer_gene	TCGA
ENST00000498971.6	CD14	CD14-203	25	15
ENST00000530003.5	RPS6KA1	RPS6KA1-216	24	12
ENSG00000070831.15_novel_1	CDC42	CDC42_novel_1	23	11	Onc			T	T
ENST00000453788.6	HSPA8	HSPA8-202	23	16			T	T
ENSG00000162889.10_novel_305	MAPKAPK2	MAPKAPK2_novel_305	23	9
ENST00000372067.7	VEGFA	VEGFA-205	23	10	Onc				T	T
ENSG00000184371.13_novel_2	CSF1	CSF1_novel_2	22	9				T
ENSG00000079277.20_novel_1	MKNK1	MKNK1_novel_1	22	3				T
ENST00000391919.1	PPP5C	PPP5C-202	22	12
ENST00000189444.10	NFKB2	NFKB2-201	21	7		T			T
ENST00000348035.8	RAC1	RAC1-201	21	5	Onc	T	T	T	T
ENSG00000128340.14_novel_1	RAC2	RAC2_novel_1	21	13	Onc				T
ENST00000340833.4	CDC25B	CDC25B-202	20	13
ENST00000620164.4	DAXX	DAXX-211	20	13	TSG				T
ENST00000553716.5	PGF	PGF-203	20	8					T
ENST00000574954.5	ARRB2	ARRB2-216	19	5						T
ENSG00000109971.13_novel_1	HSPA8	HSPA8_novel_1	19	12			T	T
ENST00000394820.8	NFKB1	NFKB1-202	19	10				T	T
ENST00000394853.8	PPP3CA	PPP3CA-202	19	10				T
ENST00000528057.5	RPS6KA4	RPS6KA4-202	19	8	Onc			T
ENST00000619485.4	TP53	TP53-226	19	12	TSG	T	T	T	T	T
ENST00000360025.7	ARRB1	ARRB1-201	18	10				T
ENST00000361818.9	MAP2K3	MAP2K3-203	17	9				T
ENST00000374040.7	MAP3K6	MAP3K6-202	17	10						T
ENST00000405484.5	RAC2	RAC2-203	17	1	Onc				T
ENSG00000160551.11_novel_1	TAOK1	TAOK1_novel_1	17	7			T	T
ENST00000533540.5	HSPA8	HSPA8-221	16	24			T	T		T
ENST00000543393.5	RAP1B	RAP1B-229	16	5				T
ENST00000496384.7	BRAF	BRAF-204	15	8	Onc	T	T	T	T
ENST00000517513.5	CASP3	CASP3-205	15	7				T	T
ENST00000370985.4	GADD45A	GADD45A-201	15	7				T
ENSG00000116473.14_novel_24	RAP1A	RAP1A_novel_24	15	22				T
ENST00000426016.5	SOS1	SOS1-203	15	8	Onc	T	T	T	T
ENST00000395200.5	MAPK3	MAPK3-204	14	5	Onc				T
ENST00000644902.1	RAPGEF2	RAPGEF2-215	14	4				T
ENST00000344548.7	CDC42	CDC42-202	13	5	Onc			T	T
ENST00000444578.1	FLNA	FLNA-208	13	6
ENST00000401529.3	RAC2	RAC2-202	13	2	Onc				T
ENST00000372801.5	STK4	STK4-201	13	5			T		T
ENST00000346341.6	ARRB2	ARRB2-202	12	4
ENST00000422373.5	FLNA	FLNA-206	12	25						T
ENST00000450214.6	RAP1B	RAP1B-207	12	4				T
ENST00000355740.6	FAS	FAS-204	11	3	TSG			T	T
ENST00000637481.1	MEF2C	MEF2C-249	11	4
ENSG00000133703.11_novel_2	KRAS	KRAS_novel_2	10	2	Onc	T	T	T	T
ENST00000532791.5	FGFR1	FGFR1-238	9	18	Onc			T	T
ENST00000229795.7	MAPK14	MAPK14-202	9	0				T
ENSG00000105329.9_novel_147	TGFB1	TGFB1novel_147	9	1				T	T
ENSG00000073803.13_novel_1	MAP3K13	MAP3K13_novel_1	8	1	Onc
ENST00000370689.6	PRKACB	PRKACB-206	8	1				T	T	T
ENST00000424901.5	AKT2	AKT2-210	7	22	Onc			T	T
ENSG00000156711.16_novel_1	MAPK13	MAPK13_novel_1	7	0				T
ENST00000284165.10	MAX	MAX-202	6	17	TSG		T	T	T	T
ENSG00000067182.7_novel_1	TNFRSF1A	TNFRSF1Anovel_1	6	16
ENSG00000173511.9_novel_40	VEGFB	VEGFBnovel_40	6	16				T	T
ENST00000417037.7	MYD88	MYD88-203	5	14	Onc			T	T
ENSG00000123358.19_novel_1	NR4A1	NR4A1_novel_1	4	14				T	T
ENST00000340107.8	FGFR3	FGFR3-202	3	11	Onc	T		T	T	T
ENST00000650026.1	MKNK1	MKNK1-230	3	12				T
ENST00000650508.1	MKNK1	MKNK1-231	3	10				T
ENST00000358537.7	FLNB	FLNB-202	2	16				T		T
ENSG00000197461.13_novel_53	PDGFA	PDGFA_novel_53	1	13				T	T
ENST00000400259.5	CDC42	CDC42-203	0	9	Onc			T	T
