# Supplementary material for: Transcriptome-wide decoding the roles of aberrant splicing in melanoma MAPK-targeted resistance evolution
Source: EMBO Rep. 2025 Jul 18;26(16):4180–96. doi: 10.1038/s44319-025-00521-6 (PMC12373858; doi:10.1038/s44319-025-00521-6)
Supplement: Supplementary file 3 — Table EV3 [file 44319_2025_521_MOESM3_ESM.xlsx]

## Sheet: Table EV3
Table EV3.Aberrant expressed splicing isoforms in PI3K pathway.
isoform_id	gene_name	transcript_name	up-regulation	down-regulation	OncoKB_TSGorOnco	DiverDBv3_SKCM_divergene	Sanger_TSCorOnco	RNAact_drug_sensitivity	Roger_cancer_gene	TCGA
ENSG00000143384.12_novel_2	MCL1	MCL1_novel_2	27	9	Onc			T	T
ENST00000414200.6	CCND3	CCND3-204	24	8	Onc				T
ENST00000342216.8	PKN1	PKN1-202	23	13				T		T
ENST00000537320.5	TNC	TNC-211	23	9				T	T	T
ENST00000372067.7	VEGFA	VEGFA-205	23	10	Onc				T	T
ENSG00000184371.13_novel_2	CSF1	CSF1_novel_2	22	9				T
ENSG00000080824.18_novel_1	HSP90AA1	HSP90AA1_novel_1	22	10					T
ENSG00000096384.19_novel_13	HSP90AB1	HSP90AB1_novel_13	22	13				T	T
ENSG00000130702.15_novel_1	LAMA5	LAMA5_novel_1	22	10				T	T
ENST00000545054.6	PCK2	PCK2-203	22	5				T
ENST00000348035.8	RAC1	RAC1-201	21	5	Onc	T	T	T	T
ENST00000409322.5	EIF4E2	EIF4E2-204	20	8
ENST00000553716.5	PGF	PGF-203	20	8					T
ENST00000394820.8	NFKB1	NFKB1-202	19	10				T	T
ENST00000619485.4	TP53	TP53-226	19	12	TSG	T	T	T	T	T
ENST00000454220.6	PPP2R1A	PPP2R1A-203	18	6	TSG		T	T	T
ENST00000556260.6	PPP2R5C	PPP2R5C-218	16	8
ENST00000612273.1	COL6A1	COL6A1-207	15	3				T
ENST00000426016.5	SOS1	SOS1-203	15	8	Onc	T	T	T	T
ENST00000508233.5	SPP1	SPP1-207	15	22				T		T
ENST00000544972.1	TNC	TNC-213	15	23				T	T	T
ENSG00000142166.12_novel_59	IFNAR1	IFNAR1_novel_59	14	7				T
ENST00000395200.5	MAPK3	MAPK3-204	14	5	Onc				T
ENST00000528577.5	SGK1	SGK1-223	14	5	Onc			T	T	T
ENST00000550595.1	HSP90B1	HSP90B1-207	13	2				T	T
ENSG00000082701.15_novel_17	GSK3B	GSK3B_novel_17	12	4	Onc				T
ENSG00000082701.15_novel_16	GSK3B	GSK3B_novel_16	12	19	Onc				T
ENSG00000112769.18_novel_1	LAMA4	LAMA4_novel_1	12	3				T	T
ENSG00000143384.12_novel_14	MCL1	MCL1_novel_14	12	23	Onc			T	T
ENST00000552388.1	CDK4	CDK4-212	10	22	Onc			T	T	T
ENSG00000133703.11_novel_2	KRAS	KRAS_novel_2	10	2	Onc	T	T	T	T
ENSG00000051382.8_novel_1	PIK3CB	PIK3CBnovel_1	10	3	Onc		T	T	T
ENST00000237305.11	SGK1	SGK1-201	10	2	Onc			T	T
ENST00000532791.5	FGFR1	FGFR1-238	9	18	Onc			T	T
ENST00000230538.11	LAMA4	LAMA4-201	9	30				T	T	T
ENST00000315377.4	RPS6	RPS6-201	9	27
ENST00000620463.1	COL1A2	COL1A2-213	8	17
ENST00000404220.7	IFNAR2	IFNAR2-205	8	17						T
ENST00000413996.7	SGK1	SGK1-205	8	16	Onc			T	T
ENST00000397492.1	YWHAH	YWHAH-202	8	26
ENST00000424901.5	AKT2	AKT2-210	7	22	Onc			T	T
ENST00000551800.5	CDK4	CDK4-209	7	20	Onc			T	T
ENST00000409098.5	EIF4E2	EIF4E2-202	7	20
ENST00000456850.6	IL2RG	IL2RG-204	7	15				T
ENST00000409514.5	EIF4E2	EIF4E2-207	6	21
ENST00000431068.5	GNB2	GNB2-208	6	20				T
ENST00000614857.4	SPP1	SPP1-211	6	16				T
ENSG00000173511.9_novel_40	VEGFB	VEGFBnovel_40	6	16				T	T
ENST00000571732.5	YWHAE	YWHAE-208	6	20				T
ENST00000573026.1	YWHAE	YWHAE-210	6	19				T
ENSG00000123358.19_novel_1	NR4A1	NR4A1_novel_1	4	14				T	T
ENST00000535648.5	TNC	TNC-210	4	14				T	T
ENST00000340107.8	FGFR3	FGFR3-202	3	11	Onc	T		T	T	T
ENSG00000197461.13_novel_53	PDGFA	PDGFA_novel_53	1	13				T	T
ENST00000457183.6	THBS3	THBS3-203	0	12				T
