# Supplementary material for: Transcriptome-wide decoding the roles of aberrant splicing in melanoma MAPK-targeted resistance evolution
Source: EMBO Rep. 2025 Jul 18;26(16):4180–96. doi: 10.1038/s44319-025-00521-6 (PMC12373858; doi:10.1038/s44319-025-00521-6)
Supplement: Supplementary file 4 — Table EV4 [file 44319_2025_521_MOESM4_ESM.xlsx]

## Sheet: Table EV4
Table EV4. POSTAR3 predicted binding sites between hnRNPK and Akt2 in mouse.
Splicing factor	Position	PhastCons score	PhyloP score	Method
HNRNPK	chr7:27614200-27614250	0.99	1.804	DeepBind
HNRNPK	chr7:27639350-27639400	0.398	0.387	DeepBind
HNRNPK	chr7:27619200-27619250	0.052	-0.077	DeepBind
HNRNPK	chr7:27604100-27604150	0.013	0.1	DeepBind
HNRNPK	chr7:27599550-27599600	0.008	0.174	DeepBind
HNRNPK	chr7:27612100-27612150	0.008	0.019	DeepBind
HNRNPK	chr7:27632500-27632550	0.005	-0.386	DeepBind
HNRNPK	chr7:27609950-27610000	0.003	-0.246	DeepBind
HNRNPK	chr7:27594650-27594700	0.001	-0.313	DeepBind
HNRNPK	chr7:27611300-27611350	0.001	-0.264	DeepBind
HNRNPK	chr7:27639450-27639500	0.126	0.104	FIMO
HNRNPK	chr7:27621450-27621500	0.081	0.128	FIMO
HNRNPK	chr7:27604050-27604100	0.015	0.149	FIMO
HNRNPK	chr7:27614200-27614250	0.99	1.804	TESS
HNRNPK	chr7:27639350-27639400	0.398	0.387	TESS
HNRNPK	chr7:27619200-27619250	0.052	-0.077	TESS
HNRNPK	chr7:27604100-27604150	0.013	0.1	TESS
HNRNPK	chr7:27599550-27599600	0.008	0.174	TESS
HNRNPK	chr7:27612100-27612150	0.008	0.019	TESS
HNRNPK	chr7:27632500-27632550	0.005	-0.386	TESS
HNRNPK	chr7:27609950-27610000	0.003	-0.246	TESS
HNRNPK	chr7:27594650-27594700	0.001	-0.313	TESS
HNRNPK	chr7:27611300-27611350	0.001	-0.264	TESS
