# Supplementary material for: Transcriptome-wide decoding the roles of aberrant splicing in melanoma MAPK-targeted resistance evolution
Source: EMBO Rep. 2025 Jul 18;26(16):4180–96. doi: 10.1038/s44319-025-00521-6 (PMC12373858; doi:10.1038/s44319-025-00521-6)
Supplement: Supplementary file 5 — Table EV5 [file 44319_2025_521_MOESM5_ESM.xlsx]

## Sheet: Table EV5
Table EV5. Clinical patient information.
Pt	Age	Ethnicity	Gender
1	28	Han Chinese	Female
2	64	Han Chinese	Female
3	69	Han Chinese	Female
