# Supplementary material for: Transcriptome-wide decoding the roles of aberrant splicing in melanoma MAPK-targeted resistance evolution
Source: EMBO Rep. 2025 Jul 18;26(16):4180–96. doi: 10.1038/s44319-025-00521-6 (PMC12373858; doi:10.1038/s44319-025-00521-6)
Supplement: Supplementary file 8 — Dataset EV1 [file 44319_2025_521_MOESM8_ESM.xlsx]

## Sheet: Dataset EV1
Dataset EV1. Splicing isoforms with significant alternation in melanoma.
isoform_id	gene_name	transcript_name	transcript_type	interactiong_domains	up-regulation	down-regulation	OncoKB_TSGorOnco	DiverDBv3_SKCM_divergene	Sanger_TSCorOnco	RNAact_drug_sensitivity	Roger_cancer_gene	TCGA
ENST00000347699.8	MAP4K4	MAP4K4-203	protein_coding	Domain missing	32	7				TRUE
ENST00000337392.9	CLPTM1	CLPTM1-201	protein_coding	Domain missing	30	9
ENST00000477391.6	DBN1	DBN1-207	protein_coding	Domain missing	30	8				TRUE		TRUE
ENST00000389675.6	MRPL28	MRPL28-202	protein_coding	Domain missing	29	10						TRUE
ENST00000518738.1	ATP6V1C1	ATP6V1C1-202	protein_coding	Domain missing	29	11				TRUE		TRUE
ENST00000533608.5	EXT2	EXT2-210	protein_coding	Domain missing	29	10
ENST00000592290.5	FXYD5	FXYD5-213	nonsense_mediated_decay		29	6
ENST00000597629.1	ZFP36	ZFP36-203	protein_coding	Domain missing	29	6				TRUE		TRUE
ENSG00000156261.12_novel_1	CCT8	CCT8_novel_1	-		28	11				TRUE	TRUE
ENST00000230990.6	HBEGF	HBEGF-201	protein_coding	Domain missing	28	8				TRUE
ENST00000246006.4	CD93	CD93-201	protein_coding	Domain missing	28	8				TRUE
ENST00000326974.8	KLHDC3	KLHDC3-202	protein_coding	Domain missing	28	7				TRUE
ENST00000368716.8	S100A4	S100A4-204	protein_coding	Domain missing	28	10				TRUE
ENST00000368902.1	SCNM1	SCNM1-201	protein_coding	Domain missing	28	6				TRUE		TRUE
ENST00000422781.5	RHOA	RHOA-203	protein_coding	Domain missing	28	11	Onc	TRUE	TRUE	TRUE	TRUE
ENST00000477092.5	ABCB8	ABCB8-211	protein_coding	Domain retaion	28	11				TRUE
ENST00000538440.6	BCAR1	BCAR1-207	protein_coding	Domain retaion	28	10				TRUE		TRUE
ENST00000543351.5	VDAC2	VDAC2-214	protein_coding	Domain missing	28	5						TRUE
ENST00000614558.2	MID1IP1	MID1IP1-204	protein_coding	Domain missing	28	11
ENSG00000101444.12_novel_2	AHCY	AHCY_novel_2	-		27	8				TRUE
ENSG00000143384.12_novel_2	MCL1	MCL1_novel_2	-		27	9	Onc			TRUE	TRUE
ENST00000220849.9	EIF3E	EIF3E-201	protein_coding	Domain missing	27	8
ENST00000236273.8	SYF2	SYF2-201	protein_coding	Domain missing	27	9				TRUE
ENST00000246533.7	CAPNS1	CAPNS1-201	protein_coding	Domain missing	27	10				TRUE
ENST00000261813.8	PFDN1	PFDN1-201	protein_coding	Domain missing	27	6				TRUE
ENST00000261918.9	SEMA7A	SEMA7A-201	protein_coding	Domain missing	27	8				TRUE
ENST00000303562.8	FOS	FOS-201	protein_coding	Domain missing	27	8				TRUE	TRUE	TRUE
ENST00000309007.9	DBN1	DBN1-202	protein_coding	Domain missing	27	12				TRUE
ENST00000317147.9	CNOT1	CNOT1-201	protein_coding	Domain missing	27	12			TRUE	TRUE
ENST00000321725.10	STAB1	STAB1-201	protein_coding	Domain missing	27	10				TRUE
ENST00000330452.7	PRKCD	PRKCD-201	protein_coding	Domain missing	27	10				TRUE
ENST00000336083.7	RAB6A	RAB6A-202	protein_coding	Domain retaion	27	10				TRUE
ENST00000348943.7	HNRNPM	HNRNPM-202	protein_coding	Domain missing	27	6				TRUE		TRUE
ENST00000352957.8	MRPL39	MRPL39-202	protein_coding		27	10				TRUE
ENST00000361288.8	TAF11	TAF11-201	protein_coding	Domain missing	27	8
ENST00000370651.6	AL135905.2	AL135905.2-201	protein_coding		27	11
ENST00000372600.8	LRRC8A	LRRC8A-203	protein_coding	Domain missing	27	12		TRUE		TRUE
ENST00000372622.7	DNTTIP1	DNTTIP1-201	protein_coding	Domain missing	27	7				TRUE
ENST00000373425.7	ANGPTL2	ANGPTL2-202	protein_coding	Domain missing	27	9
ENST00000375142.5	CAPZB	CAPZB-203	protein_coding	Domain missing	27	8				TRUE	TRUE
ENST00000382361.7	FSCN1	FSCN1-201	protein_coding	Domain missing	27	6				TRUE
ENST00000425753.6	TSTA3	TSTA3-201	protein_coding	Domain missing	27	10				TRUE
ENST00000482525.5	RAB7A	RAB7A-203	protein_coding	Domain retaion	27	9				TRUE		TRUE
ENST00000533603.5	SERPINH1	SERPINH1-215	protein_coding	Domain missing	27	12
ENST00000539074.1	POLD4	POLD4-211	protein_coding		27	10
ENST00000548249.5	DCTN2	DCTN2-209	protein_coding	Domain missing	27	9				TRUE
ENST00000597130.5	NR1H2	NR1H2-207	protein_coding	Domain retaion	27	9				TRUE
ENST00000616054.1	CCL18	CCL18-201	protein_coding	Domain missing	27	15				TRUE		TRUE
ENST00000644774.1	ACTG1	ACTG1-217	protein_coding	Domain missing	27	12	TSG			TRUE
ENSG00000100097.11_novel_3	LGALS1	LGALS1_novel_3	-		26	11
ENSG00000124491.15_novel_1	F13A1	F13A1_novel_1	-		26	9
ENSG00000168175.14_novel_2	MAPK1IP1L	MAPK1IP1L_novel_2	-		26	9				TRUE
ENSG00000197043.13_novel_1	ANXA6	ANXA6_novel_1	-		26	14				TRUE
ENSG00000198959.11_novel_1	TGM2	TGM2_novel_1	-		26	7				TRUE
ENST00000216281.12	HSP90AA1	HSP90AA1-201	protein_coding	Domain missing	26	13					TRUE	TRUE
ENST00000233114.12	MDH1	MDH1-201	protein_coding	Domain missing	26	8						TRUE
ENST00000233809.8	IGFBP2	IGFBP2-201	protein_coding	Domain missing	26	8				TRUE
ENST00000244741.9	CDKN1A	CDKN1A-201	protein_coding	Domain missing	26	10	TSG	TRUE	TRUE	TRUE	TRUE	TRUE
ENST00000253023.7	UBE2M	UBE2M-201	protein_coding	Domain missing	26	10				TRUE
ENST00000260563.4	RTCA	RTCA-201	protein_coding	Domain missing	26	8						TRUE
ENST00000261776.9	VAC14	VAC14-201	protein_coding	Domain missing	26	11				TRUE
ENST00000269980.6	BCKDHA	BCKDHA-201	protein_coding	Domain missing	26	9
ENST00000315436.7	WSB2	WSB2-201	protein_coding	Domain missing	26	6				TRUE		TRUE
ENST00000323798.7	GYS1	GYS1-202	protein_coding	Domain missing	26	2				TRUE
ENST00000327247.9	GBA	GBA-201	protein_coding	Domain missing	26	11						TRUE
ENST00000327428.9	BOLA3	BOLA3-202	protein_coding	Domain missing	26	4						TRUE
ENST00000352301.8	HNRNPD	HNRNPD-202	protein_coding	Domain missing	26	12
ENST00000357065.8	HNRNPF	HNRNPF-203	protein_coding	Domain missing	26	10
ENST00000357461.6	TMEM229B	TMEM229B-201	protein_coding	Domain missing	26	10				TRUE		TRUE
ENST00000360240.10	MAP4	MAP4-202	protein_coding	Domain missing	26	10
ENST00000361361.6	FAM189B	FAM189B-202	protein_coding	Domain missing	26	10				TRUE		TRUE
ENST00000369905.8	ACTR1A	ACTR1A-201	protein_coding	Domain missing	26	4				TRUE
ENST00000372792.6	CAP1	CAP1-202	protein_coding	Domain missing	26	6				TRUE		TRUE
ENST00000374338.4	LDLRAP1	LDLRAP1-201	protein_coding	Domain missing	26	11				TRUE
ENST00000377452.3	DTD1	DTD1-201	protein_coding	Domain missing	26	11				TRUE
ENST00000377891.6	SLC3A2	SLC3A2-204	protein_coding	Domain missing	26	13				TRUE
ENST00000378045.4	FUNDC1	FUNDC1-201	protein_coding	Domain missing	26	9				TRUE
ENST00000379060.8	TPT1	TPT1-204	protein_coding	Domain missing	26	11				TRUE
ENST00000394485.4	MT1X	MT1X-201	protein_coding	Domain missing	26	8				TRUE		TRUE
ENST00000394836.6	RAB3IL1	RAB3IL1-202	protein_coding	Domain missing	26	7				TRUE
ENST00000444676.5	OGDH	OGDH-205	protein_coding	Domain missing	26	8					TRUE
ENST00000487411.5	STX4	STX4-210	retained_intron		26	4						TRUE
ENST00000514985.5	SELENOP	SELENOP-214	protein_coding	Domain missing	26	16						TRUE
ENST00000521578.5	PTP4A3	PTP4A3-204	protein_coding	Domain missing	26	7				TRUE
ENST00000522447.5	LACTB2	LACTB2-203	protein_coding	Domain missing	26	7						TRUE
ENST00000529806.5	RPS2	RPS2-209	protein_coding	Domain missing	26	11					TRUE	TRUE
ENST00000566897.6	AC093512.2	AC093512.2-204	protein_coding		26	13
ENST00000601274.5	FBL	FBL-211	protein_coding	Domain missing	26	8
ENSG00000077097.15_novel_1	TOP2B	TOP2B_novel_1	-		25	9				TRUE
ENSG00000110719.9_novel_4	TCIRG1	TCIRG1novel_4	-		25	8				TRUE
ENSG00000204392.10_novel_7	LSM2	LSM2_novel_7	-		25	15				TRUE
ENST00000219771.7	QPRT	QPRT-201	processed_transcript		25	10						TRUE
ENST00000228945.8	ARHGDIB	ARHGDIB-201	protein_coding	Domain missing	25	9
ENST00000239938.4	EGR1	EGR1-201	protein_coding	Domain missing	25	12	TSG					TRUE
ENST00000240328.3	TBX2	TBX2-201	protein_coding	Domain missing	25	12				TRUE		TRUE
ENST00000249396.11	SIRT2	SIRT2-201	protein_coding	Domain missing	25	14				TRUE
ENST00000252486.8	APOE	APOE-201	protein_coding	Domain missing	25	15						TRUE
ENST00000252674.8	MLLT1	MLLT1-201	protein_coding	Domain missing	25	5				TRUE
ENST00000256443.7	CDK7	CDK7-201	protein_coding	Domain missing	25	9
ENST00000261721.8	BTBD1	BTBD1-201	protein_coding	Domain missing	25	11				TRUE		TRUE
ENST00000262942.9	ARPC1A	ARPC1A-201	protein_coding	Domain missing	25	11				TRUE		TRUE
ENST00000264705.8	CAD	CAD-201	protein_coding	Domain missing	25	9			TRUE	TRUE		TRUE
ENST00000265620.11	GNAS	GNAS-201	protein_coding	Domain missing	25	7	Onc				TRUE	TRUE
ENST00000265758.6	BUD23	BUD23-201	protein_coding	Domain retaion	25	14						TRUE
ENST00000272217.6	ARL8A	ARL8A-201	protein_coding	Domain missing	25	4				TRUE
ENST00000288235.8	MYO1E	MYO1E-201	protein_coding	Domain missing	25	10
ENST00000289316.2	HIST1H2BD	HIST1H2BD-201	protein_coding	Domain missing	25	11					TRUE
ENST00000289902.1	FCER1G	FCER1G-201	protein_coding	Domain missing	25	11				TRUE		TRUE
ENST00000292363.9	RNF126	RNF126-201	protein_coding	Domain missing	25	8				TRUE
ENST00000292401.8	AZGP1	AZGP1-201	protein_coding	Domain missing	25	9				TRUE	TRUE	TRUE
ENST00000296417.5	H2AFZ	H2AFZ-201	protein_coding	Domain missing	25	13						TRUE
ENST00000297578.8	SLC25A32	SLC25A32-201	protein_coding	Domain missing	25	9				TRUE		TRUE
ENST00000300811.7	ZNF428	ZNF428-201	protein_coding		25	11						TRUE
ENST00000302014.10	CD14	CD14-201	protein_coding		25	13
ENST00000302763.11	CTNNA1	CTNNA1-201	protein_coding	Domain missing	25	11				TRUE	TRUE
ENST00000305218.8	STIP1	STIP1-201	protein_coding	Domain retaion	25	12			TRUE	TRUE		TRUE
ENST00000310706.9	JUP	JUP-201	protein_coding	Domain missing	25	16				TRUE	TRUE	TRUE
ENST00000324953.9	CD164	CD164-203	protein_coding	Domain missing	25	11				TRUE
ENST00000326199.12	RPS10	RPS10-201	protein_coding		25	14				TRUE
ENST00000335972.10	UBA1	UBA1-201	protein_coding	Domain missing	25	10				TRUE		TRUE
ENST00000337004.8	PTDSS1	PTDSS1-201	nonsense_mediated_decay		25	6				TRUE
ENST00000339413.10	YIF1B	YIF1B-203	protein_coding	Domain missing	25	6						TRUE
ENST00000340491.8	DLGAP4	DLGAP4-202	protein_coding	Domain missing	25	11
ENST00000343150.9	CTSL	CTSL-203	protein_coding	Domain missing	25	8		TRUE				TRUE
ENST00000353703.8	YWHAB	YWHAB-201	protein_coding	Domain missing	25	10				TRUE
ENST00000354359.11	GNAS	GNAS-207	protein_coding	Domain missing	25	11	Onc				TRUE	TRUE
ENST00000358807.7	MICAL1	MICAL1-202	protein_coding	Domain missing	25	11				TRUE
ENST00000361204.8	SREBF2	SREBF2-201	protein_coding	Domain missing	25	11
ENST00000369534.7	MPP1	MPP1-202	protein_coding	Domain retaion	25	10						TRUE
ENST00000370508.6	GOT1	GOT1-201	protein_coding	Domain missing	25	10				TRUE	TRUE
ENST00000370558.8	SH3GLB1	SH3GLB1-201	protein_coding	Domain missing	25	9
ENST00000371941.3	PREX1	PREX1-201	protein_coding	Domain missing	25	7						TRUE
ENST00000374612.5	HNRNPR	HNRNPR-202	protein_coding	Domain missing	25	12				TRUE
ENST00000374642.7	C1QA	C1QA-201	protein_coding	Domain missing	25	12						TRUE
ENST00000377475.8	SEC23B	SEC23B-204	protein_coding		25	13				TRUE
ENST00000379568.3	PAK1IP1	PAK1IP1-201	protein_coding	Domain missing	25	11				TRUE		TRUE
ENST00000380405.7	HSPH1	HSPH1-202	protein_coding	Domain missing	25	11						TRUE
ENST00000391771.1	MYADM	MYADM-205	protein_coding	Domain missing	25	7				TRUE
ENST00000391952.7	CLASRP	CLASRP-202	nonsense_mediated_decay		25	10				TRUE		TRUE
ENST00000392000.4	LRRFIP1	LRRFIP1-204	protein_coding	Domain missing	25	10				TRUE
ENST00000392524.6	HNRNPA3	HNRNPA3-201	protein_coding	Domain missing	25	11				TRUE		TRUE
ENST00000393366.6	ATP5MC1	ATP5MC1-202	protein_coding	Domain missing	25	6
ENST00000395938.6	PMP22	PMP22-203	protein_coding	Domain missing	25	10				TRUE
ENST00000396070.6	RPL30	RPL30-202	protein_coding	Domain missing	25	13				TRUE
ENST00000396828.8	NEDD8	NEDD8-202	nonsense_mediated_decay		25	12
ENST00000403710.5	COMT	COMT-204	protein_coding	Domain missing	25	11				TRUE
ENST00000410064.5	PTMA	PTMA-205	protein_coding	Domain missing	25	7				TRUE		TRUE
ENST00000416445.6	CALCOCO2	CALCOCO2-203	protein_coding	Domain missing	25	10				TRUE		TRUE
ENST00000422318.6	NT5DC2	NT5DC2-202	protein_coding	Domain missing	25	14
ENST00000434152.5	APOE	APOE-203	protein_coding	Domain missing	25	14						TRUE
ENST00000434545.5	TMEM176B	TMEM176B-203	protein_coding	Domain missing	25	11				TRUE
ENST00000434821.5	ACVR1	ACVR1-207	protein_coding	Domain missing	25	11	Onc			TRUE
ENST00000447927.6	EIF6	EIF6-206	nonsense_mediated_decay		25	10
ENST00000465692.2	RPS24	RPS24-206	processed_transcript		25	9				TRUE
ENST00000482054.1	CTSL	CTSL-205	processed_transcript		25	11		TRUE				TRUE
ENST00000482384.1	SARS	SARS-206	processed_transcript		25	4
ENST00000498971.6	CD14	CD14-203	protein_coding		25	15
ENST00000511472.5	COX7C	COX7C-205	processed_transcript		25	14				TRUE
ENST00000538396.5	MCRIP1	MCRIP1-203	protein_coding	Domain missing	25	8						TRUE
ENST00000545182.6	PLBD2	PLBD2-202	protein_coding	Domain missing	25	13				TRUE
ENST00000545891.5	CCDC92	CCDC92-209	protein_coding	Domain missing	25	11				TRUE
ENST00000557609.5	LGMN	LGMN-217	nonsense_mediated_decay		25	15				TRUE		TRUE
ENST00000564304.5	ATXN2L	ATXN2L-215	protein_coding	Domain missing	25	5				TRUE
ENST00000564439.5	RPL4	RPL4-205	retained_intron		25	9				TRUE		TRUE
ENST00000569438.2	RPL4	RPL4-216	protein_coding	Domain retaion	25	7				TRUE
ENST00000589210.5	EXOC7	EXOC7-216	protein_coding	Domain missing	25	10				TRUE		TRUE
ENST00000592993.1	PPP1R12C	PPP1R12C-209	protein_coding	Domain missing	25	9				TRUE
ENST00000617285.4	HYOU1	HYOU1-220	protein_coding	Domain missing	25	15				TRUE		TRUE
ENST00000637915.1	CTSD	CTSD-213	protein_coding	Domain missing	25	16				TRUE
ENST00000643116.2	AP3D1	AP3D1-214	protein_coding	Domain missing	25	11				TRUE
ENST00000646539.1	ENO1	ENO1-213	protein_coding		25	11
ENSG00000090372.14_novel_2	STRN4	STRN4_novel_2	-		24	9				TRUE
ENSG00000105443.14_novel_2	CYTH2	CYTH2_novel_2	-		24	9				TRUE
ENSG00000130203.9_novel_1	APOE	APOEnovel_1	-		24	15
ENSG00000132613.14_novel_1	MTSS1L	MTSS1L_novel_1	-		24	12
ENSG00000135372.8_novel_1	NAT10	NAT10novel_1	-		24	10
ENSG00000138449.10_novel_1	SLC40A1	SLC40A1_novel_1	-		24	9
ENSG00000143727.15_novel_1	ACP1	ACP1_novel_1	-		24	8
ENSG00000213719.8_novel_6	CLIC1	CLIC1novel_6	-		24	11				TRUE
ENSG00000226950.6_novel_17	DANCR	DANCRnovel_17	-		24	10
ENSG00000244734.4_novel_1	HBB	HBBnovel_1	-		24	20
ENSG00000277726.4_novel_2	AL109811.4	AL109811.4novel_2	-		24	12
ENST00000005257.6	RALA	RALA-201	protein_coding	Domain missing	24	7				TRUE	TRUE
ENST00000017003.6	XYLT2	XYLT2-201	protein_coding	Domain missing	24	6				TRUE
ENST00000216129.6	TTLL12	TTLL12-201	protein_coding	Domain missing	24	12				TRUE
ENST00000220853.7	EMC2	EMC2-201	protein_coding	Domain missing	24	6
ENST00000223095.4	SERPINE1	SERPINE1-201	protein_coding	Domain missing	24	13				TRUE
ENST00000225614.6	GALK1	GALK1-201	protein_coding	Domain missing	24	5				TRUE
ENST00000227251.7	CRYAB	CRYAB-201	protein_coding	Domain missing	24	9				TRUE		TRUE
ENST00000239223.3	DUSP1	DUSP1-201	protein_coding	Domain missing	24	7				TRUE		TRUE
ENST00000241393.3	CXCR4	CXCR4-201	protein_coding	Domain missing	24	12	Onc					TRUE
ENST00000250340.8	CLEC11A	CLEC11A-201	protein_coding	Domain missing	24	15				TRUE	TRUE
ENST00000261479.8	PSMA6	PSMA6-201	protein_coding	Domain missing	24	6
ENST00000262187.9	RHEB	RHEB-201	protein_coding	Domain missing	24	9	Onc			TRUE	TRUE	TRUE
ENST00000275428.8	GGCT	GGCT-202	protein_coding	Domain missing	24	11				TRUE
ENST00000276704.5	C8orf76	C8orf76-201	protein_coding	Domain missing	24	11				TRUE
ENST00000281455.6	ACSL1	ACSL1-201	protein_coding	Domain missing	24	9				TRUE
ENST00000285407.10	KLF10	KLF10-201	protein_coding	Domain missing	24	8				TRUE		TRUE
ENST00000287022.9	UQCRB	UQCRB-201	protein_coding	Domain missing	24	4				TRUE
ENST00000293230.9	CYGB	CYGB-201	protein_coding	Domain missing	24	14				TRUE
ENST00000302418.4	KIF5B	KIF5B-201	protein_coding	Domain missing	24	11				TRUE
ENST00000304874.13	ASL	ASL-201	protein_coding	Domain missing	24	6				TRUE
ENST00000304895.8	GUSB	GUSB-201	protein_coding	Domain missing	24	17					TRUE	TRUE
ENST00000306627.7	UBE2E1	UBE2E1-201	protein_coding	Domain missing	24	8
ENST00000308159.9	NUP93	NUP93-201	protein_coding	Domain missing	24	4			TRUE	TRUE	TRUE	TRUE
ENST00000311601.5	SH3PXD2B	SH3PXD2B-201	protein_coding	Domain missing	24	12				TRUE
ENST00000318911.4	CYC1	CYC1-201	protein_coding	Domain missing	24	6				TRUE
ENST00000321331.11	HIGD1A	HIGD1A-201	protein_coding	Domain missing	24	9
ENST00000327064.8	CARM1	CARM1-201	protein_coding	Domain missing	24	5				TRUE		TRUE
ENST00000329276.9	NOP56	NOP56-201	protein_coding	Domain missing	24	10				TRUE		TRUE
ENST00000332780.3	KLHDC8B	KLHDC8B-201	protein_coding	Domain missing	24	8				TRUE
ENST00000333188.9	COPB2	COPB2-201	protein_coding	Domain missing	24	9				TRUE		TRUE
ENST00000343139.9	HLA-DQA1	HLA-DQA1-201	protein_coding	Domain missing	24	15				TRUE
ENST00000347559.6	LMNA	LMNA-201	protein_coding	Domain missing	24	13				TRUE
ENST00000349264.10	B2M	B2M-201	nonsense_mediated_decay		24	16	TSG		TRUE	TRUE	TRUE	TRUE
ENST00000355815.8	SREBF1	SREBF1-202	protein_coding	Domain missing	24	10				TRUE		TRUE
ENST00000359156.8	CD163	CD163-201	protein_coding	Domain missing	24	8				TRUE	TRUE
ENST00000360110.8	TFRC	TFRC-201	protein_coding	Domain missing	24	4				TRUE		TRUE
ENST00000361060.5	GFPT1	GFPT1-202	protein_coding	Domain missing	24	4				TRUE		TRUE
ENST00000361198.9	LDB1	LDB1-201	protein_coding	Domain missing	24	11						TRUE
ENST00000367972.8	FCGR2A	FCGR2A-202	protein_coding	Domain missing	24	12				TRUE
ENST00000368073.7	DCAF8	DCAF8-202	protein_coding	Domain missing	24	12				TRUE
ENST00000368107.1	DUSP23	DUSP23-201	protein_coding	Domain missing	24	10				TRUE
ENST00000369535.4	NRAS	NRAS-201	protein_coding	Domain missing	24	9	Onc	TRUE	TRUE		TRUE
ENST00000370542.1	LMO4	LMO4-201	protein_coding	Domain missing	24	8				TRUE
ENST00000370641.3	GNG5	GNG5-201	protein_coding	Domain missing	24	10				TRUE
ENST00000371095.7	GNAS	GNAS-211	protein_coding	Domain missing	24	9	Onc				TRUE
ENST00000372190.7	RAPGEF1	RAPGEF1-202	protein_coding	Domain missing	24	10				TRUE
ENST00000372201.4	PLK3	PLK3-201	protein_coding	Domain missing	24	9				TRUE
ENST00000372330.3	MMP9	MMP9-201	protein_coding	Domain missing	24	14					TRUE	TRUE
ENST00000374358.4	TMEM50A	TMEM50A-201	protein_coding	Domain missing	24	5
ENST00000374561.5	ID3	ID3-201	protein_coding	Domain missing	24	11	TSG			TRUE		TRUE
ENST00000374640.8	C1QC	C1QC-203	protein_coding	Domain missing	24	14				TRUE		TRUE
ENST00000374737.8	VSIG4	VSIG4-201	protein_coding	Domain missing	24	7						TRUE
ENST00000379624.5	BABAM2	BABAM2-204	protein_coding	Domain missing	24	10
ENST00000380498.10	CD68	CD68-202	protein_coding	Domain missing	24	12				TRUE		TRUE
ENST00000381359.5	SERF2	SERF2-203	protein_coding	Domain missing	24	13				TRUE
ENST00000382581.4	MRFAP1	MRFAP1-202	protein_coding	Domain missing	24	12				TRUE
ENST00000392011.6	SH3BP4	SH3BP4-202	protein_coding	Domain missing	24	7				TRUE
ENST00000392807.8	ISCU	ISCU-202	protein_coding	Domain missing	24	6				TRUE
ENST00000393825.5	NDUFA4L2	NDUFA4L2-201	protein_coding	Domain missing	24	14
ENST00000394166.7	NR2F2	NR2F2-201	protein_coding	Domain missing	24	8				TRUE
ENST00000394353.7	GSN	GSN-206	protein_coding	Domain missing	24	14				TRUE
ENST00000394908.8	FLOT2	FLOT2-202	protein_coding	Domain missing	24	11				TRUE
ENST00000397410.9	AKAP8L	AKAP8L-201	protein_coding	Domain missing	24	9				TRUE
ENST00000397771.6	ASCC2	ASCC2-202	protein_coding	Domain missing	24	12				TRUE
ENST00000409724.5	CAPG	CAPG-204	protein_coding	Domain missing	24	13						TRUE
ENST00000414200.6	CCND3	CCND3-204	protein_coding	Domain retaion	24	8	Onc				TRUE
ENST00000419967.5	PRPF31	PRPF31-203	protein_coding	Domain missing	24	9				TRUE	TRUE	TRUE
ENST00000426013.6	MORF4L1	MORF4L1-203	protein_coding	Domain missing	24	7				TRUE
ENST00000426677.6	TOMM40	TOMM40-203	protein_coding	Domain missing	24	8				TRUE
ENST00000428008.5	ZFAS1	ZFAS1-204	antisense		24	16				TRUE
ENST00000429769.5	EEF1B2	EEF1B2-205	nonsense_mediated_decay		24	11				TRUE
ENST00000438103.6	SBNO2	SBNO2-202	protein_coding	Domain missing	24	13				TRUE
ENST00000448864.6	RPL35A	RPL35A-205	protein_coding	Domain missing	24	11
ENST00000453963.5	SEC16A	SEC16A-207	protein_coding	Domain missing	24	9				TRUE
ENST00000455768.6	YIPF3	YIPF3-204	nonsense_mediated_decay		24	4				TRUE
ENST00000460829.5	EIF4G1	EIF4G1-230	retained_intron		24	11			TRUE	TRUE		TRUE
ENST00000467334.1	MRPS33	MRPS33-203	protein_coding	Domain missing	24	11						TRUE
ENST00000468178.5	MLPH	MLPH-213	processed_transcript		24	10				TRUE
ENST00000485511.5	PPP2R5D	PPP2R5D-208	protein_coding	Domain missing	24	5
ENST00000489056.5	UQCRH	UQCRH-204	nonsense_mediated_decay		24	9						TRUE
ENST00000507735.6	PALLD	PALLD-209	protein_coding	Domain missing	24	12				TRUE
ENST00000518171.5	COX6C	COX6C-203	protein_coding	Domain missing	24	9
ENST00000519065.5	HDAC2	HDAC2-205	protein_coding	Domain missing	24	7				TRUE	TRUE
ENST00000521180.5	ST3GAL1	ST3GAL1-207	protein_coding	Domain missing	24	11				TRUE		TRUE
ENST00000521569.1	SPARC	SPARC-204	protein_coding	Domain missing	24	12				TRUE		TRUE
ENST00000530003.5	RPS6KA1	RPS6KA1-216	protein_coding	Domain missing	24	12
ENST00000530807.5	SLC39A4	SLC39A4-206	processed_transcript		24	9				TRUE		TRUE
ENST00000531484.5	RELA	RELA-217	retained_intron		24	12				TRUE	TRUE
ENST00000545297.5	SURF4	SURF4-207	protein_coding	Domain missing	24	10				TRUE
ENST00000548580.5	MYL6	MYL6-211	protein_coding		24	10				TRUE
ENST00000570646.5	HMOX2	HMOX2-208	protein_coding	Domain missing	24	4
ENST00000574882.5	TSPAN10	TSPAN10-203	protein_coding	Domain missing	24	10						TRUE
ENST00000587230.5	STX10	STX10-204	protein_coding	Domain missing	24	4
ENST00000589399.6	GPI	GPI-209	protein_coding	Domain missing	24	10
ENST00000593143.5	HOOK2	HOOK2-224	retained_intron		24	11				TRUE
ENST00000594841.5	BRD4	BRD4-205	protein_coding	Domain missing	24	3	Onc			TRUE
ENST00000594907.5	HNRNPM	HNRNPM-204	protein_coding	Domain missing	24	7				TRUE
ENST00000599117.5	SUPT5H	SUPT5H-215	protein_coding	Domain missing	24	12				TRUE
ENST00000605337.5	MRPL37	MRPL37-206	protein_coding	Domain missing	24	12				TRUE
ENST00000615331.4	POM121C	POM121C-208	protein_coding	Domain missing	24	8				TRUE
ENST00000616787.4	SELENOF	SELENOF-208	protein_coding	Domain missing	24	11
ENST00000616917.4	ANP32E	ANP32E-209	protein_coding	Domain retaion	24	11
ENST00000617560.1	PHF20	PHF20-216	processed_transcript		24	9				TRUE
ENST00000621465.4	COPZ2	COPZ2-210	protein_coding	Domain missing	24	10
ENST00000634990.1	FASN	FASN-206	protein_coding	Domain missing	24	10				TRUE
ENST00000642050.1	PPT1	PPT1-219	protein_coding	Domain missing	24	9				TRUE
ENSG00000070831.15_novel_1	CDC42	CDC42_novel_1	-		23	11	Onc			TRUE	TRUE
ENSG00000100319.12_novel_1	ZMAT5	ZMAT5_novel_1	-		23	9				TRUE
ENSG00000105202.8_novel_1	FBL	FBLnovel_1	-		23	7
ENSG00000117394.21_novel_1	SLC2A1	SLC2A1_novel_1	-		23	15				TRUE	TRUE
ENSG00000122545.19_novel_1	SEPT7	SEPT7_novel_1	-		23	9				TRUE
ENSG00000128595.16_novel_53	CALU	CALU_novel_53	-		23	6		TRUE		TRUE
ENSG00000130726.11_novel_2	TRIM28	TRIM28_novel_2	-		23	15				TRUE
ENSG00000137312.14_novel_1	FLOT1	FLOT1_novel_1	-		23	11
ENSG00000138413.13_novel_1	IDH1	IDH1_novel_1	-		23	12	Onc	TRUE	TRUE	TRUE	TRUE
ENSG00000140105.17_novel_2	WARS	WARS_novel_2	-		23	16				TRUE
ENSG00000160691.18_novel_7	SHC1	SHC1_novel_7	-		23	12				TRUE
ENSG00000162889.10_novel_305	MAPKAPK2	MAPKAPK2_novel_305	-		23	9
ENSG00000168374.10_novel_1	ARF4	ARF4_novel_1	-		23	10
ENSG00000248751.6_novel_4	AC004997.1	AC004997.1novel_4	-		23	7
ENSG00000261371.5_novel_1	PECAM1	PECAM1novel_1	-		23	12
ENST00000216479.7	AHSA1	AHSA1-201	protein_coding	Domain missing	23	6						TRUE
ENST00000217169.7	BIRC7	BIRC7-201	protein_coding	Domain missing	23	15				TRUE		TRUE
ENST00000219473.11	USP10	USP10-201	protein_coding	Domain missing	23	18				TRUE		TRUE
ENST00000221419.9	HNRNPL	HNRNPL-201	protein_coding	Domain missing	23	8				TRUE
ENST00000223271.7	RARRES2	RARRES2-201	protein_coding		23	13				TRUE
ENST00000225972.7	LRRC59	LRRC59-201	protein_coding	Domain missing	23	12				TRUE		TRUE
ENST00000226760.5	WFS1	WFS1-201	protein_coding		23	10				TRUE
ENST00000228306.8	RPLP0	RPLP0-201	protein_coding	Domain missing	23	16
ENST00000229239.9	GAPDH	GAPDH-201	protein_coding	Domain missing	23	14				TRUE
ENST00000230085.12	SNX3	SNX3-201	protein_coding	Domain missing	23	12				TRUE
ENST00000233813.4	IGFBP5	IGFBP5-201	protein_coding	Domain missing	23	16				TRUE		TRUE
ENST00000234111.8	ODC1	ODC1-201	protein_coding	Domain missing	23	13				TRUE
ENST00000238738.8	RHOQ	RHOQ-201	protein_coding	Domain missing	23	9				TRUE		TRUE
ENST00000244230.6	MPHOSPH10	MPHOSPH10-201	protein_coding	Domain missing	23	14
ENST00000247291.7	AIF1L	AIF1L-201	protein_coding		23	16						TRUE
ENST00000251595.11	HBA2	HBA2-201	protein_coding	Domain missing	23	18
ENST00000252444.9	LDLR	LDLR-201	protein_coding	Domain missing	23	9				TRUE		TRUE
ENST00000252590.8	PLVAP	PLVAP-201	protein_coding	Domain missing	23	14				TRUE
ENST00000252622.14	LSM7	LSM7-201	protein_coding	Domain missing	23	9				TRUE		TRUE
ENST00000258362.7	PNKD	PNKD-202	protein_coding	Domain missing	23	9				TRUE		TRUE
ENST00000272167.9	EPHX1	EPHX1-201	protein_coding	Domain missing	23	13				TRUE
ENST00000274496.9	YIPF5	YIPF5-201	protein_coding	Domain missing	23	14				TRUE
ENST00000293662.8	GRASP	GRASP-201	protein_coding	Domain missing	23	8				TRUE
ENST00000296140.3	CCR1	CCR1-201	protein_coding	Domain missing	23	9						TRUE
ENST00000300151.4	MRPL16	MRPL16-201	protein_coding	Domain missing	23	15				TRUE		TRUE
ENST00000304611.12	PEX6	PEX6-202	protein_coding	Domain missing	23	14
ENST00000305958.8	SMOX	SMOX-202	protein_coding	Domain missing	23	12
ENST00000306061.10	MT1E	MT1E-201	protein_coding	Domain missing	23	12				TRUE		TRUE
ENST00000306869.6	DCXR	DCXR-201	protein_coding	Domain retaion	23	13				TRUE
ENST00000309268.10	EEF1A1	EEF1A1-201	protein_coding	Domain missing	23	17				TRUE
ENST00000309295.8	EHBP1L1	EHBP1L1-201	protein_coding	Domain missing	23	10
ENST00000310473.7	UCP2	UCP2-201	protein_coding	Domain missing	23	9						TRUE
ENST00000311351.8	LSM1	LSM1-201	protein_coding	Domain missing	23	12				TRUE
ENST00000313342.8	AC245297.1	AC245297.1-201	unprocessed_pseudogene		23	2
ENST00000314471.10	SAMD4B	SAMD4B-201	protein_coding	Domain missing	23	6				TRUE	TRUE
ENST00000314583.7	HCLS1	HCLS1-201	protein_coding	Domain missing	23	11				TRUE
ENST00000315367.3	PLEKHF2	PLEKHF2-201	protein_coding	Domain missing	23	10
ENST00000318607.9	PABPC1	PABPC1-201	protein_coding	Domain missing	23	9				TRUE
ENST00000320868.9	HBA1	HBA1-201	protein_coding	Domain missing	23	18						TRUE
ENST00000325110.10	HMGCS1	HMGCS1-201	protein_coding	Domain missing	23	10						TRUE
ENST00000325222.8	CUL1	CUL1-201	protein_coding	Domain missing	23	10				TRUE
ENST00000326577.8	TNFRSF12A	TNFRSF12A-201	protein_coding	Domain missing	23	12				TRUE		TRUE
ENST00000327772.6	NDUFA12	NDUFA12-201	protein_coding	Domain missing	23	11				TRUE
ENST00000329342.9	MAGEA6	MAGEA6-201	protein_coding	Domain missing	23	9				TRUE		TRUE
ENST00000330871.3	SOCS3	SOCS3-201	protein_coding	Domain missing	23	12	TSG			TRUE
ENST00000331272.7	FBXW4	FBXW4-201	protein_coding	Domain missing	23	9				TRUE		TRUE
ENST00000334705.11	FAM91A1	FAM91A1-201	protein_coding	Domain missing	23	11				TRUE
ENST00000335181.9	PKM	PKM-202	protein_coding	Domain missing	23	17				TRUE		TRUE
ENST00000338972.8	PAIP1	PAIP1-202	protein_coding	Domain missing	23	14				TRUE
ENST00000340342.10	CTSL	CTSL-201	protein_coding	Domain missing	23	11		TRUE				TRUE
ENST00000340990.9	ADIPOR1	ADIPOR1-201	protein_coding	Domain missing	23	11				TRUE
ENST00000342216.8	PKN1	PKN1-202	protein_coding	Domain missing	23	13				TRUE		TRUE
ENST00000342480.6	PODXL2	PODXL2-201	protein_coding	Domain missing	23	9						TRUE
ENST00000343550.9	USF2	USF2-202	protein_coding	Domain missing	23	6				TRUE		TRUE
ENST00000344204.8	TRIO	TRIO-202	protein_coding	Domain missing	23	11			TRUE
ENST00000344924.7	BPGM	BPGM-201	protein_coding	Domain missing	23	9						TRUE
ENST00000345425.6	GIPC1	GIPC1-201	protein_coding	Domain missing	23	8				TRUE
ENST00000348127.10	IMPDH1	IMPDH1-202	protein_coding	Domain missing	23	15
ENST00000348159.8	MEF2D	MEF2D-201	protein_coding	Domain missing	23	12	Onc
ENST00000348257.9	TPD52L2	TPD52L2-203	protein_coding	Domain missing	23	14
ENST00000355091.8	GPAA1	GPAA1-201	protein_coding	Domain missing	23	8						TRUE
ENST00000357641.10	BRPF3	BRPF3-202	protein_coding	Domain missing	23	10
ENST00000360004.5	HLA-DRB1	HLA-DRB1-201	protein_coding	Domain missing	23	19				TRUE		TRUE
ENST00000360694.7	PPARD	PPARD-203	protein_coding	Domain missing	23	11					TRUE
ENST00000361351.8	UBL7	UBL7-201	protein_coding	Domain retaion	23	11				TRUE
ENST00000367334.9	TMEM9	TMEM9-204	protein_coding	Domain missing	23	11						TRUE
ENST00000367459.7	RGS1	RGS1-201	protein_coding	Domain missing	23	15				TRUE		TRUE
ENST00000368705.2	S100A16	S100A16-203	protein_coding	Domain missing	23	13						TRUE
ENST00000368719.8	S100A6	S100A6-201	protein_coding	Domain missing	23	15						TRUE
ENST00000369541.3	BCAS2	BCAS2-201	protein_coding	Domain missing	23	7				TRUE
ENST00000370025.8	PRPF38B	PRPF38B-203	protein_coding	Domain missing	23	8
ENST00000370128.8	RTCA	RTCA-203	protein_coding	Domain missing	23	8
ENST00000370355.2	SCD	SCD-201	protein_coding		23	9				TRUE		TRUE
ENST00000371558.6	UBE2A	UBE2A-202	protein_coding	Domain missing	23	16				TRUE
ENST00000372067.7	VEGFA	VEGFA-205	protein_coding	Domain missing	23	10	Onc				TRUE	TRUE
ENST00000372224.8	KIF2C	KIF2C-202	protein_coding	Domain missing	23	14						TRUE
ENST00000372410.7	GPR107	GPR107-203	protein_coding	Domain missing	23	8
ENST00000372422.6	YIPF3	YIPF3-202	protein_coding		23	17				TRUE
ENST00000372431.7	PLTP	PLTP-203	protein_coding	Domain missing	23	11				TRUE		TRUE
ENST00000373095.5	FAM102A	FAM102A-203	protein_coding	Domain missing	23	7		TRUE		TRUE
ENST00000373148.5	MAP7D1	MAP7D1-202	processed_transcript		23	9				TRUE
ENST00000373852.9	RAB5IF	RAB5IF-203	protein_coding	Domain missing	23	14
ENST00000374315.1	SELENON	SELENON-203	protein_coding		23	13						TRUE
ENST00000374450.7	EIF6	EIF6-203	protein_coding	Domain missing	23	16
ENST00000376059.7	AIF1	AIF1-203	protein_coding		23	12						TRUE
ENST00000377648.4	PHF13	PHF13-201	protein_coding	Domain missing	23	8				TRUE
ENST00000381086.9	IGFBP3	IGFBP3-203	protein_coding	Domain retaion	23	15				TRUE
ENST00000381237.5	SLC39A14	SLC39A14-204	protein_coding	Domain missing	23	13				TRUE		TRUE
ENST00000392219.6	FXYD5	FXYD5-204	protein_coding	Domain missing	23	10						TRUE
ENST00000392634.8	INF2	INF2-203	protein_coding	Domain missing	23	13				TRUE
ENST00000394920.6	RPL8	RPL8-202	protein_coding	Domain missing	23	11				TRUE
ENST00000395314.7	KTN1	KTN1-205	protein_coding		23	14				TRUE
ENST00000396858.5	GAPDH	GAPDH-203	protein_coding	Domain missing	23	14				TRUE
ENST00000406870.6	BCL6	BCL6-202	protein_coding	Domain missing	23	11	Onc				TRUE	TRUE
ENST00000413384.6	SLC4A2	SLC4A2-202	protein_coding	Domain missing	23	10				TRUE		TRUE
ENST00000415822.6	MFSD1	MFSD1-203	protein_coding	Domain missing	23	14
ENST00000416967.1	TXN2	TXN2-204	protein_coding	Domain missing	23	12				TRUE
ENST00000417509.5	TMEM120A	TMEM120A-201	protein_coding	Domain missing	23	8
ENST00000418931.6	HLA-DPB1	HLA-DPB1-211	protein_coding	Domain missing	23	15						TRUE
ENST00000421487.6	DAP3	DAP3-203	protein_coding	Domain missing	23	10
ENST00000422447.7	LDHA	LDHA-205	protein_coding	Domain missing	23	14
ENST00000426002.5	SHISA5	SHISA5-206	protein_coding	Domain missing	23	15						TRUE
ENST00000426837.6	MAP4	MAP4-207	protein_coding	Domain missing	23	15
ENST00000429715.1	MYCBP2	MYCBP2-202	protein_coding	Domain retaion	23	11				TRUE		TRUE
ENST00000431519.6	CDV3	CDV3-203	protein_coding	Domain missing	23	5
ENST00000431926.5	DCAF7	DCAF7-202	nonsense_mediated_decay		23	11				TRUE
ENST00000432237.2	CD163	CD163-203	protein_coding	Domain missing	23	13				TRUE	TRUE	TRUE
ENST00000433867.5	PRKD2	PRKD2-202	protein_coding	Domain missing	23	11
ENST00000440787.5	ARPC4	ARPC4-204	nonsense_mediated_decay		23	10				TRUE
ENST00000441998.5	NELFE	NELFE-205	protein_coding	Domain missing	23	12				TRUE		TRUE
ENST00000443409.1	DGCR6L	DGCR6L-203	nonsense_mediated_decay		23	5
ENST00000446987.5	DDX56	DDX56-206	nonsense_mediated_decay		23	7				TRUE
ENST00000450366.6	LANCL1	LANCL1-207	protein_coding	Domain missing	23	7						TRUE
ENST00000453788.6	HSPA8	HSPA8-202	protein_coding	Domain missing	23	16			TRUE	TRUE
ENST00000454011.6	RHOA	RHOA-206	protein_coding	Domain missing	23	5	Onc	TRUE	TRUE	TRUE	TRUE	TRUE
ENST00000455150.1	EEF1B2	EEF1B2-208	nonsense_mediated_decay		23	15				TRUE
ENST00000456380.5	TRA2B	TRA2B-206	nonsense_mediated_decay		23	8				TRUE
ENST00000460189.1	PGD	PGD-202	protein_coding	Domain missing	23	13
ENST00000464624.6	GNAS	GNAS-222	processed_transcript		23	8	Onc				TRUE
ENST00000467168.5	RPL10	RPL10-211	retained_intron		23	15						TRUE
ENST00000470487.5	GOLIM4	GOLIM4-202	protein_coding		23	12				TRUE
ENST00000481823.5	PLS3	PLS3-206	nonsense_mediated_decay		23	11
ENST00000487469.5	UGP2	UGP2-219	processed_transcript		23	12				TRUE
ENST00000491335.1	NDUFB4	NDUFB4-204	nonsense_mediated_decay		23	9				TRUE
ENST00000495447.5	MGST3	MGST3-212	retained_intron		23	11				TRUE
ENST00000496817.5	S100A6	S100A6-205	protein_coding	Domain missing	23	17						TRUE
ENST00000506765.1	NDUFS4	NDUFS4-203	protein_coding	Domain missing	23	12				TRUE
ENST00000509305.5	C1QB	C1QB-203	protein_coding	Domain missing	23	14				TRUE
ENST00000515421.1	CDV3	CDV3-209	protein_coding	Domain missing	23	9
ENST00000517309.5	PTDSS1	PTDSS1-202	protein_coding	Domain missing	23	10				TRUE
ENST00000522083.5	CETN3	CETN3-203	protein_coding	Domain missing	23	8
ENST00000523815.5	ELOC	ELOC-208	protein_coding	Domain missing	23	8				TRUE
ENST00000524500.5	CTSB	CTSB-206	protein_coding	Domain retaion	23	11				TRUE		TRUE
ENST00000524625.5	ATG13	ATG13-203	protein_coding	Domain missing	23	14				TRUE
ENST00000526163.5	NXF1	NXF1-203	processed_transcript		23	12				TRUE
ENST00000531110.6	CD44	CD44-231	protein_coding		23	10
ENST00000532887.6	SLC52A2	SLC52A2-211	protein_coding		23	9				TRUE
ENST00000537320.5	TNC	TNC-211	protein_coding	Domain missing	23	9				TRUE	TRUE	TRUE
ENST00000555938.1	AC011448.1	AC011448.1-201	protein_coding		23	15
ENST00000557434.5	LGMN	LGMN-216	protein_coding	Domain missing	23	8				TRUE
ENST00000557441.5	CCNK	CCNK-209	protein_coding	Domain retaion	23	3				TRUE
ENST00000567300.1	MT2A	MT2A-205	processed_transcript		23	14						TRUE
ENST00000570382.1	ACTG1	ACTG1-202	protein_coding	Domain missing	23	17	TSG			TRUE		TRUE
ENST00000574951.5	CAMTA2	CAMTA2-212	nonsense_mediated_decay		23	11				TRUE		TRUE
ENST00000577191.5	ACADVL	ACADVL-206	retained_intron		23	11				TRUE	TRUE	TRUE
ENST00000589097.5	PLEKHJ1	PLEKHJ1-211	protein_coding	Domain missing	23	8
ENST00000595641.5	MYO9B	MYO9B-207	protein_coding	Domain missing	23	11				TRUE
ENST00000596247.5	RUVBL2	RUVBL2-208	nonsense_mediated_decay		23	16				TRUE
ENST00000599105.5	NR1H2	NR1H2-211	protein_coding	Domain missing	23	16				TRUE
ENST00000608443.5	FKBP8	FKBP8-213	protein_coding	Domain retaion	23	16				TRUE
ENST00000628306.2	CAPNS1	CAPNS1-216	protein_coding	Domain missing	23	4				TRUE
ENST00000636500.1	SMIM29	SMIM29-208	protein_coding	Domain missing	23	6
ENST00000649815.1	AKT1	AKT1-220	protein_coding	Domain missing	23	12	Onc	TRUE	TRUE	TRUE	TRUE
ENSG00000011304.19_novel_3	PTBP1	PTBP1_novel_3	-		22	8				TRUE
ENSG00000079277.20_novel_1	MKNK1	MKNK1_novel_1	-		22	3				TRUE
ENSG00000080824.18_novel_1	HSP90AA1	HSP90AA1_novel_1	-		22	10					TRUE
ENSG00000084774.13_novel_1	CAD	CAD_novel_1	-		22	8			TRUE	TRUE
ENSG00000096384.19_novel_13	HSP90AB1	HSP90AB1_novel_13	-		22	13				TRUE	TRUE
ENSG00000100146.16_novel_2	SOX10	SOX10_novel_2	-		22	7				TRUE	TRUE
ENSG00000100292.16_novel_1	HMOX1	HMOX1_novel_1	-		22	14				TRUE
ENSG00000105254.11_novel_1	TBCB	TBCB_novel_1	-		22	16				TRUE
ENSG00000114867.20_novel_4	EIF4G1	EIF4G1_novel_4	-		22	14			TRUE	TRUE
ENSG00000115514.11_novel_1	TXNDC9	TXNDC9_novel_1	-		22	8				TRUE
ENSG00000117448.13_novel_4	AKR1A1	AKR1A1_novel_4	-		22	6				TRUE
ENSG00000130702.15_novel_1	LAMA5	LAMA5_novel_1	-		22	10				TRUE	TRUE
ENSG00000140941.12_novel_1	MAP1LC3B	MAP1LC3B_novel_1	-		22	9				TRUE
ENSG00000147872.9_novel_1	PLIN2	PLIN2novel_1	-		22	11
ENSG00000151690.14_novel_1	MFSD6	MFSD6_novel_1	-		22	9
ENSG00000153187.19_novel_1	HNRNPU	HNRNPU_novel_1	-		22	12				TRUE
ENSG00000160678.11_novel_21	S100A1	S100A1_novel_21	-		22	15				TRUE
ENSG00000161202.18_novel_2	DVL3	DVL3_novel_2	-		22	11				TRUE	TRUE
ENSG00000164062.12_novel_1	APEH	APEH_novel_1	-		22	13
ENSG00000167699.13_novel_1	GLOD4	GLOD4_novel_1	-		22	13				TRUE
ENSG00000169718.17_novel_2	DUS1L	DUS1L_novel_2	-		22	16				TRUE
ENSG00000183762.12_novel_1	KREMEN1	KREMEN1_novel_1	-		22	8				TRUE
ENSG00000184371.13_novel_2	CSF1	CSF1_novel_2	-		22	9				TRUE
ENSG00000188976.10_novel_1	NOC2L	NOC2L_novel_1	-		22	13				TRUE
ENSG00000197780.9_novel_1	TAF13	TAF13novel_1	-		22	9
ENSG00000197958.12_novel_38	RPL12	RPL12_novel_38	-		22	13
ENSG00000269955.2_novel_2	C7orf55-LUC7L2	C7orf55-LUC7L2novel_2	-		22	11
ENST00000009530.11	CD74	CD74-201	protein_coding	Domain missing	22	17				TRUE		TRUE
ENST00000013070.10	UBR7	UBR7-201	protein_coding	Domain missing	22	9				TRUE
ENST00000225831.4	CCL2	CCL2-201	protein_coding	Domain missing	22	17						TRUE
ENST00000236959.13	ATIC	ATIC-201	protein_coding	Domain missing	22	8				TRUE		TRUE
ENST00000238823.12	FAM98A	FAM98A-201	protein_coding	Domain missing	22	7				TRUE		TRUE
ENST00000239666.8	PDZD11	PDZD11-201	protein_coding	Domain missing	22	12						TRUE
ENST00000242719.3	RNF11	RNF11-201	protein_coding	Domain missing	22	9
ENST00000245925.7	EML2	EML2-201	protein_coding	Domain missing	22	8				TRUE
ENST00000245934.11	SYMPK	SYMPK-201	protein_coding	Domain missing	22	3				TRUE
ENST00000247461.8	CANX	CANX-201	protein_coding	Domain missing	22	17				TRUE		TRUE
ENST00000248899.10	NCF4	NCF4-201	protein_coding	Domain missing	22	9						TRUE
ENST00000253727.9	NR1H2	NR1H2-201	protein_coding	Domain missing	22	13				TRUE
ENST00000260956.8	SSB	SSB-201	protein_coding	Domain missing	22	9				TRUE		TRUE
ENST00000262507.10	COQ9	COQ9-201	protein_coding	Domain missing	22	8				TRUE
ENST00000262722.11	FBLN1	FBLN1-201	protein_coding	Domain retaion	22	11						TRUE
ENST00000262891.8	MARK4	MARK4-201	protein_coding	Domain missing	22	5				TRUE
ENST00000263277.7	EHD2	EHD2-201	protein_coding	Domain missing	22	12				TRUE		TRUE
ENST00000263370.2	ITPKC	ITPKC-201	protein_coding	Domain missing	22	8				TRUE		TRUE
ENST00000263974.4	TAF12	TAF12-201	protein_coding	Domain missing	22	11				TRUE
ENST00000264649.10	ATP6V0A1	ATP6V0A1-201	protein_coding	Domain missing	22	13				TRUE
ENST00000264758.11	ADD1	ADD1-201	protein_coding	Domain missing	22	13				TRUE
ENST00000265354.5	SRF	SRF-201	protein_coding	Domain missing	22	10				TRUE
ENST00000265395.6	HIBADH	HIBADH-201	protein_coding	Domain missing	22	14						TRUE
ENST00000267328.4	RAB20	RAB20-201	protein_coding	Domain missing	22	11				TRUE		TRUE
ENST00000269886.7	SH3GL1	SH3GL1-201	protein_coding	Domain missing	22	12				TRUE
ENST00000272424.9	TPRKB	TPRKB-201	protein_coding	Domain missing	22	9				TRUE
ENST00000276682.8	EIF3H	EIF3H-201	protein_coding	Domain missing	22	11
ENST00000279550.11	YBX3	YBX3-202	protein_coding	Domain missing	22	13				TRUE		TRUE
ENST00000285279.9	VOPP1	VOPP1-201	protein_coding		22	10				TRUE
ENST00000289228.6	ACTR1B	ACTR1B-201	protein_coding	Domain missing	22	12				TRUE
ENST00000289968.10	ARHGAP17	ARHGAP17-201	protein_coding	Domain missing	22	6						TRUE
ENST00000290551.4	BTG2	BTG2-201	protein_coding	Domain missing	22	14						TRUE
ENST00000296214.9	MEAF6	MEAF6-201	protein_coding	Domain missing	22	8
ENST00000297071.8	TRA2A	TRA2A-201	protein_coding	Domain missing	22	13
ENST00000297564.6	COX6C	COX6C-201	protein_coding	Domain missing	22	11						TRUE
ENST00000297661.8	UBAP1	UBAP1-201	protein_coding		22	10				TRUE
ENST00000307227.9	SUCLG2	SUCLG2-201	protein_coding	Domain missing	22	19
ENST00000310300.10	LRCH4	LRCH4-201	protein_coding	Domain missing	22	8				TRUE
ENST00000312629.9	RPS6KB2	RPS6KB2-201	protein_coding	Domain missing	22	13	Onc			TRUE		TRUE
ENST00000313601.10	GNAI2	GNAI2-202	protein_coding	Domain missing	22	14						TRUE
ENST00000313806.8	RCAN1	RCAN1-201	protein_coding	Domain missing	22	13				TRUE
ENST00000314355.6	CKS2	CKS2-201	protein_coding	Domain missing	22	11				TRUE		TRUE
ENST00000316804.9	GRB2	GRB2-202	protein_coding	Domain missing	22	8				TRUE	TRUE
ENST00000319769.9	B4GALT3	B4GALT3-201	protein_coding	Domain missing	22	9				TRUE	TRUE
ENST00000320548.8	GPS1	GPS1-202	protein_coding	Domain missing	22	8				TRUE		TRUE
ENST00000320816.10	DAB2	DAB2-201	protein_coding	Domain missing	22	13
ENST00000321348.8	CYBRD1	CYBRD1-201	protein_coding	Domain missing	22	10				TRUE		TRUE
ENST00000322764.9	ZYX	ZYX-201	protein_coding	Domain missing	22	11
ENST00000323703.10	ZNF513	ZNF513-201	protein_coding	Domain retaion	22	11				TRUE
ENST00000326729.9	GSTM4	GSTM4-201	protein_coding	Domain retaion	22	4				TRUE
ENST00000326735.12	ATP13A2	ATP13A2-201	protein_coding	Domain missing	22	16				TRUE		TRUE
ENST00000327237.6	C16orf58	C16orf58-201	protein_coding	Domain missing	22	13				TRUE
ENST00000327347.9	SEPHS1	SEPHS1-201	protein_coding	Domain missing	22	9				TRUE
ENST00000327726.10	CFD	CFD-201	protein_coding	Domain missing	22	6				TRUE		TRUE
ENST00000329099.4	RFLNB	RFLNB-201	protein_coding	Domain missing	22	11				TRUE		TRUE
ENST00000330938.7	PTTG1IP	PTTG1IP-201	protein_coding		22	13						TRUE
ENST00000331925.7	ACTG1	ACTG1-201	protein_coding		22	14	TSG			TRUE
ENST00000334982.8	NAA20	NAA20-202	protein_coding	Domain missing	22	14				TRUE
ENST00000335793.3	CDC42EP4	CDC42EP4-201	protein_coding	Domain missing	22	10				TRUE
ENST00000337080.7	ZNF444	ZNF444-201	protein_coding	Domain missing	22	10				TRUE
ENST00000337132.9	NECAP2	NECAP2-201	protein_coding	Domain missing	22	9				TRUE
ENST00000338779.10	MTSS1L	MTSS1L-201	protein_coding	Domain missing	22	14
ENST00000338844.7	TPSAB1	TPSAB1-201	protein_coding	Domain missing	22	11				TRUE		TRUE
ENST00000340979.10	IFI16	IFI16-202	protein_coding	Domain retaion	22	14				TRUE
ENST00000342628.6	FOXM1	FOXM1-201	protein_coding	Domain missing	22	6						TRUE
ENST00000343242.8	MAFK	MAFK-201	protein_coding	Domain missing	22	11				TRUE		TRUE
ENST00000344836.8	USP7	USP7-201	protein_coding	Domain missing	22	8				TRUE
ENST00000346798.7	APP	APP-201	protein_coding	Domain missing	22	18				TRUE
ENST00000354434.8	ZYX	ZYX-202	protein_coding	Domain missing	22	14
ENST00000354724.7	HEY1	HEY1-202	protein_coding	Domain missing	22	12				TRUE		TRUE
ENST00000357849.8	COPS5	COPS5-201	protein_coding	Domain missing	22	10
ENST00000358053.3	OSBPL2	OSBPL2-202	protein_coding	Domain missing	22	10				TRUE
ENST00000358173.7	EPHB4	EPHB4-201	protein_coding	Domain missing	22	14				TRUE
ENST00000358246.5	MS4A7	MS4A7-202	protein_coding	Domain missing	22	7				TRUE		TRUE
ENST00000358406.9	GSTK1	GSTK1-201	protein_coding	Domain missing	22	12				TRUE
ENST00000359337.8	PLXNB2	PLXNB2-201	protein_coding	Domain missing	22	12
ENST00000360845.2	GNL3L	GNL3L-202	protein_coding	Domain missing	22	8						TRUE
ENST00000361219.10	SERBP1	SERBP1-201	protein_coding	Domain missing	22	9				TRUE
ENST00000361665.7	NFE2L1	NFE2L1-202	protein_coding	Domain missing	22	9				TRUE	TRUE	TRUE
ENST00000366535.3	ADSS	ADSS-201	protein_coding	Domain missing	22	9				TRUE
ENST00000367001.4	SLC30A1	SLC30A1-201	protein_coding	Domain missing	22	7				TRUE
ENST00000367274.9	UBE2T	UBE2T-201	protein_coding		22	8
ENST00000367924.1	UAP1	UAP1-202	protein_coding	Domain missing	22	10
ENST00000367967.7	FCGR3A	FCGR3A-201	protein_coding	Domain missing	22	11						TRUE
ENST00000367976.3	CTGF	CTGF-201	protein_coding	Domain missing	22	14				TRUE		TRUE
ENST00000368633.1	CRTC2	CRTC2-203	protein_coding	Domain missing	22	7				TRUE
ENST00000369103.2	RGS10	RGS10-202	protein_coding	Domain missing	22	15		TRUE		TRUE		TRUE
ENST00000369636.6	RHOC	RHOC-205	protein_coding	Domain missing	22	5						TRUE
ENST00000369642.7	RHOC	RHOC-208	protein_coding	Domain missing	22	18
ENST00000369683.5	XPNPEP1	XPNPEP1-203	protein_coding	Domain missing	22	15				TRUE
ENST00000369718.3	C1orf162	C1orf162-202	protein_coding		22	9
ENST00000369836.8	GSTM4	GSTM4-204	protein_coding	Domain retaion	22	10				TRUE		TRUE
ENST00000369923.4	SARS	SARS-202	protein_coding	Domain missing	22	5
ENST00000370885.8	EXOSC1	EXOSC1-202	protein_coding	Domain missing	22	15						TRUE
ENST00000371942.7	REXO4	REXO4-202	protein_coding	Domain missing	22	12
ENST00000372521.8	SVBP	SVBP-201	protein_coding	Domain missing	22	7
ENST00000372656.5	TCEAL9	TCEAL9-201	protein_coding	Domain missing	22	10				TRUE
ENST00000373433.8	RPRD1B	RPRD1B-201	protein_coding	Domain missing	22	17
ENST00000373582.3	FAM167B	FAM167B-201	protein_coding	Domain missing	22	14				TRUE		TRUE
ENST00000373840.8	RAB14	RAB14-201	protein_coding	Domain missing	22	11				TRUE
ENST00000373921.7	THEMIS2	THEMIS2-202	protein_coding	Domain missing	22	7				TRUE		TRUE
ENST00000374023.7	C6orf106	C6orf106-202	protein_coding	Domain missing	22	5				TRUE
ENST00000374467.3	BAK1	BAK1-202	protein_coding	Domain missing	22	11				TRUE
ENST00000376112.3	ID1	ID1-202	protein_coding	Domain missing	22	16				TRUE		TRUE
ENST00000376980.7	DNAJC1	DNAJC1-202	protein_coding	Domain missing	22	11				TRUE
ENST00000377707.3	SHB	SHB-201	protein_coding	Domain missing	22	5						TRUE
ENST00000377818.3	MZT1	MZT1-201	protein_coding	Domain missing	22	10						TRUE
ENST00000377893.2	GPR153	GPR153-201	protein_coding	Domain missing	22	8				TRUE
ENST00000378747.7	OPTN	OPTN-202	protein_coding	Domain missing	22	11		TRUE		TRUE
ENST00000379100.6	P4HA2	P4HA2-204	protein_coding	Domain missing	22	9				TRUE
ENST00000381125.8	PFKP	PFKP-203	protein_coding	Domain missing	22	9
ENST00000382456.7	AP2M1	AP2M1-202	protein_coding	Domain missing	22	15				TRUE
ENST00000391919.1	PPP5C	PPP5C-202	protein_coding	Domain retaion	22	12
ENST00000391975.5	HDLBP	HDLBP-203	protein_coding	Domain missing	22	13				TRUE
ENST00000392066.7	ACSL3	ACSL3-202	protein_coding	Domain missing	22	14				TRUE		TRUE
ENST00000392081.6	SIRT2	SIRT2-204	protein_coding	Domain missing	22	17				TRUE
ENST00000393203.2	PTGFRN	PTGFRN-201	protein_coding	Domain missing	22	13				TRUE
ENST00000394783.7	GLT8D1	GLT8D1-202	protein_coding	Domain missing	22	15				TRUE
ENST00000394893.5	POR	POR-201	protein_coding	Domain missing	22	13				TRUE		TRUE
ENST00000395388.6	HLA-DRA	HLA-DRA-202	protein_coding	Domain missing	22	19						TRUE
ENST00000396359.1	FABP5	FABP5-202	protein_coding	Domain missing	22	15						TRUE
ENST00000396391.5	ELMO2	ELMO2-204	protein_coding	Domain missing	22	9				TRUE
ENST00000397071.5	DHRS4L2	DHRS4L2-202	protein_coding	Domain missing	22	9						TRUE
ENST00000398030.8	APEX1	APEX1-202	protein_coding	Domain missing	22	12				TRUE
ENST00000399815.2	IFITM2	IFITM2-201	protein_coding	Domain missing	22	14				TRUE
ENST00000403027.6	CNOT8	CNOT8-202	protein_coding	Domain missing	22	16				TRUE
ENST00000405546.7	ATG4B	ATG4B-206	protein_coding	Domain missing	22	9				TRUE	TRUE
ENST00000408941.7	SCP2	SCP2-205	protein_coding		22	17				TRUE
ENST00000409682.7	PSMD14	PSMD14-201	protein_coding	Domain missing	22	16
ENST00000421812.2	ZNF697	ZNF697-201	protein_coding	Domain missing	22	10				TRUE		TRUE
ENST00000421999.7	CMSS1	CMSS1-201	protein_coding	Domain missing	22	4				TRUE
ENST00000423485.5	TOP2A	TOP2A-201	protein_coding	Domain missing	22	15				TRUE		TRUE
ENST00000426155.6	SNX3	SNX3-204	protein_coding	Domain missing	22	9				TRUE
ENST00000427214.5	DDX39B	DDX39B-207	protein_coding	Domain retaion	22	15				TRUE
ENST00000427805.6	RPL36A	RPL36A-203	protein_coding	Domain missing	22	8
ENST00000427865.2	MGAT1	MGAT1-204	protein_coding	Domain missing	22	9				TRUE		TRUE
ENST00000428595.1	UBAP2L	UBAP2L-206	protein_coding		22	12				TRUE
ENST00000429182.5	IMPDH2	IMPDH2-202	protein_coding	Domain missing	22	9				TRUE
ENST00000432648.7	AKIRIN1	AKIRIN1-202	protein_coding		22	10				TRUE		TRUE
ENST00000433655.5	CTSD	CTSD-204	nonsense_mediated_decay		22	19				TRUE		TRUE
ENST00000434055.5	DCTN1	DCTN1-210	nonsense_mediated_decay		22	7				TRUE
ENST00000434222.5	AKR1B1	AKR1B1-203	nonsense_mediated_decay		22	10
ENST00000435080.5	BAG6	BAG6-244	protein_coding	Domain missing	22	11				TRUE
ENST00000435633.5	RPL14	RPL14-204	nonsense_mediated_decay		22	14				TRUE
ENST00000435822.5	GUCD1	GUCD1-206	protein_coding	Domain missing	22	8				TRUE
ENST00000436233.8	SEC14L1	SEC14L1-204	protein_coding	Domain missing	22	8				TRUE		TRUE
ENST00000439747.7	MRPL22	MRPL22-202	protein_coding	Domain missing	22	17
ENST00000446198.5	PODXL	PODXL-203	nonsense_mediated_decay		22	17				TRUE
ENST00000446848.6	SNX10	SNX10-207	protein_coding	Domain missing	22	17				TRUE
ENST00000451137.6	CYR61	CYR61-201	protein_coding	Domain missing	22	9				TRUE		TRUE
ENST00000453507.6	MGLL	MGLL-205	protein_coding	Domain missing	22	5				TRUE
ENST00000462403.5	RGS3	RGS3-211	protein_coding	Domain retaion	22	11			TRUE	TRUE
ENST00000464615.1	BUD23	BUD23-214	processed_transcript		22	11						TRUE
ENST00000470180.2	C1orf43	C1orf43-207	nonsense_mediated_decay		22	15				TRUE
ENST00000472923.5	UBE2V1	UBE2V1-214	processed_transcript		22	12				TRUE
ENST00000473900.1	NENF	NENF-203	processed_transcript		22	14						TRUE
ENST00000481345.1	RAMP3	RAMP3-202	protein_coding	Domain missing	22	11
ENST00000489294.1	UHMK1	UHMK1-202	protein_coding	Domain missing	22	12				TRUE
ENST00000490373.5	RUSC1	RUSC1-214	protein_coding	Domain missing	22	5				TRUE
ENST00000491935.5	ADRM1	ADRM1-204	protein_coding	Domain missing	22	12				TRUE
ENST00000492758.1	ATP6V1F	ATP6V1F-202	protein_coding	Domain missing	22	4				TRUE
ENST00000493678.5	PARK7	PARK7-209	protein_coding	Domain missing	22	13						TRUE
ENST00000502553.5	TARS	TARS-204	protein_coding	Domain missing	22	18				TRUE		TRUE
ENST00000510994.5	ANAPC13	ANAPC13-204	protein_coding	Domain missing	22	10
ENST00000520271.5	COX6C	COX6C-204	protein_coding	Domain missing	22	13
ENST00000520539.5	UBR5	UBR5-207	protein_coding	Domain missing	22	7	Onc			TRUE
ENST00000522934.5	COX6C	COX6C-207	nonsense_mediated_decay		22	13
ENST00000526832.5	SCRIB	SCRIB-205	protein_coding	Domain retaion	22	5						TRUE
ENST00000531239.2	POLD4	POLD4-207	protein_coding		22	3
ENST00000540486.5	TRAPPC1	TRAPPC1-202	protein_coding	Domain missing	22	12				TRUE		TRUE
ENST00000540998.5	CDC42SE1	CDC42SE1-207	protein_coding		22	14				TRUE		TRUE
ENST00000543162.1	DDB1	DDB1-221	processed_transcript		22	13				TRUE
ENST00000545054.6	PCK2	PCK2-203	protein_coding	Domain missing	22	5				TRUE
ENST00000545648.2	SARAF	SARAF-214	protein_coding	Domain missing	22	15
ENST00000546543.5	PMEL	PMEL-202	protein_coding	Domain missing	22	13				TRUE		TRUE
ENST00000547773.5	NAP1L1	NAP1L1-210	protein_coding	Domain missing	22	14				TRUE
ENST00000568685.1	FUS	FUS-210	protein_coding	Domain missing	22	11				TRUE		TRUE
ENST00000568917.1	CNOT1	CNOT1-214	protein_coding	Domain retaion	22	10			TRUE	TRUE
ENST00000569423.5	UBE2Q2	UBE2Q2-208	protein_coding	Domain missing	22	7
ENST00000576154.5	SCPEP1	SCPEP1-215	nonsense_mediated_decay		22	14				TRUE
ENST00000585361.5	G6PC3	G6PC3-202	nonsense_mediated_decay		22	9						TRUE
ENST00000587718.5	CAPNS1	CAPNS1-204	protein_coding	Domain missing	22	15				TRUE		TRUE
ENST00000588599.5	SNRPD2	SNRPD2-207	protein_coding	Domain missing	22	14				TRUE
ENST00000589454.5	EIF3G	EIF3G-208	protein_coding	Domain missing	22	14				TRUE
ENST00000590221.5	WBP2	WBP2-213	protein_coding	Domain missing	22	15				TRUE		TRUE
ENST00000591055.5	CIRBP	CIRBP-230	nonsense_mediated_decay		22	16				TRUE
ENST00000591784.5	YIF1B	YIF1B-214	protein_coding	Domain missing	22	1						TRUE
ENST00000593829.5	LSM4	LSM4-203	protein_coding	Domain missing	22	12				TRUE
ENST00000596217.1	NUP62	NUP62-208	protein_coding	Domain missing	22	8
ENST00000596582.1	DDA1	DDA1-204	nonsense_mediated_decay		22	6
ENST00000597595.5	GMFG	GMFG-206	protein_coding	Domain missing	22	12
ENST00000598245.2	MAGEA3	MAGEA3-203	protein_coding	Domain missing	22	3
ENST00000599134.1	FBL	FBL-209	protein_coding	Domain missing	22	8
ENST00000599988.5	FCGRT	FCGRT-217	protein_coding		22	13				TRUE
ENST00000606794.1	APLNR	APLNR-202	protein_coding	Domain missing	22	14	TSG&Onc
ENST00000612337.4	SSBP1	SSBP1-215	protein_coding	Domain missing	22	6
ENST00000612353.4	GLMP	GLMP-213	protein_coding	Domain missing	22	10
ENST00000612753.4	PPP6R2	PPP6R2-209	protein_coding	Domain missing	22	9				TRUE
ENST00000615505.4	SURF1	SURF1-205	protein_coding	Domain missing	22	17				TRUE		TRUE
ENST00000616970.4	CRYAB	CRYAB-216	protein_coding	Domain missing	22	13				TRUE
ENST00000618741.1	LYPLA1	LYPLA1-214	protein_coding	Domain missing	22	11				TRUE
ENST00000642498.1	GSS	GSS-204	protein_coding	Domain missing	22	12
ENST00000643233.1	HADHA	HADHA-207	nonsense_mediated_decay		22	17				TRUE
ENST00000649126.1	HSPA9	HSPA9-214	protein_coding		22	16
ENST00000649386.1	ACP5	ACP5-214	protein_coding		22	10				TRUE
ENSG00000100097.11_novel_1	LGALS1	LGALS1_novel_1	-		21	14
ENSG00000104774.12_novel_1	MAN2B1	MAN2B1_novel_1	-		21	8				TRUE
ENSG00000105993.14_novel_1	DNAJB6	DNAJB6_novel_1	-		21	13
ENSG00000106244.12_novel_7	PDAP1	PDAP1_novel_7	-		21	14				TRUE
ENSG00000108773.10_novel_3	KAT2A	KAT2A_novel_3	-		21	9				TRUE
ENSG00000116586.11_novel_1	LAMTOR2	LAMTOR2_novel_1	-		21	14
ENSG00000120215.9_novel_4	MLANA	MLANAnovel_4	-		21	13		TRUE		TRUE
ENSG00000124593.16_novel_16	AL365205.1	AL365205.1_novel_16	-		21	8
ENSG00000125743.10_novel_1	SNRPD2	SNRPD2_novel_1	-		21	14				TRUE
ENSG00000125753.13_novel_1	VASP	VASP_novel_1	-		21	14				TRUE
ENSG00000128340.14_novel_1	RAC2	RAC2_novel_1	-		21	13	Onc				TRUE
ENSG00000132600.16_novel_1	PRMT7	PRMT7_novel_1	-		21	8				TRUE
ENSG00000133119.12_novel_1	RFC3	RFC3_novel_1	-		21	10
ENSG00000136522.13_novel_22	MRPL47	MRPL47_novel_22	-		21	15				TRUE
ENSG00000142676.14_novel_5	RPL11	RPL11_novel_5	-		21	11
ENSG00000143889.15_novel_2	HNRNPLL	HNRNPLL_novel_2	-		21	10				TRUE
ENSG00000146070.16_novel_4	PLA2G7	PLA2G7_novel_4	-		21	6
ENSG00000147684.8_novel_1	NDUFB9	NDUFB9novel_1	-		21	14				TRUE
ENSG00000162729.13_novel_6	IGSF8	IGSF8_novel_6	-		21	15				TRUE
ENSG00000165092.12_novel_1	ALDH1A1	ALDH1A1_novel_1	-		21	13				TRUE
ENSG00000165507.8_novel_1	DEPP1	DEPP1novel_1	-		21	15
ENSG00000169045.17_novel_11	HNRNPH1	HNRNPH1_novel_11	-		21	12
ENSG00000171858.17_novel_1	RPS21	RPS21_novel_1	-		21	9
ENSG00000198056.13_novel_1	PRIM1	PRIM1_novel_1	-		21	9
ENSG00000267740.5_novel_2	AC024592.3	AC024592.3novel_2	-		21	13
ENSG00000277830.1_novel_2	RF02215	RF02215novel_2	-		21	20
ENSG00000279686.1_novel_3	AC142391.1	AC142391.1novel_3	-		21	7
ENSG00000284570.1_novel_1	MIR7705	MIR7705novel_1	-		21	14
ENSG00000285723.1_novel_1	AL034430.2	AL034430.2novel_1	-		21	15
ENST00000189444.10	NFKB2	NFKB2-201	protein_coding	Domain missing	21	7		TRUE			TRUE
ENST00000194214.9	HSPB11	HSPB11-201	protein_coding	Domain missing	21	5				TRUE		TRUE
ENST00000205636.3	CMTM6	CMTM6-201	protein_coding	Domain missing	21	10
ENST00000215631.8	GADD45B	GADD45B-201	protein_coding	Domain missing	21	15				TRUE		TRUE
ENST00000218104.5	ABCD1	ABCD1-201	protein_coding	Domain missing	21	10				TRUE		TRUE
ENST00000219611.6	CAPN15	CAPN15-201	protein_coding	Domain missing	21	5				TRUE
ENST00000220966.10	PYCR3	PYCR3-201	protein_coding	Domain missing	21	7
ENST00000221283.9	STXBP2	STXBP2-201	protein_coding	Domain missing	21	12
ENST00000224784.10	ACTA2	ACTA2-201	protein_coding	Domain missing	21	21				TRUE		TRUE
ENST00000234313.7	PLEK	PLEK-201	protein_coding	Domain missing	21	9						TRUE
ENST00000242465.3	SRGN	SRGN-201	protein_coding	Domain missing	21	14				TRUE		TRUE
ENST00000242728.4	BHLHE41	BHLHE41-201	protein_coding	Domain missing	21	16				TRUE		TRUE
ENST00000242783.10	PKN1	PKN1-201	protein_coding	Domain missing	21	15				TRUE		TRUE
ENST00000244061.5	RNF114	RNF114-201	protein_coding	Domain missing	21	9				TRUE		TRUE
ENST00000245185.5	MT2A	MT2A-201	protein_coding	Domain missing	21	14
ENST00000246554.7	COX6B1	COX6B1-201	protein_coding		21	7				TRUE
ENST00000247191.6	DLGAP5	DLGAP5-201	protein_coding	Domain missing	21	10						TRUE
ENST00000248342.8	EIF3K	EIF3K-201	protein_coding	Domain missing	21	8
ENST00000249299.6	LSM8	LSM8-201	protein_coding	Domain missing	21	9						TRUE
ENST00000250092.10	CD68	CD68-201	protein_coding	Domain missing	21	14				TRUE		TRUE
ENST00000251775.8	SNX4	SNX4-201	protein_coding	Domain missing	21	12
ENST00000252725.10	ARPC1B	ARPC1B-201	protein_coding		21	15				TRUE
ENST00000253452.6	COX4I1	COX4I1-201	protein_coding	Domain missing	21	10		TRUE
ENST00000255945.3	GIMAP4	GIMAP4-201	protein_coding	Domain missing	21	12
ENST00000256108.9	IMPA1	IMPA1-201	protein_coding	Domain missing	21	8				TRUE		TRUE
ENST00000258083.2	PRADC1	PRADC1-201	protein_coding	Domain missing	21	10
ENST00000258412.7	TMBIM1	TMBIM1-201	protein_coding	Domain missing	21	18				TRUE
ENST00000260641.9	ACTR2	ACTR2-201	protein_coding	Domain missing	21	16						TRUE
ENST00000261353.8	YPEL5	YPEL5-201	protein_coding	Domain missing	21	15
ENST00000261601.7	USP14	USP14-201	protein_coding	Domain missing	21	12				TRUE
ENST00000261622.4	SLC7A5	SLC7A5-201	protein_coding	Domain missing	21	15				TRUE		TRUE
ENST00000262375.10	DNAJA3	DNAJA3-201	protein_coding	Domain missing	21	10
ENST00000262960.13	DPP9	DPP9-201	protein_coding	Domain missing	21	12				TRUE
ENST00000263238.6	ACTR3	ACTR3-201	protein_coding	Domain missing	21	11				TRUE
ENST00000263354.7	NAPA	NAPA-201	protein_coding	Domain missing	21	10				TRUE
ENST00000263388.6	NOTCH3	NOTCH3-201	protein_coding	Domain retaion	21	12	TSG&Onc					TRUE
ENST00000265348.7	CUL7	CUL7-201	protein_coding	Domain missing	21	15				TRUE		TRUE
ENST00000265753.12	EIF4H	EIF4H-201	protein_coding	Domain missing	21	14				TRUE
ENST00000266070.8	DIDO1	DIDO1-201	protein_coding	Domain missing	21	7				TRUE
ENST00000268206.11	EFL1	EFL1-201	protein_coding	Domain missing	21	7
ENST00000269593.4	IGFBP4	IGFBP4-201	protein_coding	Domain missing	21	18
ENST00000269967.3	CCDC97	CCDC97-201	protein_coding	Domain missing	21	5				TRUE
ENST00000272298.11	CALM2	CALM2-201	protein_coding	Domain retaion	21	9
ENST00000282999.7	SRP19	SRP19-201	protein_coding	Domain missing	21	12				TRUE
ENST00000283206.8	TMEM87B	TMEM87B-201	protein_coding	Domain missing	21	10				TRUE
ENST00000284073.6	MSI2	MSI2-201	protein_coding	Domain missing	21	14	Onc			TRUE		TRUE
ENST00000286301.7	CSF1R	CSF1R-201	protein_coding	Domain missing	21	14					TRUE
ENST00000287394.9	ATAD2	ATAD2-201	protein_coding	Domain missing	21	11						TRUE
ENST00000289371.10	EIF5B	EIF5B-201	protein_coding	Domain missing	21	8				TRUE
ENST00000290200.6	IL10RB	IL10RB-201	protein_coding	Domain missing	21	7				TRUE
ENST00000294507.3	LAPTM5	LAPTM5-201	protein_coding	Domain missing	21	11						TRUE
ENST00000296181.8	ITGB5	ITGB5-201	protein_coding	Domain retaion	21	17				TRUE
ENST00000296288.9	BAP1	BAP1-201	protein_coding	Domain missing	21	9	TSG		TRUE		TRUE
ENST00000297205.6	STEAP1	STEAP1-201	protein_coding	Domain missing	21	7				TRUE
ENST00000297579.9	DCAF13	DCAF13-201	protein_coding	Domain missing	21	9				TRUE
ENST00000300408.7	PHB	PHB-201	protein_coding	Domain missing	21	15						TRUE
ENST00000300896.8	USP32	USP32-201	protein_coding	Domain retaion	21	11				TRUE
ENST00000301015.14	PIEZO1	PIEZO1-201	protein_coding	Domain missing	21	12				TRUE
ENST00000302078.9	PLRG1	PLRG1-201	protein_coding	Domain missing	21	14				TRUE
ENST00000302182.7	UBB	UBB-201	protein_coding	Domain missing	21	12
ENST00000302279.7	FNTA	FNTA-201	protein_coding	Domain missing	21	13				TRUE
ENST00000303210.8	GNB2	GNB2-201	protein_coding	Domain missing	21	16				TRUE		TRUE
ENST00000307767.12	TVP23B	TVP23B-201	protein_coding	Domain missing	21	10
ENST00000308987.5	CKS1B	CKS1B-201	protein_coding	Domain missing	21	12				TRUE	TRUE
ENST00000309100.7	MAP3K11	MAP3K11-201	protein_coding	Domain missing	21	14				TRUE		TRUE
ENST00000310513.10	CELF1	CELF1-201	protein_coding	Domain missing	21	6				TRUE
ENST00000312865.10	MED25	MED25-201	protein_coding	Domain missing	21	7				TRUE
ENST00000313543.4	GIMAP7	GIMAP7-201	protein_coding	Domain missing	21	7
ENST00000314256.11	TMEM94	TMEM94-201	protein_coding		21	14						TRUE
ENST00000314423.11	UTP4	UTP4-201	protein_coding	Domain retaion	21	11						TRUE
ENST00000316509.10	VAMP2	VAMP2-201	protein_coding	Domain missing	21	10						TRUE
ENST00000319562.10	FARP1	FARP1-201	protein_coding	Domain missing	21	8						TRUE
ENST00000320785.9	KIF1C	KIF1C-201	protein_coding	Domain missing	21	10				TRUE
ENST00000322030.12	SET	SET-201	protein_coding	Domain missing	21	12				TRUE
ENST00000324093.8	PLXND1	PLXND1-201	protein_coding	Domain missing	21	14				TRUE		TRUE
ENST00000326005.10	OAZ2	OAZ2-201	protein_coding	Domain missing	21	12				TRUE
ENST00000330232.8	ADA2	ADA2-202	protein_coding	Domain missing	21	12						TRUE
ENST00000331569.5	ZNF703	ZNF703-201	protein_coding	Domain missing	21	11				TRUE	TRUE
ENST00000334869.8	LGMN	LGMN-201	protein_coding	Domain missing	21	17				TRUE		TRUE
ENST00000336180.6	LIMK1	LIMK1-201	protein_coding	Domain missing	21	17				TRUE		TRUE
ENST00000337109.8	MRPL35	MRPL35-202	protein_coding	Domain missing	21	11				TRUE		TRUE
ENST00000337917.11	AIF1	AIF1-201	protein_coding		21	7						TRUE
ENST00000338825.4	EIF4EBP1	EIF4EBP1-201	protein_coding	Domain missing	21	10		TRUE		TRUE		TRUE
ENST00000339020.7	SMIM15	SMIM15-201	protein_coding	Domain missing	21	13				TRUE		TRUE
ENST00000339093.7	NOSIP	NOSIP-201	protein_coding	Domain missing	21	14						TRUE
ENST00000340093.7	PLAUR	PLAUR-203	protein_coding	Domain missing	21	13				TRUE		TRUE
ENST00000340556.11	MORN2	MORN2-201	protein_coding	Domain missing	21	9
ENST00000342412.10	BIRC7	BIRC7-202	protein_coding	Domain missing	21	14				TRUE		TRUE
ENST00000344034.4	PPM1G	PPM1G-201	protein_coding	Domain missing	21	12				TRUE		TRUE
ENST00000346249.8	TPD52L2	TPD52L2-202	protein_coding	Domain missing	21	10
ENST00000346569.6	ECM1	ECM1-201	protein_coding	Domain missing	21	12				TRUE		TRUE
ENST00000348035.8	RAC1	RAC1-201	protein_coding	Domain missing	21	5	Onc	TRUE	TRUE	TRUE	TRUE
ENST00000348849.7	RBMS1	RBMS1-201	protein_coding	Domain missing	21	11
ENST00000350766.7	MAPKAP1	MAPKAP1-202	protein_coding	Domain missing	21	14				TRUE
ENST00000351217.10	NPTN	NPTN-202	protein_coding	Domain missing	21	12				TRUE
ENST00000354293.9	AP2A1	AP2A1-201	protein_coding	Domain missing	21	9
ENST00000354695.5	HNRNPH3	HNRNPH3-202	protein_coding	Domain missing	21	6
ENST00000357166.10	ZDHHC9	ZDHHC9-201	protein_coding	Domain missing	21	10
ENST00000357430.7	ACSL3	ACSL3-201	protein_coding	Domain missing	21	12				TRUE		TRUE
ENST00000357436.5	SH3BP1	SH3BP1-201	protein_coding		21	10				TRUE
ENST00000358015.7	RAD23B	RAD23B-201	protein_coding	Domain missing	21	8				TRUE
ENST00000358056.7	GMFB	GMFB-201	protein_coding	Domain missing	21	15				TRUE		TRUE
ENST00000358600.7	ADGRE5	ADGRE5-203	protein_coding	Domain missing	21	13						TRUE
ENST00000359263.8	MYOF	MYOF-202	protein_coding	Domain missing	21	15						TRUE
ENST00000359393.6	EHD1	EHD1-202	protein_coding	Domain retaion	21	20
ENST00000360840.9	MRPL37	MRPL37-202	protein_coding	Domain missing	21	9				TRUE
ENST00000360851.3	RGL1	RGL1-202	protein_coding	Domain missing	21	10
ENST00000360961.10	MPC1	MPC1-202	protein_coding	Domain missing	21	13
ENST00000361183.7	CAPZA2	CAPZA2-201	protein_coding	Domain missing	21	8
ENST00000361311.4	CLSTN1	CLSTN1-201	protein_coding	Domain missing	21	9				TRUE
ENST00000361337.2	TOP1	TOP1-201	protein_coding	Domain missing	21	7	TSG			TRUE	TRUE
ENST00000361684.8	TMEM184B	TMEM184B-201	protein_coding	Domain missing	21	12						TRUE
ENST00000367287.4	TIMM17A	TIMM17A-201	protein_coding	Domain missing	21	8				TRUE		TRUE
ENST00000367619.7	SOAT1	SOAT1-201	protein_coding	Domain missing	21	10				TRUE		TRUE
ENST00000368259.6	CCT3	CCT3-204	protein_coding	Domain missing	21	16				TRUE
ENST00000368426.3	ZBTB7B	ZBTB7B-202	protein_coding	Domain missing	21	13				TRUE		TRUE
ENST00000368733.3	S100A8	S100A8-202	protein_coding	Domain missing	21	17						TRUE
ENST00000368738.3	S100A9	S100A9-201	protein_coding	Domain missing	21	21				TRUE
ENST00000369110.7	PREP	PREP-201	protein_coding	Domain missing	21	11				TRUE
ENST00000369709.3	RAP1A	RAP1A-202	protein_coding	Domain missing	21	5				TRUE
ENST00000369762.6	ATP6AP1	ATP6AP1-201	protein_coding	Domain missing	21	9				TRUE		TRUE
ENST00000370277.3	CETN2	CETN2-201	protein_coding	Domain missing	21	16
ENST00000370990.5	SERBP1	SERBP1-202	protein_coding	Domain missing	21	12				TRUE		TRUE
ENST00000370995.6	SERBP1	SERBP1-204	protein_coding	Domain missing	21	12				TRUE
ENST00000371485.7	CEP55	CEP55-201	protein_coding	Domain missing	21	8						TRUE
ENST00000372257.6	ERI3	ERI3-201	protein_coding	Domain missing	21	14				TRUE
ENST00000372727.5	SYS1	SYS1-202	protein_coding	Domain missing	21	10						TRUE
ENST00000372853.8	URM1	URM1-203	protein_coding	Domain missing	21	11		TRUE		TRUE		TRUE
ENST00000372938.9	CIZ1	CIZ1-204	protein_coding	Domain missing	21	17				TRUE
ENST00000373008.6	P4HA1	P4HA1-203	protein_coding	Domain missing	21	13				TRUE		TRUE
ENST00000373044.2	YRDC	YRDC-201	protein_coding	Domain missing	21	13				TRUE
ENST00000373113.7	TREM2	TREM2-202	protein_coding	Domain missing	21	13				TRUE		TRUE
ENST00000373115.4	CHST3	CHST3-201	protein_coding	Domain missing	21	8				TRUE
ENST00000373203.8	ENG	ENG-202	protein_coding	Domain missing	21	15				TRUE
ENST00000373463.7	TMEM54	TMEM54-202	protein_coding	Domain missing	21	10				TRUE		TRUE
ENST00000373841.5	NONO	NONO-202	protein_coding	Domain missing	21	16				TRUE
ENST00000374272.3	TRIM63	TRIM63-201	protein_coding	Domain missing	21	10				TRUE		TRUE
ENST00000374291.5	STMN1	STMN1-202	protein_coding	Domain missing	21	10						TRUE
ENST00000374385.9	UQCC1	UQCC1-205	protein_coding	Domain missing	21	8
ENST00000374479.3	FUCA1	FUCA1-201	protein_coding	Domain missing	21	16						TRUE
ENST00000374580.8	BMPR2	BMPR2-202	protein_coding	Domain missing	21	14			TRUE	TRUE
ENST00000374607.5	PFDN6	PFDN6-202	protein_coding	Domain missing	21	9				TRUE		TRUE
ENST00000374639.7	C1QC	C1QC-202	protein_coding	Domain missing	21	14				TRUE		TRUE
ENST00000374680.3	RXRB	RXRB-201	protein_coding	Domain missing	21	12				TRUE	TRUE
ENST00000374943.8	HLA-DQB1	HLA-DQB1-201	protein_coding	Domain missing	21	11				TRUE
ENST00000374975.3	HLA-DRB5	HLA-DRB5-201	protein_coding	Domain missing	21	15						TRUE
ENST00000375136.7	NBL1	NBL1-202	protein_coding	Domain missing	21	13				TRUE		TRUE
ENST00000375866.2	CSNK2B	CSNK2B-202	protein_coding	Domain missing	21	12				TRUE
ENST00000376016.7	YME1L1	YME1L1-203	protein_coding	Domain missing	21	10
ENST00000377044.8	CEMIP2	CEMIP2-202	protein_coding	Domain missing	21	15
ENST00000377095.9	SLC25A39	SLC25A39-202	protein_coding	Domain missing	21	6				TRUE
ENST00000377190.7	SYVN1	SYVN1-203	protein_coding	Domain missing	21	14				TRUE
ENST00000377482.9	ERRFI1	ERRFI1-201	protein_coding	Domain missing	21	11	TSG			TRUE		TRUE
ENST00000378073.5	MEGF8	MEGF8-203	protein_coding		21	10				TRUE		TRUE
ENST00000378852.7	API5	API5-201	protein_coding	Domain missing	21	18				TRUE
ENST00000379378.7	E2F4	E2F4-201	protein_coding	Domain missing	21	6				TRUE
ENST00000379999.6	FBH1	FBH1-202	protein_coding	Domain missing	21	9
ENST00000380599.8	ZBTB4	ZBTB4-202	protein_coding	Domain missing	21	8
ENST00000381070.7	CWC27	CWC27-201	protein_coding	Domain missing	21	6				TRUE
ENST00000381998.8	MSR1	MSR1-204	protein_coding	Domain missing	21	9			TRUE	TRUE		TRUE
ENST00000382515.7	CD9	CD9-202	protein_coding	Domain missing	21	9
ENST00000389093.7	PKM	PKM-203	protein_coding	Domain missing	21	13				TRUE		TRUE
ENST00000391751.7	RPS9	RPS9-202	protein_coding	Domain retaion	21	9				TRUE
ENST00000391832.7	AKT1S1	AKT1S1-204	protein_coding	Domain missing	21	14				TRUE
ENST00000391945.9	ERCC2	ERCC2-204	protein_coding	Domain missing	21	6	TSG			TRUE	TRUE
ENST00000392006.7	HNRNPUL1	HNRNPUL1-204	protein_coding	Domain missing	21	17				TRUE
ENST00000392209.7	CCNYL1	CCNYL1-203	protein_coding	Domain missing	21	2				TRUE
ENST00000392668.8	ETS1	ETS1-202	protein_coding	Domain missing	21	14				TRUE	TRUE	TRUE
ENST00000393409.2	PLXNA1	PLXNA1-201	protein_coding	Domain missing	21	18			TRUE	TRUE		TRUE
ENST00000394074.6	NAE1	NAE1-204	protein_coding		21	10				TRUE
ENST00000394332.5	RPL23	RPL23-203	protein_coding	Domain missing	21	11
ENST00000394609.6	RTN4	RTN4-205	protein_coding	Domain missing	21	12			TRUE
ENST00000394825.5	NR4A1	NR4A1-204	protein_coding	Domain missing	21	11				TRUE	TRUE	TRUE
ENST00000395119.7	EEF1D	EEF1D-202	protein_coding	Domain missing	21	8				TRUE		TRUE
ENST00000395436.6	SUMF2	SUMF2-204	protein_coding	Domain missing	21	16				TRUE
ENST00000397066.8	CCNF	CCNF-202	protein_coding	Domain missing	21	9						TRUE
ENST00000397967.4	RNASE1	RNASE1-202	protein_coding	Domain missing	21	15				TRUE		TRUE
ENST00000398606.8	GSTP1	GSTP1-202	protein_coding	Domain retaion	21	12				TRUE	TRUE
ENST00000400137.8	FKBP1A	FKBP1A-204	protein_coding	Domain missing	21	15				TRUE		TRUE
ENST00000401030.4	SELENOF	SELENOF-203	protein_coding		21	12						TRUE
ENST00000403716.5	PLEKHB2	PLEKHB2-202	protein_coding	Domain missing	21	7				TRUE		TRUE
ENST00000405489.7	ATRAID	ATRAID-202	protein_coding		21	16				TRUE
ENST00000406875.7	HIPK2	HIPK2-202	protein_coding	Domain missing	21	11				TRUE		TRUE
ENST00000407585.5	PACSIN2	PACSIN2-205	protein_coding	Domain missing	21	10				TRUE
ENST00000408995.5	FHL2	FHL2-206	protein_coding	Domain missing	21	14
ENST00000409321.5	PTMA	PTMA-203	protein_coding	Domain missing	21	10				TRUE
ENST00000412435.6	ACP5	ACP5-202	protein_coding	Domain missing	21	14				TRUE
ENST00000414651.3	NDUFS7	NDUFS7-203	protein_coding	Domain missing	21	10				TRUE
ENST00000415447.5	AP1B1	AP1B1-205	protein_coding	Domain missing	21	15				TRUE
ENST00000415680.6	TRIM24	TRIM24-202	protein_coding	Domain missing	21	5
ENST00000419276.1	RPL31	RPL31-209	nonsense_mediated_decay		21	18				TRUE
ENST00000422982.7	ANXA11	ANXA11-203	protein_coding	Domain missing	21	11
ENST00000429360.5	MPST	MPST-206	protein_coding	Domain missing	21	11				TRUE
ENST00000429422.5	MAP4	MAP4-208	protein_coding	Domain missing	21	14
ENST00000434813.3	CLK1	CLK1-205	protein_coding	Domain missing	21	11				TRUE		TRUE
ENST00000437771.5	BAG6	BAG6-245	protein_coding	Domain missing	21	10				TRUE
ENST00000440191.6	EIF4A2	EIF4A2-205	protein_coding	Domain missing	21	14	Onc			TRUE	TRUE
ENST00000441080.2	PFDN4	PFDN4-202	nonsense_mediated_decay		21	13						TRUE
ENST00000441867.5	ABCF1	ABCF1-203	protein_coding		21	13				TRUE
ENST00000442093.5	BCAP31	BCAP31-206	protein_coding	Domain retaion	21	4				TRUE
ENST00000442278.6	C2	C2-206	protein_coding	Domain missing	21	11						TRUE
ENST00000443943.5	AP1S1	AP1S1-203	nonsense_mediated_decay		21	15						TRUE
ENST00000446936.6	CNBP	CNBP-203	protein_coding	Domain missing	21	9				TRUE
ENST00000452673.6	CANX	CANX-202	protein_coding	Domain missing	21	18				TRUE
ENST00000452779.2	CSAG1	CSAG1-204	protein_coding		21	2						TRUE
ENST00000454277.5	DNAJC2	DNAJC2-206	protein_coding	Domain retaion	21	9
ENST00000455785.6	STMN1	STMN1-206	protein_coding	Domain missing	21	14						TRUE
ENST00000462444.1	GLUL	GLUL-206	processed_transcript		21	6				TRUE
ENST00000462460.6	ARHGEF2	ARHGEF2-206	protein_coding	Domain retaion	21	13				TRUE	TRUE	TRUE
ENST00000462759.5	OSBPL9	OSBPL9-207	protein_coding	Domain retaion	21	17				TRUE		TRUE
ENST00000464949.5	COX5B	COX5B-202	processed_transcript		21	11						TRUE
ENST00000465804.5	WWTR1	WWTR1-203	protein_coding	Domain missing	21	14	Onc				TRUE
ENST00000466182.5	WDR91	WDR91-204	retained_intron		21	10				TRUE
ENST00000466828.5	STN1	STN1-203	processed_transcript		21	7
ENST00000472397.5	SCAMP3	SCAMP3-205	processed_transcript		21	10				TRUE
ENST00000473257.2	ACTB	ACTB-209	processed_transcript		21	16		TRUE		TRUE
ENST00000480937.5	TMEM50A	TMEM50A-203	processed_transcript		21	7
ENST00000484558.2	CHCHD10	CHCHD10-202	protein_coding	Domain missing	21	11
ENST00000493583.5	TFE3	TFE3-204	nonsense_mediated_decay		21	6	Onc
ENST00000493905.6	GLA	GLA-207	nonsense_mediated_decay		21	15				TRUE
ENST00000494397.5	ARHGAP4	ARHGAP4-223	retained_intron		21	15
ENST00000495183.5	HLA-A	HLA-A-207	retained_intron		21	19	TSG		TRUE	TRUE	TRUE
ENST00000495461.5	SELENOK	SELENOK-204	protein_coding	Domain missing	21	11
ENST00000496684.6	CCT3	CCT3-215	protein_coding	Domain missing	21	15				TRUE		TRUE
ENST00000497986.5	ATP5IF1	ATP5IF1-204	protein_coding	Domain missing	21	6
ENST00000499044.6	GRSF1	GRSF1-202	protein_coding	Domain missing	21	13
ENST00000503506.6	TXNRD1	TXNRD1-205	protein_coding	Domain retaion	21	14				TRUE		TRUE
ENST00000504470.2	RPL9	RPL9-206	protein_coding	Domain missing	21	17				TRUE
ENST00000506395.5	ANXA5	ANXA5-203	nonsense_mediated_decay		21	19				TRUE		TRUE
ENST00000513177.5	NME2	NME2-206	protein_coding	Domain missing	21	19				TRUE		TRUE
ENST00000514815.1	PAPSS1	PAPSS1-208	processed_transcript		21	7				TRUE
ENST00000517886.1	CHCHD10	CHCHD10-203	nonsense_mediated_decay		21	2
ENST00000518406.5	UQCRB	UQCRB-204	protein_coding	Domain missing	21	7				TRUE
ENST00000518721.5	ASAP1	ASAP1-202	protein_coding	Domain missing	21	10		TRUE		TRUE		TRUE
ENST00000518797.5	CD74	CD74-206	protein_coding	Domain missing	21	17				TRUE
ENST00000519120.1	MRPS28	MRPS28-204	protein_coding	Domain missing	21	13
ENST00000519606.5	RPS20	RPS20-204	protein_coding		21	13				TRUE		TRUE
ENST00000521662.5	ENY2	ENY2-210	protein_coding	Domain missing	21	9						TRUE
ENST00000524395.5	C8orf33	C8orf33-202	retained_intron		21	12				TRUE
ENST00000525451.6	CFL1	CFL1-203	protein_coding	Domain missing	21	12				TRUE		TRUE
ENST00000525621.5	TYK2	TYK2-205	protein_coding	Domain missing	21	10	Onc			TRUE
ENST00000528815.5	AP2A2	AP2A2-213	nonsense_mediated_decay		21	9				TRUE
ENST00000529306.5	RNH1	RNH1-215	protein_coding	Domain missing	21	4
ENST00000531065.5	RPS2	RPS2-211	retained_intron		21	12					TRUE	TRUE
ENST00000531131.1	NXF1	NXF1-208	protein_coding	Domain retaion	21	14				TRUE
ENST00000535233.6	C1R	C1R-201	protein_coding	Domain missing	21	15
ENST00000537345.5	ATP1A1	ATP1A1-211	protein_coding	Domain retaion	21	9				TRUE	TRUE
ENST00000540288.5	PLCB3	PLCB3-204	protein_coding	Domain missing	21	8				TRUE
ENST00000541515.3	C7orf55-LUC7L2	C7orf55-LUC7L2-201	protein_coding	Domain missing	21	7
ENST00000543566.5	ARL6IP4	ARL6IP4-220	protein_coding	Domain missing	21	9				TRUE
ENST00000549924.5	PRR13	PRR13-209	protein_coding		21	4				TRUE		TRUE
ENST00000550948.1	SELPLG	SELPLG-203	protein_coding		21	8						TRUE
ENST00000551258.5	RPLP0	RPLP0-221	nonsense_mediated_decay		21	18
ENST00000552981.5	SLC25A3	SLC25A3-217	protein_coding	Domain missing	21	10				TRUE
ENST00000554764.5	STAT6	STAT6-212	nonsense_mediated_decay		21	9	Onc
ENST00000557659.5	CNIH1	CNIH1-206	nonsense_mediated_decay		21	7
ENST00000560061.1	IDH2	IDH2-204	nonsense_mediated_decay		21	10	Onc	TRUE	TRUE	TRUE	TRUE
ENST00000568706.1	NUBP2	NUBP2-214	protein_coding	Domain missing	21	10				TRUE
ENST00000575354.6	CIC	CIC-207	protein_coding	Domain missing	21	13	TSG		TRUE		TRUE
ENST00000586035.1	PDCD5	PDCD5-204	protein_coding	Domain missing	21	13				TRUE
ENST00000586802.5	HDAC5	HDAC5-204	protein_coding	Domain missing	21	6				TRUE
ENST00000587251.5	LGALS3BP	LGALS3BP-205	nonsense_mediated_decay		21	18				TRUE		TRUE
ENST00000587837.5	TYROBP	TYROBP-207	nonsense_mediated_decay		21	8				TRUE		TRUE
ENST00000588025.5	FARSA	FARSA-207	protein_coding	Domain missing	21	13				TRUE
ENST00000588750.5	APOC1	APOC1-202	protein_coding	Domain missing	21	18						TRUE
ENST00000588802.5	APOC1	APOC1-203	protein_coding	Domain missing	21	15						TRUE
ENST00000590212.1	SNRPD2	SNRPD2-208	protein_coding		21	7				TRUE		TRUE
ENST00000592828.5	ACP5	ACP5-212	protein_coding		21	15				TRUE
ENST00000594064.5	USF2	USF2-205	protein_coding	Domain missing	21	13				TRUE
ENST00000601498.5	AP2S1	AP2S1-209	protein_coding	Domain missing	21	9				TRUE		TRUE
ENST00000610401.4	SSBP3	SSBP3-216	protein_coding	Domain missing	21	6				TRUE
ENST00000616199.4	PCGF2	PCGF2-204	protein_coding	Domain missing	21	15
ENST00000618335.4	CARHSP1	CARHSP1-219	protein_coding	Domain missing	21	11				TRUE
ENST00000619594.4	C8orf59	C8orf59-213	protein_coding	Domain missing	21	11
ENST00000622179.4	SIRPA	SIRPA-204	protein_coding	Domain missing	21	12				TRUE		TRUE
ENST00000622181.4	GPX3	GPX3-210	protein_coding	Domain missing	21	15				TRUE
ENST00000627934.2	POM121	POM121-205	protein_coding	Domain missing	21	9				TRUE
ENST00000642303.1	SNAI2	SNAI2-203	protein_coding		21	17				TRUE
ENST00000643596.1	BLVRB	BLVRB-206	nonsense_mediated_decay		21	5				TRUE
ENST00000648350.1	SNU13	SNU13-210	protein_coding	Domain missing	21	12
ENST00000648608.1	CD53	CD53-206	protein_coding	Domain missing	21	14				TRUE
ENST00000649022.1	ADAR	ADAR-218	protein_coding	Domain missing	21	13				TRUE
ENST00000649963.1	COPA	COPA-219	nonsense_mediated_decay		21	10				TRUE
ENSG00000010610.9_novel_1	CD4	CD4novel_1	-		20	10				TRUE
ENSG00000025708.13_novel_2	TYMP	TYMP_novel_2	-		20	14
ENSG00000039650.11_novel_2	PNKP	PNKP_novel_2	-		20	10				TRUE
ENSG00000042493.15_novel_2	CAPG	CAPG_novel_2	-		20	8
ENSG00000062485.18_novel_3	CS	CS_novel_3	-		20	11				TRUE
ENSG00000066455.12_novel_203	GOLGA5	GOLGA5_novel_203	-		20	7
ENSG00000072778.19_novel_2	ACADVL	ACADVL_novel_2	-		20	7				TRUE	TRUE
ENSG00000079459.12_novel_1	FDFT1	FDFT1_novel_1	-		20	12				TRUE
ENSG00000085449.14_novel_1	WDFY1	WDFY1_novel_1	-		20	13				TRUE
ENSG00000097007.17_novel_2	ABL1	ABL1_novel_2	-		20	11	Onc	TRUE			TRUE
ENSG00000100031.18_novel_3	GGT1	GGT1_novel_3	-		20	14
ENSG00000103363.14_novel_4	ELOB	ELOB_novel_4	-		20	8
ENSG00000104131.12_novel_1	EIF3J	EIF3J_novel_1	-		20	13				TRUE
ENSG00000104341.16_novel_25	LAPTM4B	LAPTM4B_novel_25	-		20	11		TRUE		TRUE
ENSG00000105698.15_novel_1	USF2	USF2_novel_1	-		20	9				TRUE
ENSG00000105835.11_novel_1	NAMPT	NAMPT_novel_1	-		20	13				TRUE
ENSG00000110321.16_novel_1	EIF4G2	EIF4G2_novel_1	-		20	9
ENSG00000111674.8_novel_1	ENO2	ENO2novel_1	-		20	15				TRUE
ENSG00000116161.17_novel_1	CACYBP	CACYBP_novel_1	-		20	15				TRUE	TRUE
ENSG00000119013.8_novel_1	NDUFB3	NDUFB3novel_1	-		20	11
ENSG00000119640.8_novel_1	ACYP1	ACYP1novel_1	-		20	12
ENSG00000121577.13_novel_5	POPDC2	POPDC2_novel_5	-		20	11				TRUE
ENSG00000126602.10_novel_1	TRAP1	TRAP1_novel_1	-		20	5
ENSG00000126777.17_novel_1	KTN1	KTN1_novel_1	-		20	10				TRUE
ENSG00000128595.16_novel_49	CALU	CALU_novel_49	-		20	6		TRUE		TRUE
ENSG00000130175.9_novel_1	PRKCSH	PRKCSHnovel_1	-		20	8				TRUE
ENSG00000135916.15_novel_1	ITM2C	ITM2C_novel_1	-		20	17				TRUE
ENSG00000138071.13_novel_75	ACTR2	ACTR2_novel_75	-		20	16
ENSG00000138074.14_novel_1	SLC5A6	SLC5A6_novel_1	-		20	10				TRUE
ENSG00000147684.8_novel_11	NDUFB9	NDUFB9novel_11	-		20	14				TRUE
ENSG00000159479.16_novel_4	MED8	MED8_novel_4	-		20	11				TRUE
ENSG00000160789.19_novel_2	LMNA	LMNA_novel_2	-		20	16				TRUE
ENSG00000162407.8_novel_6	PLPP3	PLPP3novel_6	-		20	6				TRUE
ENSG00000166228.8_novel_1	PCBD1	PCBD1novel_1	-		20	2				TRUE
ENSG00000171992.12_novel_2	SYNPO	SYNPO_novel_2	-		20	13
ENSG00000172172.7_novel_29	MRPL13	MRPL13novel_29	-		20	14				TRUE
ENSG00000173692.12_novel_1	PSMD1	PSMD1_novel_1	-		20	6
ENSG00000183207.13_novel_1	RUVBL2	RUVBL2_novel_1	-		20	11				TRUE
ENSG00000198034.10_novel_1	RPS4X	RPS4X_novel_1	-		20	12
ENSG00000198805.11_novel_1	PNP	PNP_novel_1	-		20	10				TRUE
ENSG00000211895.5_novel_3	IGHA1	IGHA1novel_3	-		20	16
ENSG00000264549.1_novel_1	SNORD95	SNORD95novel_1	-		20	15
ENSG00000264772.6_novel_4	AC016876.2	AC016876.2novel_4	-		20	11
ENST00000005178.5	PDK4	PDK4-201	protein_coding	Domain missing	20	5				TRUE		TRUE
ENST00000006777.10	RHBDD2	RHBDD2-201	protein_coding	Domain missing	20	18				TRUE
ENST00000011619.5	RANBP9	RANBP9-201	protein_coding	Domain missing	20	12				TRUE
ENST00000014930.8	HEBP1	HEBP1-201	protein_coding	Domain missing	20	13
ENST00000199706.12	MRPL28	MRPL28-201	protein_coding	Domain missing	20	13
ENST00000200453.5	PPP1R15A	PPP1R15A-201	protein_coding	Domain missing	20	12				TRUE
ENST00000215838.7	TCN2	TCN2-201	protein_coding	Domain missing	20	10				TRUE
ENST00000215882.9	SLC25A1	SLC25A1-201	protein_coding	Domain missing	20	11				TRUE
ENST00000215909.9	LGALS1	LGALS1-201	protein_coding	Domain missing	20	14						TRUE
ENST00000216330.7	FKBP3	FKBP3-201	protein_coding	Domain missing	20	9				TRUE
ENST00000217131.5	CTSZ	CTSZ-201	protein_coding	Domain missing	20	16						TRUE
ENST00000221233.8	EXOSC5	EXOSC5-201	protein_coding	Domain missing	20	9				TRUE
ENST00000221448.9	SNRNP70	SNRNP70-201	protein_coding	Domain missing	20	10				TRUE
ENST00000221957.8	PLIN3	PLIN3-201	protein_coding	Domain missing	20	16				TRUE
ENST00000223023.4	WASL	WASL-201	protein_coding	Domain missing	20	13				TRUE
ENST00000223273.6	YAE1	YAE1-201	protein_coding	Domain missing	20	10						TRUE
ENST00000227157.8	LDHA	LDHA-201	protein_coding	Domain retaion	20	19
ENST00000229251.7	COPS7A	COPS7A-201	protein_coding	Domain missing	20	8				TRUE		TRUE
ENST00000234256.3	SLC1A4	SLC1A4-201	protein_coding	Domain missing	20	11				TRUE		TRUE
ENST00000235382.6	RGS2	RGS2-201	protein_coding	Domain missing	20	12				TRUE
ENST00000237623.11	SPP1	SPP1-201	protein_coding	Domain missing	20	23				TRUE		TRUE
ENST00000239878.8	UFM1	UFM1-201	protein_coding	Domain missing	20	12
ENST00000240079.10	WASHC3	WASHC3-201	protein_coding	Domain missing	20	7
ENST00000240617.9	PLBD1	PLBD1-201	protein_coding	Domain missing	20	13						TRUE
ENST00000243346.9	NMI	NMI-201	protein_coding	Domain missing	20	7				TRUE
ENST00000246551.8	HCST	HCST-201	protein_coding	Domain missing	20	13						TRUE
ENST00000247866.8	NDUFB2	NDUFB2-201	protein_coding	Domain missing	20	9				TRUE		TRUE
ENST00000250896.7	MKNK2	MKNK2-201	protein_coding	Domain missing	20	11						TRUE
ENST00000250930.7	TMEM8A	TMEM8A-201	protein_coding	Domain missing	20	15				TRUE		TRUE
ENST00000251413.7	TUBG1	TUBG1-201	protein_coding	Domain missing	20	14				TRUE		TRUE
ENST00000252804.8	PXDN	PXDN-201	protein_coding	Domain retaion	20	15				TRUE
ENST00000253251.12	UBE4B	UBE4B-201	protein_coding	Domain missing	20	3
ENST00000253796.9	RAMP2	RAMP2-201	protein_coding	Domain missing	20	14				TRUE
ENST00000256646.6	NOTCH2	NOTCH2-201	protein_coding	Domain missing	20	6	TSG&Onc		TRUE	TRUE	TRUE
ENST00000258201.8	FHOD1	FHOD1-201	protein_coding	Domain missing	20	9				TRUE		TRUE
ENST00000258416.7	EIF4E2	EIF4E2-201	protein_coding	Domain missing	20	6
ENST00000258962.4	SRSF1	SRSF1-201	protein_coding	Domain missing	20	9				TRUE		TRUE
ENST00000259873.4	MRPS18B	MRPS18B-206	protein_coding	Domain missing	20	13				TRUE
ENST00000260363.9	KIF23	KIF23-201	protein_coding	Domain missing	20	10				TRUE
ENST00000261296.6	TGDS	TGDS-201	protein_coding	Domain missing	20	13				TRUE		TRUE
ENST00000261405.9	VWF	VWF-201	protein_coding	Domain missing	20	13
ENST00000261438.9	KLF3	KLF3-201	protein_coding	Domain missing	20	11	TSG					TRUE
ENST00000261772.12	AARS	AARS-201	protein_coding	Domain missing	20	7				TRUE		TRUE
ENST00000262030.7	ATP5F1B	ATP5F1B-201	protein_coding	Domain missing	20	3
ENST00000262056.13	EIF4B	EIF4B-201	protein_coding	Domain missing	20	18
ENST00000262146.8	MTFR1	MTFR1-201	protein_coding	Domain missing	20	8
ENST00000262215.7	ARFGEF1	ARFGEF1-201	protein_coding	Domain missing	20	8			TRUE	TRUE
ENST00000262241.6	RCOR1	RCOR1-201	protein_coding	Domain missing	20	6				TRUE
ENST00000262348.8	WLS	WLS-201	protein_coding	Domain missing	20	20
ENST00000262554.6	SPTLC1	SPTLC1-201	protein_coding	Domain missing	20	13				TRUE
ENST00000262738.7	CELSR1	CELSR1-201	protein_coding	Domain missing	20	10				TRUE
ENST00000263549.7	PARP12	PARP12-201	protein_coding	Domain missing	20	10				TRUE
ENST00000263645.9	CD81	CD81-201	protein_coding	Domain missing	20	13				TRUE
ENST00000264258.7	RPL31	RPL31-201	protein_coding	Domain missing	20	8				TRUE
ENST00000264710.4	RAB10	RAB10-201	protein_coding	Domain missing	20	8
ENST00000265339.6	UBE2B	UBE2B-201	protein_coding	Domain missing	20	7				TRUE
ENST00000265663.12	NSMF	NSMF-201	protein_coding		20	11		TRUE
ENST00000268151.11	MFGE8	MFGE8-202	protein_coding	Domain missing	20	18				TRUE		TRUE
ENST00000268389.5	IGSF6	IGSF6-201	protein_coding	Domain missing	20	9						TRUE
ENST00000272444.7	DUSP11	DUSP11-201	protein_coding	Domain missing	20	13				TRUE
ENST00000273075.8	DNPEP	DNPEP-201	protein_coding	Domain missing	20	10
ENST00000273153.9	CSRNP1	CSRNP1-201	protein_coding	Domain missing	20	6				TRUE	TRUE	TRUE
ENST00000274376.10	RASA1	RASA1-201	protein_coding	Domain missing	20	7	TSG		TRUE		TRUE	TRUE
ENST00000277541.7	NOTCH1	NOTCH1-201	protein_coding		20	8	TSG&Onc	TRUE	TRUE	TRUE	TRUE
ENST00000283474.11	UBALD1	UBALD1-201	protein_coding	Domain missing	20	8				TRUE
ENST00000284006.10	KCTD15	KCTD15-201	protein_coding	Domain missing	20	13
ENST00000287916.8	CLDN12	CLDN12-201	protein_coding		20	5				TRUE		TRUE
ENST00000288986.6	NCK1	NCK1-201	protein_coding	Domain missing	20	13				TRUE
ENST00000291041.5	PSKH1	PSKH1-201	protein_coding	Domain missing	20	8				TRUE
ENST00000294742.6	ARPC5	ARPC5-201	protein_coding	Domain missing	20	8				TRUE		TRUE
ENST00000295087.12	ARL5A	ARL5A-201	protein_coding	Domain missing	20	11
ENST00000295899.9	THOC7	THOC7-201	protein_coding	Domain missing	20	14				TRUE
ENST00000296503.9	HMGB2	HMGB2-201	protein_coding	Domain missing	20	10						TRUE
ENST00000296597.9	NDUFAF2	NDUFAF2-201	protein_coding	Domain missing	20	14				TRUE
ENST00000300403.10	TPX2	TPX2-201	protein_coding	Domain missing	20	11					TRUE	TRUE
ENST00000300784.7	FN3K	FN3K-201	protein_coding	Domain missing	20	15				TRUE		TRUE
ENST00000301071.11	TUBA1A	TUBA1A-202	protein_coding	Domain missing	20	13						TRUE
ENST00000304834.11	JPT1	JPT1-201	nonsense_mediated_decay		20	12
ENST00000304842.5	TPST1	TPST1-201	protein_coding	Domain missing	20	14		TRUE		TRUE
ENST00000305786.6	CYCS	CYCS-201	protein_coding	Domain missing	20	7					TRUE	TRUE
ENST00000307116.6	P4HA1	P4HA1-202	protein_coding	Domain missing	20	13				TRUE
ENST00000307637.4	C3AR1	C3AR1-201	protein_coding	Domain missing	20	11				TRUE		TRUE
ENST00000307720.3	PPID	PPID-201	protein_coding	Domain missing	20	12				TRUE
ENST00000308595.9	GRK2	GRK2-201	protein_coding	Domain missing	20	9
ENST00000309422.6	VEGFB	VEGFB-201	protein_coding	Domain missing	20	17				TRUE	TRUE
ENST00000310144.10	PSMC5	PSMC5-201	protein_coding	Domain missing	20	9				TRUE
ENST00000312037.6	RPS14	RPS14-201	protein_coding	Domain missing	20	14		TRUE
ENST00000314028.10	CSNK1D	CSNK1D-202	protein_coding	Domain missing	20	12				TRUE
ENST00000314088.6	HIST1H2AC	HIST1H2AC-201	nonsense_mediated_decay		20	10				TRUE
ENST00000314222.4	PHLDA2	PHLDA2-201	protein_coding	Domain missing	20	21				TRUE		TRUE
ENST00000315872.10	ROCK2	ROCK2-202	protein_coding	Domain missing	20	8		TRUE		TRUE
ENST00000318003.11	CC2D1A	CC2D1A-201	protein_coding	Domain missing	20	12				TRUE
ENST00000319466.8	MCFD2	MCFD2-201	protein_coding	Domain missing	20	8						TRUE
ENST00000319788.11	VKORC1	VKORC1-202	protein_coding	Domain missing	20	17
ENST00000320027.9	HSPH1	HSPH1-201	protein_coding	Domain missing	20	16						TRUE
ENST00000320334.4	OLFML3	OLFML3-201	protein_coding	Domain missing	20	17						TRUE
ENST00000320370.11	ITPRID2	ITPRID2-201	protein_coding	Domain missing	20	18
ENST00000320805.8	NFATC2IP	NFATC2IP-201	protein_coding	Domain missing	20	6
ENST00000323013.6	RRP7A	RRP7A-201	protein_coding	Domain missing	20	12				TRUE
ENST00000323374.8	SPHK1	SPHK1-201	protein_coding	Domain missing	20	14
ENST00000323666.9	METAP2	METAP2-202	protein_coding	Domain missing	20	15				TRUE
ENST00000325180.12	GGA1	GGA1-201	protein_coding	Domain missing	20	13				TRUE
ENST00000325307.11	HMGB3	HMGB3-201	protein_coding	Domain missing	20	6
ENST00000325438.12	PACS2	PACS2-201	protein_coding	Domain missing	20	9				TRUE
ENST00000325599.12	SHQ1	SHQ1-201	protein_coding	Domain missing	20	11	TSG			TRUE
ENST00000327787.12	FAAP100	FAAP100-201	protein_coding	Domain missing	20	7
ENST00000328663.8	TAF9	TAF9-202	protein_coding	Domain missing	20	11
ENST00000329153.9	PLEKHH1	PLEKHH1-201	protein_coding	Domain missing	20	12				TRUE
ENST00000330899.4	DNAJA1	DNAJA1-201	protein_coding	Domain missing	20	17						TRUE
ENST00000331200.7	DUT	DUT-201	protein_coding	Domain missing	20	14				TRUE
ENST00000331523.6	EEF1A1	EEF1A1-203	protein_coding	Domain missing	20	15				TRUE
ENST00000331825.10	FTL	FTL-201	protein_coding	Domain missing	20	10						TRUE
ENST00000334295.8	TPGS2	TPGS2-201	protein_coding		20	14
ENST00000334527.11	NDEL1	NDEL1-201	protein_coding	Domain missing	20	7				TRUE		TRUE
ENST00000337198.9	AZIN1	AZIN1-201	protein_coding	Domain missing	20	8				TRUE		TRUE
ENST00000337318.7	FAM53B	FAM53B-202	protein_coding	Domain missing	20	8		TRUE		TRUE
ENST00000337970.7	HNRNPF	HNRNPF-201	protein_coding	Domain missing	20	8
ENST00000337979.8	STX3	STX3-201	protein_coding	Domain missing	20	12				TRUE		TRUE
ENST00000338399.8	CDK5RAP3	CDK5RAP3-201	protein_coding	Domain missing	20	7				TRUE
ENST00000338821.5	ATP9A	ATP9A-202	protein_coding	Domain missing	20	5				TRUE		TRUE
ENST00000340833.4	CDC25B	CDC25B-202	protein_coding	Domain missing	20	13
ENST00000342435.8	PLSCR1	PLSCR1-201	protein_coding	Domain missing	20	13				TRUE
ENST00000343815.10	UBAP2L	UBAP2L-202	protein_coding	Domain missing	20	17				TRUE		TRUE
ENST00000345317.6	SKAP2	SKAP2-201	protein_coding	Domain missing	20	11						TRUE
ENST00000348354.6	BTG3	BTG3-202	protein_coding	Domain missing	20	10				TRUE
ENST00000352645.4	ZC3H7B	ZC3H7B-201	protein_coding	Domain missing	20	11				TRUE		TRUE
ENST00000354185.8	DDX21	DDX21-201	protein_coding	Domain missing	20	14				TRUE	TRUE
ENST00000354617.5	SLC37A2	SLC37A2-202	processed_transcript		20	10				TRUE		TRUE
ENST00000354831.11	NRDC	NRDC-202	protein_coding	Domain missing	20	15				TRUE
ENST00000356166.10	FBRS	FBRS-202	protein_coding	Domain missing	20	4				TRUE
ENST00000356836.10	B4GALT2	B4GALT2-202	protein_coding	Domain missing	20	10				TRUE
ENST00000357227.8	CDK16	CDK16-202	protein_coding	Domain retaion	20	16				TRUE
ENST00000357949.4	SERTAD1	SERTAD1-201	protein_coding	Domain missing	20	12				TRUE
ENST00000358666.7	UBL5	UBL5-201	protein_coding	Domain missing	20	12						TRUE
ENST00000358933.9	EDC4	EDC4-201	protein_coding	Domain missing	20	12				TRUE
ENST00000360597.8	H2AFY	H2AFY-203	processed_transcript		20	11				TRUE		TRUE
ENST00000361297.6	MAST2	MAST2-201	protein_coding	Domain missing	20	6
ENST00000361611.10	PSMB5	PSMB5-202	protein_coding	Domain missing	20	8				TRUE		TRUE
ENST00000361924.6	GOLGA4	GOLGA4-202	protein_coding	Domain missing	20	10				TRUE
ENST00000366613.1	COA6	COA6-202	protein_coding	Domain missing	20	11						TRUE
ENST00000366641.3	EGLN1	EGLN1-201	protein_coding	Domain missing	20	18				TRUE	TRUE
ENST00000366839.8	SRP9	SRP9-203	protein_coding	Domain missing	20	15				TRUE
ENST00000367029.4	G0S2	G0S2-201	protein_coding	Domain missing	20	6						TRUE
ENST00000367510.7	RNF2	RNF2-202	protein_coding	Domain missing	20	10						TRUE
ENST00000368223.3	NES	NES-201	protein_coding	Domain missing	20	19						TRUE
ENST00000368262.7	CCT3	CCT3-206	nonsense_mediated_decay		20	19				TRUE
ENST00000368759.5	BCCIP	BCCIP-203	protein_coding	Domain missing	20	8				TRUE
ENST00000368811.7	S100A10	S100A10-202	protein_coding	Domain missing	20	11				TRUE
ENST00000368954.9	CERS2	CERS2-205	protein_coding	Domain missing	20	16						TRUE
ENST00000369064.7	TARS2	TARS2-204	protein_coding	Domain missing	20	10				TRUE		TRUE
ENST00000369085.7	BAG3	BAG3-201	protein_coding	Domain missing	20	14
ENST00000369314.1	POLR3GL	POLR3GL-202	protein_coding	Domain missing	20	9
ENST00000369626.7	SLC16A1	SLC16A1-201	protein_coding	Domain missing	20	15				TRUE		TRUE
ENST00000369799.9	AHCYL1	AHCYL1-202	protein_coding	Domain missing	20	9				TRUE
ENST00000370081.6	COX7A2	COX7A2-201	protein_coding	Domain missing	20	13				TRUE
ENST00000370631.3	PI4K2A	PI4K2A-201	protein_coding	Domain missing	20	12				TRUE
ENST00000371626.8	TXNDC12	TXNDC12-201	protein_coding	Domain missing	20	12				TRUE		TRUE
ENST00000371652.8	TMEM189	TMEM189-202	protein_coding	Domain missing	20	10
ENST00000371733.7	EPS15	EPS15-203	protein_coding	Domain missing	20	10				TRUE
ENST00000372097.9	GTF3C5	GTF3C5-202	protein_coding	Domain missing	20	13				TRUE
ENST00000372172.4	HECTD3	HECTD3-202	protein_coding	Domain missing	20	4
ENST00000372351.7	EXOSC2	EXOSC2-202	protein_coding	Domain missing	20	7				TRUE
ENST00000372538.7	COMTD1	COMTD1-201	protein_coding	Domain missing	20	8		TRUE				TRUE
ENST00000372874.8	ADA	ADA-201	protein_coding	Domain missing	20	3				TRUE
ENST00000373068.6	SLC25A25	SLC25A25-203	protein_coding	Domain retaion	20	11		TRUE		TRUE
ENST00000373176.5	AK1	AK1-203	protein_coding		20	10		TRUE
ENST00000373635.8	PSMD1	PSMD1-202	protein_coding	Domain missing	20	17
ENST00000373825.6	SRPK1	SRPK1-204	protein_coding	Domain missing	20	5				TRUE
ENST00000375440.8	CUL4A	CUL4A-202	protein_coding	Domain missing	20	13
ENST00000375651.6	HSPA1A	HSPA1A-201	protein_coding	Domain missing	20	12				TRUE
ENST00000375663.7	VARS	VARS-215	protein_coding	Domain missing	20	7						TRUE
ENST00000376316.5	GTF2H4	GTF2H4-202	protein_coding	Domain missing	20	8				TRUE
ENST00000376957.6	SRM	SRM-201	protein_coding	Domain missing	20	15				TRUE		TRUE
ENST00000377960.8	GLIPR2	GLIPR2-202	protein_coding	Domain missing	20	8
ENST00000378512.5	RER1	RER1-202	protein_coding	Domain missing	20	11				TRUE
ENST00000378588.4	CYBB	CYBB-201	protein_coding	Domain missing	20	11				TRUE		TRUE
ENST00000378669.5	COX7A2L	COX7A2L-202	protein_coding	Domain missing	20	10
ENST00000379454.8	ASPH	ASPH-203	protein_coding	Domain missing	20	10						TRUE
ENST00000380044.5	MPV17	MPV17-203	protein_coding	Domain missing	20	10				TRUE		TRUE
ENST00000380377.8	TBCA	TBCA-202	protein_coding	Domain missing	20	12				TRUE		TRUE
ENST00000380649.7	HADHA	HADHA-201	protein_coding	Domain missing	20	12				TRUE
ENST00000382745.8	CLCN7	CLCN7-202	protein_coding	Domain missing	20	16				TRUE
ENST00000388813.9	ADGRG1	ADGRG1-201	protein_coding	Domain missing	20	12						TRUE
ENST00000390312.2	IGLV2-14	IGLV2-14-201	IG_V_gene		20	12						TRUE
ENST00000393609.7	ARAP1	ARAP1-204	protein_coding	Domain missing	20	10						TRUE
ENST00000393700.7	RENBP	RENBP-202	protein_coding	Domain missing	20	12				TRUE		TRUE
ENST00000395080.7	SPP1	SPP1-203	protein_coding	Domain missing	20	20				TRUE		TRUE
ENST00000395284.7	CDK1	CDK1-203	protein_coding	Domain missing	20	13						TRUE
ENST00000395510.6	TWF1	TWF1-201	protein_coding	Domain missing	20	15				TRUE
ENST00000395785.6	EBAG9	EBAG9-202	protein_coding		20	10
ENST00000395862.7	ATP6V1C1	ATP6V1C1-201	protein_coding	Domain missing	20	13				TRUE		TRUE
ENST00000396684.2	ATN1	ATN1-202	protein_coding	Domain missing	20	11				TRUE
ENST00000397110.6	C1QTNF6	C1QTNF6-202	protein_coding	Domain missing	20	12				TRUE
ENST00000397239.7	DEK	DEK-202	protein_coding		20	10	Onc
ENST00000397709.1	MAP1LC3A	MAP1LC3A-203	protein_coding	Domain missing	20	13						TRUE
ENST00000397752.7	MET	MET-202	protein_coding	Domain missing	20	12	Onc	TRUE	TRUE		TRUE	TRUE
ENST00000397826.7	FAM207A	FAM207A-202	protein_coding	Domain missing	20	13
ENST00000398148.7	KHSRP	KHSRP-201	protein_coding	Domain missing	20	7				TRUE
ENST00000398246.7	LONRF1	LONRF1-201	protein_coding	Domain missing	20	12		TRUE		TRUE		TRUE
ENST00000399903.6	PTPRA	PTPRA-205	protein_coding	Domain missing	20	15				TRUE
ENST00000400337.6	COL18A1	COL18A1-204	protein_coding		20	15				TRUE
ENST00000400780.8	HSF1	HSF1-201	protein_coding	Domain missing	20	11				TRUE
ENST00000401406.3	UQCR10	UQCR10-202	protein_coding	Domain missing	20	11
ENST00000401473.7	HMGA1	HMGA1-204	protein_coding		20	12
ENST00000403230.1	DDX17	DDX17-203	protein_coding	Domain missing	20	14				TRUE
ENST00000403433.5	CHTOP	CHTOP-205	protein_coding	Domain missing	20	9				TRUE		TRUE
ENST00000404395.3	STAT3	STAT3-203	protein_coding	Domain missing	20	12	Onc			TRUE	TRUE
ENST00000406567.7	PREB	PREB-202	protein_coding	Domain missing	20	10				TRUE
ENST00000407610.7	ZCCHC9	ZCCHC9-203	protein_coding	Domain missing	20	13				TRUE		TRUE
ENST00000409317.5	DYNC1I2	DYNC1I2-204	protein_coding	Domain missing	20	13				TRUE
ENST00000409322.5	EIF4E2	EIF4E2-204	protein_coding	Domain missing	20	8
ENST00000409569.2	MIR4435-2HG	MIR4435-2HG-203	lincRNA		20	13						TRUE
ENST00000409753.7	JPT1	JPT1-203	protein_coding	Domain missing	20	14
ENST00000411896.6	GRAMD1A	GRAMD1A-202	protein_coding	Domain missing	20	13						TRUE
ENST00000413699.7	RPL15	RPL15-204	protein_coding	Domain missing	20	14				TRUE
ENST00000414097.6	NDRG1	NDRG1-202	protein_coding	Domain missing	20	20
ENST00000414820.5	FAHD2B	FAHD2B-202	protein_coding	Domain missing	20	7
ENST00000417551.5	DLD	DLD-203	nonsense_mediated_decay		20	18
ENST00000419593.5	SYS1-DBNDD2	SYS1-DBNDD2-201	nonsense_mediated_decay		20	14				TRUE
ENST00000420463.7	EIF4B	EIF4B-203	protein_coding	Domain missing	20	17						TRUE
ENST00000420542.5	PIK3R3	PIK3R3-203	protein_coding	Domain missing	20	12	TSG				TRUE
ENST00000425497.5	SMIM25	SMIM25-203	lincRNA		20	9						TRUE
ENST00000425660.5	ACTB	ACTB-204	nonsense_mediated_decay		20	15		TRUE		TRUE		TRUE
ENST00000429243.6	PRR13	PRR13-202	protein_coding		20	18				TRUE
ENST00000431534.5	POLR3H	POLR3H-206	nonsense_mediated_decay		20	10				TRUE		TRUE
ENST00000433257.5	DDX56	DDX56-205	nonsense_mediated_decay		20	7				TRUE		TRUE
ENST00000434286.1	LILRB4	LILRB4-206	protein_coding	Domain missing	20	12				TRUE		TRUE
ENST00000434724.6	GSPT1	GSPT1-202	protein_coding	Domain missing	20	7
ENST00000436774.6	ZNF384	ZNF384-206	protein_coding	Domain missing	20	8				TRUE
ENST00000440082.5	GGCT	GGCT-207	nonsense_mediated_decay		20	7				TRUE
ENST00000440884.7	MARK3	MARK3-206	protein_coding	Domain missing	20	12				TRUE
ENST00000442966.6	RPP21	RPP21-224	protein_coding	Domain missing	20	11				TRUE	TRUE
ENST00000447544.6	CD36	CD36-214	protein_coding	Domain missing	20	16				TRUE		TRUE
ENST00000447998.6	DCTN4	DCTN4-203	protein_coding	Domain missing	20	13				TRUE
ENST00000449291.6	NAPRT	NAPRT-204	protein_coding	Domain missing	20	7
ENST00000449850.2	KDM1B	KDM1B-202	protein_coding	Domain missing	20	10				TRUE
ENST00000455177.3	PRMT2	PRMT2-209	protein_coding	Domain retaion	20	11				TRUE		TRUE
ENST00000461988.5	POR	POR-218	protein_coding	Domain missing	20	19				TRUE
ENST00000465864.2	KDM1A	KDM1A-203	protein_coding	Domain missing	20	14				TRUE
ENST00000467681.5	SSBP1	SSBP1-206	protein_coding	Domain missing	20	5
ENST00000467815.5	SULF2	SULF2-206	protein_coding	Domain missing	20	15
ENST00000468084.1	C1orf122	C1orf122-204	protein_coding	Domain missing	20	13				TRUE
ENST00000469364.5	PDHB	PDHB-204	nonsense_mediated_decay		20	14
ENST00000470450.5	CCT8	CCT8-204	processed_transcript		20	15				TRUE	TRUE	TRUE
ENST00000471115.5	C1orf52	C1orf52-203	protein_coding	Domain missing	20	8				TRUE
ENST00000475880.6	WDR45	WDR45-220	protein_coding	Domain missing	20	15
ENST00000476320.5	SMIM29	SMIM29-205	protein_coding		20	13
ENST00000479209.1	SERP1	SERP1-203	protein_coding	Domain missing	20	5				TRUE
ENST00000481223.6	CCNL2	CCNL2-213	nonsense_mediated_decay		20	4				TRUE		TRUE
ENST00000482018.1	FABP3	FABP3-202	protein_coding	Domain missing	20	14
ENST00000484488.5	PSMA7	PSMA7-205	processed_transcript		20	8				TRUE
ENST00000486777.6	RAB11FIP5	RAB11FIP5-205	protein_coding	Domain missing	20	2
ENST00000489942.1	TUBB2A	TUBB2A-202	processed_transcript		20	14
ENST00000490414.1	FCER1G	FCER1G-203	processed_transcript		20	2				TRUE		TRUE
ENST00000492816.6	FN1	FN1-224	retained_intron		20	20			TRUE	TRUE	TRUE
ENST00000494238.6	UBA5	UBA5-213	protein_coding	Domain missing	20	8				TRUE
ENST00000495424.5	OXA1L	OXA1L-209	retained_intron		20	14				TRUE
ENST00000495509.6	PHF1	PHF1-211	nonsense_mediated_decay		20	10				TRUE
ENST00000495769.5	ABHD16A	ABHD16A-214	nonsense_mediated_decay		20	8				TRUE		TRUE
ENST00000497056.6	PDCD10	PDCD10-218	protein_coding	Domain missing	20	11				TRUE
ENST00000502976.5	CNBP	CNBP-207	protein_coding	Domain missing	20	6				TRUE
ENST00000504309.5	SDHA	SDHA-204	protein_coding	Domain retaion	20	11	TSG			TRUE
ENST00000504875.5	CSF1R	CSF1R-203	nonsense_mediated_decay		20	5					TRUE
ENST00000505427.1	GLRX	GLRX-203	protein_coding	Domain missing	20	7				TRUE
ENST00000505490.2	ALYREF	ALYREF-202	protein_coding	Domain missing	20	17				TRUE
ENST00000507097.5	HSPA9	HSPA9-207	retained_intron		20	9
ENST00000507668.6	SERINC5	SERINC5-202	protein_coding	Domain missing	20	10				TRUE
ENST00000509867.6	ANKRD17	ANKRD17-203	protein_coding	Domain retaion	20	11				TRUE
ENST00000510044.1	CHCHD6	CHCHD6-205	processed_transcript		20	14				TRUE		TRUE
ENST00000521182.5	LY6E	LY6E-210	protein_coding		20	16				TRUE		TRUE
ENST00000522309.1	RTL8A	RTL8A-204	processed_transcript		20	11
ENST00000522800.5	EIF3H	EIF3H-211	nonsense_mediated_decay		20	17						TRUE
ENST00000527096.5	PLEC	PLEC-210	protein_coding	Domain retaion	20	13
ENST00000528296.5	RPL8	RPL8-206	processed_transcript		20	12				TRUE
ENST00000528718.5	DGAT1	DGAT1-206	protein_coding	Domain missing	20	7				TRUE
ENST00000528838.5	HSF1	HSF1-204	protein_coding	Domain missing	20	19				TRUE
ENST00000529332.5	TM9SF1	TM9SF1-208	nonsense_mediated_decay		20	4
ENST00000530457.5	PSMA1	PSMA1-209	protein_coding	Domain retaion	20	16				TRUE	TRUE
ENST00000531430.5	NEDD8	NEDD8-206	processed_transcript		20	8
ENST00000532601.1	FTH1	FTH1-207	protein_coding	Domain missing	20	20
ENST00000533806.5	VPS28	VPS28-216	protein_coding	Domain missing	20	7				TRUE	TRUE
ENST00000535401.5	NNMT	NNMT-203	protein_coding	Domain missing	20	17						TRUE
ENST00000535788.1	UBB	UBB-204	protein_coding	Domain missing	20	6						TRUE
ENST00000537981.5	RTN3	RTN3-208	protein_coding	Domain missing	20	12				TRUE
ENST00000539644.5	ZNF664	ZNF664-207	protein_coding	Domain missing	20	9
ENST00000541179.5	POSTN	POSTN-209	protein_coding	Domain missing	20	19
ENST00000544216.7	LSM14A	LSM14A-203	protein_coding	Domain missing	20	5
ENST00000544547.5	LIMS1	LIMS1-215	protein_coding	Domain missing	20	16				TRUE
ENST00000545888.6	MARS	MARS-204	nonsense_mediated_decay		20	9				TRUE		TRUE
ENST00000546323.5	MED21	MED21-206	protein_coding	Domain missing	20	8				TRUE
ENST00000547476.5	TUBA1B	TUBA1B-203	protein_coding	Domain retaion	20	8				TRUE
ENST00000552421.5	YLPM1	YLPM1-207	protein_coding	Domain missing	20	8				TRUE
ENST00000553716.5	PGF	PGF-203	protein_coding	Domain missing	20	8					TRUE
ENST00000558281.5	PSMA4	PSMA4-205	protein_coding	Domain missing	20	12				TRUE		TRUE
ENST00000558494.5	ZFAND6	ZFAND6-207	protein_coding	Domain missing	20	16				TRUE	TRUE
ENST00000565835.5	ATP6V0D1	ATP6V0D1-211	protein_coding	Domain missing	20	21				TRUE
ENST00000566198.1	SLC9A3R2	SLC9A3R2-208	protein_coding	Domain retaion	20	16
ENST00000567695.5	CDIP1	CDIP1-209	protein_coding	Domain missing	20	13				TRUE
ENST00000569857.5	PKM	PKM-224	nonsense_mediated_decay		20	21				TRUE		TRUE
ENST00000570034.1	NSFP1	NSFP1-201	unprocessed_pseudogene		20	10
ENST00000570507.5	MCRIP1	MCRIP1-204	protein_coding	Domain missing	20	8
ENST00000571790.5	NUBP1	NUBP1-204	processed_transcript		20	10
ENST00000576229.5	RNF167	RNF167-214	protein_coding	Domain missing	20	12
ENST00000578921.5	RAB31	RAB31-207	protein_coding	Domain missing	20	16
ENST00000579584.5	MYO1D	MYO1D-206	protein_coding	Domain missing	20	14				TRUE
ENST00000582907.5	NARF	NARF-220	nonsense_mediated_decay		20	15				TRUE		TRUE
ENST00000583931.5	ANP32E	ANP32E-208	protein_coding	Domain retaion	20	15						TRUE
ENST00000585930.5	SEPT9	SEPT9-211	protein_coding	Domain missing	20	9				TRUE
ENST00000586527.1	UNK	UNK-202	nonsense_mediated_decay		20	11				TRUE
ENST00000586534.5	RAD23A	RAD23A-203	protein_coding	Domain missing	20	9				TRUE
ENST00000587552.5	LONP1	LONP1-206	retained_intron		20	16				TRUE
ENST00000589473.1	LONP1	LONP1-208	protein_coding	Domain retaion	20	13				TRUE
ENST00000589996.5	TBCB	TBCB-211	protein_coding	Domain retaion	20	8				TRUE		TRUE
ENST00000590247.6	PDCD5	PDCD5-207	protein_coding	Domain missing	20	8				TRUE
ENST00000590693.5	TUBB6	TUBB6-209	protein_coding	Domain retaion	20	11
ENST00000590720.5	PSME3	PSME3-210	protein_coding	Domain missing	20	10				TRUE		TRUE
ENST00000593066.5	EIF3G	EIF3G-214	nonsense_mediated_decay		20	9				TRUE
ENST00000597686.5	TUBB4A	TUBB4A-208	protein_coding	Domain retaion	20	12				TRUE
ENST00000599898.5	RPL18A	RPL18A-204	protein_coding	Domain missing	20	15				TRUE		TRUE
ENST00000600880.5	RPL37A	RPL37A-212	protein_coding	Domain missing	20	10				TRUE
ENST00000602520.5	SNHG8	SNHG8-203	lincRNA		20	10						TRUE
ENST00000605844.5	TAF15	TAF15-215	protein_coding	Domain missing	20	12				TRUE
ENST00000613215.4	OSTC	OSTC-205	protein_coding		20	10
ENST00000614328.4	PTGES3	PTGES3-207	protein_coding	Domain missing	20	15				TRUE
ENST00000616140.1	CPSF1	CPSF1-212	protein_coding	Domain missing	20	6				TRUE
ENST00000616661.4	DHRS3	DHRS3-204	protein_coding	Domain missing	20	11						TRUE
ENST00000620164.4	DAXX	DAXX-211	protein_coding	Domain missing	20	13	TSG				TRUE
ENST00000620944.4	NME4	NME4-211	protein_coding	Domain missing	20	13
ENST00000621748.1	SCAMP4	SCAMP4-213	protein_coding	Domain missing	20	16				TRUE
ENST00000621863.4	AP2M1	AP2M1-222	protein_coding	Domain missing	20	13				TRUE
ENST00000622633.4	LITAF	LITAF-221	protein_coding	Domain missing	20	17				TRUE
ENST00000626547.2	RPS9	RPS9-213	protein_coding	Domain missing	20	5				TRUE
ENST00000633794.1	DAAM2	DAAM2-211	protein_coding	Domain missing	20	13				TRUE
ENST00000643439.1	TPP1	TPP1-218	nonsense_mediated_decay		20	11
ENST00000643754.2	RPL11	RPL11-206	protein_coding	Domain missing	20	14
ENST00000644185.1	RPL15	RPL15-215	protein_coding	Domain missing	20	9				TRUE
ENST00000644307.1	DDX3X	DDX3X-241	retained_intron		20	13	TSG		TRUE	TRUE	TRUE
ENST00000646601.1	GIGYF1	GIGYF1-206	protein_coding	Domain missing	20	12				TRUE
ENST00000646605.1	EDNRB	EDNRB-207	protein_coding	Domain missing	20	11				TRUE
ENST00000647275.1	ACTB	ACTB-219	protein_coding	Domain missing	20	14		TRUE		TRUE
ENST00000647561.1	NDUFV1	NDUFV1-229	protein_coding	Domain missing	20	13				TRUE
ENST00000648273.1	GANAB	GANAB-217	protein_coding	Domain missing	20	13				TRUE
ENST00000649802.1	AL671762.1	AL671762.1-201	processed_transcript		20	14
ENSG00000019144.18_novel_2	PHLDB1	PHLDB1_novel_2	-		19	9
ENSG00000059728.10_novel_4	MXD1	MXD1_novel_4	-		19	17				TRUE
ENSG00000065000.17_novel_1	AP3D1	AP3D1_novel_1	-		19	7				TRUE
ENSG00000075240.16_novel_1	GRAMD4	GRAMD4_novel_1	-		19	11
ENSG00000085063.15_novel_8	CD59	CD59_novel_8	-		19	13
ENSG00000099622.13_novel_1	CIRBP	CIRBP_novel_1	-		19	4				TRUE
ENSG00000105197.10_novel_1	TIMM50	TIMM50_novel_1	-		19	12				TRUE
ENSG00000105220.15_novel_4	GPI	GPI_novel_4	-		19	15
ENSG00000105220.15_novel_5	GPI	GPI_novel_5	-		19	10
ENSG00000105223.19_novel_2	PLD3	PLD3_novel_2	-		19	10
ENSG00000105321.13_novel_1	CCDC9	CCDC9_novel_1	-		19	6
ENSG00000108559.11_novel_1	NUP88	NUP88_novel_1	-		19	3				TRUE
ENSG00000109971.13_novel_1	HSPA8	HSPA8_novel_1	-		19	12			TRUE	TRUE
ENSG00000116221.15_novel_17	MRPL37	MRPL37_novel_17	-		19	7				TRUE
ENSG00000116455.13_novel_1	WDR77	WDR77_novel_1	-		19	11				TRUE
ENSG00000128654.13_novel_71	MTX2	MTX2_novel_71	-		19	16				TRUE
ENSG00000134884.14_novel_11	ARGLU1	ARGLU1_novel_11	-		19	9				TRUE
ENSG00000136159.3_novel_1	NUDT15	NUDT15novel_1	-		19	16				TRUE
ENSG00000137154.12_novel_13	RPS6	RPS6_novel_13	-		19	15
ENSG00000138069.17_novel_4	RAB1A	RAB1A_novel_4	-		19	17				TRUE
ENSG00000138081.20_novel_1	FBXO11	FBXO11_novel_1	-		19	8	TSG			TRUE
ENSG00000139197.10_novel_1	PEX5	PEX5_novel_1	-		19	12				TRUE
ENSG00000139567.12_novel_1	ACVRL1	ACVRL1_novel_1	-		19	10				TRUE
ENSG00000141959.16_novel_1	PFKL	PFKL_novel_1	-		19	13				TRUE
ENSG00000144895.11_novel_1	EIF2A	EIF2A_novel_1	-		19	9
ENSG00000147164.11_novel_1	SNX12	SNX12_novel_1	-		19	7				TRUE
ENSG00000151929.9_novel_1	BAG3	BAG3novel_1	-		19	13
ENSG00000158864.12_novel_3	NDUFS2	NDUFS2_novel_3	-		19	11				TRUE
ENSG00000160094.14_novel_22	ZNF362	ZNF362_novel_22	-		19	4				TRUE
ENSG00000160691.18_novel_3	SHC1	SHC1_novel_3	-		19	13				TRUE
ENSG00000161013.16_novel_1	MGAT4B	MGAT4B_novel_1	-		19	18				TRUE
ENSG00000161847.13_novel_1	RAVER1	RAVER1_novel_1	-		19	8				TRUE
ENSG00000167173.18_novel_24	C15orf39	C15orf39_novel_24	-		19	9				TRUE
ENSG00000170049.9_novel_1	KCNAB3	KCNAB3novel_1	-		19	10				TRUE
ENSG00000178913.7_novel_4	TAF7	TAF7novel_4	-		19	9				TRUE
ENSG00000178952.10_novel_2	TUFM	TUFM_novel_2	-		19	9
ENSG00000182534.13_novel_1	MXRA7	MXRA7_novel_1	-		19	8
ENSG00000183255.11_novel_4	PTTG1IP	PTTG1IP_novel_4	-		19	16
ENSG00000183520.11_novel_16	UTP11	UTP11_novel_16	-		19	9				TRUE
ENSG00000183520.11_novel_24	UTP11	UTP11_novel_24	-		19	6				TRUE
ENSG00000185885.15_novel_16	IFITM1	IFITM1_novel_16	-		19	19				TRUE
ENSG00000185885.15_novel_26	IFITM1	IFITM1_novel_26	-		19	15				TRUE
ENSG00000185896.10_novel_32	LAMP1	LAMP1_novel_32	-		19	14				TRUE
ENSG00000187608.9_novel_1	ISG15	ISG15novel_1	-		19	23
ENSG00000196235.13_novel_2	SUPT5H	SUPT5H_novel_2	-		19	6				TRUE
ENSG00000204574.12_novel_1	ABCF1	ABCF1_novel_1	-		19	5				TRUE
ENSG00000254409.2_novel_1	AC087521.3	AC087521.3novel_1	-		19	17
ENSG00000266028.7_novel_1	SRGAP2	SRGAP2novel_1	-		19	14
ENSG00000271810.5_novel_1	AL603832.3	AL603832.3novel_1	-		19	10
ENSG00000283944.1_novel_1	MIR4709	MIR4709novel_1	-		19	14
ENSG00000284412.1_novel_1	MIR4649	MIR4649novel_1	-		19	11
ENSG00000285589.1_novel_1	AC010422.8	AC010422.8novel_1	-		19	6
ENSG00000285589.1_novel_56	AC010422.8	AC010422.8novel_56	-		19	19
ENST00000004103.7	TMEM176A	TMEM176A-201	protein_coding	Domain missing	19	10				TRUE
ENST00000005259.8	BCAP29	BCAP29-201	protein_coding	Domain missing	19	14				TRUE	TRUE
ENST00000005558.8	IFRD1	IFRD1-201	protein_coding	Domain missing	19	10				TRUE
ENST00000034275.12	RANBP3	RANBP3-201	protein_coding	Domain missing	19	6
ENST00000053867.7	GRN	GRN-201	protein_coding	Domain missing	19	16						TRUE
ENST00000157812.6	PSMC4	PSMC4-201	protein_coding	Domain missing	19	13				TRUE		TRUE
ENST00000160827.8	KIF22	KIF22-201	protein_coding	Domain missing	19	15
ENST00000215957.10	MICALL1	MICALL1-201	protein_coding	Domain missing	19	11
ENST00000216277.12	PAPOLA	PAPOLA-201	protein_coding	Domain missing	19	7				TRUE
ENST00000219271.3	MMP15	MMP15-201	protein_coding	Domain missing	19	17				TRUE		TRUE
ENST00000220166.9	CTSH	CTSH-201	protein_coding	Domain missing	19	16				TRUE
ENST00000223357.7	AEBP1	AEBP1-201	protein_coding	Domain missing	19	21						TRUE
ENST00000225577.8	RPS6KB1	RPS6KB1-201	protein_coding	Domain missing	19	8				TRUE
ENST00000225603.8	CBX1	CBX1-201	protein_coding	Domain missing	19	8				TRUE
ENST00000225969.8	MRPL27	MRPL27-201	protein_coding	Domain missing	19	12
ENST00000227155.8	CD82	CD82-201	protein_coding	Domain missing	19	10				TRUE		TRUE
ENST00000227163.8	SPI1	SPI1-201	protein_coding	Domain missing	19	12				TRUE	TRUE
ENST00000227638.7	PANX1	PANX1-201	protein_coding	Domain missing	19	16
ENST00000228872.8	CDKN1B	CDKN1B-201	protein_coding	Domain missing	19	14	TSG		TRUE		TRUE
ENST00000233154.8	NCK2	NCK2-201	protein_coding	Domain missing	19	19				TRUE		TRUE
ENST00000233468.4	SF3B6	SF3B6-201	protein_coding	Domain missing	19	11
ENST00000233893.9	HSPE1	HSPE1-201	protein_coding	Domain missing	19	8				TRUE	TRUE	TRUE
ENST00000236957.9	EEF1B2	EEF1B2-201	protein_coding	Domain missing	19	22				TRUE
ENST00000237853.8	ELL2	ELL2-201	protein_coding	Domain missing	19	9						TRUE
ENST00000238892.3	CRIPT	CRIPT-201	protein_coding	Domain missing	19	7				TRUE
ENST00000239940.11	PFN2	PFN2-201	protein_coding	Domain missing	19	13						TRUE
ENST00000240123.11	SORBS3	SORBS3-201	protein_coding	Domain missing	19	14		TRUE				TRUE
ENST00000243776.10	CHPF	CHPF-201	protein_coding	Domain missing	19	21
ENST00000244571.4	AARS2	AARS2-201	protein_coding	Domain missing	19	13				TRUE		TRUE
ENST00000246672.3	NR1D1	NR1D1-201	protein_coding	Domain missing	19	11				TRUE		TRUE
ENST00000248244.5	TICAM1	TICAM1-201	protein_coding	Domain missing	19	7				TRUE
ENST00000249356.3	DNAJB9	DNAJB9-201	protein_coding	Domain missing	19	12
ENST00000251527.9	ESYT2	ESYT2-201	protein_coding	Domain missing	19	12
ENST00000251810.7	RRM2B	RRM2B-201	protein_coding	Domain missing	19	8
ENST00000252603.6	PGLS	PGLS-201	protein_coding	Domain missing	19	14
ENST00000253063.3	SESN2	SESN2-201	protein_coding	Domain missing	19	7	TSG			TRUE
ENST00000253122.9	SLC6A8	SLC6A8-201	protein_coding	Domain missing	19	11				TRUE
ENST00000253247.8	NOL11	NOL11-201	protein_coding	Domain missing	19	13				TRUE
ENST00000254193.10	SNRPA1	SNRPA1-201	protein_coding	Domain missing	19	6				TRUE		TRUE
ENST00000254816.5	TRIM47	TRIM47-201	protein_coding	Domain missing	19	14				TRUE
ENST00000256495.3	BHLHE40	BHLHE40-201	protein_coding	Domain missing	19	12						TRUE
ENST00000257604.9	TRAFD1	TRAFD1-201	protein_coding		19	10				TRUE
ENST00000257857.8	CD63	CD63-201	protein_coding	Domain missing	19	18				TRUE		TRUE
ENST00000257904.10	CDK4	CDK4-201	protein_coding	Domain missing	19	10	Onc			TRUE	TRUE	TRUE
ENST00000258530.7	APPL2	APPL2-201	protein_coding	Domain missing	19	12				TRUE		TRUE
ENST00000260118.6	GGH	GGH-201	protein_coding	Domain missing	19	11						TRUE
ENST00000260952.8	ASNSD1	ASNSD1-201	protein_coding	Domain missing	19	14				TRUE
ENST00000261023.7	ITGAV	ITGAV-201	protein_coding	Domain missing	19	13				TRUE	TRUE
ENST00000262291.8	VMP1	VMP1-201	protein_coding	Domain missing	19	14						TRUE
ENST00000262370.11	MGRN1	MGRN1-201	protein_coding	Domain missing	19	18				TRUE		TRUE
ENST00000262629.8	TYROBP	TYROBP-201	protein_coding		19	17				TRUE		TRUE
ENST00000262947.7	MYDGF	MYDGF-201	protein_coding	Domain missing	19	11						TRUE
ENST00000263150.8	WDR37	WDR37-201	protein_coding	Domain missing	19	9				TRUE
ENST00000263205.11	MED15	MED15-201	protein_coding	Domain missing	19	8				TRUE
ENST00000263512.5	SLC10A3	SLC10A3-201	protein_coding	Domain missing	19	5				TRUE		TRUE
ENST00000264039.6	GPC1	GPC1-201	protein_coding	Domain missing	19	13				TRUE		TRUE
ENST00000264930.9	SLC12A7	SLC12A7-201	protein_coding	Domain missing	19	13				TRUE
ENST00000265070.6	GOLPH3	GOLPH3-201	protein_coding	Domain missing	19	5				TRUE
ENST00000265742.7	ANKIB1	ANKIB1-201	protein_coding	Domain missing	19	6
ENST00000265896.9	SQLE	SQLE-201	protein_coding	Domain missing	19	9				TRUE
ENST00000265963.8	GTF2H1	GTF2H1-201	protein_coding	Domain missing	19	11				TRUE
ENST00000266000.10	DAXX	DAXX-201	protein_coding	Domain missing	19	16	TSG				TRUE
ENST00000267115.9	TMBIM6	TMBIM6-201	protein_coding	Domain missing	19	9
ENST00000267163.5	RB1	RB1-201	protein_coding	Domain missing	19	16	TSG	TRUE	TRUE		TRUE
ENST00000268154.8	ZNF710	ZNF710-201	protein_coding	Domain missing	19	6
ENST00000272139.4	C1orf35	C1orf35-201	protein_coding	Domain missing	19	11				TRUE
ENST00000272348.6	SNRPG	SNRPG-201	protein_coding	Domain missing	19	10						TRUE
ENST00000274289.7	PLK2	PLK2-201	protein_coding	Domain missing	19	13
ENST00000275820.3	NOM1	NOM1-201	protein_coding	Domain missing	19	6				TRUE
ENST00000278070.6	PPRC1	PPRC1-201	protein_coding	Domain missing	19	7				TRUE
ENST00000278175.9	ADM	ADM-201	protein_coding	Domain missing	19	17				TRUE		TRUE
ENST00000279394.7	TAOK2	TAOK2-201	protein_coding	Domain missing	19	9				TRUE
ENST00000280551.10	SEC24D	SEC24D-201	protein_coding	Domain missing	19	14						TRUE
ENST00000281243.9	QDPR	QDPR-201	protein_coding	Domain missing	19	14				TRUE		TRUE
ENST00000282074.6	SPC25	SPC25-201	protein_coding	Domain missing	19	14						TRUE
ENST00000284376.7	CC2D1B	CC2D1B-201	protein_coding	Domain missing	19	8				TRUE		TRUE
ENST00000284719.7	OLA1	OLA1-201	protein_coding	Domain missing	19	8
ENST00000287008.7	PCDH1	PCDH1-201	protein_coding	Domain missing	19	7
ENST00000287038.7	RPL30	RPL30-201	protein_coding	Domain missing	19	9				TRUE
ENST00000290155.7	CFAP298	CFAP298-201	protein_coding	Domain missing	19	16
ENST00000292494.10	LY6E	LY6E-201	protein_coding	Domain missing	19	15				TRUE		TRUE
ENST00000292616.9	LRWD1	LRWD1-201	protein_coding	Domain missing	19	6				TRUE		TRUE
ENST00000293861.7	SNRNP25	SNRNP25-201	protein_coding	Domain missing	19	9
ENST00000294016.7	ADCY9	ADCY9-201	protein_coding	Domain missing	19	7
ENST00000294618.11	DOCK6	DOCK6-201	protein_coding	Domain missing	19	7						TRUE
ENST00000295326.4	BOLA3	BOLA3-201	protein_coding		19	5						TRUE
ENST00000295702.8	SSR2	SSR2-201	protein_coding	Domain missing	19	13				TRUE		TRUE
ENST00000296674.12	RPS23	RPS23-201	protein_coding	Domain missing	19	9
ENST00000298299.3	ZNF22	ZNF22-201	protein_coding	Domain missing	19	10				TRUE
ENST00000300181.6	TSC22D4	TSC22D4-201	protein_coding	Domain missing	19	12				TRUE
ENST00000300302.9	HERPUD1	HERPUD1-201	protein_coding	Domain missing	19	18				TRUE
ENST00000300434.3	FAM102A	FAM102A-201	processed_transcript		19	13		TRUE		TRUE
ENST00000302631.7	SCAMP3	SCAMP3-201	protein_coding	Domain missing	19	9				TRUE		TRUE
ENST00000303383.7	SHCBP1	SHCBP1-201	protein_coding	Domain missing	19	16						TRUE
ENST00000304511.6	TMEM126A	TMEM126A-201	protein_coding	Domain missing	19	13				TRUE
ENST00000304800.13	TMEM208	TMEM208-201	protein_coding	Domain missing	19	13						TRUE
ENST00000305784.6	DTYMK	DTYMK-201	protein_coding	Domain missing	19	7				TRUE		TRUE
ENST00000305877.12	BCR	BCR-201	protein_coding	Domain missing	19	6	Onc				TRUE
ENST00000306954.4	GON7	GON7-201	protein_coding	Domain missing	19	9						TRUE
ENST00000306999.6	ANKMY2	ANKMY2-201	protein_coding	Domain missing	19	12				TRUE
ENST00000307377.12	GLB1	GLB1-202	protein_coding	Domain missing	19	13
ENST00000307877.6	SRP68	SRP68-201	protein_coding	Domain missing	19	14				TRUE
ENST00000309195.9	PTGR1	PTGR1-201	protein_coding	Domain missing	19	8				TRUE
ENST00000309922.6	TRMT10C	TRMT10C-201	protein_coding	Domain missing	19	13
ENST00000310931.8	HDLBP	HDLBP-201	protein_coding	Domain missing	19	11				TRUE		TRUE
ENST00000311148.8	ACOT1	ACOT1-201	protein_coding	Domain missing	19	8
ENST00000311322.9	LPL	LPL-201	protein_coding		19	7				TRUE
ENST00000311604.7	LSP1	LSP1-201	protein_coding	Domain missing	19	16				TRUE
ENST00000311630.6	FBXO45	FBXO45-201	protein_coding	Domain missing	19	6
ENST00000312515.6	DRAP1	DRAP1-201	protein_coding	Domain missing	19	11				TRUE
ENST00000312962.10	KRI1	KRI1-201	protein_coding	Domain missing	19	4				TRUE
ENST00000313431.13	PDE4DIP	PDE4DIP-201	protein_coding	Domain missing	19	5
ENST00000313961.9	RGS5	RGS5-201	protein_coding	Domain missing	19	16						TRUE
ENST00000314888.9	TLN1	TLN1-201	protein_coding	Domain missing	19	7				TRUE
ENST00000315286.12	CCDC43	CCDC43-201	protein_coding		19	12						TRUE
ENST00000315423.11	TNIP2	TNIP2-201	protein_coding	Domain missing	19	11				TRUE
ENST00000315567.12	MRPL1	MRPL1-201	protein_coding	Domain missing	19	7				TRUE		TRUE
ENST00000316937.7	C7orf43	C7orf43-201	protein_coding	Domain missing	19	18				TRUE		TRUE
ENST00000317276.8	PER1	PER1-201	protein_coding	Domain missing	19	9				TRUE		TRUE
ENST00000317509.12	TLE3	TLE3-201	protein_coding	Domain missing	19	7				TRUE		TRUE
ENST00000317610.11	RTN4	RTN4-201	protein_coding	Domain missing	19	11			TRUE
ENST00000318158.10	GRHPR	GRHPR-201	protein_coding	Domain missing	19	9				TRUE
ENST00000318407.4	BOK	BOK-201	protein_coding	Domain missing	19	12				TRUE		TRUE
ENST00000318787.13	HDDC2	HDDC2-201	nonsense_mediated_decay		19	13				TRUE
ENST00000320585.10	CHORDC1	CHORDC1-201	protein_coding	Domain missing	19	13				TRUE
ENST00000320895.9	CLPTM1L	CLPTM1L-201	protein_coding	Domain missing	19	5				TRUE
ENST00000320963.9	RCN2	RCN2-201	protein_coding	Domain retaion	19	16						TRUE
ENST00000322611.3	BASP1	BASP1-201	protein_coding	Domain missing	19	14				TRUE		TRUE
ENST00000322723.8	NCL	NCL-201	protein_coding	Domain missing	19	13				TRUE
ENST00000323267.10	TMEM63B	TMEM63B-202	protein_coding	Domain missing	19	13				TRUE
ENST00000323544.4	PLEKHO2	PLEKHO2-201	protein_coding	Domain missing	19	19				TRUE		TRUE
ENST00000324262.8	CNDP2	CNDP2-201	protein_coding	Domain missing	19	10				TRUE
ENST00000324460.6	HSPA5	HSPA5-201	protein_coding	Domain missing	19	13				TRUE		TRUE
ENST00000326181.10	TRAF7	TRAF7-201	protein_coding	Domain missing	19	7				TRUE
ENST00000326407.10	ITM2C	ITM2C-201	protein_coding		19	16				TRUE		TRUE
ENST00000326674.9	PTPMT1	PTPMT1-202	protein_coding	Domain missing	19	8				TRUE
ENST00000326764.9	LENG8	LENG8-201	protein_coding	Domain missing	19	15				TRUE
ENST00000327367.8	SMAD3	SMAD3-201	protein_coding	Domain missing	19	6	TSG				TRUE	TRUE
ENST00000327773.6	GAS6	GAS6-201	protein_coding	Domain missing	19	14				TRUE		TRUE
ENST00000328965.8	OAF	OAF-201	protein_coding	Domain missing	19	12				TRUE		TRUE
ENST00000329047.12	SEPT9	SEPT9-201	protein_coding	Domain missing	19	14				TRUE		TRUE
ENST00000329305.6	TPM2	TPM2-201	protein_coding	Domain missing	19	17						TRUE
ENST00000329565.5	SNN	SNN-201	protein_coding	Domain missing	19	5				TRUE
ENST00000330062.7	IDH2	IDH2-201	protein_coding	Domain missing	19	8	Onc	TRUE	TRUE	TRUE	TRUE
ENST00000330398.8	ATP6V0C	ATP6V0C-201	protein_coding	Domain missing	19	12				TRUE	TRUE
ENST00000330817.10	ALG12	ALG12-201	protein_coding	Domain missing	19	6				TRUE
ENST00000331789.10	ACTB	ACTB-201	protein_coding		19	17		TRUE		TRUE
ENST00000331872.10	GLUL	GLUL-202	protein_coding	Domain missing	19	6				TRUE
ENST00000333781.9	WRB	WRB-201	protein_coding		19	5				TRUE		TRUE
ENST00000334512.9	ZMIZ1	ZMIZ1-201	protein_coding	Domain missing	19	10
ENST00000334701.11	HSP90AA1	HSP90AA1-202	protein_coding	Domain missing	19	16					TRUE
ENST00000334816.11	C2orf76	C2orf76-201	protein_coding	Domain missing	19	13
ENST00000335005.10	ITM2C	ITM2C-203	protein_coding	Domain missing	19	9				TRUE		TRUE
ENST00000335681.9	NPAS2	NPAS2-201	protein_coding	Domain missing	19	8				TRUE
ENST00000335753.8	SLK	SLK-201	protein_coding	Domain missing	19	7				TRUE
ENST00000335999.6	NCKAP5L	NCKAP5L-201	protein_coding	Domain missing	19	10						TRUE
ENST00000336273.7	MTDH	MTDH-201	protein_coding	Domain missing	19	9				TRUE
ENST00000336294.9	TMEM39B	TMEM39B-201	protein_coding	Domain missing	19	5				TRUE
ENST00000337851.8	SGCD	SGCD-201	protein_coding	Domain missing	19	12				TRUE		TRUE
ENST00000338272.8	TMEM167B	TMEM167B-201	protein_coding	Domain missing	19	6				TRUE
ENST00000338920.8	PRRC2C	PRRC2C-201	protein_coding	Domain missing	19	15				TRUE		TRUE
ENST00000339526.8	GLUL	GLUL-203	protein_coding	Domain missing	19	10				TRUE		TRUE
ENST00000339624.9	SERF2	SERF2-202	protein_coding	Domain missing	19	16				TRUE		TRUE
ENST00000341259.6	SH2B3	SH2B3-201	protein_coding	Domain missing	19	18	TSG			TRUE		TRUE
ENST00000341753.10	TRIM28	TRIM28-202	protein_coding	Domain missing	19	10				TRUE
ENST00000341942.9	LAMTOR4	LAMTOR4-201	protein_coding		19	13				TRUE
ENST00000343789.7	DNAJA4	DNAJA4-201	protein_coding	Domain missing	19	6				TRUE
ENST00000343968.8	MS4A4A	MS4A4A-202	nonsense_mediated_decay		19	13
ENST00000344175.9	AKT1S1	AKT1S1-201	protein_coding	Domain missing	19	7				TRUE
ENST00000344592.9	FLYWCH1	FLYWCH1-202	protein_coding	Domain missing	19	11				TRUE		TRUE
ENST00000345795.6	CASC4	CASC4-202	protein_coding		19	15						TRUE
ENST00000346365.8	NUDT2	NUDT2-201	protein_coding	Domain missing	19	14
ENST00000348564.11	PTPRC	PTPRC-201	protein_coding	Domain missing	19	8				TRUE
ENST00000349777.5	SNAP23	SNAP23-202	protein_coding		19	16				TRUE
ENST00000350697.7	SEC13	SEC13-202	protein_coding	Domain missing	19	9				TRUE
ENST00000350997.11	FADS1	FADS1-201	protein_coding	Domain missing	19	13						TRUE
ENST00000353107.7	POLR2K	POLR2K-201	protein_coding	Domain missing	19	8
ENST00000353334.10	CD74	CD74-202	protein_coding	Domain retaion	19	22				TRUE		TRUE
ENST00000354332.8	S100A4	S100A4-201	protein_coding	Domain missing	19	11				TRUE
ENST00000354694.11	PES1	PES1-202	protein_coding	Domain missing	19	12						TRUE
ENST00000354700.9	ACAP3	ACAP3-202	protein_coding	Domain missing	19	7				TRUE		TRUE
ENST00000354725.7	SND1	SND1-201	protein_coding	Domain missing	19	11				TRUE		TRUE
ENST00000355338.6	WARS	WARS-202	protein_coding	Domain missing	19	21				TRUE
ENST00000355749.6	NDUFA5	NDUFA5-201	protein_coding	Domain missing	19	10				TRUE		TRUE
ENST00000355758.8	ZC3H7A	ZC3H7A-201	protein_coding	Domain missing	19	6				TRUE
ENST00000356260.9	SDAD1	SDAD1-201	protein_coding	Domain missing	19	13				TRUE
ENST00000356455.8	UBE2C	UBE2C-204	protein_coding	Domain missing	19	13				TRUE		TRUE
ENST00000356638.7	GANAB	GANAB-202	protein_coding	Domain missing	19	14				TRUE		TRUE
ENST00000356674.7	HNRNPA2B1	HNRNPA2B1-202	protein_coding	Domain missing	19	12				TRUE		TRUE
ENST00000356708.11	ATP5F1C	ATP5F1C-202	protein_coding	Domain missing	19	18
ENST00000356994.6	SCRIB	SCRIB-202	protein_coding	Domain missing	19	6
ENST00000357402.9	MVP	MVP-201	protein_coding	Domain missing	19	15
ENST00000357429.10	C7orf50	C7orf50-201	protein_coding	Domain missing	19	10				TRUE		TRUE
ENST00000357732.8	RTN4	RTN4-204	protein_coding	Domain missing	19	15			TRUE
ENST00000357867.8	FN1	FN1-205	protein_coding	Domain missing	19	15			TRUE	TRUE	TRUE	TRUE
ENST00000358008.7	AIMP1	AIMP1-201	protein_coding	Domain missing	19	16				TRUE
ENST00000358671.9	FCGR2B	FCGR2B-202	protein_coding	Domain missing	19	3				TRUE
ENST00000358694.10	CTNND1	CTNND1-201	protein_coding	Domain missing	19	14			TRUE	TRUE		TRUE
ENST00000359209.10	KIRREL1	KIRREL1-201	protein_coding	Domain missing	19	12						TRUE
ENST00000359315.6	TPGS1	TPGS1-201	protein_coding		19	13				TRUE
ENST00000359832.8	ATP5MF	ATP5MF-202	protein_coding	Domain missing	19	9						TRUE
ENST00000360009.6	DHDDS	DHDDS-202	protein_coding	Domain missing	19	6
ENST00000360105.8	NFIX	NFIX-202	protein_coding	Domain missing	19	15						TRUE
ENST00000360184.9	DYNC1H1	DYNC1H1-201	protein_coding	Domain missing	19	11				TRUE
ENST00000360403.6	EIF2B3	EIF2B3-201	protein_coding	Domain missing	19	9
ENST00000360579.11	VPS29	VPS29-201	protein_coding	Domain missing	19	11				TRUE
ENST00000360804.4	SPP1	SPP1-202	protein_coding	Domain missing	19	20				TRUE		TRUE
ENST00000360807.8	RRBP1	RRBP1-202	protein_coding	Domain missing	19	4				TRUE
ENST00000360876.8	EIF3B	EIF3B-201	protein_coding	Domain missing	19	8				TRUE
ENST00000361871.7	MSRB1	MSRB1-201	protein_coding	Domain missing	19	7				TRUE
ENST00000366955.7	CENPF	CENPF-201	protein_coding	Domain missing	19	11				TRUE		TRUE
ENST00000367123.7	SRGAP2C	SRGAP2C-202	protein_coding	Domain missing	19	10
ENST00000367658.2	HECA	HECA-201	protein_coding	Domain missing	19	7				TRUE		TRUE
ENST00000367660.3	ABRACL	ABRACL-201	protein_coding	Domain missing	19	16				TRUE
ENST00000367826.6	HBS1L	HBS1L-204	protein_coding	Domain missing	19	9
ENST00000368206.5	HDGF	HDGF-202	protein_coding		19	5
ENST00000368277.3	PMF1	PMF1-202	protein_coding	Domain missing	19	18				TRUE
ENST00000368858.9	BUB3	BUB3-201	protein_coding	Domain missing	19	19				TRUE
ENST00000369014.9	ENSA	ENSA-208	protein_coding	Domain missing	19	9
ENST00000369815.5	ATP5MD	ATP5MD-204	protein_coding	Domain missing	19	10
ENST00000370008.3	STXBP3	STXBP3-201	protein_coding	Domain missing	19	6				TRUE
ENST00000370278.3	MAGEA3	MAGEA3-201	protein_coding	Domain missing	19	9						TRUE
ENST00000370742.3	ADGRL4	ADGRL4-201	protein_coding	Domain missing	19	6
ENST00000370994.8	SERBP1	SERBP1-203	protein_coding	Domain missing	19	12				TRUE
ENST00000371065.8	LEPROT	LEPROT-201	protein_coding	Domain missing	19	8
ENST00000371084.7	PGM1	PGM1-202	protein_coding	Domain missing	19	18
ENST00000371538.4	COA7	COA7-201	protein_coding	Domain missing	19	9						TRUE
ENST00000371554.2	HSP90AB1	HSP90AB1-202	protein_coding	Domain missing	19	16				TRUE	TRUE
ENST00000371646.9	HSP90AB1	HSP90AB1-203	protein_coding	Domain missing	19	16				TRUE	TRUE	TRUE
ENST00000371674.7	UBE2V1	UBE2V1-203	protein_coding	Domain missing	19	10				TRUE		TRUE
ENST00000371752.5	ZNFX1	ZNFX1-202	protein_coding	Domain missing	19	7
ENST00000371817.7	COL5A1	COL5A1-201	protein_coding	Domain missing	19	20				TRUE	TRUE
ENST00000371873.9	CMPK1	CMPK1-203	protein_coding	Domain missing	19	9
ENST00000371917.4	ARFGEF2	ARFGEF2-201	protein_coding	Domain missing	19	13			TRUE	TRUE
ENST00000371964.4	SURF2	SURF2-201	protein_coding	Domain missing	19	12				TRUE
ENST00000372231.7	ANXA11	ANXA11-202	protein_coding	Domain missing	19	11						TRUE
ENST00000372452.5	TJAP1	TJAP1-205	protein_coding	Domain missing	19	12				TRUE
ENST00000372663.8	ZDHHC12	ZDHHC12-201	protein_coding	Domain missing	19	11		TRUE
ENST00000373129.7	STK40	STK40-202	protein_coding	Domain missing	19	16				TRUE
ENST00000373151.6	MAP7D1	MAP7D1-204	protein_coding	Domain missing	19	9				TRUE
ENST00000373232.7	PPA1	PPA1-202	protein_coding	Domain missing	19	11
ENST00000373547.8	PPP6C	PPP6C-201	protein_coding	Domain missing	19	14	TSG			TRUE	TRUE
ENST00000373627.9	MTCH1	MTCH1-202	protein_coding	Domain missing	19	11
ENST00000373714.5	ZCCHC17	ZCCHC17-202	protein_coding	Domain missing	19	19				TRUE
ENST00000373943.8	STX12	STX12-201	protein_coding	Domain missing	19	15
ENST00000374012.7	PHF20	PHF20-203	protein_coding	Domain missing	19	10				TRUE
ENST00000374332.8	MAN1C1	MAN1C1-203	protein_coding	Domain missing	19	2				TRUE
ENST00000374466.3	CSGALNACT2	CSGALNACT2-201	protein_coding	Domain missing	19	7
ENST00000374843.8	HLA-DMA	HLA-DMA-201	protein_coding	Domain missing	19	12						TRUE
ENST00000375078.3	CAMK2N1	CAMK2N1-201	protein_coding	Domain missing	19	9				TRUE
ENST00000375135.3	FGD1	FGD1-201	protein_coding	Domain missing	19	10				TRUE		TRUE
ENST00000375298.4	HSD17B10	HSD17B10-202	protein_coding	Domain missing	19	11
ENST00000375712.3	KIF3B	KIF3B-201	protein_coding	Domain missing	19	10				TRUE
ENST00000375754.8	SYK	SYK-204	protein_coding	Domain missing	19	7	Onc			TRUE
ENST00000375793.2	PLEKHM2	PLEKHM2-201	protein_coding	Domain missing	19	7				TRUE
ENST00000375820.9	COL4A1	COL4A1-201	protein_coding	Domain missing	19	16					TRUE
ENST00000376007.8	PRRC2A	PRRC2A-201	protein_coding	Domain missing	19	11				TRUE		TRUE
ENST00000376582.7	TIMM17B	TIMM17B-201	protein_coding	Domain missing	19	13				TRUE
ENST00000376745.8	PPP1CA	PPP1CA-203	protein_coding	Domain missing	19	15				TRUE	TRUE
ENST00000377011.6	VRK3	VRK3-202	protein_coding	Domain missing	19	10				TRUE
ENST00000377263.5	CTNNBIP1	CTNNBIP1-203	protein_coding	Domain missing	19	14				TRUE		TRUE
ENST00000377795.7	CD74	CD74-203	protein_coding	Domain retaion	19	21				TRUE		TRUE
ENST00000377855.6	ACOT7	ACOT7-204	protein_coding	Domain missing	19	18				TRUE		TRUE
ENST00000378094.4	GBA2	GBA2-202	protein_coding	Domain missing	19	8				TRUE
ENST00000378538.7	SPI1	SPI1-202	protein_coding	Domain missing	19	11				TRUE	TRUE	TRUE
ENST00000378566.5	FAM214B	FAM214B-204	protein_coding	Domain missing	19	15
ENST00000378799.10	IST1	IST1-203	protein_coding	Domain missing	19	15
ENST00000379066.5	PRKD3	PRKD3-202	protein_coding	Domain missing	19	14				TRUE		TRUE
ENST00000379307.6	TBC1D7	TBC1D7-205	protein_coding	Domain missing	19	19				TRUE		TRUE
ENST00000379716.5	SH3KBP1	SH3KBP1-203	protein_coding	Domain missing	19	10				TRUE
ENST00000379953.6	LY86	LY86-202	protein_coding	Domain missing	19	12				TRUE		TRUE
ENST00000380605.2	CPXM1	CPXM1-201	protein_coding	Domain missing	19	17				TRUE
ENST00000380733.8	PSIP1	PSIP1-203	protein_coding	Domain missing	19	11			TRUE
ENST00000380818.7	AK6	AK6-201	protein_coding	Domain missing	19	14
ENST00000382214.7	RBCK1	RBCK1-204	nonsense_mediated_decay		19	9				TRUE
ENST00000382291.7	NRSN2	NRSN2-202	protein_coding	Domain missing	19	12						TRUE
ENST00000382466.7	ZDHHC20	ZDHHC20-202	protein_coding	Domain missing	19	11				TRUE
ENST00000388712.7	GOLM1	GOLM1-203	protein_coding		19	7				TRUE		TRUE
ENST00000388968.7	HSPD1	HSPD1-202	protein_coding	Domain missing	19	13				TRUE		TRUE
ENST00000391770.8	MYADM	MYADM-204	protein_coding	Domain missing	19	12				TRUE
ENST00000391857.8	RPL13A	RPL13A-201	protein_coding	Domain missing	19	8				TRUE
ENST00000392102.5	TTLL4	TTLL4-202	protein_coding	Domain missing	19	14				TRUE
ENST00000392325.8	WDR45B	WDR45B-201	protein_coding		19	10				TRUE
ENST00000392349.8	ORMDL1	ORMDL1-202	protein_coding	Domain missing	19	15				TRUE
ENST00000392663.6	BBS5	BBS5-202	protein_coding	Domain missing	19	11
ENST00000393008.7	MRPS33	MRPS33-202	protein_coding	Domain missing	19	8						TRUE
ENST00000393991.5	TSC22D4	TSC22D4-202	protein_coding	Domain missing	19	11				TRUE
ENST00000394128.6	MED24	MED24-204	protein_coding	Domain missing	19	10			TRUE	TRUE
ENST00000394363.5	ENOX2	ENOX2-204	protein_coding	Domain missing	19	8				TRUE
ENST00000394421.6	TCERG1	TCERG1-202	protein_coding	Domain missing	19	9				TRUE
ENST00000394668.2	RPL34	RPL34-203	protein_coding	Domain missing	19	14
ENST00000394820.8	NFKB1	NFKB1-202	protein_coding	Domain retaion	19	10				TRUE	TRUE
ENST00000394853.8	PPP3CA	PPP3CA-202	protein_coding	Domain missing	19	10				TRUE
ENST00000394863.7	TGFB1I1	TGFB1I1-203	protein_coding	Domain missing	19	9
ENST00000394869.7	GIT1	GIT1-203	protein_coding	Domain missing	19	11						TRUE
ENST00000395068.8	GRINA	GRINA-202	protein_coding	Domain missing	19	14				TRUE		TRUE
ENST00000395323.8	LBH	LBH-201	protein_coding	Domain missing	19	12
ENST00000395353.5	MVP	MVP-202	protein_coding	Domain missing	19	10						TRUE
ENST00000396203.6	RPL14	RPL14-202	protein_coding	Domain missing	19	11				TRUE		TRUE
ENST00000396659.7	GATM	GATM-201	protein_coding		19	10				TRUE		TRUE
ENST00000397128.6	PRKAA1	PRKAA1-204	protein_coding	Domain missing	19	9				TRUE
ENST00000397406.5	TSPAN4	TSPAN4-205	protein_coding	Domain missing	19	16						TRUE
ENST00000397588.7	CDYL	CDYL-203	protein_coding	Domain missing	19	16
ENST00000397641.7	MORC2	MORC2-202	protein_coding	Domain missing	19	7
ENST00000397714.6	SEPT10	SEPT10-203	protein_coding	Domain missing	19	13
ENST00000397722.5	NME4	NME4-203	protein_coding	Domain missing	19	14						TRUE
ENST00000397763.5	COL6A2	COL6A2-203	protein_coding	Domain missing	19	22				TRUE		TRUE
ENST00000397898.7	SUMO3	SUMO3-203	protein_coding	Domain missing	19	11
ENST00000399336.8	NOMO3	NOMO3-202	protein_coding	Domain missing	19	13				TRUE
ENST00000399975.7	USP16	USP16-203	protein_coding	Domain missing	19	7
ENST00000400181.8	KDM1A	KDM1A-202	protein_coding	Domain missing	19	22				TRUE
ENST00000402252.6	PYCR1	PYCR1-203	protein_coding	Domain missing	19	15				TRUE		TRUE
ENST00000402395.5	SELENOM	SELENOM-202	protein_coding	Domain missing	19	15
ENST00000404569.5	MIEF1	MIEF1-203	protein_coding	Domain missing	19	6				TRUE
ENST00000405140.7	CLU	CLU-202	protein_coding	Domain missing	19	19				TRUE		TRUE
ENST00000405342.5	NT5C3A	NT5C3A-204	protein_coding	Domain missing	19	11
ENST00000405510.5	SUN2	SUN2-202	protein_coding	Domain missing	19	18
ENST00000405675.7	CSNK1E	CSNK1E-205	protein_coding	Domain missing	19	12						TRUE
ENST00000406503.1	PRAME	PRAME-206	protein_coding		19	14				TRUE
ENST00000406890.6	STEAP1B	STEAP1B-202	protein_coding	Domain missing	19	10				TRUE		TRUE
ENST00000407550.3	MTFP1	MTFP1-203	protein_coding	Domain missing	19	12						TRUE
ENST00000407643.5	TTYH3	TTYH3-204	protein_coding	Domain missing	19	9				TRUE		TRUE
ENST00000409185.5	FAM168B	FAM168B-202	protein_coding	Domain missing	19	13				TRUE
ENST00000409336.5	ZFAND2B	ZFAND2B-206	protein_coding	Domain retaion	19	6
ENST00000409379.7	TONSL	TONSL-201	protein_coding	Domain retaion	19	7				TRUE		TRUE
ENST00000409650.5	RPL31	RPL31-206	protein_coding	Domain missing	19	14				TRUE
ENST00000409683.5	PTMA	PTMA-204	protein_coding	Domain missing	19	9				TRUE
ENST00000409785.8	KCMF1	KCMF1-201	protein_coding	Domain missing	19	9
ENST00000409921.5	CAPG	CAPG-205	protein_coding	Domain missing	19	18						TRUE
ENST00000409988.7	SPATS2L	SPATS2L-209	protein_coding	Domain missing	19	16
ENST00000413219.6	SDCBP	SDCBP-202	protein_coding	Domain missing	19	17				TRUE		TRUE
ENST00000415913.5	IDH1	IDH1-203	protein_coding	Domain missing	19	13	Onc	TRUE	TRUE	TRUE	TRUE
ENST00000415949.5	SEC61G	SEC61G-203	protein_coding	Domain missing	19	4				TRUE
ENST00000417290.6	LHFPL3-AS1	LHFPL3-AS1-203	antisense		19	8				TRUE		TRUE
ENST00000418996.5	DGUOK	DGUOK-203	nonsense_mediated_decay		19	17				TRUE
ENST00000419277.5	HLA-DPA1	HLA-DPA1-242	protein_coding	Domain missing	19	19				TRUE		TRUE
ENST00000420543.6	AZI2	AZI2-205	protein_coding		19	10				TRUE		TRUE
ENST00000423100.5	PTPA	PTPA-214	protein_coding	Domain missing	19	15
ENST00000424014.6	EIF2B1	EIF2B1-201	protein_coding	Domain missing	19	16				TRUE
ENST00000424358.1	MMP24OS	MMP24OS-201	protein_coding		19	13
ENST00000425169.1	TYMP	TYMP-205	protein_coding	Domain missing	19	13
ENST00000425608.5	RBM6	RBM6-205	nonsense_mediated_decay		19	8				TRUE		TRUE
ENST00000425675.6	ISOC2	ISOC2-202	protein_coding	Domain missing	19	14
ENST00000428228.5	EMD	EMD-203	nonsense_mediated_decay		19	14						TRUE
ENST00000430365.6	VGLL4	VGLL4-211	protein_coding	Domain missing	19	13				TRUE		TRUE
ENST00000431016.5	PCYT1A	PCYT1A-206	protein_coding	Domain missing	19	11				TRUE		TRUE
ENST00000433140.1	EMILIN1	EMILIN1-202	protein_coding	Domain missing	19	13				TRUE
ENST00000434197.5	STARD3NL	STARD3NL-204	protein_coding	Domain missing	19	9						TRUE
ENST00000435041.2	UBE2J1	UBE2J1-201	protein_coding	Domain missing	19	14
ENST00000435091.7	BAIAP2	BAIAP2-205	protein_coding	Domain missing	19	7				TRUE		TRUE
ENST00000436697.2	PIGBOS1	PIGBOS1-201	protein_coding		19	8
ENST00000437575.5	HP1BP3	HP1BP3-209	protein_coding		19	3				TRUE		TRUE
ENST00000442218.2	SLC48A1	SLC48A1-201	protein_coding	Domain missing	19	11				TRUE
ENST00000443213.5	SRSF7	SRSF7-208	nonsense_mediated_decay		19	16				TRUE		TRUE
ENST00000443647.5	RNF181	RNF181-204	nonsense_mediated_decay		19	8				TRUE
ENST00000444840.6	MRPS25	MRPS25-203	protein_coding	Domain missing	19	14				TRUE		TRUE
ENST00000444881.5	TMBIM1	TMBIM1-214	protein_coding	Domain missing	19	12				TRUE
ENST00000446544.6	AHCYL2	AHCYL2-202	protein_coding	Domain missing	19	18				TRUE
ENST00000446803.6	TBC1D1	TBC1D1-209	protein_coding	Domain missing	19	14				TRUE		TRUE
ENST00000449089.6	FNBP1	FNBP1-205	protein_coding	Domain retaion	19	4				TRUE
ENST00000451311.6	TMSB4X	TMSB4X-204	protein_coding	Domain missing	19	13				TRUE
ENST00000451378.2	NDUFAF3	NDUFAF3-204	protein_coding	Domain missing	19	13				TRUE
ENST00000453172.2	FKBP11	FKBP11-203	protein_coding	Domain missing	19	8				TRUE		TRUE
ENST00000453269.6	TAF6	TAF6-211	protein_coding	Domain missing	19	12				TRUE		TRUE
ENST00000454358.6	NDUFAF6	NDUFAF6-204	nonsense_mediated_decay		19	12				TRUE		TRUE
ENST00000456935.6	MAN2B1	MAN2B1-203	protein_coding	Domain missing	19	10				TRUE		TRUE
ENST00000462880.1	SNAPIN	SNAPIN-202	processed_transcript		19	13				TRUE
ENST00000465368.5	NIT2	NIT2-203	retained_intron		19	14				TRUE
ENST00000466731.5	TEX261	TEX261-203	processed_transcript		19	8
ENST00000467843.6	WSB1	WSB1-204	retained_intron		19	11						TRUE
ENST00000471759.5	RABGGTB	RABGGTB-208	processed_transcript		19	10
ENST00000471855.1	RPL36A	RPL36A-206	protein_coding		19	16
ENST00000472778.5	HNRNPK	HNRNPK-207	nonsense_mediated_decay		19	13				TRUE
ENST00000474384.2	SNRPB	SNRPB-203	nonsense_mediated_decay		19	8				TRUE
ENST00000480930.5	TRNAU1AP	TRNAU1AP-205	processed_transcript		19	16				TRUE
ENST00000481027.5	LRRC75A-AS1	LRRC75A-AS1-209	antisense		19	13
ENST00000483260.5	LAMTOR5	LAMTOR5-204	protein_coding	Domain missing	19	13
ENST00000483734.5	MSTO1	MSTO1-212	processed_transcript		19	6				TRUE
ENST00000483970.6	HAX1	HAX1-208	protein_coding		19	13						TRUE
ENST00000486319.5	POLR2J3	POLR2J3-203	nonsense_mediated_decay		19	5
ENST00000489099.5	ITGB3BP	ITGB3BP-212	nonsense_mediated_decay		19	5						TRUE
ENST00000489418.5	SLBP	SLBP-206	protein_coding	Domain missing	19	12
ENST00000491094.6	VPS72	VPS72-205	retained_intron		19	10				TRUE
ENST00000493591.6	HK1	HK1-216	nonsense_mediated_decay		19	8				TRUE
ENST00000495212.1	HDGF	HDGF-209	processed_transcript		19	9						TRUE
ENST00000497035.5	RPS8	RPS8-208	processed_transcript		19	11				TRUE
ENST00000498107.5	SSBP1	SSBP1-214	protein_coding	Domain missing	19	7						TRUE
ENST00000502346.1	TMEM167A	TMEM167A-201	protein_coding	Domain missing	19	10				TRUE
ENST00000503362.1	SPCS3	SPCS3-201	protein_coding	Domain missing	19	10				TRUE
ENST00000504156.6	HARS	HARS-207	protein_coding	Domain missing	19	13				TRUE
ENST00000508530.5	DYNC1I2	DYNC1I2-225	protein_coding	Domain missing	19	14				TRUE
ENST00000511227.5	ACAD9	ACAD9-206	nonsense_mediated_decay		19	10				TRUE		TRUE
ENST00000513545.5	BAX	BAX-211	retained_intron		19	16				TRUE	TRUE
ENST00000513610.5	MYO10	MYO10-210	protein_coding	Domain missing	19	13				TRUE		TRUE
ENST00000514264.6	NME2	NME2-207	protein_coding	Domain missing	19	10				TRUE
ENST00000515311.5	LSM6	LSM6-207	nonsense_mediated_decay		19	8				TRUE		TRUE
ENST00000517970.5	WWP1	WWP1-202	protein_coding	Domain missing	19	9				TRUE
ENST00000519058.5	MOK	MOK-208	protein_coding		19	10				TRUE		TRUE
ENST00000520348.5	SNHG6	SNHG6-201	lincRNA		19	9				TRUE
ENST00000521262.5	RPS20	RPS20-208	protein_coding	Domain missing	19	10				TRUE		TRUE
ENST00000521652.5	ASH2L	ASH2L-207	protein_coding	Domain missing	19	10
ENST00000521688.5	ENY2	ENY2-211	protein_coding	Domain missing	19	14
ENST00000522941.5	FAM49B	FAM49B-224	protein_coding	Domain missing	19	9				TRUE
ENST00000523944.5	MCM4	MCM4-214	protein_coding		19	15						TRUE
ENST00000524553.5	CFL1	CFL1-202	protein_coding	Domain missing	19	19				TRUE		TRUE
ENST00000526691.5	TXNRD1	TXNRD1-214	protein_coding	Domain retaion	19	14				TRUE		TRUE
ENST00000527366.1	H2AFZ	H2AFZ-205	retained_intron		19	18						TRUE
ENST00000527446.5	RPS3	RPS3-209	protein_coding	Domain missing	19	19				TRUE		TRUE
ENST00000527791.5	RPS25	RPS25-203	nonsense_mediated_decay		19	12						TRUE
ENST00000528057.5	RPS6KA4	RPS6KA4-202	protein_coding	Domain missing	19	8	Onc			TRUE
ENST00000529215.1	AP001972.1	AP001972.1-201	antisense		19	6
ENST00000529272.5	EEF1D	EEF1D-225	protein_coding	Domain missing	19	12				TRUE		TRUE
ENST00000529548.1	FTH1	FTH1-204	protein_coding	Domain missing	19	14
ENST00000530254.6	MYO18A	MYO18A-207	nonsense_mediated_decay		19	6
ENST00000530322.5	SF3B2	SF3B2-209	protein_coding	Domain retaion	19	13				TRUE
ENST00000530440.1	TALDO1	TALDO1-205	nonsense_mediated_decay		19	15				TRUE
ENST00000530785.5	LTBP3	LTBP3-217	protein_coding	Domain missing	19	14				TRUE
ENST00000531407.5	CFL1	CFL1-211	protein_coding	Domain missing	19	21				TRUE
ENST00000532167.5	HSPA8	HSPA8-216	retained_intron		19	13			TRUE	TRUE
ENST00000532872.5	RPS3	RPS3-218	nonsense_mediated_decay		19	15				TRUE
ENST00000533063.5	GSDMD	GSDMD-212	protein_coding	Domain missing	19	13				TRUE
ENST00000533777.5	CTSH	CTSH-213	nonsense_mediated_decay		19	18				TRUE		TRUE
ENST00000534280.5	PRMT1	PRMT1-218	nonsense_mediated_decay		19	3				TRUE
ENST00000535011.6	CALU	CALU-205	protein_coding	Domain retaion	19	16		TRUE		TRUE		TRUE
ENST00000535572.5	WNK1	WNK1-206	protein_coding	Domain missing	19	14			TRUE	TRUE
ENST00000536983.5	UCP2	UCP2-202	protein_coding	Domain missing	19	13						TRUE
ENST00000537098.7	CMIP	CMIP-202	protein_coding		19	10				TRUE		TRUE
ENST00000538839.5	ALDH4A1	ALDH4A1-206	protein_coding	Domain missing	19	11				TRUE
ENST00000542575.6	SLC1A5	SLC1A5-203	protein_coding	Domain missing	19	11				TRUE
ENST00000542629.5	PPFIBP1	PPFIBP1-215	protein_coding	Domain missing	19	7				TRUE		TRUE
ENST00000544551.5	RDX	RDX-218	protein_coding	Domain retaion	19	13
ENST00000545652.6	GSN	GSN-215	protein_coding	Domain missing	19	17				TRUE
ENST00000546191.5	NEK6	NEK6-215	protein_coding	Domain missing	19	4
ENST00000547649.5	MYL6	MYL6-207	protein_coding	Domain missing	19	14				TRUE
ENST00000549392.5	MYL6	MYL6-214	protein_coding		19	17				TRUE
ENST00000549884.5	BAZ2A	BAZ2A-211	protein_coding	Domain missing	19	14				TRUE
ENST00000550050.5	CD63	CD63-209	nonsense_mediated_decay		19	22				TRUE		TRUE
ENST00000551702.5	HNRNPA1	HNRNPA1-213	protein_coding	Domain missing	19	18
ENST00000553700.5	HECTD1	HECTD1-203	protein_coding	Domain retaion	19	9				TRUE
ENST00000553851.2	PRAF2	PRAF2-202	protein_coding	Domain missing	19	13						TRUE
ENST00000555547.5	SRSF5	SRSF5-211	nonsense_mediated_decay		19	11				TRUE		TRUE
ENST00000556440.6	CEP95	CEP95-203	protein_coding		19	10				TRUE
ENST00000557235.5	STAT2	STAT2-210	protein_coding	Domain missing	19	6				TRUE
ENST00000558131.1	RPL28	RPL28-205	protein_coding	Domain missing	19	12				TRUE
ENST00000558503.5	ANXA2	ANXA2-212	nonsense_mediated_decay		19	9
ENST00000560869.5	TNFAIP2	TNFAIP2-209	protein_coding	Domain missing	19	10				TRUE		TRUE
ENST00000564069.1	PMM2	PMM2-206	nonsense_mediated_decay		19	7
ENST00000566012.1	ALDOA	ALDOA-213	processed_transcript		19	12				TRUE		TRUE
ENST00000567518.5	CIAPIN1	CIAPIN1-209	protein_coding	Domain retaion	19	12				TRUE
ENST00000568834.5	NUBP2	NUBP2-215	nonsense_mediated_decay		19	17				TRUE
ENST00000569493.5	RAB27A	RAB27A-212	protein_coding	Domain missing	19	17				TRUE		TRUE
ENST00000569591.2	MRC1	MRC1-201	protein_coding	Domain missing	19	8
ENST00000569669.5	BOP1	BOP1-205	protein_coding	Domain missing	19	8				TRUE		TRUE
ENST00000574954.5	ARRB2	ARRB2-216	protein_coding	Domain retaion	19	5						TRUE
ENST00000575087.5	ACTG1	ACTG1-208	protein_coding	Domain missing	19	16	TSG			TRUE
ENST00000578681.5	DDX42	DDX42-208	protein_coding	Domain missing	19	13				TRUE
ENST00000581486.5	NCOA4	NCOA4-204	protein_coding	Domain missing	19	4				TRUE	TRUE
ENST00000581672.5	ISYNA1	ISYNA1-207	protein_coding	Domain missing	19	13						TRUE
ENST00000583590.5	DDX42	DDX42-216	protein_coding	Domain missing	19	16				TRUE
ENST00000585421.5	TIMP2	TIMP2-203	protein_coding	Domain missing	19	17				TRUE
ENST00000587337.1	NKIRAS2	NKIRAS2-214	protein_coding	Domain missing	19	7				TRUE
ENST00000587928.5	ILF3	ILF3-208	retained_intron		19	14				TRUE		TRUE
ENST00000590514.5	MFSD11	MFSD11-217	protein_coding	Domain missing	19	12				TRUE
ENST00000591115.5	PTPN2	PTPN2-210	protein_coding	Domain missing	19	16	TSG			TRUE
ENST00000591758.1	RPS27AP16	RPS27AP16-202	processed_transcript		19	14
ENST00000593174.5	CCDC130	CCDC130-212	retained_intron		19	8				TRUE		TRUE
ENST00000593731.1	AC007192.1	AC007192.1-201	nonsense_mediated_decay		19	14
ENST00000594001.5	NAPA	NAPA-205	nonsense_mediated_decay		19	11				TRUE
ENST00000596758.5	TRIP10	TRIP10-208	protein_coding	Domain retaion	19	7
ENST00000597229.1	ZNF358	ZNF358-202	protein_coding	Domain missing	19	14				TRUE
ENST00000598098.5	RPS5	RPS5-204	protein_coding	Domain missing	19	13						TRUE
ENST00000599157.5	HSD17B14	HSD17B14-204	protein_coding	Domain missing	19	11				TRUE
ENST00000602402.5	DNAJC3	DNAJC3-202	protein_coding	Domain missing	19	9				TRUE
ENST00000603175.1	LBX2-AS1	LBX2-AS1-202	antisense		19	7				TRUE		TRUE
ENST00000611405.4	SRRT	SRRT-213	protein_coding	Domain missing	19	9				TRUE
ENST00000611507.4	SELENOF	SELENOF-207	protein_coding		19	13
ENST00000611999.4	GIMAP1-GIMAP5	GIMAP1-GIMAP5-201	protein_coding	Domain missing	19	6
ENST00000612423.4	PLP1	PLP1-220	protein_coding	Domain missing	19	15				TRUE
ENST00000612549.4	OXA1L	OXA1L-213	protein_coding	Domain missing	19	13				TRUE
ENST00000614713.4	RAB13	RAB13-205	protein_coding	Domain missing	19	8				TRUE
ENST00000615234.4	POLR2E	POLR2E-213	protein_coding	Domain missing	19	11				TRUE
ENST00000616417.4	FMN1	FMN1-212	protein_coding	Domain missing	19	17		TRUE		TRUE		TRUE
ENST00000616577.4	TPT1	TPT1-214	protein_coding	Domain missing	19	15				TRUE
ENST00000617874.4	PHB	PHB-215	protein_coding	Domain missing	19	14
ENST00000618262.4	SRRT	SRRT-216	protein_coding	Domain missing	19	14				TRUE
ENST00000619426.4	PSMB3	PSMB3-211	protein_coding	Domain missing	19	13						TRUE
ENST00000619485.4	TP53	TP53-226	protein_coding	Domain retaion	19	12	TSG	TRUE	TRUE	TRUE	TRUE	TRUE
ENST00000641198.1	RRM2	RRM2-213	protein_coding	Domain missing	19	17				TRUE
ENST00000643342.1	TPP1	TPP1-217	nonsense_mediated_decay		19	17
ENST00000643795.1	PRPS1	PRPS1-205	protein_coding	Domain retaion	19	18
ENST00000645300.1	RPL5	RPL5-210	protein_coding	Domain missing	19	22				TRUE	TRUE
ENST00000645319.1	ATP13A3	ATP13A3-213	protein_coding	Domain missing	19	12				TRUE
ENST00000646183.1	SMARCA4	SMARCA4-243	protein_coding	Domain retaion	19	16	TSG	TRUE	TRUE	TRUE	TRUE
ENST00000646881.1	GPX1	GPX1-206	polymorphic_pseudogene		19	11
ENST00000647382.1	PRRC2C	PRRC2C-214	protein_coding		19	9				TRUE
ENST00000649567.1	CDH5	CDH5-209	protein_coding	Domain missing	19	17
ENSG00000005893.15_novel_52	LAMP2	LAMP2_novel_52	-		18	19
ENSG00000015285.10_novel_1	WAS	WAS_novel_1	-		18	9				TRUE
ENSG00000051523.10_novel_1	CYBA	CYBA_novel_1	-		18	13		TRUE		TRUE
ENSG00000063854.12_novel_2	HAGH	HAGH_novel_2	-		18	7				TRUE
ENSG00000070831.15_novel_26	CDC42	CDC42_novel_26	-		18	18	Onc			TRUE	TRUE
ENSG00000072778.19_novel_3	ACADVL	ACADVL_novel_3	-		18	13				TRUE	TRUE
ENSG00000072864.14_novel_3	NDE1	NDE1_novel_3	-		18	14				TRUE
ENSG00000085063.15_novel_5	CD59	CD59_novel_5	-		18	16
ENSG00000090686.15_novel_1	USP48	USP48_novel_1	-		18	15				TRUE
ENSG00000102158.19_novel_1	MAGT1	MAGT1_novel_1	-		18	11				TRUE
ENSG00000102265.11_novel_1	TIMP1	TIMP1_novel_1	-		18	20
ENSG00000105968.18_novel_1	H2AFV	H2AFV_novel_1	-		18	6				TRUE
ENSG00000106723.16_novel_22	SPIN1	SPIN1_novel_22	-		18	15				TRUE
ENSG00000110077.14_novel_1	MS4A6A	MS4A6A_novel_1	-		18	8				TRUE
ENSG00000112855.15_novel_2	HARS2	HARS2_novel_2	-		18	12				TRUE
ENSG00000116016.13_novel_1	EPAS1	EPAS1_novel_1	-		18	10				TRUE	TRUE
ENSG00000116473.14_novel_15	RAP1A	RAP1A_novel_15	-		18	13				TRUE
ENSG00000117448.13_novel_1	AKR1A1	AKR1A1_novel_1	-		18	10				TRUE
ENSG00000118257.16_novel_2	NRP2	NRP2_novel_2	-		18	12				TRUE
ENSG00000120306.10_novel_2	CYSTM1	CYSTM1_novel_2	-		18	7		TRUE		TRUE
ENSG00000120306.10_novel_6	CYSTM1	CYSTM1_novel_6	-		18	4		TRUE		TRUE
ENSG00000120963.11_novel_1	ZNF706	ZNF706_novel_1	-		18	11				TRUE
ENSG00000126088.13_novel_4	UROD	UROD_novel_4	-		18	12				TRUE
ENSG00000127603.25_novel_1	MACF1	MACF1_novel_1	-		18	7			TRUE	TRUE
ENSG00000130513.6_novel_9	GDF15	GDF15novel_9	-		18	12				TRUE
ENSG00000130589.16_novel_1	HELZ2	HELZ2_novel_1	-		18	10
ENSG00000131051.22_novel_1	RBM39	RBM39_novel_1	-		18	10				TRUE
ENSG00000132676.15_novel_1	DAP3	DAP3_novel_1	-		18	10
ENSG00000137309.19_novel_3	HMGA1	HMGA1_novel_3	-		18	13
ENSG00000137818.11_novel_7	RPLP1	RPLP1_novel_7	-		18	13				TRUE
ENSG00000141429.13_novel_2	GALNT1	GALNT1_novel_2	-		18	15
ENSG00000141522.11_novel_1	ARHGDIA	ARHGDIA_novel_1	-		18	8				TRUE
ENSG00000141756.18_novel_1	FKBP10	FKBP10_novel_1	-		18	17
ENSG00000147403.16_novel_2	RPL10	RPL10_novel_2	-		18	17
ENSG00000151327.12_novel_1	FAM177A1	FAM177A1_novel_1	-		18	2				TRUE
ENSG00000155850.7_novel_1	SLC26A2	SLC26A2novel_1	-		18	13				TRUE
ENSG00000157873.17_novel_2	TNFRSF14	TNFRSF14_novel_2	-		18	13	TSG			TRUE	TRUE
ENSG00000162191.13_novel_2	UBXN1	UBXN1_novel_2	-		18	15				TRUE
ENSG00000162511.7_novel_18	LAPTM5	LAPTM5novel_18	-		18	17
ENSG00000164713.9_novel_1	BRI3	BRI3novel_1	-		18	12				TRUE
ENSG00000164828.17_novel_1	SUN1	SUN1_novel_1	-		18	16
ENSG00000165775.17_novel_1	FUNDC2	FUNDC2_novel_1	-		18	11				TRUE
ENSG00000167470.12_novel_10	MIDN	MIDN_novel_10	-		18	11				TRUE
ENSG00000168488.18_novel_1	ATXN2L	ATXN2L_novel_1	-		18	11				TRUE
ENSG00000169733.11_novel_1	RFNG	RFNG_novel_1	-		18	13				TRUE
ENSG00000171132.13_novel_1	PRKCE	PRKCE_novel_1	-		18	9				TRUE	TRUE
ENSG00000171865.9_novel_1	RNASEH1	RNASEH1novel_1	-		18	6				TRUE
ENSG00000172037.13_novel_1	LAMB2	LAMB2_novel_1	-		18	16				TRUE	TRUE
ENSG00000172725.13_novel_1	CORO1B	CORO1B_novel_1	-		18	13				TRUE
ENSG00000179950.13_novel_1	PUF60	PUF60_novel_1	-		18	5				TRUE
ENSG00000181817.5_novel_17	LSM10	LSM10novel_17	-		18	15				TRUE
ENSG00000182492.15_novel_1	BGN	BGN_novel_1	-		18	14
ENSG00000187531.13_novel_1	SIRT7	SIRT7_novel_1	-		18	9				TRUE
ENSG00000189159.15_novel_2	JPT1	JPT1_novel_2	-		18	10
ENSG00000196154.11_novel_5	S100A4	S100A4_novel_5	-		18	13				TRUE
ENSG00000197355.10_novel_28	UAP1L1	UAP1L1_novel_28	-		18	14				TRUE
ENSG00000198168.8_novel_1	SVIP	SVIPnovel_1	-		18	16
ENSG00000221983.7_novel_1	UBA52	UBA52novel_1	-		18	10				TRUE
ENSG00000222328.1_novel_1	RNU2-2P	RNU2-2Pnovel_1	-		18	7
ENSG00000228474.5_novel_1	OST4	OST4novel_1	-		18	4
ENSG00000231500.6_novel_13	RPS18	RPS18novel_13	-		18	9				TRUE
ENSG00000254635.5_novel_1	WAC-AS1	WAC-AS1novel_1	-		18	10
ENSG00000258674.5_novel_68	AC011448.1	AC011448.1novel_68	-		18	17
[truncated: 42,968 more rows]
