# Supplementary material for: Transcriptome-wide decoding the roles of aberrant splicing in melanoma MAPK-targeted resistance evolution
Source: EMBO Rep. 2025 Jul 18;26(16):4180–96. doi: 10.1038/s44319-025-00521-6 (PMC12373858; doi:10.1038/s44319-025-00521-6)
Supplement: Supplementary file 9 — Dataset EV2 [file 44319_2025_521_MOESM9_ESM.xlsx]

## Sheet: Dataset EV2
Dataset EV2. Identification of RBPs binding sites of AKT2.
Splicing factor	Position	PhastCons score	PhyloP score
HNRNPC	chr19:40233880-40233897	0.941059	4.22688
HNRNPC	chr19:40233883-40233951	0.806794	3.71668
HNRNPC	chr19:40233912-40233937	0.5582	2.322
HNRNPC	chr19:40233912-40233940	0.594821	2.38257
HNRNPC	chr19:40233913-40233946	0.655939	2.11955
HNRNPC	chr19:40234518-40234535	0.000176471	-0.456059
HNRNPC	chr19:40235079-40235103	0.783417	4.979
HNRNPC	chr19:40236055-40236092	0.844595	5.88403
HNRNPC	chr19:40236072-40236092	0.76355	5.24265
HNRNPC	chr19:40236338-40236359	0.861333	5.29881
HNRNPC	chr19:40236339-40236365	0.888	5.18808
HNRNPC	chr19:40236349-40236365	0.880438	4.81894
HNRNPC	chr19:40237990-40238029	0.739179	4.47159
HNRNPC	chr19:40237991-40238036	0.729822	4.49496
HNRNPC	chr19:40238000-40238029	0.815897	4.97293
HNRNPC	chr19:40240057-40240086	0.864828	4.44248
HNRNPC	chr19:40240065-40240119	0.822796	4.72228
HNRNPC	chr19:40240074-40240093	0.784632	4.22205
HNRNPC	chr19:40240074-40240097	0.822087	4.83461
HNRNPC	chr19:40240095-40240115	0.8218	5.35155
HNRNPC	chr19:40240098-40240119	0.787238	4.38076
HNRNPC	chr19:40242016-40242032	0.938375	5.79944
HNRNPC	chr19:40242017-40242058	0.922561	5.57622
HNRNPC	chr19:40242018-40242056	0.916447	5.54734
HNRNPC	chr19:40242029-40242054	0.91052	5.605
HNRNPC	chr19:40242029-40242058	0.922276	5.5029
HNRNPC	chr19:40242045-40242062	0.908	5.13006
HNRNPC	chr19:40255202-40255230	0.900321	5.89886
HNRNPC	chr19:40265293-40265323	0.530233	1.12943
HNRNPC	chr19:40265294-40265322	0.528321	1.17739
HNRNPC	chr19:40269464-40269503	0.00179487	-0.180282
HNRNPC	chr19:40269469-40269492	0.00213043	-0.256783
HNRNPC	chr19:40269475-40269495	0.0031	-0.05855
HNRNPC	chr19:40269503-40269536	0.000242424	-0.258182
HNRNPC	chr19:40269505-40269542	0.000432432	-0.262162
HNRNPC	chr19:40270538-40270554	0.0066875	0.296938
HNRNPC	chr19:40270676-40270689	0	-0.256615
HNRNPC	chr19:40270676-40270690	0	-0.251143
HNRNPC	chr19:40270676-40270697	0.000571429	-0.0710952
HNRNPC	chr19:40270676-40270732	0.009625	0.0739286
HNRNPC	chr19:40270695-40270714	0.00305263	-0.0766842
HNRNPC	chr19:40279185-40279208	0.023913	0.275087
HNRNPC	chr19:40279215-40279244	0.0215517	-0.148621
HNRNPC	chr19:40279509-40279545	0.0727778	0.187333
HNRNPC	chr19:40279519-40279547	0.0943929	0.33975
HNRNPC	chr19:40279529-40279543	0.18	0.375857
HNRNPC	chr19:40284768-40284826	0.000586207	-0.154345
HNRNPC	chr19:40284768-40284827	0.00059322	-0.140271
HNRNPC	chr19:40284771-40284822	0.000627451	-0.0600196
HNRNPC	chr19:40284774-40284826	0.000519231	-0.171962
HNRNPC	chr19:40284776-40284825	0.00055102	-0.116918
HNRNPC	chr19:40284776-40284826	0.00054	-0.17412
HNRNPC	chr19:40230595-40230635	0.0005	-0.446
HNRNPC	chr19:40230601-40230633	0.0001875	-0.438063
HNRNPC	chr19:40230620-40230633	7.69231e-05	-0.598615
HNRNPC	chr19:40230623-40230653	0.000233333	-0.395733
HNRNPC	chr19:40230736-40230781	0.0111111	-0.0920667
HNRNPC	chr19:40230739-40230786	0.0102553	-0.17866
HNRNPC	chr19:40230743-40230779	0.0128889	-0.125389
HNRNPC	chr19:40230753-40230779	0.0176154	-0.0473462
HNRNPC	chr19:40231000-40231038	0.00194737	-0.0580263
HNRNPC	chr19:40231003-40231036	0.00160606	-0.0693636
HNRNPC	chr19:40231003-40231048	0.00173333	-0.0428444
HNRNPC	chr19:40231006-40231041	0.00182857	-0.0535714
HNRNPC	chr19:40231012-40231048	0.00122222	-0.105028
HNRNPC	chr19:40231014-40231050	0.00105556	-0.212417
HNRNPC	chr19:40231073-40231098	0.00092	0.03468
HNRNPC	chr19:40231110-40231183	0.0180822	-0.106973
HNRNPC	chr19:40231122-40231196	0.00395946	-0.141554
HNRNPC	chr19:40231131-40231205	0.00397297	-0.188959
HNRNPC	chr19:40231136-40231197	0.00459016	-0.142262
HNRNPC	chr19:40231137-40231184	0.000723404	-0.316043
HNRNPC	chr19:40231138-40231180	0.000809524	-0.266024
HNRNPC	chr19:40231234-40231285	0.0397255	-0.313647
HNRNPC	chr19:40231249-40231294	0.0451333	-0.146378
HNRNPC	chr19:40231255-40231285	0.0011	-0.200633
HNRNPC	chr19:40231263-40231286	0.000173913	-0.396217
HNRNPC	chr19:40231263-40231294	0.000354839	-0.441935
HNRNPC	chr19:40231371-40231424	0.000226415	-0.245736
HNRNPC	chr19:40231402-40231424	0.000363636	-0.157364
HNRNPC	chr19:40231413-40231424	0.000181818	-0.340364
HNRNPC	chr19:40231413-40231538	0.000752	-0.346816
HNRNPC	chr19:40231426-40231445	0.00236842	-0.0802105
HNRNPC	chr19:40231448-40231493	0.000644444	-0.310978
HNRNPC	chr19:40231460-40231493	0.00069697	-0.304636
HNRNPC	chr19:40231461-40231497	0.000583333	-0.455667
HNRNPC	chr19:40231461-40231498	0.000567568	-0.456973
HNRNPC	chr19:40231462-40231491	0.000724138	-0.257103
HNRNPC	chr19:40231498-40231528	0.000533333	-0.401867
HNRNPC	chr19:40231499-40231528	0.000517241	-0.442241
HNRNPC	chr19:40231524-40231540	0	-0.430625
HNRNPC	chr19:40231555-40231565	0.0003	-0.2291
HNRNPC	chr19:40231580-40231611	0.00745161	-0.257355
HNRNPC	chr19:40231601-40231636	0.00834286	-0.325
HNRNPC	chr19:40231664-40231745	0.00045679	-0.436926
HNRNPC	chr19:40231668-40231681	7.69231e-05	-0.614385
HNRNPC	chr19:40231668-40231706	0.000263158	-0.533368
HNRNPC	chr19:40231668-40231744	0.000473684	-0.421026
HNRNPC	chr19:40231668-40231751	0.000542169	-0.471277
HNRNPC	chr19:40231672-40231703	0.000322581	-0.429806
HNRNPC	chr19:40231683-40231699	0.0005	-0.303937
HNRNPC	chr19:40231709-40231749	0.000725	-0.424125
HNRNPC	chr19:40231711-40231744	0.000757576	-0.289303
HNRNPC	chr19:40231753-40231831	0.00188462	-0.336679
HNRNPC	chr19:40231757-40231828	0.00207042	-0.262563
HNRNPC	chr19:40231757-40231834	0.00190909	-0.246104
HNRNPC	chr19:40231758-40231831	0.0020137	-0.255137
HNRNPC	chr19:40231758-40231837	0.00186076	-0.292494
HNRNPC	chr19:40231779-40231831	0.00273077	-0.207635
HNRNPC	chr19:40231866-40231903	0.00116216	-0.340162
HNRNPC	chr19:40231867-40231901	0.00102941	-0.365529
HNRNPC	chr19:40231871-40231901	0.00116667	-0.300833
HNRNPC	chr19:40231963-40232001	0.000236842	-0.539737
HNRNPC	chr19:40231963-40232007	0.000204545	-0.60225
HNRNPC	chr19:40231968-40231979	0.000272727	-0.922727
HNRNPC	chr19:40231979-40232008	0.000103448	-0.532552
HNRNPC	chr19:40231980-40232008	0.000107143	-0.522464
HNRNPC	chr19:40231984-40232007	8.69565e-05	-0.484783
HNRNPC	chr19:40231984-40232034	0.00026	-0.492
HNRNPC	chr19:40232025-40232062	0.00027027	-0.593946
HNRNPC	chr19:40232180-40232224	0.000931818	-0.672955
HNRNPC	chr19:40232192-40232214	0.00172727	-0.644364
HNRNPC	chr19:40232192-40232220	0.00139286	-0.706
HNRNPC	chr19:40232193-40232225	0.0014375	-0.778187
HNRNPC	chr19:40232200-40232224	0.00158333	-0.822833
HNRNPC	chr19:40232252-40232285	0.00251515	-0.306455
HNRNPC	chr19:40232257-40232280	0.001	-0.549217
HNRNPC	chr19:40232258-40232280	0.00104545	-0.495455
HNRNPC	chr19:40232270-40232284	0.00307143	-0.165429
HNRNPC	chr19:40232314-40232370	0.603589	1.51152
HNRNPC	chr19:40232321-40232373	0.651827	1.60375
HNRNPC	chr19:40232324-40232359	0.636943	1.37057
HNRNPC	chr19:40232331-40232351	0.58605	0.96415
HNRNPC	chr19:40232336-40232349	0.521077	0.899923
HNRNPC	chr19:40232380-40232419	0.174513	0.464872
HNRNPC	chr19:40232387-40232409	0.0648636	0.413591
HNRNPC	chr19:40232387-40232423	0.2085	0.590389
HNRNPC	chr19:40232388-40232409	0.0631429	0.403286
HNRNPC	chr19:40232395-40232425	0.245533	0.5594
HNRNPC	chr19:40232566-40232622	0.0227679	-0.158125
HNRNPC	chr19:40232568-40232598	0.0266667	-0.0567667
HNRNPC	chr19:40232587-40232610	0.00378261	-0.0585217
HNRNPC	chr19:40232770-40232831	0.0522787	-0.121361
HNRNPC	chr19:40232771-40232831	0.05315	-0.115283
HNRNPC	chr19:40232776-40232831	0.0579818	-0.0726
HNRNPC	chr19:40232786-40232831	0.0707111	-0.0381333
HNRNPC	chr19:40232789-40232814	0.06884	0.00756
HNRNPC	chr19:40232950-40232987	0.525838	0.874135
HNRNPC	chr19:40232950-40232991	0.568805	0.858049
HNRNPC	chr19:40232953-40232990	0.598622	0.950324
HNRNPC	chr19:40232956-40232992	0.669306	1.04081
HNRNPC	chr19:40232962-40232981	0.865368	1.73153
HNRNPC	chr19:40232962-40232990	0.790643	1.32025
HNRNPC	chr19:40233061-40233093	0.161875	0.228562
HNRNPC	chr19:40233070-40233091	0.184476	0.440095
HNRNPC	chr19:40233258-40233278	0.0006	-0.67065
HNRNPC	chr19:40233459-40233503	0.0384318	-0.147364
HNRNPC	chr19:40233462-40233497	0.0154571	-0.3836
HNRNPC	chr19:40233465-40233497	0.0169063	-0.300594
HNRNPC	chr19:40233482-40233497	0.0146667	-0.460267
HNRNPC	chr19:40233498-40233540	0.0185714	-0.721714
HNRNPC	chr19:40233506-40233542	0.00283333	-0.762
HNRNPC	chr19:40233516-40233539	0.000695652	-1.24239
HNRNPC	chr19:40233591-40233615	0.000208333	-0.347125
HNRNPC	chr19:40233597-40233620	0.031087	-0.276348
HNRNPC	chr19:40233644-40233661	0.000411765	-0.316353
HNRNPC	chr19:40233861-40233880	0.546895	1.97053
HNRNPC	chr19:40234845-40234864	0.000315789	-0.653895
HNRNPC	chr19:40240194-40240222	0.000214286	-0.637286
HNRNPC	chr19:40240195-40240222	0.000185185	-0.68863
HNRNPC	chr19:40240197-40240218	0.000190476	-0.616905
HNRNPC	chr19:40240198-40240222	0.000166667	-0.699792
HNRNPC	chr19:40240307-40240338	0.00122581	-0.38971
HNRNPC	chr19:40240307-40240342	0.00108571	-0.426143
HNRNPC	chr19:40240307-40240345	0.001	-0.395842
HNRNPC	chr19:40240317-40240341	0.000958333	-0.379333
HNRNPC	chr19:40240398-40240427	0.000413793	-0.148621
HNRNPC	chr19:40240436-40240490	0.000111111	-0.340352
HNRNPC	chr19:40240460-40240485	4e-05	-0.2072
HNRNPC	chr19:40240462-40240479	5.88235e-05	-0.229412
HNRNPC	chr19:40240498-40240539	0.0377561	-0.296024
HNRNPC	chr19:40240507-40240530	0.000695652	-0.598826
HNRNPC	chr19:40240517-40240528	0.000818182	-1.06955
HNRNPC	chr19:40240583-40240655	0.00618056	-0.387236
HNRNPC	chr19:40240583-40240660	0.00577922	-0.466312
HNRNPC	chr19:40240584-40240648	0.00692187	-0.391953
HNRNPC	chr19:40240584-40240655	0.00625352	-0.395352
HNRNPC	chr19:40240585-40240659	0.00595946	-0.449527
HNRNPC	chr19:40240589-40240649	0.00686667	-0.41245
HNRNPC	chr19:40240678-40240714	0.000722222	-0.43175
HNRNPC	chr19:40244184-40244198	0.0199286	-0.0209286
HNRNPC	chr19:40244200-40244226	0.0234231	-0.116577
HNRNPC	chr19:40244228-40244260	0.0876563	0.0936563
HNRNPC	chr19:40244240-40244258	0.137722	0.287667
HNRNPC	chr19:40244240-40244260	0.12865	0.1914
HNRNPC	chr19:40244628-40244646	0.2365	0.441278
HNRNPC	chr19:40244708-40244734	0.00115385	-0.232077
HNRNPC	chr19:40245164-40245180	0.0005	-0.490188
HNRNPC	chr19:40245164-40245188	0.000375	-0.345792
HNRNPC	chr19:40245164-40245192	0.000321429	-0.416679
HNRNPC	chr19:40245195-40245230	0.0120571	-0.310514
HNRNPC	chr19:40245203-40245226	0.000478261	-0.560957
HNRNPC	chr19:40245270-40245289	0.000421053	-0.205737
HNRNPC	chr19:40245407-40245443	0.000472222	-0.26975
HNRNPC	chr19:40245414-40245433	0.000789474	-0.217895
HNRNPC	chr19:40245421-40245442	0.000714286	-0.346238
HNRNPC	chr19:40245659-40245673	7.14286e-05	-0.180357
HNRNPC	chr19:40245659-40245683	4.16667e-05	-0.160958
HNRNPC	chr19:40245842-40245869	0.000703704	-0.377704
HNRNPC	chr19:40245842-40245870	0.000928571	-0.326036
HNRNPC	chr19:40245963-40245993	0.00256667	-0.459467
HNRNPC	chr19:40246037-40246072	0.0754	0.221571
HNRNPC	chr19:40246046-40246072	0.00423077	0.168654
HNRNPC	chr19:40246413-40246429	0.000375	-0.236875
HNRNPC	chr19:40246424-40246448	0.0284167	0.136875
HNRNPC	chr19:40246444-40246474	0.0818	0.126633
HNRNPC	chr19:40247072-40247110	0.285237	0.389895
HNRNPC	chr19:40247079-40247103	0.135333	0.0436667
HNRNPC	chr19:40247079-40247105	0.201846	0.222308
HNRNPC	chr19:40247128-40247147	0.907684	1.40642
HNRNPC	chr19:40247128-40247149	0.916381	1.44738
HNRNPC	chr19:40247153-40247181	0.740286	1.36304
HNRNPC	chr19:40247157-40247184	0.73437	1.23289
HNRNPC	chr19:40247159-40247190	0.768677	1.27552
HNRNPC	chr19:40247166-40247184	0.734389	1.35022
HNRNPC	chr19:40247166-40247193	0.821185	1.36641
HNRNPC	chr19:40247271-40247289	0.000444444	-0.182278
HNRNPC	chr19:40247332-40247359	0.0885556	-0.172593
HNRNPC	chr19:40247337-40247357	0.11955	0.05245
HNRNPC	chr19:40247797-40247827	0.00333333	-0.3562
HNRNPC	chr19:40247912-40247933	4.7619e-05	-0.339762
HNRNPC	chr19:40247913-40247930	5.88235e-05	-0.196647
HNRNPC	chr19:40248197-40248230	0.00393939	-0.181182
HNRNPC	chr19:40248198-40248219	0.00166667	-0.287571
HNRNPC	chr19:40248198-40248224	0.003	-0.245769
HNRNPC	chr19:40248284-40248322	0.0227105	-0.445053
HNRNPC	chr19:40248291-40248301	0.0843	-0.1919
HNRNPC	chr19:40248296-40248317	0.0409048	-0.136
HNRNPC	chr19:40248303-40248317	0.00114286	-0.281786
HNRNPC	chr19:40249097-40249130	0.00736364	-0.460212
HNRNPC	chr19:40249920-40249945	0.1218	0.2368
HNRNPC	chr19:40250170-40250203	0.0212727	0.205606
HNRNPC	chr19:40250180-40250196	0.027125	0.196562
HNRNPC	chr19:40250522-40250551	0.00441379	-0.151759
HNRNPC	chr19:40250524-40250551	0.0042963	-0.136037
HNRNPC	chr19:40250524-40250553	0.00413793	-0.131414
HNRNPC	chr19:40250525-40250551	0.00426923	-0.1495
HNRNPC	chr19:40250525-40250552	0.00422222	-0.121963
HNRNPC	chr19:40250525-40250553	0.00410714	-0.14375
HNRNPC	chr19:40250721-40250778	0.00103509	-0.311912
HNRNPC	chr19:40250723-40250760	0.00102703	-0.328838
HNRNPC	chr19:40250724-40250778	0.001	-0.335148
HNRNPC	chr19:40250733-40250760	0.001	-0.42637
HNRNPC	chr19:40250746-40250756	0.0002	-0.8106
HNRNPC	chr19:40251082-40251112	0.0211	0.0524667
HNRNPC	chr19:40251271-40251304	0.00142424	-0.0606667
HNRNPC	chr19:40251278-40251319	0.000658537	-0.285976
HNRNPC	chr19:40251281-40251317	0.000611111	-0.322583
HNRNPC	chr19:40251290-40251319	0.000172414	-0.484069
HNRNPC	chr19:40251300-40251321	4.7619e-05	-0.614762
HNRNPC	chr19:40251321-40251345	0.333542	0.34625
HNRNPC	chr19:40251321-40251348	0.296481	0.322222
HNRNPC	chr19:40251325-40251345	0.36325	0.3805
HNRNPC	chr19:40251327-40251351	0.229667	0.1555
HNRNPC	chr19:40251329-40251349	0.17965	-0.00955
HNRNPC	chr19:40251330-40251345	0.176667	0.0136667
HNRNPC	chr19:40251512-40251532	0.03905	-0.15255
HNRNPC	chr19:40251707-40251733	0.00257692	0.0276923
HNRNPC	chr19:40251708-40251733	0.00236	0.02712
HNRNPC	chr19:40251877-40251913	0.00702778	-0.0449167
HNRNPC	chr19:40251917-40251940	0.0451739	-0.151
HNRNPC	chr19:40251918-40251952	0.0306176	-0.138765
HNRNPC	chr19:40251953-40251964	0	-0.576545
HNRNPC	chr19:40251953-40251982	0.00406897	-0.39869
HNRNPC	chr19:40251953-40251990	0.00324324	-0.506378
HNRNPC	chr19:40252301-40252333	0.0107188	0.0222812
HNRNPC	chr19:40252366-40252401	0.000342857	-0.379457
HNRNPC	chr19:40252371-40252399	0.000321429	-0.330893
HNRNPC	chr19:40252442-40252459	0.00182353	0.0944706
HNRNPC	chr19:40252613-40252641	0.222179	0.528464
HNRNPC	chr19:40252628-40252639	0.0631818	0.500545
HNRNPC	chr19:40252728-40252748	0.00835	0.0364
HNRNPC	chr19:40252728-40252749	0.0082381	0.0686191
HNRNPC	chr19:40252728-40252816	0.00571591	-0.0983636
HNRNPC	chr19:40252752-40252829	0.015961	-0.0792857
HNRNPC	chr19:40252756-40252819	0.0125873	-0.0696032
HNRNPC	chr19:40252761-40252815	0.00422222	-0.150833
HNRNPC	chr19:40252769-40252799	0.00453333	-0.170933
HNRNPC	chr19:40252783-40252814	0.00474194	-0.195935
HNRNPC	chr19:40252844-40252858	0	-0.449143
HNRNPC	chr19:40252845-40252886	0.00319512	-0.186854
HNRNPC	chr19:40252850-40252871	0.00309524	-0.322286
HNRNPC	chr19:40252853-40252883	0.0033	-0.127567
HNRNPC	chr19:40252888-40252904	0.03725	0.311188
HNRNPC	chr19:40253019-40253078	0.00216949	-0.0759831
HNRNPC	chr19:40253022-40253078	0.00226786	-0.0375893
HNRNPC	chr19:40253034-40253072	0.001	-0.0186842
HNRNPC	chr19:40253034-40253074	0.00295	0.066525
HNRNPC	chr19:40253035-40253074	0.00302564	0.0744103
HNRNPC	chr19:40253035-40253077	0.00283333	0.0329286
HNRNPC	chr19:40253142-40253178	0.00125	-0.309611
HNRNPC	chr19:40253153-40253197	0.00170455	-0.252045
HNRNPC	chr19:40253197-40253245	0.000291667	-0.549792
HNRNPC	chr19:40253212-40253222	0.0004	-0.3901
HNRNPC	chr19:40253223-40253246	0.000130435	-0.498652
HNRNPC	chr19:40253569-40253581	0.000666667	0.123417
HNRNPC	chr19:40253668-40253699	0.0036129	0.262129
HNRNPC	chr19:40253669-40253697	0.00264286	0.217714
HNRNPC	chr19:40253672-40253694	0.00104545	0.115
HNRNPC	chr19:40253775-40253811	0.00208333	-0.112167
HNRNPC	chr19:40253788-40253813	0.00168	-0.21252
HNRNPC	chr19:40253789-40253806	0.00141176	-0.209706
HNRNPC	chr19:40254192-40254222	0.000366667	-0.0676333
HNRNPC	chr19:40254209-40254223	0.000285714	-0.0564286
HNRNPC	chr19:40254294-40254333	0.00617949	0.0462564
HNRNPC	chr19:40254303-40254333	0.0069	0.112833
HNRNPC	chr19:40254312-40254323	0.00454545	0.174273
HNRNPC	chr19:40254312-40254335	0.008	0.0637826
HNRNPC	chr19:40254864-40254987	0.000674797	-0.324089
HNRNPC	chr19:40254875-40254961	0.000709302	-0.358826
HNRNPC	chr19:40254883-40254952	0.000826087	-0.378348
HNRNPC	chr19:40254887-40254898	0.00327273	0.057
HNRNPC	chr19:40254900-40254987	0.000356322	-0.361517
HNRNPC	chr19:40254902-40254926	0.000291667	-0.614875
HNRNPC	chr19:40254907-40254945	0.000421053	-0.431737
HNRNPC	chr19:40254949-40254959	0.0001	-0.6406
HNRNPC	chr19:40254955-40254987	0.0003125	-0.16625
HNRNPC	chr19:40254963-40254987	0.000166667	-0.247333
HNRNPC	chr19:40255505-40255544	0.00433333	-0.0590256
HNRNPC	chr19:40255527-40255553	0.00207692	-0.0806539
HNRNPC	chr19:40256337-40256348	0.00190909	0.117727
HNRNPC	chr19:40256850-40256872	0.00304545	0.151545
HNRNPC	chr19:40256850-40256873	0.00291304	0.114217
HNRNPC	chr19:40257718-40257733	0.0062	-0.228
HNRNPC	chr19:40257947-40257970	0.00221739	-0.0594348
HNRNPC	chr19:40258429-40258458	0.00696552	-0.0881379
HNRNPC	chr19:40258438-40258458	0.00525	-0.1184
HNRNPC	chr19:40258545-40258571	0.0273846	-0.0416923
HNRNPC	chr19:40258603-40258633	0.00313333	-0.279833
HNRNPC	chr19:40258606-40258633	0.00318519	-0.246815
HNRNPC	chr19:40258608-40258633	0.00332	-0.24096
HNRNPC	chr19:40258609-40258633	0.003375	-0.2595
HNRNPC	chr19:40259058-40259100	0.134952	0.111952
HNRNPC	chr19:40259124-40259135	0.155636	0.106
HNRNPC	chr19:40259292-40259317	0.42888	0.16916
HNRNPC	chr19:40259292-40259318	0.4335	0.171423
HNRNPC	chr19:40259292-40259328	0.470861	0.180917
HNRNPC	chr19:40259292-40259333	0.481073	0.155439
HNRNPC	chr19:40259293-40259318	0.43976	0.16868
HNRNPC	chr19:40259821-40259850	0.292517	0.128448
HNRNPC	chr19:40260936-40260966	0.058	-0.00373334
HNRNPC	chr19:40260936-40260969	0.0673333	0.00951515
HNRNPC	chr19:40260944-40260960	0.04875	-0.04125
HNRNPC	chr19:40260944-40260962	0.0515	-0.0196667
HNRNPC	chr19:40261199-40261261	0.157048	0.00272581
HNRNPC	chr19:40261209-40261236	0.206259	0.0904444
HNRNPC	chr19:40261209-40261261	0.131404	0.00263462
HNRNPC	chr19:40261210-40261238	0.1975	0.0924286
HNRNPC	chr19:40261225-40261259	0.0844412	-0.0717647
HNRNPC	chr19:40261242-40261259	0.0338824	-0.207412
HNRNPC	chr19:40261640-40261654	0.102643	0.245214
HNRNPC	chr19:40261998-40262024	0.00107692	-0.0141538
HNRNPC	chr19:40262004-40262027	0.00108696	-0.0354783
HNRNPC	chr19:40262009-40262027	0.000666667	-0.0371111
HNRNPC	chr19:40262206-40262222	0.002	-0.308688
HNRNPC	chr19:40262206-40262223	0.00194118	-0.287176
HNRNPC	chr19:40262392-40262418	0.00107692	-0.2205
HNRNPC	chr19:40262395-40262411	0.001125	-0.153313
HNRNPC	chr19:40262745-40262769	0.000416667	-0.0889583
HNRNPC	chr19:40262868-40262899	0.000419355	-0.537839
HNRNPC	chr19:40262876-40262891	0.0008	-0.256
HNRNPC	chr19:40262881-40262897	0.0006875	-0.542812
HNRNPC	chr19:40263422-40263444	0.000363636	-0.303273
HNRNPC	chr19:40264043-40264061	0.000111111	-0.688667
HNRNPC	chr19:40264348-40264370	0.00918182	0.174545
HNRNPC	chr19:40264447-40264469	0.00586364	0.0383182
HNRNPC	chr19:40264874-40264895	0.000333333	-0.553619
HNRNPC	chr19:40265689-40265713	0.185208	0.576333
HNRNPC	chr19:40265689-40265725	0.21275	0.516306
HNRNPC	chr19:40265700-40265711	0.131545	0.356182
HNRNPC	chr19:40266615-40266652	0.000594595	-0.759973
HNRNPC	chr19:40266615-40266658	0.000651163	-0.653953
HNRNPC	chr19:40267171-40267200	6.89655e-05	-0.549138
HNRNPC	chr19:40267465-40267494	0.0379655	0.0930345
HNRNPC	chr19:40267468-40267495	0.0422222	0.155074
HNRNPC	chr19:40267472-40267496	0.0493333	0.237583
HNRNPC	chr19:40267483-40267501	0.0678333	0.490111
HNRNPC	chr19:40267685-40267714	0.000448276	-0.458207
HNRNPC	chr19:40267688-40267698	0.0012	0.00879998
HNRNPC	chr19:40267689-40267716	0.000481481	-0.621296
HNRNPC	chr19:40267700-40267712	8.33333e-05	-0.50275
HNRNPC	chr19:40267755-40267799	0.0113864	-0.154932
HNRNPC	chr19:40267755-40267803	0.0107292	-0.0997083
HNRNPC	chr19:40267773-40267795	0.0227273	0.0223636
HNRNPC	chr19:40268131-40268190	0.00291525	-0.310898
HNRNPC	chr19:40268132-40268144	0.00533333	-0.334917
HNRNPC	chr19:40268150-40268162	0.000833333	-0.0934167
HNRNPC	chr19:40268164-40268191	0.00381481	-0.263778
HNRNPC	chr19:40268177-40268200	0.00469565	-0.393174
HNRNPC	chr19:40268315-40268329	0.218214	0.626071
HNRNPC	chr19:40269154-40269185	0.143129	0.282323
HNRNPC	chr19:40269155-40269190	0.114229	0.174086
HNRNPC	chr19:40269249-40269310	0.0106721	-0.0640984
HNRNPC	chr19:40269249-40269322	0.0514384	0.00824658
HNRNPC	chr19:40269256-40269308	0.0116538	-0.110654
HNRNPC	chr19:40269258-40269315	0.0222982	-0.0611579
HNRNPC	chr19:40269258-40269320	0.0515161	-0.0144839
HNRNPC	chr19:40269284-40269305	0.022	0.0796667
HNRNPC	chr19:40269676-40269703	0.0247037	0.301926
HNRNPC	chr19:40269744-40269758	0.00435714	-0.174714
HNRNPC	chr19:40270341-40270373	0.0129688	-0.0236562
HNRNPC	chr19:40270341-40270376	0.0118571	-0.0648571
HNRNPC	chr19:40270380-40270422	0.008	0.147714
HNRNPC	chr19:40270401-40270494	0.00617204	0.14572
HNRNPC	chr19:40270406-40270435	0.0106207	0.238172
HNRNPC	chr19:40270406-40270436	0.0102667	0.221067
HNRNPC	chr19:40270427-40270438	0.00209091	0.340091
HNRNPC	chr19:40270437-40270494	0.00454386	0.117684
HNRNPC	chr19:40270444-40270473	0.00227586	0.0797586
HNRNPC	chr19:40270450-40270473	0.00234783	0.0434348
HNRNPC	chr19:40270779-40270809	0.0301	0.1095
HNRNPC	chr19:40270796-40270823	0.012	0.0507778
HNRNPC	chr19:40270811-40270826	0.00766667	0.085
HNRNPC	chr19:40270830-40270852	0.0157727	-0.0195455
HNRNPC	chr19:40270990-40271002	0.00191667	-0.0726667
HNRNPC	chr19:40271097-40271134	0.000756757	-0.298595
HNRNPC	chr19:40271098-40271124	0.000769231	-0.256731
HNRNPC	chr19:40271101-40271133	0.00078125	-0.296781
HNRNPC	chr19:40271341-40271375	0.00632353	0.00552942
HNRNPC	chr19:40271547-40271586	0.000564103	-0.318538
HNRNPC	chr19:40271549-40271573	0.000875	-0.251833
HNRNPC	chr19:40271556-40271568	0.001	-0.132083
HNRNPC	chr19:40271587-40271602	0.0004	-0.524733
HNRNPC	chr19:40271664-40271733	0.00343478	-0.130478
HNRNPC	chr19:40271664-40271734	0.00338571	-0.1339
HNRNPC	chr19:40271669-40271734	0.00356923	-0.172215
HNRNPC	chr19:40271672-40271741	0.00336232	-0.189246
HNRNPC	chr19:40271673-40271729	0.00414286	-0.165625
HNRNPC	chr19:40271673-40271730	0.00407018	-0.168246
HNRNPC	chr19:40271770-40271819	0.104776	0.13449
HNRNPC	chr19:40271772-40271823	0.100824	0.153863
HNRNPC	chr19:40271776-40271816	0.122525	0.239325
HNRNPC	chr19:40271779-40271821	0.122143	0.250524
HNRNPC	chr19:40271782-40271823	0.124805	0.232902
HNRNPC	chr19:40271786-40271816	0.160733	0.340133
HNRNPC	chr19:40271826-40271888	0.00275806	-0.0349194
HNRNPC	chr19:40271830-40271849	0.000578947	-0.305526
HNRNPC	chr19:40271849-40271888	0.00410256	0.180103
HNRNPC	chr19:40271851-40271887	0.00272222	0.144528
HNRNPC	chr19:40271852-40271889	0.00256757	0.120649
HNRNPC	chr19:40271853-40271888	0.0024	0.115257
HNRNPC	chr19:40271855-40271888	0.00251515	0.13703
HNRNPC	chr19:40271902-40271934	0.0135312	-0.429469
HNRNPC	chr19:40271915-40271934	0.0227895	-0.192947
HNRNPC	chr19:40271915-40271937	0.0199545	-0.2105
HNRNPC	chr19:40271915-40271964	0.00914286	-0.190959
HNRNPC	chr19:40271939-40271968	0.000310345	-0.112793
HNRNPC	chr19:40271940-40271960	0.0004	-0.12405
HNRNPC	chr19:40271945-40271981	0.000333333	-0.152806
HNRNPC	chr19:40271949-40271987	0.000263158	-0.153184
HNRNPC	chr19:40272048-40272062	0.0025	-0.251071
HNRNPC	chr19:40272053-40272082	0.00148276	-0.201
HNRNPC	chr19:40272320-40272342	0.00159091	-0.249182
HNRNPC	chr19:40272528-40272571	0.00106977	-0.410349
HNRNPC	chr19:40272529-40272571	0.00107143	-0.428405
HNRNPC	chr19:40272529-40272585	0.000839286	-0.460946
HNRNPC	chr19:40272531-40272576	0.001	-0.4962
HNRNPC	chr19:40272531-40272577	0.000978261	-0.516696
HNRNPC	chr19:40272611-40272644	3.0303e-05	-0.74803
HNRNPC	chr19:40272617-40272642	0	-0.88716
HNRNPC	chr19:40272690-40272739	8.16327e-05	-0.559796
HNRNPC	chr19:40272700-40272714	0.000142857	-0.1145
HNRNPC	chr19:40272747-40272759	0.00108333	-0.311333
HNRNPC	chr19:40272749-40272783	0.000647059	-0.126824
HNRNPC	chr19:40272816-40272858	0.00116667	-0.236643
HNRNPC	chr19:40272856-40272871	0.00113333	-0.407533
HNRNPC	chr19:40272877-40272896	0.000210526	-0.237579
HNRNPC	chr19:40272976-40273006	0.000733333	-0.0766
HNRNPC	chr19:40272978-40273011	0.000636364	-0.205455
HNRNPC	chr19:40272981-40273009	0.000714286	-0.0612143
HNRNPC	chr19:40273014-40273052	0.00302632	-0.225868
HNRNPC	chr19:40273042-40273074	0.001	-0.180562
HNRNPC	chr19:40273417-40273450	0.205576	0.286394
HNRNPC	chr19:40273742-40273793	0.0545686	-0.292667
HNRNPC	chr19:40273748-40273788	0.005075	-0.315325
HNRNPC	chr19:40273749-40273785	0.00541667	-0.297556
HNRNPC	chr19:40273749-40273786	0.00548649	-0.265703
HNRNPC	chr19:40273749-40273791	0.00483333	-0.350762
HNRNPC	chr19:40273761-40273785	0.00808333	-0.121042
HNRNPC	chr19:40273938-40273973	8.57143e-05	-0.549771
HNRNPC	chr19:40273943-40273972	6.89655e-05	-0.665552
HNRNPC	chr19:40273944-40273972	7.14286e-05	-0.690464
HNRNPC	chr19:40273952-40273973	0	-0.708857
HNRNPC	chr19:40273952-40273975	0	-0.661174
HNRNPC	chr19:40274000-40274030	0.000833333	-0.1295
HNRNPC	chr19:40274004-40274024	0.00015	-0.1318
HNRNPC	chr19:40274008-40274028	0.00095	-0.0381
HNRNPC	chr19:40274008-40274030	0.00113636	-0.105136
HNRNPC	chr19:40274157-40274186	0.002	-0.181759
HNRNPC	chr19:40275576-40275606	0.00813333	0.312933
HNRNPC	chr19:40275695-40275729	0.00279412	-0.238676
HNRNPC	chr19:40275700-40275727	0.00351852	-0.17463
HNRNPC	chr19:40275705-40275727	0.00345455	-0.191364
HNRNPC	chr19:40275784-40275800	0.000375	-0.38675
HNRNPC	chr19:40276053-40276073	0.0005	-0.21515
HNRNPC	chr19:40276124-40276140	0.009	0.051
HNRNPC	chr19:40276125-40276141	0.0079375	0.075875
HNRNPC	chr19:40276141-40276161	0.00185	-0.03215
HNRNPC	chr19:40276229-40276269	0.0015	-0.0089
HNRNPC	chr19:40276229-40276332	0.00271845	0.0746602
HNRNPC	chr19:40276268-40276329	0.00336066	0.0883607
HNRNPC	chr19:40276272-40276295	0.00256522	0.111522
HNRNPC	chr19:40276275-40276332	0.00331579	0.105561
HNRNPC	chr19:40276275-40276336	0.00318033	0.0815246
HNRNPC	chr19:40276280-40276313	0.00309091	0.00354545
HNRNPC	chr19:40276784-40276815	0.407161	0.121548
HNRNPC	chr19:40276787-40276815	0.442643	0.136357
HNRNPC	chr19:40277079-40277098	0.0113684	0.257684
HNRNPC	chr19:40277171-40277271	0.0018	-0.04728
HNRNPC	chr19:40277173-40277209	0.000527778	-0.0803333
HNRNPC	chr19:40277180-40277206	0.000461538	-0.0841923
HNRNPC	chr19:40277180-40277253	0.00160274	-0.0354931
HNRNPC	chr19:40277182-40277207	0.00064	-0.06768
HNRNPC	chr19:40277183-40277200	0.000294118	-0.189
HNRNPC	chr19:40277211-40277245	0.00135294	0.00485294
HNRNPC	chr19:40277212-40277253	0.00241463	0.022561
HNRNPC	chr19:40277213-40277253	0.002475	0.0261
HNRNPC	chr19:40277214-40277253	0.00253846	0.0554615
HNRNPC	chr19:40277265-40277283	0.00527778	-0.115167
HNRNPC	chr19:40277612-40277634	0.000136364	-0.604955
HNRNPC	chr19:40277759-40277797	0.000552632	-0.520711
HNRNPC	chr19:40277771-40277781	0.0006	-0.3358
HNRNPC	chr19:40278090-40278108	0.0437222	0.210611
HNRNPC	chr19:40278213-40278288	0.00906667	0.0161067
HNRNPC	chr19:40278214-40278238	0.0172917	-0.0220833
HNRNPC	chr19:40278224-40278277	0.0116415	0.125189
HNRNPC	chr19:40278245-40278286	0.00556098	0.000512193
HNRNPC	chr19:40278245-40278288	0.00532558	-0.0182558
HNRNPC	chr19:40278258-40278283	0.00092	-0.06912
HNRNPC	chr19:40278304-40278342	0.00110526	-0.630211
HNRNPC	chr19:40278306-40278342	0.00116667	-0.654528
HNRNPC	chr19:40278307-40278342	0.0012	-0.679629
HNRNPC	chr19:40278307-40278345	0.00110526	-0.629842
HNRNPC	chr19:40278311-40278343	0.00121875	-0.744906
HNRNPC	chr19:40278387-40278402	0.0002	-0.351333
HNRNPC	chr19:40278387-40278417	0.0009	-0.379133
HNRNPC	chr19:40278447-40278468	0.000142857	-0.182238
HNRNPC	chr19:40278586-40278598	0.00025	-0.133
HNRNPC	chr19:40278587-40278602	0.0002	-0.255533
HNRNPC	chr19:40278670-40278720	0.00146	-0.35672
HNRNPC	chr19:40278673-40278712	0.00158974	-0.456487
HNRNPC	chr19:40278675-40278714	0.00161538	-0.421846
HNRNPC	chr19:40278675-40278715	0.0016	-0.403425
HNRNPC	chr19:40278675-40278723	0.00160417	-0.339125
HNRNPC	chr19:40278680-40278717	0.000864865	-0.483514
HNRNPC	chr19:40278860-40278888	0.00792857	-0.137571
HNRNPC	chr19:40278861-40278886	0.00888	-0.02264
HNRNPC	chr19:40278861-40278919	0.00436207	0.012069
HNRNPC	chr19:40278878-40278889	0.000181818	-0.421727
HNRNPC	chr19:40278887-40278919	0.00096875	0.0687813
HNRNPC	chr19:40278889-40278899	0.0004	0.0521
HNRNPC	chr19:40278892-40278918	0.00107692	0.0454615
HNRNPC	chr19:40278925-40278960	0.00914286	-0.210971
HNRNPC	chr19:40279704-40279745	0.00180488	-0.270829
HNRNPC	chr19:40279707-40279736	0.00251724	-0.0616896
HNRNPC	chr19:40279712-40279737	0.00292	-0.03664
HNRNPC	chr19:40279716-40279736	0.0036	0.00125001
HNRNPC	chr19:40279811-40279868	0.00378947	-0.141719
HNRNPC	chr19:40279818-40279873	0.00327273	-0.207727
HNRNPC	chr19:40279819-40279866	0.00382979	-0.200787
HNRNPC	chr19:40279823-40279867	0.00409091	-0.168614
HNRNPC	chr19:40279824-40279867	0.00418605	-0.171674
HNRNPC	chr19:40279826-40279867	0.00439024	-0.160024
HNRNPC	chr19:40279928-40279953	0.00484	0.26608
HNRNPC	chr19:40279930-40279954	0.00458333	0.21225
HNRNPC	chr19:40280002-40280041	0.000307692	-0.504205
HNRNPC	chr19:40280014-40280042	0.000392857	-0.35625
HNRNPC	chr19:40280014-40280053	0.000820513	-0.358615
HNRNPC	chr19:40280090-40280110	0.00025	-0.30685
HNRNPC	chr19:40280094-40280117	0.000652174	0.0132174
HNRNPC	chr19:40280101-40280121	0.00065	0.08065
HNRNPC	chr19:40280214-40280257	0.00176744	-0.0772791
HNRNPC	chr19:40280221-40280250	0.00241379	-0.0185862
HNRNPC	chr19:40280231-40280244	0.00253846	-0.071
HNRNPC	chr19:40280293-40280341	0.230813	0.428625
HNRNPC	chr19:40280293-40280342	0.246388	0.460204
HNRNPC	chr19:40280295-40280341	0.23763	0.389826
HNRNPC	chr19:40280310-40280347	0.358622	0.500703
HNRNPC	chr19:40280489-40280577	0.000340909	-0.43583
HNRNPC	chr19:40280494-40280582	0.000136364	-0.430034
HNRNPC	chr19:40280502-40280526	0.00025	-0.337208
HNRNPC	chr19:40280549-40280576	7.40741e-05	-0.507481
HNRNPC	chr19:40280567-40280577	0	-0.8592
HNRNPC	chr19:40280633-40280665	0.00203125	-0.518875
HNRNPC	chr19:40280675-40280714	0.0044359	-0.137
HNRNPC	chr19:40280681-40280715	0.00508824	-0.0222647
HNRNPC	chr19:40280900-40280944	0.000522727	-0.30025
HNRNPC	chr19:40280901-40280943	0.000547619	-0.271405
HNRNPC	chr19:40280914-40280940	0.000884615	-0.0500769
HNRNPC	chr19:40280922-40280941	0.001	-0.178842
HNRNPC	chr19:40280982-40281019	0.00224324	0.00862163
HNRNPC	chr19:40280988-40281021	0.00242424	-0.0332727
HNRNPC	chr19:40281006-40281020	0.00414286	0.173071
HNRNPC	chr19:40281044-40281098	0.000388889	-0.392093
HNRNPC	chr19:40281045-40281067	0.000136364	-0.274455
HNRNPC	chr19:40281054-40281066	0	-0.25025
HNRNPC	chr19:40281074-40281105	0.000548387	-0.578806
HNRNPC	chr19:40281154-40281188	0.000147059	-0.693206
HNRNPC	chr19:40281214-40281244	0.00373333	-0.396433
HNRNPC	chr19:40281295-40281330	0.000771429	-0.301943
HNRNPC	chr19:40281295-40281335	0.000925	-0.2806
HNRNPC	chr19:40281316-40281332	0.0015	-0.139625
HNRNPC	chr19:40281393-40281416	0.00365217	0.0560435
HNRNPC	chr19:40281394-40281409	0.00533333	0.124067
HNRNPC	chr19:40281474-40281496	0.000318182	-0.792364
HNRNPC	chr19:40281512-40281581	0.031971	-0.0259855
HNRNPC	chr19:40281513-40281542	0.000482759	-0.119517
HNRNPC	chr19:40281513-40281586	0.0302329	-0.0620137
HNRNPC	chr19:40281514-40281548	0.000441176	-0.154882
HNRNPC	chr19:40281516-40281542	0.000538462	-0.0767692
HNRNPC	chr19:40281548-40281580	0.0684688	0.161562
HNRNPC	chr19:40281555-40281575	0.1068	0.3889
HNRNPC	chr19:40281583-40281635	0.00598077	-0.150154
HNRNPC	chr19:40281591-40281631	0.007025	-0.158725
HNRNPC	chr19:40281594-40281710	0.00310345	-0.234914
HNRNPC	chr19:40281597-40281658	0.00508197	-0.36318
HNRNPC	chr19:40281632-40281721	0.000696629	-0.261831
HNRNPC	chr19:40281636-40281864	0.000828947	-0.183044
HNRNPC	chr19:40281637-40281719	0.000743902	-0.254098
HNRNPC	chr19:40281664-40281709	0.00102222	-0.0876444
HNRNPC	chr19:40281672-40281773	0.000910891	-0.00822773
HNRNPC	chr19:40281723-40281777	0.000907407	0.0186481
HNRNPC	chr19:40281726-40281769	0.00109302	0.146372
HNRNPC	chr19:40281726-40281770	0.00106818	0.105591
HNRNPC	chr19:40281736-40281849	0.000920354	-0.167381
HNRNPC	chr19:40281777-40281803	0.00138462	-0.365654
HNRNPC	chr19:40281781-40281846	0.000861538	-0.288877
HNRNPC	chr19:40281785-40281830	0.000622222	-0.316111
HNRNPC	chr19:40281791-40281801	0.0002	-0.3644
HNRNPC	chr19:40281805-40281848	0.00055814	-0.263488
HNRNPC	chr19:40281805-40281849	0.000545455	-0.255045
HNRNPC	chr19:40281834-40281846	0.000166667	-0.28475
HNRNPC	chr19:40281867-40281927	0.04995	0.09735
HNRNPC	chr19:40281871-40281921	0.0565	0.0811
HNRNPC	chr19:40281872-40281913	0.0666585	0.139366
HNRNPC	chr19:40281872-40281925	0.0528679	0.119868
HNRNPC	chr19:40281872-40281928	0.050125	0.112232
HNRNPC	chr19:40281950-40282007	0.0375789	-0.0132632
HNRNPC	chr19:40281968-40282007	0.0527692	-0.0391282
HNRNPC	chr19:40281973-40282004	0.0663871	0.020129
HNRNPC	chr19:40281973-40282007	0.0605294	0.0106471
HNRNPC	chr19:40281974-40282007	0.0623636	0.00075758
HNRNPC	chr19:40282168-40282190	0.000909091	-0.365
HNRNPC	chr19:40282193-40282212	0.000210526	-0.100842
HNRNPC	chr19:40282676-40282705	0.000689655	-0.144414
HNRNPC	chr19:40282677-40282700	0.000173913	-0.179478
HNRNPC	chr19:40282677-40282701	0.000166667	-0.157333
HNRNPC	chr19:40282690-40282701	0.000181818	-0.0933636
HNRNPC	chr19:40283187-40283213	0.00319231	0.184615
HNRNPC	chr19:40283203-40283227	0	-0.212375
HNRNPC	chr19:40283214-40283251	0.000351351	-0.223351
HNRNPC	chr19:40283257-40283317	0.00701667	0.0419667
HNRNPC	chr19:40283262-40283313	0.00480392	-0.00623529
HNRNPC	chr19:40283285-40283313	0.00132143	-0.115821
HNRNPC	chr19:40283286-40283312	0.00138462	-0.107077
HNRNPC	chr19:40283286-40283317	0.00687097	-0.020129
HNRNPC	chr19:40283395-40283437	0.00352381	0.0155714
HNRNPC	chr19:40283406-40283435	0.00368966	0.137034
HNRNPC	chr19:40283407-40283437	0.00266667	0.0541
HNRNPC	chr19:40283424-40283440	0.0003125	-0.2125
HNRNPC	chr19:40283456-40283485	0.108931	0.196069
HNRNPC	chr19:40283723-40283763	0.002525	-0.241775
HNRNPC	chr19:40283734-40283759	0.0002	-0.27668
HNRNPC	chr19:40283735-40283761	0.000192308	-0.242577
HNRNPC	chr19:40283886-40283911	0.53852	0.74436
HNRNPC	chr19:40283887-40283909	0.611727	0.862909
HNRNPC	chr19:40284079-40284093	0.313429	0.609571
HNRNPC	chr19:40284093-40284126	0.000333333	-0.285182
HNRNPC	chr19:40284109-40284122	0.000384615	-0.112615
HNRNPC	chr19:40284138-40284178	0.00395	0.0839
HNRNPC	chr19:40284139-40284149	0.0049	-0.1055
HNRNPC	chr19:40284153-40284179	0.00184615	0.0368077
HNRNPC	chr19:40284159-40284179	0.0018	-0.03385
HNRNPC	chr19:40284160-40284178	0.002	0.148611
HNRNPC	chr19:40284260-40284288	0.00307143	0.230143
HNRNPC	chr19:40284273-40284288	0.00553333	0.384533
HNRNPC	chr19:40284273-40284346	0.196192	0.402425
HNRNPC	chr19:40284295-40284353	0.245138	0.384069
HNRNPC	chr19:40284298-40284350	0.273019	0.437096
HNRNPC	chr19:40284308-40284345	0.382946	0.573459
HNRNPC	chr19:40284314-40284344	0.4717	0.619333
HNRNPC	chr19:40284317-40284352	0.404714	0.557543
HNRNPC	chr19:40284410-40284429	0.00163158	-0.0410526
HNRNPC	chr19:40284414-40284463	0.00420408	0.0329592
HNRNPC	chr19:40284420-40284435	0.00113333	-0.102467
HNRNPC	chr19:40284425-40284463	0.00471053	0.0845526
HNRNPC	chr19:40284643-40284684	0.000365854	-0.0309024
HNRNPC	chr19:40284645-40284693	0.000583333	0.0154792
HNRNPC	chr19:40284661-40284683	0.000363636	-0.0298636
EIF4A3	chr19:40242533-40242553	0.65155	2.91715
EIF4A3	chr19:40277213-40277233	0.0009	-0.15295
HNRNPA1	chr19:40232173-40232193	0.00025	-0.6981
HNRNPM	chr19:40266073-40266093	0.32025	0.5098
HNRNPA1	chr19:40269553-40269573	0.00565	-0.26075
HNRNPA1	chr19:40279613-40279633	0.00375	0.2174
HNRNPA1	chr19:40284773-40284793	0.00015	-0.49975
HNRNPA1	chr19:40231113-40231133	0.06235	0.13595
HNRNPA1	chr19:40231413-40231433	0.0015	-0.05
HNRNPA1	chr19:40231453-40231473	0.001	-0.11355
HNRNPA1	chr19:40231493-40231513	0.0008	-0.4292
HNRNPA1	chr19:40231493-40231533	0.0004	-0.510125
HNRNPA1	chr19:40232913-40232933	0.08325	0.17665
HNRNPA1	chr19:40239513-40239533	0.0003	-0.22425
HNRNPA1	chr19:40246033-40246053	0.3025	0.5307
HNRNPA1	chr19:40246053-40246073	0.0042	0.2119
HNRNPA1	chr19:40253253-40253273	0.0103	-0.12905
HNRNPA1	chr19:40254173-40254193	0.0009	-0.3993
HNRNPA1	chr19:40267353-40267373	0.0002	-0.52185
HNRNPA1	chr19:40267393-40267413	0.00045	-0.26275
HNRNPA1	chr19:40267613-40267633	5e-05	-0.75895
HNRNPA1	chr19:40269373-40269393	0.00055	0.0352
HNRNPA1	chr19:40269713-40269733	0.00085	-0.23865
HNRNPA1	chr19:40269913-40269933	0.10045	0.38775
HNRNPA1	chr19:40270113-40270133	0.00615	-0.08655
HNRNPA1	chr19:40270393-40270413	0.0146	0.11705
HNRNPA1	chr19:40270433-40270453	0.00125	0.1767
HNRNPA1	chr19:40270813-40270833	0.00495	-0.2478
HNRNPA1	chr19:40271293-40271313	0.018	0.0896
HNRNPA1	chr19:40271573-40271593	0.00015	-0.41915
HNRNPA1	chr19:40271693-40271713	0.00865	0.1165
HNRNPA1	chr19:40271953-40271973	5e-05	-0.375
HNRNPA1	chr19:40272113-40272133	0.00035	-0.554
HNRNPA1	chr19:40272693-40272713	0.0001	-0.38755
HNRNPA1	chr19:40272893-40272913	0.00165	-0.263
HNRNPA1	chr19:40272933-40272953	0.0001	-0.67975
HNRNPA1	chr19:40273353-40273373	0.002	0.17205
HNRNPA1	chr19:40273473-40273493	0.0009	-0.1114
HNRNPA1	chr19:40276073-40276093	0.0254	0.21355
HNRNPA1	chr19:40276353-40276393	0.0245	0.02025
HNRNPA1	chr19:40276373-40276393	0.013	0.10575
HNRNPA1	chr19:40277213-40277233	0.0009	-0.15295
HNRNPA1	chr19:40277253-40277273	0.00245	-0.06425
HNRNPA1	chr19:40277253-40277293	0.017875	0.070475
HNRNPA1	chr19:40277273-40277293	0.0333	0.2052
HNRNPA1	chr19:40278513-40278533	0.00065	-0.94215
HNRNPA1	chr19:40278853-40278873	0.01155	0.2149
HNRNPA1	chr19:40279893-40279913	0.0053	-0.00929999
HNRNPA1	chr19:40280053-40280073	0.00065	-0.0452
HNRNPA1	chr19:40280233-40280253	0.00165	0.07845
HNRNPA1	chr19:40280853-40280873	0.0009	-0.11225
HNRNPA1	chr19:40281493-40281513	0.00045	-0.80085
HNRNPA1	chr19:40281713-40281733	0.00075	0.124
HNRNPA1	chr19:40281873-40281893	0.1304	0.2984
HNRNPA1	chr19:40283193-40283213	0.0016	0.1695
HNRNPA1	chr19:40283353-40283373	0.00045	0.2275
HNRNPA1	chr19:40283913-40283933	0.0079	0.26225
HNRNPA1	chr19:40284313-40284333	0.6766	0.6074
HNRNPA1	chr19:40284333-40284353	0.0321	0.13485
HNRNPA1	chr19:40284413-40284433	0.0023	0.0437
HNRNPA1	chr19:40284553-40284573	0.0038	0.16795
HNRNPC	chr19:40245333-40245353	0.0022	-0.0273
HNRNPC	chr19:40250773-40250793	0.0026	-0.0591
HNRNPC	chr19:40250993-40251013	0.0043	-0.3296
HNRNPC	chr19:40271133-40271153	0.03335	0.1376
HNRNPC	chr19:40273473-40273493	0.0009	-0.1114
HNRNPC	chr19:40281293-40281313	0.0004	-0.3416
SRSF1	chr19:40235073-40235093	0.8116	5.6021
SRSF1	chr19:40237993-40238013	0.7867	4.396
SRSF1	chr19:40238033-40238053	0.7805	4.62325
SRSF1	chr19:40256933-40256953	0.9152	5.44155
SRSF1	chr19:40265293-40265313	0.2966	0.6945
SRSF1	chr19:40269553-40269573	0.00565	-0.26075
SRSF1	chr19:40270513-40270533	0.31055	0.4578
SRSF1	chr19:40279473-40279493	0.35575	0.6078
SRSF1	chr19:40279613-40279633	0.00375	0.2174
SRSF1	chr19:40231113-40231133	0.06235	0.13595
SRSF1	chr19:40231393-40231413	0.0003	-0.1153
SRSF1	chr19:40232373-40232393	0.13655	0.39655
SRSF1	chr19:40232413-40232433	0.4347	0.6928
SRSF1	chr19:40232493-40232513	0.002	0.19325
SRSF1	chr19:40232533-40232573	0.194725	0.257375
SRSF1	chr19:40232553-40232573	0.06855	-0.10305
SRSF1	chr19:40232593-40232613	0.00045	-0.36965
SRSF1	chr19:40232633-40232653	0.0208	-0.079
SRSF1	chr19:40232673-40232693	0.3274	0.51135
SRSF1	chr19:40232833-40232853	0.56505	1.26495
SRSF1	chr19:40232913-40232933	0.08325	0.17665
SRSF1	chr19:40232973-40232993	0.798	0.97945
SRSF1	chr19:40233333-40233353	0.2362	0.2975
SRSF1	chr19:40233673-40233693	0.0684	0.46085
SRSF1	chr19:40233693-40233713	0.1306	0.17695
SRSF1	chr19:40233753-40233773	0.1876	0.55925
SRSF1	chr19:40233773-40233793	0.22505	0.8021
SRSF1	chr19:40233793-40233813	0.00815	0.174
SRSF1	chr19:40234253-40234273	0.00015	-0.68335
SRSF1	chr19:40244633-40244653	0.21235	0.20675
SRSF1	chr19:40252793-40252813	0.0073	-0.0161
SRSF1	chr19:40252953-40252973	0.0254	0.26135
SRSF1	chr19:40253813-40253833	0.0143	-0.02305
SRSF1	chr19:40254173-40254193	0.0009	-0.3993
SRSF1	chr19:40254773-40254793	0.03465	-0.2183
SRSF1	chr19:40267833-40267853	5e-05	-0.755
SRSF1	chr19:40269973-40269993	0.0192	0.07055
SRSF1	chr19:40270453-40270473	0.00225	0.0104
SRSF1	chr19:40271313-40271333	0.0185	0.0594
SRSF1	chr19:40271733-40271753	0.0001	-0.54045
SRSF1	chr19:40272113-40272133	0.00035	-0.554
SRSF1	chr19:40272173-40272193	0.0002	-0.4879
SRSF1	chr19:40272273-40272293	0.0005	-0.40235
SRSF1	chr19:40273293-40273313	0.00185	-0.2874
SRSF1	chr19:40273353-40273373	0.002	0.17205
SRSF1	chr19:40273413-40273433	0.15235	0.29145
SRSF1	chr19:40273473-40273493	0.0009	-0.1114
SRSF1	chr19:40273653-40273673	0.20745	0.6094
SRSF1	chr19:40274053-40274073	0.0008	-0.1934
SRSF1	chr19:40276373-40276393	0.013	0.10575
SRSF1	chr19:40276753-40276773	0.1705	0.25135
SRSF1	chr19:40276853-40276873	0.0054	-0.29435
SRSF1	chr19:40277853-40277873	0.0012	-0.03855
SRSF1	chr19:40278013-40278033	0.00215	-0.2816
SRSF1	chr19:40278093-40278113	0.074	0.26395
SRSF1	chr19:40278513-40278533	0.00065	-0.94215
SRSF1	chr19:40279893-40279913	0.0053	-0.00929999
SRSF1	chr19:40280033-40280053	0.00125	-0.3413
SRSF1	chr19:40280233-40280253	0.00165	0.07845
SRSF1	chr19:40280293-40280313	0.0145	0.28755
SRSF1	chr19:40280573-40280593	0.0001	-0.4161
SRSF1	chr19:40280853-40280873	0.0009	-0.11225
SRSF1	chr19:40281453-40281473	0	-0.5626
SRSF1	chr19:40281493-40281513	0.00045	-0.80085
SRSF1	chr19:40281673-40281693	0.0015	-0.0844
SRSF1	chr19:40281873-40281893	0.1304	0.2984
SRSF1	chr19:40283213-40283233	0.00015	-0.3829
SRSF1	chr19:40283273-40283293	0.00625	0.2044
SRSF1	chr19:40283333-40283353	0.00145	0.09025
SRSF1	chr19:40283953-40283973	0.0001	-0.1968
SRSF1	chr19:40284313-40284333	0.6766	0.6074
SRSF1	chr19:40284393-40284413	0.00445	0.3389
SRSF1	chr19:40284413-40284433	0.0023	0.0437
SRSF1	chr19:40284493-40284513	0.0066	-0.16435
SRSF1	chr19:40284533-40284553	0.04835	0.31905
U2AF2	chr19:40238033-40238053	0.7805	4.62325
U2AF2	chr19:40269493-40269513	0.0004	-0.1581
U2AF2	chr19:40270653-40270673	0.00305	-0.16695
U2AF2	chr19:40279473-40279493	0.35575	0.6078
U2AF2	chr19:40231093-40231133	0.03275	0.20135
U2AF2	chr19:40231113-40231133	0.06235	0.13595
U2AF2	chr19:40231393-40231413	0.0003	-0.1153
U2AF2	chr19:40231413-40231433	0.0015	-0.05
U2AF2	chr19:40231493-40231513	0.0008	-0.4292
U2AF2	chr19:40231993-40232013	0	-0.65375
U2AF2	chr19:40232333-40232353	0.66315	1.2392
U2AF2	chr19:40232353-40232433	0.385237	1.00883
U2AF2	chr19:40232433-40232453	0.00215	0.1568
U2AF2	chr19:40232533-40232553	0.3209	0.6178
U2AF2	chr19:40232833-40232853	0.56505	1.26495
U2AF2	chr19:40232913-40232933	0.08325	0.17665
U2AF2	chr19:40232973-40232993	0.798	0.97945
U2AF2	chr19:40233153-40233173	0.00155	0.25575
U2AF2	chr19:40233593-40233613	0.0002	-0.3898
U2AF2	chr19:40233733-40233753	0.0499	0.67225
U2AF2	chr19:40233793-40233813	0.00815	0.174
U2AF2	chr19:40244913-40244933	0.00015	-0.57365
U2AF2	chr19:40245173-40245193	0.00045	-0.3575
U2AF2	chr19:40246173-40246193	0.00215	-0.24845
U2AF2	chr19:40251253-40251273	0.0029	0.0214
U2AF2	chr19:40251393-40251413	0.0169	-0.28775
U2AF2	chr19:40251433-40251453	0.0098	0.0125
U2AF2	chr19:40251673-40251693	0.00205	-0.2281
U2AF2	chr19:40251713-40251733	0.0024	0.08595
U2AF2	chr19:40254173-40254193	0.0009	-0.3993
U2AF2	chr19:40254313-40254333	0.0086	0.0968
U2AF2	chr19:40259893-40259913	0.0259	0.0364
U2AF2	chr19:40265813-40265833	0.0025	-0.555
U2AF2	chr19:40267833-40267853	5e-05	-0.755
U2AF2	chr19:40269373-40269393	0.00055	0.0352
U2AF2	chr19:40272273-40272293	0.0005	-0.40235
U2AF2	chr19:40273033-40273053	0.00115	0.0392
U2AF2	chr19:40273173-40273193	0.01405	0.0512
U2AF2	chr19:40273353-40273373	0.002	0.17205
U2AF2	chr19:40273473-40273493	0.0009	-0.1114
U2AF2	chr19:40273653-40273673	0.20745	0.6094
U2AF2	chr19:40276353-40276393	0.0245	0.02025
U2AF2	chr19:40276373-40276393	0.013	0.10575
U2AF2	chr19:40276713-40276733	0.2751	0.21165
U2AF2	chr19:40277273-40277293	0.0333	0.2052
U2AF2	chr19:40279893-40279913	0.0053	-0.00929999
U2AF2	chr19:40280853-40280873	0.0009	-0.11225
U2AF2	chr19:40283353-40283373	0.00045	0.2275
U2AF2	chr19:40284193-40284213	0.001	-0.2726
HNRNPA1	chr19:40234547-40234548	0	-0.237
HNRNPA1	chr19:40234566-40234567	0	-0.963
HNRNPA1	chr19:40236092-40236093	1	1.99
HNRNPA1	chr19:40238060-40238061	1	9.325
HNRNPA1	chr19:40269570-40269571	0	-2.381
HNRNPA1	chr19:40270754-40270755	0.001	0.769
HNRNPA1	chr19:40284807-40284808	0	0.163
HNRNPA1	chr19:40231379-40231380	0	-0.021
HNRNPA1	chr19:40231447-40231448	0	0
HNRNPA1	chr19:40231474-40231475	0	-0.099
HNRNPA1	chr19:40231530-40231531	0	-0.062
HNRNPA1	chr19:40231576-40231577	0.002	0.559
HNRNPA1	chr19:40232409-40232410	0.356	0.626
HNRNPA1	chr19:40232487-40232488	0.016	0.242
HNRNPA1	chr19:40232597-40232598	0	-0.091
HNRNPA1	chr19:40232719-40232720	0.952	2.74
HNRNPA1	chr19:40233738-40233739	0.013	1.51
HNRNPA1	chr19:40240689-40240690	0.004	0.502
HNRNPA1	chr19:40244450-40244451	0	-0.146
HNRNPA1	chr19:40245242-40245243	0.001	0.673
HNRNPA1	chr19:40245477-40245478	0	0.084
HNRNPA1	chr19:40246075-40246076	0	-1.688
HNRNPA1	chr19:40246090-40246091	0.002	0.118
HNRNPA1	chr19:40246558-40246559	0	0.047
HNRNPA1	chr19:40250920-40250921	0.001	1.257
HNRNPA1	chr19:40251205-40251206	0	-0.036
HNRNPA1	chr19:40251526-40251527	0	-1.396
HNRNPA1	chr19:40252773-40252774	0	-0.178
HNRNPA1	chr19:40253294-40253295	0.008	0.925
HNRNPA1	chr19:40254167-40254168	0.001	0.555
HNRNPA1	chr19:40254216-40254217	0	0.412
HNRNPA1	chr19:40254216-40254218	0	0.4345
HNRNPA1	chr19:40254817-40254818	0.001	0.533
HNRNPA1	chr19:40258447-40258448	0.002	-0.974
HNRNPA1	chr19:40259218-40259219	0.27	0.228
HNRNPA1	chr19:40259425-40259426	0.056	0.228
HNRNPA1	chr19:40259471-40259472	0.063	0.228
HNRNPA1	chr19:40261655-40261656	0.009	-0.889
HNRNPA1	chr19:40262668-40262669	0.002	0.061
HNRNPA1	chr19:40266810-40266811	0.046	0.771
HNRNPA1	chr19:40267385-40267386	0	-0.44
HNRNPA1	chr19:40267889-40267890	0	-0.97
HNRNPA1	chr19:40269604-40269605	0.003	-0.041
HNRNPA1	chr19:40269690-40269691	0	-0.147
HNRNPA1	chr19:40269765-40269766	0.001	0.297
HNRNPA1	chr19:40269863-40269864	0	0.291
HNRNPA1	chr19:40269953-40269954	0	-0.73
HNRNPA1	chr19:40270228-40270229	0	-3.259
HNRNPA1	chr19:40270434-40270435	0	-0.044
HNRNPA1	chr19:40270466-40270467	0	-0.637
HNRNPA1	chr19:40270469-40270470	0.001	-0.305
HNRNPA1	chr19:40270860-40270861	0.01	0.347
HNRNPA1	chr19:40271081-40271082	0.002	0.58
HNRNPA1	chr19:40271340-40271341	0.004	0.365
HNRNPA1	chr19:40271478-40271479	0	-0.527
HNRNPA1	chr19:40271516-40271517	0	-0.359
HNRNPA1	chr19:40271990-40271991	0	-1.073
HNRNPA1	chr19:40272122-40272123	0	-0.437
HNRNPA1	chr19:40272156-40272157	0	-0.373
HNRNPA1	chr19:40272552-40272553	0	-0.77
HNRNPA1	chr19:40272668-40272669	0	-3.922
HNRNPA1	chr19:40272929-40272930	0	-1.988
HNRNPA1	chr19:40272951-40272952	0	-0.137
HNRNPA1	chr19:40272989-40272990	0	-1.481
HNRNPA1	chr19:40273081-40273082	0	-0.54
HNRNPA1	chr19:40273343-40273344	0.001	0.052
HNRNPA1	chr19:40273389-40273390	0.023	2.825
HNRNPA1	chr19:40273696-40273697	0	-0.333
HNRNPA1	chr19:40273997-40273998	0	-0.179
HNRNPA1	chr19:40274085-40274086	0	-0.002
HNRNPA1	chr19:40276426-40276427	0	-1.715
HNRNPA1	chr19:40276585-40276586	0	-1.137
HNRNPA1	chr19:40276807-40276808	0.677	0.322
HNRNPA1	chr19:40276857-40276859	0.0085	0.322
HNRNPA1	chr19:40277125-40277126	0	-0.474
HNRNPA1	chr19:40277196-40277197	0	-0.052
HNRNPA1	chr19:40277316-40277317	0.007	0.861
HNRNPA1	chr19:40277451-40277452	0.001	0.814
HNRNPA1	chr19:40277797-40277798	0	-1.305
HNRNPA1	chr19:40278277-40278278	0	-0.228
HNRNPA1	chr19:40278567-40278568	0	-0.137
HNRNPA1	chr19:40279655-40279656	0	-1.141
HNRNPA1	chr19:40279735-40279736	0	0.601
HNRNPA1	chr19:40279937-40279938	0	-0.433
HNRNPA1	chr19:40279959-40279960	0	-0.149
HNRNPA1	chr19:40279963-40279964	0	0.086
HNRNPA1	chr19:40280089-40280090	0.002	0.237
HNRNPA1	chr19:40280293-40280294	0.073	1.412
HNRNPA1	chr19:40280307-40280308	0	0.184
HNRNPA1	chr19:40280432-40280433	0.109	1.314
HNRNPA1	chr19:40280587-40280588	0	-0.372
HNRNPA1	chr19:40280618-40280619	0	-0.982
HNRNPA1	chr19:40280889-40280890	0.001	0.918
HNRNPA1	chr19:40280901-40280902	0	-0.11
HNRNPA1	chr19:40280973-40280974	0	-0.223
HNRNPA1	chr19:40281070-40281071	0	0.151
HNRNPA1	chr19:40281328-40281329	0.001	0.128
HNRNPA1	chr19:40281330-40281331	0.002	0.347
HNRNPA1	chr19:40281493-40281494	0	-1.066
HNRNPA1	chr19:40281531-40281532	0.001	0.11
HNRNPA1	chr19:40281532-40281534	0.002	1.019
HNRNPA1	chr19:40281669-40281670	0.001	0.37
HNRNPA1	chr19:40281765-40281766	0	0.105
HNRNPA1	chr19:40281955-40281956	0.003	0.293
HNRNPA1	chr19:40281958-40281959	0	0.415
HNRNPA1	chr19:40283395-40283396	0.041	2.116
HNRNPA1	chr19:40283407-40283408	0.03	1.067
HNRNPA1	chr19:40283972-40283973	0	0.052
HNRNPA1	chr19:40283973-40283974	0	-0.488
HNRNPA1	chr19:40284115-40284116	0	-2.197
HNRNPA1	chr19:40284349-40284350	0	-0.551
HNRNPA1	chr19:40284359-40284360	0	-0.992
HNRNPA1	chr19:40284447-40284448	0.076	2.787
HNRNPA1	chr19:40284591-40284592	0	-0.277
HNRNPA1	chr19:40284593-40284594	0.001	0.509
HNRNPA1	chr19:40284720-40284721	0	-0.295
HNRNPC	chr19:40231434-40231455	0.00047619	-0.437619
HNRNPC	chr19:40232407-40232428	0.453143	0.719095
HNRNPC	chr19:40239503-40239524	0.000380952	-0.504476
HNRNPC	chr19:40239548-40239569	0.00433333	0.00980952
HNRNPC	chr19:40244201-40244222	0.023381	-0.181238
HNRNPC	chr19:40244275-40244296	0.724524	0.294429
HNRNPC	chr19:40245364-40245385	0.0027619	-0.248619
HNRNPC	chr19:40246025-40246046	0.300714	0.481143
HNRNPC	chr19:40246285-40246306	0.579238	0.38819
HNRNPC	chr19:40246548-40246569	0.000285714	-0.237048
HNRNPC	chr19:40249973-40249994	0.00757143	0.208762
HNRNPC	chr19:40250523-40250543	0.0057	-0.09875
HNRNPC	chr19:40250813-40250834	0.00609524	-0.688524
HNRNPC	chr19:40250824-40250845	0.00728571	-0.109667
HNRNPC	chr19:40251035-40251056	0.00138095	-0.148952
HNRNPC	chr19:40251040-40251061	0.00442857	-0.175429
HNRNPC	chr19:40251183-40251204	0.0435714	0.130095
HNRNPC	chr19:40251184-40251205	0.0362381	-0.0272381
HNRNPC	chr19:40251339-40251360	0.00157143	-0.201476
HNRNPC	chr19:40252372-40252393	9.52381e-05	-0.420381
HNRNPC	chr19:40253239-40253260	0.000285714	-0.272143
HNRNPC	chr19:40254818-40254839	0.028619	-0.295857
HNRNPC	chr19:40259553-40259574	0.248429	0.0339048
HNRNPC	chr19:40266800-40266821	0.0552857	0.139905
HNRNPC	chr19:40267296-40267317	0.003	-0.416905
HNRNPC	chr19:40267322-40267343	0.00138095	-0.503857
HNRNPC	chr19:40269315-40269336	0.129667	0.477857
HNRNPC	chr19:40269855-40269876	0.00352381	0.160381
HNRNPC	chr19:40271004-40271025	0.00409524	-0.222048
HNRNPC	chr19:40271005-40271026	0.00457143	-0.201619
HNRNPC	chr19:40271168-40271189	0.00785714	-0.328333
HNRNPC	chr19:40271658-40271679	0.000428571	-0.114857
HNRNPC	chr19:40271688-40271709	0.00804762	0.0568571
HNRNPC	chr19:40271886-40271907	0.002	-0.143286
HNRNPC	chr19:40273037-40273058	0.00138095	-0.034619
HNRNPC	chr19:40276749-40276770	0.141381	0.163619
HNRNPC	chr19:40276795-40276816	0.578095	0.262619
HNRNPC	chr19:40277261-40277282	0.00238095	-0.073381
HNRNPC	chr19:40277307-40277328	0.0334286	0.104095
HNRNPC	chr19:40278134-40278155	0.001	-0.213286
HNRNPC	chr19:40278166-40278187	9.52381e-05	-0.18619
HNRNPC	chr19:40278517-40278538	0.000666667	-0.647
HNRNPC	chr19:40278543-40278564	0.000380952	-0.638619
HNRNPC	chr19:40279644-40279665	0.00471429	-0.429476
HNRNPC	chr19:40280375-40280396	0.155381	0.11719
HNRNPC	chr19:40281098-40281119	0.00104762	-0.54519
HNRNPC	chr19:40281101-40281122	0.00342857	-0.297
HNRNPC	chr19:40281322-40281343	0.00257143	0.00285715
HNRNPC	chr19:40281324-40281345	0.00261905	0.0652381
HNRNPC	chr19:40281329-40281350	0.00204762	-0.0303809
HNRNPC	chr19:40281494-40281515	0.000428571	-0.749667
HNRNPC	chr19:40281747-40281768	0.00195238	0.235429
HNRNPC	chr19:40281821-40281842	0.00104762	-0.214619
HNRNPC	chr19:40281872-40281893	0.130048	0.353333
HNRNPC	chr19:40284064-40284085	0.0864762	0.193476
SRSF1	chr19:40232409-40232410	0.356	0.626
SRSF1	chr19:40232450-40232451	0	-0.181
SRSF1	chr19:40232597-40232598	0	-0.091
SRSF1	chr19:40232719-40232720	0.952	2.74
SRSF1	chr19:40233159-40233160	0	0.036
SRSF1	chr19:40233772-40233773	0.024	0.12
SRSF1	chr19:40233798-40233799	0.031	0.821
SRSF1	chr19:40234644-40234645	0	-0.272
SRSF1	chr19:40254349-40254350	0.001	0.502
SRSF1	chr19:40269179-40269180	0.245	2.249
SRSF1	chr19:40270469-40270470	0.001	-0.305
SRSF1	chr19:40275480-40275481	0.001	0.601
SRSF1	chr19:40276426-40276427	0	-1.715
SRSF1	chr19:40276808-40276809	0.691	0.322
SRSF1	chr19:40277282-40277283	0.055	0.315
SRSF1	chr19:40279932-40279933	0.002	0.096
SRSF1	chr19:40280075-40280076	0	-0.863
SRSF1	chr19:40280339-40280340	0.996	0.553
SRSF1	chr19:40280775-40280776	0	-0.62
SRSF1	chr19:40281504-40281505	0	-0.687
SRSF1	chr19:40281533-40281534	0	-0.332
SRSF1	chr19:40281764-40281765	0.002	1.405
SRSF1	chr19:40281850-40281851	0.001	0.383
SRSF1	chr19:40283345-40283346	0	-0.046
SRSF1	chr19:40283357-40283358	0.004	2.002
SRSF1	chr19:40284445-40284446	0.002	-0.045
SRSF1	chr19:40284539-40284540	0.076	0.097
U2AF2	chr19:40233921-40233922	1	4.323
U2AF2	chr19:40234969-40234970	0.006	0.662
U2AF2	chr19:40234974-40234975	0.002	0.444
U2AF2	chr19:40235975-40235976	0.99	0.218
U2AF2	chr19:40236093-40236094	1	7.94
U2AF2	chr19:40236335-40236336	1	9.325
U2AF2	chr19:40238021-40238022	1	7.905
U2AF2	chr19:40238076-40238077	0.118	-0.575
U2AF2	chr19:40238079-40238080	1	1.071
U2AF2	chr19:40238083-40238084	1	9.299
U2AF2	chr19:40256997-40256998	1	9.319
U2AF2	chr19:40270506-40270507	0.003	1.575
U2AF2	chr19:40270529-40270530	0	-0.635
U2AF2	chr19:40270530-40270531	0.001	-0.199
U2AF2	chr19:40270598-40270599	0	-0.059
U2AF2	chr19:40279310-40279311	0.721	1.623
U2AF2	chr19:40279517-40279518	0	0.023
U2AF2	chr19:40279547-40279548	0.017	0.149
U2AF2	chr19:40279560-40279561	0	0.135
U2AF2	chr19:40284874-40284875	0	-0.014
U2AF2	chr19:40230384-40230385	0	-1.855
U2AF2	chr19:40230802-40230803	0.063	0.823
U2AF2	chr19:40230849-40230850	0.389	-0.656
U2AF2	chr19:40230944-40230945	0	-1.522
U2AF2	chr19:40230963-40230964	0	-0.013
U2AF2	chr19:40230985-40230986	0	-1.21
U2AF2	chr19:40230986-40230987	0.001	0.042
U2AF2	chr19:40231153-40231154	0.01	2.177
U2AF2	chr19:40231154-40231155	0.001	-0.066
U2AF2	chr19:40231220-40231221	0	-3.556
U2AF2	chr19:40231431-40231432	0.005	0.103
U2AF2	chr19:40231659-40231660	0	-0.683
U2AF2	chr19:40231962-40231963	0.048	0.558
U2AF2	chr19:40232005-40232006	0	-1.084
U2AF2	chr19:40232056-40232057	0	-1.098
U2AF2	chr19:40232110-40232111	0.005	-0.085
U2AF2	chr19:40232160-40232161	0	-1.639
U2AF2	chr19:40232320-40232321	0.112	0.843
U2AF2	chr19:40232409-40232410	0.356	0.626
U2AF2	chr19:40232416-40232417	0.54	-0.009
U2AF2	chr19:40232458-40232459	0.001	0.102
U2AF2	chr19:40232483-40232484	0.429	0.361
U2AF2	chr19:40232487-40232488	0.016	0.242
U2AF2	chr19:40232597-40232598	0	-0.091
U2AF2	chr19:40232598-40232599	0	-0.15
U2AF2	chr19:40232647-40232648	0.021	0.441
U2AF2	chr19:40232683-40232685	0.9875	1.314
U2AF2	chr19:40232684-40232685	0.986	1.983
U2AF2	chr19:40232856-40232857	0	0.02
U2AF2	chr19:40232883-40232884	0	-0.068
U2AF2	chr19:40232886-40232887	0	-1.087
U2AF2	chr19:40232917-40232918	0	0.003
U2AF2	chr19:40232952-40232953	0.181	1.341
U2AF2	chr19:40233018-40233019	0.002	0.961
U2AF2	chr19:40233027-40233028	0.001	-0.108
U2AF2	chr19:40233049-40233050	0	-3.573
U2AF2	chr19:40233077-40233078	0.931	1.425
U2AF2	chr19:40233093-40233094	0.56	1.162
U2AF2	chr19:40233117-40233118	0.924	2.649
U2AF2	chr19:40233159-40233160	0	0.036
U2AF2	chr19:40233196-40233197	0.002	0.986
U2AF2	chr19:40233331-40233332	0	0.02
U2AF2	chr19:40233391-40233392	0.018	0.647
U2AF2	chr19:40233392-40233393	0.018	0.613
U2AF2	chr19:40233472-40233473	0	-1.255
U2AF2	chr19:40233496-40233498	0.3415	2.4715
U2AF2	chr19:40233657-40233658	0	-0.676
U2AF2	chr19:40233658-40233659	0	-0.244
U2AF2	chr19:40233695-40233696	0.003	0
U2AF2	chr19:40233717-40233718	0	-0.267
U2AF2	chr19:40233724-40233725	0	-1.001
U2AF2	chr19:40233743-40233744	0	0.309
U2AF2	chr19:40233774-40233775	0.004	-0.071
U2AF2	chr19:40233782-40233783	0.825	1.313
U2AF2	chr19:40233835-40233836	0.112	1.349
U2AF2	chr19:40233869-40233870	1	4.229
U2AF2	chr19:40234630-40234631	0	-2.234
U2AF2	chr19:40234631-40234632	0	-0.277
U2AF2	chr19:40234762-40234763	0	-0.198
U2AF2	chr19:40234840-40234841	0	0.022
U2AF2	chr19:40234068-40234069	0	-0.942
U2AF2	chr19:40234097-40234098	0.001	0.853
U2AF2	chr19:40234144-40234145	0.167	2.162
U2AF2	chr19:40234384-40234385	0	-2.777
U2AF2	chr19:40234392-40234393	0	-0.828
U2AF2	chr19:40234446-40234447	0	-0.79
U2AF2	chr19:40235794-40235795	0	-1.709
U2AF2	chr19:40235796-40235797	0	-0.547
U2AF2	chr19:40235809-40235810	0.003	1.149
U2AF2	chr19:40238845-40238846	0	0.164
U2AF2	chr19:40240172-40240173	0	0.026
U2AF2	chr19:40240175-40240176	0	-0.994
U2AF2	chr19:40240317-40240318	0.017	1.416
U2AF2	chr19:40246215-40246216	0	-1.051
U2AF2	chr19:40246219-40246220	0.003	0.195
U2AF2	chr19:40246233-40246234	0.012	0.883
U2AF2	chr19:40246289-40246290	0.54	0.286
U2AF2	chr19:40246290-40246291	0.578	0.322
U2AF2	chr19:40248609-40248610	0.02	0.231
U2AF2	chr19:40248611-40248612	0	-0.696
U2AF2	chr19:40248713-40248714	0	0.064
U2AF2	chr19:40249498-40249499	0	-1.882
U2AF2	chr19:40249547-40249548	0	-0.897
U2AF2	chr19:40250245-40250246	0.003	0.284
U2AF2	chr19:40250259-40250260	0.02	0.284
U2AF2	chr19:40250261-40250262	0.02	0.336
U2AF2	chr19:40250382-40250383	0.002	-0.61
U2AF2	chr19:40250399-40250400	0.02	0.336
U2AF2	chr19:40250437-40250438	0.005	-0.773
U2AF2	chr19:40250466-40250467	0.016	-0.714
U2AF2	chr19:40250712-40250713	0.001	-0.272
U2AF2	chr19:40250778-40250779	0.003	0.73
U2AF2	chr19:40250967-40250968	0	-1.639
U2AF2	chr19:40250993-40250994	0.002	-0.208
U2AF2	chr19:40251011-40251012	0.023	0.964
U2AF2	chr19:40251193-40251194	0.009	-0.037
U2AF2	chr19:40251205-40251206	0	-0.036
U2AF2	chr19:40251326-40251327	0.908	0.836
U2AF2	chr19:40251705-40251706	0.012	1.75
U2AF2	chr19:40252042-40252043	0	0.141
U2AF2	chr19:40252252-40252253	0.003	0.5
U2AF2	chr19:40253459-40253460	0.082	0.704
U2AF2	chr19:40253491-40253492	0	-0.801
U2AF2	chr19:40253529-40253530	0.084	1.977
U2AF2	chr19:40253790-40253791	0.009	0.634
U2AF2	chr19:40253942-40253943	0	-1.899
U2AF2	chr19:40254290-40254291	0.029	0.531
U2AF2	chr19:40254334-40254335	0.003	-0.378
U2AF2	chr19:40254363-40254364	0.09	0.44
U2AF2	chr19:40254366-40254367	0.104	0.502
U2AF2	chr19:40254527-40254528	0.001	-0.155
U2AF2	chr19:40254530-40254531	0.001	-0.875
U2AF2	chr19:40254586-40254587	0.003	-0.194
U2AF2	chr19:40254640-40254641	0	-0.911
U2AF2	chr19:40254785-40254786	0.008	0.538
U2AF2	chr19:40254787-40254788	0.002	-1.347
U2AF2	chr19:40254789-40254790	0	-1.333
U2AF2	chr19:40255009-40255010	0	-1.027
U2AF2	chr19:40255046-40255047	0.002	0.347
U2AF2	chr19:40255758-40255759	0.002	0.107
U2AF2	chr19:40256087-40256088	0	-0.075
U2AF2	chr19:40256127-40256129	0	-0.169
U2AF2	chr19:40258900-40258901	0.575	0.228
U2AF2	chr19:40259969-40259970	0.003	-0.98
U2AF2	chr19:40261580-40261581	0.121	0.266
U2AF2	chr19:40262197-40262198	0.006	-0.341
U2AF2	chr19:40265129-40265130	0	-0.153
U2AF2	chr19:40265798-40265799	0	-1.704
U2AF2	chr19:40265844-40265845	0.001	0.04
U2AF2	chr19:40265855-40265856	0.001	0.059
U2AF2	chr19:40265862-40265863	0.003	0.846
U2AF2	chr19:40265953-40265954	0	-0.043
U2AF2	chr19:40267063-40267064	0	-3.251
U2AF2	chr19:40267096-40267097	0	0.455
U2AF2	chr19:40267471-40267472	0.001	0.454
U2AF2	chr19:40267544-40267545	0.013	1.163
U2AF2	chr19:40267619-40267620	0	-2.302
U2AF2	chr19:40267682-40267683	0	-0.256
U2AF2	chr19:40267754-40267755	0	-1.348
U2AF2	chr19:40267877-40267878	0	0.013
U2AF2	chr19:40268558-40268559	0.975	0.741
U2AF2	chr19:40269178-40269179	0.207	0.807
U2AF2	chr19:40269371-40269372	0.002	0.821
U2AF2	chr19:40269645-40269646	0.001	0.431
U2AF2	chr19:40269843-40269844	0	-1.169
U2AF2	chr19:40269846-40269847	0	-0.708
U2AF2	chr19:40269854-40269855	0.001	0.735
U2AF2	chr19:40269908-40269909	0	-1.057
U2AF2	chr19:40269953-40269954	0	-0.73
U2AF2	chr19:40270023-40270024	0	-2.849
U2AF2	chr19:40270028-40270029	0	-1.052
U2AF2	chr19:40270133-40270134	0.001	0.549
U2AF2	chr19:40270175-40270176	0	-0.074
U2AF2	chr19:40270176-40270177	0	-0.738
U2AF2	chr19:40270771-40270772	0.014	-0.231
U2AF2	chr19:40270796-40270797	0.006	-0.672
U2AF2	chr19:40270797-40270798	0.007	0.347
U2AF2	chr19:40270823-40270824	0.005	0.365
U2AF2	chr19:40270825-40270826	0.004	0.347
U2AF2	chr19:40270828-40270829	0.001	-0.652
U2AF2	chr19:40271063-40271064	0.001	0.58
U2AF2	chr19:40271098-40271099	0	-0.331
U2AF2	chr19:40271099-40271100	0	-0.246
U2AF2	chr19:40271138-40271139	0.074	0.55
U2AF2	chr19:40271276-40271277	0.045	0.347
U2AF2	chr19:40271315-40271316	0.033	0.347
U2AF2	chr19:40271357-40271358	0.004	-0.686
U2AF2	chr19:40271361-40271362	0.005	-0.564
U2AF2	chr19:40271431-40271432	0.001	-0.217
U2AF2	chr19:40271627-40271628	0.001	0.448
U2AF2	chr19:40272283-40272284	0	-0.067
U2AF2	chr19:40272309-40272310	0	-0.402
U2AF2	chr19:40272315-40272316	0	0.114
U2AF2	chr19:40272330-40272331	0	-0.2
U2AF2	chr19:40273012-40273013	0.036	0.826
U2AF2	chr19:40273013-40273014	0.044	0.979
U2AF2	chr19:40273120-40273121	0	-0.298
U2AF2	chr19:40273218-40273219	0.004	0.793
U2AF2	chr19:40273229-40273230	0	-0.23
U2AF2	chr19:40273244-40273245	0.043	-0.003
U2AF2	chr19:40273255-40273256	0.003	-0.331
U2AF2	chr19:40273284-40273285	0.001	-1.726
U2AF2	chr19:40273337-40273338	0.001	0.007
U2AF2	chr19:40273341-40273342	0.003	0.872
U2AF2	chr19:40273342-40273343	0.002	0.036
U2AF2	chr19:40273407-40273408	0	-0.467
U2AF2	chr19:40273693-40273694	0	-0.935
U2AF2	chr19:40273869-40273870	0	-0.066
U2AF2	chr19:40273986-40273987	0	-0.216
U2AF2	chr19:40274031-40274032	0.073	1.439
U2AF2	chr19:40274138-40274139	0	0.258
U2AF2	chr19:40275654-40275655	0.001	-0.091
U2AF2	chr19:40275742-40275743	0	-0.368
U2AF2	chr19:40275764-40275765	0	0.109
U2AF2	chr19:40275933-40275934	0.034	0.205
U2AF2	chr19:40275999-40276000	0	-0.289
U2AF2	chr19:40276121-40276122	0.005	1.157
U2AF2	chr19:40276426-40276427	0	-1.715
U2AF2	chr19:40276434-40276435	0	-1.129
U2AF2	chr19:40276562-40276563	0.005	-0.42
U2AF2	chr19:40276768-40276769	0.195	0.322
U2AF2	chr19:40276796-40276797	0.31	0.284
U2AF2	chr19:40276798-40276799	0.356	-0.695
U2AF2	chr19:40276799-40276800	0.421	0.339
U2AF2	chr19:40276855-40276856	0.013	0.322
U2AF2	chr19:40277695-40277696	0	-2.044
U2AF2	chr19:40278020-40278022	0	-0.5995
U2AF2	chr19:40278054-40278055	0	0.014
U2AF2	chr19:40278068-40278069	0.008	0.095
U2AF2	chr19:40278073-40278074	0	0.003
U2AF2	chr19:40278783-40278784	0	-0.264
U2AF2	chr19:40278820-40278821	0.004	1.704
U2AF2	chr19:40278899-40278900	0	-0.225
U2AF2	chr19:40278912-40278913	0	-0.034
U2AF2	chr19:40279037-40279038	0	0.553
U2AF2	chr19:40279051-40279052	0	-0.419
U2AF2	chr19:40279746-40279747	0	0.028
U2AF2	chr19:40279786-40279787	0	0.268
U2AF2	chr19:40279901-40279902	0	-0.042
U2AF2	chr19:40279937-40279938	0	-0.433
U2AF2	chr19:40279942-40279943	0.003	0.328
U2AF2	chr19:40280284-40280285	0.003	0.928
U2AF2	chr19:40280622-40280623	0	-1.315
U2AF2	chr19:40280633-40280634	0	-1.416
U2AF2	chr19:40280681-40280682	0	-0.604
U2AF2	chr19:40280901-40280902	0	-0.11
U2AF2	chr19:40280963-40280964	0	-0.058
U2AF2	chr19:40281060-40281061	0	-0.27
U2AF2	chr19:40281106-40281107	0	-1.047
U2AF2	chr19:40281147-40281148	0	-1.485
U2AF2	chr19:40281274-40281275	0	-0.488
U2AF2	chr19:40281300-40281301	0	-0.799
U2AF2	chr19:40281394-40281395	0.022	0.65
U2AF2	chr19:40281395-40281396	0.016	0.65
U2AF2	chr19:40281468-40281469	0	-0.247
U2AF2	chr19:40282169-40282170	0	0.081
U2AF2	chr19:40282457-40282458	0	-0.305
U2AF2	chr19:40282511-40282512	0	-0.34
U2AF2	chr19:40282648-40282649	0.011	0.326
U2AF2	chr19:40283404-40283405	0	-0.035
U2AF2	chr19:40283418-40283419	0	-0.254
U2AF2	chr19:40283470-40283471	0	-0.739
U2AF2	chr19:40284251-40284252	0.089	0.282
U2AF2	chr19:40284252-40284253	0.094	1.484
U2AF2	chr19:40284457-40284458	0	-0.057
U2AF2	chr19:40284712-40284713	0.273	0.293
U2AF2	chr19:40284718-40284719	0.554	1.175
CDC40	chr19:40277679-40277760	0.00188889	-0.42679
CDC40	chr19:40280673-40280762	0.00204494	-0.315978
EFTUD2	chr19:40234934-40235040	0.0201887	-0.497302
EFTUD2	chr19:40234975-40235045	0.101057	-0.00148571
EFTUD2	chr19:40284868-40284936	0.000632353	-0.161662
EFTUD2	chr19:40233960-40233983	0.0878696	0.0842174
EFTUD2	chr19:40234240-40234286	0.000108696	-0.609674
EFTUD2	chr19:40235159-40235192	0.0923939	-0.00972727
EFTUD2	chr19:40238807-40238838	9.67742e-05	-0.553484
EFTUD2	chr19:40234150-40234221	0.00133803	-0.699746
EFTUD2	chr19:40284978-40285030	0.209846	0.510231
EFTUD2	chr19:40234044-40234084	7.5e-05	-0.593825
EFTUD2	chr19:40235826-40235844	0.00766667	-0.300389
HNRNPC	chr19:40273274-40273343	0.00124638	-0.251087
HNRNPK	chr19:40233356-40233417	0.0266557	-0.0887049
HNRNPK	chr19:40248527-40248613	0.00410465	-0.151953
HNRNPK	chr19:40256222-40256303	0.00764198	-0.373914
HNRNPK	chr19:40256045-40256083	0.00163158	-0.375632
HNRNPK	chr19:40256109-40256190	0.00364198	-0.109481
HNRNPK	chr19:40247919-40248001	0.000439024	-0.391854
HNRNPK	chr19:40255881-40255942	0.00891803	-0.119475
HNRNPM	chr19:40253540-40253591	0.00158824	-0.0752549
HNRNPM	chr19:40253592-40253643	0.00337255	-0.406196
HNRNPM	chr19:40253675-40253746	0.00266197	-0.158761
HNRNPM	chr19:40272016-40272094	0.00074359	-0.3615
HNRNPM	chr19:40272182-40272222	0.000575	-0.33235
HNRNPM	chr19:40272336-40272486	0.00555333	-0.452553
HNRNPM	chr19:40277728-40277818	0.00154444	-0.374789
HNRNPM	chr19:40283185-40283227	0.00197619	-0.0202619
HNRNPM	chr19:40283317-40283363	0.000913043	0.0301304
HNRNPM	chr19:40283423-40283487	0.0496563	0.0193125
HNRNPM	chr19:40283497-40283564	0.0610448	0.169015
HNRNPM	chr19:40283662-40283710	0.0141458	-0.0121875
HNRNPM	chr19:40283727-40283767	0.00095	-0.146475
HNRNPM	chr19:40283767-40283813	0.00469565	-0.0191304
HNRNPM	chr19:40284498-40284572	0.0305	0.169932
HNRNPM	chr19:40253594-40253650	0.00307143	-0.395
HNRNPM	chr19:40253663-40253744	0.00290123	-0.0996173
HNRNPM	chr19:40253819-40253862	0.00962791	-0.0864884
HNRNPM	chr19:40269649-40269748	0.00840404	-0.0722828
HNRNPM	chr19:40271819-40271847	0.00135714	-0.291929
HNRNPM	chr19:40272012-40272084	0.000652778	-0.417694
HNRNPM	chr19:40272175-40272229	0.000444444	-0.414741
HNRNPM	chr19:40272350-40272450	0.00759	-0.36924
HNRNPM	chr19:40272480-40272555	0.00838667	-0.541227
HNRNPM	chr19:40283184-40283228	0.00188636	-0.0231818
HNRNPM	chr19:40283318-40283371	0.000849057	0.0601509
HNRNPM	chr19:40283424-40283492	0.0471176	0.0642059
HNRNPM	chr19:40283506-40283567	0.111246	0.264574
HNRNPM	chr19:40283646-40283719	0.0336301	0.0805753
HNRNPM	chr19:40283742-40283817	0.0052	0.02644
HNRNPM	chr19:40284510-40284535	0.04844	0.2808
HNRNPM	chr19:40253591-40253639	0.003375	-0.466188
HNRNPM	chr19:40253651-40253739	0.00280682	-0.0740114
HNRNPM	chr19:40253819-40253860	0.00978049	-0.143537
HNRNPM	chr19:40254953-40255046	0.00384946	-0.0782043
HNRNPM	chr19:40272031-40272067	0.00116667	-0.377278
HNRNPM	chr19:40272187-40272219	0.00065625	-0.187156
HNRNPM	chr19:40272350-40272474	0.00612097	-0.483468
HNRNPM	chr19:40277638-40277714	0.00140789	-0.541868
HNRNPM	chr19:40277714-40277822	0.00139815	-0.352981
HNRNPM	chr19:40283186-40283225	0.00212821	0.0615128
HNRNPM	chr19:40283653-40283710	0.0258947	0.0744912
HNRNPM	chr19:40283741-40283822	0.00565432	0.0640741
HNRNPM	chr19:40284502-40284538	0.0363333	0.151111
HNRNPM	chr19:40265857-40265964	0.00676636	-0.220252
HNRNPM	chr19:40271808-40271840	0.0294687	-0.0431563
HNRNPM	chr19:40271877-40271913	0.00130556	-0.326083
HNRNPM	chr19:40272016-40272097	0.000740741	-0.337593
HNRNPM	chr19:40272190-40272228	0.000605263	-0.287263
HNRNPM	chr19:40272281-40272329	0.00191667	-0.193313
HNRNPM	chr19:40272353-40272455	0.00744118	-0.416725
HNRNPM	chr19:40283196-40283226	0.000233333	-0.0785333
HNRNPM	chr19:40283330-40283370	0.000975	0.15005
HNRNPM	chr19:40283377-40283397	0.0042	0.1383
HNRNPM	chr19:40283428-40283486	0.0547931	0.0601724
HNRNPM	chr19:40283665-40283717	0.00878846	-0.0756731
HNRNPM	chr19:40283771-40283814	0.00611628	-0.0366744
HNRNPM	chr19:40284510-40284548	0.0571842	0.314658
HNRNPM	chr19:40284596-40284641	0.0844667	0.110044
NCBP2	chr19:40285195-40285359	0.725354	0.762439
NCBP2	chr19:40279256-40279319	0.631683	0.963381
NCBP2	chr19:40285272-40285348	0.502737	0.4
NCBP2	chr19:40284893-40284924	0.000870968	-0.0130323
NCBP2	chr19:40285299-40285355	0.802304	0.925393
NCBP2	chr19:40285267-40285361	0.581074	0.541426
NCBP2	chr19:40277432-40277546	0.000745614	-0.44543
PRPF8	chr19:40240048-40240101	0.850283	4.88962
PRPF8	chr19:40256841-40256923	0.0522073	0.00504878
PRPF8	chr19:40256656-40256707	0.000960784	-0.338275
PRPF8	chr19:40256824-40256862	0.000526316	-0.324684
RBM22	chr19:40234981-40235018	0.000756757	-0.467351
RBM22	chr19:40234973-40235023	0.0006	-0.69346
RBM22	chr19:40256837-40256898	0.0072623	-0.0985902
RBM22	chr19:40265124-40265191	0.0091194	0.068597
SF3A3	chr19:40233963-40234005	0.0475952	-0.282119
SF3A3	chr19:40234049-40234103	0.000111111	-1.00344
SF3B1	chr19:40230993-40231003	0.0025	0.0879
SF3B1	chr19:40231003-40231034	0.00167742	-0.0737742
SF3B1	chr19:40232487-40232522	0.00662857	0.224571
SF3B1	chr19:40231365-40231372	0.00228571	0.236429
SF3B1	chr19:40231372-40231397	0.00016	-0.31912
SF3B1	chr19:40231711-40231721	0.0001	-0.464
SF3B1	chr19:40231721-40231753	0.00146875	-0.329469
SF3B1	chr19:40232825-40232864	0.375949	0.820821
SF3B1	chr19:40234599-40234609	0.0843	-0.0627
SF3B1	chr19:40234609-40234640	3.22581e-05	-0.922258
SF3B1	chr19:40240486-40240492	0.000833333	-0.0456667
SF3B1	chr19:40240492-40240513	0.111524	0.126095
SF3B1	chr19:40253933-40253940	0.000857143	-0.328286
SF3B1	chr19:40253940-40253961	0.00819048	0.116429
SF3B1	chr19:40254191-40254196	0.0006	-0.4246
SF3B1	chr19:40254196-40254212	0.0003125	-0.0251875
SF3B1	chr19:40263987-40264028	0.00321951	-0.975244
SF3B1	chr19:40272517-40272522	0.0002	-0.415
SF3B1	chr19:40272522-40272538	0.0015625	-0.114125
SF3B1	chr19:40279873-40279925	0.00280769	-0.0863269
SF3B1	chr19:40280392-40280435	0.380302	0.534535
SF3B1	chr19:40280644-40280653	0.00122222	-0.618444
SF3B1	chr19:40280653-40280684	0.000354839	-0.608484
SF3B1	chr19:40258554-40258591	0.00913514	-0.250189
SF3B1	chr19:40263869-40263876	0	-0.500286
SF3B1	chr19:40263876-40263900	0.000791667	-0.379292
SF3B4	chr19:40265341-40265421	0.172825	0.144212
SF3B4	chr19:40234611-40234644	3.0303e-05	-0.827576
SF3B4	chr19:40234002-40234081	0.000265823	-0.635329
SF3B4	chr19:40234365-40234402	8.10811e-05	-0.959216
SF3B4	chr19:40233999-40234122	0.000203252	-0.818179
SF3B4	chr19:40234005-40234068	0.000333333	-0.593413
SF3B4	chr19:40234163-40234213	0.0019	-0.64422
SF3B4	chr19:40234032-40234077	0.000377778	-0.554622
SRSF1	chr19:40242534-40242618	0.679833	2.9063
SRSF1	chr19:40233433-40233493	0.0292667	-0.28345
SRSF1	chr19:40233634-40233661	0.027037	-0.149407
SRSF9	chr19:40233433-40233542	0.0295963	-0.386991
U2AF1	chr19:40233484-40233564	0.0184375	-0.549925
HNRNPC	chr19:40230993-40231013	0.0031	0.1218
HNRNPC	chr19:40231133-40231153	0.0015	0.0633
HNRNPC	chr19:40231253-40231273	0.00175	-0.14665
HNRNPC	chr19:40231453-40231473	0.001	-0.11355
HNRNPC	chr19:40231593-40231613	0.0114	-0.0145
HNRNPC	chr19:40231773-40231813	0.0011	-0.2088
HNRNPC	chr19:40231793-40231813	0.00175	-0.2037
HNRNPC	chr19:40232773-40232793	0.00035	-0.7378
HNRNPC	chr19:40232953-40232973	0.45465	0.9602
HNRNPC	chr19:40239553-40239573	0.0002	-0.1841
HNRNPC	chr19:40240573-40240593	0.01805	-0.0983
HNRNPC	chr19:40240613-40240633	0.00025	-0.5002
HNRNPC	chr19:40250513-40250533	0.0078	-0.02405
HNRNPC	chr19:40263973-40263993	0.0009	-0.6464
HNRNPC	chr19:40269273-40269293	0.0093	0.01485
HNRNPC	chr19:40270433-40270453	0.00125	0.1767
HNRNPC	chr19:40271533-40271553	0.00165	-0.1231
HNRNPC	chr19:40271673-40271693	0.0007	-0.54885
HNRNPC	chr19:40271673-40271713	0.004675	-0.216175
HNRNPC	chr19:40271773-40271793	0.21045	0.2398
HNRNPC	chr19:40276273-40276293	0.00275	0.15835
HNRNPC	chr19:40277173-40277193	0.00035	-0.16265
HNRNPC	chr19:40277213-40277233	0.0009	-0.15295
HNRNPC	chr19:40278673-40278693	0.0024	-0.2672
HNRNPC	chr19:40279833-40279853	0.001	0.05575
HNRNPC	chr19:40280293-40280313	0.0145	0.28755
HNRNPC	chr19:40281293-40281313	0.0004	-0.3416
HNRNPC	chr19:40281673-40281693	0.0015	-0.0844
HNRNPC	chr19:40281733-40281753	5e-05	-0.0519
HNRNPC	chr19:40283273-40283293	0.00625	0.2044
HNRNPC	chr19:40283993-40284013	0.0042	-0.05755
HNRNPC	chr19:40284313-40284333	0.6766	0.6074
