# Supplementary material for: Transcriptome-wide decoding the roles of aberrant splicing in melanoma MAPK-targeted resistance evolution
Source: EMBO Rep. 2025 Jul 18;26(16):4180–96. doi: 10.1038/s44319-025-00521-6 (PMC12373858; doi:10.1038/s44319-025-00521-6)
Supplement: Supplementary file 10 — Source data Fig. 1 [file 44319_2025_521_MOESM10_ESM.zip]

Archive with 20 entries (11 files):
- Figure 1/
- Figure 1/1A/
- Figure 1/1A/Fig1A_DP_VS_baseline_5type_piestats_2024-05-24.csv
- Figure 1/1A/Fig1A_Melonama_VS_melanocyte_5type_piestats_2024-05-24.csv
- Figure 1/1A/Fig1A_Nevus_VS_melanocyte_5type_piestats_2024-05-24.csv
- Figure 1/1A/Fig1A_nevus_VS_melanoma_5type_piestats_2024-05-24.csv
- Figure 1/1B/
- Figure 1/1B/Fig1B_DP_SkipandDonw_DEAS_hist_plot_2024-05-24.csv
- Figure 1/1C/
- Figure 1/1C/Fig1C_isoform_numbers_2024-05-20.csv
- Figure 1/1D/
- Figure 1/1D/Fig1D_isoform_intersct_2024-05-20.csv
- Figure 1/1E/
- Figure 1/1E/Fig1E_DEI_BBH_ecdf_2024-05-20.csv
- Figure 1/1F/
- Figure 1/1F/Fig1f_DEI_barplot_2024-05-20.csv
- Figure 1/1G/
- Figure 1/1G/Fig1G_geneset_upsets_2024-05-20.csv
- Figure 1/1H/
- Figure 1/1H/Fig1h_DEI_point_2024-05-20.csv
