# Supplementary material for: Transcriptome-wide decoding the roles of aberrant splicing in melanoma MAPK-targeted resistance evolution
Source: EMBO Rep. 2025 Jul 18;26(16):4180–96. doi: 10.1038/s44319-025-00521-6 (PMC12373858; doi:10.1038/s44319-025-00521-6)
Supplement: Supplementary file 10 — Source data Fig. 1 [file 44319_2025_521_MOESM10_ESM.zip › Figure 1/1A/Fig1A_DP_VS_baseline_5type_piestats_2024-05-24.csv]

means	medians	AS_type
2331.40909090909	2216	SE
469.022727272727	233	MXE
324.090909090909	268	A3SS
410.886363636364	232	RI
238.704545454545	190	A5SS
