# Supplementary material for: Transcriptome-wide decoding the roles of aberrant splicing in melanoma MAPK-targeted resistance evolution
Source: EMBO Rep. 2025 Jul 18;26(16):4180–96. doi: 10.1038/s44319-025-00521-6 (PMC12373858; doi:10.1038/s44319-025-00521-6)
Supplement: Supplementary file 10 — Source data Fig. 1 [file 44319_2025_521_MOESM10_ESM.zip › Figure 1/1A/Fig1A_Melonama_VS_melanocyte_5type_piestats_2024-05-24.csv]

ID	GeneID	geneSymbol	chr	strand	IncLevelDifference	FDR	AS_type	uniqID
168	ENSG00000197381	ADARB1	chr21	+	0.15	0.0131018180413114	SE	ADARB1_chr21_+_SE_168
267	ENSG00000157601	MX1	chr21	+	0.197	0	SE	MX1_chr21_+_SE_267
398	ENSG00000205581	HMGN1	chr21	-	0.216	0	SE	HMGN1_chr21_-_SE_398
407	ENSG00000205581	HMGN1	chr21	-	-0.164	9.52545250987923e-06	SE	HMGN1_chr21_-_SE_407
409	ENSG00000205581	HMGN1	chr21	-	0.114	0.01157082166884	SE	HMGN1_chr21_-_SE_409
459	ENSG00000157540	DYRK1A	chr21	+	0.237	5.48273714915889e-06	SE	DYRK1A_chr21_+_SE_459
482	ENSG00000157540	DYRK1A	chr21	+	-0.289	3.88771123593531e-10	SE	DYRK1A_chr21_+_SE_482
817	ENSG00000180530	NRIP1	chr21	-	-0.151	9.61305974536221e-12	SE	NRIP1_chr21_-_SE_817
818	ENSG00000180530	NRIP1	chr21	-	-0.365	2.79849287595799e-06	SE	NRIP1_chr21_-_SE_818
1181	ENSG00000075234	TTC38	chr22	+	-0.109	1.95483567533929e-07	SE	TTC38_chr22_+_SE_1181
1917	ENSG00000128309	MPST	chr22	+	0.105	0.0266667427062833	SE	MPST_chr22_+_SE_1917
1918	ENSG00000128309	MPST	chr22	+	0.202	1.11656836001432e-12	SE	MPST_chr22_+_SE_1918
2001	ENSG00000100320	RBFOX2	chr22	-	0.114	3.07766424211026e-09	SE	RBFOX2_chr22_-_SE_2001
2187	ENSG00000100150	DEPDC5	chr22	+	-0.14	0.00369931922475801	SE	DEPDC5_chr22_+_SE_2187
2247	ENSG00000198089	SFI1	chr22	+	0.26	0.0163192263678453	SE	SFI1_chr22_+_SE_2247
2384	ENSG00000183963	SMTN	chr22	+	0.134	0.000141658142023943	SE	SMTN_chr22_+_SE_2384
2395	ENSG00000253352	TUG1	chr22	+	-0.106	0.00480133728403156	SE	TUG1_chr22_+_SE_2395
2630	ENSG00000100209	HSCB	chr22	+	0.292	1.79599847464733e-06	SE	HSCB_chr22_+_SE_2630
2712	ENSG00000244625	MIATNB	chr22	+	0.22	0.00163557467221898	SE	MIATNB_chr22_+_SE_2712
2852	ENSG00000099991	CABIN1	chr22	+	-0.106	3.75587354422904e-07	SE	CABIN1_chr22_+_SE_2852
3054	ENSG00000099889	ARVCF	chr22	-	-0.147	0.000824141221841633	SE	ARVCF_chr22_-_SE_3054
3137	ENSG00000215193	PEX26	chr22	+	0.192	1.44798925591287e-12	SE	PEX26_chr22_+_SE_3137
3163	ENSG00000099968	BCL2L13	chr22	+	0.111	0	SE	BCL2L13_chr22_+_SE_3163
3419	ENSG00000204519	ZNF551	chr19	+	0.234	9.7885774290806e-06	SE	ZNF551_chr19_+_SE_3419
3427	ENSG00000121417	ZNF211	chr19	+	0.146	0.0251447538609547	SE	ZNF211_chr19_+_SE_3427
3640	ENSG00000186230	ZNF749	chr19	+	0.339	2.23715406520479e-08	SE	ZNF749_chr19_+_SE_3640
3641	ENSG00000186230	ZNF749	chr19	+	0.258	2.07833047980755e-09	SE	ZNF749_chr19_+_SE_3641
3839	ENSG00000197619	ZNF615	chr19	-	-0.359	0.00263182177681726	SE	ZNF615_chr19_-_SE_3839
3840	ENSG00000197619	ZNF615	chr19	-	-0.204	0.000640852512254661	SE	ZNF615_chr19_-_SE_3840
4079	ENSG00000074219	TEAD2	chr19	-	-0.18	1.39219660351433e-10	SE	TEAD2_chr19_-_SE_4079
4095	ENSG00000130529	TRPM4	chr19	+	0.149	4.28128106249126e-07	SE	TRPM4_chr19_+_SE_4095
4152	ENSG00000087076	HSD17B14	chr19	-	0.133	0.00095102707194491	SE	HSD17B14_chr19_-_SE_4152
4157	ENSG00000063180	CA11	chr19	-	0.191	5.78867693917429e-09	SE	CA11_chr19_-_SE_4157
4215	ENSG00000105483	CARD8	chr19	-	-0.125	0.000144946712081705	SE	CARD8_chr19_-_SE_4215
4243	ENSG00000105483	CARD8	chr19	-	0.185	0.00124744417153751	SE	CARD8_chr19_-_SE_4243
4245	ENSG00000105483	CARD8	chr19	-	0.141	0.000762018615592163	SE	CARD8_chr19_-_SE_4245
4308	ENSG00000105327	BBC3	chr19	-	0.262	2.77995747756263e-05	SE	BBC3_chr19_-_SE_4308
4310	ENSG00000105327	BBC3	chr19	-	0.213	0.000207378225701355	SE	BBC3_chr19_-_SE_4310
4380	ENSG00000268434	AC011530.1	chr19	-	-0.15	0.00093820705818044	SE	AC011530.1_chr19_-_SE_4380
4558	ENSG00000167637	ZNF283	chr19	+	0.336	8.41189376174177e-10	SE	ZNF283_chr19_+_SE_4558
4654	ENSG00000076928	ARHGEF1	chr19	+	-0.168	0	SE	ARHGEF1_chr19_+_SE_4654
4701	ENSG00000167601	AXL	chr19	+	0.16	0.00687802155576613	SE	AXL_chr19_+_SE_4701
4816	ENSG00000105204	DYRK1B	chr19	-	0.195	0.00377466366642397	SE	DYRK1B_chr19_-_SE_4816
5063	ENSG00000181666	ZNF875	chr19	+	0.111	7.60953545697363e-06	SE	ZNF875_chr19_+_SE_5063
5128	ENSG00000181666	ZNF875	chr19	+	-0.134	0.0226497695055072	SE	ZNF875_chr19_+_SE_5128
5163	ENSG00000245680	ZNF585B	chr19	-	0.382	2.89025375689516e-06	SE	ZNF585B_chr19_-_SE_5163
5168	ENSG00000198453	ZNF568	chr19	+	0.2	0.00483950582250495	SE	ZNF568_chr19_+_SE_5168
5221	ENSG00000167635	ZNF146	chr19	+	0.128	0.00189790128799788	SE	ZNF146_chr19_+_SE_5221
5330	ENSG00000161265	U2AF1L4	chr19	-	0.117	0.000815688174530257	SE	U2AF1L4_chr19_-_SE_5330
5332	ENSG00000161265	U2AF1L4	chr19	-	0.187	7.97335318549508e-06	SE	U2AF1L4_chr19_-_SE_5332
5347	ENSG00000267120	AD000671.2	chr19	-	0.43	1.00264368478567e-12	SE	AD000671.2_chr19_-_SE_5347
5439	ENSG00000161249	DMKN	chr19	-	-0.163	4.5197110532728e-05	SE	DMKN_chr19_-_SE_5439
5461	ENSG00000161249	DMKN	chr19	-	0.207	0.000720976308751771	SE	DMKN_chr19_-_SE_5461
5471	ENSG00000161249	DMKN	chr19	-	-0.172	1.70717817675948e-05	SE	DMKN_chr19_-_SE_5471
5540	ENSG00000089356	FXYD3	chr19	+	0.349	7.63495711028841e-08	SE	FXYD3_chr19_+_SE_5540
5600	ENSG00000257103	LSM14A	chr19	+	0.113	0	SE	LSM14A_chr19_+_SE_5600
5626	ENSG00000178904	DPY19L3	chr19	+	-0.206	0	SE	DPY19L3_chr19_+_SE_5626
5627	ENSG00000178904	DPY19L3	chr19	+	-0.217	7.61908053828135e-09	SE	DPY19L3_chr19_+_SE_5627
5674	ENSG00000105176	URI1	chr19	+	0.147	7.75785717583558e-06	SE	URI1_chr19_+_SE_5674
5675	ENSG00000105176	URI1	chr19	+	0.143	0.00018007945885683	SE	URI1_chr19_+_SE_5675
5876	ENSG00000081665	ZNF506	chr19	-	0.111	0.00126463977033216	SE	ZNF506_chr19_-_SE_5876
5925	ENSG00000167491	GATAD2A	chr19	+	-0.162	5.0705803627914e-05	SE	GATAD2A_chr19_+_SE_5925
5929	ENSG00000167491	GATAD2A	chr19	+	-0.154	0.0487408966149752	SE	GATAD2A_chr19_+_SE_5929
5985	ENSG00000105676	ARMC6	chr19	+	-0.217	3.25809213016838e-10	SE	ARMC6_chr19_+_SE_5985
5987	ENSG00000105676	ARMC6	chr19	+	-0.192	0.00203249821099773	SE	ARMC6_chr19_+_SE_5987
6120	ENSG00000105640	RPL18A	chr19	+	0.942	0	SE	RPL18A_chr19_+_SE_6120
6231	ENSG00000099330	OCEL1	chr19	+	-0.249	1.85168641920883e-08	SE	OCEL1_chr19_+_SE_6231
6270	ENSG00000099331	MYO9B	chr19	+	0.287	0	SE	MYO9B_chr19_+_SE_6270
6352	ENSG00000011451	WIZ	chr19	-	-0.279	1.33856125051963e-13	SE	WIZ_chr19_-_SE_6352
6357	ENSG00000011451	WIZ	chr19	-	-0.147	5.16008461025469e-07	SE	WIZ_chr19_-_SE_6357
6450	ENSG00000123146	ADGRE5	chr19	+	-0.285	0.000102242979217391	SE	ADGRE5_chr19_+_SE_6450
6514	ENSG00000104907	TRMT1	chr19	-	0.111	1.16532521503175e-05	SE	TRMT1_chr19_-_SE_6514
6653	ENSG00000197647	ZNF433	chr19	-	0.2	0.0221618622404406	SE	ZNF433_chr19_-_SE_6653
6766	ENSG00000133460	SLC2A11	chr22	+	-0.24	1.72724155102783e-06	SE	SLC2A11_chr22_+_SE_6766
6767	ENSG00000133460	SLC2A11	chr22	+	-0.222	0.0026492886313012	SE	SLC2A11_chr22_+_SE_6767
6775	ENSG00000100410	PHF5A	chr22	-	0.202	1.24981655183761e-10	SE	PHF5A_chr22_-_SE_6775
6907	ENSG00000129351	ILF3	chr19	+	-0.206	4.4426196932546e-11	SE	ILF3_chr19_+_SE_6907
6943	ENSG00000130734	ATG4D	chr19	+	-0.109	2.21755533046005e-05	SE	ATG4D_chr19_+_SE_6943
6944	ENSG00000130734	ATG4D	chr19	+	-0.109	3.61797577772024e-05	SE	ATG4D_chr19_+_SE_6944
6945	ENSG00000130734	ATG4D	chr19	+	-0.108	2.60458384297284e-05	SE	ATG4D_chr19_+_SE_6945
7033	ENSG00000127452	FBXL12	chr19	-	-0.159	0.00489913478458912	SE	FBXL12_chr19_-_SE_7033
7122	ENSG00000270011	ZNF559-ZNF177	chr19	+	0.243	0.000566861653148073	SE	ZNF559-ZNF177_chr19_+_SE_7122
7123	ENSG00000270011	ZNF559-ZNF177	chr19	+	0.305	0.00167514682522834	SE	ZNF559-ZNF177_chr19_+_SE_7123
7382	ENSG00000105426	PTPRS	chr19	-	-0.11	0.010148974566299	SE	PTPRS_chr19_-_SE_7382
7410	ENSG00000127663	KDM4B	chr19	+	-0.261	0.0093374674156667	SE	KDM4B_chr19_+_SE_7410
7622	ENSG00000115268	RPS15	chr19	+	0.117	0.0161277210074251	SE	RPS15_chr19_+_SE_7622
7643	ENSG00000099622	CIRBP	chr19	+	0.116	0.0191085562935534	SE	CIRBP_chr19_+_SE_7643
7644	ENSG00000099622	CIRBP	chr19	+	0.116	0.0132086758930693	SE	CIRBP_chr19_+_SE_7644
7646	ENSG00000167470	MIDN	chr19	+	-0.232	7.42597413331379e-10	SE	MIDN_chr19_+_SE_7646
7962	ENSG00000149657	LSM14B	chr20	+	0.137	0.000120991988931673	SE	LSM14B_chr20_+_SE_7962
8175	ENSG00000000419	DPM1	chr20	-	0.102	0.0090740677120622	SE	DPM1_chr20_-_SE_8175
8218	ENSG00000064607	SUGP2	chr19	-	-0.211	0.0359895904393933	SE	SUGP2_chr19_-_SE_8218
8219	ENSG00000064607	SUGP2	chr19	-	-0.21	0.00101594550204435	SE	SUGP2_chr19_-_SE_8219
8220	ENSG00000064607	SUGP2	chr19	-	-0.21	0.00214833757391698	SE	SUGP2_chr19_-_SE_8220
8278	ENSG00000124198	ARFGEF2	chr20	+	0.157	0.000353657524578129	SE	ARFGEF2_chr20_+_SE_8278
8473	ENSG00000062598	ELMO2	chr20	-	0.111	9.487771658877e-10	SE	ELMO2_chr20_-_SE_8473
8603	ENSG00000100330	MTMR3	chr22	+	0.12	0.00956753653919096	SE	MTMR3_chr22_+_SE_8603
8610	ENSG00000124104	SNX21	chr20	+	0.19	3.66835269143168e-05	SE	SNX21_chr20_+_SE_8610
8611	ENSG00000124104	SNX21	chr20	+	0.106	2.54718949596313e-07	SE	SNX21_chr20_+_SE_8611
8614	ENSG00000124104	SNX21	chr20	+	0.21	1.73932410996235e-09	SE	SNX21_chr20_+_SE_8614
8875	ENSG00000174306	ZHX3	chr20	-	-0.127	0.0015941533108028	SE	ZHX3_chr20_-_SE_8875
8977	ENSG00000196756	SNHG17	chr20	-	0.415	0.00542908938450077	SE	SNHG17_chr20_-_SE_8977
9212	ENSG00000126005	MMP24OS	chr20	-	0.181	0.0100166433059589	SE	MMP24OS_chr20_-_SE_9212
9285	ENSG00000078747	ITCH	chr20	+	0.251	4.59251012875072e-06	SE	ITCH_chr20_+_SE_9285
9620	ENSG00000282826	FRG1CP	chr20	-	0.154	0.0444162430171305	SE	FRG1CP_chr20_-_SE_9620
9634	ENSG00000282826	FRG1CP	chr20	-	0.103	0.0196906120224444	SE	FRG1CP_chr20_-_SE_9634
9649	ENSG00000100997	ABHD12	chr20	-	0.259	0	SE	ABHD12_chr20_-_SE_9649
9783	ENSG00000188559	RALGAPA2	chr20	-	-0.127	0.00159779158623158	SE	RALGAPA2_chr20_-_SE_9783
10315	ENSG00000101266	CSNK2A1	chr20	-	0.209	0.00415397242078698	SE	CSNK2A1_chr20_-_SE_10315
10563	ENSG00000134444	RELCH	chr18	+	0.515	0	SE	RELCH_chr18_+_SE_10563
10564	ENSG00000134444	RELCH	chr18	+	0.146	0	SE	RELCH_chr18_+_SE_10564
10569	ENSG00000134444	RELCH	chr18	+	-0.306	0	SE	RELCH_chr18_+_SE_10569
10791	ENSG00000141646	SMAD4	chr18	+	0.163	0	SE	SMAD4_chr18_+_SE_10791
10879	ENSG00000265681	RPL17	chr18	-	0.118	0.00597652397004668	SE	RPL17_chr18_-_SE_10879
10969	ENSG00000167220	HDHD2	chr18	-	0.104	0	SE	HDHD2_chr18_-_SE_10969
11245	ENSG00000134759	ELP2	chr18	+	-0.305	5.51045228520399e-05	SE	ELP2_chr18_+_SE_11245
11958	ENSG00000134278	SPIRE1	chr18	-	-0.156	0	SE	SPIRE1_chr18_-_SE_11958
12091	ENSG00000283103	AC010642.2	chr19	-	0.249	0.000139823404108213	SE	AC010642.2_chr19_-_SE_12091
12428	ENSG00000132199	ENOSF1	chr18	-	0.19	1.30114897101315e-08	SE	ENOSF1_chr18_-_SE_12428
12434	ENSG00000132199	ENOSF1	chr18	-	0.256	0	SE	ENOSF1_chr18_-_SE_12434
12662	ENSG00000169660	HEXD	chr17	+	0.243	0.00479500211504712	SE	HEXD_chr17_+_SE_12662
12723	ENSG00000169689	CENPX	chr17	-	-0.167	9.6885560028834e-08	SE	CENPX_chr17_-_SE_12723
12724	ENSG00000169689	CENPX	chr17	-	-0.117	0.00713334718216057	SE	CENPX_chr17_-_SE_12724
12879	ENSG00000175866	BAIAP2	chr17	+	-0.134	0.0146125891946827	SE	BAIAP2_chr17_+_SE_12879
13028	ENSG00000173918	C1QTNF1	chr17	+	0.453	2.39447684096133e-08	SE	C1QTNF1_chr17_+_SE_13028
13091	ENSG00000055483	AC022966.1	chr17	-	0.197	1.28320916319652e-06	SE	AC022966.1_chr17_-_SE_13091
13114	ENSG00000108669	CYTH1	chr17	-	-0.221	0.00038986686787493	SE	CYTH1_chr17_-_SE_13114
13245	ENSG00000184640	SEPTIN9	chr17	+	0.74	0	SE	SEPTIN9_chr17_+_SE_13245
13278	ENSG00000181038	METTL23	chr17	+	-0.202	0.0186455333422375	SE	METTL23_chr17_+_SE_13278
13296	ENSG00000182534	MXRA7	chr17	-	0.207	1.88970581404999e-11	SE	MXRA7_chr17_-_SE_13296
13597	ENSG00000133193	FAM104A	chr17	-	0.424	0	SE	FAM104A_chr17_-_SE_13597
13686	ENSG00000154265	ABCA5	chr17	-	0.122	0.0151951225530483	SE	ABCA5_chr17_-_SE_13686
14015	ENSG00000101363	MANBAL	chr20	+	0.238	3.89960779728448e-07	SE	MANBAL_chr20_+_SE_14015
14106	ENSG00000198231	DDX42	chr17	+	0.106	1.14066132046735e-09	SE	DDX42_chr17_+_SE_14106
14142	ENSG00000266173	STRADA	chr17	-	0.229	2.1043951639813e-05	SE	STRADA_chr17_-_SE_14142
14145	ENSG00000266173	STRADA	chr17	-	0.213	0.0468819187659655	SE	STRADA_chr17_-_SE_14145
14151	ENSG00000198909	MAP3K3	chr17	+	-0.184	3.02993298756551e-05	SE	MAP3K3_chr17_+_SE_14151
14254	ENSG00000146872	TLK2	chr17	+	-0.212	6.69604346163002e-05	SE	TLK2_chr17_+_SE_14254
14255	ENSG00000146872	TLK2	chr17	+	-0.239	4.41019073111897e-10	SE	TLK2_chr17_+_SE_14255
14369	ENSG00000068097	HEATR6	chr17	-	0.117	0.000163647211029528	SE	HEATR6_chr17_-_SE_14369
15019	ENSG00000108439	PNPO	chr17	+	0.119	2.72257108386893e-07	SE	PNPO_chr17_+_SE_15019
15021	ENSG00000108439	PNPO	chr17	+	0.122	1.87143486566416e-08	SE	PNPO_chr17_+_SE_15021
15022	ENSG00000108439	PNPO	chr17	+	0.255	1.03503524848677e-11	SE	PNPO_chr17_+_SE_15022
15171	ENSG00000225190	PLEKHM1	chr17	-	0.18	0.000378176345104212	SE	PLEKHM1_chr17_-_SE_15171
15307	ENSG00000196562	SULF2	chr20	-	0.168	2.17550845063619e-13	SE	SULF2_chr20_-_SE_15307
15647	ENSG00000168259	DNAJC7	chr17	-	-0.414	0.00593453587964437	SE	DNAJC7_chr17_-_SE_15647
15941	ENSG00000274211	SOCS7	chr17	+	0.177	0.0222486508066311	SE	SOCS7_chr17_+_SE_15941
15990	ENSG00000275066	SYNRG	chr17	-	-0.123	0.026554197730724	SE	SYNRG_chr17_-_SE_15990
16047	ENSG00000278540	ACACA	chr17	-	-0.132	8.38246917775027e-06	SE	ACACA_chr17_-_SE_16047
16069	ENSG00000278535	DHRS11	chr17	+	0.133	0.000263973589405388	SE	DHRS11_chr17_+_SE_16069
16072	ENSG00000278535	DHRS11	chr17	+	0.123	0.000345653658730428	SE	DHRS11_chr17_+_SE_16072
16114	ENSG00000278259	MYO19	chr17	-	-0.115	2.82066228013408e-11	SE	MYO19_chr17_-_SE_16114
16341	ENSG00000185158	LRRC37B	chr17	+	-0.149	2.86543990130233e-11	SE	LRRC37B_chr17_+_SE_16341
16561	ENSG00000196535	MYO18A	chr17	-	0.501	0	SE	MYO18A_chr17_-_SE_16561
16576	ENSG00000196535	MYO18A	chr17	-	-0.275	0.00105625376448264	SE	MYO18A_chr17_-_SE_16576
16640	ENSG00000132589	FLOT2	chr17	-	0.228	0.00699326140732306	SE	FLOT2_chr17_-_SE_16640
16868	ENSG00000212719	LINC02693	chr17	-	-0.123	6.32028326014724e-11	SE	LINC02693_chr17_-_SE_16868
16918	ENSG00000128487	SPECC1	chr17	+	-0.185	0.0113231240912941	SE	SPECC1_chr17_+_SE_16918
16935	ENSG00000108599	AKAP10	chr17	-	0.173	0	SE	AKAP10_chr17_-_SE_16935
17029	ENSG00000159147	DONSON	chr21	-	-0.217	0.0326863610616464	SE	DONSON_chr21_-_SE_17029
17139	ENSG00000108448	TRIM16L	chr17	+	0.16	3.41138469690072e-05	SE	TRIM16L_chr17_+_SE_17139
17292	ENSG00000133030	MPRIP	chr17	+	0.347	0	SE	MPRIP_chr17_+_SE_17292
17340	ENSG00000255104	AC005324.4	chr17	+	-0.284	0.0055715110846514	SE	AC005324.4_chr17_+_SE_17340
17435	ENSG00000065559	MAP2K4	chr17	+	-0.143	0.000122468317704682	SE	MAP2K4_chr17_+_SE_17435
17506	ENSG00000197128	ZNF772	chr19	-	0.139	0.000676114333053237	SE	ZNF772_chr19_-_SE_17506
17588	ENSG00000166579	NDEL1	chr17	+	0.151	1.0430243824845e-05	SE	NDEL1_chr17_+_SE_17588
17621	ENSG00000178999	AURKB	chr17	-	0.457	2.44099155085318e-12	SE	AURKB_chr17_-_SE_17621
17624	ENSG00000178999	AURKB	chr17	-	0.438	1.17254862920046e-11	SE	AURKB_chr17_-_SE_17624
17627	ENSG00000178999	AURKB	chr17	-	0.282	4.98120438405627e-09	SE	AURKB_chr17_-_SE_17627
17628	ENSG00000130208	APOC1	chr19	+	-0.225	1.08625114675211e-10	SE	APOC1_chr19_+_SE_17628
17818	ENSG00000161955	TNFSF13	chr17	+	0.225	1.28607278408027e-07	SE	TNFSF13_chr17_+_SE_17818
18017	ENSG00000108523	RNF167	chr17	+	0.102	0.00225413668732829	SE	RNF167_chr17_+_SE_18017
18019	ENSG00000108523	RNF167	chr17	+	0.127	0.00110493412251545	SE	RNF167_chr17_+_SE_18019
18020	ENSG00000108523	RNF167	chr17	+	0.151	0.0273686487548851	SE	RNF167_chr17_+_SE_18020
18761	ENSG00000197912	SPG7	chr16	+	0.345	0.00129061982234741	SE	SPG7_chr16_+_SE_18761
18763	ENSG00000197912	SPG7	chr16	+	-0.129	0	SE	SPG7_chr16_+_SE_18763
18765	ENSG00000197912	SPG7	chr16	+	-0.135	0	SE	SPG7_chr16_+_SE_18765
18767	ENSG00000197912	SPG7	chr16	+	-0.153	0	SE	SPG7_chr16_+_SE_18767
18854	ENSG00000172530	BANP	chr16	+	0.118	0.000454142173795342	SE	BANP_chr16_+_SE_18854
18855	ENSG00000172530	BANP	chr16	+	0.113	0.000507974038299901	SE	BANP_chr16_+_SE_18855
18875	ENSG00000172530	BANP	chr16	+	-0.178	6.35737114018101e-05	SE	BANP_chr16_+_SE_18875
19074	ENSG00000140950	MEAK7	chr16	-	-0.134	0.00404762020162366	SE	MEAK7_chr16_-_SE_19074
19619	ENSG00000167377	ZNF23	chr16	-	0.356	0.000211837450482893	SE	ZNF23_chr16_-_SE_19619
19685	ENSG00000260537	AC012184.2	chr16	+	-0.123	0.0190308559627246	SE	AC012184.2_chr16_+_SE_19685
19687	ENSG00000157349	DDX19B	chr16	+	-0.171	0.00341119607226684	SE	DDX19B_chr16_+_SE_19687
19726	ENSG00000090857	PDPR	chr16	+	0.142	0.000307529174132109	SE	PDPR_chr16_+_SE_19726
19758	ENSG00000196696	AC009022.1	chr16	-	-0.275	0.01936920555865	SE	AC009022.1_chr16_-_SE_19758
19764	ENSG00000196696	AC009022.1	chr16	-	0.343	0.00233153068709895	SE	AC009022.1_chr16_-_SE_19764
19790	ENSG00000198373	WWP2	chr16	+	0.202	0.00484301906884575	SE	WWP2_chr16_+_SE_19790
19892	ENSG00000168802	CHTF8	chr16	-	0.113	8.00071175917594e-09	SE	CHTF8_chr16_-_SE_19892
19965	ENSG00000103064	SLC7A6	chr16	+	0.15	0.00945618416838363	SE	SLC7A6_chr16_+_SE_19965
19969	ENSG00000103064	SLC7A6	chr16	+	0.157	0.0105202665730728	SE	SLC7A6_chr16_+_SE_19969
19972	ENSG00000103064	SLC7A6	chr16	+	0.174	0.000550144351884901	SE	SLC7A6_chr16_+_SE_19972
20393	ENSG00000159593	NAE1	chr16	-	-0.153	1.37743254397504e-07	SE	NAE1_chr16_-_SE_20393
20396	ENSG00000159593	NAE1	chr16	-	0.148	8.15052942220116e-10	SE	NAE1_chr16_-_SE_20396
20408	ENSG00000159593	NAE1	chr16	-	0.375	7.59486999365697e-05	SE	NAE1_chr16_-_SE_20408
20412	ENSG00000159593	NAE1	chr16	-	0.375	7.73099888688677e-05	SE	NAE1_chr16_-_SE_20412
20784	ENSG00000083799	CYLD	chr16	+	0.212	3.77693972933823e-07	SE	CYLD_chr16_+_SE_20784
21065	ENSG00000260549	MT1L	chr16	+	0.162	2.57073051317189e-08	SE	MT1L_chr16_+_SE_21065
21487	ENSG00000132530	XAF1	chr17	+	-0.202	4.19197203771079e-07	SE	XAF1_chr17_+_SE_21487
21779	ENSG00000090905	TNRC6A	chr16	+	-0.141	0.00283475584821665	SE	TNRC6A_chr16_+_SE_21779
22037	ENSG00000011638	TMEM159	chr16	+	0.212	0	SE	TMEM159_chr16_+_SE_22037
22205	ENSG00000134419	RPS15A	chr16	-	0.258	4.9751884941937e-05	SE	RPS15A_chr16_-_SE_22205
22390	ENSG00000157045	NTAN1	chr16	-	-0.166	0.0465525900254208	SE	NTAN1_chr16_-_SE_22390
22450	ENSG00000103429	BFAR	chr16	+	-0.193	2.37591700141569e-10	SE	BFAR_chr16_+_SE_22450
23026	ENSG00000129197	RPAIN	chr17	+	-0.125	0.000264243481746425	SE	RPAIN_chr17_+_SE_23026
23031	ENSG00000129197	RPAIN	chr17	+	-0.152	2.86079951852124e-07	SE	RPAIN_chr17_+_SE_23031
23035	ENSG00000129197	RPAIN	chr17	+	0.139	3.11677491666546e-07	SE	RPAIN_chr17_+_SE_23035
23036	ENSG00000129197	RPAIN	chr17	+	-0.223	1.80853782804425e-11	SE	RPAIN_chr17_+_SE_23036
23082	ENSG00000006194	ZNF263	chr16	+	0.257	0.0165363096584283	SE	ZNF263_chr16_+_SE_23082
23083	ENSG00000006194	ZNF263	chr16	+	0.251	0.00368549503419321	SE	ZNF263_chr16_+_SE_23083
23084	ENSG00000006194	ZNF263	chr16	+	0.134	0.00272182089202702	SE	ZNF263_chr16_+_SE_23084
23286	ENSG00000100379	KCTD17	chr22	+	-0.204	3.15231174496899e-12	SE	KCTD17_chr22_+_SE_23286
23289	ENSG00000100379	KCTD17	chr22	+	-0.189	1.74889211798714e-07	SE	KCTD17_chr22_+_SE_23289
23345	ENSG00000063854	HAGH	chr16	-	0.159	9.08355995604025e-09	SE	HAGH_chr16_-_SE_23345
23553	ENSG00000103227	LMF1	chr16	-	-0.115	1.83677345506143e-05	SE	LMF1_chr16_-_SE_23553
23585	ENSG00000007376	RPUSD1	chr16	-	0.102	2.93337760489911e-10	SE	RPUSD1_chr16_-_SE_23585
23671	ENSG00000130731	METTL26	chr16	-	0.105	0.00910189431496096	SE	METTL26_chr16_-_SE_23671
23781	ENSG00000185596	WASH3P	chr15	+	-0.564	1.30604253087138e-12	SE	WASH3P_chr15_+_SE_23781
23783	ENSG00000185596	WASH3P	chr15	+	-0.547	6.41037516366259e-08	SE	WASH3P_chr15_+_SE_23783
23818	ENSG00000186272	ZNF17	chr19	+	0.182	4.09811255335602e-07	SE	ZNF17_chr19_+_SE_23818
24609	ENSG00000140612	SEC11A	chr15	-	0.151	0.000105729098114522	SE	SEC11A_chr15_-_SE_24609
24610	ENSG00000140612	SEC11A	chr15	-	0.422	0	SE	SEC11A_chr15_-_SE_24610
24809	ENSG00000172345	STARD5	chr15	-	0.124	0.000484856167358748	SE	STARD5_chr15_-_SE_24809
24954	ENSG00000166557	TMED3	chr15	+	-0.245	0.0348207938534306	SE	TMED3_chr15_+_SE_24954
25140	ENSG00000140374	ETFA	chr15	-	0.104	4.60864290202221e-14	SE	ETFA_chr15_-_SE_25140
25142	ENSG00000140374	ETFA	chr15	-	0.263	0.0100248904385988	SE	ETFA_chr15_-_SE_25142
25385	ENSG00000178761	FAM219B	chr15	-	0.149	1.96356393255999e-06	SE	FAM219B_chr15_-_SE_25385
25697	ENSG00000137831	UACA	chr15	-	0.112	5.11701084256836e-08	SE	UACA_chr15_-_SE_25697
25851	ENSG00000260007	AC107871.1	chr15	-	-0.397	2.03603197233914e-06	SE	AC107871.1_chr15_-_SE_25851
26003	ENSG00000138614	INTS14	chr15	-	0.116	2.94112737403717e-05	SE	INTS14_chr15_-_SE_26003
26262	ENSG00000259316	AC087632.2	chr15	-	-0.153	0	SE	AC087632.2_chr15_-_SE_26262
26357	ENSG00000140455	USP3	chr15	+	0.103	8.47998032080796e-05	SE	USP3_chr15_+_SE_26357
26389	ENSG00000140416	TPM1	chr15	+	-0.25	5.44057944256293e-08	SE	TPM1_chr15_+_SE_26389
26399	ENSG00000140416	TPM1	chr15	+	0.297	0.000249012867186165	SE	TPM1_chr15_+_SE_26399
26412	ENSG00000140416	TPM1	chr15	+	0.233	9.64072176406e-05	SE	TPM1_chr15_+_SE_26412
26507	ENSG00000137776	SLTM	chr15	-	0.144	1.31138022228034e-05	SE	SLTM_chr15_-_SE_26507
27096	ENSG00000166262	FAM227B	chr15	-	-0.141	0.000923230115952197	SE	FAM227B_chr15_-_SE_27096
27398	ENSG00000138606	SHF	chr15	-	-0.24	4.38969485430403e-05	SE	SHF_chr15_-_SE_27398
27400	ENSG00000138606	SHF	chr15	-	-0.232	0.000408176209777842	SE	SHF_chr15_-_SE_27400
27694	ENSG00000166887	VPS39	chr15	-	-0.123	0	SE	VPS39_chr15_-_SE_27694
28274	ENSG00000128463	EMC4	chr15	+	-0.122	5.74704340816501e-09	SE	EMC4_chr15_+_SE_28274
28330	ENSG00000248905	FMN1	chr15	-	-0.24	1.52243711730813e-06	SE	FMN1_chr15_-_SE_28330
28336	ENSG00000248905	FMN1	chr15	-	-0.275	4.38911078275832e-07	SE	FMN1_chr15_-_SE_28336
28337	ENSG00000248905	FMN1	chr15	-	-0.105	0	SE	FMN1_chr15_-_SE_28337
28525	ENSG00000125846	ZNF133	chr20	+	-0.21	0.0431263551104482	SE	ZNF133_chr20_+_SE_28525
28533	ENSG00000125846	ZNF133	chr20	+	0.22	0.0154290681223183	SE	ZNF133_chr20_+_SE_28533
28534	ENSG00000125846	ZNF133	chr20	+	0.226	0.0443185817019294	SE	ZNF133_chr20_+_SE_28534
28631	ENSG00000114062	UBE3A	chr15	-	0.169	3.6821818890146e-09	SE	UBE3A_chr15_-_SE_28631
28634	ENSG00000114062	UBE3A	chr15	-	0.122	1.84224704690931e-05	SE	UBE3A_chr15_-_SE_28634
28636	ENSG00000114062	UBE3A	chr15	-	0.122	1.6452612693051e-05	SE	UBE3A_chr15_-_SE_28636
28639	ENSG00000114062	UBE3A	chr15	-	0.126	3.47548725174237e-05	SE	UBE3A_chr15_-_SE_28639
28640	ENSG00000114062	UBE3A	chr15	-	0.144	8.05463413137876e-09	SE	UBE3A_chr15_-_SE_28640
28644	ENSG00000114062	UBE3A	chr15	-	0.187	9.41404663973009e-11	SE	UBE3A_chr15_-_SE_28644
28657	ENSG00000114062	UBE3A	chr15	-	0.148	3.20362681627475e-05	SE	UBE3A_chr15_-_SE_28657
28694	ENSG00000100227	POLDIP3	chr22	-	0.143	0.000910220834645187	SE	POLDIP3_chr22_-_SE_28694
28801	ENSG00000184619	KRBA2	chr17	-	0.125	0.0142010769014684	SE	KRBA2_chr17_-_SE_28801
28836	ENSG00000140157	NIPA2	chr15	+	0.231	0	SE	NIPA2_chr15_+_SE_28836
28837	ENSG00000140157	NIPA2	chr15	+	0.178	6.22685839440697e-10	SE	NIPA2_chr15_+_SE_28837
28842	ENSG00000140157	NIPA2	chr15	+	0.237	5.46526921149637e-11	SE	NIPA2_chr15_+_SE_28842
28845	ENSG00000140157	NIPA2	chr15	+	0.154	0.00174394259473539	SE	NIPA2_chr15_+_SE_28845
28846	ENSG00000140157	NIPA2	chr15	+	0.157	3.06242039099591e-06	SE	NIPA2_chr15_+_SE_28846
28852	ENSG00000140157	NIPA2	chr15	+	0.109	0.0488067679601886	SE	NIPA2_chr15_+_SE_28852
28976	ENSG00000181409	AATK	chr17	-	-0.157	0.00335748205203011	SE	AATK_chr17_-_SE_28976
29090	ENSG00000185347	TEDC1	chr14	+	0.179	0.000104827213149437	SE	TEDC1_chr14_+_SE_29090
29305	ENSG00000126214	KLC1	chr14	+	0.115	0.00370202492867619	SE	KLC1_chr14_+_SE_29305
29321	ENSG00000198752	CDC42BPB	chr14	-	0.154	1.37259160127024e-06	SE	CDC42BPB_chr14_-_SE_29321
29654	ENSG00000140105	WARS1	chr14	-	-0.188	0.00984934971180811	SE	WARS1_chr14_-_SE_29654
29779	ENSG00000100744	GSKIP	chr14	+	0.205	1.61235889252588e-10	SE	GSKIP_chr14_+_SE_29779
30167	ENSG00000133943	DGLUCY	chr14	+	-0.123	0.0164919202034795	SE	DGLUCY_chr14_+_SE_30167
30284	ENSG00000165533	TTC8	chr14	+	0.29	0	SE	TTC8_chr14_+_SE_30284
30329	ENSG00000100722	ZC3H14	chr14	+	-0.182	8.90140959951839e-05	SE	ZC3H14_chr14_+_SE_30329
30623	ENSG00000088367	EPB41L1	chr20	+	-0.367	0.000113009767304261	SE	EPB41L1_chr20_+_SE_30623
30625	ENSG00000088367	EPB41L1	chr20	+	-0.243	0.0482392671421968	SE	EPB41L1_chr20_+_SE_30625
30716	ENSG00000119686	FLVCR2	chr14	+	0.183	0.000157479530263725	SE	FLVCR2_chr14_+_SE_30716
30781	ENSG00000119640	ACYP1	chr14	-	0.123	3.78134868364055e-08	SE	ACYP1_chr14_-_SE_30781
30838	ENSG00000119596	YLPM1	chr14	+	0.162	1.69268863167831e-06	SE	YLPM1_chr14_+_SE_30838
30921	ENSG00000119661	DNAL1	chr14	+	0.202	7.12244467632147e-07	SE	DNAL1_chr14_+_SE_30921
30960	ENSG00000133961	NUMB	chr14	-	-0.166	0	SE	NUMB_chr14_-_SE_30960
30964	ENSG00000133961	NUMB	chr14	-	0.105	0.000207378225701355	SE	NUMB_chr14_-_SE_30964
30989	ENSG00000074621	SLC24A1	chr15	+	0.178	0.0463947936838643	SE	SLC24A1_chr15_+_SE_30989
31596	ENSG00000126456	IRF3	chr19	-	-0.198	0.00250404879691415	SE	IRF3_chr19_-_SE_31596
31805	ENSG00000159322	ADPGK	chr15	-	0.108	4.27564119892393e-05	SE	ADPGK_chr15_-_SE_31805
31826	ENSG00000007541	PIGQ	chr16	+	-0.16	0.00920882247381776	SE	PIGQ_chr16_+_SE_31826
31863	ENSG00000070269	TMEM260	chr14	+	0.119	0.0238476762912436	SE	TMEM260_chr14_+_SE_31863
31872	ENSG00000070269	TMEM260	chr14	+	0.111	0.0447377743445457	SE	TMEM260_chr14_+_SE_31872
31891	ENSG00000100296	THOC5	chr22	-	0.105	0.000354339668854739	SE	THOC5_chr22_-_SE_31891
31906	ENSG00000100296	THOC5	chr22	-	-0.242	0	SE	THOC5_chr22_-_SE_31906
32510	ENSG00000150527	MIA2	chr14	+	0.142	7.09398330465876e-06	SE	MIA2_chr14_+_SE_32510
32555	ENSG00000092208	GEMIN2	chr14	+	0.16	4.18341823858746e-09	SE	GEMIN2_chr14_+_SE_32555
33182	ENSG00000213923	CSNK1E	chr22	-	-0.102	6.92368212718371e-13	SE	CSNK1E_chr22_-_SE_33182
33201	ENSG00000092330	TINF2	chr14	-	0.122	7.4422542528527e-10	SE	TINF2_chr14_-_SE_33201
33380	ENSG00000187630	DHRS4L2	chr14	+	-0.232	3.64051592291433e-11	SE	DHRS4L2_chr14_+_SE_33380
33390	ENSG00000157326	DHRS4	chr14	+	0.317	0.0119306183565052	SE	DHRS4_chr14_+_SE_33390
33395	ENSG00000215256	DHRS4-AS1	chr14	-	-0.224	0.000348336518648849	SE	DHRS4-AS1_chr14_-_SE_33395
33570	ENSG00000100461	RBM23	chr14	-	0.115	2.79061932136633e-05	SE	RBM23_chr14_-_SE_33570
33783	ENSG00000092199	HNRNPC	chr14	-	0.202	2.62331644169058e-06	SE	HNRNPC_chr14_-_SE_33783
33791	ENSG00000092199	HNRNPC	chr14	-	0.142	0	SE	HNRNPC_chr14_-_SE_33791
33852	ENSG00000165795	NDRG2	chr14	-	0.227	0.0222370608597542	SE	NDRG2_chr14_-_SE_33852
33925	ENSG00000092094	OSGEP	chr14	-	0.105	0.0284658385581812	SE	OSGEP_chr14_-_SE_33925
33941	ENSG00000129566	TEP1	chr14	-	0.207	0.000164972059866931	SE	TEP1_chr14_-_SE_33941
34506	ENSG00000088448	ANKRD10	chr13	-	-0.121	0.000720976308751771	SE	ANKRD10_chr13_-_SE_34506
34615	ENSG00000270181	BIVM-ERCC5	chr13	+	0.104	0.0144987138214292	SE	BIVM-ERCC5_chr13_+_SE_34615
34616	ENSG00000270181	BIVM-ERCC5	chr13	+	-0.163	0.00299632080356869	SE	BIVM-ERCC5_chr13_+_SE_34616
34668	ENSG00000125246	CLYBL	chr13	+	0.135	1.08710239935353e-06	SE	CLYBL_chr13_+_SE_34668
35222	ENSG00000136153	LMO7	chr13	+	0.336	0	SE	LMO7_chr13_+_SE_35222
35596	ENSG00000102796	DHRS12	chr13	-	0.105	0.00160101183052267	SE	DHRS12_chr13_-_SE_35596
35830	ENSG00000123179	EBPL	chr13	-	0.228	0.000371936354490261	SE	EBPL_chr13_-_SE_35830
36053	ENSG00000170919	TPT1-AS1	chr13	+	-0.214	1.26021861233043e-06	SE	TPT1-AS1_chr13_+_SE_36053
36209	ENSG00000214078	CPNE1	chr20	-	0.157	3.14039932042033e-05	SE	CPNE1_chr20_-_SE_36209
36210	ENSG00000214078	CPNE1	chr20	-	0.109	3.13439187674914e-05	SE	CPNE1_chr20_-_SE_36210
36215	ENSG00000214078	CPNE1	chr20	-	0.198	2.11281195838577e-06	SE	CPNE1_chr20_-_SE_36215
36424	ENSG00000120662	MTRF1	chr13	-	-0.133	2.33076481983686e-09	SE	MTRF1_chr13_-_SE_36424
36594	ENSG00000120685	PROSER1	chr13	-	0.109	5.55950294409959e-07	SE	PROSER1_chr13_-_SE_36594
36663	ENSG00000141012	GALNS	chr16	-	-0.113	0.000312971404932526	SE	GALNS_chr16_-_SE_36663
36959	ENSG00000189403	HMGB1	chr13	-	0.11	0.0156028401220362	SE	HMGB1_chr13_-_SE_36959
37109	ENSG00000122033	MTIF3	chr13	-	-0.104	0.00114746395483085	SE	MTIF3_chr13_-_SE_37109
37412	ENSG00000214941	ZSWIM7	chr17	-	0.144	0.00176398192983772	SE	ZSWIM7_chr17_-_SE_37412
37489	ENSG00000186866	POFUT2	chr21	-	-0.108	0.0202532090056302	SE	POFUT2_chr21_-_SE_37489
37520	ENSG00000032742	IFT88	chr13	+	-0.13	5.14227408424383e-05	SE	IFT88_chr13_+_SE_37520
37802	ENSG00000177192	PUS1	chr12	+	0.383	3.6672746091458e-06	SE	PUS1_chr12_+_SE_37802
37889	ENSG00000266835	GAPLINC	chr18	+	-0.213	0.0225957189957302	SE	GAPLINC_chr18_+_SE_37889
38128	ENSG00000168778	TCTN2	chr12	+	0.106	0.00433906359205755	SE	TCTN2_chr12_+_SE_38128
38159	ENSG00000183955	KMT5A	chr12	+	-0.355	1.52342203288552e-12	SE	KMT5A_chr12_+_SE_38159
39093	ENSG00000089022	MAPKAPK5	chr12	+	0.215	0	SE	MAPKAPK5_chr12_+_SE_39093
39202	ENSG00000105700	KXD1	chr19	+	0.181	0.00279132841903603	SE	KXD1_chr19_+_SE_39202
39238	ENSG00000111237	VPS29	chr12	-	0.182	0	SE	VPS29_chr12_-_SE_39238
39242	ENSG00000111237	VPS29	chr12	-	0.101	0.0392689045039187	SE	VPS29_chr12_-_SE_39242
39363	ENSG00000165949	IFI27	chr14	+	0.103	1.98221160388779e-06	SE	IFI27_chr14_+_SE_39363
39366	ENSG00000165949	IFI27	chr14	+	0.111	4.21996217534564e-13	SE	IFI27_chr14_+_SE_39366
39521	ENSG00000176834	VSIG10	chr12	-	-0.209	0.0080411232904709	SE	VSIG10_chr12_-_SE_39521
39626	ENSG00000084112	SSH1	chr12	-	0.259	0	SE	SSH1_chr12_-_SE_39626
40139	ENSG00000166130	IKBIP	chr12	-	0.139	0.00212220799111007	SE	IKBIP_chr12_-_SE_40139
40208	ENSG00000111144	LTA4H	chr12	-	0.131	2.1212762386382e-06	SE	LTA4H_chr12_-_SE_40208
40226	ENSG00000023516	AKAP11	chr13	+	0.214	1.08020740228193e-08	SE	AKAP11_chr13_+_SE_40226
40295	ENSG00000028203	VEZT	chr12	+	0.126	1.63561761174958e-05	SE	VEZT_chr12_+_SE_40295
40298	ENSG00000028203	VEZT	chr12	+	0.131	2.83693118137352e-08	SE	VEZT_chr12_+_SE_40298
40299	ENSG00000028203	VEZT	chr12	+	0.118	1.07972257594682e-05	SE	VEZT_chr12_+_SE_40299
40301	ENSG00000028203	VEZT	chr12	+	0.172	4.60864290202221e-14	SE	VEZT_chr12_+_SE_40301
40303	ENSG00000028203	VEZT	chr12	+	0.168	1.73620122499652e-07	SE	VEZT_chr12_+_SE_40303
40395	ENSG00000173588	CEP83	chr12	-	-0.248	0.000594324485317277	SE	CEP83_chr12_-_SE_40395
40479	ENSG00000257621	PSMA3-AS1	chr14	-	-0.164	0.00491158301355192	SE	PSMA3-AS1_chr14_-_SE_40479
40488	ENSG00000257621	PSMA3-AS1	chr14	-	0.124	0.00199955884269056	SE	PSMA3-AS1_chr14_-_SE_40488
40496	ENSG00000257621	PSMA3-AS1	chr14	-	-0.273	4.47393273140116e-05	SE	PSMA3-AS1_chr14_-_SE_40496
40497	ENSG00000257621	PSMA3-AS1	chr14	-	-0.245	1.08427560913725e-05	SE	PSMA3-AS1_chr14_-_SE_40497
40523	ENSG00000167766	ZNF83	chr19	-	0.263	0.0426992409377891	SE	ZNF83_chr19_-_SE_40523
40525	ENSG00000167766	ZNF83	chr19	-	0.245	0.0350239901322588	SE	ZNF83_chr19_-_SE_40525
40528	ENSG00000167766	ZNF83	chr19	-	0.273	0.0323426044513744	SE	ZNF83_chr19_-_SE_40528
40608	ENSG00000139323	POC1B	chr12	-	-0.123	0.0132438754002915	SE	POC1B_chr12_-_SE_40608
40643	ENSG00000049130	KITLG	chr12	-	0.107	8.38026606255076e-07	SE	KITLG_chr12_-_SE_40643
40742	ENSG00000167291	TBC1D16	chr17	-	0.125	0.0311562657886647	SE	TBC1D16_chr17_-_SE_40742
40817	ENSG00000058272	PPP1R12A	chr12	-	0.134	0	SE	PPP1R12A_chr12_-_SE_40817
40821	ENSG00000058272	PPP1R12A	chr12	-	-0.194	0.0484169990883998	SE	PPP1R12A_chr12_-_SE_40821
41121	ENSG00000101126	ADNP	chr20	-	-0.331	0.0150450480521291	SE	ADNP_chr20_-_SE_41121
41415	ENSG00000174099	MSRB3	chr12	+	-0.152	0.0484515436956072	SE	MSRB3_chr12_+_SE_41415
41604	ENSG00000135655	USP15	chr12	+	-0.2	0.00288544197871951	SE	USP15_chr12_+_SE_41604
42036	ENSG00000092841	MYL6	chr12	+	0.244	0.000109889693927695	SE	MYL6_chr12_+_SE_42036
42039	ENSG00000092841	MYL6	chr12	+	0.353	0	SE	MYL6_chr12_+_SE_42039
42104	ENSG00000111540	RAB5B	chr12	+	-0.211	0	SE	RAB5B_chr12_+_SE_42104
42265	ENSG00000182796	TMEM198B	chr12	+	0.183	7.37299107838059e-06	SE	TMEM198B_chr12_+_SE_42265
42449	ENSG00000123415	SMUG1	chr12	-	-0.199	2.26145621471884e-05	SE	SMUG1_chr12_-_SE_42449
42463	ENSG00000123415	SMUG1	chr12	-	-0.14	0.0276178284451194	SE	SMUG1_chr12_-_SE_42463
42602	ENSG00000197111	PCBP2	chr12	+	-0.15	0.000495842915852919	SE	PCBP2_chr12_+_SE_42602
42640	ENSG00000123349	PFDN5	chr12	+	0.114	0	SE	PFDN5_chr12_+_SE_42640
42643	ENSG00000123349	PFDN5	chr12	+	0.251	0	SE	PFDN5_chr12_+_SE_42643
42649	ENSG00000123349	PFDN5	chr12	+	0.172	1.62932192019711e-05	SE	PFDN5_chr12_+_SE_42649
42654	ENSG00000123349	PFDN5	chr12	+	0.19	1.14053546274244e-07	SE	PFDN5_chr12_+_SE_42654
43589	ENSG00000134283	PPHLN1	chr12	+	0.107	9.83355534610416e-08	SE	PPHLN1_chr12_+_SE_43589
43594	ENSG00000134283	PPHLN1	chr12	+	0.179	9.80173442376154e-05	SE	PPHLN1_chr12_+_SE_43594
43771	ENSG00000139116	KIF21A	chr12	-	0.552	0	SE	KIF21A_chr12_-_SE_43771
43849	ENSG00000139132	FGD4	chr12	+	-0.184	0.000515166713687273	SE	FGD4_chr12_+_SE_43849
43933	ENSG00000170456	DENND5B	chr12	-	-0.295	6.4681498983612e-08	SE	DENND5B_chr12_-_SE_43933
44200	ENSG00000064115	TM7SF3	chr12	-	0.18	0.000287822055336	SE	TM7SF3_chr12_-_SE_44200
44986	ENSG00000212127	TAS2R14	chr12	-	0.232	6.76946692775137e-06	SE	TAS2R14_chr12_-_SE_44986
45329	ENSG00000089818	NECAP1	chr12	+	0.152	0.0165380182071257	SE	NECAP1_chr12_+_SE_45329
45542	ENSG00000221926	TRIM16	chr17	-	-0.175	0.0031262444937434	SE	TRIM16_chr17_-_SE_45542
45543	ENSG00000221926	TRIM16	chr17	-	-0.133	0.0192035393580062	SE	TRIM16_chr17_-_SE_45543
45558	ENSG00000221926	TRIM16	chr17	-	0.107	6.41666313753461e-05	SE	TRIM16_chr17_-_SE_45558
45560	ENSG00000221926	TRIM16	chr17	-	0.185	8.1301926226458e-05	SE	TRIM16_chr17_-_SE_45560
45561	ENSG00000221926	TRIM16	chr17	-	0.15	1.06657787033757e-05	SE	TRIM16_chr17_-_SE_45561
45579	ENSG00000126746	ZNF384	chr12	-	-0.126	2.00210242537861e-05	SE	ZNF384_chr12_-_SE_45579
45620	ENSG00000100099	HPS4	chr22	-	0.197	0.0244120386224155	SE	HPS4_chr22_-_SE_45620
45832	ENSG00000111224	PARP11	chr12	-	0.275	6.03895217242067e-07	SE	PARP11_chr12_-_SE_45832
45847	ENSG00000011105	TSPAN9	chr12	+	0.109	2.1065559917492e-05	SE	TSPAN9_chr12_+_SE_45847
45909	ENSG00000088833	NSFL1C	chr20	-	0.34	0	SE	NSFL1C_chr20_-_SE_45909
46069	ENSG00000082805	ERC1	chr12	+	0.118	0.0183643502945018	SE	ERC1_chr12_+_SE_46069
46071	ENSG00000082805	ERC1	chr12	+	0.18	0.048542263103304	SE	ERC1_chr12_+_SE_46071
46644	ENSG00000107938	EDRF1	chr10	+	0.201	0.00622027963244196	SE	EDRF1_chr10_+_SE_46644
46849	ENSG00000107679	PLEKHA1	chr10	+	0.204	2.05157001197514e-05	SE	PLEKHA1_chr10_+_SE_46849
46858	ENSG00000107679	PLEKHA1	chr10	+	0.529	0	SE	PLEKHA1_chr10_+_SE_46858
46859	ENSG00000107679	PLEKHA1	chr10	+	0.545	0	SE	PLEKHA1_chr10_+_SE_46859
47331	ENSG00000165813	CCDC186	chr10	-	0.187	0.000204798031792047	SE	CCDC186_chr10_-_SE_47331
47408	ENSG00000108061	SHOC2	chr10	+	-0.137	9.24195922681426e-13	SE	SHOC2_chr10_+_SE_47408
47425	ENSG00000214413	BBIP1	chr10	-	-0.102	0.0100231797264603	SE	BBIP1_chr10_-_SE_47425
47454	ENSG00000119950	MXI1	chr10	+	0.188	0	SE	MXI1_chr10_+_SE_47454
47474	ENSG00000148700	ADD3	chr10	+	0.308	1.78463325009731e-06	SE	ADD3_chr10_+_SE_47474
47508	ENSG00000148700	ADD3	chr10	+	-0.181	0	SE	ADD3_chr10_+_SE_47508
47612	ENSG00000065613	SLK	chr10	+	-0.213	0	SE	SLK_chr10_+_SE_47612
47655	ENSG00000173915	ATP5MD	chr10	-	-0.214	2.22390996259256e-05	SE	ATP5MD_chr10_-_SE_47655
47708	ENSG00000076685	NT5C2	chr10	-	-0.201	7.76143652162269e-07	SE	NT5C2_chr10_-_SE_47708
47768	ENSG00000138111	MFSD13A	chr10	+	0.32	0.0261375325526359	SE	MFSD13A_chr10_+_SE_47768
47908	ENSG00000166169	POLL	chr10	-	0.243	1.55713428483013e-08	SE	POLL_chr10_-_SE_47908
47936	ENSG00000166169	POLL	chr10	-	0.213	5.15289391050196e-05	SE	POLL_chr10_-_SE_47936
47941	ENSG00000166169	POLL	chr10	-	0.283	1.1082754393597e-11	SE	POLL_chr10_-_SE_47941
47945	ENSG00000166169	POLL	chr10	-	0.137	0.0378477183448168	SE	POLL_chr10_-_SE_47945
47949	ENSG00000166169	POLL	chr10	-	0.139	0.000175058613843029	SE	POLL_chr10_-_SE_47949
48002	ENSG00000055950	MRPL43	chr10	-	0.37	1.65924490397524e-06	SE	MRPL43_chr10_-_SE_48002
48210	ENSG00000166024	R3HCC1L	chr10	+	0.24	0.000581900689627983	SE	R3HCC1L_chr10_+_SE_48210
48213	ENSG00000166024	R3HCC1L	chr10	+	0.107	0.000124082922759887	SE	R3HCC1L_chr10_+_SE_48213
48424	ENSG00000177853	ZNF518A	chr10	+	0.239	3.33761244344152e-06	SE	ZNF518A_chr10_+_SE_48424
48488	ENSG00000095637	SORBS1	chr10	-	-0.116	3.73001840062076e-05	SE	SORBS1_chr10_-_SE_48488
48510	ENSG00000095637	SORBS1	chr10	-	0.383	0	SE	SORBS1_chr10_-_SE_48510
48699	ENSG00000138119	MYOF	chr10	-	0.157	0	SE	MYOF_chr10_-_SE_48699
49023	ENSG00000182473	EXOC7	chr17	-	0.343	3.49823776334715e-11	SE	EXOC7_chr17_-_SE_49023
49306	ENSG00000225484	NUTM2B-AS1	chr10	-	0.109	0.00252211631882957	SE	NUTM2B-AS1_chr10_-_SE_49306
49546	ENSG00000185009	AP3M1	chr10	-	0.149	0.0134123005494995	SE	AP3M1_chr10_-_SE_49546
49626	ENSG00000271816	AC022400.5	chr10	-	0.121	8.41725513602261e-05	SE	AC022400.5_chr10_-_SE_49626
49639	ENSG00000166348	USP54	chr10	-	-0.111	5.7282936204597e-05	SE	USP54_chr10_-_SE_49639
49785	ENSG00000122884	P4HA1	chr10	-	0.203	0	SE	P4HA1_chr10_-_SE_49785
49974	ENSG00000172731	LRRC20	chr10	-	-0.147	1.20722713711104e-09	SE	LRRC20_chr10_-_SE_49974
49978	ENSG00000172731	LRRC20	chr10	-	-0.121	0.0248089698504623	SE	LRRC20_chr10_-_SE_49978
50565	ENSG00000178440	TIMM23B-AGAP6	chr10	+	0.183	0.000147625143424158	SE	TIMM23B-AGAP6_chr10_+_SE_50565
50737	ENSG00000107643	MAPK8	chr10	+	0.277	2.25179133671712e-06	SE	MAPK8_chr10_+_SE_50737
50910	ENSG00000172661	WASHC2C	chr10	+	0.101	0.00362401574176572	SE	WASHC2C_chr10_+_SE_50910
50936	ENSG00000172671	ZFAND4	chr10	-	0.199	0.000128102047836944	SE	ZFAND4_chr10_-_SE_50936
51059	ENSG00000185252	ZNF74	chr22	+	-0.133	0.00186503949342762	SE	ZNF74_chr22_+_SE_51059
51178	ENSG00000075407	ZNF37A	chr10	+	0.174	0.00608462746697557	SE	ZNF37A_chr10_+_SE_51178
51806	ENSG00000136754	ABI1	chr10	-	0.241	3.58629465059483e-05	SE	ABI1_chr10_-_SE_51806
51808	ENSG00000136754	ABI1	chr10	-	0.42	0	SE	ABI1_chr10_-_SE_51808
51810	ENSG00000136754	ABI1	chr10	-	0.311	0	SE	ABI1_chr10_-_SE_51810
51814	ENSG00000136754	ABI1	chr10	-	0.27	0	SE	ABI1_chr10_-_SE_51814
52005	ENSG00000148498	PARD3	chr10	-	0.116	0.000400795531355931	SE	PARD3_chr10_-_SE_52005
52068	ENSG00000111364	DDX55	chr12	+	-0.171	0.00896408255956978	SE	DDX55_chr12_+_SE_52068
52105	ENSG00000078403	MLLT10	chr10	+	-0.126	0.00651879337874401	SE	MLLT10_chr10_+_SE_52105
52106	ENSG00000078403	MLLT10	chr10	+	-0.145	9.91581205532415e-06	SE	MLLT10_chr10_+_SE_52106
52129	ENSG00000078403	MLLT10	chr10	+	0.106	5.59796148574314e-06	SE	MLLT10_chr10_+_SE_52129
52153	ENSG00000078403	MLLT10	chr10	+	0.225	1.58903281828901e-08	SE	MLLT10_chr10_+_SE_52153
52155	ENSG00000078403	MLLT10	chr10	+	0.21	0.00344729039633026	SE	MLLT10_chr10_+_SE_52155
52163	ENSG00000132341	RAN	chr12	+	0.269	0	SE	RAN_chr12_+_SE_52163
52228	ENSG00000168096	ANKS3	chr16	-	-0.213	6.89785862408176e-05	SE	ANKS3_chr16_-_SE_52228
52230	ENSG00000168096	ANKS3	chr16	-	-0.146	0.000843206741385671	SE	ANKS3_chr16_-_SE_52230
52235	ENSG00000168096	ANKS3	chr16	-	-0.181	7.8936100639667e-05	SE	ANKS3_chr16_-_SE_52235
52287	ENSG00000136738	STAM	chr10	+	0.101	2.36238950007979e-09	SE	STAM_chr10_+_SE_52287
52315	ENSG00000198176	TFDP1	chr13	+	-0.167	5.88790104026083e-09	SE	TFDP1_chr13_+_SE_52315
52318	ENSG00000198176	TFDP1	chr13	+	-0.189	0.00011710755414631	SE	TFDP1_chr13_+_SE_52318
52420	ENSG00000148484	RSU1	chr10	-	0.129	1.35494101318843e-11	SE	RSU1_chr10_-_SE_52420
52465	ENSG00000148468	FAM171A1	chr10	-	0.185	0.00899638536065662	SE	FAM171A1_chr10_-_SE_52465
52482	ENSG00000152465	NMT2	chr10	-	0.117	0.00122342182911604	SE	NMT2_chr10_-_SE_52482
52695	ENSG00000185480	PARPBP	chr12	+	0.122	0.0146622617067841	SE	PARPBP_chr12_+_SE_52695
53051	ENSG00000151240	DIP2C	chr10	-	-0.143	2.25179133671712e-06	SE	DIP2C_chr10_-_SE_53051
53123	ENSG00000198901	PRC1	chr15	-	0.122	0.00649704721013537	SE	PRC1_chr15_-_SE_53123
53450	ENSG00000150433	TMEM218	chr11	-	0.143	0.00012628769920955	SE	TMEM218_chr11_-_SE_53450
53460	ENSG00000150433	TMEM218	chr11	-	0.163	0.000255885768305992	SE	TMEM218_chr11_-_SE_53460
53462	ENSG00000150433	TMEM218	chr11	-	0.139	0.000126276763980362	SE	TMEM218_chr11_-_SE_53462
53558	ENSG00000166261	ZNF202	chr11	-	0.121	0.00814553965381087	SE	ZNF202_chr11_-_SE_53558
53733	ENSG00000154114	TBCEL	chr11	+	0.161	2.97171739911848e-05	SE	TBCEL_chr11_+_SE_53733
53777	ENSG00000181264	TLCD5	chr11	+	0.486	0	SE	TLCD5_chr11_+_SE_53777
53778	ENSG00000181264	TLCD5	chr11	+	0.417	8.73275550971939e-12	SE	TLCD5_chr11_+_SE_53778
53834	ENSG00000166908	PIP4K2C	chr12	+	0.118	8.45548699114768e-08	SE	PIP4K2C_chr12_+_SE_53834
53892	ENSG00000175198	PCCA	chr13	+	0.105	0.00205009297658762	SE	PCCA_chr13_+_SE_53892
53917	ENSG00000169062	UPF3A	chr13	+	0.293	3.50173828277341e-05	SE	UPF3A_chr13_+_SE_53917
53920	ENSG00000169062	UPF3A	chr13	+	0.207	0.00370326306073234	SE	UPF3A_chr13_+_SE_53920
53971	ENSG00000172269	DPAGT1	chr11	-	0.264	7.10554334378378e-08	SE	DPAGT1_chr11_-_SE_53971
54179	ENSG00000118058	KMT2A	chr11	+	-0.15	0.00160086036600343	SE	KMT2A_chr11_+_SE_54179
54272	ENSG00000110274	CEP164	chr11	+	0.207	0.00438545407938142	SE	CEP164_chr11_+_SE_54272
54273	ENSG00000110274	CEP164	chr11	+	-0.103	0.000217344022675426	SE	CEP164_chr11_+_SE_54273
54282	ENSG00000110274	CEP164	chr11	+	0.115	0.0107047813999997	SE	CEP164_chr11_+_SE_54282
54438	ENSG00000105053	VRK3	chr19	-	0.124	0.0104050476023845	SE	VRK3_chr19_-_SE_54438
54615	ENSG00000166682	TMPRSS5	chr11	-	-0.258	2.06426139470605e-06	SE	TMPRSS5_chr11_-_SE_54615
54676	ENSG00000090661	CERS4	chr19	+	0.157	0.00154986697384397	SE	CERS4_chr19_+_SE_54676
54749	ENSG00000150779	TIMM8B	chr11	-	0.182	0	SE	TIMM8B_chr11_-_SE_54749
55288	ENSG00000182718	ANXA2	chr15	-	0.251	0.0015295795979557	SE	ANXA2_chr15_-_SE_55288
55294	ENSG00000182718	ANXA2	chr15	-	0.166	0.000152507243600027	SE	ANXA2_chr15_-_SE_55294
55295	ENSG00000182718	ANXA2	chr15	-	-0.404	2.97171739911848e-05	SE	ANXA2_chr15_-_SE_55295
55302	ENSG00000182718	ANXA2	chr15	-	-0.22	0.0060676835321747	SE	ANXA2_chr15_-_SE_55302
55321	ENSG00000182718	ANXA2	chr15	-	0.139	0.000971793256147612	SE	ANXA2_chr15_-_SE_55321
55324	ENSG00000182718	ANXA2	chr15	-	0.559	0	SE	ANXA2_chr15_-_SE_55324
55326	ENSG00000182718	ANXA2	chr15	-	0.658	0	SE	ANXA2_chr15_-_SE_55326
55336	ENSG00000182718	ANXA2	chr15	-	0.116	0	SE	ANXA2_chr15_-_SE_55336
55338	ENSG00000182718	ANXA2	chr15	-	0.125	0	SE	ANXA2_chr15_-_SE_55338
55377	ENSG00000087053	MTMR2	chr11	-	-0.23	0.00662015986177572	SE	MTMR2_chr11_-_SE_55377
55381	ENSG00000087053	MTMR2	chr11	-	0.141	1.29692760364951e-07	SE	MTMR2_chr11_-_SE_55381
55439	ENSG00000166025	AMOTL1	chr11	+	-0.127	0.00358035883131722	SE	AMOTL1_chr11_+_SE_55439
55515	ENSG00000182919	C11orf54	chr11	+	0.107	0.0328963518467716	SE	C11orf54_chr11_+_SE_55515
55561	ENSG00000129315	CCNT1	chr12	-	0.16	2.17550845063619e-13	SE	CCNT1_chr12_-_SE_55561
55712	ENSG00000011243	AKAP8L	chr19	-	-0.103	1.79741749146666e-07	SE	AKAP8L_chr19_-_SE_55712
55806	ENSG00000167535	CACNB3	chr12	+	0.121	0.00506110271750953	SE	CACNB3_chr12_+_SE_55806
55831	ENSG00000215769	ARHGAP27P1-BPTFP1-KPNA2P3	chr17	-	0.128	0.00174642089460306	SE	ARHGAP27P1-BPTFP1-KPNA2P3_chr17_-_SE_55831
55882	ENSG00000151376	ME3	chr11	-	-0.316	0.00879970795775876	SE	ME3_chr11_-_SE_55882
55913	ENSG00000074266	EED	chr11	+	0.309	0.0419236828779095	SE	EED_chr11_+_SE_55913
56016	ENSG00000088305	DNMT3B	chr20	+	-0.44	4.32351209350003e-06	SE	DNMT3B_chr20_+_SE_56016
56353	ENSG00000149273	RPS3	chr11	+	0.43	1.98996168954777e-09	SE	RPS3_chr11_+_SE_56353
56451	ENSG00000166435	XRRA1	chr11	-	-0.167	1.58729781176681e-11	SE	XRRA1_chr11_-_SE_56451
56457	ENSG00000166435	XRRA1	chr11	-	-0.144	3.5349006121392e-09	SE	XRRA1_chr11_-_SE_56457
56467	ENSG00000166435	XRRA1	chr11	-	0.143	0.0100231797264603	SE	XRRA1_chr11_-_SE_56467
56608	ENSG00000170100	ZNF778	chr16	+	0.176	0.00723674413140026	SE	ZNF778_chr16_+_SE_56608
56719	ENSG00000217555	CKLF	chr16	+	-0.105	3.20362681627475e-05	SE	CKLF_chr16_+_SE_56719
56819	ENSG00000137497	NUMA1	chr11	-	0.135	0.000786621270342429	SE	NUMA1_chr11_-_SE_56819
57066	ENSG00000131626	PPFIA1	chr11	+	-0.16	1.76791297811259e-06	SE	PPFIA1_chr11_+_SE_57066
57133	ENSG00000110075	PPP6R3	chr11	+	-0.172	0	SE	PPP6R3_chr11_+_SE_57133
57249	ENSG00000110075	PPP6R3	chr11	+	-0.114	0.000417515186578272	SE	PPP6R3_chr11_+_SE_57249
57319	ENSG00000160172	FAM86C2P	chr11	-	-0.394	1.43443717047587e-07	SE	FAM86C2P_chr11_-_SE_57319
57364	ENSG00000092529	CAPN3	chr15	+	-0.322	6.58927257072915e-05	SE	CAPN3_chr15_+_SE_57364
57398	ENSG00000167792	NDUFV1	chr11	+	-0.263	0.0161133095731224	SE	NDUFV1_chr11_+_SE_57398
57478	ENSG00000175634	RPS6KB2	chr11	+	0.421	4.73789229218556e-09	SE	RPS6KB2_chr11_+_SE_57478
57480	ENSG00000175634	RPS6KB2	chr11	+	0.425	4.79199722984762e-09	SE	RPS6KB2_chr11_+_SE_57480
57545	ENSG00000173715	C11orf80	chr11	+	0.453	7.32116442385176e-10	SE	C11orf80_chr11_+_SE_57545
57603	ENSG00000173933	RBM4	chr11	+	0.205	1.84486303545604e-07	SE	RBM4_chr11_+_SE_57603
57604	ENSG00000173933	RBM4	chr11	+	0.204	0	SE	RBM4_chr11_+_SE_57604
57605	ENSG00000173933	RBM4	chr11	+	0.152	1.01208471140869e-08	SE	RBM4_chr11_+_SE_57605
57927	ENSG00000173727	AP000769.1	chr11	+	0.204	0.00190593698513648	SE	AP000769.1_chr11_+_SE_57927
59734	ENSG00000149187	CELF1	chr11	-	-0.112	0.000110476138485011	SE	CELF1_chr11_-_SE_59734
59746	ENSG00000149187	CELF1	chr11	-	0.135	4.10629457747096e-06	SE	CELF1_chr11_-_SE_59746
59755	ENSG00000149187	CELF1	chr11	-	0.114	0.000156517168932935	SE	CELF1_chr11_-_SE_59755
59896	ENSG00000149182	ARFGAP2	chr11	-	-0.171	0	SE	ARFGAP2_chr11_-_SE_59896
59993	ENSG00000175224	ATG13	chr11	+	0.137	0.000104473100513287	SE	ATG13_chr11_+_SE_59993
59994	ENSG00000175224	ATG13	chr11	+	0.149	0.0126273930867786	SE	ATG13_chr11_+_SE_59994
60000	ENSG00000175224	ATG13	chr11	+	0.223	0	SE	ATG13_chr11_+_SE_60000
60002	ENSG00000175224	ATG13	chr11	+	0.256	4.63443676777858e-10	SE	ATG13_chr11_+_SE_60002
60213	ENSG00000137817	PARP6	chr15	-	-0.138	9.00431677523218e-06	SE	PARP6_chr15_-_SE_60213
60214	ENSG00000137817	PARP6	chr15	-	-0.159	8.90790804637505e-05	SE	PARP6_chr15_-_SE_60214
60461	ENSG00000026508	CD44	chr11	+	-0.304	2.76644279066285e-07	SE	CD44_chr11_+_SE_60461
60464	ENSG00000026508	CD44	chr11	+	-0.312	2.20799145724518e-09	SE	CD44_chr11_+_SE_60464
60465	ENSG00000026508	CD44	chr11	+	-0.322	9.61555638392197e-06	SE	CD44_chr11_+_SE_60465
60476	ENSG00000026508	CD44	chr11	+	-0.396	0	SE	CD44_chr11_+_SE_60476
60490	ENSG00000026508	CD44	chr11	+	-0.186	4.26252622113606e-07	SE	CD44_chr11_+_SE_60490
60498	ENSG00000026508	CD44	chr11	+	-0.791	0	SE	CD44_chr11_+_SE_60498
60501	ENSG00000026508	CD44	chr11	+	-0.583	0	SE	CD44_chr11_+_SE_60501
60503	ENSG00000026508	CD44	chr11	+	-0.581	0	SE	CD44_chr11_+_SE_60503
60521	ENSG00000026508	CD44	chr11	+	-0.236	4.05326555863864e-06	SE	CD44_chr11_+_SE_60521
60538	ENSG00000026508	CD44	chr11	+	-0.463	3.1033625596816e-06	SE	CD44_chr11_+_SE_60538
60555	ENSG00000026508	CD44	chr11	+	-0.466	2.01734931047519e-06	SE	CD44_chr11_+_SE_60555
60566	ENSG00000026508	CD44	chr11	+	-0.259	2.37997879378386e-11	SE	CD44_chr11_+_SE_60566
60570	ENSG00000026508	CD44	chr11	+	-0.239	0.00141906221055421	SE	CD44_chr11_+_SE_60570
60581	ENSG00000026508	CD44	chr11	+	-0.74	0	SE	CD44_chr11_+_SE_60581
60591	ENSG00000026508	CD44	chr11	+	-0.418	0	SE	CD44_chr11_+_SE_60591
60592	ENSG00000026508	CD44	chr11	+	-0.16	0	SE	CD44_chr11_+_SE_60592
60595	ENSG00000026508	CD44	chr11	+	-0.246	9.76652366462782e-11	SE	CD44_chr11_+_SE_60595
60972	ENSG00000169519	METTL15	chr11	+	0.295	0.00168441737780365	SE	METTL15_chr11_+_SE_60972
61016	ENSG00000245573	BDNF-AS	chr11	+	-0.339	0.0123432428078363	SE	BDNF-AS_chr11_+_SE_61016
61380	ENSG00000070081	NUCB2	chr11	+	-0.301	0.0254536569738976	SE	NUCB2_chr11_+_SE_61380
61483	ENSG00000186104	CYP2R1	chr11	-	0.353	8.80514201777692e-07	SE	CYP2R1_chr11_-_SE_61483
62095	ENSG00000166394	CYB5R2	chr11	-	-0.163	0.0320670857763653	SE	CYB5R2_chr11_-_SE_62095
62243	ENSG00000132275	RRP8	chr11	-	0.139	1.19575390471735e-05	SE	RRP8_chr11_-_SE_62243
62246	ENSG00000132275	RRP8	chr11	-	0.137	1.4748175102842e-05	SE	RRP8_chr11_-_SE_62246
62252	ENSG00000132275	RRP8	chr11	-	0.156	0.000637196367332992	SE	RRP8_chr11_-_SE_62252
62346	ENSG00000121236	TRIM6	chr11	+	0.134	1.87215841259053e-05	SE	TRIM6_chr11_+_SE_62346
62349	ENSG00000121236	TRIM6	chr11	+	0.186	1.40007235498333e-05	SE	TRIM6_chr11_+_SE_62349
62353	ENSG00000121236	TRIM6	chr11	+	0.197	1.28091826206274e-05	SE	TRIM6_chr11_+_SE_62353
62379	ENSG00000133104	SPART	chr13	-	0.316	1.37131851694868e-05	SE	SPART_chr13_-_SE_62379
62497	ENSG00000167323	STIM1	chr11	+	0.202	2.89695838986829e-08	SE	STIM1_chr11_+_SE_62497
62555	ENSG00000148985	PGAP2	chr11	+	0.197	0.00163614360152537	SE	PGAP2_chr11_+_SE_62555
62556	ENSG00000148985	PGAP2	chr11	+	0.282	4.60864290202221e-14	SE	PGAP2_chr11_+_SE_62556
62750	ENSG00000205531	NAP1L4	chr11	-	0.232	7.40833189350452e-07	SE	NAP1L4_chr11_-_SE_62750
62926	ENSG00000215067	ALOX12-AS1	chr17	-	0.137	0.00175577065935831	SE	ALOX12-AS1_chr17_-_SE_62926
63168	ENSG00000023191	RNH1	chr11	-	-0.257	3.17848752458237e-12	SE	RNH1_chr11_-_SE_63168
63170	ENSG00000023191	RNH1	chr11	-	-0.268	6.76599915280469e-09	SE	RNH1_chr11_-_SE_63170
63171	ENSG00000023191	RNH1	chr11	-	-0.103	6.67502227603304e-06	SE	RNH1_chr11_-_SE_63171
63172	ENSG00000023191	RNH1	chr11	-	-0.175	0	SE	RNH1_chr11_-_SE_63172
63173	ENSG00000023191	RNH1	chr11	-	-0.144	7.81834822663046e-05	SE	RNH1_chr11_-_SE_63173
63198	ENSG00000141503	MINK1	chr17	+	-0.157	0.000206895148097433	SE	MINK1_chr17_+_SE_63198
63505	ENSG00000172889	EGFL7	chr9	+	0.109	9.78316271900848e-08	SE	EGFL7_chr9_+_SE_63505
63516	ENSG00000148396	SEC16A	chr9	-	0.22	0.0020596872967883	SE	SEC16A_chr9_-_SE_63516
63628	ENSG00000130559	CAMSAP1	chr9	-	-0.117	0.0114142953041046	SE	CAMSAP1_chr9_-_SE_63628
63678	ENSG00000111752	PHC1	chr12	+	-0.191	0.00943408587095199	SE	PHC1_chr12_+_SE_63678
63995	ENSG00000062485	CS	chr12	-	-0.26	5.40328084698841e-07	SE	CS_chr12_-_SE_63995
64132	ENSG00000187239	FNBP1	chr9	-	0.509	0.000811226209541541	SE	FNBP1_chr9_-_SE_64132
64136	ENSG00000187239	FNBP1	chr9	-	0.589	0	SE	FNBP1_chr9_-_SE_64136
64138	ENSG00000187239	FNBP1	chr9	-	0.546	0	SE	FNBP1_chr9_-_SE_64138
64140	ENSG00000187239	FNBP1	chr9	-	0.111	0.000143592833119905	SE	FNBP1_chr9_-_SE_64140
64185	ENSG00000204054	LINC00963	chr9	+	0.111	0.00481963362830331	SE	LINC00963_chr9_+_SE_64185
64189	ENSG00000204054	LINC00963	chr9	+	0.121	3.70830484938887e-05	SE	LINC00963_chr9_+_SE_64189
64315	ENSG00000175287	PHYHD1	chr9	+	0.168	1.87860943011177e-05	SE	PHYHD1_chr9_+_SE_64315
64404	ENSG00000107021	TBC1D13	chr9	+	0.156	0	SE	TBC1D13_chr9_+_SE_64404
64698	ENSG00000257524	AL157935.3	chr9	-	0.329	0	SE	AL157935.3_chr9_-_SE_64698
64699	ENSG00000257524	AL157935.3	chr9	-	0.523	0	SE	AL157935.3_chr9_-_SE_64699
65003	ENSG00000119487	MAPKAP1	chr9	-	0.124	0.000535690325166499	SE	MAPKAP1_chr9_-_SE_65003
65009	ENSG00000165219	GAPVD1	chr9	+	0.169	0.0110075408411269	SE	GAPVD1_chr9_+_SE_65009
65372	ENSG00000106804	C5	chr9	-	-0.346	3.02714555318332e-07	SE	C5_chr9_-_SE_65372
65423	ENSG00000136861	CDK5RAP2	chr9	-	-0.147	0.000335334296071335	SE	CDK5RAP2_chr9_-_SE_65423
65522	ENSG00000130749	ZC3H4	chr19	-	-0.104	0.0216360864346739	SE	ZC3H4_chr19_-_SE_65522
66123	ENSG00000102575	ACP5	chr19	-	-0.256	0.0448827586907945	SE	ACP5_chr19_-_SE_66123
66180	ENSG00000136813	ECPAS	chr9	-	-0.165	0.000555653446491053	SE	ECPAS_chr9_-_SE_66180
66296	ENSG00000119328	ABITRAM	chr9	+	0.163	8.46885118390873e-07	SE	ABITRAM_chr9_+_SE_66296
66352	ENSG00000148143	ZNF462	chr9	+	-0.111	6.17416752298936e-05	SE	ZNF462_chr9_+_SE_66352
66627	ENSG00000272888	LINC01578	chr15	+	0.128	4.3024230639218e-06	SE	LINC01578_chr15_+_SE_66627
66764	ENSG00000136932	TRMO	chr9	-	-0.117	1.30604253087138e-12	SE	TRMO_chr9_-_SE_66764
66769	ENSG00000136932	TRMO	chr9	-	0.261	4.7517464133741e-06	SE	TRMO_chr9_-_SE_66769
66873	ENSG00000198668	CALM1	chr14	+	-0.3	0.00660337117521265	SE	CALM1_chr14_+_SE_66873
67057	ENSG00000081377	CDC14B	chr9	-	-0.137	1.05577143445334e-05	SE	CDC14B_chr9_-_SE_67057
67060	ENSG00000081377	CDC14B	chr9	-	-0.163	0.000238347079718433	SE	CDC14B_chr9_-_SE_67060
67288	ENSG00000123066	MED13L	chr12	-	0.12	0.000153026414995593	SE	MED13L_chr12_-_SE_67288
67292	ENSG00000123066	MED13L	chr12	-	0.105	0	SE	MED13L_chr12_-_SE_67292
67301	ENSG00000148120	AOPEP	chr9	+	0.152	0.00179587990995566	SE	AOPEP_chr9_+_SE_67301
67497	ENSG00000165233	CARD19	chr9	+	0.134	0	SE	CARD19_chr9_+_SE_67497
68053	ENSG00000104936	DMPK	chr19	-	0.261	0.000833599569944583	SE	DMPK_chr19_-_SE_68053
68269	ENSG00000109686	SH3D19	chr4	-	-0.168	5.341830354364e-05	SE	SH3D19_chr4_-_SE_68269
68370	ENSG00000110002	VWA5A	chr11	+	-0.214	1.18293417037127e-08	SE	VWA5A_chr11_+_SE_68370
68415	ENSG00000266338	NBPF15	chr1	-	0.145	0.0260827938981011	SE	NBPF15_chr1_-_SE_68415
68429	ENSG00000266338	NBPF15	chr1	-	0.167	6.73415233661989e-06	SE	NBPF15_chr1_-_SE_68429
68456	ENSG00000176715	ACSF3	chr16	+	-0.148	0.00114713665654632	SE	ACSF3_chr16_+_SE_68456
68627	ENSG00000173264	GPR137	chr11	+	0.239	0.0283462932057695	SE	GPR137_chr11_+_SE_68627
68911	ENSG00000174405	LIG4	chr13	-	0.142	0.000121096921213121	SE	LIG4_chr13_-_SE_68911
68914	ENSG00000174405	LIG4	chr13	-	0.183	0.000254903648404337	SE	LIG4_chr13_-_SE_68914
68999	ENSG00000153113	CAST	chr5	+	0.134	1.27617802864921e-06	SE	CAST_chr5_+_SE_68999
69073	ENSG00000169764	UGP2	chr2	+	-0.157	0.000152980688852828	SE	UGP2_chr2_+_SE_69073
69191	ENSG00000177663	IL17RA	chr22	+	-0.114	1.75956663949346e-05	SE	IL17RA_chr22_+_SE_69191
69648	ENSG00000067365	METTL22	chr16	+	-0.119	0.00882091385129121	SE	METTL22_chr16_+_SE_69648
70104	ENSG00000145335	SNCA	chr4	-	0.126	1.64248943434285e-10	SE	SNCA_chr4_-_SE_70104
70150	ENSG00000162086	ZNF75A	chr16	+	0.174	6.82612007909727e-07	SE	ZNF75A_chr16_+_SE_70150
70155	ENSG00000162086	ZNF75A	chr16	+	0.107	1.33259931283035e-05	SE	ZNF75A_chr16_+_SE_70155
70232	ENSG00000089159	PXN	chr12	-	-0.228	3.82871871858774e-13	SE	PXN_chr12_-_SE_70232
70401	ENSG00000163625	WDFY3	chr4	-	0.117	1.5185529043239e-08	SE	WDFY3_chr4_-_SE_70401
70578	ENSG00000116698	SMG7	chr1	+	0.199	1.38240149085212e-05	SE	SMG7_chr1_+_SE_70578
70714	ENSG00000163291	PAQR3	chr4	-	0.212	1.18583941843834e-08	SE	PAQR3_chr4_-_SE_70714
70730	ENSG00000138756	BMP2K	chr4	+	-0.2	2.66791240226658e-05	SE	BMP2K_chr4_+_SE_70730
70838	ENSG00000169814	BTD	chr3	+	0.106	2.20654418489926e-06	SE	BTD_chr3_+_SE_70838
70915	ENSG00000138744	NAAA	chr4	-	0.173	6.67244906649532e-05	SE	NAAA_chr4_-_SE_70915
70918	ENSG00000138744	NAAA	chr4	-	0.24	0.00341119607226684	SE	NAAA_chr4_-_SE_70918
70962	ENSG00000138768	USO1	chr4	+	-0.278	0	SE	USO1_chr4_+_SE_70962
71054	ENSG00000163738	MTHFD2L	chr4	+	0.157	0.000680651539541854	SE	MTHFD2L_chr4_+_SE_71054
71152	ENSG00000183077	AFMID	chr17	+	-0.278	0.0474770367481157	SE	AFMID_chr17_+_SE_71152
71261	ENSG00000166479	TMX3	chr18	-	-0.181	0.000192716532922816	SE	TMX3_chr18_-_SE_71261
71476	ENSG00000248932	AC046134.2	chr3	+	-0.187	0.0491475804634115	SE	AC046134.2_chr3_+_SE_71476
71551	ENSG00000163322	ABRAXAS1	chr4	-	-0.33	0	SE	ABRAXAS1_chr4_-_SE_71551
71650	ENSG00000229117	RPL41	chr12	+	0.176	0	SE	RPL41_chr12_+_SE_71650
71758	ENSG00000090989	EXOC1	chr4	+	-0.126	6.77419077661692e-10	SE	EXOC1_chr4_+_SE_71758
71862	ENSG00000145216	FIP1L1	chr4	+	-0.119	0.0396153196081673	SE	FIP1L1_chr4_+_SE_71862
71865	ENSG00000145216	FIP1L1	chr4	+	0.19	1.68440307972843e-06	SE	FIP1L1_chr4_+_SE_71865
72073	ENSG00000115648	MLPH	chr2	+	0.175	0	SE	MLPH_chr2_+_SE_72073
72100	ENSG00000164830	OXR1	chr8	+	-0.149	0.00086501407003693	SE	OXR1_chr8_+_SE_72100
72141	ENSG00000224078	SNHG14	chr15	+	0.135	0.0263847749296676	SE	SNHG14_chr15_+_SE_72141
72268	ENSG00000113240	CLK4	chr5	-	-0.263	2.95416984687402e-09	SE	CLK4_chr5_-_SE_72268
72270	ENSG00000113240	CLK4	chr5	-	-0.212	7.10822243596526e-07	SE	CLK4_chr5_-_SE_72270
72271	ENSG00000113240	CLK4	chr5	-	-0.151	0.0012008467507797	SE	CLK4_chr5_-_SE_72271
72502	ENSG00000132153	DHX30	chr3	+	-0.156	6.14318804551198e-06	SE	DHX30_chr3_+_SE_72502
72538	ENSG00000122490	SLC66A2	chr18	-	0.116	9.45540572897707e-11	SE	SLC66A2_chr18_-_SE_72538
72546	ENSG00000122490	SLC66A2	chr18	-	0.276	0	SE	SLC66A2_chr18_-_SE_72546
72548	ENSG00000122490	SLC66A2	chr18	-	0.139	1.64544164818065e-08	SE	SLC66A2_chr18_-_SE_72548
72953	ENSG00000188313	PLSCR1	chr3	-	0.135	2.92994597053781e-10	SE	PLSCR1_chr3_-_SE_72953
73032	ENSG00000167920	TMEM99	chr17	+	-0.176	0	SE	TMEM99_chr17_+_SE_73032
73034	ENSG00000167920	TMEM99	chr17	+	-0.168	0	SE	TMEM99_chr17_+_SE_73034
73048	ENSG00000109689	STIM2	chr4	+	-0.187	7.82621412450616e-11	SE	STIM2_chr4_+_SE_73048
73506	ENSG00000122644	ARL4A	chr7	+	-0.379	2.58916775767474e-13	SE	ARL4A_chr7_+_SE_73506
73507	ENSG00000122644	ARL4A	chr7	+	-0.313	1.53738095806221e-10	SE	ARL4A_chr7_+_SE_73507
73784	ENSG00000198363	ASPH	chr8	-	-0.182	4.92153088696934e-11	SE	ASPH_chr8_-_SE_73784
73787	ENSG00000198363	ASPH	chr8	-	-0.168	0.00163280604344734	SE	ASPH_chr8_-_SE_73787
73979	ENSG00000047849	MAP4	chr3	-	-0.177	1.39463841947569e-09	SE	MAP4_chr3_-_SE_73979
74154	ENSG00000183137	CEP57L1	chr6	+	0.37	0.00184992619692676	SE	CEP57L1_chr6_+_SE_74154
74197	ENSG00000183137	CEP57L1	chr6	+	-0.107	3.99914310245096e-05	SE	CEP57L1_chr6_+_SE_74197
74221	ENSG00000109083	IFT20	chr17	-	0.159	2.00094469497402e-10	SE	IFT20_chr17_-_SE_74221
74298	ENSG00000126522	ASL	chr7	+	0.124	1.08975053519833e-05	SE	ASL_chr7_+_SE_74298
74354	ENSG00000168826	ZBTB49	chr4	+	0.197	0.0171199311754904	SE	ZBTB49_chr4_+_SE_74354
74854	ENSG00000182141	ZNF708	chr19	-	0.208	0.0132448714035998	SE	ZNF708_chr19_-_SE_74854
75023	ENSG00000242086	MUC20-OT1	chr3	+	0.182	0.0228285986328582	SE	MUC20-OT1_chr3_+_SE_75023
75127	ENSG00000133657	ATP13A3	chr3	-	0.144	1.38702995606908e-08	SE	ATP13A3_chr3_-_SE_75127
75586	ENSG00000121274	TENT4B	chr16	+	0.186	1.33873109329393e-08	SE	TENT4B_chr16_+_SE_75586
75701	ENSG00000121931	LRIF1	chr1	-	0.195	0.00987742856935224	SE	LRIF1_chr1_-_SE_75701
75876	ENSG00000137965	IFI44	chr1	+	-0.135	0.000176057170660081	SE	IFI44_chr1_+_SE_75876
75885	ENSG00000137965	IFI44	chr1	+	0.229	0	SE	IFI44_chr1_+_SE_75885
75886	ENSG00000137965	IFI44	chr1	+	0.113	0.00668243181500456	SE	IFI44_chr1_+_SE_75886
75887	ENSG00000137965	IFI44	chr1	+	0.236	0	SE	IFI44_chr1_+_SE_75887
75888	ENSG00000137965	IFI44	chr1	+	0.139	9.06373798354256e-09	SE	IFI44_chr1_+_SE_75888
75957	ENSG00000186635	ARAP1	chr11	-	-0.2	2.04442171900245e-09	SE	ARAP1_chr11_-_SE_75957
76032	ENSG00000149929	HIRIP3	chr16	-	0.236	4.08082116839133e-06	SE	HIRIP3_chr16_-_SE_76032
76033	ENSG00000149929	HIRIP3	chr16	-	0.193	7.36740945314643e-05	SE	HIRIP3_chr16_-_SE_76033
76330	ENSG00000148481	MINDY3	chr10	-	0.182	0	SE	MINDY3_chr10_-_SE_76330
76705	ENSG00000093144	ECHDC1	chr6	-	0.115	4.42005278000364e-08	SE	ECHDC1_chr6_-_SE_76705
76850	ENSG00000109458	GAB1	chr4	+	-0.283	3.32814273466685e-07	SE	GAB1_chr4_+_SE_76850
77253	ENSG00000256525	POLG2	chr17	-	-0.117	0.00011273958036937	SE	POLG2_chr17_-_SE_77253
77436	ENSG00000152601	MBNL1	chr3	+	-0.196	8.91238329823911e-08	SE	MBNL1_chr3_+_SE_77436
77465	ENSG00000152601	MBNL1	chr3	+	0.249	1.2790812834298e-06	SE	MBNL1_chr3_+_SE_77465
77479	ENSG00000152601	MBNL1	chr3	+	0.113	3.00757232674442e-12	SE	MBNL1_chr3_+_SE_77479
77532	ENSG00000197013	ZNF429	chr19	+	0.107	0.0164156628766454	SE	ZNF429_chr19_+_SE_77532
77573	ENSG00000131373	HACL1	chr3	-	0.137	0	SE	HACL1_chr3_-_SE_77573
77842	ENSG00000251022	THAP9-AS1	chr4	-	0.226	3.24802604569608e-05	SE	THAP9-AS1_chr4_-_SE_77842
77844	ENSG00000251022	THAP9-AS1	chr4	-	0.177	0.000842616711755246	SE	THAP9-AS1_chr4_-_SE_77844
77848	ENSG00000251022	THAP9-AS1	chr4	-	0.367	0.00804049503300382	SE	THAP9-AS1_chr4_-_SE_77848
77907	ENSG00000114127	XRN1	chr3	-	0.111	1.5362628079486e-05	SE	XRN1_chr3_-_SE_77907
77991	ENSG00000114126	TFDP2	chr3	-	0.214	7.88120723237581e-05	SE	TFDP2_chr3_-_SE_77991
78177	ENSG00000155893	PXYLP1	chr3	+	-0.171	1.06175065414976e-05	SE	PXYLP1_chr3_+_SE_78177
78290	ENSG00000141376	BCAS3	chr17	+	-0.168	9.39594034169158e-06	SE	BCAS3_chr17_+_SE_78290
78382	ENSG00000082515	MRPL22	chr5	+	0.175	1.29954276210053e-10	SE	MRPL22_chr5_+_SE_78382
78383	ENSG00000082515	MRPL22	chr5	+	0.106	1.23945920340429e-11	SE	MRPL22_chr5_+_SE_78383
78686	ENSG00000125454	SLC25A19	chr17	-	-0.241	0.000108622267314671	SE	SLC25A19_chr17_-_SE_78686
78689	ENSG00000125454	SLC25A19	chr17	-	-0.223	0.00489009559472763	SE	SLC25A19_chr17_-_SE_78689
78694	ENSG00000125454	SLC25A19	chr17	-	-0.338	0.000244635880902709	SE	SLC25A19_chr17_-_SE_78694
78831	ENSG00000181458	TMEM45A	chr3	+	-0.825	0	SE	TMEM45A_chr3_+_SE_78831
78833	ENSG00000181458	TMEM45A	chr3	+	-0.592	0	SE	TMEM45A_chr3_+_SE_78833
78837	ENSG00000181458	TMEM45A	chr3	+	-0.643	0	SE	TMEM45A_chr3_+_SE_78837
79100	ENSG00000142197	DOP1B	chr21	+	0.139	0.000435452471429697	SE	DOP1B_chr21_+_SE_79100
79290	ENSG00000186594	MIR22HG	chr17	-	0.288	8.70241715203668e-11	SE	MIR22HG_chr17_-_SE_79290
79730	ENSG00000196428	TSC22D2	chr3	+	-0.123	7.57503397380273e-07	SE	TSC22D2_chr3_+_SE_79730
79892	ENSG00000100503	NIN	chr14	-	0.19	0	SE	NIN_chr14_-_SE_79892
79959	ENSG00000152556	PFKM	chr12	+	-0.11	5.34638652113841e-13	SE	PFKM_chr12_+_SE_79959
80365	ENSG00000206530	CFAP44	chr3	-	-0.164	6.77381704162609e-07	SE	CFAP44_chr3_-_SE_80365
80499	ENSG00000138688	KIAA1109	chr4	+	-0.168	0.0201222274950422	SE	KIAA1109_chr4_+_SE_80499
80538	ENSG00000136098	NEK3	chr13	-	-0.225	0.0319995974509048	SE	NEK3_chr13_-_SE_80538
80672	ENSG00000213963	AC019080.1	chr2	-	0.12	1.48580510668628e-05	SE	AC019080.1_chr2_-_SE_80672
80824	ENSG00000189164	ZNF527	chr19	+	-0.178	2.11665060446353e-09	SE	ZNF527_chr19_+_SE_80824
80827	ENSG00000189164	ZNF527	chr19	+	-0.15	4.80677028007928e-05	SE	ZNF527_chr19_+_SE_80827
81156	ENSG00000166747	AP1G1	chr16	-	0.179	0.032606699266173	SE	AP1G1_chr16_-_SE_81156
81165	ENSG00000166747	AP1G1	chr16	-	0.409	0.000547752663158944	SE	AP1G1_chr16_-_SE_81165
81167	ENSG00000166747	AP1G1	chr16	-	0.291	9.85630555633e-05	SE	AP1G1_chr16_-_SE_81167
81329	ENSG00000064225	ST3GAL6	chr3	+	-0.158	0.000676218237322622	SE	ST3GAL6_chr3_+_SE_81329
81624	ENSG00000108423	TUBD1	chr17	-	0.197	0.0309531631483029	SE	TUBD1_chr17_-_SE_81624
81630	ENSG00000108423	TUBD1	chr17	-	0.11	0.0145512822636682	SE	TUBD1_chr17_-_SE_81630
81669	ENSG00000108423	TUBD1	chr17	-	0.177	0.00600484579058728	SE	TUBD1_chr17_-_SE_81669
81682	ENSG00000179195	ZNF664	chr12	+	-0.174	0.0228285986328582	SE	ZNF664_chr12_+_SE_81682
82418	ENSG00000114861	FOXP1	chr3	-	0.611	0	SE	FOXP1_chr3_-_SE_82418
83298	ENSG00000081791	DELE1	chr5	+	0.103	7.43183590151565e-06	SE	DELE1_chr5_+_SE_83298
83481	ENSG00000161010	MRNIP	chr5	-	-0.11	0.00384223715253555	SE	MRNIP_chr5_-_SE_83481
83738	ENSG00000016864	GLT8D1	chr3	-	0.211	9.24195922681426e-13	SE	GLT8D1_chr3_-_SE_83738
83739	ENSG00000016864	GLT8D1	chr3	-	0.224	9.97231171464708e-05	SE	GLT8D1_chr3_-_SE_83739
83745	ENSG00000189042	ZNF567	chr19	+	0.254	0.000563628258690937	SE	ZNF567_chr19_+_SE_83745
83807	ENSG00000181450	ZNF678	chr1	+	0.25	0.0138111460883259	SE	ZNF678_chr1_+_SE_83807
83905	ENSG00000067221	STOML1	chr15	-	0.183	0.00221249331857992	SE	STOML1_chr15_-_SE_83905
83906	ENSG00000067221	STOML1	chr15	-	0.142	7.13955701344317e-05	SE	STOML1_chr15_-_SE_83906
83959	ENSG00000110200	ANAPC15	chr11	-	0.117	3.12206526016016e-06	SE	ANAPC15_chr11_-_SE_83959
84004	ENSG00000114779	ABHD14B	chr3	-	0.117	9.97824407672568e-05	SE	ABHD14B_chr3_-_SE_84004
84039	ENSG00000145725	PPIP5K2	chr5	+	-0.168	3.87094279753823e-06	SE	PPIP5K2_chr5_+_SE_84039
84043	ENSG00000145725	PPIP5K2	chr5	+	0.257	0.00583160750632094	SE	PPIP5K2_chr5_+_SE_84043
84070	ENSG00000156026	MCU	chr10	+	0.23	0.00321237159992014	SE	MCU_chr10_+_SE_84070
84121	ENSG00000164081	TEX264	chr3	+	0.212	0.018390211652963	SE	TEX264_chr3_+_SE_84121
84401	ENSG00000176095	IP6K1	chr3	-	0.113	1.73003566420566e-09	SE	IP6K1_chr3_-_SE_84401
84566	ENSG00000103111	MON1B	chr16	+	0.11	7.4500320945151e-05	SE	MON1B_chr16_+_SE_84566
84602	ENSG00000164050	PLXNB1	chr3	-	0.274	0.000307728156372586	SE	PLXNB1_chr3_-_SE_84602
84699	ENSG00000164951	PDP1	chr8	+	0.274	0	SE	PDP1_chr8_+_SE_84699
85389	ENSG00000046653	GPM6B	chrX	-	0.194	6.36534024369066e-07	SE	GPM6B_chrX_-_SE_85389
85435	ENSG00000177873	ZNF619	chr3	+	0.166	1.84399781221655e-07	SE	ZNF619_chr3_+_SE_85435
85780	ENSG00000134215	VAV3	chr1	-	0.122	2.41178553811661e-07	SE	VAV3_chr1_-_SE_85780
86162	ENSG00000110321	EIF4G2	chr11	-	0.109	0	SE	EIF4G2_chr11_-_SE_86162
86827	ENSG00000206562	METTL6	chr3	-	0.241	3.08221112217678e-06	SE	METTL6_chr3_-_SE_86827
86866	ENSG00000167110	GOLGA2	chr9	-	0.278	0	SE	GOLGA2_chr9_-_SE_86866
86928	ENSG00000131375	CAPN7	chr3	+	-0.12	0.000772513411987549	SE	CAPN7_chr3_+_SE_86928
86991	ENSG00000110514	MADD	chr11	+	0.146	2.08027208184349e-08	SE	MADD_chr11_+_SE_86991
86993	ENSG00000110514	MADD	chr11	+	0.176	3.84585251173744e-11	SE	MADD_chr11_+_SE_86993
87010	ENSG00000110514	MADD	chr11	+	0.105	0.00556014402456802	SE	MADD_chr11_+_SE_87010
87128	ENSG00000147789	ZNF7	chr8	+	0.354	0	SE	ZNF7_chr8_+_SE_87128
87131	ENSG00000147789	ZNF7	chr8	+	0.151	0.0202141353583803	SE	ZNF7_chr8_+_SE_87131
87132	ENSG00000147789	ZNF7	chr8	+	0.13	0.0354788000989674	SE	ZNF7_chr8_+_SE_87132
87135	ENSG00000147789	ZNF7	chr8	+	0.173	0.00451655743023699	SE	ZNF7_chr8_+_SE_87135
87715	ENSG00000214021	TTLL3	chr3	+	0.183	0.0212613647135317	SE	TTLL3_chr3_+_SE_87715
87722	ENSG00000214021	TTLL3	chr3	+	-0.209	4.88722572392282e-05	SE	TTLL3_chr3_+_SE_87722
87727	ENSG00000214021	TTLL3	chr3	+	-0.118	0.00142134946857671	SE	TTLL3_chr3_+_SE_87727
87758	ENSG00000214021	TTLL3	chr3	+	-0.285	0.000123413962543587	SE	TTLL3_chr3_+_SE_87758
87760	ENSG00000214021	TTLL3	chr3	+	-0.255	0.000229037822497598	SE	TTLL3_chr3_+_SE_87760
87909	ENSG00000148180	GSN	chr9	+	-0.151	0.0132448714035998	SE	GSN_chr9_+_SE_87909
87910	ENSG00000148180	GSN	chr9	+	-0.155	0	SE	GSN_chr9_+_SE_87910
87922	ENSG00000148180	GSN	chr9	+	0.16	0.00350032942941086	SE	GSN_chr9_+_SE_87922
87930	ENSG00000148180	GSN	chr9	+	0.264	8.53456400847014e-08	SE	GSN_chr9_+_SE_87930
87932	ENSG00000148180	GSN	chr9	+	0.17	0	SE	GSN_chr9_+_SE_87932
87934	ENSG00000148180	GSN	chr9	+	0.2	0	SE	GSN_chr9_+_SE_87934
87935	ENSG00000148180	GSN	chr9	+	0.15	1.09835070677266e-09	SE	GSN_chr9_+_SE_87935
87936	ENSG00000148180	GSN	chr9	+	0.101	3.69339396014434e-12	SE	GSN_chr9_+_SE_87936
87963	ENSG00000215790	SLC35E2A	chr1	-	0.249	1.78265731012798e-08	SE	SLC35E2A_chr1_-_SE_87963
88162	ENSG00000125457	MIF4GD	chr17	-	0.105	0.03620619071199	SE	MIF4GD_chr17_-_SE_88162
88374	ENSG00000115677	HDLBP	chr2	-	0.144	0.049985577346276	SE	HDLBP_chr2_-_SE_88374
88403	ENSG00000115685	PPP1R7	chr2	+	0.254	0	SE	PPP1R7_chr2_+_SE_88403
88406	ENSG00000115685	PPP1R7	chr2	+	0.345	0	SE	PPP1R7_chr2_+_SE_88406
88456	ENSG00000122085	MTERF4	chr2	-	0.25	0.000523315865018615	SE	MTERF4_chr2_-_SE_88456
88461	ENSG00000122085	MTERF4	chr2	-	0.373	1.90682968172778e-11	SE	MTERF4_chr2_-_SE_88461
88470	ENSG00000122085	MTERF4	chr2	-	0.17	0.0314885547499364	SE	MTERF4_chr2_-_SE_88470
88477	ENSG00000122085	MTERF4	chr2	-	0.121	0.00157811050581142	SE	MTERF4_chr2_-_SE_88477
88666	ENSG00000145012	LPP	chr3	+	-0.164	2.64304512533698e-06	SE	LPP_chr3_+_SE_88666
89315	ENSG00000135930	EIF4E2	chr2	+	-0.172	0.00323534808672847	SE	EIF4E2_chr2_+_SE_89315
89330	ENSG00000175066	GK5	chr3	-	-0.108	0.036630193383633	SE	GK5_chr3_-_SE_89330
89376	ENSG00000144535	DIS3L2	chr2	+	0.118	0	SE	DIS3L2_chr2_+_SE_89376
89799	ENSG00000135899	SP110	chr2	-	0.351	0.0276168329359637	SE	SP110_chr2_-_SE_89799
89817	ENSG00000135899	SP110	chr2	-	0.137	1.36179058833665e-05	SE	SP110_chr2_-_SE_89817
89887	ENSG00000243701	DUBR	chr3	+	-0.13	0.000603068555266221	SE	DUBR_chr3_+_SE_89887
90016	ENSG00000164961	WASHC5	chr8	-	0.218	3.44514944805355e-13	SE	WASHC5_chr8_-_SE_90016
90017	ENSG00000164961	WASHC5	chr8	-	0.123	5.19818043418664e-08	SE	WASHC5_chr8_-_SE_90017
90019	ENSG00000164961	WASHC5	chr8	-	0.156	0.000108622267314671	SE	WASHC5_chr8_-_SE_90019
90125	ENSG00000197782	ZNF780A	chr19	-	0.187	7.70835561833743e-13	SE	ZNF780A_chr19_-_SE_90125
90250	ENSG00000213366	GSTM2	chr1	+	-0.154	8.67715450820357e-08	SE	GSTM2_chr1_+_SE_90250
90346	ENSG00000163697	APBB2	chr4	-	-0.198	0.0499377799876641	SE	APBB2_chr4_-_SE_90346
90544	ENSG00000253729	PRKDC	chr8	-	0.154	5.04658255342572e-12	SE	PRKDC_chr8_-_SE_90544
90809	ENSG00000112851	ERBIN	chr5	+	-0.417	3.68632836556952e-09	SE	ERBIN_chr5_+_SE_90809
90816	ENSG00000112851	ERBIN	chr5	+	-0.136	5.05961875689625e-06	SE	ERBIN_chr5_+_SE_90816
91117	ENSG00000068305	MEF2A	chr15	+	-0.115	0.0114660429137875	SE	MEF2A_chr15_+_SE_91117
91310	ENSG00000079308	TNS1	chr2	-	-0.193	0	SE	TNS1_chr2_-_SE_91310
91417	ENSG00000137449	CPEB2	chr4	+	0.111	2.83641478826978e-05	SE	CPEB2_chr4_+_SE_91417
91418	ENSG00000137449	CPEB2	chr4	+	0.205	4.46694840492106e-05	SE	CPEB2_chr4_+_SE_91418
91814	ENSG00000168404	MLKL	chr16	-	-0.106	0.000492428000634295	SE	MLKL_chr16_-_SE_91814
91986	ENSG00000105223	PLD3	chr19	+	0.427	0	SE	PLD3_chr19_+_SE_91986
91989	ENSG00000105223	PLD3	chr19	+	0.494	0	SE	PLD3_chr19_+_SE_91989
91991	ENSG00000105223	PLD3	chr19	+	0.377	0	SE	PLD3_chr19_+_SE_91991
92119	ENSG00000198814	GK	chrX	+	0.535	0	SE	GK_chrX_+_SE_92119
92133	ENSG00000198814	GK	chrX	+	0.308	0	SE	GK_chrX_+_SE_92133
92989	ENSG00000121741	ZMYM2	chr13	+	-0.107	0.0389822476877893	SE	ZMYM2_chr13_+_SE_92989
93094	ENSG00000185973	TMLHE	chrX	-	-0.112	0.0020596872967883	SE	TMLHE_chrX_-_SE_93094
93523	ENSG00000188321	ZNF559	chr19	+	0.348	0.000281722489706952	SE	ZNF559_chr19_+_SE_93523
93660	ENSG00000128699	ORMDL1	chr2	-	0.322	0	SE	ORMDL1_chr2_-_SE_93660
93762	ENSG00000151687	ANKAR	chr2	+	0.168	0.00011419790091007	SE	ANKAR_chr2_+_SE_93762
93915	ENSG00000237877	LINC01473	chr2	-	-0.221	0.00165876355010951	SE	LINC01473_chr2_-_SE_93915
93916	ENSG00000237877	LINC01473	chr2	-	-0.256	0.00130135261461403	SE	LINC01473_chr2_-_SE_93916
94010	ENSG00000196588	MRTFA	chr22	-	0.116	0.0399088421701724	SE	MRTFA_chr22_-_SE_94010
94183	ENSG00000138434	ITPRID2	chr2	+	0.136	0	SE	ITPRID2_chr2_+_SE_94183
94241	ENSG00000129103	SUMF2	chr7	+	0.116	1.33856125051963e-13	SE	SUMF2_chr7_+_SE_94241
94658	ENSG00000147140	NONO	chrX	+	0.693	0	SE	NONO_chrX_+_SE_94658
94961	ENSG00000152127	MGAT5	chr2	+	-0.255	1.25388157119843e-05	SE	MGAT5_chr2_+_SE_94961
95044	ENSG00000205981	DNAJC19	chr3	-	0.239	0.000140721264174437	SE	DNAJC19_chr3_-_SE_95044
95246	ENSG00000017260	ATP2C1	chr3	+	0.161	0.0044253496689525	SE	ATP2C1_chr3_+_SE_95246
95792	ENSG00000152256	PDK1	chr2	+	-0.182	0.0265153598024688	SE	PDK1_chr2_+_SE_95792
96340	ENSG00000198648	STK39	chr2	-	-0.17	0.000265567903889443	SE	STK39_chr2_-_SE_96340
96398	ENSG00000124214	STAU1	chr20	-	-0.256	0.0140962258437675	SE	STAU1_chr20_-_SE_96398
96399	ENSG00000124214	STAU1	chr20	-	-0.118	1.11656836001432e-12	SE	STAU1_chr20_-_SE_96399
96439	ENSG00000223959	AFG3L1P	chr16	+	-0.136	7.5892730635164e-05	SE	AFG3L1P_chr16_+_SE_96439
96444	ENSG00000223959	AFG3L1P	chr16	+	-0.134	0.000118357549604947	SE	AFG3L1P_chr16_+_SE_96444
96490	ENSG00000170365	SMAD1	chr4	+	-0.108	0.000116176160920013	SE	SMAD1_chr4_+_SE_96490
96944	ENSG00000139793	MBNL2	chr13	+	0.174	0.0237703068176136	SE	MBNL2_chr13_+_SE_96944
97213	ENSG00000115183	TANC1	chr2	+	-0.106	0.0482516714681209	SE	TANC1_chr2_+_SE_97213
97559	ENSG00000114120	SLC25A36	chr3	+	0.152	9.16728000125565e-11	SE	SLC25A36_chr3_+_SE_97559
97561	ENSG00000114120	SLC25A36	chr3	+	0.332	2.07075575499776e-08	SE	SLC25A36_chr3_+_SE_97561
97678	ENSG00000127419	TMEM175	chr4	+	-0.209	0.000238347079718433	SE	TMEM175_chr4_+_SE_97678
97686	ENSG00000127419	TMEM175	chr4	+	-0.179	1.37602148776322e-05	SE	TMEM175_chr4_+_SE_97686
97688	ENSG00000127419	TMEM175	chr4	+	-0.131	0.00107938161868161	SE	TMEM175_chr4_+_SE_97688
98203	ENSG00000204406	MBD5	chr2	+	0.28	3.36831916179203e-05	SE	MBD5_chr2_+_SE_98203
98221	ENSG00000204406	MBD5	chr2	+	0.111	9.01915467740334e-05	SE	MBD5_chr2_+_SE_98221
98379	ENSG00000169554	ZEB2	chr2	-	0.103	7.40833189350452e-07	SE	ZEB2_chr2_-_SE_98379
98923	ENSG00000066933	MYO9A	chr15	-	0.105	2.39308251337453e-06	SE	MYO9A_chr15_-_SE_98923
98932	ENSG00000066933	MYO9A	chr15	-	0.218	3.00749591581619e-05	SE	MYO9A_chr15_-_SE_98932
98933	ENSG00000066933	MYO9A	chr15	-	0.162	5.98628991191958e-10	SE	MYO9A_chr15_-_SE_98933
98991	ENSG00000085733	CTTN	chr11	+	0.182	0	SE	CTTN_chr11_+_SE_98991
99225	ENSG00000152117	AC073869.1	chr2	+	0.108	0.000392791360159494	SE	AC073869.1_chr2_+_SE_99225
99342	ENSG00000197020	ZNF100	chr19	-	0.108	0.0257909945972521	SE	ZNF100_chr19_-_SE_99342
99343	ENSG00000197020	ZNF100	chr19	-	0.152	7.82069474265521e-05	SE	ZNF100_chr19_-_SE_99343
99345	ENSG00000197020	ZNF100	chr19	-	0.153	7.53329172709414e-05	SE	ZNF100_chr19_-_SE_99345
99494	ENSG00000148950	IMMP1L	chr11	-	-0.103	0.0241710530733817	SE	IMMP1L_chr11_-_SE_99494
99529	ENSG00000148950	IMMP1L	chr11	-	0.333	0.0107714706834211	SE	IMMP1L_chr11_-_SE_99529
99585	ENSG00000228409	CCT6P1	chr7	+	0.138	0.000249086682124979	SE	CCT6P1_chr7_+_SE_99585
99864	ENSG00000136731	UGGT1	chr2	+	0.136	0	SE	UGGT1_chr2_+_SE_99864
100025	ENSG00000074582	BCS1L	chr2	+	-0.133	0.00205250264321412	SE	BCS1L_chr2_+_SE_100025
100367	ENSG00000110060	PUS3	chr11	-	0.148	0.000284501882102352	SE	PUS3_chr11_-_SE_100367
100394	ENSG00000061938	TNK2	chr3	-	0.124	0.00423405772533614	SE	TNK2_chr3_-_SE_100394
100461	ENSG00000131943	C19orf12	chr19	-	0.208	2.10939952395995e-07	SE	C19orf12_chr19_-_SE_100461
100790	ENSG00000163638	ADAMTS9	chr3	-	0.286	4.73841866408705e-07	SE	ADAMTS9_chr3_-_SE_100790
100954	ENSG00000102547	CAB39L	chr13	-	-0.525	1.34778633135413e-06	SE	CAB39L_chr13_-_SE_100954
100955	ENSG00000102547	CAB39L	chr13	-	-0.185	0	SE	CAB39L_chr13_-_SE_100955
100991	ENSG00000004660	CAMKK1	chr17	-	-0.284	0.0138404539640273	SE	CAMKK1_chr17_-_SE_100991
101152	ENSG00000183323	CCDC125	chr5	-	0.153	0.000982676131279987	SE	CCDC125_chr5_-_SE_101152
101424	ENSG00000132185	FCRLA	chr1	+	0.193	0.0023664756344152	SE	FCRLA_chr1_+_SE_101424
101695	ENSG00000125826	RBCK1	chr20	+	0.137	8.2389125039132e-08	SE	RBCK1_chr20_+_SE_101695
101726	ENSG00000125354	SEPTIN6	chrX	-	-0.386	0.00355027629729327	SE	SEPTIN6_chrX_-_SE_101726
101727	ENSG00000125354	SEPTIN6	chrX	-	-0.307	0	SE	SEPTIN6_chrX_-_SE_101727
101728	ENSG00000125354	SEPTIN6	chrX	-	-0.691	0	SE	SEPTIN6_chrX_-_SE_101728
101740	ENSG00000168646	AXIN2	chr17	-	-0.3	0.000275844329360908	SE	AXIN2_chr17_-_SE_101740
101831	ENSG00000163312	HELQ	chr4	-	-0.169	0.00668356127038921	SE	HELQ_chr4_-_SE_101831
101937	ENSG00000132716	DCAF8	chr1	-	0.36	0	SE	DCAF8_chr1_-_SE_101937
101938	ENSG00000132716	DCAF8	chr1	-	0.344	0	SE	DCAF8_chr1_-_SE_101938
101939	ENSG00000132716	DCAF8	chr1	-	0.303	2.45866019909182e-10	SE	DCAF8_chr1_-_SE_101939
101940	ENSG00000132716	DCAF8	chr1	-	0.24	5.5166813121613e-10	SE	DCAF8_chr1_-_SE_101940
101941	ENSG00000132716	DCAF8	chr1	-	0.201	1.08079259827598e-12	SE	DCAF8_chr1_-_SE_101941
101942	ENSG00000132716	DCAF8	chr1	-	0.147	0.0101301692693987	SE	DCAF8_chr1_-_SE_101942
101943	ENSG00000132716	DCAF8	chr1	-	0.176	2.88165664932198e-07	SE	DCAF8_chr1_-_SE_101943
101944	ENSG00000132716	DCAF8	chr1	-	0.163	4.60864290202221e-14	SE	DCAF8_chr1_-_SE_101944
101945	ENSG00000132716	DCAF8	chr1	-	0.133	0.0117198286817809	SE	DCAF8_chr1_-_SE_101945
101968	ENSG00000123983	ACSL3	chr2	+	-0.138	0.000271021658929447	SE	ACSL3_chr2_+_SE_101968
102184	ENSG00000163607	GTPBP8	chr3	+	0.124	0.00241022325592596	SE	GTPBP8_chr3_+_SE_102184
102225	ENSG00000070882	OSBPL3	chr7	-	0.239	2.22020742208067e-12	SE	OSBPL3_chr7_-_SE_102225
102461	ENSG00000138641	HERC3	chr4	+	0.168	2.88165664932198e-07	SE	HERC3_chr4_+_SE_102461
102580	ENSG00000145362	ANK2	chr4	+	-0.109	0.0114660429137875	SE	ANK2_chr4_+_SE_102580
102647	ENSG00000133226	SRRM1	chr1	+	0.113	0.00251810874221184	SE	SRRM1_chr1_+_SE_102647
102736	ENSG00000066697	MSANTD3	chr9	+	0.159	0.00115167004776305	SE	MSANTD3_chr9_+_SE_102736
102737	ENSG00000066697	MSANTD3	chr9	+	0.323	3.50032790505634e-09	SE	MSANTD3_chr9_+_SE_102737
102795	ENSG00000167965	MLST8	chr16	+	0.325	0	SE	MLST8_chr16_+_SE_102795
102907	ENSG00000179134	SAMD4B	chr19	+	-0.148	0.0321680537722746	SE	SAMD4B_chr19_+_SE_102907
103053	ENSG00000156976	EIF4A2	chr3	+	0.13	0	SE	EIF4A2_chr3_+_SE_103053
103181	ENSG00000011304	PTBP1	chr19	+	0.148	5.00366943645872e-13	SE	PTBP1_chr19_+_SE_103181
103183	ENSG00000011304	PTBP1	chr19	+	0.328	0	SE	PTBP1_chr19_+_SE_103183
103450	ENSG00000173905	GOLIM4	chr3	-	0.203	0	SE	GOLIM4_chr3_-_SE_103450
103561	ENSG00000170364	SETMAR	chr3	+	0.225	1.8790253863911e-05	SE	SETMAR_chr3_+_SE_103561
103562	ENSG00000170364	SETMAR	chr3	+	0.253	1.62791267712259e-06	SE	SETMAR_chr3_+_SE_103562
103564	ENSG00000170364	SETMAR	chr3	+	0.241	4.48252674824714e-05	SE	SETMAR_chr3_+_SE_103564
103815	ENSG00000115363	EVA1A	chr2	-	-0.167	1.61239997773954e-06	SE	EVA1A_chr2_-_SE_103815
103817	ENSG00000115363	EVA1A	chr2	-	-0.167	3.11279483320103e-05	SE	EVA1A_chr2_-_SE_103817
103983	ENSG00000160691	SHC1	chr1	-	0.26	6.68576669372275e-07	SE	SHC1_chr1_-_SE_103983
103985	ENSG00000163257	DCAF16	chr4	-	-0.171	6.87959263798794e-05	SE	DCAF16_chr4_-_SE_103985
104016	ENSG00000160685	ZBTB7B	chr1	+	-0.251	0.0269745384442716	SE	ZBTB7B_chr1_+_SE_104016
104273	ENSG00000147421	HMBOX1	chr8	+	0.207	0.0482214457272584	SE	HMBOX1_chr8_+_SE_104273
104323	ENSG00000071205	ARHGAP10	chr4	+	-0.245	2.61772661697006e-07	SE	ARHGAP10_chr4_+_SE_104323
104539	ENSG00000168890	TMEM150A	chr2	-	0.139	0.000143571056297131	SE	TMEM150A_chr2_-_SE_104539
104560	ENSG00000065809	FAM107B	chr10	-	0.33	4.50763240081586e-09	SE	FAM107B_chr10_-_SE_104560
104588	ENSG00000153006	SREK1IP1	chr5	-	0.25	1.83214902259545e-05	SE	SREK1IP1_chr5_-_SE_104588
104786	ENSG00000143367	TUFT1	chr1	+	-0.343	0	SE	TUFT1_chr1_+_SE_104786
105322	ENSG00000108021	TASOR2	chr10	+	0.193	0.0183002170595483	SE	TASOR2_chr10_+_SE_105322
105326	ENSG00000108021	TASOR2	chr10	+	0.194	3.5923115863376e-05	SE	TASOR2_chr10_+_SE_105326
105328	ENSG00000108021	TASOR2	chr10	+	0.173	1.50697974264817e-06	SE	TASOR2_chr10_+_SE_105328
105329	ENSG00000108021	TASOR2	chr10	+	0.17	0.00114713665654632	SE	TASOR2_chr10_+_SE_105329
105759	ENSG00000065621	GSTO2	chr10	+	0.192	0.000403746306802097	SE	GSTO2_chr10_+_SE_105759
105861	ENSG00000018189	RUFY3	chr4	+	0.103	0	SE	RUFY3_chr4_+_SE_105861
105930	ENSG00000089639	GMIP	chr19	-	-0.108	0.00179259000461261	SE	GMIP_chr19_-_SE_105930
106140	ENSG00000049246	PER3	chr1	+	0.145	0.041059465854211	SE	PER3_chr1_+_SE_106140
106174	ENSG00000121716	PILRB	chr7	+	-0.108	0.0398909180220911	SE	PILRB_chr7_+_SE_106174
106299	ENSG00000093217	XYLB	chr3	+	0.119	1.21039555389582e-05	SE	XYLB_chr3_+_SE_106299
106300	ENSG00000093217	XYLB	chr3	+	0.147	5.02624891119527e-05	SE	XYLB_chr3_+_SE_106300
106301	ENSG00000093217	XYLB	chr3	+	0.138	7.65535088675315e-10	SE	XYLB_chr3_+_SE_106301
106479	ENSG00000285756	BX890604.2	chrX	-	-0.298	0.00412339992394859	SE	BX890604.2_chrX_-_SE_106479
106647	ENSG00000112759	SLC29A1	chr6	+	-0.16	0.017731701943577	SE	SLC29A1_chr6_+_SE_106647
106750	ENSG00000169744	LDB2	chr4	-	-0.441	0.0250298963684504	SE	LDB2_chr4_-_SE_106750
106798	ENSG00000125814	NAPB	chr20	-	0.499	0	SE	NAPB_chr20_-_SE_106798
106800	ENSG00000125814	NAPB	chr20	-	0.355	3.74189118798573e-08	SE	NAPB_chr20_-_SE_106800
107038	ENSG00000075292	ZNF638	chr2	+	0.198	8.16738161978571e-06	SE	ZNF638_chr2_+_SE_107038
107091	ENSG00000228794	LINC01128	chr1	+	-0.317	0.0115629058037105	SE	LINC01128_chr1_+_SE_107091
107092	ENSG00000228794	LINC01128	chr1	+	-0.254	0.0298149557470196	SE	LINC01128_chr1_+_SE_107092
107093	ENSG00000228794	LINC01128	chr1	+	-0.294	0.0263165798296826	SE	LINC01128_chr1_+_SE_107093
107094	ENSG00000228794	LINC01128	chr1	+	-0.247	0.0431263551104482	SE	LINC01128_chr1_+_SE_107094
107173	ENSG00000119977	TCTN3	chr10	-	0.121	0	SE	TCTN3_chr10_-_SE_107173
107295	ENSG00000123562	MORF4L2	chrX	-	0.239	0	SE	MORF4L2_chrX_-_SE_107295
107298	ENSG00000123562	MORF4L2	chrX	-	0.215	1.439867806942e-10	SE	MORF4L2_chrX_-_SE_107298
107385	ENSG00000054282	SDCCAG8	chr1	+	-0.223	0	SE	SDCCAG8_chr1_+_SE_107385
107458	ENSG00000197937	ZNF347	chr19	-	0.11	0.00025400640312564	SE	ZNF347_chr19_-_SE_107458
107460	ENSG00000197937	ZNF347	chr19	-	0.111	0.000230445831466806	SE	ZNF347_chr19_-_SE_107460
107746	ENSG00000123505	AMD1	chr6	+	-0.228	1.99326669890556e-07	SE	AMD1_chr6_+_SE_107746
107773	ENSG00000109107	ALDOC	chr17	-	-0.123	6.081481308059e-09	SE	ALDOC_chr17_-_SE_107773
107801	ENSG00000122591	FAM126A	chr7	-	0.222	1.0002323875021e-05	SE	FAM126A_chr7_-_SE_107801
107802	ENSG00000122591	FAM126A	chr7	-	0.232	2.01145594603385e-05	SE	FAM126A_chr7_-_SE_107802
107972	ENSG00000114450	GNB4	chr3	-	-0.319	0.00253651766007515	SE	GNB4_chr3_-_SE_107972
108017	ENSG00000147050	KDM6A	chrX	+	0.265	0.0246322556675489	SE	KDM6A_chrX_+_SE_108017
108262	ENSG00000135018	UBQLN1	chr9	-	0.148	4.49295007330546e-12	SE	UBQLN1_chr9_-_SE_108262
108418	ENSG00000115525	ST3GAL5	chr2	-	0.108	0.000145589644084204	SE	ST3GAL5_chr2_-_SE_108418
108424	ENSG00000115525	ST3GAL5	chr2	-	0.101	0.000164972059866931	SE	ST3GAL5_chr2_-_SE_108424
108510	ENSG00000154889	MPPE1	chr18	-	0.105	0.00187808235361634	SE	MPPE1_chr18_-_SE_108510
108511	ENSG00000154889	MPPE1	chr18	-	0.218	0.0116449805582359	SE	MPPE1_chr18_-_SE_108511
108657	ENSG00000135250	SRPK2	chr7	-	-0.191	1.52657783362698e-06	SE	SRPK2_chr7_-_SE_108657
109021	ENSG00000106733	NMRK1	chr9	-	0.101	2.74209932418465e-06	SE	NMRK1_chr9_-_SE_109021
109036	ENSG00000270231	NBPF8	chr1	+	-0.229	0.000966675038517041	SE	NBPF8_chr1_+_SE_109036
109203	ENSG00000164294	GPX8	chr5	+	0.254	5.43568887189961e-09	SE	GPX8_chr5_+_SE_109203
109204	ENSG00000164294	GPX8	chr5	+	0.108	2.55287670475495e-07	SE	GPX8_chr5_+_SE_109204
109207	ENSG00000164294	GPX8	chr5	+	0.112	7.64802306474293e-07	SE	GPX8_chr5_+_SE_109207
109315	ENSG00000152147	GEMIN6	chr2	+	0.103	0	SE	GEMIN6_chr2_+_SE_109315
109320	ENSG00000197780	TAF13	chr1	-	0.328	0	SE	TAF13_chr1_-_SE_109320
109325	ENSG00000116521	SCAMP3	chr1	-	0.147	0	SE	SCAMP3_chr1_-_SE_109325
109479	ENSG00000119185	ITGB1BP1	chr2	-	0.11	0	SE	ITGB1BP1_chr2_-_SE_109479
109521	ENSG00000119185	ITGB1BP1	chr2	-	0.109	1.71705125845247e-06	SE	ITGB1BP1_chr2_-_SE_109521
109524	ENSG00000119185	ITGB1BP1	chr2	-	0.156	9.21054922973877e-08	SE	ITGB1BP1_chr2_-_SE_109524
109535	ENSG00000119185	ITGB1BP1	chr2	-	0.13	7.35004209920003e-12	SE	ITGB1BP1_chr2_-_SE_109535
109669	ENSG00000109756	RAPGEF2	chr4	+	0.148	0.000553537755712842	SE	RAPGEF2_chr4_+_SE_109669
109670	ENSG00000109756	RAPGEF2	chr4	+	0.115	0.0126909963841932	SE	RAPGEF2_chr4_+_SE_109670
109697	ENSG00000114416	FXR1	chr3	+	0.106	0.000207762804673818	SE	FXR1_chr3_+_SE_109697
109827	ENSG00000124222	STX16	chr20	+	0.254	0.00119893813551779	SE	STX16_chr20_+_SE_109827
109872	ENSG00000163328	GPR155	chr2	-	0.282	0.00149663648160772	SE	GPR155_chr2_-_SE_109872
109874	ENSG00000163328	GPR155	chr2	-	0.263	0.000180803496591562	SE	GPR155_chr2_-_SE_109874
109877	ENSG00000077458	FAM76B	chr11	-	0.255	0.0486803755184093	SE	FAM76B_chr11_-_SE_109877
110247	ENSG00000099785	MARCHF2	chr19	+	0.19	1.46579282298633e-05	SE	MARCHF2_chr19_+_SE_110247
110250	ENSG00000099785	MARCHF2	chr19	+	0.256	2.34652747702699e-07	SE	MARCHF2_chr19_+_SE_110250
110337	ENSG00000135766	EGLN1	chr1	-	0.14	1.80469425741824e-11	SE	EGLN1_chr1_-_SE_110337
110419	ENSG00000138674	SEC31A	chr4	-	0.247	1.07692073921578e-06	SE	SEC31A_chr4_-_SE_110419
110421	ENSG00000138674	SEC31A	chr4	-	0.227	2.62071565080575e-05	SE	SEC31A_chr4_-_SE_110421
110441	ENSG00000138674	SEC31A	chr4	-	0.2	2.37108149461786e-05	SE	SEC31A_chr4_-_SE_110441
110442	ENSG00000138674	SEC31A	chr4	-	0.24	3.82871871858774e-13	SE	SEC31A_chr4_-_SE_110442
110596	ENSG00000197121	PGAP1	chr2	-	0.161	4.55011733833525e-05	SE	PGAP1_chr2_-_SE_110596
111074	ENSG00000115042	FAHD2A	chr2	+	-0.111	0.00487190025486456	SE	FAHD2A_chr2_+_SE_111074
111086	ENSG00000108788	MLX	chr17	+	0.155	9.39512520068395e-12	SE	MLX_chr17_+_SE_111086
111221	ENSG00000182287	AP1S2	chrX	-	-0.258	3.4962354302823e-08	SE	AP1S2_chrX_-_SE_111221
111253	ENSG00000143437	ARNT	chr1	-	0.113	0	SE	ARNT_chr1_-_SE_111253
111292	ENSG00000143036	SLC44A3	chr1	+	0.192	7.42875002952419e-06	SE	SLC44A3_chr1_+_SE_111292
111596	ENSG00000048342	CC2D2A	chr4	+	0.113	9.65110774871962e-05	SE	CC2D2A_chr4_+_SE_111596
111740	ENSG00000235437	LINC01278	chrX	-	-0.175	4.17508744878573e-07	SE	LINC01278_chrX_-_SE_111740
111937	ENSG00000124370	MCEE	chr2	-	-0.177	0	SE	MCEE_chr2_-_SE_111937
112017	ENSG00000233593	LINC02609	chr1	-	-0.346	8.29530630495319e-05	SE	LINC02609_chr1_-_SE_112017
112141	ENSG00000101745	ANKRD12	chr18	+	0.155	0.00650942073506386	SE	ANKRD12_chr18_+_SE_112141
112235	ENSG00000117226	GBP3	chr1	-	0.243	0.000433641705083512	SE	GBP3_chr1_-_SE_112235
112268	ENSG00000170873	MTSS1	chr8	-	-0.161	2.34252724797103e-05	SE	MTSS1_chr8_-_SE_112268
112275	ENSG00000125945	ZNF436	chr1	-	0.124	0.0111525611329494	SE	ZNF436_chr1_-_SE_112275
112461	ENSG00000167460	TPM4	chr19	+	0.334	0.00324056659579088	SE	TPM4_chr19_+_SE_112461
112813	ENSG00000130775	THEMIS2	chr1	+	-0.184	0.00133115218123516	SE	THEMIS2_chr1_+_SE_112813
112820	ENSG00000130775	THEMIS2	chr1	+	-0.16	0.00641783327955968	SE	THEMIS2_chr1_+_SE_112820
112822	ENSG00000130775	THEMIS2	chr1	+	-0.16	0.00650346019356973	SE	THEMIS2_chr1_+_SE_112822
112951	ENSG00000160570	DEDD2	chr19	-	0.13	3.89869160415695e-06	SE	DEDD2_chr19_-_SE_112951
112954	ENSG00000160570	DEDD2	chr19	-	0.314	2.23715406520479e-08	SE	DEDD2_chr19_-_SE_112954
112960	ENSG00000174842	GLMN	chr1	-	0.116	0.0126182333971643	SE	GLMN_chr1_-_SE_112960
113150	ENSG00000196924	FLNA	chrX	-	0.143	0	SE	FLNA_chrX_-_SE_113150
113454	ENSG00000169016	E2F6	chr2	-	-0.112	0.0066034366097267	SE	E2F6_chr2_-_SE_113454
113497	ENSG00000138326	RPS24	chr10	+	0.669	0	SE	RPS24_chr10_+_SE_113497
113503	ENSG00000138326	RPS24	chr10	+	0.711	0	SE	RPS24_chr10_+_SE_113503
113505	ENSG00000138326	RPS24	chr10	+	0.271	0	SE	RPS24_chr10_+_SE_113505
113574	ENSG00000134490	TMEM241	chr18	-	0.124	0.0191085562935534	SE	TMEM241_chr18_-_SE_113574
113841	ENSG00000162613	FUBP1	chr1	-	0.305	0.00282714924116146	SE	FUBP1_chr1_-_SE_113841
113843	ENSG00000162613	FUBP1	chr1	-	0.301	0.00833731620687659	SE	FUBP1_chr1_-_SE_113843
114410	ENSG00000143393	PI4KB	chr1	-	-0.124	0.000121391825837882	SE	PI4KB_chr1_-_SE_114410
114546	ENSG00000114209	PDCD10	chr3	-	0.207	4.91921851585808e-07	SE	PDCD10_chr3_-_SE_114546
114561	ENSG00000259030	FPGT-TNNI3K	chr1	+	0.179	2.21436980773574e-10	SE	FPGT-TNNI3K_chr1_+_SE_114561
114573	ENSG00000186020	ZNF529	chr19	-	-0.176	0.000108622267314671	SE	ZNF529_chr19_-_SE_114573
114663	ENSG00000060138	YBX3	chr12	-	0.272	0	SE	YBX3_chr12_-_SE_114663
114697	ENSG00000176261	ZBTB8OS	chr1	-	0.126	3.34598987185808e-06	SE	ZBTB8OS_chr1_-_SE_114697
114703	ENSG00000176261	ZBTB8OS	chr1	-	0.121	1.75911708413374e-06	SE	ZBTB8OS_chr1_-_SE_114703
114718	ENSG00000176261	ZBTB8OS	chr1	-	0.299	4.1550377809029e-05	SE	ZBTB8OS_chr1_-_SE_114718
114761	ENSG00000176261	ZBTB8OS	chr1	-	0.259	0.00158690779539797	SE	ZBTB8OS_chr1_-_SE_114761
114766	ENSG00000176261	ZBTB8OS	chr1	-	0.256	2.01722846595445e-07	SE	ZBTB8OS_chr1_-_SE_114766
114772	ENSG00000176261	ZBTB8OS	chr1	-	0.104	0.000183396817207028	SE	ZBTB8OS_chr1_-_SE_114772
114937	ENSG00000204120	GIGYF2	chr2	+	0.141	0.0283482223478933	SE	GIGYF2_chr2_+_SE_114937
114983	ENSG00000204120	GIGYF2	chr2	+	0.392	9.81477291763383e-07	SE	GIGYF2_chr2_+_SE_114983
115059	ENSG00000136717	BIN1	chr2	-	0.149	1.38240149085212e-05	SE	BIN1_chr2_-_SE_115059
115063	ENSG00000136717	BIN1	chr2	-	0.117	1.09199969792936e-05	SE	BIN1_chr2_-_SE_115063
115073	ENSG00000136717	BIN1	chr2	-	0.356	3.60942504347038e-10	SE	BIN1_chr2_-_SE_115073
115405	ENSG00000067208	EVI5	chr1	-	-0.185	0.0297296664802576	SE	EVI5_chr1_-_SE_115405
115411	ENSG00000067208	EVI5	chr1	-	0.334	3.47630606502879e-07	SE	EVI5_chr1_-_SE_115411
115529	ENSG00000168137	SETD5	chr3	+	-0.121	0.0100166433059589	SE	SETD5_chr3_+_SE_115529
115665	ENSG00000163939	PBRM1	chr3	-	-0.155	0.00751110185173728	SE	PBRM1_chr3_-_SE_115665
115666	ENSG00000163939	PBRM1	chr3	-	-0.344	1.53416521952244e-08	SE	PBRM1_chr3_-_SE_115666
115667	ENSG00000163939	PBRM1	chr3	-	-0.287	6.20738800326913e-11	SE	PBRM1_chr3_-_SE_115667
115719	ENSG00000163939	PBRM1	chr3	-	0.152	0.0333997608582489	SE	PBRM1_chr3_-_SE_115719
115730	ENSG00000136856	SLC2A8	chr9	+	0.153	0.0219602673459435	SE	SLC2A8_chr9_+_SE_115730
115731	ENSG00000136856	SLC2A8	chr9	+	0.193	7.45165745901121e-05	SE	SLC2A8_chr9_+_SE_115731
115771	ENSG00000239213	NCK1-DT	chr3	-	-0.107	0.00187433893836382	SE	NCK1-DT_chr3_-_SE_115771
116244	ENSG00000145348	TBCK	chr4	-	-0.105	0.000513043686151988	SE	TBCK_chr4_-_SE_116244
116350	ENSG00000171453	POLR1C	chr6	+	0.109	1.95596988509103e-06	SE	POLR1C_chr6_+_SE_116350
116594	ENSG00000010404	IDS	chrX	-	0.188	4.17109539871814e-11	SE	IDS_chrX_-_SE_116594
116595	ENSG00000010404	IDS	chrX	-	0.401	4.04984495012145e-12	SE	IDS_chrX_-_SE_116595
117031	ENSG00000155744	FAM126B	chr2	-	-0.169	0.0112708244236719	SE	FAM126B_chr2_-_SE_117031
117073	ENSG00000148814	LRRC27	chr10	+	0.14	0.0105595293127524	SE	LRRC27_chr10_+_SE_117073
117152	ENSG00000100731	PCNX1	chr14	+	0.166	1.78373195219098e-06	SE	PCNX1_chr14_+_SE_117152
117172	ENSG00000100731	PCNX1	chr14	+	0.254	0.000176297218641061	SE	PCNX1_chr14_+_SE_117172
117293	ENSG00000068366	ACSL4	chrX	-	0.148	3.56743098711213e-11	SE	ACSL4_chrX_-_SE_117293
117521	ENSG00000251595	ABCA11P	chr4	-	0.187	0.00731255428373737	SE	ABCA11P_chr4_-_SE_117521
117657	ENSG00000144741	SLC25A26	chr3	+	0.203	0.00351061246493684	SE	SLC25A26_chr3_+_SE_117657
117728	ENSG00000178075	GRAMD1C	chr3	+	0.122	0.00541443015708341	SE	GRAMD1C_chr3_+_SE_117728
118035	ENSG00000185246	PRPF39	chr14	+	-0.16	0.00400041087799305	SE	PRPF39_chr14_+_SE_118035
118036	ENSG00000185246	PRPF39	chr14	+	-0.146	0.0173220812092201	SE	PRPF39_chr14_+_SE_118036
118041	ENSG00000185246	PRPF39	chr14	+	-0.126	0.0246860645551503	SE	PRPF39_chr14_+_SE_118041
118330	ENSG00000131584	ACAP3	chr1	-	0.118	1.57643860994991e-08	SE	ACAP3_chr1_-_SE_118330
118394	ENSG00000114867	EIF4G1	chr3	+	0.273	0	SE	EIF4G1_chr3_+_SE_118394
118733	ENSG00000120265	PCMT1	chr6	+	0.171	0.00880856678064785	SE	PCMT1_chr6_+_SE_118733
119089	ENSG00000113971	NPHP3	chr3	-	0.307	0	SE	NPHP3_chr3_-_SE_119089
119272	ENSG00000127603	MACF1	chr1	+	0.287	0.0200303799984769	SE	MACF1_chr1_+_SE_119272
119330	ENSG00000127603	MACF1	chr1	+	-0.222	8.33758120114841e-08	SE	MACF1_chr1_+_SE_119330
119333	ENSG00000127603	MACF1	chr1	+	-0.188	0	SE	MACF1_chr1_+_SE_119333
119658	ENSG00000102312	PORCN	chrX	+	0.241	0	SE	PORCN_chrX_+_SE_119658
119874	ENSG00000126858	RHOT1	chr17	+	-0.102	4.25710464152217e-08	SE	RHOT1_chr17_+_SE_119874
119961	ENSG00000132694	ARHGEF11	chr1	-	0.112	8.30712294893161e-11	SE	ARHGEF11_chr1_-_SE_119961
119977	ENSG00000132694	ARHGEF11	chr1	-	-0.145	0.0285065930979132	SE	ARHGEF11_chr1_-_SE_119977
120035	ENSG00000172366	MCRIP2	chr16	+	-0.145	0.0170490088248106	SE	MCRIP2_chr16_+_SE_120035
120071	ENSG00000178104	PDE4DIP	chr1	+	-0.123	8.85542611092948e-05	SE	PDE4DIP_chr1_+_SE_120071
120268	ENSG00000164073	MFSD8	chr4	-	0.129	0.00573391743580562	SE	MFSD8_chr4_-_SE_120268
120269	ENSG00000164073	MFSD8	chr4	-	0.206	0.0149699575798753	SE	MFSD8_chr4_-_SE_120269
120326	ENSG00000197586	ENTPD6	chr20	+	0.141	0.000887017980204456	SE	ENTPD6_chr20_+_SE_120326
120330	ENSG00000197586	ENTPD6	chr20	+	0.185	3.35510904619828e-05	SE	ENTPD6_chr20_+_SE_120330
120401	ENSG00000227372	TP73-AS1	chr1	-	-0.113	0.000148797349526207	SE	TP73-AS1_chr1_-_SE_120401
120494	ENSG00000144559	TAMM41	chr3	-	-0.127	0.00556033506981557	SE	TAMM41_chr3_-_SE_120494
120564	ENSG00000115414	FN1	chr2	-	0.146	0.000751589157497528	SE	FN1_chr2_-_SE_120564
120565	ENSG00000115414	FN1	chr2	-	0.151	2.66460631937362e-10	SE	FN1_chr2_-_SE_120565
120572	ENSG00000115414	FN1	chr2	-	0.234	0.0312294079494507	SE	FN1_chr2_-_SE_120572
120639	ENSG00000142599	RERE	chr1	-	0.131	5.56694646057144e-05	SE	RERE_chr1_-_SE_120639
120685	ENSG00000280987	MATR3	chr5	+	-0.303	0.00349126091546509	SE	MATR3_chr5_+_SE_120685
121246	ENSG00000132122	SPATA6	chr1	-	-0.122	0.0354618745343802	SE	SPATA6_chr1_-_SE_121246
121284	ENSG00000164347	GFM2	chr5	-	0.121	1.45807047658972e-09	SE	GFM2_chr5_-_SE_121284
121314	ENSG00000157193	LRP8	chr1	-	0.107	0.00919312424220022	SE	LRP8_chr1_-_SE_121314
121342	ENSG00000157193	LRP8	chr1	-	0.156	0.000405126212399867	SE	LRP8_chr1_-_SE_121342
121427	ENSG00000169641	LUZP1	chr1	-	-0.138	7.42808334508241e-05	SE	LUZP1_chr1_-_SE_121427
121573	ENSG00000133059	DSTYK	chr1	-	0.102	4.60864290202221e-14	SE	DSTYK_chr1_-_SE_121573
121708	ENSG00000061987	MON2	chr12	+	0.143	5.49984278220837e-06	SE	MON2_chr12_+_SE_121708
121774	ENSG00000163565	IFI16	chr1	+	-0.186	0	SE	IFI16_chr1_+_SE_121774
121775	ENSG00000163565	IFI16	chr1	+	-0.226	0	SE	IFI16_chr1_+_SE_121775
122339	ENSG00000272030	AL162258.2	chr1	-	-0.114	0.0195427595168504	SE	AL162258.2_chr1_-_SE_122339
122482	ENSG00000138386	NAB1	chr2	+	0.163	0.00237744503743233	SE	NAB1_chr2_+_SE_122482
122554	ENSG00000116731	PRDM2	chr1	+	-0.125	0.029598288696179	SE	PRDM2_chr1_+_SE_122554
122556	ENSG00000116731	PRDM2	chr1	+	-0.136	0.0391195131533206	SE	PRDM2_chr1_+_SE_122556
122559	ENSG00000116731	PRDM2	chr1	+	0.103	0.00116103308667372	SE	PRDM2_chr1_+_SE_122559
122807	ENSG00000084072	PPIE	chr1	+	-0.267	1.60450032256496e-06	SE	PPIE_chr1_+_SE_122807
122855	ENSG00000115207	GTF3C2	chr2	-	-0.109	5.71276662776574e-06	SE	GTF3C2_chr2_-_SE_122855
122903	ENSG00000132849	PATJ	chr1	+	-0.257	6.89785862408176e-05	SE	PATJ_chr1_+_SE_122903
123293	ENSG00000147852	VLDLR	chr9	+	0.2	9.00208488535344e-07	SE	VLDLR_chr9_+_SE_123293
123367	ENSG00000048707	VPS13D	chr1	+	0.19	8.62931052598635e-06	SE	VPS13D_chr1_+_SE_123367
123420	ENSG00000137955	RABGGTB	chr1	+	-0.323	0.00124744417153751	SE	RABGGTB_chr1_+_SE_123420
123953	ENSG00000158987	RAPGEF6	chr5	-	-0.14	0.000451997680296919	SE	RAPGEF6_chr5_-_SE_123953
124321	ENSG00000106133	NSUN5P2	chr7	-	0.354	5.42901004571866e-06	SE	NSUN5P2_chr7_-_SE_124321
124322	ENSG00000106133	NSUN5P2	chr7	-	0.525	1.63074135724663e-11	SE	NSUN5P2_chr7_-_SE_124322
124334	ENSG00000104497	SNX16	chr8	-	0.113	4.20904630494969e-07	SE	SNX16_chr8_-_SE_124334
124433	ENSG00000269893	SNHG8	chr4	+	0.247	0.000180803496591562	SE	SNHG8_chr4_+_SE_124433
124435	ENSG00000269893	SNHG8	chr4	+	0.229	0.000846783721362172	SE	SNHG8_chr4_+_SE_124435
124437	ENSG00000269893	SNHG8	chr4	+	0.315	1.35155814619284e-07	SE	SNHG8_chr4_+_SE_124437
124465	ENSG00000168679	SLC16A4	chr1	-	0.266	0.00942503999512231	SE	SLC16A4_chr1_-_SE_124465
124504	ENSG00000170085	SIMC1	chr5	+	-0.149	7.55233118477508e-05	SE	SIMC1_chr5_+_SE_124504
124834	ENSG00000144674	GOLGA4	chr3	+	0.194	0.00345022458153194	SE	GOLGA4_chr3_+_SE_124834
124880	ENSG00000112855	HARS2	chr5	+	-0.104	2.65056167318378e-10	SE	HARS2_chr5_+_SE_124880
125475	ENSG00000143369	ECM1	chr1	+	0.123	0	SE	ECM1_chr1_+_SE_125475
125731	ENSG00000141127	PRPSAP2	chr17	+	0.26	0	SE	PRPSAP2_chr17_+_SE_125731
125733	ENSG00000141127	PRPSAP2	chr17	+	0.121	0	SE	PRPSAP2_chr17_+_SE_125733
125817	ENSG00000119801	YPEL5	chr2	+	0.134	0.000380875374200121	SE	YPEL5_chr2_+_SE_125817
125921	ENSG00000170473	PYM1	chr12	-	0.235	0.0477269791460203	SE	PYM1_chr12_-_SE_125921
125964	ENSG00000169255	B3GALNT1	chr3	-	0.114	0.0109452537967475	SE	B3GALNT1_chr3_-_SE_125964
125977	ENSG00000169255	B3GALNT1	chr3	-	0.127	7.96341775907472e-05	SE	B3GALNT1_chr3_-_SE_125977
125998	ENSG00000164002	EXO5	chr1	+	0.136	0.0118327718521904	SE	EXO5_chr1_+_SE_125998
126086	ENSG00000168769	TET2	chr4	+	-0.165	0.0129716407581109	SE	TET2_chr4_+_SE_126086
126184	ENSG00000148399	DPH7	chr9	-	0.321	7.09229814980234e-06	SE	DPH7_chr9_-_SE_126184
126230	ENSG00000163629	PTPN13	chr4	+	0.12	0.00284878664707666	SE	PTPN13_chr4_+_SE_126230
126348	ENSG00000100479	POLE2	chr14	-	0.107	0.00806889099154357	SE	POLE2_chr14_-_SE_126348
126487	ENSG00000166833	NAV2	chr11	+	0.246	0.0102351157541911	SE	NAV2_chr11_+_SE_126487
126509	ENSG00000074410	CA12	chr15	-	-0.611	0	SE	CA12_chr15_-_SE_126509
126672	ENSG00000169598	DFFB	chr1	+	0.108	0.0332365394995655	SE	DFFB_chr1_+_SE_126672
126820	ENSG00000082397	EPB41L3	chr18	-	0.106	8.18055265835332e-08	SE	EPB41L3_chr18_-_SE_126820
126890	ENSG00000132676	DAP3	chr1	+	0.153	0.0126039353649584	SE	DAP3_chr1_+_SE_126890
127313	ENSG00000126246	IGFLR1	chr19	-	0.422	0	SE	IGFLR1_chr19_-_SE_127313
127317	ENSG00000126246	IGFLR1	chr19	-	0.48	0	SE	IGFLR1_chr19_-_SE_127317
127405	ENSG00000143353	LYPLAL1	chr1	+	0.275	5.54585519681553e-05	SE	LYPLAL1_chr1_+_SE_127405
127427	ENSG00000101928	MOSPD1	chrX	-	0.215	3.02931056266342e-05	SE	MOSPD1_chrX_-_SE_127427
127596	ENSG00000113742	CPEB4	chr5	+	0.277	9.09299872769252e-08	SE	CPEB4_chr5_+_SE_127596
127598	ENSG00000113742	CPEB4	chr5	+	0.117	0.00102101957682899	SE	CPEB4_chr5_+_SE_127598
127938	ENSG00000121310	ECHDC2	chr1	-	-0.176	0.00560598442201226	SE	ECHDC2_chr1_-_SE_127938
128057	ENSG00000116871	MAP7D1	chr1	+	0.192	2.03622818383042e-12	SE	MAP7D1_chr1_+_SE_128057
128141	ENSG00000006282	SPATA20	chr17	+	0.149	1.75861185214449e-13	SE	SPATA20_chr17_+_SE_128141
128142	ENSG00000006282	SPATA20	chr17	+	0.152	4.28150097914029e-05	SE	SPATA20_chr17_+_SE_128142
128144	ENSG00000006282	SPATA20	chr17	+	0.151	0	SE	SPATA20_chr17_+_SE_128144
128145	ENSG00000006282	SPATA20	chr17	+	0.136	0.0351983849097201	SE	SPATA20_chr17_+_SE_128145
128146	ENSG00000006282	SPATA20	chr17	+	0.222	1.68439131943353e-05	SE	SPATA20_chr17_+_SE_128146
128362	ENSG00000143753	DEGS1	chr1	+	0.237	7.92375950777312e-07	SE	DEGS1_chr1_+_SE_128362
128438	ENSG00000177628	GBA	chr1	-	-0.171	0.00220956489566517	SE	GBA_chr1_-_SE_128438
128444	ENSG00000177628	GBA	chr1	-	0.176	0.00986233037221936	SE	GBA_chr1_-_SE_128444
128448	ENSG00000177628	GBA	chr1	-	0.288	1.36202568997095e-07	SE	GBA_chr1_-_SE_128448
128623	ENSG00000183696	UPP1	chr7	+	0.124	1.76611529740037e-09	SE	UPP1_chr7_+_SE_128623
128632	ENSG00000124574	ABCC10	chr6	+	0.175	0.000202858332430945	SE	ABCC10_chr6_+_SE_128632
128896	ENSG00000175182	FAM131A	chr3	+	-0.273	4.97079286632636e-07	SE	FAM131A_chr3_+_SE_128896
129009	ENSG00000204580	DDR1	chr6	+	0.429	4.60864290202221e-14	SE	DDR1_chr6_+_SE_129009
129018	ENSG00000204580	DDR1	chr6	+	0.445	0	SE	DDR1_chr6_+_SE_129018
129226	ENSG00000166965	RCCD1	chr15	+	0.171	0.006041719423566	SE	RCCD1_chr15_+_SE_129226
129435	ENSG00000205336	ADGRG1	chr16	+	0.103	0	SE	ADGRG1_chr16_+_SE_129435
129483	ENSG00000204427	ABHD16A	chr6	-	0.145	1.42709959863899e-08	SE	ABHD16A_chr6_-_SE_129483
129485	ENSG00000204427	ABHD16A	chr6	-	0.135	4.04683107012624e-08	SE	ABHD16A_chr6_-_SE_129485
129744	ENSG00000151665	PIGF	chr2	-	0.255	0.000376146917050892	SE	PIGF_chr2_-_SE_129744
129773	ENSG00000117360	PRPF3	chr1	+	-0.108	6.13662497694126e-05	SE	PRPF3_chr1_+_SE_129773
129839	ENSG00000147044	CASK	chrX	-	0.219	5.37133205762835e-10	SE	CASK_chrX_-_SE_129839
129840	ENSG00000147044	CASK	chrX	-	0.17	0	SE	CASK_chrX_-_SE_129840
129843	ENSG00000147044	CASK	chrX	-	0.332	7.85177720199925e-09	SE	CASK_chrX_-_SE_129843
130194	ENSG00000136270	TBRG4	chr7	-	0.198	2.0051401925185e-12	SE	TBRG4_chr7_-_SE_130194
130196	ENSG00000136270	TBRG4	chr7	-	0.197	0	SE	TBRG4_chr7_-_SE_130196
130312	ENSG00000166797	CIAO2A	chr15	-	0.211	0	SE	CIAO2A_chr15_-_SE_130312
130389	ENSG00000148090	AUH	chr9	-	0.11	9.55786681784294e-06	SE	AUH_chr9_-_SE_130389
130430	ENSG00000223482	NUTM2A-AS1	chr10	-	0.111	2.33645667406961e-05	SE	NUTM2A-AS1_chr10_-_SE_130430
130510	ENSG00000114993	RTKN	chr2	-	0.556	0	SE	RTKN_chr2_-_SE_130510
130518	ENSG00000267575	AC006504.5	chr19	+	-0.284	0.00177464626476627	SE	AC006504.5_chr19_+_SE_130518
130589	ENSG00000151092	NGLY1	chr3	-	0.199	0.000208866589262674	SE	NGLY1_chr3_-_SE_130589
130592	ENSG00000151092	NGLY1	chr3	-	0.106	7.8373276347885e-06	SE	NGLY1_chr3_-_SE_130592
130725	ENSG00000232593	KANTR	chrX	+	0.162	0.0189630717012017	SE	KANTR_chrX_+_SE_130725
130847	ENSG00000163029	SMC6	chr2	-	0.102	0.000412784829047131	SE	SMC6_chr2_-_SE_130847
130848	ENSG00000163029	SMC6	chr2	-	0.112	9.93684865206345e-07	SE	SMC6_chr2_-_SE_130848
130948	ENSG00000163702	IL17RC	chr3	+	-0.168	0.000156674744334266	SE	IL17RC_chr3_+_SE_130948
131159	ENSG00000078304	PPP2R5C	chr14	+	-0.127	1.21124643266672e-10	SE	PPP2R5C_chr14_+_SE_131159
131417	ENSG00000177410	ZFAS1	chr20	+	0.191	5.34638652113841e-13	SE	ZFAS1_chr20_+_SE_131417
131420	ENSG00000177410	ZFAS1	chr20	+	0.289	0	SE	ZFAS1_chr20_+_SE_131420
131960	ENSG00000172113	NME6	chr3	-	-0.103	7.75665415998736e-11	SE	NME6_chr3_-_SE_131960
131969	ENSG00000172113	NME6	chr3	-	-0.114	3.31033460763962e-11	SE	NME6_chr3_-_SE_131969
131976	ENSG00000172113	NME6	chr3	-	0.236	0.0254931181097115	SE	NME6_chr3_-_SE_131976
131979	ENSG00000105136	ZNF419	chr19	+	0.261	1.38122470411527e-06	SE	ZNF419_chr19_+_SE_131979
132160	ENSG00000136933	RABEPK	chr9	+	-0.114	2.83781247675638e-06	SE	RABEPK_chr9_+_SE_132160
132264	ENSG00000163138	PACRGL	chr4	+	0.157	0.00956753653919096	SE	PACRGL_chr4_+_SE_132264
132282	ENSG00000163138	PACRGL	chr4	+	-0.102	0.0145512822636682	SE	PACRGL_chr4_+_SE_132282
132284	ENSG00000163138	PACRGL	chr4	+	-0.149	0.000226288581567482	SE	PACRGL_chr4_+_SE_132284
132303	ENSG00000163138	PACRGL	chr4	+	-0.143	0.0273979268510916	SE	PACRGL_chr4_+_SE_132303
132308	ENSG00000151422	FER	chr5	+	0.13	3.92104598728076e-05	SE	FER_chr5_+_SE_132308
132313	ENSG00000151422	FER	chr5	+	-0.113	0.0110568718150033	SE	FER_chr5_+_SE_132313
132392	ENSG00000203943	SAMD13	chr1	+	0.212	0.0326439760420579	SE	SAMD13_chr1_+_SE_132392
132406	ENSG00000171202	TMEM126A	chr11	+	0.235	3.44547460026204e-05	SE	TMEM126A_chr11_+_SE_132406
132587	ENSG00000135838	NPL	chr1	+	-0.117	0.000146543343875585	SE	NPL_chr1_+_SE_132587
132920	ENSG00000007341	ST7L	chr1	-	0.218	2.09998958537141e-07	SE	ST7L_chr1_-_SE_132920
133036	ENSG00000111731	C2CD5	chr12	-	0.277	0.0145681786304774	SE	C2CD5_chr12_-_SE_133036
133359	ENSG00000101901	ALG13	chrX	+	0.105	0.000175255996198863	SE	ALG13_chrX_+_SE_133359
133425	ENSG00000136891	TEX10	chr9	-	0.113	0.0171199311754904	SE	TEX10_chr9_-_SE_133425
133550	ENSG00000180198	RCC1	chr1	+	-0.233	0.0146650230672382	SE	RCC1_chr1_+_SE_133550
133553	ENSG00000180198	RCC1	chr1	+	-0.23	0.000595887707636608	SE	RCC1_chr1_+_SE_133553
133818	ENSG00000236810	ELOA-AS1	chr1	-	0.26	0.00483907954647839	SE	ELOA-AS1_chr1_-_SE_133818
133819	ENSG00000236810	ELOA-AS1	chr1	-	0.256	0.0173752807073863	SE	ELOA-AS1_chr1_-_SE_133819
134083	ENSG00000134905	CARS2	chr13	-	-0.114	0	SE	CARS2_chr13_-_SE_134083
134224	ENSG00000184465	WDR27	chr6	-	-0.287	0.00803361258030946	SE	WDR27_chr6_-_SE_134224
134403	ENSG00000162639	HENMT1	chr1	-	0.11	4.51280393179278e-05	SE	HENMT1_chr1_-_SE_134403
134547	ENSG00000163681	SLMAP	chr3	+	0.178	8.17351216367792e-05	SE	SLMAP_chr3_+_SE_134547
134583	ENSG00000163681	SLMAP	chr3	+	0.24	0	SE	SLMAP_chr3_+_SE_134583
134787	ENSG00000159596	TMEM69	chr1	+	-0.149	1.15207360559584e-12	SE	TMEM69_chr1_+_SE_134787
135108	ENSG00000063601	MTMR1	chrX	+	0.328	0.00229972874682414	SE	MTMR1_chrX_+_SE_135108
135257	ENSG00000103502	CDIPT	chr16	-	0.104	3.82871871858774e-13	SE	CDIPT_chr16_-_SE_135257
135816	ENSG00000114796	KLHL24	chr3	+	0.269	0.00282586250524563	SE	KLHL24_chr3_+_SE_135816
135913	ENSG00000138002	IFT172	chr2	-	0.107	2.14257467985665e-08	SE	IFT172_chr2_-_SE_135913
135952	ENSG00000134744	TUT4	chr1	-	0.144	1.78119330922844e-06	SE	TUT4_chr1_-_SE_135952
136348	ENSG00000138018	SELENOI	chr2	+	0.122	1.22424543877017e-10	SE	SELENOI_chr2_+_SE_136348
136442	ENSG00000158636	EMSY	chr11	+	-0.296	0.000281887754394833	SE	EMSY_chr11_+_SE_136442
136452	ENSG00000158636	EMSY	chr11	+	0.106	7.31254983540007e-05	SE	EMSY_chr11_+_SE_136452
136569	ENSG00000124313	IQSEC2	chrX	-	-0.339	0	SE	IQSEC2_chrX_-_SE_136569
136570	ENSG00000124313	IQSEC2	chrX	-	-0.464	0	SE	IQSEC2_chrX_-_SE_136570
136604	ENSG00000119408	NEK6	chr9	+	-0.114	0.0150335807399659	SE	NEK6_chr9_+_SE_136604
136605	ENSG00000119408	NEK6	chr9	+	0.261	2.08505698812788e-06	SE	NEK6_chr9_+_SE_136605
136608	ENSG00000119408	NEK6	chr9	+	0.261	1.03309973276928e-06	SE	NEK6_chr9_+_SE_136608
136732	ENSG00000196586	MYO6	chr6	+	-0.239	1.96861682824742e-09	SE	MYO6_chr6_+_SE_136732
136966	ENSG00000137074	APTX	chr9	-	0.159	0.002627028534433	SE	APTX_chr9_-_SE_136966
136967	ENSG00000137074	APTX	chr9	-	0.192	0.00370326306073234	SE	APTX_chr9_-_SE_136967
136972	ENSG00000137074	APTX	chr9	-	0.152	5.02012293666511e-06	SE	APTX_chr9_-_SE_136972
136973	ENSG00000137074	APTX	chr9	-	0.137	4.85349674800356e-05	SE	APTX_chr9_-_SE_136973
136976	ENSG00000137074	APTX	chr9	-	0.219	0.00614109190553747	SE	APTX_chr9_-_SE_136976
136977	ENSG00000137074	APTX	chr9	-	0.19	0.0217839979628999	SE	APTX_chr9_-_SE_136977
136990	ENSG00000137074	APTX	chr9	-	0.16	0.00288938268043532	SE	APTX_chr9_-_SE_136990
137025	ENSG00000112685	EXOC2	chr6	-	0.241	2.87604602063708e-05	SE	EXOC2_chr6_-_SE_137025
137038	ENSG00000073921	PICALM	chr11	-	0.113	7.49559987947265e-05	SE	PICALM_chr11_-_SE_137038
137062	ENSG00000073921	PICALM	chr11	-	-0.121	3.18203803136065e-06	SE	PICALM_chr11_-_SE_137062
137093	ENSG00000073921	PICALM	chr11	-	-0.123	0.0130419386127094	SE	PICALM_chr11_-_SE_137093
137134	ENSG00000143612	C1orf43	chr1	-	0.279	0	SE	C1orf43_chr1_-_SE_137134
137183	ENSG00000155368	DBI	chr2	+	0.102	0.000155852445840785	SE	DBI_chr2_+_SE_137183
137184	ENSG00000155368	DBI	chr2	+	0.102	0.000373286527415808	SE	DBI_chr2_+_SE_137184
137868	ENSG00000204138	PHACTR4	chr1	+	0.58	1.84846406001308e-09	SE	PHACTR4_chr1_+_SE_137868
137869	ENSG00000204138	PHACTR4	chr1	+	0.704	2.58916775767474e-13	SE	PHACTR4_chr1_+_SE_137869
138013	ENSG00000117155	SSX2IP	chr1	-	-0.231	0.00170849260714819	SE	SSX2IP_chr1_-_SE_138013
138020	ENSG00000117155	SSX2IP	chr1	-	0.136	0.00460183787282675	SE	SSX2IP_chr1_-_SE_138020
138146	ENSG00000163539	CLASP2	chr3	-	0.193	1.44798925591287e-12	SE	CLASP2_chr3_-_SE_138146
138196	ENSG00000159023	EPB41	chr1	+	-0.234	9.31651823583922e-08	SE	EPB41_chr1_+_SE_138196
138202	ENSG00000159023	EPB41	chr1	+	0.325	4.54324932024782e-08	SE	EPB41_chr1_+_SE_138202
138213	ENSG00000159023	EPB41	chr1	+	-0.244	0	SE	EPB41_chr1_+_SE_138213
138296	ENSG00000005448	WDR54	chr2	+	0.174	7.28033903005589e-11	SE	WDR54_chr2_+_SE_138296
138405	ENSG00000075151	EIF4G3	chr1	-	-0.172	0.0462493338390932	SE	EIF4G3_chr1_-_SE_138405
138564	ENSG00000144824	PHLDB2	chr3	+	-0.256	0.00103310593691454	SE	PHLDB2_chr3_+_SE_138564
138569	ENSG00000144824	PHLDB2	chr3	+	0.133	0.000141035202515916	SE	PHLDB2_chr3_+_SE_138569
138737	ENSG00000119725	ZNF410	chr14	+	0.121	2.04619960720927e-07	SE	ZNF410_chr14_+_SE_138737
138940	ENSG00000145332	KLHL8	chr4	-	0.251	4.15174223834088e-06	SE	KLHL8_chr4_-_SE_138940
138941	ENSG00000145332	KLHL8	chr4	-	0.167	5.05205187515133e-05	SE	KLHL8_chr4_-_SE_138941
139065	ENSG00000143303	RRNAD1	chr1	+	0.155	0.030526460097546	SE	RRNAD1_chr1_+_SE_139065
139117	ENSG00000132879	FBXO44	chr1	+	0.106	3.10733693374937e-07	SE	FBXO44_chr1_+_SE_139117
139145	ENSG00000169193	CCDC126	chr7	+	0.146	0.00165993645183603	SE	CCDC126_chr7_+_SE_139145
139147	ENSG00000169193	CCDC126	chr7	+	0.38	0.000833515067842047	SE	CCDC126_chr7_+_SE_139147
139204	ENSG00000115935	WIPF1	chr2	-	-0.215	0.000400898794336646	SE	WIPF1_chr2_-_SE_139204
139222	ENSG00000173068	BNC2	chr9	-	0.105	1.48592518576258e-08	SE	BNC2_chr9_-_SE_139222
139559	ENSG00000189298	ZKSCAN3	chr6	+	0.136	0.0292120935709501	SE	ZKSCAN3_chr6_+_SE_139559
139635	ENSG00000162910	MRPL55	chr1	-	0.205	6.75980674254472e-06	SE	MRPL55_chr1_-_SE_139635
139636	ENSG00000162910	MRPL55	chr1	-	0.279	1.70153737313422e-08	SE	MRPL55_chr1_-_SE_139636
139637	ENSG00000162910	MRPL55	chr1	-	0.453	0	SE	MRPL55_chr1_-_SE_139637
139641	ENSG00000162910	MRPL55	chr1	-	0.208	9.61305974536221e-12	SE	MRPL55_chr1_-_SE_139641
139643	ENSG00000162910	MRPL55	chr1	-	0.138	0.00863718161676748	SE	MRPL55_chr1_-_SE_139643
139644	ENSG00000162910	MRPL55	chr1	-	0.331	0	SE	MRPL55_chr1_-_SE_139644
139646	ENSG00000162910	MRPL55	chr1	-	0.218	4.46172659427349e-05	SE	MRPL55_chr1_-_SE_139646
139648	ENSG00000162910	MRPL55	chr1	-	0.207	7.23063169113173e-10	SE	MRPL55_chr1_-_SE_139648
139656	ENSG00000162910	MRPL55	chr1	-	0.137	1.70950090588821e-05	SE	MRPL55_chr1_-_SE_139656
139844	ENSG00000012061	ERCC1	chr19	-	0.143	6.28670462603456e-05	SE	ERCC1_chr19_-_SE_139844
139909	ENSG00000239779	WBP1	chr2	+	0.423	8.07497609570472e-06	SE	WBP1_chr2_+_SE_139909
139911	ENSG00000239779	WBP1	chr2	+	0.401	4.17604030343542e-05	SE	WBP1_chr2_+_SE_139911
139914	ENSG00000239779	WBP1	chr2	+	0.314	0.00458577919361488	SE	WBP1_chr2_+_SE_139914
139921	ENSG00000239779	WBP1	chr2	+	-0.491	3.98379107479728e-12	SE	WBP1_chr2_+_SE_139921
139927	ENSG00000239779	WBP1	chr2	+	-0.328	0.000138157191317698	SE	WBP1_chr2_+_SE_139927
139928	ENSG00000239779	WBP1	chr2	+	-0.312	4.50763240081586e-09	SE	WBP1_chr2_+_SE_139928
139960	ENSG00000228315	GUSBP11	chr22	-	-0.111	0.000640690754274113	SE	GUSBP11_chr22_-_SE_139960
140029	ENSG00000255339	AL133352.1	chr10	-	-0.159	0.000340412309564613	SE	AL133352.1_chr10_-_SE_140029
140142	ENSG00000055732	MCOLN3	chr1	-	-0.158	6.77381704162609e-07	SE	MCOLN3_chr1_-_SE_140142
140143	ENSG00000055732	MCOLN3	chr1	-	-0.203	0.000818503220170165	SE	MCOLN3_chr1_-_SE_140143
140343	ENSG00000117868	ESYT2	chr7	-	-0.127	0	SE	ESYT2_chr7_-_SE_140343
140447	ENSG00000198105	ZNF248	chr10	-	0.275	3.3988226890367e-07	SE	ZNF248_chr10_-_SE_140447
140691	ENSG00000185222	TCEAL9	chrX	+	0.215	0	SE	TCEAL9_chrX_+_SE_140691
140889	ENSG00000143363	PRUNE1	chr1	+	0.119	0.0292401365423231	SE	PRUNE1_chr1_+_SE_140889
140894	ENSG00000143363	PRUNE1	chr1	+	-0.206	0.00917975884534984	SE	PRUNE1_chr1_+_SE_140894
140898	ENSG00000143363	PRUNE1	chr1	+	-0.329	0.000114825010001773	SE	PRUNE1_chr1_+_SE_140898
140976	ENSG00000254469	AP002495.1	chr11	-	0.146	3.67814916472332e-06	SE	AP002495.1_chr11_-_SE_140976
141090	ENSG00000115459	ELMOD3	chr2	+	0.18	0.0129175978129769	SE	ELMOD3_chr2_+_SE_141090
141185	ENSG00000092529	CAPN3	chr15	+	0.12	0	SE	CAPN3_chr15_+_SE_141185
141186	ENSG00000092529	CAPN3	chr15	+	0.179	0	SE	CAPN3_chr15_+_SE_141186
141197	ENSG00000092529	CAPN3	chr15	+	0.35	3.82871871858774e-13	SE	CAPN3_chr15_+_SE_141197
141205	ENSG00000092529	CAPN3	chr15	+	-0.238	2.17148151898701e-11	SE	CAPN3_chr15_+_SE_141205
141213	ENSG00000092529	CAPN3	chr15	+	-0.175	9.05836708324424e-14	SE	CAPN3_chr15_+_SE_141213
141216	ENSG00000092529	CAPN3	chr15	+	-0.27	1.022921334295e-08	SE	CAPN3_chr15_+_SE_141216
141230	ENSG00000092529	CAPN3	chr15	+	0.101	0	SE	CAPN3_chr15_+_SE_141230
141266	ENSG00000108639	SYNGR2	chr17	+	-0.175	4.94676283638129e-05	SE	SYNGR2_chr17_+_SE_141266
141324	ENSG00000158122	PRXL2C	chr9	-	0.121	8.79294155549294e-06	SE	PRXL2C_chr9_-_SE_141324
141407	ENSG00000204514	ZNF814	chr19	-	-0.108	0.00329602622649175	SE	ZNF814_chr19_-_SE_141407
141446	ENSG00000164011	ZNF691	chr1	+	-0.295	0.0074879107667215	SE	ZNF691_chr1_+_SE_141446
141498	ENSG00000131591	C1orf159	chr1	-	-0.422	4.81576728814599e-11	SE	C1orf159_chr1_-_SE_141498
141499	ENSG00000131591	C1orf159	chr1	-	-0.455	4.60864290202221e-14	SE	C1orf159_chr1_-_SE_141499
141504	ENSG00000131591	C1orf159	chr1	-	-0.174	9.19866502461681e-12	SE	C1orf159_chr1_-_SE_141504
141651	ENSG00000138658	ZGRF1	chr4	-	0.184	4.45919606315531e-05	SE	ZGRF1_chr4_-_SE_141651
141888	ENSG00000157036	EXOG	chr3	+	0.312	1.64687475403155e-05	SE	EXOG_chr3_+_SE_141888
141891	ENSG00000157036	EXOG	chr3	+	0.151	0.02054125167859	SE	EXOG_chr3_+_SE_141891
141952	ENSG00000169188	APEX2	chrX	+	0.121	2.4692681029793e-08	SE	APEX2_chrX_+_SE_141952
141966	ENSG00000185485	SDHAP1	chr3	-	-0.128	0.00804563248630696	SE	SDHAP1_chr3_-_SE_141966
141976	ENSG00000185485	SDHAP1	chr3	-	0.296	9.23144140206451e-11	SE	SDHAP1_chr3_-_SE_141976
142325	ENSG00000154813	DPH3	chr3	-	0.177	0.000383571289963674	SE	DPH3_chr3_-_SE_142325
142380	ENSG00000134452	FBH1	chr10	+	0.16	0.0142866560675424	SE	FBH1_chr10_+_SE_142380
142384	ENSG00000134452	FBH1	chr10	+	0.191	0	SE	FBH1_chr10_+_SE_142384
142385	ENSG00000134452	FBH1	chr10	+	0.126	2.65919496947887e-09	SE	FBH1_chr10_+_SE_142385
142388	ENSG00000134452	FBH1	chr10	+	0.331	5.40419931701907e-05	SE	FBH1_chr10_+_SE_142388
142479	ENSG00000014914	MTMR11	chr1	-	-0.113	1.54924223073993e-05	SE	MTMR11_chr1_-_SE_142479
142587	ENSG00000228106	AL392172.1	chr1	+	0.261	8.41318049034574e-05	SE	AL392172.1_chr1_+_SE_142587
142892	ENSG00000198887	SMC5	chr9	+	0.254	0	SE	SMC5_chr9_+_SE_142892
142980	ENSG00000030419	IKZF2	chr2	-	-0.351	0.00705145698530927	SE	IKZF2_chr2_-_SE_142980
143005	ENSG00000123737	EXOSC9	chr4	+	0.204	0	SE	EXOSC9_chr4_+_SE_143005
143062	ENSG00000137501	SYTL2	chr11	-	-0.161	0.00110951299351125	SE	SYTL2_chr11_-_SE_143062
143068	ENSG00000137501	SYTL2	chr11	-	-0.142	0.00023565127520246	SE	SYTL2_chr11_-_SE_143068
143082	ENSG00000137501	SYTL2	chr11	-	0.122	1.94413219723764e-06	SE	SYTL2_chr11_-_SE_143082
143086	ENSG00000137501	SYTL2	chr11	-	0.307	4.60864290202221e-14	SE	SYTL2_chr11_-_SE_143086
143257	ENSG00000131791	PRKAB2	chr1	-	-0.17	0.00212907105111501	SE	PRKAB2_chr1_-_SE_143257
143264	ENSG00000131791	PRKAB2	chr1	-	-0.112	0.0496460833930957	SE	PRKAB2_chr1_-_SE_143264
143350	ENSG00000165304	MELK	chr9	+	0.156	0.000425953940712546	SE	MELK_chr9_+_SE_143350
143562	ENSG00000165322	ARHGAP12	chr10	-	0.192	1.78383244375631e-10	SE	ARHGAP12_chr10_-_SE_143562
143563	ENSG00000165322	ARHGAP12	chr10	-	-0.211	2.17550845063619e-13	SE	ARHGAP12_chr10_-_SE_143563
143888	ENSG00000174628	IQCK	chr16	+	-0.134	0.0138448488784038	SE	IQCK_chr16_+_SE_143888
144038	ENSG00000180776	ZDHHC20	chr13	-	0.2	8.2674525069851e-10	SE	ZDHHC20_chr13_-_SE_144038
144143	ENSG00000180964	TCEAL8	chrX	-	0.169	0	SE	TCEAL8_chrX_-_SE_144143
144334	ENSG00000159592	GPBP1L1	chr1	-	0.161	5.48602834857326e-10	SE	GPBP1L1_chr1_-_SE_144334
144335	ENSG00000159592	GPBP1L1	chr1	-	0.168	0.000298831895641144	SE	GPBP1L1_chr1_-_SE_144335
144336	ENSG00000159592	GPBP1L1	chr1	-	0.227	1.14588343602989e-10	SE	GPBP1L1_chr1_-_SE_144336
144343	ENSG00000269335	IKBKG	chrX	+	-0.458	6.61771350714783e-08	SE	IKBKG_chrX_+_SE_144343
144369	ENSG00000248049	UBA6-AS1	chr4	+	-0.163	0.0129138151193651	SE	UBA6-AS1_chr4_+_SE_144369
144631	ENSG00000196459	TRAPPC2	chrX	-	0.133	5.87703450810611e-08	SE	TRAPPC2_chrX_-_SE_144631
144633	ENSG00000196459	TRAPPC2	chrX	-	0.188	0.000461311535366247	SE	TRAPPC2_chrX_-_SE_144633
144635	ENSG00000196459	TRAPPC2	chrX	-	0.152	0.00615616353694892	SE	TRAPPC2_chrX_-_SE_144635
144722	ENSG00000054392	HHAT	chr1	+	-0.184	1.05830609728635e-06	SE	HHAT_chr1_+_SE_144722
144856	ENSG00000155329	ZCCHC10	chr5	-	-0.181	2.32018200195842e-05	SE	ZCCHC10_chr5_-_SE_144856
145059	ENSG00000138795	LEF1	chr4	-	-0.252	0.00335172498608199	SE	LEF1_chr4_-_SE_145059
145100	ENSG00000219626	FAM228B	chr2	+	0.387	0.000446257943978841	SE	FAM228B_chr2_+_SE_145100
145134	ENSG00000219626	FAM228B	chr2	+	0.436	5.17704276472844e-07	SE	FAM228B_chr2_+_SE_145134
145155	ENSG00000219626	FAM228B	chr2	+	0.249	0.00106289406462432	SE	FAM228B_chr2_+_SE_145155
145272	ENSG00000185630	PBX1	chr1	+	-0.109	0.0267986890559495	SE	PBX1_chr1_+_SE_145272
145302	ENSG00000174197	MGA	chr15	+	0.187	4.61416223482767e-13	SE	MGA_chr15_+_SE_145302
145341	ENSG00000151881	TMEM267	chr5	-	-0.116	0.0314542361055975	SE	TMEM267_chr5_-_SE_145341
145426	ENSG00000093167	LRRFIP2	chr3	-	0.139	0	SE	LRRFIP2_chr3_-_SE_145426
145533	ENSG00000189144	ZNF573	chr19	-	0.167	0.0153559961371785	SE	ZNF573_chr19_-_SE_145533
145831	ENSG00000223891	OSER1-DT	chr20	+	0.176	0.00582558871763682	SE	OSER1-DT_chr20_+_SE_145831
145977	ENSG00000154144	TBRG1	chr11	+	-0.116	2.53766536744593e-09	SE	TBRG1_chr11_+_SE_145977
145990	ENSG00000062194	GPBP1	chr5	+	0.208	0.0130304330386252	SE	GPBP1_chr5_+_SE_145990
146111	ENSG00000196923	PDLIM7	chr5	-	0.176	1.49589964823405e-07	SE	PDLIM7_chr5_-_SE_146111
146425	ENSG00000107077	KDM4C	chr9	+	0.158	9.99654527695584e-05	SE	KDM4C_chr9_+_SE_146425
146467	ENSG00000163947	ARHGEF3	chr3	-	-0.174	0.000177021784079297	SE	ARHGEF3_chr3_-_SE_146467
146686	ENSG00000107186	MPDZ	chr9	-	0.106	0.00312497737759943	SE	MPDZ_chr9_-_SE_146686
146841	ENSG00000176623	RMDN1	chr8	-	-0.29	2.82386197252463e-09	SE	RMDN1_chr8_-_SE_146841
146846	ENSG00000176623	RMDN1	chr8	-	0.16	5.03216091890167e-10	SE	RMDN1_chr8_-_SE_146846
146861	ENSG00000143164	DCAF6	chr1	+	-0.138	0.0105679623570382	SE	DCAF6_chr1_+_SE_146861
147216	ENSG00000215883	CYB5RL	chr1	-	-0.16	0.024242152087985	SE	CYB5RL_chr1_-_SE_147216
147505	ENSG00000179818	PCBP1-AS1	chr2	-	-0.3	0.0319323570116147	SE	PCBP1-AS1_chr2_-_SE_147505
147510	ENSG00000179818	PCBP1-AS1	chr2	-	-0.289	0.045172778625068	SE	PCBP1-AS1_chr2_-_SE_147510
147804	ENSG00000104067	TJP1	chr15	-	-0.155	7.1411378034339e-05	SE	TJP1_chr15_-_SE_147804
148183	ENSG00000116350	SRSF4	chr1	-	-0.172	0	SE	SRSF4_chr1_-_SE_148183
148496	ENSG00000234741	GAS5	chr1	-	0.127	0.000710290622930743	SE	GAS5_chr1_-_SE_148496
148497	ENSG00000234741	GAS5	chr1	-	0.225	1.33955530342278e-06	SE	GAS5_chr1_-_SE_148497
148748	ENSG00000139631	CSAD	chr12	-	0.194	0.000345653658730428	SE	CSAD_chr12_-_SE_148748
148749	ENSG00000139631	CSAD	chr12	-	0.191	0.000402877686228404	SE	CSAD_chr12_-_SE_148749
148752	ENSG00000139631	CSAD	chr12	-	0.139	0.00116437809732276	SE	CSAD_chr12_-_SE_148752
148868	ENSG00000143797	MBOAT2	chr2	-	-0.117	0.00206424363837739	SE	MBOAT2_chr2_-_SE_148868
148943	ENSG00000172785	CBWD1	chr9	-	0.498	2.31562297003964e-07	SE	CBWD1_chr9_-_SE_148943
149343	ENSG00000145730	PAM	chr5	+	-0.283	1.07764723845574e-07	SE	PAM_chr5_+_SE_149343
149360	ENSG00000145730	PAM	chr5	+	0.153	0	SE	PAM_chr5_+_SE_149360
149361	ENSG00000145730	PAM	chr5	+	0.112	0	SE	PAM_chr5_+_SE_149361
149362	ENSG00000145730	PAM	chr5	+	0.123	0	SE	PAM_chr5_+_SE_149362
149694	ENSG00000054267	ARID4B	chr1	-	0.201	0.023636814159197	SE	ARID4B_chr1_-_SE_149694
149881	ENSG00000094841	UPRT	chrX	+	-0.121	0.0100166433059589	SE	UPRT_chrX_+_SE_149881
150008	ENSG00000139350	NEDD1	chr12	+	0.677	0	SE	NEDD1_chr12_+_SE_150008
150012	ENSG00000139350	NEDD1	chr12	+	0.27	3.39245414531875e-09	SE	NEDD1_chr12_+_SE_150012
150013	ENSG00000139350	NEDD1	chr12	+	0.208	6.80403794435629e-07	SE	NEDD1_chr12_+_SE_150013
150019	ENSG00000139350	NEDD1	chr12	+	0.145	0.013526224451235	SE	NEDD1_chr12_+_SE_150019
150100	ENSG00000160072	ATAD3B	chr1	+	-0.2	0.0123027637493578	SE	ATAD3B_chr1_+_SE_150100
150133	ENSG00000058799	YIPF1	chr1	-	-0.175	2.88930793743374e-09	SE	YIPF1_chr1_-_SE_150133
150433	ENSG00000148019	CEP78	chr9	+	0.237	8.10816364714345e-05	SE	CEP78_chr9_+_SE_150433
150627	ENSG00000158796	DEDD	chr1	-	0.143	9.45580839428338e-06	SE	DEDD_chr1_-_SE_150627
150752	ENSG00000198860	TSEN15	chr1	+	0.216	6.9011727858496e-10	SE	TSEN15_chr1_+_SE_150752
150755	ENSG00000198860	TSEN15	chr1	+	0.393	0	SE	TSEN15_chr1_+_SE_150755
150758	ENSG00000198860	TSEN15	chr1	+	0.212	4.49295007330546e-12	SE	TSEN15_chr1_+_SE_150758
150761	ENSG00000198860	TSEN15	chr1	+	0.26	1.52442182318234e-07	SE	TSEN15_chr1_+_SE_150761
150997	ENSG00000141027	NCOR1	chr17	-	0.117	2.29261786511444e-08	SE	NCOR1_chr17_-_SE_150997
151383	ENSG00000131381	RBSN	chr3	-	0.302	6.75495373921525e-12	SE	RBSN_chr3_-_SE_151383
151648	ENSG00000198270	TMEM116	chr12	-	0.181	0.00320239377572008	SE	TMEM116_chr12_-_SE_151648
151727	ENSG00000161203	AP2M1	chr3	+	0.234	0	SE	AP2M1_chr3_+_SE_151727
151749	ENSG00000284024	HSPA14	chr10	+	0.187	1.38679055195467e-08	SE	HSPA14_chr10_+_SE_151749
151896	ENSG00000114316	USP4	chr3	-	0.145	0.00418484494452903	SE	USP4_chr3_-_SE_151896
152460	ENSG00000196712	NF1	chr17	+	0.137	1.49158992635925e-07	SE	NF1_chr17_+_SE_152460
152596	ENSG00000140939	NOL3	chr16	+	-0.208	0.0249792950275639	SE	NOL3_chr16_+_SE_152596
152784	ENSG00000134369	NAV1	chr1	+	-0.151	0.0370678837246163	SE	NAV1_chr1_+_SE_152784
153068	ENSG00000168385	SEPTIN2	chr2	+	0.178	0	SE	SEPTIN2_chr2_+_SE_153068
153198	ENSG00000227671	AL390728.4	chr1	-	0.17	3.64211995200199e-08	SE	AL390728.4_chr1_-_SE_153198
153270	ENSG00000172831	CES2	chr16	+	-0.101	2.0349682277621e-05	SE	CES2_chr16_+_SE_153270
153365	ENSG00000162976	SLC66A3	chr2	+	0.112	0	SE	SLC66A3_chr2_+_SE_153365
153496	ENSG00000182628	SKA2	chr17	-	-0.123	0.000711066140740827	SE	SKA2_chr17_-_SE_153496
153638	ENSG00000149100	EIF3M	chr11	+	0.105	0	SE	EIF3M_chr11_+_SE_153638
153836	ENSG00000127483	HP1BP3	chr1	-	0.205	6.86065406305076e-08	SE	HP1BP3_chr1_-_SE_153836
153837	ENSG00000127483	HP1BP3	chr1	-	0.131	2.90673112961962e-05	SE	HP1BP3_chr1_-_SE_153837
154063	ENSG00000144306	SCRN3	chr2	+	-0.107	4.5832918485071e-06	SE	SCRN3_chr2_+_SE_154063
154230	ENSG00000138380	CARF	chr2	+	-0.105	0.0156168995082477	SE	CARF_chr2_+_SE_154230
154407	ENSG00000185842	DNAH14	chr1	+	0.135	0.00114713665654632	SE	DNAH14_chr1_+_SE_154407
154606	ENSG00000163071	SPATA18	chr4	+	-0.267	0.0136994178720794	SE	SPATA18_chr4_+_SE_154606
154639	ENSG00000119844	AFTPH	chr2	+	0.106	4.41067259503913e-07	SE	AFTPH_chr2_+_SE_154639
154641	ENSG00000119844	AFTPH	chr2	+	0.217	2.16112169874911e-09	SE	AFTPH_chr2_+_SE_154641
154682	ENSG00000001167	NFYA	chr6	+	0.364	0	SE	NFYA_chr6_+_SE_154682
154863	ENSG00000217128	FNIP1	chr5	-	-0.228	0	SE	FNIP1_chr5_-_SE_154863
154907	ENSG00000198945	L3MBTL3	chr6	+	0.316	1.59537879582318e-05	SE	L3MBTL3_chr6_+_SE_154907
155410	ENSG00000172775	PSME3IP1	chr16	-	0.511	1.59857491086775e-12	SE	PSME3IP1_chr16_-_SE_155410
155412	ENSG00000172775	PSME3IP1	chr16	-	0.456	1.78538865446836e-05	SE	PSME3IP1_chr16_-_SE_155412
155415	ENSG00000172775	PSME3IP1	chr16	-	0.344	5.8145581650377e-05	SE	PSME3IP1_chr16_-_SE_155415
155417	ENSG00000172775	PSME3IP1	chr16	-	0.115	6.54176237607054e-13	SE	PSME3IP1_chr16_-_SE_155417
155418	ENSG00000172775	PSME3IP1	chr16	-	0.282	2.08999024193012e-06	SE	PSME3IP1_chr16_-_SE_155418
155419	ENSG00000172775	PSME3IP1	chr16	-	0.253	1.74689051762951e-05	SE	PSME3IP1_chr16_-_SE_155419
155591	ENSG00000183647	ZNF530	chr19	+	-0.286	0.00364357801189435	SE	ZNF530_chr19_+_SE_155591
155597	ENSG00000183647	ZNF530	chr19	+	-0.237	0.0224746602235485	SE	ZNF530_chr19_+_SE_155597
155756	ENSG00000136643	RPS6KC1	chr1	+	0.101	0.000378176345104212	SE	RPS6KC1_chr1_+_SE_155756
156110	ENSG00000185219	ZNF445	chr3	-	0.107	0.00163473383188942	SE	ZNF445_chr3_-_SE_156110
156478	ENSG00000197965	MPZL1	chr1	+	-0.202	0.0377865496562677	SE	MPZL1_chr1_+_SE_156478
156512	ENSG00000135164	DMTF1	chr7	+	0.166	1.7590894695705e-10	SE	DMTF1_chr7_+_SE_156512
156575	ENSG00000106692	FKTN	chr9	+	0.117	0.000762106238488979	SE	FKTN_chr9_+_SE_156575
156598	ENSG00000106692	FKTN	chr9	+	-0.106	0.000108181524986956	SE	FKTN_chr9_+_SE_156598
156619	ENSG00000135541	AHI1	chr6	-	-0.18	0.0224172782956296	SE	AHI1_chr6_-_SE_156619
156648	ENSG00000135541	AHI1	chr6	-	0.186	0.0358300734060179	SE	AHI1_chr6_-_SE_156648
156848	ENSG00000143776	CDC42BPA	chr1	-	-0.116	3.64220604110733e-05	SE	CDC42BPA_chr1_-_SE_156848
156881	ENSG00000122481	RWDD3	chr1	+	0.259	0.000291427336272185	SE	RWDD3_chr1_+_SE_156881
156882	ENSG00000122481	RWDD3	chr1	+	0.275	0.00747334013046029	SE	RWDD3_chr1_+_SE_156882
156886	ENSG00000122481	RWDD3	chr1	+	0.242	1.44219154912921e-07	SE	RWDD3_chr1_+_SE_156886
156887	ENSG00000122481	RWDD3	chr1	+	0.183	0.00140919292854095	SE	RWDD3_chr1_+_SE_156887
156890	ENSG00000122481	RWDD3	chr1	+	0.239	9.97824407672568e-05	SE	RWDD3_chr1_+_SE_156890
156891	ENSG00000122481	RWDD3	chr1	+	0.188	0.000806270388201342	SE	RWDD3_chr1_+_SE_156891
157338	ENSG00000223745	CCDC18-AS1	chr1	-	-0.202	0.0043463000662853	SE	CCDC18-AS1_chr1_-_SE_157338
157395	ENSG00000223745	CCDC18-AS1	chr1	-	0.12	0.00103616429888602	SE	CCDC18-AS1_chr1_-_SE_157395
157453	ENSG00000223745	CCDC18-AS1	chr1	-	0.131	0.00066383583704449	SE	CCDC18-AS1_chr1_-_SE_157453
157618	ENSG00000152359	POC5	chr5	-	0.101	4.27710396168231e-07	SE	POC5_chr5_-_SE_157618
157716	ENSG00000142330	CAPN10	chr2	+	-0.137	0.000107760343334285	SE	CAPN10_chr2_+_SE_157716
157725	ENSG00000142330	CAPN10	chr2	+	0.138	1.68689433089802e-06	SE	CAPN10_chr2_+_SE_157725
157727	ENSG00000142330	CAPN10	chr2	+	0.174	1.74447521057873e-05	SE	CAPN10_chr2_+_SE_157727
157803	ENSG00000105879	CBLL1	chr7	+	0.245	0.0237498941012459	SE	CBLL1_chr7_+_SE_157803
157999	ENSG00000127511	SIN3B	chr19	+	-0.205	5.93521076326522e-08	SE	SIN3B_chr19_+_SE_157999
158032	ENSG00000119383	PTPA	chr9	+	-0.347	9.11443550661281e-08	SE	PTPA_chr9_+_SE_158032
158034	ENSG00000119383	PTPA	chr9	+	-0.128	0	SE	PTPA_chr9_+_SE_158034
158035	ENSG00000119383	PTPA	chr9	+	-0.106	2.88203784024375e-05	SE	PTPA_chr9_+_SE_158035
158263	ENSG00000162542	TMCO4	chr1	-	-0.175	2.78279421260251e-05	SE	TMCO4_chr1_-_SE_158263
158267	ENSG00000162542	TMCO4	chr1	-	0.158	0.000111165442751523	SE	TMCO4_chr1_-_SE_158267
158301	ENSG00000151474	FRMD4A	chr10	-	0.124	0.001325320876768	SE	FRMD4A_chr10_-_SE_158301
158954	ENSG00000161791	FMNL3	chr12	-	0.351	0	SE	FMNL3_chr12_-_SE_158954
158963	ENSG00000161791	FMNL3	chr12	-	0.186	0.0129241635974716	SE	FMNL3_chr12_-_SE_158963
159075	ENSG00000118260	CREB1	chr2	+	0.135	9.4775962841354e-05	SE	CREB1_chr2_+_SE_159075
159198	ENSG00000163684	RPP14	chr3	+	0.173	0.0225052131515653	SE	RPP14_chr3_+_SE_159198
159201	ENSG00000163684	RPP14	chr3	+	0.149	0.00507887238025457	SE	RPP14_chr3_+_SE_159201
159216	ENSG00000118900	UBN1	chr16	+	-0.133	4.60864290202221e-14	SE	UBN1_chr16_+_SE_159216
159500	ENSG00000031823	RANBP3	chr19	-	-0.112	0.026225326537337	SE	RANBP3_chr19_-_SE_159500
159513	ENSG00000031823	RANBP3	chr19	-	0.248	2.23151761277514e-05	SE	RANBP3_chr19_-_SE_159513
159550	ENSG00000123636	BAZ2B	chr2	-	0.336	0	SE	BAZ2B_chr2_-_SE_159550
159555	ENSG00000123636	BAZ2B	chr2	-	0.194	0.00877248297617592	SE	BAZ2B_chr2_-_SE_159555
159557	ENSG00000123636	BAZ2B	chr2	-	-0.138	0.0249912953377823	SE	BAZ2B_chr2_-_SE_159557
159566	ENSG00000123636	BAZ2B	chr2	-	0.108	1.93883817540563e-05	SE	BAZ2B_chr2_-_SE_159566
159693	ENSG00000035115	SH3YL1	chr2	-	0.156	0.000740186790356439	SE	SH3YL1_chr2_-_SE_159693
159718	ENSG00000035115	SH3YL1	chr2	-	0.687	0	SE	SH3YL1_chr2_-_SE_159718
159991	ENSG00000087884	AAMDC	chr11	+	0.125	0.0013132042740762	SE	AAMDC_chr11_+_SE_159991
160172	ENSG00000159433	STARD9	chr15	+	0.104	0.000869074837909583	SE	STARD9_chr15_+_SE_160172
160179	ENSG00000159433	STARD9	chr15	+	0.148	0.0125857820832602	SE	STARD9_chr15_+_SE_160179
160306	ENSG00000149925	ALDOA	chr16	+	0.388	0	SE	ALDOA_chr16_+_SE_160306
160596	ENSG00000214293	APTR	chr7	-	-0.114	0.000454613314653918	SE	APTR_chr7_-_SE_160596
160697	ENSG00000153827	TRIP12	chr2	-	0.203	1.97282265316974e-05	SE	TRIP12_chr2_-_SE_160697
160759	ENSG00000100890	PRORP	chr14	+	0.175	1.89373470643626e-05	SE	PRORP_chr14_+_SE_160759
160765	ENSG00000168958	MFF	chr2	+	0.263	0	SE	MFF_chr2_+_SE_160765
160768	ENSG00000168958	MFF	chr2	+	0.164	0	SE	MFF_chr2_+_SE_160768
160772	ENSG00000168958	MFF	chr2	+	0.222	1.95001371279853e-06	SE	MFF_chr2_+_SE_160772
160774	ENSG00000168958	MFF	chr2	+	0.218	0	SE	MFF_chr2_+_SE_160774
160789	ENSG00000168958	MFF	chr2	+	0.192	0.00657706152053103	SE	MFF_chr2_+_SE_160789
160795	ENSG00000168958	MFF	chr2	+	0.294	2.20259591338301e-05	SE	MFF_chr2_+_SE_160795
160797	ENSG00000168958	MFF	chr2	+	0.231	2.42896364543718e-07	SE	MFF_chr2_+_SE_160797
160799	ENSG00000168958	MFF	chr2	+	0.296	5.87729211200185e-10	SE	MFF_chr2_+_SE_160799
160800	ENSG00000168958	MFF	chr2	+	0.131	0	SE	MFF_chr2_+_SE_160800
161031	ENSG00000050426	LETMD1	chr12	+	0.101	5.35984574123256e-06	SE	LETMD1_chr12_+_SE_161031
161053	ENSG00000050426	LETMD1	chr12	+	-0.208	1.53889902139654e-06	SE	LETMD1_chr12_+_SE_161053
161057	ENSG00000050426	LETMD1	chr12	+	0.117	0.00561886122851586	SE	LETMD1_chr12_+_SE_161057
161069	ENSG00000050426	LETMD1	chr12	+	0.108	6.73379835899685e-05	SE	LETMD1_chr12_+_SE_161069
161072	ENSG00000050426	LETMD1	chr12	+	-0.164	3.31293467562031e-08	SE	LETMD1_chr12_+_SE_161072
161076	ENSG00000050426	LETMD1	chr12	+	-0.162	4.12212986319957e-08	SE	LETMD1_chr12_+_SE_161076
161083	ENSG00000050426	LETMD1	chr12	+	0.11	2.82740306126158e-06	SE	LETMD1_chr12_+_SE_161083
161092	ENSG00000147202	DIAPH2	chrX	+	0.115	3.28264431476977e-07	SE	DIAPH2_chrX_+_SE_161092
161098	ENSG00000147202	DIAPH2	chrX	+	0.15	0.0033063478569787	SE	DIAPH2_chrX_+_SE_161098
161110	ENSG00000133678	TMEM254	chr10	+	0.922	0	SE	TMEM254_chr10_+_SE_161110
161116	ENSG00000133678	TMEM254	chr10	+	0.107	1.14094312779341e-06	SE	TMEM254_chr10_+_SE_161116
161119	ENSG00000163686	ABHD6	chr3	+	-0.142	7.59029363632716e-05	SE	ABHD6_chr3_+_SE_161119
161675	ENSG00000204839	MROH6	chr8	-	-0.172	0.0305503025380228	SE	MROH6_chr8_-_SE_161675
161742	ENSG00000095321	CRAT	chr9	-	-0.183	7.45165745901121e-05	SE	CRAT_chr9_-_SE_161742
161832	ENSG00000123552	USP45	chr6	-	0.203	0.00506656798805447	SE	USP45_chr6_-_SE_161832
161925	ENSG00000138101	DTNB	chr2	-	-0.138	0.0268296983685784	SE	DTNB_chr2_-_SE_161925
161928	ENSG00000138101	DTNB	chr2	-	-0.124	0.0405419977121286	SE	DTNB_chr2_-_SE_161928
161988	ENSG00000167522	ANKRD11	chr16	-	-0.107	0.000803425753093076	SE	ANKRD11_chr16_-_SE_161988
161990	ENSG00000167522	ANKRD11	chr16	-	-0.103	4.35712441539013e-05	SE	ANKRD11_chr16_-_SE_161990
162050	ENSG00000154380	ENAH	chr1	-	-0.183	0	SE	ENAH_chr1_-_SE_162050
162371	ENSG00000075413	MARK3	chr14	+	0.118	1.67715886054431e-11	SE	MARK3_chr14_+_SE_162371
162372	ENSG00000075413	MARK3	chr14	+	0.328	2.53781627768449e-09	SE	MARK3_chr14_+_SE_162372
162373	ENSG00000075413	MARK3	chr14	+	0.208	0	SE	MARK3_chr14_+_SE_162373
162374	ENSG00000075413	MARK3	chr14	+	0.282	0.000224293243962426	SE	MARK3_chr14_+_SE_162374
162534	ENSG00000166444	DENND2B	chr11	-	-0.234	0.0183953081154819	SE	DENND2B_chr11_-_SE_162534
162562	ENSG00000243943	ZNF512	chr2	+	0.208	8.96871555650527e-05	SE	ZNF512_chr2_+_SE_162562
162563	ENSG00000243943	ZNF512	chr2	+	0.121	0.000544904555482486	SE	ZNF512_chr2_+_SE_162563
162682	ENSG00000068001	HYAL2	chr3	-	0.508	0	SE	HYAL2_chr3_-_SE_162682
162953	ENSG00000151576	QTRT2	chr3	+	0.105	2.60539996831004e-05	SE	QTRT2_chr3_+_SE_162953
163097	ENSG00000234608	MAPKAPK5-AS1	chr12	-	0.13	0.0402298522751544	SE	MAPKAPK5-AS1_chr12_-_SE_163097
163223	ENSG00000171603	CLSTN1	chr1	-	0.326	0	SE	CLSTN1_chr1_-_SE_163223
163233	ENSG00000171603	CLSTN1	chr1	-	0.323	1.38709321250294e-06	SE	CLSTN1_chr1_-_SE_163233
163318	ENSG00000163743	RCHY1	chr4	-	0.106	0.00147375441757917	SE	RCHY1_chr4_-_SE_163318
164075	ENSG00000109332	UBE2D3	chr4	-	0.266	0	SE	UBE2D3_chr4_-_SE_164075
164174	ENSG00000175274	TP53I11	chr11	-	0.128	2.13489895955572e-11	SE	TP53I11_chr11_-_SE_164174
164445	ENSG00000082898	XPO1	chr2	-	-0.119	9.72066312227568e-10	SE	XPO1_chr2_-_SE_164445
164565	ENSG00000115970	THADA	chr2	-	0.124	3.30894835341539e-11	SE	THADA_chr2_-_SE_164565
164763	ENSG00000171132	PRKCE	chr2	+	-0.122	2.22560067372093e-09	SE	PRKCE_chr2_+_SE_164763
164798	ENSG00000116747	RO60	chr1	+	0.157	0	SE	RO60_chr1_+_SE_164798
164800	ENSG00000116747	RO60	chr1	+	0.157	0	SE	RO60_chr1_+_SE_164800
164803	ENSG00000116747	RO60	chr1	+	0.385	7.92441305607726e-09	SE	RO60_chr1_+_SE_164803
164839	ENSG00000068724	TTC7A	chr2	+	0.462	3.14179508418184e-06	SE	TTC7A_chr2_+_SE_164839
164900	ENSG00000204463	BAG6	chr6	-	-0.108	0.00697590508388324	SE	BAG6_chr6_-_SE_164900
165102	ENSG00000205133	TRIQK	chr8	-	-0.226	4.23077051046765e-06	SE	TRIQK_chr8_-_SE_165102
165104	ENSG00000205133	TRIQK	chr8	-	-0.147	4.15992141085745e-08	SE	TRIQK_chr8_-_SE_165104
165238	ENSG00000104756	KCTD9	chr8	-	0.248	0	SE	KCTD9_chr8_-_SE_165238
165239	ENSG00000104756	KCTD9	chr8	-	0.25	8.96493041866751e-10	SE	KCTD9_chr8_-_SE_165239
165241	ENSG00000104756	KCTD9	chr8	-	0.246	6.50940282069338e-10	SE	KCTD9_chr8_-_SE_165241
165258	ENSG00000242086	MUC20-OT1	chr3	+	-0.122	0.00972452572166471	SE	MUC20-OT1_chr3_+_SE_165258
165282	ENSG00000242086	MUC20-OT1	chr3	+	0.348	0.029694373092733	SE	MUC20-OT1_chr3_+_SE_165282
165771	ENSG00000144320	LNPK	chr2	-	-0.302	0.00737262153088751	SE	LNPK_chr2_-_SE_165771
165813	ENSG00000100697	DICER1	chr14	-	0.131	0	SE	DICER1_chr14_-_SE_165813
166556	ENSG00000169621	APLF	chr2	+	0.112	0.00335671056670614	SE	APLF_chr2_+_SE_166556
166971	ENSG00000152133	GPATCH11	chr2	+	0.225	1.42592016534929e-08	SE	GPATCH11_chr2_+_SE_166971
166987	ENSG00000143252	SDHC	chr1	+	0.229	0	SE	SDHC_chr1_+_SE_166987
167014	ENSG00000164576	SAP30L	chr5	+	0.112	0.000413032325245535	SE	SAP30L_chr5_+_SE_167014
167144	ENSG00000163170	BOLA3	chr2	-	0.11	0.00260204787322761	SE	BOLA3_chr2_-_SE_167144
167443	ENSG00000090006	LTBP4	chr19	+	-0.197	0.0304978712003601	SE	LTBP4_chr19_+_SE_167443
167445	ENSG00000090006	LTBP4	chr19	+	-0.198	0.0330569773817333	SE	LTBP4_chr19_+_SE_167445
167446	ENSG00000090006	LTBP4	chr19	+	-0.227	0.0215913159337267	SE	LTBP4_chr19_+_SE_167446
167453	ENSG00000090006	LTBP4	chr19	+	-0.226	0.0440653283977113	SE	LTBP4_chr19_+_SE_167453
167642	ENSG00000112972	HMGCS1	chr5	-	0.231	0	SE	HMGCS1_chr5_-_SE_167642
168354	ENSG00000181396	OGFOD3	chr17	-	-0.133	0.00332425942796262	SE	OGFOD3_chr17_-_SE_168354
168971	ENSG00000006459	KDM7A	chr7	-	0.105	5.45718972302327e-05	SE	KDM7A_chr7_-_SE_168971
169654	ENSG00000020426	MNAT1	chr14	+	0.127	4.75966739618144e-07	SE	MNAT1_chr14_+_SE_169654
170460	ENSG00000109466	KLHL2	chr4	+	-0.129	0.00397205003777722	SE	KLHL2_chr4_+_SE_170460
170514	ENSG00000203326	ZNF525	chr19	+	0.132	6.9575471675875e-05	SE	ZNF525_chr19_+_SE_170514
170587	ENSG00000181381	DDX60L	chr4	-	0.204	2.44879543812227e-05	SE	DDX60L_chr4_-_SE_170587
170588	ENSG00000181381	DDX60L	chr4	-	0.14	3.5716458068159e-07	SE	DDX60L_chr4_-_SE_170588
170824	ENSG00000104723	TUSC3	chr8	+	0.101	0.0100118377848203	SE	TUSC3_chr8_+_SE_170824
170966	ENSG00000248235	AC037459.1	chr8	+	-0.109	0.00521658309805749	SE	AC037459.1_chr8_+_SE_170966
171165	ENSG00000143537	ADAM15	chr1	+	-0.154	0	SE	ADAM15_chr1_+_SE_171165
171218	ENSG00000144040	SFXN5	chr2	-	-0.153	8.85462369819497e-06	SE	SFXN5_chr2_-_SE_171218
171242	ENSG00000151726	ACSL1	chr4	-	-0.21	0	SE	ACSL1_chr4_-_SE_171242
171247	ENSG00000151726	ACSL1	chr4	-	0.412	0	SE	ACSL1_chr4_-_SE_171247
171406	ENSG00000114331	ACAP2	chr3	-	-0.264	0.00350032942941086	SE	ACAP2_chr3_-_SE_171406
171564	ENSG00000111554	MDM1	chr12	-	0.224	0.00174408972057651	SE	MDM1_chr12_-_SE_171564
171760	ENSG00000066322	ELOVL1	chr1	-	-0.614	0	SE	ELOVL1_chr1_-_SE_171760
171761	ENSG00000066322	ELOVL1	chr1	-	-0.209	0	SE	ELOVL1_chr1_-_SE_171761
171763	ENSG00000066322	ELOVL1	chr1	-	-0.614	0	SE	ELOVL1_chr1_-_SE_171763
171764	ENSG00000066322	ELOVL1	chr1	-	-0.209	0	SE	ELOVL1_chr1_-_SE_171764
171987	ENSG00000264538	SUZ12P1	chr17	+	0.313	0.000296584196425546	SE	SUZ12P1_chr17_+_SE_171987
172426	ENSG00000101187	SLCO4A1	chr20	+	0.181	0.0320250115958072	SE	SLCO4A1_chr20_+_SE_172426
172456	ENSG00000206573	THUMPD3-AS1	chr3	-	-0.212	4.69409219489322e-05	SE	THUMPD3-AS1_chr3_-_SE_172456
172458	ENSG00000206573	THUMPD3-AS1	chr3	-	-0.352	5.99900834287565e-08	SE	THUMPD3-AS1_chr3_-_SE_172458
172785	ENSG00000151292	CSNK1G3	chr5	+	0.206	0.00936215647675396	SE	CSNK1G3_chr5_+_SE_172785
172933	ENSG00000167107	ACSF2	chr17	+	0.121	1.572721981694e-11	SE	ACSF2_chr17_+_SE_172933
172943	ENSG00000167107	ACSF2	chr17	+	0.101	3.51036479454204e-07	SE	ACSF2_chr17_+_SE_172943
172946	ENSG00000167107	ACSF2	chr17	+	-0.206	4.60864290202221e-14	SE	ACSF2_chr17_+_SE_172946
173148	ENSG00000182165	TP53TG1	chr7	-	0.235	4.04683107012624e-08	SE	TP53TG1_chr7_-_SE_173148
173149	ENSG00000198538	ZNF28	chr19	-	0.331	0.000434871409111151	SE	ZNF28_chr19_-_SE_173149
173150	ENSG00000198538	ZNF28	chr19	-	0.379	2.19718486093797e-05	SE	ZNF28_chr19_-_SE_173150
173479	ENSG00000113360	DROSHA	chr5	-	0.143	3.37726288779529e-05	SE	DROSHA_chr5_-_SE_173479
173563	ENSG00000115760	BIRC6	chr2	+	-0.166	1.89808505705229e-05	SE	BIRC6_chr2_+_SE_173563
173763	ENSG00000271147	ARMCX5-GPRASP2	chrX	+	-0.191	0.0305039369721387	SE	ARMCX5-GPRASP2_chrX_+_SE_173763
173765	ENSG00000271147	ARMCX5-GPRASP2	chrX	+	0.14	0.00697590508388324	SE	ARMCX5-GPRASP2_chrX_+_SE_173765
173960	ENSG00000113456	RAD1	chr5	-	0.105	0.0026489022267123	SE	RAD1_chr5_-_SE_173960
173972	ENSG00000174652	ZNF266	chr19	-	0.189	0.000174877983275985	SE	ZNF266_chr19_-_SE_173972
173981	ENSG00000174652	ZNF266	chr19	-	0.242	4.04683107012624e-08	SE	ZNF266_chr19_-_SE_173981
173986	ENSG00000174652	ZNF266	chr19	-	0.233	7.42219158559648e-08	SE	ZNF266_chr19_-_SE_173986
173994	ENSG00000174652	ZNF266	chr19	-	-0.22	0.0025494292598151	SE	ZNF266_chr19_-_SE_173994
174659	ENSG00000166352	C11orf74	chr11	+	-0.219	6.63043587707343e-08	SE	C11orf74_chr11_+_SE_174659
175203	ENSG00000029363	BCLAF1	chr6	-	0.114	0.000277938018120724	SE	BCLAF1_chr6_-_SE_175203
175209	ENSG00000029363	BCLAF1	chr6	-	0.107	5.73077914790642e-05	SE	BCLAF1_chr6_-_SE_175209
176050	ENSG00000145740	SLC30A5	chr5	+	0.114	4.25304735830021e-05	SE	SLC30A5_chr5_+_SE_176050
176453	ENSG00000277072	STAG3L2	chr7	-	0.242	0.000271454842953497	SE	STAG3L2_chr7_-_SE_176453
176741	ENSG00000160408	ST6GALNAC6	chr9	-	0.305	1.75861185214449e-13	SE	ST6GALNAC6_chr9_-_SE_176741
176758	ENSG00000122008	POLK	chr5	+	-0.22	2.67748373764033e-06	SE	POLK_chr5_+_SE_176758
176791	ENSG00000122008	POLK	chr5	+	0.109	0.000117470495732349	SE	POLK_chr5_+_SE_176791
176898	ENSG00000204681	GABBR1	chr6	-	-0.122	0.000259898055334561	SE	GABBR1_chr6_-_SE_176898
176901	ENSG00000204681	GABBR1	chr6	-	-0.111	3.44547460026204e-05	SE	GABBR1_chr6_-_SE_176901
176921	ENSG00000132846	ZBED3	chr5	-	0.136	0.039312584054353	SE	ZBED3_chr5_-_SE_176921
177141	ENSG00000112983	BRD8	chr5	-	0.122	0.0171011542318037	SE	BRD8_chr5_-_SE_177141
177161	ENSG00000112983	BRD8	chr5	-	-0.139	0.0001060068362801	SE	BRD8_chr5_-_SE_177161
177237	ENSG00000177034	MTX3	chr5	-	0.124	3.55816493259287e-12	SE	MTX3_chr5_-_SE_177237
177372	ENSG00000152380	FAM151B	chr5	+	-0.202	0.0270253700895143	SE	FAM151B_chr5_+_SE_177372
177405	ENSG00000117280	RAB29	chr1	-	0.101	0	SE	RAB29_chr1_-_SE_177405
177480	ENSG00000247572	CKMT2-AS1	chr5	-	-0.128	0.000398266325665139	SE	CKMT2-AS1_chr5_-_SE_177480
177551	ENSG00000197056	ZMYM1	chr1	+	0.306	3.32705722231176e-05	SE	ZMYM1_chr1_+_SE_177551
177771	ENSG00000112078	KCTD20	chr6	+	-0.294	0.0109829182260326	SE	KCTD20_chr6_+_SE_177771
177793	ENSG00000112078	KCTD20	chr6	+	0.12	0	SE	KCTD20_chr6_+_SE_177793
177928	ENSG00000184432	COPB2	chr3	-	-0.26	0.00136988635631684	SE	COPB2_chr3_-_SE_177928
177972	ENSG00000164180	TMEM161B	chr5	-	-0.118	0	SE	TMEM161B_chr5_-_SE_177972
177973	ENSG00000164180	TMEM161B	chr5	-	-0.195	1.96377678267006e-05	SE	TMEM161B_chr5_-_SE_177973
178334	ENSG00000185261	KIAA0825	chr5	-	0.107	0.000140795016790993	SE	KIAA0825_chr5_-_SE_178334
178715	ENSG00000120860	WASHC3	chr12	-	0.225	3.63286199954421e-05	SE	WASHC3_chr12_-_SE_178715
178717	ENSG00000120860	WASHC3	chr12	-	0.284	1.64248943434285e-10	SE	WASHC3_chr12_-_SE_178717
178719	ENSG00000120860	WASHC3	chr12	-	0.398	0.0266003247636189	SE	WASHC3_chr12_-_SE_178719
178720	ENSG00000120860	WASHC3	chr12	-	-0.222	0.00608017891256016	SE	WASHC3_chr12_-_SE_178720
179187	ENSG00000104312	RIPK2	chr8	+	-0.135	0.0344894841150684	SE	RIPK2_chr8_+_SE_179187
179211	ENSG00000171634	BPTF	chr17	+	0.254	3.21469308549632e-09	SE	BPTF_chr17_+_SE_179211
179213	ENSG00000171634	BPTF	chr17	+	0.458	2.94820522910939e-12	SE	BPTF_chr17_+_SE_179213
179236	ENSG00000171634	BPTF	chr17	+	0.147	0.000118789033007862	SE	BPTF_chr17_+_SE_179236
179331	ENSG00000168214	RBPJ	chr4	+	-0.2	4.31438695611128e-06	SE	RBPJ_chr4_+_SE_179331
179537	ENSG00000163644	PPM1K	chr4	-	0.139	0.0240166147072347	SE	PPM1K_chr4_-_SE_179537
179557	ENSG00000001497	LAS1L	chrX	-	0.132	0.00820175519012656	SE	LAS1L_chrX_-_SE_179557
179574	ENSG00000127507	ADGRE2	chr19	-	-0.448	4.00545395233864e-10	SE	ADGRE2_chr19_-_SE_179574
179616	ENSG00000145779	TNFAIP8	chr5	+	-0.288	2.81001918657328e-08	SE	TNFAIP8_chr5_+_SE_179616
179794	ENSG00000169592	INO80E	chr16	+	0.227	0.00188780297574492	SE	INO80E_chr16_+_SE_179794
179800	ENSG00000169592	INO80E	chr16	+	-0.105	9.48615396679348e-08	SE	INO80E_chr16_+_SE_179800
179801	ENSG00000169592	INO80E	chr16	+	-0.15	3.13490126927967e-08	SE	INO80E_chr16_+_SE_179801
179823	ENSG00000174233	ADCY6	chr12	-	0.11	0.00217533791026008	SE	ADCY6_chr12_-_SE_179823
179830	ENSG00000174233	ADCY6	chr12	-	0.102	0.0145512822636682	SE	ADCY6_chr12_-_SE_179830
180437	ENSG00000085978	ATG16L1	chr2	+	0.234	9.71046418338010e-11	SE	ATG16L1_chr2_+_SE_180437
180490	ENSG00000110446	SLC15A3	chr11	-	0.232	0.00232739252666987	SE	SLC15A3_chr11_-_SE_180490
180710	ENSG00000164615	CAMLG	chr5	+	0.155	0	SE	CAMLG_chr5_+_SE_180710
180711	ENSG00000164615	CAMLG	chr5	+	0.258	0	SE	CAMLG_chr5_+_SE_180711
180712	ENSG00000164615	CAMLG	chr5	+	0.227	0	SE	CAMLG_chr5_+_SE_180712
180735	ENSG00000204576	PRR3	chr6	+	0.23	0.000185822851994763	SE	PRR3_chr6_+_SE_180735
180933	ENSG00000113658	SMAD5	chr5	+	0.164	5.16008461025469e-07	SE	SMAD5_chr5_+_SE_180933
181040	ENSG00000172175	MALT1	chr18	+	0.189	4.60864290202221e-14	SE	MALT1_chr18_+_SE_181040
181339	ENSG00000146350	TBC1D32	chr6	-	0.116	4.38337019743141e-05	SE	TBC1D32_chr6_-_SE_181339
181373	ENSG00000088986	DYNLL1	chr12	+	0.262	0.000444875282416322	SE	DYNLL1_chr12_+_SE_181373
181484	ENSG00000131503	ANKHD1	chr5	+	0.39	0	SE	ANKHD1_chr5_+_SE_181484
182113	ENSG00000131504	DIAPH1	chr5	-	0.342	0	SE	DIAPH1_chr5_-_SE_182113
182116	ENSG00000164620	RELL2	chr5	+	0.127	0.00174408972057651	SE	RELL2_chr5_+_SE_182116
182208	ENSG00000100281	HMGXB4	chr22	+	0.163	2.39308251337453e-06	SE	HMGXB4_chr22_+_SE_182208
182228	ENSG00000013561	RNF14	chr5	+	0.185	0.0218369719293411	SE	RNF14_chr5_+_SE_182228
182233	ENSG00000013561	RNF14	chr5	+	0.105	0	SE	RNF14_chr5_+_SE_182233
182524	ENSG00000186314	PRELID2	chr5	-	0.249	2.54617102969251e-12	SE	PRELID2_chr5_-_SE_182524
182659	ENSG00000116353	MECR	chr1	-	-0.135	0.00240552411614883	SE	MECR_chr1_-_SE_182659
182685	ENSG00000140750	ARHGAP17	chr16	-	0.284	0.0028895581925778	SE	ARHGAP17_chr16_-_SE_182685
182775	ENSG00000139531	SUOX	chr12	+	0.241	0.0147854956166534	SE	SUOX_chr12_+_SE_182775
182805	ENSG00000008086	CDKL5	chrX	+	-0.119	0.00971613151312897	SE	CDKL5_chrX_+_SE_182805
182817	ENSG00000233757	AC092835.1	chr2	+	0.234	7.35071520034484e-07	SE	AC092835.1_chr2_+_SE_182817
183021	ENSG00000130511	SSBP4	chr19	+	0.136	0.00679044068294193	SE	SSBP4_chr19_+_SE_183021
183118	ENSG00000102882	MAPK3	chr16	-	0.109	2.64945430292241e-07	SE	MAPK3_chr16_-_SE_183118
183271	ENSG00000134532	SOX5	chr12	-	-0.333	0.0138893856252324	SE	SOX5_chr12_-_SE_183271
183354	ENSG00000143742	SRP9	chr1	+	0.206	1.28607278408027e-07	SE	SRP9_chr1_+_SE_183354
183417	ENSG00000055147	FAM114A2	chr5	-	0.178	2.19643689618312e-06	SE	FAM114A2_chr5_-_SE_183417
183484	ENSG00000185619	PCGF3	chr4	+	-0.282	0	SE	PCGF3_chr4_+_SE_183484
183485	ENSG00000185619	PCGF3	chr4	+	-0.172	3.98379107479728e-12	SE	PCGF3_chr4_+_SE_183485
183812	ENSG00000110921	MVK	chr12	+	0.183	2.65537692115489e-12	SE	MVK_chr12_+_SE_183812
183815	ENSG00000110921	MVK	chr12	+	0.216	0	SE	MVK_chr12_+_SE_183815
183988	ENSG00000197555	SIPA1L1	chr14	+	-0.151	0.00040221598792074	SE	SIPA1L1_chr14_+_SE_183988
184195	ENSG00000177697	CD151	chr11	+	-0.158	4.60864290202221e-14	SE	CD151_chr11_+_SE_184195
184198	ENSG00000177697	CD151	chr11	+	-0.13	6.92368212718371e-13	SE	CD151_chr11_+_SE_184198
184202	ENSG00000177697	CD151	chr11	+	0.201	1.75861185214449e-13	SE	CD151_chr11_+_SE_184202
184203	ENSG00000177697	CD151	chr11	+	0.221	0	SE	CD151_chr11_+_SE_184203
184204	ENSG00000177697	CD151	chr11	+	0.224	0	SE	CD151_chr11_+_SE_184204
184250	ENSG00000136059	VILL	chr3	+	0.13	4.62829481052883e-05	SE	VILL_chr3_+_SE_184250
184251	ENSG00000136059	VILL	chr3	+	0.111	0.000298292104957456	SE	VILL_chr3_+_SE_184251
184593	ENSG00000072803	FBXW11	chr5	-	0.113	0.0204045621245756	SE	FBXW11_chr5_-_SE_184593
184657	ENSG00000132549	VPS13B	chr8	+	0.167	0.00829953599512994	SE	VPS13B_chr8_+_SE_184657
184802	ENSG00000136280	CCM2	chr7	+	0.178	0	SE	CCM2_chr7_+_SE_184802
184949	ENSG00000106012	IQCE	chr7	+	0.265	5.63770374418453e-05	SE	IQCE_chr7_+_SE_184949
184951	ENSG00000106012	IQCE	chr7	+	0.194	2.86316828183525e-06	SE	IQCE_chr7_+_SE_184951
185083	ENSG00000187742	SECISBP2	chr9	+	0.15	0.000808524331023273	SE	SECISBP2_chr9_+_SE_185083
185346	ENSG00000113761	ZNF346	chr5	+	-0.163	0.0023222867365796	SE	ZNF346_chr5_+_SE_185346
185460	ENSG00000146067	FAM193B	chr5	-	-0.151	0.0153262397459547	SE	FAM193B_chr5_-_SE_185460
185819	ENSG00000156831	NSMCE2	chr8	+	0.184	7.05300937875e-09	SE	NSMCE2_chr8_+_SE_185819
185822	ENSG00000156831	NSMCE2	chr8	+	0.12	5.99623471987848e-08	SE	NSMCE2_chr8_+_SE_185822
186277	ENSG00000256053	COA8	chr14	+	-0.125	0.000807271806650558	SE	COA8_chr14_+_SE_186277
186286	ENSG00000256053	COA8	chr14	+	0.126	0.000833599569944583	SE	COA8_chr14_+_SE_186286
186662	ENSG00000198001	AC093012.1	chr12	+	0.104	0.000143899072865825	SE	AC093012.1_chr12_+_SE_186662
186663	ENSG00000198001	AC093012.1	chr12	+	0.12	9.52998191601288e-05	SE	AC093012.1_chr12_+_SE_186663
186681	ENSG00000198001	AC093012.1	chr12	+	0.205	7.38424871794364e-05	SE	AC093012.1_chr12_+_SE_186681
186802	ENSG00000250903	GMDS-DT	chr6	+	0.11	0.00102101957682899	SE	GMDS-DT_chr6_+_SE_186802
186810	ENSG00000250903	GMDS-DT	chr6	+	0.101	0.0293715285913866	SE	GMDS-DT_chr6_+_SE_186810
187366	ENSG00000170502	NUDT9	chr4	+	-0.124	1.2073683355947e-07	SE	NUDT9_chr4_+_SE_187366
187399	ENSG00000127914	AKAP9	chr7	+	0.267	2.04803873837377e-08	SE	AKAP9_chr7_+_SE_187399
187501	ENSG00000197363	ZNF517	chr8	+	0.175	0.000292159791479031	SE	ZNF517_chr8_+_SE_187501
187634	ENSG00000124786	SLC35B3	chr6	-	0.11	9.20211158821991e-06	SE	SLC35B3_chr6_-_SE_187634
187662	ENSG00000081154	PCNP	chr3	+	0.108	0	SE	PCNP_chr3_+_SE_187662
187832	ENSG00000174373	RALGAPA1	chr14	-	0.102	2.45543799444159e-07	SE	RALGAPA1_chr14_-_SE_187832
187964	ENSG00000135315	CEP162	chr6	-	-0.144	0.0389822476877893	SE	CEP162_chr6_-_SE_187964
188066	ENSG00000119979	DENND10	chr10	+	-0.201	2.61252647737363e-10	SE	DENND10_chr10_+_SE_188066
188070	ENSG00000119979	DENND10	chr10	+	-0.195	1.07940735003994e-08	SE	DENND10_chr10_+_SE_188070
188113	ENSG00000187953	PMS2CL	chr7	+	-0.205	0.0227203535974878	SE	PMS2CL_chr7_+_SE_188113
188723	ENSG00000137177	KIF13A	chr6	-	-0.121	5.41095080819327e-08	SE	KIF13A_chr6_-_SE_188723
188800	ENSG00000010704	HFE	chr6	+	0.2	9.82779736176094e-08	SE	HFE_chr6_+_SE_188800
188855	ENSG00000172590	MRPL52	chr14	+	0.119	4.4312037891551e-06	SE	MRPL52_chr14_+_SE_188855
188959	ENSG00000112763	BTN2A1	chr6	+	0.125	0.0033063478569787	SE	BTN2A1_chr6_+_SE_188959
188960	ENSG00000112763	BTN2A1	chr6	+	-0.318	4.60864290202221e-14	SE	BTN2A1_chr6_+_SE_188960
189026	ENSG00000110871	COQ5	chr12	-	-0.15	5.98357231460048e-09	SE	COQ5_chr12_-_SE_189026
189029	ENSG00000226124	FTCDNL1	chr2	-	-0.397	0.0130731655263055	SE	FTCDNL1_chr2_-_SE_189029
189055	ENSG00000187824	TMEM220	chr17	-	0.355	0	SE	TMEM220_chr17_-_SE_189055
189414	ENSG00000068912	ERLEC1	chr2	+	0.128	6.74765169271122e-09	SE	ERLEC1_chr2_+_SE_189414
189515	ENSG00000204642	HLA-F	chr6	+	0.176	0.0095763113945581	SE	HLA-F_chr6_+_SE_189515
189535	ENSG00000177830	CHID1	chr11	-	-0.189	0	SE	CHID1_chr11_-_SE_189535
189538	ENSG00000177830	CHID1	chr11	-	0.127	1.63532476393744e-08	SE	CHID1_chr11_-_SE_189538
189556	ENSG00000244219	TMEM225B	chr7	+	-0.181	0.0300384033841078	SE	TMEM225B_chr7_+_SE_189556
189584	ENSG00000010626	LRRC23	chr12	+	-0.167	0.00312578147205182	SE	LRRC23_chr12_+_SE_189584
189589	ENSG00000010626	LRRC23	chr12	+	-0.195	0.0244850655505264	SE	LRRC23_chr12_+_SE_189589
189590	ENSG00000010626	LRRC23	chr12	+	-0.354	1.50796175483433e-05	SE	LRRC23_chr12_+_SE_189590
189667	ENSG00000231074	HCG18	chr6	-	-0.151	0.0165402272893023	SE	HCG18_chr6_-_SE_189667
189798	ENSG00000146112	PPP1R18	chr6	-	-0.122	0	SE	PPP1R18_chr6_-_SE_189798
189803	ENSG00000137404	NRM	chr6	-	-0.2	1.82204670334858e-06	SE	NRM_chr6_-_SE_189803
189805	ENSG00000137404	NRM	chr6	-	-0.206	0.00247158624469553	SE	NRM_chr6_-_SE_189805
189889	ENSG00000122515	ZMIZ2	chr7	+	-0.354	6.62339971874029e-06	SE	ZMIZ2_chr7_+_SE_189889
190154	ENSG00000204387	SNHG32	chr6	+	0.128	0	SE	SNHG32_chr6_+_SE_190154
190167	ENSG00000099204	ABLIM1	chr10	-	0.123	0.000151872639034716	SE	ABLIM1_chr10_-_SE_190167
190169	ENSG00000099204	ABLIM1	chr10	-	0.161	3.84676614524077e-05	SE	ABLIM1_chr10_-_SE_190169
190313	ENSG00000221988	PPT2	chr6	+	0.254	3.55015026627169e-05	SE	PPT2_chr6_+_SE_190313
190315	ENSG00000221988	PPT2	chr6	+	0.252	4.59209733098509e-05	SE	PPT2_chr6_+_SE_190315
190440	ENSG00000204261	PSMB8-AS1	chr6	+	0.318	0.0165500484110355	SE	PSMB8-AS1_chr6_+_SE_190440
190441	ENSG00000204261	PSMB8-AS1	chr6	+	0.334	0.000650082331486042	SE	PSMB8-AS1_chr6_+_SE_190441
190442	ENSG00000204261	PSMB8-AS1	chr6	+	0.298	0.0103251061138748	SE	PSMB8-AS1_chr6_+_SE_190442
191001	ENSG00000065029	ZNF76	chr6	+	0.179	3.49749487687863e-05	SE	ZNF76_chr6_+_SE_191001
191003	ENSG00000112039	FANCE	chr6	+	0.15	0.00732303249592753	SE	FANCE_chr6_+_SE_191003
191174	ENSG00000214783	POLR2J4	chr7	-	-0.258	0.00947331598066239	SE	POLR2J4_chr7_-_SE_191174
191393	ENSG00000112130	RNF8	chr6	+	0.129	2.44100853457504e-07	SE	RNF8_chr6_+_SE_191393
191433	ENSG00000158019	BABAM2	chr2	+	0.396	0.000411304966426261	SE	BABAM2_chr2_+_SE_191433
191435	ENSG00000158019	BABAM2	chr2	+	-0.107	1.5420628804288e-07	SE	BABAM2_chr2_+_SE_191435
191552	ENSG00000181894	ZNF329	chr19	-	0.232	3.10367207541022e-05	SE	ZNF329_chr19_-_SE_191552
191735	ENSG00000124641	MED20	chr6	-	0.132	1.14066258575241e-06	SE	MED20_chr6_-_SE_191735
191754	ENSG00000134324	LPIN1	chr2	+	-0.193	6.93027238942084e-08	SE	LPIN1_chr2_+_SE_191754
191776	ENSG00000112576	CCND3	chr6	-	0.162	0.000396976362681953	SE	CCND3_chr6_-_SE_191776
191826	ENSG00000142920	AZIN2	chr1	+	-0.136	0.0175466582559802	SE	AZIN2_chr1_+_SE_191826
191980	ENSG00000197798	FAM118B	chr11	+	0.231	8.22624056294838e-05	SE	FAM118B_chr11_+_SE_191980
192055	ENSG00000141552	ANAPC11	chr17	+	0.178	0	SE	ANAPC11_chr17_+_SE_192055
192343	ENSG00000110756	HPS5	chr11	-	0.143	0.00310011312006982	SE	HPS5_chr11_-_SE_192343
192346	ENSG00000110756	HPS5	chr11	-	0.149	1.18354513622313e-09	SE	HPS5_chr11_-_SE_192346
192989	ENSG00000151914	DST	chr6	-	-0.172	0	SE	DST_chr6_-_SE_192989
193274	ENSG00000108387	SEPTIN4	chr17	-	0.136	8.71525656158148e-07	SE	SEPTIN4_chr17_-_SE_193274
193284	ENSG00000108387	SEPTIN4	chr17	-	0.114	0.0351983849097201	SE	SEPTIN4_chr17_-_SE_193284
193475	ENSG00000196498	NCOR2	chr12	-	0.364	0.0401014393876847	SE	NCOR2_chr12_-_SE_193475
193566	ENSG00000204852	TCTN1	chr12	+	0.101	6.74402809793269e-06	SE	TCTN1_chr12_+_SE_193566
193842	ENSG00000163719	MTMR14	chr3	+	-0.102	0.000505920174959087	SE	MTMR14_chr3_+_SE_193842
193843	ENSG00000163719	MTMR14	chr3	+	-0.152	0.000152507243600027	SE	MTMR14_chr3_+_SE_193843
193860	ENSG00000112701	SENP6	chr6	+	-0.107	0.000290916506894404	SE	SENP6_chr6_+_SE_193860
194093	ENSG00000065615	CYB5R4	chr6	+	-0.185	0.00013517462937123	SE	CYB5R4_chr6_+_SE_194093
194160	ENSG00000135317	SNX14	chr6	-	0.209	7.22131409662842e-06	SE	SNX14_chr6_-_SE_194160
194202	ENSG00000135317	SNX14	chr6	-	0.181	5.45556819351436e-10	SE	SNX14_chr6_-_SE_194202
194249	ENSG00000203875	SNHG5	chr6	-	0.143	0	SE	SNHG5_chr6_-_SE_194249
194250	ENSG00000203875	SNHG5	chr6	-	0.239	0	SE	SNHG5_chr6_-_SE_194250
194251	ENSG00000203875	SNHG5	chr6	-	0.147	0	SE	SNHG5_chr6_-_SE_194251
194254	ENSG00000203875	SNHG5	chr6	-	0.118	0	SE	SNHG5_chr6_-_SE_194254
194255	ENSG00000203875	SNHG5	chr6	-	0.15	0	SE	SNHG5_chr6_-_SE_194255
194261	ENSG00000203875	SNHG5	chr6	-	0.145	0	SE	SNHG5_chr6_-_SE_194261
194262	ENSG00000203875	SNHG5	chr6	-	0.118	0	SE	SNHG5_chr6_-_SE_194262
194268	ENSG00000203875	SNHG5	chr6	-	0.119	0	SE	SNHG5_chr6_-_SE_194268
194317	ENSG00000143224	PPOX	chr1	+	-0.106	0.0247266523389157	SE	PPOX_chr1_+_SE_194317
194545	ENSG00000196792	STRN3	chr14	-	-0.161	5.25385290827355e-12	SE	STRN3_chr14_-_SE_194545
194671	ENSG00000135341	MAP3K7	chr6	-	-0.21	0	SE	MAP3K7_chr6_-_SE_194671
194852	ENSG00000112234	FBXL4	chr6	-	-0.122	0.000175543562959377	SE	FBXL4_chr6_-_SE_194852
195197	ENSG00000174125	TLR1	chr4	-	0.133	0.000111917458090014	SE	TLR1_chr4_-_SE_195197
195616	ENSG00000231889	TRAF3IP2-AS1	chr6	+	0.229	0.00544827897292982	SE	TRAF3IP2-AS1_chr6_+_SE_195616
195780	ENSG00000111817	DSE	chr6	+	-0.281	6.01275531332879e-09	SE	DSE_chr6_+_SE_195780
195783	ENSG00000111817	DSE	chr6	+	-0.404	2.23532673909757e-05	SE	DSE_chr6_+_SE_195783
195979	ENSG00000137312	FLOT1	chr6	-	-0.238	0.00126731919604447	SE	FLOT1_chr6_-_SE_195979
195996	ENSG00000137312	FLOT1	chr6	-	0.19	0	SE	FLOT1_chr6_-_SE_195996
195997	ENSG00000137312	FLOT1	chr6	-	0.16	2.71900752942529e-05	SE	FLOT1_chr6_-_SE_195997
195999	ENSG00000137312	FLOT1	chr6	-	0.102	5.34638652113841e-13	SE	FLOT1_chr6_-_SE_195999
196438	ENSG00000066651	TRMT11	chr6	+	-0.139	0.00023951898670086	SE	TRMT11_chr6_+_SE_196438
196575	ENSG00000112282	MED23	chr6	-	0.15	2.5188901658636e-08	SE	MED23_chr6_-_SE_196575
196603	ENSG00000126653	NSRP1	chr17	+	-0.113	0.0049302664221432	SE	NSRP1_chr17_+_SE_196603
196605	ENSG00000126653	NSRP1	chr17	+	-0.114	0.0098992507846514	SE	NSRP1_chr17_+_SE_196605
196799	ENSG00000123159	GIPC1	chr19	-	0.261	2.80205488441859e-12	SE	GIPC1_chr19_-_SE_196799
196800	ENSG00000123159	GIPC1	chr19	-	0.21	1.0544201466302e-10	SE	GIPC1_chr19_-_SE_196800
196821	ENSG00000148660	CAMK2G	chr10	-	0.134	0.00234385425342044	SE	CAMK2G_chr10_-_SE_196821
196822	ENSG00000148660	CAMK2G	chr10	-	0.274	3.62291220532978e-05	SE	CAMK2G_chr10_-_SE_196822
196983	ENSG00000284691	AC073111.4	chr7	+	0.321	1.38702995606908e-08	SE	AC073111.4_chr7_+_SE_196983
197010	ENSG00000197818	SLC9A8	chr20	+	0.407	7.49171738167544e-10	SE	SLC9A8_chr20_+_SE_197010
197011	ENSG00000197818	SLC9A8	chr20	+	0.226	7.2855936453331e-06	SE	SLC9A8_chr20_+_SE_197011
197192	ENSG00000112414	ADGRG6	chr6	+	-0.293	0.00374561447221258	SE	ADGRG6_chr6_+_SE_197192
197312	ENSG00000011143	MKS1	chr17	-	0.107	0.000345653658730428	SE	MKS1_chr17_-_SE_197312
197408	ENSG00000112425	EPM2A	chr6	-	-0.147	1.70252354410326e-09	SE	EPM2A_chr6_-_SE_197408
197763	ENSG00000155970	MICU3	chr8	+	0.214	2.6373797739237e-05	SE	MICU3_chr8_+_SE_197763
197794	ENSG00000105429	MEGF8	chr19	+	-0.203	2.10921102157379e-12	SE	MEGF8_chr19_+_SE_197794
197798	ENSG00000105429	MEGF8	chr19	+	-0.181	1.29965447016687e-05	SE	MEGF8_chr19_+_SE_197798
197876	ENSG00000166451	CENPN	chr16	+	0.207	1.89536878869613e-05	SE	CENPN_chr16_+_SE_197876
197897	ENSG00000188290	HES4	chr1	-	0.115	0.0137696929147889	SE	HES4_chr1_-_SE_197897
198457	ENSG00000130338	TULP4	chr6	+	-0.133	0.0140522140097087	SE	TULP4_chr6_+_SE_198457
198619	ENSG00000103994	ZNF106	chr15	-	0.23	2.22922200723734e-09	SE	ZNF106_chr15_-_SE_198619
198818	ENSG00000085511	MAP3K4	chr6	+	0.121	0.0325059354736555	SE	MAP3K4_chr6_+_SE_198818
198900	ENSG00000124193	SRSF6	chr20	+	-0.124	3.7690256938321e-10	SE	SRSF6_chr20_+_SE_198900
199015	ENSG00000035928	RFC1	chr4	-	0.102	0	SE	RFC1_chr4_-_SE_199015
199397	ENSG00000198561	CTNND1	chr11	+	0.221	5.10072833354732e-07	SE	CTNND1_chr11_+_SE_199397
199406	ENSG00000198561	CTNND1	chr11	+	0.133	8.31659022213227e-06	SE	CTNND1_chr11_+_SE_199406
199417	ENSG00000198561	CTNND1	chr11	+	0.202	2.13713768914846e-08	SE	CTNND1_chr11_+_SE_199417
199421	ENSG00000198561	CTNND1	chr11	+	0.124	2.02947185044186e-10	SE	CTNND1_chr11_+_SE_199421
199426	ENSG00000198561	CTNND1	chr11	+	0.213	8.09978791301146e-09	SE	CTNND1_chr11_+_SE_199426
199427	ENSG00000198561	CTNND1	chr11	+	0.125	1.66511232200689e-10	SE	CTNND1_chr11_+_SE_199427
199430	ENSG00000198561	CTNND1	chr11	+	0.224	1.54317125158882e-09	SE	CTNND1_chr11_+_SE_199430
199446	ENSG00000198561	CTNND1	chr11	+	-0.147	4.61416223482767e-13	SE	CTNND1_chr11_+_SE_199446
199473	ENSG00000217555	CKLF	chr16	+	0.147	0	SE	CKLF_chr16_+_SE_199473
199728	ENSG00000164828	SUN1	chr7	+	-0.134	2.17550845063619e-13	SE	SUN1_chr7_+_SE_199728
199965	ENSG00000072071	ADGRL1	chr19	-	-0.167	1.01893809538217e-06	SE	ADGRL1_chr19_-_SE_199965
200054	ENSG00000130158	DOCK6	chr19	-	0.175	4.61849808373774e-06	SE	DOCK6_chr19_-_SE_200054
200090	ENSG00000196204	RNF216P1	chr7	+	0.244	0.000123536533353578	SE	RNF216P1_chr7_+_SE_200090
200105	ENSG00000157954	WIPI2	chr7	+	0.165	0.00341841203973451	SE	WIPI2_chr7_+_SE_200105
200215	ENSG00000177565	TBL1XR1	chr3	-	-0.22	5.70728074272766e-05	SE	TBL1XR1_chr3_-_SE_200215
200229	ENSG00000177565	TBL1XR1	chr3	-	-0.181	0.00675451813291318	SE	TBL1XR1_chr3_-_SE_200229
200240	ENSG00000177565	TBL1XR1	chr3	-	0.121	0.000350188887105319	SE	TBL1XR1_chr3_-_SE_200240
200326	ENSG00000268790	AC008764.4	chr19	-	0.148	4.60864290202221e-14	SE	AC008764.4_chr19_-_SE_200326
200452	ENSG00000120868	APAF1	chr12	+	0.192	0.00203014862296451	SE	APAF1_chr12_+_SE_200452
200554	ENSG00000104731	KLHDC4	chr16	-	0.197	1.77996920521034e-06	SE	KLHDC4_chr16_-_SE_200554
200742	ENSG00000049759	NEDD4L	chr18	+	0.407	7.06079228313152e-07	SE	NEDD4L_chr18_+_SE_200742
200759	ENSG00000049759	NEDD4L	chr18	+	-0.182	0	SE	NEDD4L_chr18_+_SE_200759
200929	ENSG00000183808	RBM12B	chr8	-	0.196	6.67799590536477e-07	SE	RBM12B_chr8_-_SE_200929
201070	ENSG00000048052	HDAC9	chr7	+	0.243	0.0120925950203985	SE	HDAC9_chr7_+_SE_201070
201759	ENSG00000079805	DNM2	chr19	+	-0.23	2.34652747702699e-07	SE	DNM2_chr19_+_SE_201759
201808	ENSG00000084636	COL16A1	chr1	-	0.201	0.0124076324229798	SE	COL16A1_chr1_-_SE_201808
201888	ENSG00000188732	FAM221A	chr7	+	-0.457	1.68462251317275e-11	SE	FAM221A_chr7_+_SE_201888
202086	ENSG00000143344	RGL1	chr1	+	-0.274	0.0001332465582209	SE	RGL1_chr1_+_SE_202086
202314	ENSG00000242588	AC108010.1	chr7	+	-0.223	0.01000141724719	SE	AC108010.1_chr7_+_SE_202314
202318	ENSG00000242588	AC108010.1	chr7	+	-0.181	0.00269087749518478	SE	AC108010.1_chr7_+_SE_202318
202448	ENSG00000180354	MTURN	chr7	+	0.136	2.17550845063619e-13	SE	MTURN_chr7_+_SE_202448
202509	ENSG00000196295	GARS-DT	chr7	-	0.259	6.0307020936334e-05	SE	GARS-DT_chr7_-_SE_202509
202513	ENSG00000196295	GARS-DT	chr7	-	0.263	4.72647464010342e-05	SE	GARS-DT_chr7_-_SE_202513
202859	ENSG00000166783	MARF1	chr16	-	0.193	0.000238562162977352	SE	MARF1_chr16_-_SE_202859
202862	ENSG00000166783	MARF1	chr16	-	0.157	1.81330737595103e-05	SE	MARF1_chr16_-_SE_202862
202965	ENSG00000070614	NDST1	chr5	+	-0.15	0.0115146161694725	SE	NDST1_chr5_+_SE_202965
203009	ENSG00000204397	CARD16	chr11	-	0.276	0.00492093304724176	SE	CARD16_chr11_-_SE_203009
203061	ENSG00000010270	STARD3NL	chr7	+	0.11	4.60864290202221e-14	SE	STARD3NL_chr7_+_SE_203061
203177	ENSG00000188185	LINC00265	chr7	+	0.11	0.000187880453549784	SE	LINC00265_chr7_+_SE_203177
203397	ENSG00000106603	COA1	chr7	-	-0.125	0.017582921720852	SE	COA1_chr7_-_SE_203397
203399	ENSG00000106603	COA1	chr7	-	-0.148	0.00100554023457088	SE	COA1_chr7_-_SE_203399
203403	ENSG00000106603	COA1	chr7	-	-0.129	1.58713552664459e-05	SE	COA1_chr7_-_SE_203403
203404	ENSG00000106603	COA1	chr7	-	-0.154	0.00056074107048611	SE	COA1_chr7_-_SE_203404
203416	ENSG00000106603	COA1	chr7	-	0.212	4.42939227431488e-05	SE	COA1_chr7_-_SE_203416
203424	ENSG00000106605	BLVRA	chr7	+	-0.129	0	SE	BLVRA_chr7_+_SE_203424
203435	ENSG00000106608	URGCP	chr7	-	0.204	1.77473349109939e-06	SE	URGCP_chr7_-_SE_203435
203438	ENSG00000106608	URGCP	chr7	-	0.131	1.658503169589e-06	SE	URGCP_chr7_-_SE_203438
203744	ENSG00000223705	NSUN5P1	chr7	+	0.481	7.80901975630766e-07	SE	NSUN5P1_chr7_+_SE_203744
203746	ENSG00000223705	NSUN5P1	chr7	+	0.456	1.37999888772965e-12	SE	NSUN5P1_chr7_+_SE_203746
203750	ENSG00000223705	NSUN5P1	chr7	+	0.409	0.00813308121765554	SE	NSUN5P1_chr7_+_SE_203750
203962	ENSG00000106070	GRB10	chr7	-	-0.296	0.0115386025560801	SE	GRB10_chr7_-_SE_203962
204000	ENSG00000106070	GRB10	chr7	-	0.103	0.00890675577184314	SE	GRB10_chr7_-_SE_204000
204011	ENSG00000106070	GRB10	chr7	-	-0.128	0.00613691551968392	SE	GRB10_chr7_-_SE_204011
204318	ENSG00000198420	TCAF1	chr7	-	0.137	0.000334814337828855	SE	TCAF1_chr7_-_SE_204318
204558	ENSG00000197008	ZNF138	chr7	+	0.39	1.2002329159764e-05	SE	ZNF138_chr7_+_SE_204558
204590	ENSG00000179526	SHARPIN	chr8	-	0.142	2.06584375177172e-10	SE	SHARPIN_chr8_-_SE_204590
204776	ENSG00000179406	LINC00174	chr7	-	0.23	0.00232739252666987	SE	LINC00174_chr7_-_SE_204776
204883	ENSG00000126453	BCL2L12	chr19	+	0.156	0.029000497302964	SE	BCL2L12_chr19_+_SE_204883
204922	ENSG00000154710	RABGEF1	chr7	+	-0.139	0.000238347079718433	SE	RABGEF1_chr7_+_SE_204922
205258	ENSG00000136048	DRAM1	chr12	+	0.154	0.00310798793017065	SE	DRAM1_chr12_+_SE_205258
205417	ENSG00000174516	PELI3	chr11	+	-0.152	0.000252013670319202	SE	PELI3_chr11_+_SE_205417
205516	ENSG00000198925	ATG9A	chr2	-	-0.257	2.7997584939127e-08	SE	ATG9A_chr2_-_SE_205516
205602	ENSG00000162616	DNAJB4	chr1	+	0.148	0.0415528781333281	SE	DNAJB4_chr1_+_SE_205602
206361	ENSG00000001631	KRIT1	chr7	-	-0.228	1.66868395600336e-05	SE	KRIT1_chr7_-_SE_206361
206454	ENSG00000137601	NEK1	chr4	-	0.177	3.13512546555552e-05	SE	NEK1_chr4_-_SE_206454
206479	ENSG00000157259	GATAD1	chr7	+	-0.11	3.99891710929278e-08	SE	GATAD1_chr7_+_SE_206479
206541	ENSG00000177409	SAMD9L	chr7	-	0.119	0.0260576360939286	SE	SAMD9L_chr7_-_SE_206541
206869	ENSG00000099290	WASHC2A	chr10	+	0.101	4.23770511463215e-05	SE	WASHC2A_chr10_+_SE_206869
207099	ENSG00000197343	ZNF655	chr7	+	-0.169	0.040180068772303	SE	ZNF655_chr7_+_SE_207099
207140	ENSG00000197037	ZSCAN25	chr7	+	0.133	0.000425953940712546	SE	ZSCAN25_chr7_+_SE_207140
207376	ENSG00000121716	PILRB	chr7	+	-0.181	0.0102351157541911	SE	PILRB_chr7_+_SE_207376
207552	ENSG00000168970	JMJD7-PLA2G4B	chr15	+	0.623	1.75861185214449e-13	SE	JMJD7-PLA2G4B_chr15_+_SE_207552
207562	ENSG00000136305	CIDEB	chr14	-	0.144	4.76722146236334e-06	SE	CIDEB_chr14_-_SE_207562
207655	ENSG00000161040	FBXL13	chr7	-	0.196	3.37096080183866e-05	SE	FBXL13_chr7_-_SE_207655
207700	ENSG00000105821	DNAJC2	chr7	-	0.115	0.0144028226777241	SE	DNAJC2_chr7_-_SE_207700
208232	ENSG00000177683	THAP5	chr7	-	0.167	0.000554700468678829	SE	THAP5_chr7_-_SE_208232
208284	ENSG00000147162	OGT	chrX	+	0.133	0	SE	OGT_chrX_+_SE_208284
208514	ENSG00000036054	TBC1D23	chr3	+	0.151	0	SE	TBC1D23_chr3_+_SE_208514
208538	ENSG00000004866	ST7	chr7	+	-0.216	0.0146141779673026	SE	ST7_chr7_+_SE_208538
208646	ENSG00000204764	RANBP17	chr5	+	0.108	0.000541994138983173	SE	RANBP17_chr5_+_SE_208646
209188	ENSG00000152818	UTRN	chr6	+	0.114	1.33856125051963e-13	SE	UTRN_chr6_+_SE_209188
209238	ENSG00000172594	SMPDL3A	chr6	+	0.142	3.45160243696622e-11	SE	SMPDL3A_chr6_+_SE_209238
209614	ENSG00000231721	LINC-PINT	chr7	-	-0.129	5.59426733280046e-06	SE	LINC-PINT_chr7_-_SE_209614
209659	ENSG00000107614	TRDMT1	chr10	-	-0.178	0.0488594863098876	SE	TRDMT1_chr10_-_SE_209659
209683	ENSG00000181027	FKRP	chr19	+	-0.235	6.06814896184574e-05	SE	FKRP_chr19_+_SE_209683
210093	ENSG00000143374	TARS2	chr1	+	-0.191	0.0114654218392707	SE	TARS2_chr1_+_SE_210093
210543	ENSG00000137522	RNF121	chr11	+	0.184	3.29268330934529e-09	SE	RNF121_chr11_+_SE_210543
210624	ENSG00000184867	ARMCX2	chrX	-	0.135	4.68143008762357e-11	SE	ARMCX2_chrX_-_SE_210624
210644	ENSG00000164815	ORC5	chr7	-	0.105	6.80045020432613e-05	SE	ORC5_chr7_-_SE_210644
210831	ENSG00000140859	KIFC3	chr16	-	-0.204	0.0023335528610364	SE	KIFC3_chr16_-_SE_210831
210832	ENSG00000140859	KIFC3	chr16	-	-0.129	0.000953367910836378	SE	KIFC3_chr16_-_SE_210832
210841	ENSG00000140859	KIFC3	chr16	-	-0.114	3.16771486451558e-06	SE	KIFC3_chr16_-_SE_210841
211158	ENSG00000113558	SKP1	chr5	-	0.243	0.0393479207464345	SE	SKP1_chr5_-_SE_211158
211204	ENSG00000214022	REPIN1	chr7	+	-0.322	0	SE	REPIN1_chr7_+_SE_211204
211208	ENSG00000214022	REPIN1	chr7	+	-0.211	6.16640674419889e-10	SE	REPIN1_chr7_+_SE_211208
211316	ENSG00000033100	CHPF2	chr7	+	0.126	3.00757232674442e-12	SE	CHPF2_chr7_+_SE_211316
211330	ENSG00000164924	YWHAZ	chr8	-	0.152	4.60864290202221e-14	SE	YWHAZ_chr8_-_SE_211330
211331	ENSG00000164924	YWHAZ	chr8	-	0.317	0	SE	YWHAZ_chr8_-_SE_211331
211333	ENSG00000164924	YWHAZ	chr8	-	0.152	2.58916775767474e-13	SE	YWHAZ_chr8_-_SE_211333
211367	ENSG00000177106	EPS8L2	chr11	+	-0.209	1.46698547718456e-07	SE	EPS8L2_chr11_+_SE_211367
211412	ENSG00000089248	ERP29	chr12	+	0.119	0	SE	ERP29_chr12_+_SE_211412
211423	ENSG00000133627	ACTR3B	chr7	+	0.303	4.91921851585808e-07	SE	ACTR3B_chr7_+_SE_211423
211488	ENSG00000052795	FNIP2	chr4	+	0.106	0.00883925298062439	SE	FNIP2_chr4_+_SE_211488
211751	ENSG00000133612	AGAP3	chr7	+	-0.28	6.54176237607054e-13	SE	AGAP3_chr7_+_SE_211751
212134	ENSG00000165195	PIGA	chrX	-	-0.117	0.016217301730793	SE	PIGA_chrX_-_SE_212134
212135	ENSG00000165195	PIGA	chrX	-	-0.128	1.0631072762652e-05	SE	PIGA_chrX_-_SE_212135
212468	ENSG00000123130	ACOT9	chrX	-	0.107	4.23644864705789e-07	SE	ACOT9_chrX_-_SE_212468
212495	ENSG00000005889	ZFX	chrX	+	0.262	0.00161387912849585	SE	ZFX_chrX_+_SE_212495
212516	ENSG00000005889	ZFX	chrX	+	0.106	9.13330188309187e-05	SE	ZFX_chrX_+_SE_212516
212608	ENSG00000100575	TIMM9	chr14	-	-0.111	7.12971656299729e-06	SE	TIMM9_chr14_-_SE_212608
212649	ENSG00000164733	CTSB	chr8	-	0.176	0.0339464919614389	SE	CTSB_chr8_-_SE_212649
213033	ENSG00000283580	AC098484.3	chr1	+	-0.118	8.98017034303232e-07	SE	AC098484.3_chr1_+_SE_213033
213252	ENSG00000151923	TIAL1	chr10	-	0.5	1.13392508811732e-10	SE	TIAL1_chr10_-_SE_213252
213253	ENSG00000151923	TIAL1	chr10	-	0.505	5.34638652113841e-13	SE	TIAL1_chr10_-_SE_213253
213291	ENSG00000181135	ZNF707	chr8	+	-0.122	0.0093374674156667	SE	ZNF707_chr8_+_SE_213291
213341	ENSG00000185813	PCYT2	chr17	-	-0.128	2.26637317961017e-09	SE	PCYT2_chr17_-_SE_213341
213443	ENSG00000197779	ZNF81	chrX	+	0.151	0.025136424418172	SE	ZNF81_chrX_+_SE_213443
213535	ENSG00000104870	FCGRT	chr19	+	-0.332	0.00348346418744434	SE	FCGRT_chr19_+_SE_213535
213635	ENSG00000167515	TRAPPC2L	chr16	+	0.335	0.000313959982472013	SE	TRAPPC2L_chr16_+_SE_213635
213653	ENSG00000162341	TPCN2	chr11	+	0.102	5.44057944256293e-08	SE	TPCN2_chr11_+_SE_213653
213857	ENSG00000049769	PPP1R3F	chrX	+	0.426	0.000283558892507924	SE	PPP1R3F_chrX_+_SE_213857
214148	ENSG00000086758	HUWE1	chrX	-	0.198	1.43454724131938e-06	SE	HUWE1_chrX_-_SE_214148
214248	ENSG00000067445	TRO	chrX	+	0.34	1.45536912720276e-10	SE	TRO_chrX_+_SE_214248
214306	ENSG00000204272	NBDY	chrX	+	-0.206	0.0130928133342096	SE	NBDY_chrX_+_SE_214306
214731	ENSG00000196914	ARHGEF12	chr11	+	0.127	1.08710797515265e-07	SE	ARHGEF12_chr11_+_SE_214731
214918	ENSG00000230590	FTX	chrX	-	0.234	0.00263476350385358	SE	FTX_chrX_-_SE_214918
215015	ENSG00000225470	JPX	chrX	+	-0.104	0.00507250299694215	SE	JPX_chrX_+_SE_215015
215018	ENSG00000225470	JPX	chrX	+	-0.13	1.5600547123367e-05	SE	JPX_chrX_+_SE_215018
215036	ENSG00000225470	JPX	chrX	+	-0.265	0.0137257798041589	SE	JPX_chrX_+_SE_215036
215040	ENSG00000225470	JPX	chrX	+	-0.292	0.00117396691061078	SE	JPX_chrX_+_SE_215040
215213	ENSG00000127081	ZNF484	chr9	-	0.15	1.78119330922844e-06	SE	ZNF484_chr9_-_SE_215213
215380	ENSG00000168591	TMUB2	chr17	+	0.131	0.00592635338619748	SE	TMUB2_chr17_+_SE_215380
215496	ENSG00000105552	BCAT2	chr19	-	0.264	3.27900039665805e-12	SE	BCAT2_chr19_-_SE_215496
215515	ENSG00000158467	AHCYL2	chr7	+	-0.141	4.81926935947357e-08	SE	AHCYL2_chr7_+_SE_215515
215625	ENSG00000223546	LINC00630	chrX	+	-0.157	0.00711837529109651	SE	LINC00630_chrX_+_SE_215625
215750	ENSG00000008294	SPAG9	chr17	-	0.167	0.000120952691680905	SE	SPAG9_chr17_-_SE_215750
216320	ENSG00000082781	ITGB5	chr3	-	-0.231	0.0349688935698191	SE	ITGB5_chr3_-_SE_216320
216539	ENSG00000101972	STAG2	chrX	+	-0.12	0.0130653164623402	SE	STAG2_chrX_+_SE_216539
216717	ENSG00000156504	FAM122B	chrX	-	0.109	0.0121335796207023	SE	FAM122B_chrX_-_SE_216717
216830	ENSG00000186376	ZNF75D	chrX	-	0.152	9.29043810982935e-06	SE	ZNF75D_chrX_-_SE_216830
216864	ENSG00000234127	TRIM26	chr6	-	0.146	9.91163129393381e-07	SE	TRIM26_chr6_-_SE_216864
217212	ENSG00000152455	SUV39H2	chr10	+	0.221	9.52998191601288e-05	SE	SUV39H2_chr10_+_SE_217212
217388	ENSG00000152683	SLC30A6	chr2	+	0.287	1.0748419768816e-07	SE	SLC30A6_chr2_+_SE_217388
217393	ENSG00000152683	SLC30A6	chr2	+	0.122	0.0025679819448199	SE	SLC30A6_chr2_+_SE_217393
217587	ENSG00000147383	NSDHL	chrX	+	-0.186	4.60864290202221e-14	SE	NSDHL_chrX_+_SE_217587
217765	ENSG00000102125	TAZ	chrX	+	0.137	0.000244635880902709	SE	TAZ_chrX_+_SE_217765
218011	ENSG00000105793	GTPBP10	chr7	+	0.123	0.00207438965210288	SE	GTPBP10_chr7_+_SE_218011
218092	ENSG00000150776	NKAPD1	chr11	+	0.206	6.08250875431198e-07	SE	NKAPD1_chr11_+_SE_218092
218180	ENSG00000196182	STK40	chr1	-	-0.105	5.63094725696412e-07	SE	STK40_chr1_-_SE_218180
218205	ENSG00000175061	SNHG29	chr17	+	0.205	0	SE	SNHG29_chr17_+_SE_218205
218211	ENSG00000175061	SNHG29	chr17	+	0.123	1.01377723424462e-06	SE	SNHG29_chr17_+_SE_218211
218212	ENSG00000175061	SNHG29	chr17	+	0.131	0	SE	SNHG29_chr17_+_SE_218212
218214	ENSG00000175061	SNHG29	chr17	+	0.102	0	SE	SNHG29_chr17_+_SE_218214
218217	ENSG00000175061	SNHG29	chr17	+	0.139	0	SE	SNHG29_chr17_+_SE_218217
218222	ENSG00000175061	SNHG29	chr17	+	0.158	0	SE	SNHG29_chr17_+_SE_218222
218723	ENSG00000078674	PCM1	chr8	+	0.185	9.50040369902391e-06	SE	PCM1_chr8_+_SE_218723
218786	ENSG00000156253	RWDD2B	chr21	-	0.209	0	SE	RWDD2B_chr21_-_SE_218786
218953	ENSG00000146918	NCAPG2	chr7	-	0.101	0.000139427668475422	SE	NCAPG2_chr7_-_SE_218953
219020	ENSG00000241852	C8orf58	chr8	+	-0.21	1.13695296133763e-05	SE	C8orf58_chr8_+_SE_219020
219021	ENSG00000241852	C8orf58	chr8	+	-0.182	0.00129202481230082	SE	C8orf58_chr8_+_SE_219021
219289	ENSG00000120899	PTK2B	chr8	+	0.242	4.88633081202674e-07	SE	PTK2B_chr8_+_SE_219289
219337	ENSG00000147419	CCDC25	chr8	-	0.113	2.03785809775773e-11	SE	CCDC25_chr8_-_SE_219337
219476	ENSG00000197892	KIF13B	chr8	-	-0.128	1.44347464086749e-05	SE	KIF13B_chr8_-_SE_219476
219731	ENSG00000131018	SYNE1	chr6	-	0.18	4.38217185422283e-06	SE	SYNE1_chr6_-_SE_219731
220238	ENSG00000168575	SLC20A2	chr8	-	-0.13	0.016697700794551	SE	SLC20A2_chr8_-_SE_220238
220697	ENSG00000181690	PLAG1	chr8	-	0.197	0.0279014083404867	SE	PLAG1_chr8_-_SE_220697
220876	ENSG00000185728	YTHDF3	chr8	+	0.157	0.00363993502752638	SE	YTHDF3_chr8_+_SE_220876
220980	ENSG00000245910	SNHG6	chr8	-	0.111	0	SE	SNHG6_chr8_-_SE_220980
221103	ENSG00000036549	AC118549.1	chr1	-	0.25	5.81892784035724e-06	SE	AC118549.1_chr1_-_SE_221103
221140	ENSG00000186951	PPARA	chr22	+	-0.119	0.0215980488319601	SE	PPARA_chr22_+_SE_221140
221325	ENSG00000160323	ADAMTS13	chr9	+	-0.187	0.0309854092638588	SE	ADAMTS13_chr9_+_SE_221325
221418	ENSG00000138134	STAMBPL1	chr10	+	0.133	6.88635063577895e-07	SE	STAMBPL1_chr10_+_SE_221418
221553	ENSG00000147586	MRPS28	chr8	-	-0.154	0.00341889679851192	SE	MRPS28_chr8_-_SE_221553
221556	ENSG00000147586	MRPS28	chr8	-	-0.269	4.31856852351009e-05	SE	MRPS28_chr8_-_SE_221556
221886	ENSG00000104325	DECR1	chr8	+	0.145	1.62997582910553e-11	SE	DECR1_chr8_+_SE_221886
222483	ENSG00000120963	ZNF706	chr8	-	-0.253	0.00620427789690252	SE	ZNF706_chr8_-_SE_222483
222485	ENSG00000120963	ZNF706	chr8	-	-0.291	0.00126455256095445	SE	ZNF706_chr8_-_SE_222485
222774	ENSG00000171700	RGS19	chr20	-	-0.157	0.0184047781675533	SE	RGS19_chr20_-_SE_222774
222805	ENSG00000095906	NUBP2	chr16	+	0.23	1.09822521647414e-05	SE	NUBP2_chr16_+_SE_222805
222806	ENSG00000095906	NUBP2	chr16	+	0.173	2.30611641744062e-05	SE	NUBP2_chr16_+_SE_222806
223319	ENSG00000147526	TACC1	chr8	+	0.443	0	SE	TACC1_chr8_+_SE_223319
223322	ENSG00000147526	TACC1	chr8	+	-0.248	1.05426151382209e-11	SE	TACC1_chr8_+_SE_223322
223614	ENSG00000214176	PLEKHM1P1	chr17	-	0.411	4.00706701935147e-11	SE	PLEKHM1P1_chr17_-_SE_223614
223851	ENSG00000109111	SUPT6H	chr17	+	-0.185	0.0126991752439917	SE	SUPT6H_chr17_+_SE_223851
224376	ENSG00000160932	LY6E	chr8	+	-0.269	0.0119408804388691	SE	LY6E_chr8_+_SE_224376
224483	ENSG00000104529	EEF1D	chr8	-	0.128	0.00215799537008079	SE	EEF1D_chr8_-_SE_224483
224491	ENSG00000104529	EEF1D	chr8	-	0.129	0.0100376333716205	SE	EEF1D_chr8_-_SE_224491
224609	ENSG00000180900	SCRIB	chr8	-	0.333	0	SE	SCRIB_chr8_-_SE_224609
225037	ENSG00000147854	UHRF2	chr9	+	0.102	0	SE	UHRF2_chr9_+_SE_225037
225049	ENSG00000147854	UHRF2	chr9	+	-0.143	0	SE	UHRF2_chr9_+_SE_225049
225050	ENSG00000147854	UHRF2	chr9	+	-0.127	1.36448756942177e-05	SE	UHRF2_chr9_+_SE_225050
225400	ENSG00000188825	LINC00910	chr17	-	-0.173	0.00149308461565443	SE	LINC00910_chr17_-_SE_225400
225427	ENSG00000099917	MED15	chr22	+	-0.254	0.00159787356793429	SE	MED15_chr22_+_SE_225427
225732	ENSG00000198853	RUSC2	chr9	+	-0.137	0	SE	RUSC2_chr9_+_SE_225732
226028	ENSG00000137075	RNF38	chr9	-	-0.244	0.00388466051432675	SE	RNF38_chr9_-_SE_226028
226068	ENSG00000165275	TRMT10B	chr9	+	-0.143	0.00678023648815881	SE	TRMT10B_chr9_+_SE_226068
226326	ENSG00000276291	FRG1HP	chr9	+	0.112	0.00171454477340319	SE	FRG1HP_chr9_+_SE_226326
226656	ENSG00000138050	THUMPD2	chr2	-	-0.142	0.0022595435887826	SE	THUMPD2_chr2_-_SE_226656
226930	ENSG00000237651	C2orf74	chr2	+	-0.118	1.23853107076391e-06	SE	C2orf74_chr2_+_SE_226930
226931	ENSG00000237651	C2orf74	chr2	+	-0.309	0.00262992950033843	SE	C2orf74_chr2_+_SE_226931
226963	ENSG00000106772	PRUNE2	chr9	-	0.198	3.99029664869884e-05	SE	PRUNE2_chr9_-_SE_226963
226980	ENSG00000134070	IRAK2	chr3	+	-0.318	7.24247159157882e-06	SE	IRAK2_chr3_+_SE_226980
227071	ENSG00000075643	MOCOS	chr18	+	0.126	4.52837152874788e-05	SE	MOCOS_chr18_+_SE_227071
227081	ENSG00000075643	MOCOS	chr18	+	0.106	8.91500011991038e-07	SE	MOCOS_chr18_+_SE_227081
227203	ENSG00000148057	IDNK	chr9	+	0.287	0.00707380772322953	SE	IDNK_chr9_+_SE_227203
227205	ENSG00000148057	IDNK	chr9	+	0.149	0.000708262014719811	SE	IDNK_chr9_+_SE_227205
227227	ENSG00000165115	KIF27	chr9	-	0.131	0.00336236931987248	SE	KIF27_chr9_-_SE_227227
227239	ENSG00000165115	KIF27	chr9	-	0.103	0.0239341466350725	SE	KIF27_chr9_-_SE_227239
2	ENSG00000160310	PRMT2	chr21	+	-0.105	1.01064432401322e-07	RI	PRMT2_chr21_+_RI_2
41	ENSG00000128159	TUBGCP6	chr22	-	-0.124	0.0177659928960901	RI	TUBGCP6_chr22_-_RI_41
65	ENSG00000241878	PISD	chr22	-	-0.102	7.74385817040059e-06	RI	PISD_chr22_-_RI_65
67	ENSG00000241878	PISD	chr22	-	-0.111	5.15596890129301e-07	RI	PISD_chr22_-_RI_67
68	ENSG00000198089	SFI1	chr22	+	-0.138	1.12980706980926e-06	RI	SFI1_chr22_+_RI_68
69	ENSG00000198089	SFI1	chr22	+	-0.103	6.95232660194991e-05	RI	SFI1_chr22_+_RI_69
74	ENSG00000100003	SEC14L2	chr22	+	0.311	6.63451411556178e-05	RI	SEC14L2_chr22_+_RI_74
87	ENSG00000099956	SMARCB1	chr22	+	-0.102	1.0136779822755e-05	RI	SMARCB1_chr22_+_RI_87
118	ENSG00000173276	ZBTB21	chr21	-	0.109	0.00431511174032376	RI	ZBTB21_chr21_-_RI_118
134	ENSG00000104973	MED25	chr19	+	-0.215	1.51821659642918e-06	RI	MED25_chr19_+_RI_134
182	ENSG00000161243	FBXO27	chr19	-	0.112	6.19712160556654e-07	RI	FBXO27_chr19_-_RI_182
236	ENSG00000160352	ZNF714	chr19	+	0.148	0.0456757421309644	RI	ZNF714_chr19_+_RI_236
243	ENSG00000006015	REX1BD	chr19	+	-0.113	2.21463226883457e-07	RI	REX1BD_chr19_+_RI_243
304	ENSG00000129353	SLC44A2	chr19	+	-0.115	5.59079969081372e-15	RI	SLC44A2_chr19_+_RI_304
322	ENSG00000130803	ZNF317	chr19	+	-0.111	2.72828890510693e-05	RI	ZNF317_chr19_+_RI_322
325	ENSG00000142347	MYO1F	chr19	-	0.95	0	RI	MYO1F_chr19_-_RI_325
332	ENSG00000104880	ARHGEF18	chr19	+	0.121	0.00400262651808704	RI	ARHGEF18_chr19_+_RI_332
349	ENSG00000167671	UBXN6	chr19	-	0.126	0	RI	UBXN6_chr19_-_RI_349
364	ENSG00000071564	TCF3	chr19	-	-0.111	0.00276996376195919	RI	TCF3_chr19_-_RI_364
371	ENSG00000115268	RPS15	chr19	+	0.228	0	RI	RPS15_chr19_+_RI_371
386	ENSG00000099949	LZTR1	chr22	+	-0.116	0.00140620999593539	RI	LZTR1_chr22_+_RI_386
399	ENSG00000026036	RTEL1-TNFRSF6B	chr20	+	-0.129	0.000309502560539323	RI	RTEL1-TNFRSF6B_chr20_+_RI_399
400	ENSG00000026036	RTEL1-TNFRSF6B	chr20	+	-0.134	2.70316341246284e-08	RI	RTEL1-TNFRSF6B_chr20_+_RI_400
406	ENSG00000101194	SLC17A9	chr20	+	-0.106	0.0084264767105182	RI	SLC17A9_chr20_+_RI_406
410	ENSG00000064607	SUGP2	chr19	-	-0.101	0.0114703982607303	RI	SUGP2_chr19_-_RI_410
489	ENSG00000101365	IDH3B	chr20	-	0.135	0	RI	IDH3B_chr20_-_RI_489
531	ENSG00000173482	PTPRM	chr18	+	0.149	0	RI	PTPRM_chr18_+_RI_531
537	ENSG00000263753	LINC00667	chr18	+	-0.162	7.01708889981564e-06	RI	LINC00667_chr18_+_RI_537
555	ENSG00000176155	CCDC57	chr17	-	-0.172	0.00684818106470894	RI	CCDC57_chr17_-_RI_555
563	ENSG00000225663	MCRIP1	chr17	-	0.109	1.01573019658596e-08	RI	MCRIP1_chr17_-_RI_563
569	ENSG00000171302	CANT1	chr17	-	-0.178	6.82373350984277e-06	RI	CANT1_chr17_-_RI_569
595	ENSG00000177728	TMEM94	chr17	+	-0.108	0.000710567163654766	RI	TMEM94_chr17_+_RI_595
598	ENSG00000125447	GGA3	chr17	-	-0.122	0.00111925513486491	RI	GGA3_chr17_-_RI_598
669	ENSG00000068120	COASY	chr17	+	0.205	0	RI	COASY_chr17_+_RI_669
670	ENSG00000173812	EIF1	chr17	+	0.289	0	RI	EIF1_chr17_+_RI_670
684	ENSG00000161395	PGAP3	chr17	-	-0.124	0.000305600432849047	RI	PGAP3_chr17_-_RI_684
688	ENSG00000275832	ARHGAP23	chr17	+	0.129	1.07304677183348e-06	RI	ARHGAP23_chr17_+_RI_688
709	ENSG00000196535	MYO18A	chr17	-	-0.325	0	RI	MYO18A_chr17_-_RI_709
778	ENSG00000161960	EIF4A1	chr17	+	-0.184	7.85254720487506e-10	RI	EIF4A1_chr17_+_RI_778
788	ENSG00000187838	PLSCR3	chr17	-	-0.117	7.31634138045054e-08	RI	PLSCR3_chr17_-_RI_788
799	ENSG00000072778	ACADVL	chr17	+	0.103	5.11274594313727e-05	RI	ACADVL_chr17_+_RI_799
[truncated: 10,914 more rows]
