# Supplementary material for: Transcriptome-wide decoding the roles of aberrant splicing in melanoma MAPK-targeted resistance evolution
Source: EMBO Rep. 2025 Jul 18;26(16):4180–96. doi: 10.1038/s44319-025-00521-6 (PMC12373858; doi:10.1038/s44319-025-00521-6)
Supplement: Supplementary file 10 — Source data Fig. 1 [file 44319_2025_521_MOESM10_ESM.zip › Figure 1/1A/Fig1A_Nevus_VS_melanocyte_5type_piestats_2024-05-24.csv]

ID	GeneID	geneSymbol	chr	strand	IncLevelDifference	FDR	AS_type	uniqID
87	ENSG00000197381	ADARB1	chr21	+	0.204	0.000422067875417308	SE	ADARB1_chr21_+_SE_87
158	ENSG00000157601	MX1	chr21	+	0.173	0	SE	MX1_chr21_+_SE_158
248	ENSG00000205581	HMGN1	chr21	-	0.266	0.03589062703658	SE	HMGN1_chr21_-_SE_248
251	ENSG00000205581	HMGN1	chr21	-	0.222	0	SE	HMGN1_chr21_-_SE_251
260	ENSG00000205581	HMGN1	chr21	-	-0.176	6.1376219855535e-06	SE	HMGN1_chr21_-_SE_260
262	ENSG00000205581	HMGN1	chr21	-	0.121	0.000549254395113557	SE	HMGN1_chr21_-_SE_262
310	ENSG00000157540	DYRK1A	chr21	+	-0.125	2.71846452299404e-05	SE	DYRK1A_chr21_+_SE_310
325	ENSG00000157540	DYRK1A	chr21	+	0.108	0.000711941656156026	SE	DYRK1A_chr21_+_SE_325
329	ENSG00000157540	DYRK1A	chr21	+	-0.107	0	SE	DYRK1A_chr21_+_SE_329
331	ENSG00000157540	DYRK1A	chr21	+	-0.216	4.24820059731934e-08	SE	DYRK1A_chr21_+_SE_331
440	ENSG00000159110	IFNAR2	chr21	+	-0.142	0.000385791488950008	SE	IFNAR2_chr21_+_SE_440
608	ENSG00000180530	NRIP1	chr21	-	-0.189	6.66318032863038e-09	SE	NRIP1_chr21_-_SE_608
611	ENSG00000180530	NRIP1	chr21	-	-0.107	0.00590443401409525	SE	NRIP1_chr21_-_SE_611
687	ENSG00000100239	PPP6R2	chr22	+	-0.139	2.57729466934482e-08	SE	PPP6R2_chr22_+_SE_687
689	ENSG00000100239	PPP6R2	chr22	+	-0.139	9.11219233460152e-12	SE	PPP6R2_chr22_+_SE_689
855	ENSG00000075234	TTC38	chr22	+	-0.105	0	SE	TTC38_chr22_+_SE_855
861	ENSG00000075234	TTC38	chr22	+	-0.264	0	SE	TTC38_chr22_+_SE_861
983	ENSG00000100207	TCF20	chr22	-	-0.238	0.000166258019663932	SE	TCF20_chr22_-_SE_983
1048	ENSG00000100418	DESI1	chr22	-	0.113	0.038321474087657	SE	DESI1_chr22_-_SE_1048
1252	ENSG00000184381	PLA2G6	chr22	-	0.638	0	SE	PLA2G6_chr22_-_SE_1252
1437	ENSG00000100320	RBFOX2	chr22	-	0.106	2.48743362503291e-05	SE	RBFOX2_chr22_-_SE_1437
1470	ENSG00000100354	TNRC6B	chr22	+	0.137	0.0262576955247239	SE	TNRC6B_chr22_+_SE_1470
1587	ENSG00000100150	DEPDC5	chr22	+	-0.154	0.00246495158691671	SE	DEPDC5_chr22_+_SE_1587
1588	ENSG00000100150	DEPDC5	chr22	+	-0.115	0.0390586480879512	SE	DEPDC5_chr22_+_SE_1588
1604	ENSG00000241878	PISD	chr22	-	0.276	6.52972935600201e-11	SE	PISD_chr22_-_SE_1604
1748	ENSG00000253352	TUG1	chr22	+	-0.109	0.00109178683620267	SE	TUG1_chr22_+_SE_1748
1784	ENSG00000100003	SEC14L2	chr22	+	0.158	0.00232725648080355	SE	SEC14L2_chr22_+_SE_1784
1830	ENSG00000100325	ASCC2	chr22	-	-0.137	2.88447203946215e-09	SE	ASCC2_chr22_-_SE_1830
1874	ENSG00000186575	NF2	chr22	+	-0.163	0.00044021532436446	SE	NF2_chr22_+_SE_1874
1907	ENSG00000183762	KREMEN1	chr22	+	-0.119	1.01940924623969e-10	SE	KREMEN1_chr22_+_SE_1907
1982	ENSG00000244625	MIATNB	chr22	+	0.222	0.000491381216133174	SE	MIATNB_chr22_+_SE_1982
1994	ENSG00000244625	MIATNB	chr22	+	-0.193	0.00545212133654801	SE	MIATNB_chr22_+_SE_1994
2067	ENSG00000099991	CABIN1	chr22	+	-0.12	4.07004045583172e-10	SE	CABIN1_chr22_+_SE_2067
2270	ENSG00000215193	PEX26	chr22	+	0.236	5.30450308302671e-14	SE	PEX26_chr22_+_SE_2270
2464	ENSG00000204519	ZNF551	chr19	+	0.326	1.45656191813642e-09	SE	ZNF551_chr19_+_SE_2464
2472	ENSG00000121417	ZNF211	chr19	+	0.172	0.00738124346327618	SE	ZNF211_chr19_+_SE_2472
2522	ENSG00000063245	EPN1	chr19	+	-0.181	0.000115968956464815	SE	EPN1_chr19_+_SE_2522
2530	ENSG00000063244	U2AF2	chr19	+	-0.256	1.67745176148176e-10	SE	U2AF2_chr19_+_SE_2530
2620	ENSG00000186230	ZNF749	chr19	+	0.343	6.48730322718677e-08	SE	ZNF749_chr19_+_SE_2620
2621	ENSG00000186230	ZNF749	chr19	+	0.308	3.42986811791074e-10	SE	ZNF749_chr19_+_SE_2621
2791	ENSG00000197619	ZNF615	chr19	-	-0.359	0.0365528599191186	SE	ZNF615_chr19_-_SE_2791
2911	ENSG00000126457	PRMT1	chr19	+	0.12	0	SE	PRMT1_chr19_+_SE_2911
2978	ENSG00000130529	TRPM4	chr19	+	0.12	3.96130621696412e-05	SE	TRPM4_chr19_+_SE_2978
3021	ENSG00000087076	HSD17B14	chr19	-	0.11	0.00160437547781924	SE	HSD17B14_chr19_-_SE_3021
3026	ENSG00000063180	CA11	chr19	-	0.205	3.71594889065362e-09	SE	CA11_chr19_-_SE_3026
3040	ENSG00000063177	RPL18	chr19	-	0.106	0.000548271944726308	SE	RPL18_chr19_-_SE_3040
3103	ENSG00000105483	CARD8	chr19	-	-0.132	0.0085640207528218	SE	CARD8_chr19_-_SE_3103
3248	ENSG00000142252	GEMIN7	chr19	+	0.121	0.0284336560421374	SE	GEMIN7_chr19_+_SE_3248
3338	ENSG00000167637	ZNF283	chr19	+	0.4	0	SE	ZNF283_chr19_+_SE_3338
3665	ENSG00000181666	ZNF875	chr19	+	0.135	5.95339643863935e-07	SE	ZNF875_chr19_+_SE_3665
3706	ENSG00000181666	ZNF875	chr19	+	-0.201	0.00129775814551043	SE	ZNF875_chr19_+_SE_3706
3734	ENSG00000245680	ZNF585B	chr19	-	0.334	8.47283535403951e-06	SE	ZNF585B_chr19_-_SE_3734
3735	ENSG00000267360	AC012309.1	chr19	-	0.268	3.58939422262724e-06	SE	AC012309.1_chr19_-_SE_3735
3739	ENSG00000198453	ZNF568	chr19	+	0.181	0.00768825052225378	SE	ZNF568_chr19_+_SE_3739
3782	ENSG00000167635	ZNF146	chr19	+	0.156	0.000205830881138391	SE	ZNF146_chr19_+_SE_3782
3851	ENSG00000161265	U2AF1L4	chr19	-	0.115	1.07428637173241e-05	SE	U2AF1L4_chr19_-_SE_3851
3853	ENSG00000161265	U2AF1L4	chr19	-	0.148	0.00122437648495105	SE	U2AF1L4_chr19_-_SE_3853
3857	ENSG00000161265	U2AF1L4	chr19	-	0.184	0.00818614089453678	SE	U2AF1L4_chr19_-_SE_3857
3858	ENSG00000161265	U2AF1L4	chr19	-	0.224	0.0087839046894301	SE	U2AF1L4_chr19_-_SE_3858
3864	ENSG00000267120	AD000671.2	chr19	-	0.35	1.2326588128973e-09	SE	AD000671.2_chr19_-_SE_3864
3946	ENSG00000161249	DMKN	chr19	-	-0.246	8.97026421086963e-10	SE	DMKN_chr19_-_SE_3946
3947	ENSG00000161249	DMKN	chr19	-	-0.248	0.0404087638501092	SE	DMKN_chr19_-_SE_3947
3969	ENSG00000161249	DMKN	chr19	-	0.284	8.82560902565443e-05	SE	DMKN_chr19_-_SE_3969
3979	ENSG00000161249	DMKN	chr19	-	-0.236	3.3361692412186e-09	SE	DMKN_chr19_-_SE_3979
4034	ENSG00000089356	FXYD3	chr19	+	0.442	7.58123347137242e-11	SE	FXYD3_chr19_+_SE_4034
4104	ENSG00000178904	DPY19L3	chr19	+	-0.237	0	SE	DPY19L3_chr19_+_SE_4104
4105	ENSG00000178904	DPY19L3	chr19	+	-0.239	4.62621346743356e-09	SE	DPY19L3_chr19_+_SE_4105
4113	ENSG00000168813	ZNF507	chr19	+	-0.273	3.20787368792853e-07	SE	ZNF507_chr19_+_SE_4113
4147	ENSG00000105176	URI1	chr19	+	0.136	7.14077861685939e-05	SE	URI1_chr19_+_SE_4147
4149	ENSG00000105176	URI1	chr19	+	0.106	0.0352946544770415	SE	URI1_chr19_+_SE_4149
4211	ENSG00000213096	AC092279.1	chr19	+	-0.102	0.000853636353232913	SE	AC092279.1_chr19_+_SE_4211
4347	ENSG00000081665	ZNF506	chr19	-	0.197	0.000119281695149525	SE	ZNF506_chr19_-_SE_4347
4417	ENSG00000105676	ARMC6	chr19	+	-0.14	0.00102152998358595	SE	ARMC6_chr19_+_SE_4417
4419	ENSG00000105676	ARMC6	chr19	+	-0.193	0.000142811221745321	SE	ARMC6_chr19_+_SE_4419
4504	ENSG00000105640	RPL18A	chr19	+	0.974	0	SE	RPL18A_chr19_+_SE_4504
4569	ENSG00000099330	OCEL1	chr19	+	-0.315	0	SE	OCEL1_chr19_+_SE_4569
4582	ENSG00000099331	MYO9B	chr19	+	0.128	5.30450308302671e-14	SE	MYO9B_chr19_+_SE_4582
4720	ENSG00000123146	ADGRE5	chr19	+	-0.349	0.00214736873211856	SE	ADGRE5_chr19_+_SE_4720
4868	ENSG00000197647	ZNF433	chr19	-	0.197	0.0376754100335827	SE	ZNF433_chr19_-_SE_4868
4870	ENSG00000197647	ZNF433	chr19	-	0.345	0.00501192591222499	SE	ZNF433_chr19_-_SE_4870
4943	ENSG00000133460	SLC2A11	chr22	+	-0.136	0.00602198346685817	SE	SLC2A11_chr22_+_SE_4943
4951	ENSG00000100410	PHF5A	chr22	-	0.23	9.76971590048278e-13	SE	PHF5A_chr22_-_SE_4951
5013	ENSG00000127616	SMARCA4	chr19	+	-0.145	1.60776566733546e-05	SE	SMARCA4_chr19_+_SE_5013
5014	ENSG00000127616	SMARCA4	chr19	+	-0.114	1.17450593072808e-06	SE	SMARCA4_chr19_+_SE_5014
5100	ENSG00000130734	ATG4D	chr19	+	-0.114	5.61247029087520e-11	SE	ATG4D_chr19_+_SE_5100
5101	ENSG00000130734	ATG4D	chr19	+	-0.109	2.13231960383272e-10	SE	ATG4D_chr19_+_SE_5101
5102	ENSG00000130734	ATG4D	chr19	+	-0.106	1.92824868786758e-10	SE	ATG4D_chr19_+_SE_5102
5216	ENSG00000267106	ZNF561-AS1	chr19	+	0.121	0.00564986883615246	SE	ZNF561-AS1_chr19_+_SE_5216
5220	ENSG00000197961	ZNF121	chr19	-	0.112	4.81874931401179e-11	SE	ZNF121_chr19_-_SE_5220
5256	ENSG00000270011	ZNF559-ZNF177	chr19	+	0.348	4.85094238394136e-07	SE	ZNF559-ZNF177_chr19_+_SE_5256
5257	ENSG00000270011	ZNF559-ZNF177	chr19	+	0.24	0.000246326479410383	SE	ZNF559-ZNF177_chr19_+_SE_5257
5258	ENSG00000270011	ZNF559-ZNF177	chr19	+	0.413	1.16121538525757e-05	SE	ZNF559-ZNF177_chr19_+_SE_5258
5419	ENSG00000267314	AC104532.1	chr19	+	-0.188	2.02718248216602e-05	SE	AC104532.1_chr19_+_SE_5419
5471	ENSG00000127663	KDM4B	chr19	+	-0.335	2.96091181877437e-08	SE	KDM4B_chr19_+_SE_5471
5626	ENSG00000115268	RPS15	chr19	+	0.112	0.00868553299538375	SE	RPS15_chr19_+_SE_5626
5650	ENSG00000099622	CIRBP	chr19	+	0.295	0	SE	CIRBP_chr19_+_SE_5650
5651	ENSG00000099622	CIRBP	chr19	+	0.287	0	SE	CIRBP_chr19_+_SE_5651
5652	ENSG00000167470	MIDN	chr19	+	-0.328	2.20961554587706e-08	SE	MIDN_chr19_+_SE_5652
5878	ENSG00000149657	LSM14B	chr20	+	0.213	2.35243705786804e-07	SE	LSM14B_chr20_+_SE_5878
5881	ENSG00000149657	LSM14B	chr20	+	0.126	0.00685574592638859	SE	LSM14B_chr20_+_SE_5881
5893	ENSG00000149657	LSM14B	chr20	+	0.134	0	SE	LSM14B_chr20_+_SE_5893
5968	ENSG00000087586	AURKA	chr20	-	0.256	0.0356096620701487	SE	AURKA_chr20_-_SE_5968
6102	ENSG00000124198	ARFGEF2	chr20	+	0.136	0.0420161209588386	SE	ARFGEF2_chr20_+_SE_6102
6321	ENSG00000100330	MTMR3	chr22	+	0.129	0.00748590221015487	SE	MTMR3_chr22_+_SE_6321
6327	ENSG00000124104	SNX21	chr20	+	0.117	1.32230503836638e-08	SE	SNX21_chr20_+_SE_6327
6355	ENSG00000124155	PIGT	chr20	+	0.102	3.50154292312514e-05	SE	PIGT_chr20_+_SE_6355
6357	ENSG00000124155	PIGT	chr20	+	0.118	1.51861429524345e-05	SE	PIGT_chr20_+_SE_6357
6360	ENSG00000124155	PIGT	chr20	+	0.101	3.66848749817059e-05	SE	PIGT_chr20_+_SE_6360
6592	ENSG00000174365	SNHG11	chr20	+	-0.179	1.28381690235198e-05	SE	SNHG11_chr20_+_SE_6592
6606	ENSG00000196756	SNHG17	chr20	-	0.25	0.0160582407293611	SE	SNHG17_chr20_-_SE_6606
6607	ENSG00000196756	SNHG17	chr20	-	0.533	1.00369327836141e-05	SE	SNHG17_chr20_-_SE_6607
6608	ENSG00000196756	SNHG17	chr20	-	0.195	0.0115080267947675	SE	SNHG17_chr20_-_SE_6608
6658	ENSG00000149636	DSN1	chr20	-	-0.121	0	SE	DSN1_chr20_-_SE_6658
6660	ENSG00000149636	DSN1	chr20	-	-0.126	0	SE	DSN1_chr20_-_SE_6660
6750	ENSG00000126005	MMP24OS	chr20	-	0.342	0	SE	MMP24OS_chr20_-_SE_6750
6825	ENSG00000078747	ITCH	chr20	+	0.438	9.14548703095389e-09	SE	ITCH_chr20_+_SE_6825
7026	ENSG00000149531	FRG1BP	chr20	+	0.103	0.00043901577103771	SE	FRG1BP_chr20_+_SE_7026
7039	ENSG00000282826	FRG1CP	chr20	-	0.247	3.92314566894567e-05	SE	FRG1CP_chr20_-_SE_7039
7057	ENSG00000130684	ZNF337	chr20	-	-0.104	0.000765857304773552	SE	ZNF337_chr20_-_SE_7057
7060	ENSG00000100997	ABHD12	chr20	-	0.411	0	SE	ABHD12_chr20_-_SE_7060
7534	ENSG00000101266	CSNK2A1	chr20	-	0.225	0.00112414403236415	SE	CSNK2A1_chr20_-_SE_7534
7730	ENSG00000134444	RELCH	chr18	+	0.568	0	SE	RELCH_chr18_+_SE_7730
7731	ENSG00000134444	RELCH	chr18	+	0.128	0	SE	RELCH_chr18_+_SE_7731
7736	ENSG00000134444	RELCH	chr18	+	-0.46	0	SE	RELCH_chr18_+_SE_7736
7756	ENSG00000074657	ZNF532	chr18	+	0.245	2.41930034336923e-10	SE	ZNF532_chr18_+_SE_7756
7758	ENSG00000074657	ZNF532	chr18	+	0.116	2.38026857898145e-05	SE	ZNF532_chr18_+_SE_7758
7765	ENSG00000074657	ZNF532	chr18	+	0.162	0.00627956333915896	SE	ZNF532_chr18_+_SE_7765
7938	ENSG00000141644	MBD1	chr18	-	-0.115	0.000163672040435528	SE	MBD1_chr18_-_SE_7938
8032	ENSG00000175387	SMAD2	chr18	-	-0.125	7.83307750282076e-09	SE	SMAD2_chr18_-_SE_8032
8050	ENSG00000167220	HDHD2	chr18	-	0.119	0	SE	HDHD2_chr18_-_SE_8050
8906	ENSG00000283103	AC010642.2	chr19	-	0.236	0.000368289132639613	SE	AC010642.2_chr19_-_SE_8906
9149	ENSG00000132199	ENOSF1	chr18	-	0.163	1.36364968023764e-10	SE	ENOSF1_chr18_-_SE_9149
9150	ENSG00000132199	ENOSF1	chr18	-	0.373	0	SE	ENOSF1_chr18_-_SE_9150
9151	ENSG00000132199	ENOSF1	chr18	-	0.192	1.45254586626017e-12	SE	ENOSF1_chr18_-_SE_9151
9152	ENSG00000132199	ENOSF1	chr18	-	0.203	0.00705993325439327	SE	ENOSF1_chr18_-_SE_9152
9155	ENSG00000132199	ENOSF1	chr18	-	0.38	0	SE	ENOSF1_chr18_-_SE_9155
9166	ENSG00000132199	ENOSF1	chr18	-	0.142	0.0133499247773763	SE	ENOSF1_chr18_-_SE_9166
9335	ENSG00000176155	CCDC57	chr17	-	-0.125	0.00593983131868048	SE	CCDC57_chr17_-_SE_9335
9378	ENSG00000169689	CENPX	chr17	-	-0.146	9.08440079431628e-06	SE	CENPX_chr17_-_SE_9378
9379	ENSG00000169689	CENPX	chr17	-	-0.12	0.00643369816278705	SE	CENPX_chr17_-_SE_9379
9431	ENSG00000101639	CEP192	chr18	+	0.113	9.18570921931255e-08	SE	CEP192_chr18_+_SE_9431
9495	ENSG00000175866	BAIAP2	chr17	+	-0.169	4.30469628046999e-06	SE	BAIAP2_chr17_+_SE_9495
9496	ENSG00000175866	BAIAP2	chr17	+	-0.241	3.94817748842057e-08	SE	BAIAP2_chr17_+_SE_9496
9520	ENSG00000173821	RNF213	chr17	+	-0.123	0	SE	RNF213_chr17_+_SE_9520
9608	ENSG00000267787	AC027097.2	chr18	+	0.384	0.00123793045086802	SE	AC027097.2_chr18_+_SE_9608
9741	ENSG00000184640	SEPTIN9	chr17	+	-0.233	5.36870412442111e-12	SE	SEPTIN9_chr17_+_SE_9741
9777	ENSG00000182534	MXRA7	chr17	-	0.284	0	SE	MXRA7_chr17_-_SE_9777
10025	ENSG00000133193	FAM104A	chr17	-	0.344	2.66381752799657e-10	SE	FAM104A_chr17_-_SE_10025
10170	ENSG00000154265	ABCA5	chr17	-	-0.172	0.00202959253739297	SE	ABCA5_chr17_-_SE_10170
10175	ENSG00000154265	ABCA5	chr17	-	-0.149	0.02864471253994	SE	ABCA5_chr17_-_SE_10175
10481	ENSG00000198909	MAP3K3	chr17	+	-0.209	6.12004259702968e-06	SE	MAP3K3_chr17_+_SE_10481
10543	ENSG00000146872	TLK2	chr17	+	-0.2	8.98517865843891e-05	SE	TLK2_chr17_+_SE_10543
10544	ENSG00000146872	TLK2	chr17	+	-0.233	2.68701228084867e-09	SE	TLK2_chr17_+_SE_10544
10870	ENSG00000121064	SCPEP1	chr17	+	-0.105	5.30450308302671e-14	SE	SCPEP1_chr17_+_SE_10870
11076	ENSG00000082641	NFE2L1	chr17	+	0.103	6.51846959190721e-06	SE	NFE2L1_chr17_+_SE_11076
11099	ENSG00000108439	PNPO	chr17	+	0.183	1.90020974263943e-10	SE	PNPO_chr17_+_SE_11099
11100	ENSG00000108439	PNPO	chr17	+	0.178	1.85766712334425e-09	SE	PNPO_chr17_+_SE_11100
11135	ENSG00000178852	EFCAB13	chr17	+	0.126	0.000378264989172097	SE	EFCAB13_chr17_+_SE_11135
11165	ENSG00000178852	EFCAB13	chr17	+	-0.278	0.00969366940652257	SE	EFCAB13_chr17_+_SE_11165
11166	ENSG00000178852	EFCAB13	chr17	+	0.24	0.0124862501376514	SE	EFCAB13_chr17_+_SE_11166
11233	ENSG00000225190	PLEKHM1	chr17	-	0.114	0.0286488913371678	SE	PLEKHM1_chr17_-_SE_11233
11303	ENSG00000161692	DBF4B	chr17	+	-0.184	6.93406585480113e-07	SE	DBF4B_chr17_+_SE_11303
11345	ENSG00000196562	SULF2	chr20	-	0.251	0	SE	SULF2_chr20_-_SE_11345
11577	ENSG00000168259	DNAJC7	chr17	-	-0.474	2.67394978336963e-07	SE	DNAJC7_chr17_-_SE_11577
11823	ENSG00000274211	SOCS7	chr17	+	0.293	4.93886041357704e-07	SE	SOCS7_chr17_+_SE_11823
11903	ENSG00000278540	ACACA	chr17	-	-0.119	0	SE	ACACA_chr17_-_SE_11903
11918	ENSG00000278540	ACACA	chr17	-	-0.256	0	SE	ACACA_chr17_-_SE_11918
12078	ENSG00000239713	APOBEC3G	chr22	+	-0.131	0.0108434655249403	SE	APOBEC3G_chr22_+_SE_12078
12132	ENSG00000185158	LRRC37B	chr17	+	-0.171	4.79424078646351e-11	SE	LRRC37B_chr17_+_SE_12132
12281	ENSG00000196535	MYO18A	chr17	-	0.551	0	SE	MYO18A_chr17_-_SE_12281
12323	ENSG00000132589	FLOT2	chr17	-	0.133	0	SE	FLOT2_chr17_-_SE_12323
12326	ENSG00000132589	FLOT2	chr17	-	0.264	0.000927340025833475	SE	FLOT2_chr17_-_SE_12326
12532	ENSG00000128487	SPECC1	chr17	+	-0.197	0.000749640897045801	SE	SPECC1_chr17_+_SE_12532
12541	ENSG00000108599	AKAP10	chr17	-	0.233	0	SE	AKAP10_chr17_-_SE_12541
12716	ENSG00000108448	TRIM16L	chr17	+	0.188	2.65016717096666e-07	SE	TRIM16L_chr17_+_SE_12716
12723	ENSG00000240445	FOXO3B	chr17	-	-0.216	0.00143343400306785	SE	FOXO3B_chr17_-_SE_12723
12833	ENSG00000133030	MPRIP	chr17	+	0.574	0	SE	MPRIP_chr17_+_SE_12833
12856	ENSG00000108474	PIGL	chr17	+	0.103	3.87766442885991e-05	SE	PIGL_chr17_+_SE_12856
12891	ENSG00000259024	TVP23C-CDRT4	chr17	-	0.341	3.4026706590131e-05	SE	TVP23C-CDRT4_chr17_-_SE_12891
13008	ENSG00000197128	ZNF772	chr19	-	0.358	1.73057054592314e-05	SE	ZNF772_chr19_-_SE_13008
13009	ENSG00000197128	ZNF772	chr19	-	0.466	9.62876209963065e-12	SE	ZNF772_chr19_-_SE_13009
13012	ENSG00000197128	ZNF772	chr19	-	0.268	3.09220854279713e-09	SE	ZNF772_chr19_-_SE_13012
13083	ENSG00000166579	NDEL1	chr17	+	0.103	0.023761290112975	SE	NDEL1_chr17_+_SE_13083
13232	ENSG00000161960	EIF4A1	chr17	+	-0.359	0.00314381606986276	SE	EIF4A1_chr17_+_SE_13232
13419	ENSG00000108523	RNF167	chr17	+	0.117	0.000507638773259653	SE	RNF167_chr17_+_SE_13419
13519	ENSG00000074755	ZZEF1	chr17	-	-0.183	7.50244748142988e-09	SE	ZZEF1_chr17_-_SE_13519
13825	ENSG00000140995	DEF8	chr16	+	-0.163	0.00478225001079491	SE	DEF8_chr16_+_SE_13825
13828	ENSG00000140995	DEF8	chr16	+	-0.195	2.90913101281659e-05	SE	DEF8_chr16_+_SE_13828
13989	ENSG00000197912	SPG7	chr16	+	0.345	0.00155061889306009	SE	SPG7_chr16_+_SE_13989
13991	ENSG00000197912	SPG7	chr16	+	-0.168	0	SE	SPG7_chr16_+_SE_13991
13993	ENSG00000197912	SPG7	chr16	+	-0.178	0	SE	SPG7_chr16_+_SE_13993
13995	ENSG00000197912	SPG7	chr16	+	-0.192	0	SE	SPG7_chr16_+_SE_13995
14073	ENSG00000172530	BANP	chr16	+	-0.174	0.000889631212800835	SE	BANP_chr16_+_SE_14073
14125	ENSG00000198920	KIAA0753	chr17	-	0.155	1.74981142249558e-05	SE	KIAA0753_chr17_-_SE_14125
14136	ENSG00000103248	MTHFSD	chr16	-	-0.175	9.12692305092465e-08	SE	MTHFSD_chr16_-_SE_14136
14138	ENSG00000103248	MTHFSD	chr16	-	-0.105	9.07676531486271e-07	SE	MTHFSD_chr16_-_SE_14138
14208	ENSG00000140950	MEAK7	chr16	-	0.127	0.000992427342435495	SE	MEAK7_chr16_-_SE_14208
14210	ENSG00000140950	MEAK7	chr16	-	-0.162	1.31129079371162e-09	SE	MEAK7_chr16_-_SE_14210
14272	ENSG00000103121	CMC2	chr16	-	0.117	3.84879376898829e-12	SE	CMC2_chr16_-_SE_14272
14621	ENSG00000167377	ZNF23	chr16	-	0.349	0.000499295270422114	SE	ZNF23_chr16_-_SE_14621
14673	ENSG00000260537	AC012184.2	chr16	+	-0.173	1.12270449763801e-08	SE	AC012184.2_chr16_+_SE_14673
14675	ENSG00000157349	DDX19B	chr16	+	-0.277	2.71180123071326e-14	SE	DDX19B_chr16_+_SE_14675
14703	ENSG00000090857	PDPR	chr16	+	0.154	7.6821124668914e-06	SE	PDPR_chr16_+_SE_14703
14722	ENSG00000196696	AC009022.1	chr16	-	-0.309	0.00516938498658305	SE	AC009022.1_chr16_-_SE_14722
14745	ENSG00000198373	WWP2	chr16	+	0.245	0.000171650766206077	SE	WWP2_chr16_+_SE_14745
14825	ENSG00000168802	CHTF8	chr16	-	0.101	3.07522213635484e-07	SE	CHTF8_chr16_-_SE_14825
14858	ENSG00000132600	PRMT7	chr16	+	0.115	1.85307121273315e-10	SE	PRMT7_chr16_+_SE_14858
14881	ENSG00000103064	SLC7A6	chr16	+	0.163	0.00147414645658897	SE	SLC7A6_chr16_+_SE_14881
14883	ENSG00000103064	SLC7A6	chr16	+	0.165	0.00145823205204977	SE	SLC7A6_chr16_+_SE_14883
14884	ENSG00000103064	SLC7A6	chr16	+	0.2	4.5944957961056e-06	SE	SLC7A6_chr16_+_SE_14884
15103	ENSG00000196123	KIAA0895L	chr16	-	-0.179	0.0194512687543584	SE	KIAA0895L_chr16_-_SE_15103
15212	ENSG00000159593	NAE1	chr16	-	0.234	0	SE	NAE1_chr16_-_SE_15212
15213	ENSG00000159593	NAE1	chr16	-	0.108	0	SE	NAE1_chr16_-_SE_15213
15497	ENSG00000083799	CYLD	chr16	+	0.157	0.00931483615819463	SE	CYLD_chr16_+_SE_15497
15708	ENSG00000214189	ZNF788P	chr19	+	0.129	3.43993796074223e-05	SE	ZNF788P_chr19_+_SE_15708
15717	ENSG00000260549	MT1L	chr16	+	0.144	1.97401103170721e-12	SE	MT1L_chr16_+_SE_15717
15954	ENSG00000260413	AC025279.2	chr16	+	-0.254	1.13048478659155e-05	SE	AC025279.2_chr16_+_SE_15954
15991	ENSG00000132530	XAF1	chr17	+	-0.283	4.67460296148595e-10	SE	XAF1_chr17_+_SE_15991
16188	ENSG00000090905	TNRC6A	chr16	+	-0.245	1.19321671955902e-08	SE	TNRC6A_chr16_+_SE_16188
16384	ENSG00000011638	TMEM159	chr16	+	0.205	0	SE	TMEM159_chr16_+_SE_16384
16519	ENSG00000134419	RPS15A	chr16	-	0.187	0.00593816336893425	SE	RPS15A_chr16_-_SE_16519
16632	ENSG00000257267	ZNF271P	chr18	+	0.117	0.000165933039337045	SE	ZNF271P_chr18_+_SE_16632
16667	ENSG00000157045	NTAN1	chr16	-	0.148	0	SE	NTAN1_chr16_-_SE_16667
16668	ENSG00000157045	NTAN1	chr16	-	0.221	3.08809581063881e-10	SE	NTAN1_chr16_-_SE_16668
16704	ENSG00000103429	BFAR	chr16	+	-0.169	6.61147823752938e-08	SE	BFAR_chr16_+_SE_16704
16942	ENSG00000125970	RALY	chr20	+	-0.232	0.000856333234304011	SE	RALY_chr20_+_SE_16942
16958	ENSG00000125970	RALY	chr20	+	0.105	7.19958551652825e-06	SE	RALY_chr20_+_SE_16958
17066	ENSG00000153406	NMRAL1	chr16	-	-0.212	0.020106913573067	SE	NMRAL1_chr16_-_SE_17066
17126	ENSG00000122390	NAA60	chr16	+	0.224	0.000130863371409791	SE	NAA60_chr16_+_SE_17126
17150	ENSG00000129197	RPAIN	chr17	+	-0.123	0.00111638744410687	SE	RPAIN_chr17_+_SE_17150
17154	ENSG00000129197	RPAIN	chr17	+	-0.143	2.00610679373019e-05	SE	RPAIN_chr17_+_SE_17154
17158	ENSG00000129197	RPAIN	chr17	+	0.169	1.99062979103917e-10	SE	RPAIN_chr17_+_SE_17158
17159	ENSG00000129197	RPAIN	chr17	+	-0.206	1.89084736684189e-08	SE	RPAIN_chr17_+_SE_17159
17198	ENSG00000006194	ZNF263	chr16	+	0.237	0.00569519016822546	SE	ZNF263_chr16_+_SE_17198
17325	ENSG00000162066	AMDHD2	chr16	+	0.165	1.49616069766104e-05	SE	AMDHD2_chr16_+_SE_17325
17350	ENSG00000100379	KCTD17	chr22	+	-0.2	2.71180123071326e-14	SE	KCTD17_chr22_+_SE_17350
17353	ENSG00000100379	KCTD17	chr22	+	-0.175	1.31748963939838e-09	SE	KCTD17_chr22_+_SE_17353
17369	ENSG00000103197	TSC2	chr16	+	-0.17	1.77273070774813e-13	SE	TSC2_chr16_+_SE_17369
17370	ENSG00000103197	TSC2	chr16	+	-0.114	4.28780804167685e-05	SE	TSC2_chr16_+_SE_17370
17540	ENSG00000103227	LMF1	chr16	-	-0.205	6.67127792900233e-13	SE	LMF1_chr16_-_SE_17540
17607	ENSG00000130731	METTL26	chr16	-	0.108	6.42331336159495e-08	SE	METTL26_chr16_-_SE_17607
17610	ENSG00000130731	METTL26	chr16	-	0.129	0.000141338007630342	SE	METTL26_chr16_-_SE_17610
17683	ENSG00000185596	WASH3P	chr15	+	-0.217	5.72339606491719e-07	SE	WASH3P_chr15_+_SE_17683
17685	ENSG00000185596	WASH3P	chr15	+	-0.548	4.34534966221587e-09	SE	WASH3P_chr15_+_SE_17685
17687	ENSG00000185596	WASH3P	chr15	+	-0.527	9.39595425404239e-09	SE	WASH3P_chr15_+_SE_17687
17722	ENSG00000186272	ZNF17	chr19	+	0.163	4.60614415431871e-06	SE	ZNF17_chr19_+_SE_17722
17920	ENSG00000173575	CHD2	chr15	+	-0.12	0.0240913049941434	SE	CHD2_chr15_+_SE_17920
17922	ENSG00000173575	CHD2	chr15	+	-0.179	0.000253752027007319	SE	CHD2_chr15_+_SE_17922
18047	ENSG00000157823	AP3S2	chr15	-	-0.142	0.0191379296723073	SE	AP3S2_chr15_-_SE_18047
18056	ENSG00000157823	AP3S2	chr15	-	0.253	0.043318992684765	SE	AP3S2_chr15_-_SE_18056
18361	ENSG00000255769	GOLGA2P10	chr15	-	0.224	1.57848683997983e-05	SE	GOLGA2P10_chr15_-_SE_18361
18374	ENSG00000089057	SLC23A2	chr20	-	-0.263	0.0358015003450049	SE	SLC23A2_chr20_-_SE_18374
18418	ENSG00000172345	STARD5	chr15	-	0.128	0.000336304215133317	SE	STARD5_chr15_-_SE_18418
18437	ENSG00000117899	MESD	chr15	-	-0.147	0.0049178274611805	SE	MESD_chr15_-_SE_18437
18531	ENSG00000166557	TMED3	chr15	+	-0.305	0.00452666496047402	SE	TMED3_chr15_+_SE_18531
18664	ENSG00000140374	ETFA	chr15	-	0.239	0.00946589389675364	SE	ETFA_chr15_-_SE_18664
18684	ENSG00000169375	SIN3A	chr15	-	-0.128	0.00522520624060325	SE	SIN3A_chr15_-_SE_18684
18826	ENSG00000178761	FAM219B	chr15	-	0.116	0	SE	FAM219B_chr15_-_SE_18826
18827	ENSG00000178761	FAM219B	chr15	-	0.105	2.25377930034932e-13	SE	FAM219B_chr15_-_SE_18827
18833	ENSG00000178761	FAM219B	chr15	-	0.171	4.9743316716275e-07	SE	FAM219B_chr15_-_SE_18833
18928	ENSG00000140464	PML	chr15	+	0.138	0.0076681567950883	SE	PML_chr15_+_SE_18928
19190	ENSG00000260007	AC107871.1	chr15	-	-0.236	8.03309831305855e-06	SE	AC107871.1_chr15_-_SE_19190
19495	ENSG00000259316	AC087632.2	chr15	-	-0.144	0	SE	AC087632.2_chr15_-_SE_19495
19592	ENSG00000140416	TPM1	chr15	+	0.216	0.0180359010454912	SE	TPM1_chr15_+_SE_19592
19663	ENSG00000137776	SLTM	chr15	-	0.106	0.000662671526226841	SE	SLTM_chr15_-_SE_19663
19813	ENSG00000140262	TCF12	chr15	+	-0.272	0.0121141819811628	SE	TCF12_chr15_+_SE_19813
19873	ENSG00000069974	RAB27A	chr15	-	0.421	0	SE	RAB27A_chr15_-_SE_19873
20111	ENSG00000166262	FAM227B	chr15	-	-0.178	1.29534971511485e-06	SE	FAM227B_chr15_-_SE_20111
20181	ENSG00000138593	SECISBP2L	chr15	-	-0.111	5.95778797030629e-05	SE	SECISBP2L_chr15_-_SE_20181
20272	ENSG00000142556	ZNF614	chr19	-	0.241	0.00101949893390128	SE	ZNF614_chr19_-_SE_20272
20339	ENSG00000138606	SHF	chr15	-	-0.311	1.7544754956397e-08	SE	SHF_chr15_-_SE_20339
20340	ENSG00000138606	SHF	chr15	-	-0.333	8.10215179018222e-08	SE	SHF_chr15_-_SE_20340
20445	ENSG00000137842	TMEM62	chr15	+	0.22	0.00109780045345735	SE	TMEM62_chr15_+_SE_20445
20446	ENSG00000137842	TMEM62	chr15	+	0.199	0.0275945137063538	SE	TMEM62_chr15_+_SE_20446
20544	ENSG00000166887	VPS39	chr15	-	-0.249	0	SE	VPS39_chr15_-_SE_20544
20943	ENSG00000215252	GOLGA8B	chr15	-	-0.141	0.000437774264624598	SE	GOLGA8B_chr15_-_SE_20943
20961	ENSG00000128463	EMC4	chr15	+	-0.114	1.26565024975138e-06	SE	EMC4_chr15_+_SE_20961
20993	ENSG00000248905	FMN1	chr15	-	-0.267	3.78961241449392e-06	SE	FMN1_chr15_-_SE_20993
20994	ENSG00000248905	FMN1	chr15	-	-0.269	6.71999722868705e-05	SE	FMN1_chr15_-_SE_20994
21014	ENSG00000166912	MTMR10	chr15	-	-0.108	1.36896648691112e-08	SE	MTMR10_chr15_-_SE_21014
21077	ENSG00000206149	HERC2P9	chr15	+	0.128	0.00312047170796049	SE	HERC2P9_chr15_+_SE_21077
21080	ENSG00000206149	HERC2P9	chr15	+	-0.229	0.0305691688857995	SE	HERC2P9_chr15_+_SE_21080
21154	ENSG00000125846	ZNF133	chr20	+	-0.208	0.0289818602417148	SE	ZNF133_chr20_+_SE_21154
21225	ENSG00000114062	UBE3A	chr15	-	-0.122	3.09979437708544e-06	SE	UBE3A_chr15_-_SE_21225
21227	ENSG00000114062	UBE3A	chr15	-	-0.129	2.71734217957649e-07	SE	UBE3A_chr15_-_SE_21227
21230	ENSG00000114062	UBE3A	chr15	-	-0.119	1.63043416237568e-07	SE	UBE3A_chr15_-_SE_21230
21247	ENSG00000114062	UBE3A	chr15	-	0.154	2.68713015713017e-05	SE	UBE3A_chr15_-_SE_21247
21253	ENSG00000114062	UBE3A	chr15	-	-0.162	9.30887501799554e-08	SE	UBE3A_chr15_-_SE_21253
21353	ENSG00000108946	PRKAR1A	chr17	+	-0.125	3.6701737278171e-08	SE	PRKAR1A_chr17_+_SE_21353
21362	ENSG00000184619	KRBA2	chr17	-	0.169	5.78804972745423e-06	SE	KRBA2_chr17_-_SE_21362
21387	ENSG00000140157	NIPA2	chr15	+	-0.295	0.00165882479443165	SE	NIPA2_chr15_+_SE_21387
21389	ENSG00000140157	NIPA2	chr15	+	-0.162	2.71180123071326e-14	SE	NIPA2_chr15_+_SE_21389
21392	ENSG00000140157	NIPA2	chr15	+	0.138	0.000101069641277105	SE	NIPA2_chr15_+_SE_21392
21393	ENSG00000140157	NIPA2	chr15	+	0.106	0.00365903745400559	SE	NIPA2_chr15_+_SE_21393
21398	ENSG00000140157	NIPA2	chr15	+	0.169	0.000329432529788813	SE	NIPA2_chr15_+_SE_21398
21409	ENSG00000140157	NIPA2	chr15	+	-0.126	0.000360893212452052	SE	NIPA2_chr15_+_SE_21409
21574	ENSG00000185347	TEDC1	chr14	+	0.128	0.0244209575928466	SE	TEDC1_chr14_+_SE_21574
21575	ENSG00000185347	TEDC1	chr14	+	-0.246	0.000549254395113557	SE	TEDC1_chr14_+_SE_21575
21646	ENSG00000142208	AKT1	chr14	-	-0.101	2.96767897048327e-07	SE	AKT1_chr14_-_SE_21646
21647	ENSG00000142208	AKT1	chr14	-	-0.218	0.00958318511862052	SE	AKT1_chr14_-_SE_21647
21648	ENSG00000142208	AKT1	chr14	-	-0.227	0.00471885585238703	SE	AKT1_chr14_-_SE_21648
21728	ENSG00000126214	KLC1	chr14	+	0.142	4.86471480165452e-05	SE	KLC1_chr14_+_SE_21728
21737	ENSG00000166165	CKB	chr14	-	0.138	3.86537536295014e-05	SE	CKB_chr14_-_SE_21737
21743	ENSG00000198752	CDC42BPB	chr14	-	0.141	4.60542568203767e-05	SE	CDC42BPB_chr14_-_SE_21743
22001	ENSG00000140105	WARS1	chr14	-	0.458	0	SE	WARS1_chr14_-_SE_22001
22003	ENSG00000140105	WARS1	chr14	-	0.418	0	SE	WARS1_chr14_-_SE_22003
22007	ENSG00000140105	WARS1	chr14	-	0.413	0	SE	WARS1_chr14_-_SE_22007
22068	ENSG00000100744	GSKIP	chr14	+	0.234	2.25702330222443e-10	SE	GSKIP_chr14_+_SE_22068
22408	ENSG00000140025	EFCAB11	chr14	-	0.121	0.00166678056932281	SE	EFCAB11_chr14_-_SE_22408
22442	ENSG00000165533	TTC8	chr14	+	0.177	6.75909688486296e-08	SE	TTC8_chr14_+_SE_22442
22481	ENSG00000100722	ZC3H14	chr14	+	-0.215	0.00065937465291625	SE	ZC3H14_chr14_+_SE_22481
22484	ENSG00000100722	ZC3H14	chr14	+	-0.25	1.28746446658514e-09	SE	ZC3H14_chr14_+_SE_22484
22488	ENSG00000100722	ZC3H14	chr14	+	-0.145	0.00349063626439036	SE	ZC3H14_chr14_+_SE_22488
22489	ENSG00000100722	ZC3H14	chr14	+	-0.131	0.00142623109793376	SE	ZC3H14_chr14_+_SE_22489
22736	ENSG00000088367	EPB41L1	chr20	+	-0.184	0.000470437010614458	SE	EPB41L1_chr20_+_SE_22736
22801	ENSG00000119686	FLVCR2	chr14	+	0.143	0.000403924262724905	SE	FLVCR2_chr14_+_SE_22801
22965	ENSG00000119661	DNAL1	chr14	+	0.217	1.84295562135982e-08	SE	DNAL1_chr14_+_SE_22965
22996	ENSG00000133961	NUMB	chr14	-	-0.209	0	SE	NUMB_chr14_-_SE_22996
23021	ENSG00000074621	SLC24A1	chr15	+	0.227	0.0014271255990038	SE	SLC24A1_chr15_+_SE_23021
23045	ENSG00000119707	RBM25	chr14	+	-0.439	2.25377930034932e-13	SE	RBM25_chr14_+_SE_23045
23265	ENSG00000125952	MAX	chr14	-	0.103	0.00971705010288408	SE	MAX_chr14_-_SE_23265
23295	ENSG00000182979	MTA1	chr14	+	-0.146	7.79867340684568e-14	SE	MTA1_chr14_+_SE_23295
23296	ENSG00000182979	MTA1	chr14	+	-0.356	8.20071430845542e-06	SE	MTA1_chr14_+_SE_23296
23419	ENSG00000139974	SLC38A6	chr14	+	-0.31	4.03221014059335e-11	SE	SLC38A6_chr14_+_SE_23419
23436	ENSG00000139974	SLC38A6	chr14	+	-0.174	3.37715620223951e-11	SE	SLC38A6_chr14_+_SE_23436
23484	ENSG00000126456	IRF3	chr19	-	-0.205	0.00103853092993942	SE	IRF3_chr19_-_SE_23484
23676	ENSG00000070269	TMEM260	chr14	+	0.132	0.00673347497253808	SE	TMEM260_chr14_+_SE_23676
23695	ENSG00000100296	THOC5	chr22	-	-0.216	1.77273070774813e-13	SE	THOC5_chr22_-_SE_23695
24077	ENSG00000129534	MIS18BP1	chr14	-	0.105	0.00687376758458567	SE	MIS18BP1_chr14_-_SE_24077
24081	ENSG00000187790	FANCM	chr14	+	-0.12	0.0490043041548003	SE	FANCM_chr14_+_SE_24081
24173	ENSG00000150527	MIA2	chr14	+	0.14	1.05954902633468e-05	SE	MIA2_chr14_+_SE_24173
24207	ENSG00000092208	GEMIN2	chr14	+	0.102	2.28516485761344e-05	SE	GEMIN2_chr14_+_SE_24207
24481	ENSG00000203546	AL139353.1	chr14	-	0.279	1.82419915316109e-05	SE	AL139353.1_chr14_-_SE_24481
24541	ENSG00000184304	PRKD1	chr14	-	0.115	2.14314118813478e-12	SE	PRKD1_chr14_-_SE_24541
24671	ENSG00000213923	CSNK1E	chr22	-	0.212	0.0201909769278766	SE	CSNK1E_chr22_-_SE_24671
24683	ENSG00000092330	TINF2	chr14	-	0.129	5.52147262264001e-09	SE	TINF2_chr14_-_SE_24683
24838	ENSG00000187630	DHRS4L2	chr14	+	-0.197	1.18317403190118e-09	SE	DHRS4L2_chr14_+_SE_24838
24848	ENSG00000157326	DHRS4	chr14	+	0.254	0.0400941932263736	SE	DHRS4_chr14_+_SE_24848
24852	ENSG00000215256	DHRS4-AS1	chr14	-	-0.224	0.000225746564975248	SE	DHRS4-AS1_chr14_-_SE_24852
24877	ENSG00000259431	THTPA	chr14	+	0.148	0.00825341034597505	SE	THTPA_chr14_+_SE_24877
24878	ENSG00000259431	THTPA	chr14	+	0.137	0.0241982122170253	SE	THTPA_chr14_+_SE_24878
24980	ENSG00000100461	RBM23	chr14	-	0.13	1.06140140549526e-06	SE	RBM23_chr14_-_SE_24980
25021	ENSG00000099864	PALM	chr19	+	-0.137	3.42425114296186e-08	SE	PALM_chr19_+_SE_25021
25079	ENSG00000235954	TTC28-AS1	chr22	+	0.107	0.00596776741061947	SE	TTC28-AS1_chr22_+_SE_25079
25143	ENSG00000092199	HNRNPC	chr14	-	0.165	0.000428200111186655	SE	HNRNPC_chr14_-_SE_25143
25149	ENSG00000092199	HNRNPC	chr14	-	0.144	0	SE	HNRNPC_chr14_-_SE_25149
25196	ENSG00000165795	NDRG2	chr14	-	0.248	0.00514050918399505	SE	NDRG2_chr14_-_SE_25196
25198	ENSG00000165795	NDRG2	chr14	-	0.338	0.00629015626193706	SE	NDRG2_chr14_-_SE_25198
25201	ENSG00000165795	NDRG2	chr14	-	0.329	0.0151704781532181	SE	NDRG2_chr14_-_SE_25201
25209	ENSG00000165795	NDRG2	chr14	-	0.321	0.000536521722515321	SE	NDRG2_chr14_-_SE_25209
25247	ENSG00000092094	OSGEP	chr14	-	0.162	0.00578249460541893	SE	OSGEP_chr14_-_SE_25247
25253	ENSG00000129566	TEP1	chr14	-	0.198	0.00284300214177194	SE	TEP1_chr14_-_SE_25253
25258	ENSG00000129566	TEP1	chr14	-	0.261	6.21393333715656e-06	SE	TEP1_chr14_-_SE_25258
25294	ENSG00000100814	CCNB1IP1	chr14	-	0.138	0.0434452326783057	SE	CCNB1IP1_chr14_-_SE_25294
25607	ENSG00000102606	ARHGEF7	chr13	+	-0.16	0.000683316217906451	SE	ARHGEF7_chr13_+_SE_25607
25648	ENSG00000088448	ANKRD10	chr13	-	-0.103	0.00415456833415757	SE	ANKRD10_chr13_-_SE_25648
25649	ENSG00000088448	ANKRD10	chr13	-	-0.13	1.39746256285788e-09	SE	ANKRD10_chr13_-_SE_25649
25856	ENSG00000088387	DOCK9	chr13	-	0.263	0.0329135836205698	SE	DOCK9_chr13_-_SE_25856
25861	ENSG00000088387	DOCK9	chr13	-	-0.361	0.00104083738555983	SE	DOCK9_chr13_-_SE_25861
25890	ENSG00000163597	SNHG16	chr17	+	0.112	0.0178398553779002	SE	SNHG16_chr17_+_SE_25890
25995	ENSG00000102595	UGGT2	chr13	-	-0.112	1.21530677740352e-09	SE	UGGT2_chr13_-_SE_25995
26240	ENSG00000136153	LMO7	chr13	+	0.308	0	SE	LMO7_chr13_+_SE_26240
26523	ENSG00000123191	ATP7B	chr13	-	-0.12	5.18471435293916e-06	SE	ATP7B_chr13_-_SE_26523
26525	ENSG00000123191	ATP7B	chr13	-	-0.135	2.92535525213471e-06	SE	ATP7B_chr13_-_SE_26525
26554	ENSG00000102796	DHRS12	chr13	-	0.103	0.00406495909642274	SE	DHRS12_chr13_-_SE_26554
26632	ENSG00000136104	RNASEH2B	chr13	+	0.186	0.000260153339530544	SE	RNASEH2B_chr13_+_SE_26632
26667	ENSG00000176124	DLEU1	chr13	+	0.199	0.0171855816778887	SE	DLEU1_chr13_+_SE_26667
26736	ENSG00000123179	EBPL	chr13	-	0.328	2.08129177179673e-07	SE	EBPL_chr13_-_SE_26736
26880	ENSG00000170919	TPT1-AS1	chr13	+	-0.12	3.90473247764617e-05	SE	TPT1-AS1_chr13_+_SE_26880
26890	ENSG00000170919	TPT1-AS1	chr13	+	-0.128	1.5349450122792e-05	SE	TPT1-AS1_chr13_+_SE_26890
26970	ENSG00000170919	TPT1-AS1	chr13	+	0.135	0.00517970325991556	SE	TPT1-AS1_chr13_+_SE_26970
26979	ENSG00000170919	TPT1-AS1	chr13	+	0.35	3.55090313378568e-05	SE	TPT1-AS1_chr13_+_SE_26979
26980	ENSG00000170919	TPT1-AS1	chr13	+	0.106	0.000142371638746635	SE	TPT1-AS1_chr13_+_SE_26980
26984	ENSG00000170919	TPT1-AS1	chr13	+	0.265	1.46737005447867e-05	SE	TPT1-AS1_chr13_+_SE_26984
26985	ENSG00000170919	TPT1-AS1	chr13	+	0.275	1.58551361769499e-05	SE	TPT1-AS1_chr13_+_SE_26985
27025	ENSG00000214078	CPNE1	chr20	-	0.159	0.000102140003922826	SE	CPNE1_chr20_-_SE_27025
27031	ENSG00000214078	CPNE1	chr20	-	0.127	0.0310214360965756	SE	CPNE1_chr20_-_SE_27031
27162	ENSG00000120662	MTRF1	chr13	-	-0.189	3.70590376881709e-11	SE	MTRF1_chr13_-_SE_27162
27268	ENSG00000120685	PROSER1	chr13	-	0.117	1.70309168636071e-07	SE	PROSER1_chr13_-_SE_27268
27340	ENSG00000102710	SUPT20H	chr13	-	0.134	7.20540405010922e-05	SE	SUPT20H_chr13_-_SE_27340
27514	ENSG00000189403	HMGB1	chr13	-	0.118	0.000993606447754738	SE	HMGB1_chr13_-_SE_27514
27684	ENSG00000166979	EVA1C	chr21	+	-0.151	0.0123635341744111	SE	EVA1C_chr21_+_SE_27684
27755	ENSG00000259768	AC004943.2	chr16	+	0.223	9.68866942468258e-05	SE	AC004943.2_chr16_+_SE_27755
27828	ENSG00000214941	ZSWIM7	chr17	-	0.158	1.73283037222202e-05	SE	ZSWIM7_chr17_-_SE_27828
27829	ENSG00000214941	ZSWIM7	chr17	-	0.207	3.4340737034159e-06	SE	ZSWIM7_chr17_-_SE_27829
27882	ENSG00000186866	POFUT2	chr21	-	-0.204	4.26879488479666e-05	SE	POFUT2_chr21_-_SE_27882
27885	ENSG00000186866	POFUT2	chr21	-	-0.102	1.99483873523989e-07	SE	POFUT2_chr21_-_SE_27885
27900	ENSG00000032742	IFT88	chr13	+	-0.203	5.06079028034457e-11	SE	IFT88_chr13_+_SE_27900
27902	ENSG00000032742	IFT88	chr13	+	-0.16	1.47852484936207e-08	SE	IFT88_chr13_+_SE_27902
28016	ENSG00000168411	RFWD3	chr16	-	-0.101	0	SE	RFWD3_chr16_-_SE_28016
28158	ENSG00000111450	STX2	chr12	-	0.145	0.0473979790758852	SE	STX2_chr12_-_SE_28158
28179	ENSG00000266835	GAPLINC	chr18	+	-0.17	0.000466713174037724	SE	GAPLINC_chr18_+_SE_28179
28289	ENSG00000141627	DYM	chr18	-	-0.39	0.00982095549187332	SE	DYM_chr18_-_SE_28289
28342	ENSG00000168778	TCTN2	chr12	+	0.142	5.32623072014195e-05	SE	TCTN2_chr12_+_SE_28342
28367	ENSG00000183955	KMT5A	chr12	+	-0.337	5.04943203124941e-13	SE	KMT5A_chr12_+_SE_28367
28437	ENSG00000051825	MPHOSPH9	chr12	-	0.163	0.0194423103718959	SE	MPHOSPH9_chr12_-_SE_28437
28663	ENSG00000110931	CAMKK2	chr12	-	-0.11	0.00642748272555688	SE	CAMKK2_chr12_-_SE_28663
28840	ENSG00000122966	CIT	chr12	-	-0.144	0	SE	CIT_chr12_-_SE_28840
28931	ENSG00000135111	TBX3	chr12	-	0.294	0.00738124346327618	SE	TBX3_chr12_-_SE_28931
29046	ENSG00000089022	MAPKAPK5	chr12	+	0.149	0	SE	MAPKAPK5_chr12_+_SE_29046
29088	ENSG00000111271	ACAD10	chr12	+	0.101	9.84519985640395e-05	SE	ACAD10_chr12_+_SE_29088
29149	ENSG00000111237	VPS29	chr12	-	0.2	0	SE	VPS29_chr12_-_SE_29149
29152	ENSG00000111237	VPS29	chr12	-	0.121	0.00132139523319031	SE	VPS29_chr12_-_SE_29152
29236	ENSG00000165949	IFI27	chr14	+	0.189	0	SE	IFI27_chr14_+_SE_29236
29240	ENSG00000165949	IFI27	chr14	+	0.201	0	SE	IFI27_chr14_+_SE_29240
29387	ENSG00000176834	VSIG10	chr12	-	-0.194	0.0355758475495676	SE	VSIG10_chr12_-_SE_29387
29463	ENSG00000084112	SSH1	chr12	-	0.395	0	SE	SSH1_chr12_-_SE_29463
29536	ENSG00000111785	RIC8B	chr12	+	-0.21	4.33035568926359e-05	SE	RIC8B_chr12_+_SE_29536
29551	ENSG00000111785	RIC8B	chr12	+	-0.115	0.00231747587808544	SE	RIC8B_chr12_+_SE_29551
29825	ENSG00000166130	IKBIP	chr12	-	0.225	6.47988118233019e-07	SE	IKBIP_chr12_-_SE_29825
29864	ENSG00000111144	LTA4H	chr12	-	0.109	0	SE	LTA4H_chr12_-_SE_29864
29866	ENSG00000111144	LTA4H	chr12	-	0.16	3.87723576052624e-09	SE	LTA4H_chr12_-_SE_29866
29884	ENSG00000023516	AKAP11	chr13	+	0.176	2.49407824517962e-05	SE	AKAP11_chr13_+_SE_29884
29888	ENSG00000023516	AKAP11	chr13	+	-0.117	0.0380125729785287	SE	AKAP11_chr13_+_SE_29888
29951	ENSG00000028203	VEZT	chr12	+	0.139	2.73715721685742e-13	SE	VEZT_chr12_+_SE_29951
29953	ENSG00000028203	VEZT	chr12	+	0.123	1.45215453930544e-05	SE	VEZT_chr12_+_SE_29953
30033	ENSG00000173588	CEP83	chr12	-	-0.245	0.00109822709779791	SE	CEP83_chr12_-_SE_30033
30122	ENSG00000257621	PSMA3-AS1	chr14	-	0.11	0.0102580696096336	SE	PSMA3-AS1_chr14_-_SE_30122
30130	ENSG00000257621	PSMA3-AS1	chr14	-	-0.271	0.00013124611141683	SE	PSMA3-AS1_chr14_-_SE_30130
30131	ENSG00000257621	PSMA3-AS1	chr14	-	-0.247	1.74952485706779e-06	SE	PSMA3-AS1_chr14_-_SE_30131
30212	ENSG00000139323	POC1B	chr12	-	-0.137	0.00232439964827287	SE	POC1B_chr12_-_SE_30212
30398	ENSG00000067798	NAV3	chr12	+	-0.238	0.0088542131559946	SE	NAV3_chr12_+_SE_30398
30569	ENSG00000111596	CNOT2	chr12	+	-0.381	5.26229831735731e-12	SE	CNOT2_chr12_+_SE_30569
30575	ENSG00000111596	CNOT2	chr12	+	-0.419	6.167628583879e-10	SE	CNOT2_chr12_+_SE_30575
30646	ENSG00000213297	ZNF625-ZNF20	chr19	-	-0.105	0.00368484104189604	SE	ZNF625-ZNF20_chr19_-_SE_30646
30830	ENSG00000174099	MSRB3	chr12	+	-0.29	8.94971876412995e-06	SE	MSRB3_chr12_+_SE_30830
30882	ENSG00000177990	DPY19L2	chr12	-	-0.127	0.0336170247266632	SE	DPY19L2_chr12_-_SE_30882
30923	ENSG00000177990	DPY19L2	chr12	-	-0.12	0.00206145219887289	SE	DPY19L2_chr12_-_SE_30923
30967	ENSG00000135655	USP15	chr12	+	-0.217	0.000485693022963666	SE	USP15_chr12_+_SE_30967
31184	ENSG00000196531	NACA	chr12	-	-0.121	3.1446949730061e-12	SE	NACA_chr12_-_SE_31184
31295	ENSG00000092841	MYL6	chr12	+	0.194	0	SE	MYL6_chr12_+_SE_31295
31302	ENSG00000092841	MYL6	chr12	+	0.191	1.12833857918269e-11	SE	MYL6_chr12_+_SE_31302
31348	ENSG00000111540	RAB5B	chr12	+	-0.103	0.000260125288299057	SE	RAB5B_chr12_+_SE_31348
31473	ENSG00000182796	TMEM198B	chr12	+	0.178	0.00639605811024589	SE	TMEM198B_chr12_+_SE_31473
31474	ENSG00000182796	TMEM198B	chr12	+	0.368	1.71719350861887e-08	SE	TMEM198B_chr12_+_SE_31474
31476	ENSG00000182796	TMEM198B	chr12	+	0.246	2.03619541976804e-12	SE	TMEM198B_chr12_+_SE_31476
31477	ENSG00000182796	TMEM198B	chr12	+	0.119	0.000395322925562772	SE	TMEM198B_chr12_+_SE_31477
31480	ENSG00000182796	TMEM198B	chr12	+	0.402	2.71180123071326e-14	SE	TMEM198B_chr12_+_SE_31480
31640	ENSG00000012822	CALCOCO1	chr12	-	-0.122	5.30450308302671e-14	SE	CALCOCO1_chr12_-_SE_31640
31774	ENSG00000123349	PFDN5	chr12	+	0.13	0	SE	PFDN5_chr12_+_SE_31774
31778	ENSG00000123349	PFDN5	chr12	+	0.345	0.00118344166162434	SE	PFDN5_chr12_+_SE_31778
31785	ENSG00000123349	PFDN5	chr12	+	0.142	0.0206125686436349	SE	PFDN5_chr12_+_SE_31785
32487	ENSG00000135506	OS9	chr12	+	0.113	6.96425916655297e-09	SE	OS9_chr12_+_SE_32487
32519	ENSG00000134283	PPHLN1	chr12	+	0.284	4.59669111540487e-13	SE	PPHLN1_chr12_+_SE_32519
32590	ENSG00000018236	CNTN1	chr12	+	-0.253	0.00118647996079825	SE	CNTN1_chr12_+_SE_32590
32664	ENSG00000139116	KIF21A	chr12	-	0.158	0.0181559168752806	SE	KIF21A_chr12_-_SE_32664
32670	ENSG00000139116	KIF21A	chr12	-	0.436	3.09501136778044e-11	SE	KIF21A_chr12_-_SE_32670
32671	ENSG00000139116	KIF21A	chr12	-	0.107	1.42241351422851e-08	SE	KIF21A_chr12_-_SE_32671
32828	ENSG00000170456	DENND5B	chr12	-	-0.247	7.83155119606849e-05	SE	DENND5B_chr12_-_SE_32828
32886	ENSG00000110888	CAPRIN2	chr12	-	0.272	2.71180123071326e-14	SE	CAPRIN2_chr12_-_SE_32886
33051	ENSG00000064115	TM7SF3	chr12	-	-0.331	0.000864689459204522	SE	TM7SF3_chr12_-_SE_33051
33232	ENSG00000111711	GOLT1B	chr12	+	0.463	1.05648806162877e-08	SE	GOLT1B_chr12_+_SE_33232
33765	ENSG00000284634	AC092821.4	chr12	+	0.161	0.000885864172170483	SE	AC092821.4_chr12_+_SE_33765
34076	ENSG00000221926	TRIM16	chr17	-	0.143	5.57598311151705e-09	SE	TRIM16_chr17_-_SE_34076
34078	ENSG00000221926	TRIM16	chr17	-	0.253	7.10318842756048e-08	SE	TRIM16_chr17_-_SE_34078
34079	ENSG00000221926	TRIM16	chr17	-	0.215	5.06907899752593e-10	SE	TRIM16_chr17_-_SE_34079
34092	ENSG00000126746	ZNF384	chr12	-	-0.153	4.71316191159759e-10	SE	ZNF384_chr12_-_SE_34092
34105	ENSG00000100099	HPS4	chr22	-	0.116	4.81317107382938e-11	SE	HPS4_chr22_-_SE_34105
34274	ENSG00000111224	PARP11	chr12	-	0.287	4.81751580348408e-07	SE	PARP11_chr12_-_SE_34274
34288	ENSG00000011105	TSPAN9	chr12	+	0.11	2.17524285230558e-05	SE	TSPAN9_chr12_+_SE_34288
34317	ENSG00000171792	RHNO1	chr12	+	0.187	0.0289847421526115	SE	RHNO1_chr12_+_SE_34317
34319	ENSG00000171792	RHNO1	chr12	+	0.114	0.0424693913355948	SE	RHNO1_chr12_+_SE_34319
34337	ENSG00000088833	NSFL1C	chr20	-	0.434	0	SE	NSFL1C_chr20_-_SE_34337
34556	ENSG00000148832	PAOX	chr10	+	-0.101	0.00211905133771592	SE	PAOX_chr10_+_SE_34556
34577	ENSG00000148803	FUOM	chr10	-	0.123	1.07544997740647e-07	SE	FUOM_chr10_-_SE_34577
34669	ENSG00000175470	PPP2R2D	chr10	+	-0.116	2.18070206482751e-10	SE	PPP2R2D_chr10_+_SE_34669
34828	ENSG00000203780	FANK1	chr10	+	-0.237	5.53823401662796e-05	SE	FANK1_chr10_+_SE_34828
34835	ENSG00000203780	FANK1	chr10	+	0.252	9.51464540914625e-06	SE	FANK1_chr10_+_SE_34835
34910	ENSG00000175029	CTBP2	chr10	-	-0.232	0.00191538388925362	SE	CTBP2_chr10_-_SE_34910
34916	ENSG00000175029	CTBP2	chr10	-	-0.109	0.0016437548600517	SE	CTBP2_chr10_-_SE_34916
34923	ENSG00000175029	CTBP2	chr10	-	-0.128	3.81568612833186e-12	SE	CTBP2_chr10_-_SE_34923
35013	ENSG00000107679	PLEKHA1	chr10	+	0.218	1.38177502725971e-06	SE	PLEKHA1_chr10_+_SE_35013
35024	ENSG00000107679	PLEKHA1	chr10	+	0.716	0	SE	PLEKHA1_chr10_+_SE_35024
35025	ENSG00000107679	PLEKHA1	chr10	+	0.695	0	SE	PLEKHA1_chr10_+_SE_35025
35442	ENSG00000165813	CCDC186	chr10	-	0.121	0.000265886068569983	SE	CCDC186_chr10_-_SE_35442
35503	ENSG00000108061	SHOC2	chr10	+	-0.186	4.7333203860852e-11	SE	SHOC2_chr10_+_SE_35503
35519	ENSG00000214413	BBIP1	chr10	-	-0.154	4.65218494269371e-05	SE	BBIP1_chr10_-_SE_35519
35546	ENSG00000119950	MXI1	chr10	+	0.147	0	SE	MXI1_chr10_+_SE_35546
35562	ENSG00000148700	ADD3	chr10	+	0.583	0	SE	ADD3_chr10_+_SE_35562
35563	ENSG00000148700	ADD3	chr10	+	0.417	2.67239793705298e-11	SE	ADD3_chr10_+_SE_35563
35688	ENSG00000065613	SLK	chr10	+	-0.265	0	SE	SLK_chr10_+_SE_35688
35708	ENSG00000138172	CALHM2	chr10	-	-0.16	0.000538552546935756	SE	CALHM2_chr10_-_SE_35708
35714	ENSG00000173915	ATP5MD	chr10	-	-0.296	3.10513974190867e-08	SE	ATP5MD_chr10_-_SE_35714
35751	ENSG00000076685	NT5C2	chr10	-	-0.104	2.84544526660415e-05	SE	NT5C2_chr10_-_SE_35751
35755	ENSG00000076685	NT5C2	chr10	-	-0.123	0.00940422042160417	SE	NT5C2_chr10_-_SE_35755
35761	ENSG00000076685	NT5C2	chr10	-	-0.212	8.23907825190286e-13	SE	NT5C2_chr10_-_SE_35761
35812	ENSG00000138111	MFSD13A	chr10	+	0.65	1.27860986366231e-13	SE	MFSD13A_chr10_+_SE_35812
35920	ENSG00000166169	POLL	chr10	-	0.225	8.70929142742678e-08	SE	POLL_chr10_-_SE_35920
35930	ENSG00000166169	POLL	chr10	-	0.306	0.000471185289431652	SE	POLL_chr10_-_SE_35930
35949	ENSG00000166169	POLL	chr10	-	0.315	4.17980209831283e-12	SE	POLL_chr10_-_SE_35949
35952	ENSG00000166169	POLL	chr10	-	0.199	0.000173283126798839	SE	POLL_chr10_-_SE_35952
35967	ENSG00000166169	POLL	chr10	-	0.15	0.00568671606983499	SE	POLL_chr10_-_SE_35967
35987	ENSG00000055950	MRPL43	chr10	-	0.271	0.0456735210223676	SE	MRPL43_chr10_-_SE_35987
35989	ENSG00000055950	MRPL43	chr10	-	0.435	9.26576976084162e-10	SE	MRPL43_chr10_-_SE_35989
36158	ENSG00000166024	R3HCC1L	chr10	+	0.352	1.63927378874767e-08	SE	R3HCC1L_chr10_+_SE_36158
36159	ENSG00000166024	R3HCC1L	chr10	+	0.7	0	SE	R3HCC1L_chr10_+_SE_36159
36162	ENSG00000166024	R3HCC1L	chr10	+	0.119	4.0170623140517e-06	SE	R3HCC1L_chr10_+_SE_36162
36344	ENSG00000177853	ZNF518A	chr10	+	0.334	2.16740763121395e-08	SE	ZNF518A_chr10_+_SE_36344
36415	ENSG00000095637	SORBS1	chr10	-	-0.174	6.2068671739143e-10	SE	SORBS1_chr10_-_SE_36415
36432	ENSG00000095637	SORBS1	chr10	-	0.264	0	SE	SORBS1_chr10_-_SE_36432
36435	ENSG00000095637	SORBS1	chr10	-	0.316	2.01946355315229e-13	SE	SORBS1_chr10_-_SE_36435
36439	ENSG00000095637	SORBS1	chr10	-	0.535	0	SE	SORBS1_chr10_-_SE_36439
36595	ENSG00000138119	MYOF	chr10	-	0.183	0	SE	MYOF_chr10_-_SE_36595
36820	ENSG00000142192	APP	chr21	-	0.106	0.00740121304194153	SE	APP_chr21_-_SE_36820
36841	ENSG00000182473	EXOC7	chr17	-	0.222	0.00379632075652617	SE	EXOC7_chr17_-_SE_36841
36845	ENSG00000182473	EXOC7	chr17	-	0.467	0	SE	EXOC7_chr17_-_SE_36845
36944	ENSG00000185737	NRG3	chr10	+	0.266	0.0212655180809229	SE	NRG3_chr10_+_SE_36944
36965	ENSG00000108219	TSPAN14	chr10	+	-0.128	0.0110343398839186	SE	TSPAN14_chr10_+_SE_36965
37028	ENSG00000122359	ANXA11	chr10	-	-0.127	4.5821502814254e-08	SE	ANXA11_chr10_-_SE_37028
37067	ENSG00000225484	NUTM2B-AS1	chr10	-	0.106	0.0137018230578175	SE	NUTM2B-AS1_chr10_-_SE_37067
37243	ENSG00000185009	AP3M1	chr10	-	0.181	0.00143003002883648	SE	AP3M1_chr10_-_SE_37243
37393	ENSG00000122884	P4HA1	chr10	-	0.206	0	SE	P4HA1_chr10_-_SE_37393
37409	ENSG00000166295	ANAPC16	chr10	+	0.215	0.00268656068706543	SE	ANAPC16_chr10_+_SE_37409
37422	ENSG00000138303	ASCC1	chr10	-	0.133	1.48289449386131e-08	SE	ASCC1_chr10_-_SE_37422
37513	ENSG00000172731	LRRC20	chr10	-	-0.101	0.0103858373671664	SE	LRRC20_chr10_-_SE_37513
37741	ENSG00000096717	SIRT1	chr10	+	-0.315	0.000568693576960273	SE	SIRT1_chr10_+_SE_37741
37952	ENSG00000178440	TIMM23B-AGAP6	chr10	+	0.146	0.0241229310261038	SE	TIMM23B-AGAP6_chr10_+_SE_37952
38065	ENSG00000107643	MAPK8	chr10	+	0.225	0.000190477802709921	SE	MAPK8_chr10_+_SE_38065
38070	ENSG00000107643	MAPK8	chr10	+	-0.15	0.0191379296723073	SE	MAPK8_chr10_+_SE_38070
38210	ENSG00000172661	WASHC2C	chr10	+	0.144	2.35973172431279e-05	SE	WASHC2C_chr10_+_SE_38210
38227	ENSG00000172671	ZFAND4	chr10	-	0.228	0.000201541223263149	SE	ZFAND4_chr10_-_SE_38227
38228	ENSG00000172671	ZFAND4	chr10	-	0.104	0.00118344166162434	SE	ZFAND4_chr10_-_SE_38228
38242	ENSG00000172671	ZFAND4	chr10	-	-0.233	0.000598932566021765	SE	ZFAND4_chr10_-_SE_38242
38332	ENSG00000185252	ZNF74	chr22	+	-0.147	0.00540857380641252	SE	ZNF74_chr22_+_SE_38332
38366	ENSG00000100241	SBF1	chr22	-	0.134	0.000247124176452791	SE	SBF1_chr22_-_SE_38366
38425	ENSG00000075407	ZNF37A	chr10	+	0.229	5.33886866376328e-05	SE	ZNF37A_chr10_+_SE_38425
38550	ENSG00000095794	CREM	chr10	+	-0.121	8.03476753375047e-06	SE	CREM_chr10_+_SE_38550
38551	ENSG00000095794	CREM	chr10	+	-0.261	0.0271584023232256	SE	CREM_chr10_+_SE_38551
38552	ENSG00000095794	CREM	chr10	+	0.262	3.72093618847191e-05	SE	CREM_chr10_+_SE_38552
38554	ENSG00000095794	CREM	chr10	+	0.301	2.84225830570464e-05	SE	CREM_chr10_+_SE_38554
38557	ENSG00000095794	CREM	chr10	+	0.211	0.00851963240440487	SE	CREM_chr10_+_SE_38557
38719	ENSG00000105698	USF2	chr19	+	-0.117	1.85197721803055e-08	SE	USF2_chr19_+_SE_38719
38892	ENSG00000136754	ABI1	chr10	-	0.218	0.000150902059486815	SE	ABI1_chr10_-_SE_38892
38893	ENSG00000136754	ABI1	chr10	-	0.352	0	SE	ABI1_chr10_-_SE_38893
38895	ENSG00000136754	ABI1	chr10	-	0.28	0	SE	ABI1_chr10_-_SE_38895
38896	ENSG00000136754	ABI1	chr10	-	0.131	3.82624098582111e-09	SE	ABI1_chr10_-_SE_38896
38898	ENSG00000136754	ABI1	chr10	-	0.229	0	SE	ABI1_chr10_-_SE_38898
39038	ENSG00000148498	PARD3	chr10	-	-0.11	0.0403588737107476	SE	PARD3_chr10_-_SE_39038
39040	ENSG00000148498	PARD3	chr10	-	-0.181	0.00821403481674405	SE	PARD3_chr10_-_SE_39040
39046	ENSG00000148498	PARD3	chr10	-	0.107	0.0433542206907408	SE	PARD3_chr10_-_SE_39046
39047	ENSG00000148498	PARD3	chr10	-	0.111	0.000133095303771201	SE	PARD3_chr10_-_SE_39047
39103	ENSG00000111364	DDX55	chr12	+	-0.174	0.00600011617595564	SE	DDX55_chr12_+_SE_39103
39186	ENSG00000078403	MLLT10	chr10	+	0.228	1.28578422109805e-09	SE	MLLT10_chr10_+_SE_39186
39188	ENSG00000078403	MLLT10	chr10	+	0.204	0.00349766974917979	SE	MLLT10_chr10_+_SE_39188
39199	ENSG00000132341	RAN	chr12	+	0.348	0	SE	RAN_chr12_+_SE_39199
39251	ENSG00000168096	ANKS3	chr16	-	-0.148	0.000549254395113557	SE	ANKS3_chr16_-_SE_39251
39254	ENSG00000168096	ANKS3	chr16	-	-0.216	4.32677516018564e-05	SE	ANKS3_chr16_-_SE_39254
39255	ENSG00000168096	ANKS3	chr16	-	-0.176	5.32379448124741e-05	SE	ANKS3_chr16_-_SE_39255
39408	ENSG00000148484	RSU1	chr10	-	0.135	4.19088366579953e-11	SE	RSU1_chr10_-_SE_39408
39451	ENSG00000152465	NMT2	chr10	-	0.156	1.6393260130329e-05	SE	NMT2_chr10_-_SE_39451
39781	ENSG00000165568	AKR1E2	chr10	+	0.198	6.46524343115391e-05	SE	AKR1E2_chr10_+_SE_39781
39858	ENSG00000067064	IDI1	chr10	-	0.176	0	SE	IDI1_chr10_-_SE_39858
39877	ENSG00000151240	DIP2C	chr10	-	-0.317	0	SE	DIP2C_chr10_-_SE_39877
39897	ENSG00000151240	DIP2C	chr10	-	-0.114	4.20736327744718e-05	SE	DIP2C_chr10_-_SE_39897
39931	ENSG00000198901	PRC1	chr15	-	0.261	0.0141645836913796	SE	PRC1_chr15_-_SE_39931
39932	ENSG00000198901	PRC1	chr15	-	0.203	1.27261515611287e-10	SE	PRC1_chr15_-_SE_39932
39952	ENSG00000151503	NCAPD3	chr11	-	0.146	0	SE	NCAPD3_chr11_-_SE_39952
40180	ENSG00000150433	TMEM218	chr11	-	0.101	0.00635236414668188	SE	TMEM218_chr11_-_SE_40180
40407	ENSG00000154114	TBCEL	chr11	+	-0.256	1.06156311364204e-06	SE	TBCEL_chr11_+_SE_40407
40413	ENSG00000154114	TBCEL	chr11	+	-0.389	0.0426513070335559	SE	TBCEL_chr11_+_SE_40413
40439	ENSG00000181264	TLCD5	chr11	+	0.538	0	SE	TLCD5_chr11_+_SE_40439
40440	ENSG00000181264	TLCD5	chr11	+	0.523	0	SE	TLCD5_chr11_+_SE_40440
40540	ENSG00000169062	UPF3A	chr13	+	0.35	3.03330246276819e-07	SE	UPF3A_chr13_+_SE_40540
40542	ENSG00000169062	UPF3A	chr13	+	0.26	0.000103245041376587	SE	UPF3A_chr13_+_SE_40542
40559	ENSG00000169062	UPF3A	chr13	+	-0.177	0.0157451494662791	SE	UPF3A_chr13_+_SE_40559
40734	ENSG00000118058	KMT2A	chr11	+	-0.134	0.000950402636891685	SE	KMT2A_chr11_+_SE_40734
40798	ENSG00000110274	CEP164	chr11	+	-0.115	9.86066771979236e-05	SE	CEP164_chr11_+_SE_40798
40805	ENSG00000110274	CEP164	chr11	+	0.163	6.55068338686475e-06	SE	CEP164_chr11_+_SE_40805
40835	ENSG00000197971	MBP	chr18	-	0.129	0	SE	MBP_chr18_-_SE_40835
40838	ENSG00000197971	MBP	chr18	-	0.128	0	SE	MBP_chr18_-_SE_40838
40840	ENSG00000197971	MBP	chr18	-	0.161	0.000638796130245017	SE	MBP_chr18_-_SE_40840
41055	ENSG00000166682	TMPRSS5	chr11	-	-0.228	1.86416016777644e-06	SE	TMPRSS5_chr11_-_SE_41055
41129	ENSG00000090661	CERS4	chr19	+	0.325	0.000630026139789023	SE	CERS4_chr19_+_SE_41129
41134	ENSG00000090661	CERS4	chr19	+	0.188	1.04816308953704e-05	SE	CERS4_chr19_+_SE_41134
41169	ENSG00000150779	TIMM8B	chr11	-	0.111	0	SE	TIMM8B_chr11_-_SE_41169
41170	ENSG00000150779	TIMM8B	chr11	-	0.197	0	SE	TIMM8B_chr11_-_SE_41170
41454	ENSG00000087460	GNAS	chr20	+	-0.116	8.9075909463101e-10	SE	GNAS_chr20_+_SE_41454
41599	ENSG00000182718	ANXA2	chr15	-	0.398	1.13493881122313e-05	SE	ANXA2_chr15_-_SE_41599
41606	ENSG00000182718	ANXA2	chr15	-	-0.199	0.0394490899188374	SE	ANXA2_chr15_-_SE_41606
41621	ENSG00000182718	ANXA2	chr15	-	0.316	0.000451351149230511	SE	ANXA2_chr15_-_SE_41621
41634	ENSG00000182718	ANXA2	chr15	-	0.564	0	SE	ANXA2_chr15_-_SE_41634
41636	ENSG00000182718	ANXA2	chr15	-	0.66	0	SE	ANXA2_chr15_-_SE_41636
41639	ENSG00000182718	ANXA2	chr15	-	0.109	0	SE	ANXA2_chr15_-_SE_41639
41641	ENSG00000182718	ANXA2	chr15	-	0.116	0	SE	ANXA2_chr15_-_SE_41641
41643	ENSG00000182718	ANXA2	chr15	-	0.208	0	SE	ANXA2_chr15_-_SE_41643
41646	ENSG00000182718	ANXA2	chr15	-	0.144	0	SE	ANXA2_chr15_-_SE_41646
41676	ENSG00000087053	MTMR2	chr11	-	-0.263	0.000114241700450008	SE	MTMR2_chr11_-_SE_41676
41680	ENSG00000087053	MTMR2	chr11	-	0.14	2.29668940276167e-07	SE	MTMR2_chr11_-_SE_41680
41720	ENSG00000166025	AMOTL1	chr11	+	-0.111	0.0466831925965937	SE	AMOTL1_chr11_+_SE_41720
41783	ENSG00000182919	C11orf54	chr11	+	0.134	0.000728553129920178	SE	C11orf54_chr11_+_SE_41783
41785	ENSG00000182919	C11orf54	chr11	+	0.124	0.00281626468796798	SE	C11orf54_chr11_+_SE_41785
41816	ENSG00000129315	CCNT1	chr12	-	0.12	1.91221189280164e-08	SE	CCNT1_chr12_-_SE_41816
42052	ENSG00000151376	ME3	chr11	-	-0.446	0.000339076566947666	SE	ME3_chr11_-_SE_42052
42153	ENSG00000137502	RAB30	chr11	-	-0.125	0.000834712326259581	SE	RAB30_chr11_-_SE_42153
42229	ENSG00000188997	KCTD21	chr11	-	-0.245	0.00418948721337231	SE	KCTD21_chr11_-_SE_42229
42350	ENSG00000161091	MFSD12	chr19	-	-0.167	0.000156293822087141	SE	MFSD12_chr19_-_SE_42350
42378	ENSG00000149257	SERPINH1	chr11	+	-0.109	0.00818991077012372	SE	SERPINH1_chr11_+_SE_42378
42409	ENSG00000149273	RPS3	chr11	+	0.338	2.41629138283309e-08	SE	RPS3_chr11_+_SE_42409
42456	ENSG00000166435	XRRA1	chr11	-	0.17	1.21099398026264e-05	SE	XRRA1_chr11_-_SE_42456
42473	ENSG00000166435	XRRA1	chr11	-	-0.196	2.62489935032623e-07	SE	XRRA1_chr11_-_SE_42473
42479	ENSG00000166435	XRRA1	chr11	-	-0.139	5.04989214579233e-07	SE	XRRA1_chr11_-_SE_42479
42489	ENSG00000166435	XRRA1	chr11	-	0.153	0.0139174755440219	SE	XRRA1_chr11_-_SE_42489
42572	ENSG00000175582	RAB6A	chr11	-	-0.103	0.000222578852586788	SE	RAB6A_chr11_-_SE_42572
42576	ENSG00000175582	RAB6A	chr11	-	0.149	5.62440182412678e-05	SE	RAB6A_chr11_-_SE_42576
42665	ENSG00000217555	CKLF	chr16	+	-0.103	0.000523174137816954	SE	CKLF_chr16_+_SE_42665
42780	ENSG00000158483	FAM86C1	chr11	+	0.198	3.18985847258949e-05	SE	FAM86C1_chr11_+_SE_42780
42945	ENSG00000110075	PPP6R3	chr11	+	-0.177	0	SE	PPP6R3_chr11_+_SE_42945
43027	ENSG00000110075	PPP6R3	chr11	+	-0.123	1.27524442457806e-05	SE	PPP6R3_chr11_+_SE_43027
43087	ENSG00000160172	FAM86C2P	chr11	-	-0.421	1.51271858862077e-06	SE	FAM86C2P_chr11_-_SE_43087
43090	ENSG00000160172	FAM86C2P	chr11	-	-0.33	1.66131464669558e-07	SE	FAM86C2P_chr11_-_SE_43090
43121	ENSG00000092529	CAPN3	chr15	+	-0.364	3.14406789271161e-06	SE	CAPN3_chr15_+_SE_43121
43164	ENSG00000084207	GSTP1	chr11	+	0.114	0.0353840359943438	SE	GSTP1_chr11_+_SE_43164
43186	ENSG00000172663	TMEM134	chr11	-	0.101	0.000868613246505581	SE	TMEM134_chr11_-_SE_43186
43248	ENSG00000173715	C11orf80	chr11	+	0.338	8.05045956847201e-07	SE	C11orf80_chr11_+_SE_43248
43253	ENSG00000173715	C11orf80	chr11	+	0.146	0.000414911454532433	SE	C11orf80_chr11_+_SE_43253
43296	ENSG00000173933	RBM4	chr11	+	0.281	1.27860986366231e-13	SE	RBM4_chr11_+_SE_43296
43297	ENSG00000173933	RBM4	chr11	+	0.212	0	SE	RBM4_chr11_+_SE_43297
43487	ENSG00000173442	EHBP1L1	chr11	+	-0.106	1.61323005803584e-08	SE	EHBP1L1_chr11_+_SE_43487
43489	ENSG00000173442	EHBP1L1	chr11	+	-0.108	1.76834552149859e-08	SE	EHBP1L1_chr11_+_SE_43489
43526	ENSG00000251562	MALAT1	chr11	+	0.318	2.14647616725485e-06	SE	MALAT1_chr11_+_SE_43526
43530	ENSG00000173727	AP000769.1	chr11	+	0.253	0.000688959462957705	SE	AP000769.1_chr11_+_SE_43530
43557	ENSG00000162241	SLC25A45	chr11	-	-0.176	4.49358386059555e-05	SE	SLC25A45_chr11_-_SE_43557
43725	ENSG00000110011	DNAJC4	chr11	+	0.105	0.00327438600708938	SE	DNAJC4_chr11_+_SE_43725
44220	ENSG00000162144	CYB561A3	chr11	-	0.332	0.000520067794559841	SE	CYB561A3_chr11_-_SE_44220
44373	ENSG00000149262	INTS4	chr11	-	-0.111	2.20461117392688e-11	SE	INTS4_chr11_-_SE_44373
44375	ENSG00000149262	INTS4	chr11	-	0.381	0.0424235323334491	SE	INTS4_chr11_-_SE_44375
44726	ENSG00000160953	PWWP3A	chr19	+	0.111	1.21224728403644e-09	SE	PWWP3A_chr19_+_SE_44726
44830	ENSG00000068137	PLEKHH3	chr17	-	0.513	4.16964756866631e-12	SE	PLEKHH3_chr17_-_SE_44830
44831	ENSG00000068137	PLEKHH3	chr17	-	-0.147	0.000321248761104145	SE	PLEKHH3_chr17_-_SE_44831
44876	ENSG00000149187	CELF1	chr11	-	0.13	1.75537544398777e-05	SE	CELF1_chr11_-_SE_44876
44885	ENSG00000149187	CELF1	chr11	-	0.105	0.000535256245207215	SE	CELF1_chr11_-_SE_44885
44992	ENSG00000149182	ARFGAP2	chr11	-	-0.28	0	SE	ARFGAP2_chr11_-_SE_44992
45041	ENSG00000203880	PCMTD2	chr20	+	-0.223	0.000775533507144042	SE	PCMTD2_chr20_+_SE_45041
45079	ENSG00000175224	ATG13	chr11	+	0.164	6.2985127336971e-08	SE	ATG13_chr11_+_SE_45079
45080	ENSG00000175224	ATG13	chr11	+	0.213	1.06359320096268e-05	SE	ATG13_chr11_+_SE_45080
45086	ENSG00000175224	ATG13	chr11	+	0.226	0	SE	ATG13_chr11_+_SE_45086
45087	ENSG00000175224	ATG13	chr11	+	0.273	2.76208753220774e-11	SE	ATG13_chr11_+_SE_45087
45107	ENSG00000175224	ATG13	chr11	+	0.12	3.74105548831969e-06	SE	ATG13_chr11_+_SE_45107
45216	ENSG00000137817	PARP6	chr15	-	-0.116	0.0340342683469989	SE	PARP6_chr15_-_SE_45216
45415	ENSG00000026508	CD44	chr11	+	-0.37	6.31995736947288e-09	SE	CD44_chr11_+_SE_45415
45424	ENSG00000026508	CD44	chr11	+	-0.202	0.0117175855427432	SE	CD44_chr11_+_SE_45424
45426	ENSG00000026508	CD44	chr11	+	-0.277	0.00380534609827844	SE	CD44_chr11_+_SE_45426
45427	ENSG00000026508	CD44	chr11	+	-0.348	0	SE	CD44_chr11_+_SE_45427
45436	ENSG00000026508	CD44	chr11	+	-0.504	5.30450308302671e-14	SE	CD44_chr11_+_SE_45436
45440	ENSG00000026508	CD44	chr11	+	-0.729	0	SE	CD44_chr11_+_SE_45440
45452	ENSG00000026508	CD44	chr11	+	-0.132	0.00639508750411105	SE	CD44_chr11_+_SE_45452
45463	ENSG00000026508	CD44	chr11	+	-0.585	7.79867340684568e-14	SE	CD44_chr11_+_SE_45463
45472	ENSG00000026508	CD44	chr11	+	-0.59	5.30450308302671e-14	SE	CD44_chr11_+_SE_45472
45492	ENSG00000026508	CD44	chr11	+	-0.801	0	SE	CD44_chr11_+_SE_45492
45498	ENSG00000026508	CD44	chr11	+	-0.409	0	SE	CD44_chr11_+_SE_45498
45499	ENSG00000026508	CD44	chr11	+	-0.107	0	SE	CD44_chr11_+_SE_45499
45501	ENSG00000026508	CD44	chr11	+	-0.245	9.32717103140672e-09	SE	CD44_chr11_+_SE_45501
45504	ENSG00000026508	CD44	chr11	+	-0.106	1.03238130404198e-05	SE	CD44_chr11_+_SE_45504
45795	ENSG00000169519	METTL15	chr11	+	0.32	0.00174251872590144	SE	METTL15_chr11_+_SE_45795
45824	ENSG00000169519	METTL15	chr11	+	0.565	1.02203879811021e-08	SE	METTL15_chr11_+_SE_45824
45853	ENSG00000245573	BDNF-AS	chr11	+	-0.399	0.000811100752142928	SE	BDNF-AS_chr11_+_SE_45853
46069	ENSG00000171649	ZIK1	chr19	+	0.192	0.000121972547923538	SE	ZIK1_chr19_+_SE_46069
46138	ENSG00000070081	NUCB2	chr11	+	0.279	0.0223140495364678	SE	NUCB2_chr11_+_SE_46138
46192	ENSG00000186104	CYP2R1	chr11	-	0.298	4.65079055869282e-05	SE	CYP2R1_chr11_-_SE_46192
46194	ENSG00000186104	CYP2R1	chr11	-	0.422	0.000119035641101066	SE	CYP2R1_chr11_-_SE_46194
46463	ENSG00000133812	SBF2	chr11	-	-0.108	0	SE	SBF2_chr11_-_SE_46463
46645	ENSG00000166394	CYB5R2	chr11	-	0.102	0.00259000152321622	SE	CYB5R2_chr11_-_SE_46645
46766	ENSG00000132275	RRP8	chr11	-	0.171	2.39554408217977e-08	SE	RRP8_chr11_-_SE_46766
46771	ENSG00000132275	RRP8	chr11	-	0.152	0.000237024871687157	SE	RRP8_chr11_-_SE_46771
46813	ENSG00000132256	TRIM5	chr11	-	0.11	1.21719948998715e-06	SE	TRIM5_chr11_-_SE_46813
46852	ENSG00000121236	TRIM6	chr11	+	0.119	0.028713690104022	SE	TRIM6_chr11_+_SE_46852
46870	ENSG00000133104	SPART	chr13	-	0.284	0.000308648450682168	SE	SPART_chr13_-_SE_46870
46888	ENSG00000262879	AC005670.3	chr17	-	-0.288	2.64591754629525e-05	SE	AC005670.3_chr17_-_SE_46888
46965	ENSG00000167323	STIM1	chr11	+	0.243	0	SE	STIM1_chr11_+_SE_46965
46981	ENSG00000148985	PGAP2	chr11	+	0.228	0.00027041898542447	SE	PGAP2_chr11_+_SE_46981
46982	ENSG00000148985	PGAP2	chr11	+	0.659	0	SE	PGAP2_chr11_+_SE_46982
47001	ENSG00000148985	PGAP2	chr11	+	-0.214	7.20540405010922e-05	SE	PGAP2_chr11_+_SE_47001
47011	ENSG00000148985	PGAP2	chr11	+	0.217	5.42543797558654e-05	SE	PGAP2_chr11_+_SE_47011
47012	ENSG00000148985	PGAP2	chr11	+	0.329	0	SE	PGAP2_chr11_+_SE_47012
47118	ENSG00000005801	ZNF195	chr11	-	0.13	0.00524626981845457	SE	ZNF195_chr11_-_SE_47118
47124	ENSG00000005801	ZNF195	chr11	-	0.205	3.43735003209823e-09	SE	ZNF195_chr11_-_SE_47124
47129	ENSG00000005801	ZNF195	chr11	-	-0.124	0.0017268919184854	SE	ZNF195_chr11_-_SE_47129
47156	ENSG00000205531	NAP1L4	chr11	-	0.168	0.00177505283721585	SE	NAP1L4_chr11_-_SE_47156
47282	ENSG00000215067	ALOX12-AS1	chr17	-	0.122	0.00596301804086519	SE	ALOX12-AS1_chr17_-_SE_47282
47304	ENSG00000171606	ZNF274	chr19	+	-0.132	0.00323439013870897	SE	ZNF274_chr19_+_SE_47304
47452	ENSG00000023191	RNH1	chr11	-	-0.279	0	SE	RNH1_chr11_-_SE_47452
47453	ENSG00000023191	RNH1	chr11	-	-0.102	0.0108684161408155	SE	RNH1_chr11_-_SE_47453
47454	ENSG00000023191	RNH1	chr11	-	-0.256	1.9464486956542e-07	SE	RNH1_chr11_-_SE_47454
47456	ENSG00000023191	RNH1	chr11	-	-0.188	0	SE	RNH1_chr11_-_SE_47456
47457	ENSG00000023191	RNH1	chr11	-	-0.171	6.26449853980597e-07	SE	RNH1_chr11_-_SE_47457
47475	ENSG00000141503	MINK1	chr17	+	-0.103	0.022212152238223	SE	MINK1_chr17_+_SE_47475
47612	ENSG00000103202	NME4	chr16	+	-0.165	0.00344134761287333	SE	NME4_chr16_+_SE_47612
47728	ENSG00000165689	ENTR1	chr9	-	-0.115	0.000103956479417035	SE	ENTR1_chr9_-_SE_47728
47789	ENSG00000214174	AMZ2P1	chr17	-	0.224	3.59083480415046e-05	SE	AMZ2P1_chr17_-_SE_47789
47810	ENSG00000111752	PHC1	chr12	+	-0.178	0.00629900427983435	SE	PHC1_chr12_+_SE_47810
47862	ENSG00000196839	ADA	chr20	-	-0.105	0.000503755715874097	SE	ADA_chr20_-_SE_47862
47995	ENSG00000130723	PRRC2B	chr9	+	-0.108	7.67359959461151e-05	SE	PRRC2B_chr9_+_SE_47995
48045	ENSG00000062485	CS	chr12	-	-0.234	4.12108640401112e-05	SE	CS_chr12_-_SE_48045
48138	ENSG00000187239	FNBP1	chr9	-	-0.149	0.0317006132641704	SE	FNBP1_chr9_-_SE_48138
48140	ENSG00000187239	FNBP1	chr9	-	0.231	0.0149017017991625	SE	FNBP1_chr9_-_SE_48140
48141	ENSG00000187239	FNBP1	chr9	-	0.339	1.48289449386131e-08	SE	FNBP1_chr9_-_SE_48141
48142	ENSG00000187239	FNBP1	chr9	-	0.242	1.03306786448344e-10	SE	FNBP1_chr9_-_SE_48142
48143	ENSG00000187239	FNBP1	chr9	-	0.132	3.92851359697347e-05	SE	FNBP1_chr9_-_SE_48143
48225	ENSG00000167130	DOLPP1	chr9	+	0.134	0.000610141594627147	SE	DOLPP1_chr9_+_SE_48225
48290	ENSG00000175287	PHYHD1	chr9	+	0.173	2.5772894166488e-09	SE	PHYHD1_chr9_+_SE_48290
48291	ENSG00000175287	PHYHD1	chr9	+	0.167	0.00083287422879989	SE	PHYHD1_chr9_+_SE_48291
48292	ENSG00000175287	PHYHD1	chr9	+	0.129	0.00135469520164982	SE	PHYHD1_chr9_+_SE_48292
48293	ENSG00000175287	PHYHD1	chr9	+	0.446	8.03309831305855e-06	SE	PHYHD1_chr9_+_SE_48293
48294	ENSG00000175287	PHYHD1	chr9	+	0.199	0.0013595963505202	SE	PHYHD1_chr9_+_SE_48294
48295	ENSG00000175287	PHYHD1	chr9	+	0.144	0.00578985271633336	SE	PHYHD1_chr9_+_SE_48295
48356	ENSG00000107021	TBC1D13	chr9	+	0.238	0	SE	TBC1D13_chr9_+_SE_48356
48392	ENSG00000197694	SPTAN1	chr9	+	-0.176	0.000983044029119374	SE	SPTAN1_chr9_+_SE_48392
48591	ENSG00000257524	AL157935.3	chr9	-	0.282	2.12866185292865e-09	SE	AL157935.3_chr9_-_SE_48591
48752	ENSG00000136828	RALGPS1	chr9	+	0.141	0.00250378402380099	SE	RALGPS1_chr9_+_SE_48752
48848	ENSG00000165219	GAPVD1	chr9	+	0.16	2.25712031051902e-05	SE	GAPVD1_chr9_+_SE_48848
48911	ENSG00000126804	ZBTB1	chr14	+	-0.128	4.2493344690518e-09	SE	ZBTB1_chr14_+_SE_48911
49166	ENSG00000106804	C5	chr9	-	-0.342	6.68913780234414e-05	SE	C5_chr9_-_SE_49166
49195	ENSG00000136861	CDK5RAP2	chr9	-	-0.172	8.5626440082061e-06	SE	CDK5RAP2_chr9_-_SE_49195
49206	ENSG00000136861	CDK5RAP2	chr9	-	-0.163	0.000379668179589518	SE	CDK5RAP2_chr9_-_SE_49206
49249	ENSG00000130749	ZC3H4	chr19	-	-0.109	0	SE	ZC3H4_chr19_-_SE_49249
49549	ENSG00000119314	PTBP3	chr9	-	-0.155	0.000262941633200584	SE	PTBP3_chr9_-_SE_49549
49607	ENSG00000103852	TTC23	chr15	-	0.153	0.0210196945317294	SE	TTC23_chr15_-_SE_49607
49631	ENSG00000059769	DNAJC25	chr9	+	-0.221	0.000293863788063263	SE	DNAJC25_chr9_+_SE_49631
49709	ENSG00000136813	ECPAS	chr9	-	-0.176	0.00719005244214558	SE	ECPAS_chr9_-_SE_49709
49794	ENSG00000119328	ABITRAM	chr9	+	0.176	0.000214103031424579	SE	ABITRAM_chr9_+_SE_49794
49797	ENSG00000119328	ABITRAM	chr9	+	0.282	6.48312944546795e-11	SE	ABITRAM_chr9_+_SE_49797
49962	ENSG00000165028	NIPSNAP3B	chr9	+	0.164	0.000362395392823771	SE	NIPSNAP3B_chr9_+_SE_49962
50103	ENSG00000136932	TRMO	chr9	-	0.163	0.00854227190784363	SE	TRMO_chr9_-_SE_50103
50273	ENSG00000196312	MFSD14C	chr9	-	0.282	0.00521948571409228	SE	MFSD14C_chr9_-_SE_50273
50303	ENSG00000081377	CDC14B	chr9	-	-0.147	1.3019095770458e-05	SE	CDC14B_chr9_-_SE_50303
50305	ENSG00000081377	CDC14B	chr9	-	-0.129	0.0417796488394503	SE	CDC14B_chr9_-_SE_50305
50306	ENSG00000081377	CDC14B	chr9	-	-0.155	0.000292940141790086	SE	CDC14B_chr9_-_SE_50306
50307	ENSG00000081377	CDC14B	chr9	-	-0.187	0.000560524477474382	SE	CDC14B_chr9_-_SE_50307
50429	ENSG00000185920	PTCH1	chr9	-	0.215	0.000161665373977578	SE	PTCH1_chr9_-_SE_50429
50486	ENSG00000148120	AOPEP	chr9	+	0.115	0.0188184279051711	SE	AOPEP_chr9_+_SE_50486
50517	ENSG00000148120	AOPEP	chr9	+	-0.144	0.00330412812161653	SE	AOPEP_chr9_+_SE_50517
50557	ENSG00000197497	ZNF665	chr19	-	-0.157	0.0125169141075177	SE	ZNF665_chr19_-_SE_50557
50626	ENSG00000165233	CARD19	chr9	+	0.225	0	SE	CARD19_chr9_+_SE_50626
51017	ENSG00000172123	SLFN12	chr17	-	0.151	0.0390692881531098	SE	SLFN12_chr17_-_SE_51017
51188	ENSG00000109686	SH3D19	chr4	-	0.198	0.000299882216775878	SE	SH3D19_chr4_-_SE_51188
51201	ENSG00000109686	SH3D19	chr4	-	-0.124	0.000262105778395416	SE	SH3D19_chr4_-_SE_51201
51270	ENSG00000110002	VWA5A	chr11	+	-0.141	0.000848827182976167	SE	VWA5A_chr11_+_SE_51270
51301	ENSG00000266338	NBPF15	chr1	-	-0.246	5.66051239231037e-07	SE	NBPF15_chr1_-_SE_51301
51304	ENSG00000266338	NBPF15	chr1	-	-0.111	1.90068720995781e-11	SE	NBPF15_chr1_-_SE_51304
51323	ENSG00000176715	ACSF3	chr16	+	0.103	0.00109103836596024	SE	ACSF3_chr16_+_SE_51323
51406	ENSG00000159658	EFCAB14	chr1	-	-0.218	0.00334443102509143	SE	EFCAB14_chr1_-_SE_51406
51438	ENSG00000274020	LINC01138	chr1	-	-0.283	6.68614931937963e-11	SE	LINC01138_chr1_-_SE_51438
51453	ENSG00000173264	GPR137	chr11	+	0.208	9.67176478863792e-06	SE	GPR137_chr11_+_SE_51453
51457	ENSG00000173264	GPR137	chr11	+	0.207	2.48094594410962e-10	SE	GPR137_chr11_+_SE_51457
51458	ENSG00000173264	GPR137	chr11	+	0.333	4.09004872999038e-10	SE	GPR137_chr11_+_SE_51458
51460	ENSG00000173264	GPR137	chr11	+	0.242	1.49139260149969e-08	SE	GPR137_chr11_+_SE_51460
51543	ENSG00000251432	LINC02615	chr4	+	0.161	9.99276838249025e-05	SE	LINC02615_chr4_+_SE_51543
51655	ENSG00000185621	LMLN	chr3	+	-0.104	0.000420811940560461	SE	LMLN_chr3_+_SE_51655
51678	ENSG00000181481	RNF135	chr17	+	-0.141	0.000280840216902866	SE	RNF135_chr17_+_SE_51678
51682	ENSG00000174405	LIG4	chr13	-	0.493	0	SE	LIG4_chr13_-_SE_51682
51755	ENSG00000153113	CAST	chr5	+	0.105	0	SE	CAST_chr5_+_SE_51755
51756	ENSG00000153113	CAST	chr5	+	0.191	8.8152644796585e-06	SE	CAST_chr5_+_SE_51756
51757	ENSG00000153113	CAST	chr5	+	0.202	0	SE	CAST_chr5_+_SE_51757
51758	ENSG00000153113	CAST	chr5	+	0.183	8.79607595880214e-06	SE	CAST_chr5_+_SE_51758
52252	ENSG00000067365	METTL22	chr16	+	0.39	1.21583931021146e-06	SE	METTL22_chr16_+_SE_52252
52256	ENSG00000067365	METTL22	chr16	+	-0.203	4.36055696386994e-05	SE	METTL22_chr16_+_SE_52256
52257	ENSG00000067365	METTL22	chr16	+	-0.155	5.04427386580441e-10	SE	METTL22_chr16_+_SE_52257
52266	ENSG00000138600	SPPL2A	chr15	-	0.115	0.00931429616505892	SE	SPPL2A_chr15_-_SE_52266
52369	ENSG00000003436	TFPI	chr2	-	-0.255	0.000138355132357093	SE	TFPI_chr2_-_SE_52369
52380	ENSG00000183666	GUSBP1	chr5	+	0.227	4.86182253386186e-08	SE	GUSBP1_chr5_+_SE_52380
52394	ENSG00000164136	IL15	chr4	+	-0.112	0.000208415631916795	SE	IL15_chr4_+_SE_52394
52584	ENSG00000145335	SNCA	chr4	-	0.228	0	SE	SNCA_chr4_-_SE_52584
52619	ENSG00000162086	ZNF75A	chr16	+	0.159	1.3346923816479e-05	SE	ZNF75A_chr16_+_SE_52619
52621	ENSG00000162086	ZNF75A	chr16	+	0.104	2.36297355480104e-06	SE	ZNF75A_chr16_+_SE_52621
52684	ENSG00000089159	PXN	chr12	-	-0.238	2.0523479456641e-07	SE	PXN_chr12_-_SE_52684
52823	ENSG00000163625	WDFY3	chr4	-	0.111	2.36004743609164e-08	SE	WDFY3_chr4_-_SE_52823
52951	ENSG00000116698	SMG7	chr1	+	0.154	8.52258681616642e-06	SE	SMG7_chr1_+_SE_52951
53079	ENSG00000138756	BMP2K	chr4	+	-0.188	0.000553133952907099	SE	BMP2K_chr4_+_SE_53079
53154	ENSG00000169814	BTD	chr3	+	0.104	9.72960390259684e-07	SE	BTD_chr3_+_SE_53154
53210	ENSG00000138744	NAAA	chr4	-	0.101	0.000945581092903776	SE	NAAA_chr4_-_SE_53210
53211	ENSG00000138744	NAAA	chr4	-	0.215	2.34391723249841e-05	SE	NAAA_chr4_-_SE_53211
53214	ENSG00000138744	NAAA	chr4	-	0.215	0.0120523864927475	SE	NAAA_chr4_-_SE_53214
53247	ENSG00000138768	USO1	chr4	+	-0.41	0	SE	USO1_chr4_+_SE_53247
53315	ENSG00000163738	MTHFD2L	chr4	+	0.112	0.0235753517039298	SE	MTHFD2L_chr4_+_SE_53315
53381	ENSG00000183077	AFMID	chr17	+	0.267	0.00390969851323008	SE	AFMID_chr17_+_SE_53381
53552	ENSG00000284707	AC079781.5	chr7	-	0.174	2.73850883043693e-06	SE	AC079781.5_chr7_-_SE_53552
53687	ENSG00000163322	ABRAXAS1	chr4	-	-0.223	1.70367850937145e-05	SE	ABRAXAS1_chr4_-_SE_53687
53758	ENSG00000229117	RPL41	chr12	+	0.139	0	SE	RPL41_chr12_+_SE_53758
53845	ENSG00000090989	EXOC1	chr4	+	-0.149	2.71180123071326e-14	SE	EXOC1_chr4_+_SE_53845
53921	ENSG00000145216	FIP1L1	chr4	+	0.182	0.00138240447699653	SE	FIP1L1_chr4_+_SE_53921
53929	ENSG00000145216	FIP1L1	chr4	+	-0.18	1.25177664019724e-06	SE	FIP1L1_chr4_+_SE_53929
53931	ENSG00000145216	FIP1L1	chr4	+	0.198	2.67795460879251e-06	SE	FIP1L1_chr4_+_SE_53931
53978	ENSG00000109184	DCUN1D4	chr4	+	0.109	0.00195209099016833	SE	DCUN1D4_chr4_+_SE_53978
54107	ENSG00000151806	GUF1	chr4	+	0.126	9.23770639289408e-05	SE	GUF1_chr4_+_SE_54107
54108	ENSG00000151806	GUF1	chr4	+	0.123	2.05189395821865e-10	SE	GUF1_chr4_+_SE_54108
54127	ENSG00000224078	SNHG14	chr15	+	0.2	0.00398010850460666	SE	SNHG14_chr15_+_SE_54127
54215	ENSG00000113240	CLK4	chr5	-	-0.183	9.03452610842213e-05	SE	CLK4_chr5_-_SE_54215
54217	ENSG00000113240	CLK4	chr5	-	-0.12	0.0053875482213306	SE	CLK4_chr5_-_SE_54217
54218	ENSG00000113240	CLK4	chr5	-	-0.115	0.00101654458829466	SE	CLK4_chr5_-_SE_54218
54440	ENSG00000242193	CRYZL2P	chr1	-	0.186	0.0353583413746532	SE	CRYZL2P_chr1_-_SE_54440
54447	ENSG00000132153	DHX30	chr3	+	-0.114	0.00649644354157198	SE	DHX30_chr3_+_SE_54447
54477	ENSG00000122490	SLC66A2	chr18	-	0.135	1.34422337619026e-05	SE	SLC66A2_chr18_-_SE_54477
54679	ENSG00000173706	HEG1	chr3	-	-0.135	2.11419782444417e-08	SE	HEG1_chr3_-_SE_54679
54773	ENSG00000188313	PLSCR1	chr3	-	0.253	0	SE	PLSCR1_chr3_-_SE_54773
54838	ENSG00000167920	TMEM99	chr17	+	-0.52	0	SE	TMEM99_chr17_+_SE_54838
54839	ENSG00000167920	TMEM99	chr17	+	-0.51	0	SE	TMEM99_chr17_+_SE_54839
54849	ENSG00000109689	STIM2	chr4	+	-0.138	2.15964568650058e-08	SE	STIM2_chr4_+_SE_54849
54987	ENSG00000178177	LCORL	chr4	-	-0.322	0.000922333211102234	SE	LCORL_chr4_-_SE_54987
54989	ENSG00000178177	LCORL	chr4	-	-0.118	0.0190155470964826	SE	LCORL_chr4_-_SE_54989
55048	ENSG00000237765	FAM200B	chr4	+	-0.128	0.000975379285758531	SE	FAM200B_chr4_+_SE_55048
55104	ENSG00000157869	RAB28	chr4	-	-0.142	4.73120557323589e-05	SE	RAB28_chr4_-_SE_55104
55115	ENSG00000157869	RAB28	chr4	-	-0.107	2.4008801099029e-07	SE	RAB28_chr4_-_SE_55115
55196	ENSG00000122644	ARL4A	chr7	+	-0.553	0	SE	ARL4A_chr7_+_SE_55196
55197	ENSG00000122644	ARL4A	chr7	+	-0.49	0	SE	ARL4A_chr7_+_SE_55197
55337	ENSG00000154358	OBSCN	chr1	+	-0.421	1.61290063444461e-08	SE	OBSCN_chr1_+_SE_55337
55452	ENSG00000198363	ASPH	chr8	-	-0.138	5.37152162103962e-05	SE	ASPH_chr8_-_SE_55452
55455	ENSG00000198363	ASPH	chr8	-	-0.229	8.34871228766862e-09	SE	ASPH_chr8_-_SE_55455
55571	ENSG00000047849	MAP4	chr3	-	-0.169	4.63898066503227e-08	SE	MAP4_chr3_-_SE_55571
55633	ENSG00000132405	TBC1D14	chr4	+	0.107	1.77273070774813e-13	SE	TBC1D14_chr4_+_SE_55633
55693	ENSG00000183137	CEP57L1	chr6	+	0.366	0.00148486626396819	SE	CEP57L1_chr6_+_SE_55693
55733	ENSG00000183137	CEP57L1	chr6	+	-0.103	0.00382174095015426	SE	CEP57L1_chr6_+_SE_55733
55749	ENSG00000109083	IFT20	chr17	-	0.185	0	SE	IFT20_chr17_-_SE_55749
55887	ENSG00000171469	ZNF561	chr19	-	0.119	3.58189352081912e-06	SE	ZNF561_chr19_-_SE_55887
56124	ENSG00000163945	UVSSA	chr4	+	-0.172	9.3850251744219e-07	SE	UVSSA_chr4_+_SE_56124
56183	ENSG00000186001	LRCH3	chr3	+	-0.126	9.46523301034777e-09	SE	LRCH3_chr3_+_SE_56183
56230	ENSG00000182141	ZNF708	chr19	-	0.249	0.000949037495012509	SE	ZNF708_chr19_-_SE_56230
56352	ENSG00000242086	MUC20-OT1	chr3	+	0.327	1.63704500286998e-10	SE	MUC20-OT1_chr3_+_SE_56352
56360	ENSG00000167842	MIS12	chr17	+	0.232	0.0170461278354936	SE	MIS12_chr17_+_SE_56360
56671	ENSG00000171456	ASXL1	chr20	+	-0.132	0.00398061159476554	SE	ASXL1_chr20_+_SE_56671
56672	ENSG00000171456	ASXL1	chr20	+	-0.155	2.20620296823072e-07	SE	ASXL1_chr20_+_SE_56672
56810	ENSG00000213420	GPC2	chr7	-	0.348	0	SE	GPC2_chr7_-_SE_56810
56829	ENSG00000121274	TENT4B	chr16	+	0.234	8.62741039333348e-10	SE	TENT4B_chr16_+_SE_56829
56904	ENSG00000121931	LRIF1	chr1	-	0.193	0.0127930831587201	SE	LRIF1_chr1_-_SE_56904
57016	ENSG00000004455	AK2	chr1	-	-0.128	0.000107067168768498	SE	AK2_chr1_-_SE_57016
57034	ENSG00000137965	IFI44	chr1	+	0.144	2.24838661182813e-06	SE	IFI44_chr1_+_SE_57034
57035	ENSG00000137965	IFI44	chr1	+	0.108	8.64350121965678e-05	SE	IFI44_chr1_+_SE_57035
57036	ENSG00000137965	IFI44	chr1	+	0.197	1.55792927980051e-05	SE	IFI44_chr1_+_SE_57036
57037	ENSG00000137965	IFI44	chr1	+	0.11	8.59547516188848e-05	SE	IFI44_chr1_+_SE_57037
57099	ENSG00000186635	ARAP1	chr11	-	-0.119	0.000257668543448988	SE	ARAP1_chr11_-_SE_57099
57147	ENSG00000149929	HIRIP3	chr16	-	0.313	6.24676535110844e-12	SE	HIRIP3_chr16_-_SE_57147
57148	ENSG00000149929	HIRIP3	chr16	-	0.239	8.34370653659165e-08	SE	HIRIP3_chr16_-_SE_57148
57313	ENSG00000136522	MRPL47	chr3	-	0.143	2.69141738992481e-07	SE	MRPL47_chr3_-_SE_57313
57397	ENSG00000148481	MINDY3	chr10	-	0.331	0	SE	MINDY3_chr10_-_SE_57397
57492	ENSG00000075651	PLD1	chr3	-	0.136	0.00689911858734273	SE	PLD1_chr3_-_SE_57492
57531	ENSG00000162643	WDR63	chr1	+	-0.18	0.0422009350557597	SE	WDR63_chr1_+_SE_57531
57664	ENSG00000093144	ECHDC1	chr6	-	0.143	4.07846870130653e-11	SE	ECHDC1_chr6_-_SE_57664
57767	ENSG00000109458	GAB1	chr4	+	-0.23	3.40601750576854e-05	SE	GAB1_chr4_+_SE_57767
58099	ENSG00000256525	POLG2	chr17	-	-0.101	0.000793008132976355	SE	POLG2_chr17_-_SE_58099
58201	ENSG00000152601	MBNL1	chr3	+	-0.274	1.94491075744578e-10	SE	MBNL1_chr3_+_SE_58201
58226	ENSG00000152601	MBNL1	chr3	+	0.156	0.00670089167655588	SE	MBNL1_chr3_+_SE_58226
58237	ENSG00000152601	MBNL1	chr3	+	0.108	2.0523479456641e-07	SE	MBNL1_chr3_+_SE_58237
58271	ENSG00000197013	ZNF429	chr19	+	0.225	0.0338628572989228	SE	ZNF429_chr19_+_SE_58271
58506	ENSG00000158161	EYA3	chr1	-	0.122	0.00944701876906984	SE	EYA3_chr1_-_SE_58506
58515	ENSG00000251022	THAP9-AS1	chr4	-	0.104	0.00437529737551371	SE	THAP9-AS1_chr4_-_SE_58515
58516	ENSG00000251022	THAP9-AS1	chr4	-	0.268	2.73596446651663e-06	SE	THAP9-AS1_chr4_-_SE_58516
58518	ENSG00000251022	THAP9-AS1	chr4	-	0.216	3.40732893026377e-05	SE	THAP9-AS1_chr4_-_SE_58518
58522	ENSG00000251022	THAP9-AS1	chr4	-	0.436	7.9942215121769e-06	SE	THAP9-AS1_chr4_-_SE_58522
58551	ENSG00000254959	INMT-MINDY4	chr7	+	-0.27	0.00578249460541893	SE	INMT-MINDY4_chr7_+_SE_58551
58562	ENSG00000114127	XRN1	chr3	-	0.123	4.85429529453456e-08	SE	XRN1_chr3_-_SE_58562
58679	ENSG00000164066	INTU	chr4	+	-0.184	1.37118147740364e-05	SE	INTU_chr4_+_SE_58679
58713	ENSG00000177311	ZBTB38	chr3	+	-0.168	8.615774161114e-05	SE	ZBTB38_chr3_+_SE_58713
58717	ENSG00000177311	ZBTB38	chr3	+	-0.166	0.000127076964364885	SE	ZBTB38_chr3_+_SE_58717
58764	ENSG00000155893	PXYLP1	chr3	+	-0.269	1.05749057890898e-09	SE	PXYLP1_chr3_+_SE_58764
58790	ENSG00000115827	DCAF17	chr2	+	-0.139	0.0492862125554513	SE	DCAF17_chr2_+_SE_58790
58849	ENSG00000141376	BCAS3	chr17	+	-0.165	3.13600868900609e-06	SE	BCAS3_chr17_+_SE_58849
58891	ENSG00000133247	KMT5C	chr19	+	-0.13	2.9315069937868e-12	SE	KMT5C_chr19_+_SE_58891
58905	ENSG00000151689	INPP1	chr2	+	0.287	0.000124555410173712	SE	INPP1_chr2_+_SE_58905
58906	ENSG00000151689	INPP1	chr2	+	0.25	6.78291662040449e-06	SE	INPP1_chr2_+_SE_58906
58920	ENSG00000082515	MRPL22	chr5	+	0.119	7.27858067867701e-07	SE	MRPL22_chr5_+_SE_58920
59089	ENSG00000203485	INF2	chr14	+	-0.214	6.91273869758936e-08	SE	INF2_chr14_+_SE_59089
59134	ENSG00000125454	SLC25A19	chr17	-	-0.164	0.0289216136277396	SE	SLC25A19_chr17_-_SE_59134
59135	ENSG00000125454	SLC25A19	chr17	-	-0.191	0.0498767174833134	SE	SLC25A19_chr17_-_SE_59135
59202	ENSG00000004399	PLXND1	chr3	-	0.148	5.9813016978222e-06	SE	PLXND1_chr3_-_SE_59202
59222	ENSG00000181458	TMEM45A	chr3	+	-0.938	0	SE	TMEM45A_chr3_+_SE_59222
59223	ENSG00000181458	TMEM45A	chr3	+	-0.678	0	SE	TMEM45A_chr3_+_SE_59223
59227	ENSG00000181458	TMEM45A	chr3	+	-0.751	0	SE	TMEM45A_chr3_+_SE_59227
59302	ENSG00000251474	RPL32P3	chr3	-	0.154	7.58193454820127e-06	SE	RPL32P3_chr3_-_SE_59302
59595	ENSG00000186594	MIR22HG	chr17	-	0.221	1.10165408565136e-05	SE	MIR22HG_chr17_-_SE_59595
59810	ENSG00000173226	IQCB1	chr3	-	-0.129	0.0202228847951983	SE	IQCB1_chr3_-_SE_59810
59911	ENSG00000196428	TSC22D2	chr3	+	-0.209	2.63086285301991e-06	SE	TSC22D2_chr3_+_SE_59911
60077	ENSG00000152556	PFKM	chr12	+	-0.113	5.30450308302671e-14	SE	PFKM_chr12_+_SE_60077
60118	ENSG00000223508	RPL23AP53	chr8	-	0.194	0.0137089342542653	SE	RPL23AP53_chr8_-_SE_60118
60290	ENSG00000181722	ZBTB20	chr3	-	-0.163	1.81222693213192e-05	SE	ZBTB20_chr3_-_SE_60290
60377	ENSG00000206530	CFAP44	chr3	-	0.147	1.10722006504176e-05	SE	CFAP44_chr3_-_SE_60377
60497	ENSG00000138688	KIAA1109	chr4	+	-0.193	0.00126344107338108	SE	KIAA1109_chr4_+_SE_60497
60531	ENSG00000136098	NEK3	chr13	-	-0.247	0.0394311079453293	SE	NEK3_chr13_-_SE_60531
60625	ENSG00000213963	AC019080.1	chr2	-	0.247	1.57698307621388e-07	SE	AC019080.1_chr2_-_SE_60625
60634	ENSG00000213963	AC019080.1	chr2	-	0.201	0.0168048084042233	SE	AC019080.1_chr2_-_SE_60634
60741	ENSG00000189164	ZNF527	chr19	+	-0.255	8.96017641146056e-11	SE	ZNF527_chr19_+_SE_60741
60744	ENSG00000189164	ZNF527	chr19	+	-0.203	3.16691474173044e-09	SE	ZNF527_chr19_+_SE_60744
61011	ENSG00000166747	AP1G1	chr16	-	0.255	0.047562981429602	SE	AP1G1_chr16_-_SE_61011
61014	ENSG00000166747	AP1G1	chr16	-	0.168	0.0327534654917324	SE	AP1G1_chr16_-_SE_61014
61091	ENSG00000141258	SGSM2	chr17	+	-0.149	0.0021162255751193	SE	SGSM2_chr17_+_SE_61091
61146	ENSG00000064225	ST3GAL6	chr3	+	-0.117	0.00884388343200911	SE	ST3GAL6_chr3_+_SE_61146
61232	ENSG00000080822	CLDND1	chr3	-	0.384	0.000287875637923654	SE	CLDND1_chr3_-_SE_61232
61238	ENSG00000080822	CLDND1	chr3	-	0.482	9.95918607373724e-08	SE	CLDND1_chr3_-_SE_61238
61244	ENSG00000080822	CLDND1	chr3	-	0.47	3.1316516918255e-07	SE	CLDND1_chr3_-_SE_61244
61299	ENSG00000080200	CRYBG3	chr3	+	-0.107	7.00821880871832e-06	SE	CRYBG3_chr3_+_SE_61299
61477	ENSG00000108423	TUBD1	chr17	-	-0.102	0.0268009834808779	SE	TUBD1_chr17_-_SE_61477
61485	ENSG00000108423	TUBD1	chr17	-	0.186	0.00756422856223587	SE	TUBD1_chr17_-_SE_61485
61533	ENSG00000075711	DLG1	chr3	-	0.201	0.000579178124335202	SE	DLG1_chr3_-_SE_61533
61536	ENSG00000075711	DLG1	chr3	-	0.191	0.00149896553752666	SE	DLG1_chr3_-_SE_61536
61950	ENSG00000174796	THAP6	chr4	+	0.114	2.87561449145266e-11	SE	THAP6_chr4_+_SE_61950
61998	ENSG00000072609	CHFR	chr12	-	0.101	2.96091181877437e-08	SE	CHFR_chr12_-_SE_61998
62007	ENSG00000072609	CHFR	chr12	-	0.224	5.66167136023164e-08	SE	CHFR_chr12_-_SE_62007
62051	ENSG00000114861	FOXP1	chr3	-	0.384	2.37355640004972e-06	SE	FOXP1_chr3_-_SE_62051
62265	ENSG00000132424	PNISR	chr6	-	0.122	2.87401896869349e-08	SE	PNISR_chr6_-_SE_62265
62468	ENSG00000144724	PTPRG	chr3	+	-0.169	8.35150800656696e-05	SE	PTPRG_chr3_+_SE_62468
62819	ENSG00000161010	MRNIP	chr5	-	0.126	0.0358490789142101	SE	MRNIP_chr5_-_SE_62819
62837	ENSG00000161010	MRNIP	chr5	-	-0.107	0.000557103966299643	SE	MRNIP_chr5_-_SE_62837
62978	ENSG00000078177	N4BP2	chr4	+	-0.165	0.000963694593819887	SE	N4BP2_chr4_+_SE_62978
62980	ENSG00000078177	N4BP2	chr4	+	-0.256	0.000131378452187017	SE	N4BP2_chr4_+_SE_62980
63051	ENSG00000016864	GLT8D1	chr3	-	0.17	1.96420118883962e-06	SE	GLT8D1_chr3_-_SE_63051
63052	ENSG00000016864	GLT8D1	chr3	-	0.328	6.74530618376528e-08	SE	GLT8D1_chr3_-_SE_63052
63056	ENSG00000189042	ZNF567	chr19	+	0.185	0.0194510781820846	SE	ZNF567_chr19_+_SE_63056
63127	ENSG00000266714	MYO15B	chr17	+	-0.282	0.000316968536677315	SE	MYO15B_chr17_+_SE_63127
63171	ENSG00000114841	DNAH1	chr3	+	-0.147	0.0405007009153124	SE	DNAH1_chr3_+_SE_63171
63172	ENSG00000114841	DNAH1	chr3	+	-0.304	0.000366547826881665	SE	DNAH1_chr3_+_SE_63172
63242	ENSG00000114779	ABHD14B	chr3	-	0.121	2.79209978475087e-05	SE	ABHD14B_chr3_-_SE_63242
63272	ENSG00000145725	PPIP5K2	chr5	+	-0.216	3.97022268388976e-09	SE	PPIP5K2_chr5_+_SE_63272
63275	ENSG00000145725	PPIP5K2	chr5	+	0.136	4.05055092564168e-12	SE	PPIP5K2_chr5_+_SE_63275
63276	ENSG00000145725	PPIP5K2	chr5	+	0.302	0.000299873197155563	SE	PPIP5K2_chr5_+_SE_63276
63284	ENSG00000041880	PARP3	chr3	+	-0.313	0.0352811508454151	SE	PARP3_chr3_+_SE_63284
63359	ENSG00000164081	TEX264	chr3	+	-0.118	0.00509022923023284	SE	TEX264_chr3_+_SE_63359
63430	ENSG00000114735	HEMK1	chr3	+	0.192	1.92635171386462e-05	SE	HEMK1_chr3_+_SE_63430
63431	ENSG00000114735	HEMK1	chr3	+	0.132	0.0237570962309656	SE	HEMK1_chr3_+_SE_63431
63696	ENSG00000164050	PLXNB1	chr3	-	0.287	0.00010345138191543	SE	PLXNB1_chr3_-_SE_63696
63772	ENSG00000164951	PDP1	chr8	+	0.321	0	SE	PDP1_chr8_+_SE_63772
63851	ENSG00000139626	ITGB7	chr12	-	0.105	0.00696927147348727	SE	ITGB7_chr12_-_SE_63851
64087	ENSG00000146757	ZNF92	chr7	+	0.101	0.000463925331737811	SE	ZNF92_chr7_+_SE_64087
64299	ENSG00000046653	GPM6B	chrX	-	0.153	4.90051371995429e-08	SE	GPM6B_chrX_-_SE_64299
64316	ENSG00000008311	AASS	chr7	-	-0.196	4.70848394148791e-11	SE	AASS_chr7_-_SE_64316
64337	ENSG00000177873	ZNF619	chr3	+	0.171	4.35517069764679e-07	SE	ZNF619_chr3_+_SE_64337
64625	ENSG00000134215	VAV3	chr1	-	0.163	8.66235444738053e-09	SE	VAV3_chr1_-_SE_64625
65102	ENSG00000168038	ULK4	chr3	-	0.259	0.0136181769403834	SE	ULK4_chr3_-_SE_65102
65396	ENSG00000175322	ZNF519	chr18	-	0.237	0.000325568431271171	SE	ZNF519_chr18_-_SE_65396
65408	ENSG00000206562	METTL6	chr3	-	0.327	7.89459942562595e-08	SE	METTL6_chr3_-_SE_65408
65412	ENSG00000206562	METTL6	chr3	-	0.195	0.0186018611750611	SE	METTL6_chr3_-_SE_65412
65417	ENSG00000206562	METTL6	chr3	-	-0.244	1.93930491401724e-05	SE	METTL6_chr3_-_SE_65417
65434	ENSG00000167110	GOLGA2	chr9	-	0.287	0	SE	GOLGA2_chr9_-_SE_65434
65468	ENSG00000140876	NUDT7	chr16	+	-0.231	0.0162586554709332	SE	NUDT7_chr16_+_SE_65468
65472	ENSG00000140876	NUDT7	chr16	+	0.224	0.0157029254922936	SE	NUDT7_chr16_+_SE_65472
65484	ENSG00000131375	CAPN7	chr3	+	0.104	0.0492298128280682	SE	CAPN7_chr3_+_SE_65484
65541	ENSG00000110514	MADD	chr11	+	0.144	3.56843215699088e-08	SE	MADD_chr11_+_SE_65541
65556	ENSG00000110514	MADD	chr11	+	0.128	0.00386085847653495	SE	MADD_chr11_+_SE_65556
65622	ENSG00000163528	CHCHD4	chr3	-	-0.153	7.42300373653929e-10	SE	CHCHD4_chr3_-_SE_65622
65626	ENSG00000147789	ZNF7	chr8	+	0.421	0	SE	ZNF7_chr8_+_SE_65626
66062	ENSG00000214021	TTLL3	chr3	+	0.186	0.0157608086140949	SE	TTLL3_chr3_+_SE_66062
66065	ENSG00000214021	TTLL3	chr3	+	-0.12	0.000331925762534629	SE	TTLL3_chr3_+_SE_66065
66070	ENSG00000214021	TTLL3	chr3	+	-0.238	1.00779963250872e-05	SE	TTLL3_chr3_+_SE_66070
66077	ENSG00000214021	TTLL3	chr3	+	-0.142	0.000675647458783482	SE	TTLL3_chr3_+_SE_66077
66081	ENSG00000214021	TTLL3	chr3	+	-0.134	0.000567909756491794	SE	TTLL3_chr3_+_SE_66081
66084	ENSG00000214021	TTLL3	chr3	+	-0.136	0.000522546401435549	SE	TTLL3_chr3_+_SE_66084
66098	ENSG00000214021	TTLL3	chr3	+	-0.359	3.25617596589706e-07	SE	TTLL3_chr3_+_SE_66098
66099	ENSG00000214021	TTLL3	chr3	+	-0.316	2.03398702778748e-06	SE	TTLL3_chr3_+_SE_66099
66206	ENSG00000148180	GSN	chr9	+	0.146	0.0167489837769381	SE	GSN_chr9_+_SE_66206
66215	ENSG00000148180	GSN	chr9	+	0.143	0	SE	GSN_chr9_+_SE_66215
66217	ENSG00000148180	GSN	chr9	+	0.101	1.52737441189215e-06	SE	GSN_chr9_+_SE_66217
66252	ENSG00000215790	SLC35E2A	chr1	-	0.24	0.00421708247907844	SE	SLC35E2A_chr1_-_SE_66252
66393	ENSG00000125457	MIF4GD	chr17	-	0.109	0.00617516720132555	SE	MIF4GD_chr17_-_SE_66393
66394	ENSG00000125457	MIF4GD	chr17	-	0.129	0.00129450582190395	SE	MIF4GD_chr17_-_SE_66394
66418	ENSG00000220804	LINC01881	chr2	+	-0.27	0.00387123658782361	SE	LINC01881_chr2_+_SE_66418
66462	ENSG00000180902	D2HGDH	chr2	+	-0.116	0.00761058019036953	SE	D2HGDH_chr2_+_SE_66462
66567	ENSG00000115685	PPP1R7	chr2	+	0.219	0	SE	PPP1R7_chr2_+_SE_66567
66568	ENSG00000115685	PPP1R7	chr2	+	0.283	0	SE	PPP1R7_chr2_+_SE_66568
66600	ENSG00000122085	MTERF4	chr2	-	-0.194	0.000228019489730459	SE	MTERF4_chr2_-_SE_66600
66610	ENSG00000122085	MTERF4	chr2	-	0.221	0.000881584759247017	SE	MTERF4_chr2_-_SE_66610
66619	ENSG00000122085	MTERF4	chr2	-	0.228	0.00407401138257204	SE	MTERF4_chr2_-_SE_66619
66625	ENSG00000122085	MTERF4	chr2	-	0.105	0.0134369242082382	SE	MTERF4_chr2_-_SE_66625
66798	ENSG00000145012	LPP	chr3	+	-0.18	1.85578654554765e-06	SE	LPP_chr3_+_SE_66798
66938	ENSG00000105792	CFAP69	chr7	+	0.104	0.00422507421870725	SE	CFAP69_chr7_+_SE_66938
66942	ENSG00000105792	CFAP69	chr7	+	0.113	0.00839244190964361	SE	CFAP69_chr7_+_SE_66942
66954	ENSG00000162664	ZNF326	chr1	+	0.194	0.00498882913413098	SE	ZNF326_chr1_+_SE_66954
67076	ENSG00000119509	INVS	chr9	+	0.19	0.0495317854113906	SE	INVS_chr9_+_SE_67076
67153	ENSG00000197563	PIGN	chr18	-	-0.164	0.00985267839244871	SE	PIGN_chr18_-_SE_67153
67157	ENSG00000197563	PIGN	chr18	-	0.179	0.0132656051379238	SE	PIGN_chr18_-_SE_67157
67216	ENSG00000115875	SRSF7	chr2	-	0.166	0.00504297748944351	SE	SRSF7_chr2_-_SE_67216
67222	ENSG00000115875	SRSF7	chr2	-	0.121	1.04393158886958e-08	SE	SRSF7_chr2_-_SE_67222
67295	ENSG00000135930	EIF4E2	chr2	+	-0.203	0.000894033384088551	SE	EIF4E2_chr2_+_SE_67295
67306	ENSG00000175066	GK5	chr3	-	-0.201	4.01363540142849e-05	SE	GK5_chr3_-_SE_67306
67344	ENSG00000144535	DIS3L2	chr2	+	0.132	0	SE	DIS3L2_chr2_+_SE_67344
67752	ENSG00000243701	DUBR	chr3	+	-0.135	0.0255460712870917	SE	DUBR_chr3_+_SE_67752
67824	ENSG00000100280	AP1B1	chr22	-	0.279	0	SE	AP1B1_chr22_-_SE_67824
67937	ENSG00000197782	ZNF780A	chr19	-	0.223	2.71180123071326e-14	SE	ZNF780A_chr19_-_SE_67937
68128	ENSG00000163697	APBB2	chr4	-	-0.226	0.00578377109826758	SE	APBB2_chr4_-_SE_68128
68160	ENSG00000124006	OBSL1	chr2	-	-0.178	0.0454338063180589	SE	OBSL1_chr2_-_SE_68160
68271	ENSG00000253729	PRKDC	chr8	-	0.168	3.90352487987867e-12	SE	PRKDC_chr8_-_SE_68271
68467	ENSG00000112851	ERBIN	chr5	+	-0.379	4.2475788106542e-09	SE	ERBIN_chr5_+_SE_68467
68471	ENSG00000112851	ERBIN	chr5	+	-0.22	0	SE	ERBIN_chr5_+_SE_68471
68504	ENSG00000244026	FAM86DP	chr3	-	0.118	0.000147031237581755	SE	FAM86DP_chr3_-_SE_68504
68560	ENSG00000115568	ZNF142	chr2	-	0.103	0.00272256932466806	SE	ZNF142_chr2_-_SE_68560
68679	ENSG00000068305	MEF2A	chr15	+	-0.111	0.00637722747521477	SE	MEF2A_chr15_+_SE_68679
68804	ENSG00000126777	KTN1	chr14	+	-0.142	0.0395155420726479	SE	KTN1_chr14_+_SE_68804
68918	ENSG00000137449	CPEB2	chr4	+	0.141	0.0455717630137403	SE	CPEB2_chr4_+_SE_68918
69072	ENSG00000171045	TSNARE1	chr8	-	-0.115	0.00499707723227268	SE	TSNARE1_chr8_-_SE_69072
69081	ENSG00000171045	TSNARE1	chr8	-	-0.101	5.69712151303065e-07	SE	TSNARE1_chr8_-_SE_69081
69205	ENSG00000168404	MLKL	chr16	-	-0.132	0.000680945373557605	SE	MLKL_chr16_-_SE_69205
69318	ENSG00000078018	MAP2	chr2	+	-0.101	5.59201994700772e-07	SE	MAP2_chr2_+_SE_69318
69325	ENSG00000078018	MAP2	chr2	+	-0.109	1.44480358197625e-06	SE	MAP2_chr2_+_SE_69325
69347	ENSG00000105223	PLD3	chr19	+	0.468	0	SE	PLD3_chr19_+_SE_69347
69350	ENSG00000105223	PLD3	chr19	+	0.446	0	SE	PLD3_chr19_+_SE_69350
69352	ENSG00000105223	PLD3	chr19	+	0.37	0	SE	PLD3_chr19_+_SE_69352
69442	ENSG00000198814	GK	chrX	+	0.613	0	SE	GK_chrX_+_SE_69442
69449	ENSG00000198814	GK	chrX	+	0.272	1.18107342981426e-12	SE	GK_chrX_+_SE_69449
69498	ENSG00000179832	MROH1	chr8	+	-0.178	0.0408922946704378	SE	MROH1_chr8_+_SE_69498
69556	ENSG00000124160	NCOA5	chr20	-	0.121	0.00154799217379955	SE	NCOA5_chr20_-_SE_69556
69634	ENSG00000175711	B3GNTL1	chr17	-	-0.164	0.000275041427861595	SE	B3GNTL1_chr17_-_SE_69634
69681	ENSG00000155366	RHOC	chr1	-	-0.137	0.00413109567706842	SE	RHOC_chr1_-_SE_69681
69684	ENSG00000155366	RHOC	chr1	-	-0.138	0.00168918281165178	SE	RHOC_chr1_-_SE_69684
69685	ENSG00000155366	RHOC	chr1	-	-0.146	0.000446254140651574	SE	RHOC_chr1_-_SE_69685
69686	ENSG00000155366	RHOC	chr1	-	-0.148	0.000210394515620546	SE	RHOC_chr1_-_SE_69686
69717	ENSG00000138443	ABI2	chr2	+	-0.182	0.00207189197258946	SE	ABI2_chr2_+_SE_69717
69788	ENSG00000149054	ZNF215	chr11	+	0.243	0.000484465363086255	SE	ZNF215_chr11_+_SE_69788
69944	ENSG00000117335	CD46	chr1	+	-0.246	0	SE	CD46_chr1_+_SE_69944
69955	ENSG00000155754	C2CD6	chr2	-	0.103	0.00115286036988193	SE	C2CD6_chr2_-_SE_69955
70158	ENSG00000185973	TMLHE	chrX	-	-0.115	0.00133621007573013	SE	TMLHE_chrX_-_SE_70158
70303	ENSG00000268362	AC092279.2	chr19	+	0.339	2.40969725606029e-05	SE	AC092279.2_chr19_+_SE_70303
70386	ENSG00000151414	NEK7	chr1	+	-0.102	1.65834262676954e-10	SE	NEK7_chr1_+_SE_70386
70486	ENSG00000188321	ZNF559	chr19	+	0.475	4.31069073744653e-07	SE	ZNF559_chr19_+_SE_70486
70526	ENSG00000115415	STAT1	chr2	-	0.389	0	SE	STAT1_chr2_-_SE_70526
70574	ENSG00000128699	ORMDL1	chr2	-	0.401	0	SE	ORMDL1_chr2_-_SE_70574
70650	ENSG00000151687	ANKAR	chr2	+	0.163	6.10589960945308e-06	SE	ANKAR_chr2_+_SE_70650
70735	ENSG00000020577	SAMD4A	chr14	+	-0.134	0.000169431835703366	SE	SAMD4A_chr14_+_SE_70735
70832	ENSG00000128641	MYO1B	chr2	+	0.194	0.015641402567642	SE	MYO1B_chr2_+_SE_70832
70933	ENSG00000077232	DNAJC10	chr2	+	-0.133	0	SE	DNAJC10_chr2_+_SE_70933
70962	ENSG00000138434	ITPRID2	chr2	+	0.165	0	SE	ITPRID2_chr2_+_SE_70962
71014	ENSG00000129103	SUMF2	chr7	+	0.117	2.2046926262124e-10	SE	SUMF2_chr7_+_SE_71014
71375	ENSG00000079156	OSBPL6	chr2	+	-0.442	1.60025025272272e-09	SE	OSBPL6_chr2_+_SE_71375
71608	ENSG00000069424	KCNAB2	chr1	+	-0.139	3.58948820136704e-05	SE	KCNAB2_chr1_+_SE_71608
71644	ENSG00000010030	ETV7	chr6	-	0.182	8.33360918161526e-06	SE	ETV7_chr6_-_SE_71644
71657	ENSG00000152127	MGAT5	chr2	+	-0.306	7.62718550584512e-07	SE	MGAT5_chr2_+_SE_71657
71722	ENSG00000205981	DNAJC19	chr3	-	0.319	6.97449081448364e-09	SE	DNAJC19_chr3_-_SE_71722
71738	ENSG00000113522	RAD50	chr5	+	0.141	0.000408955243830172	SE	RAD50_chr5_+_SE_71738
72265	ENSG00000226674	TEX41	chr2	+	0.188	0.000713768672182601	SE	TEX41_chr2_+_SE_72265
72361	ENSG00000091409	ITGA6	chr2	+	-0.104	4.1100895990553e-05	SE	ITGA6_chr2_+_SE_72361
72486	ENSG00000123600	METTL8	chr2	-	-0.123	0.000360797511205295	SE	METTL8_chr2_-_SE_72486
72491	ENSG00000123600	METTL8	chr2	-	-0.232	0.0163502696811803	SE	METTL8_chr2_-_SE_72491
72492	ENSG00000123600	METTL8	chr2	-	-0.215	0.0183083634662587	SE	METTL8_chr2_-_SE_72492
72738	ENSG00000198648	STK39	chr2	-	-0.226	2.76435337333031e-09	SE	STK39_chr2_-_SE_72738
72771	ENSG00000124214	STAU1	chr20	-	-0.345	0.00408283477654547	SE	STAU1_chr20_-_SE_72771
72808	ENSG00000223959	AFG3L1P	chr16	+	-0.114	0.00474853997569312	SE	AFG3L1P_chr16_+_SE_72808
72831	ENSG00000213397	HAUS7	chrX	-	-0.175	0.0145422752150721	SE	HAUS7_chrX_-_SE_72831
72974	ENSG00000204186	ZDBF2	chr2	+	-0.239	0.0006633390717612	SE	ZDBF2_chr2_+_SE_72974
72975	ENSG00000204186	ZDBF2	chr2	+	-0.294	1.34631701685574e-05	SE	ZDBF2_chr2_+_SE_72975
73111	ENSG00000135926	TMBIM1	chr2	-	-0.307	5.09050371294897e-05	SE	TMBIM1_chr2_-_SE_73111
73114	ENSG00000135926	TMBIM1	chr2	-	-0.302	8.30038718435124e-05	SE	TMBIM1_chr2_-_SE_73114
73157	ENSG00000139793	MBNL2	chr13	+	0.225	0.000469762268521752	SE	MBNL2_chr13_+_SE_73157
73161	ENSG00000153250	RBMS1	chr2	-	0.11	6.96425916655297e-09	SE	RBMS1_chr2_-_SE_73161
73186	ENSG00000140153	WDR20	chr14	+	-0.112	0.0120816020726483	SE	WDR20_chr14_+_SE_73186
73343	ENSG00000115183	TANC1	chr2	+	-0.129	0.000275041427861595	SE	TANC1_chr2_+_SE_73343
73431	ENSG00000125733	TRIP10	chr19	+	-0.143	5.99222634889881e-05	SE	TRIP10_chr19_+_SE_73431
73490	ENSG00000111300	NAA25	chr12	-	-0.167	7.32780600420779e-08	SE	NAA25_chr12_-_SE_73490
73610	ENSG00000114120	SLC25A36	chr3	+	0.122	1.23867299332197e-07	SE	SLC25A36_chr3_+_SE_73610
73614	ENSG00000114120	SLC25A36	chr3	+	0.189	0	SE	SLC25A36_chr3_+_SE_73614
73688	ENSG00000127419	TMEM175	chr4	+	0.217	1.25976394382997e-07	SE	TMEM175_chr4_+_SE_73688
73692	ENSG00000127419	TMEM175	chr4	+	-0.305	3.20180032055121e-10	SE	TMEM175_chr4_+_SE_73692
73694	ENSG00000127419	TMEM175	chr4	+	-0.23	4.06491093168521e-06	SE	TMEM175_chr4_+_SE_73694
73710	ENSG00000124588	NQO2	chr6	+	-0.246	0.0218126365768332	SE	NQO2_chr6_+_SE_73710
73960	ENSG00000119787	ATL2	chr2	-	-0.314	0.00583835104068589	SE	ATL2_chr2_-_SE_73960
74084	ENSG00000204406	MBD5	chr2	+	0.412	1.86139618567077e-09	SE	MBD5_chr2_+_SE_74084
74136	ENSG00000115947	ORC4	chr2	-	-0.5	2.58282180650428e-08	SE	ORC4_chr2_-_SE_74136
74137	ENSG00000115947	ORC4	chr2	-	-0.199	8.93673747858922e-08	SE	ORC4_chr2_-_SE_74137
74138	ENSG00000115947	ORC4	chr2	-	-0.355	0.0156429543215289	SE	ORC4_chr2_-_SE_74138
74201	ENSG00000169554	ZEB2	chr2	-	0.102	1.86562159392016e-06	SE	ZEB2_chr2_-_SE_74201
74334	ENSG00000162599	NFIA	chr1	+	0.246	3.7239285090959e-06	SE	NFIA_chr1_+_SE_74334
74560	ENSG00000269713	NBPF9	chr1	-	0.24	0.0439958397273719	SE	NBPF9_chr1_-_SE_74560
74640	ENSG00000066933	MYO9A	chr15	-	0.289	3.3838456243978e-08	SE	MYO9A_chr15_-_SE_74640
74641	ENSG00000066933	MYO9A	chr15	-	0.217	0	SE	MYO9A_chr15_-_SE_74641
74685	ENSG00000085733	CTTN	chr11	+	0.248	0	SE	CTTN_chr11_+_SE_74685
74888	ENSG00000072849	DERL2	chr17	-	0.11	1.47789272841744e-11	SE	DERL2_chr17_-_SE_74888
74914	ENSG00000197020	ZNF100	chr19	-	0.18	2.79209978475087e-05	SE	ZNF100_chr19_-_SE_74914
74915	ENSG00000197020	ZNF100	chr19	-	0.107	4.16893173070511e-06	SE	ZNF100_chr19_-_SE_74915
75027	ENSG00000148950	IMMP1L	chr11	-	-0.171	9.47617486240664e-06	SE	IMMP1L_chr11_-_SE_75027
75038	ENSG00000148950	IMMP1L	chr11	-	0.153	0.0101078333591676	SE	IMMP1L_chr11_-_SE_75038
75049	ENSG00000148950	IMMP1L	chr11	-	-0.164	0.0190251455796844	SE	IMMP1L_chr11_-_SE_75049
75060	ENSG00000148950	IMMP1L	chr11	-	0.319	0.0142765305894713	SE	IMMP1L_chr11_-_SE_75060
75113	ENSG00000228409	CCT6P1	chr7	+	-0.125	0.0436745798467062	SE	CCT6P1_chr7_+_SE_75113
75150	ENSG00000082996	RNF13	chr3	+	0.346	0.0371677855806868	SE	RNF13_chr3_+_SE_75150
75667	ENSG00000074054	CLASP1	chr2	-	-0.268	2.70420943211735e-06	SE	CLASP1_chr2_-_SE_75667
75709	ENSG00000110060	PUS3	chr11	-	0.235	2.61030808533482e-06	SE	PUS3_chr11_-_SE_75709
75731	ENSG00000061938	TNK2	chr3	-	0.112	0.0121240724320323	SE	TNK2_chr3_-_SE_75731
75778	ENSG00000131943	C19orf12	chr19	-	0.137	0.0129615631004845	SE	C19orf12_chr19_-_SE_75778
75889	ENSG00000113597	TRAPPC13	chr5	+	-0.134	0.00635716287863783	SE	TRAPPC13_chr5_+_SE_75889
76075	ENSG00000123200	ZC3H13	chr13	-	0.165	0.000109734791594279	SE	ZC3H13_chr13_-_SE_76075
76126	ENSG00000102547	CAB39L	chr13	-	-0.586	8.08124241918971e-07	SE	CAB39L_chr13_-_SE_76126
76127	ENSG00000102547	CAB39L	chr13	-	-0.336	0	SE	CAB39L_chr13_-_SE_76127
76154	ENSG00000004660	CAMKK1	chr17	-	-0.268	0.00933826716102666	SE	CAMKK1_chr17_-_SE_76154
76304	ENSG00000183323	CCDC125	chr5	-	0.132	0.000663707130053741	SE	CCDC125_chr5_-_SE_76304
76306	ENSG00000183323	CCDC125	chr5	-	0.216	0.000128469571602906	SE	CCDC125_chr5_-_SE_76306
76648	ENSG00000132953	XPO4	chr13	-	-0.143	0.0108519670499003	SE	XPO4_chr13_-_SE_76648
76754	ENSG00000168646	AXIN2	chr17	-	-0.389	5.96320942992599e-08	SE	AXIN2_chr17_-_SE_76754
76772	ENSG00000135749	PCNX2	chr1	-	-0.211	0.00113605231869289	SE	PCNX2_chr1_-_SE_76772
76813	ENSG00000163312	HELQ	chr4	-	-0.157	0.0124821833741574	SE	HELQ_chr4_-_SE_76813
76881	ENSG00000132716	DCAF8	chr1	-	0.221	1.79231481024161e-06	SE	DCAF8_chr1_-_SE_76881
76882	ENSG00000132716	DCAF8	chr1	-	0.263	0	SE	DCAF8_chr1_-_SE_76882
76883	ENSG00000132716	DCAF8	chr1	-	0.119	0.0277728711571864	SE	DCAF8_chr1_-_SE_76883
76884	ENSG00000132716	DCAF8	chr1	-	0.143	1.87266400853343e-07	SE	DCAF8_chr1_-_SE_76884
76887	ENSG00000132716	DCAF8	chr1	-	0.119	5.74841320466153e-09	SE	DCAF8_chr1_-_SE_76887
76905	ENSG00000123983	ACSL3	chr2	+	-0.243	4.17980209831283e-12	SE	ACSL3_chr2_+_SE_76905
77013	ENSG00000151743	AMN1	chr12	-	-0.114	0.00595195986146611	SE	AMN1_chr12_-_SE_77013
77110	ENSG00000163607	GTPBP8	chr3	+	0.14	0.000769983965002583	SE	GTPBP8_chr3_+_SE_77110
77131	ENSG00000070882	OSBPL3	chr7	-	0.22	1.67493455516928e-09	SE	OSBPL3_chr7_-_SE_77131
77133	ENSG00000070882	OSBPL3	chr7	-	0.173	0.0020381382765718	SE	OSBPL3_chr7_-_SE_77133
77266	ENSG00000168389	MFSD2A	chr1	+	0.189	1.7150664248142e-07	SE	MFSD2A_chr1_+_SE_77266
77289	ENSG00000138641	HERC3	chr4	+	0.165	4.65052986094897e-08	SE	HERC3_chr4_+_SE_77289
77400	ENSG00000197535	MYO5A	chr15	-	-0.206	6.33640432350135e-10	SE	MYO5A_chr15_-_SE_77400
77510	ENSG00000066697	MSANTD3	chr9	+	0.213	9.06458976452734e-09	SE	MSANTD3_chr9_+_SE_77510
77511	ENSG00000066697	MSANTD3	chr9	+	0.365	3.90701813393694e-13	SE	MSANTD3_chr9_+_SE_77511
77549	ENSG00000167965	MLST8	chr16	+	0.341	0	SE	MLST8_chr16_+_SE_77549
77631	ENSG00000179134	SAMD4B	chr19	+	-0.115	0.000296196168124837	SE	SAMD4B_chr19_+_SE_77631
77839	ENSG00000011304	PTBP1	chr19	+	0.14	9.5392003371845e-06	SE	PTBP1_chr19_+_SE_77839
77840	ENSG00000011304	PTBP1	chr19	+	0.323	0	SE	PTBP1_chr19_+_SE_77840
78022	ENSG00000173905	GOLIM4	chr3	-	0.114	5.44904944023506e-10	SE	GOLIM4_chr3_-_SE_78022
78108	ENSG00000170364	SETMAR	chr3	+	0.236	8.29520738017541e-06	SE	SETMAR_chr3_+_SE_78108
78109	ENSG00000170364	SETMAR	chr3	+	0.233	1.32918539290853e-05	SE	SETMAR_chr3_+_SE_78109
78111	ENSG00000170364	SETMAR	chr3	+	0.232	0.000126886313244852	SE	SETMAR_chr3_+_SE_78111
78305	ENSG00000115363	EVA1A	chr2	-	-0.185	1.02752595546687e-09	SE	EVA1A_chr2_-_SE_78305
78308	ENSG00000115363	EVA1A	chr2	-	-0.137	4.14427133586943e-06	SE	EVA1A_chr2_-_SE_78308
78341	ENSG00000113163	CERT1	chr5	-	0.131	9.76971590048278e-13	SE	CERT1_chr5_-_SE_78341
78441	ENSG00000163257	DCAF16	chr4	-	-0.196	1.35242852291485e-06	SE	DCAF16_chr4_-_SE_78441
78462	ENSG00000160685	ZBTB7B	chr1	+	-0.157	8.44914571789725e-13	SE	ZBTB7B_chr1_+_SE_78462
78463	ENSG00000160685	ZBTB7B	chr1	+	-0.438	1.53960659989375e-05	SE	ZBTB7B_chr1_+_SE_78463
78464	ENSG00000160685	ZBTB7B	chr1	+	-0.161	0	SE	ZBTB7B_chr1_+_SE_78464
78467	ENSG00000160685	ZBTB7B	chr1	+	-0.135	5.82606168981796e-09	SE	ZBTB7B_chr1_+_SE_78467
78548	ENSG00000153885	KCTD15	chr19	+	-0.19	6.22249591280204e-06	SE	KCTD15_chr19_+_SE_78548
78577	ENSG00000172765	TMCC1	chr3	-	0.358	0.00945690825423677	SE	TMCC1_chr3_-_SE_78577
78629	ENSG00000147421	HMBOX1	chr8	+	0.28	0.0492922303351598	SE	HMBOX1_chr8_+_SE_78629
78675	ENSG00000071205	ARHGAP10	chr4	+	-0.156	0.0169133199781229	SE	ARHGAP10_chr4_+_SE_78675
78833	ENSG00000168890	TMEM150A	chr2	-	0.129	0.00417804978636784	SE	TMEM150A_chr2_-_SE_78833
78848	ENSG00000065809	FAM107B	chr10	-	0.54	2.71180123071326e-14	SE	FAM107B_chr10_-_SE_78848
78978	ENSG00000067066	SP100	chr2	+	-0.135	3.6317621156041e-05	SE	SP100_chr2_+_SE_78978
79035	ENSG00000143367	TUFT1	chr1	+	-0.447	0	SE	TUFT1_chr1_+_SE_79035
79255	ENSG00000197622	CDC42SE1	chr1	-	-0.126	0.0318616641262876	SE	CDC42SE1_chr1_-_SE_79255
79257	ENSG00000197622	CDC42SE1	chr1	-	-0.126	0.0176881138828269	SE	CDC42SE1_chr1_-_SE_79257
79363	ENSG00000106479	ZNF862	chr7	+	-0.131	5.95725828962549e-07	SE	ZNF862_chr7_+_SE_79363
79407	ENSG00000169026	SLC49A3	chr4	-	-0.251	0.0210150711232699	SE	SLC49A3_chr4_-_SE_79407
79447	ENSG00000108021	TASOR2	chr10	+	-0.184	0.00882830584555818	SE	TASOR2_chr10_+_SE_79447
79451	ENSG00000108021	TASOR2	chr10	+	-0.273	2.12752768835631e-08	SE	TASOR2_chr10_+_SE_79451
79467	ENSG00000108021	TASOR2	chr10	+	0.216	1.79437717510309e-06	SE	TASOR2_chr10_+_SE_79467
79760	ENSG00000184162	NR2C2AP	chr19	-	0.106	0.00389662402315686	SE	NR2C2AP_chr19_-_SE_79760
79781	ENSG00000065621	GSTO2	chr10	+	0.246	3.14939688186622e-05	SE	GSTO2_chr10_+_SE_79781
79794	ENSG00000065621	GSTO2	chr10	+	0.177	1.60365779331718e-06	SE	GSTO2_chr10_+_SE_79794
79799	ENSG00000065621	GSTO2	chr10	+	0.136	7.359353967035e-06	SE	GSTO2_chr10_+_SE_79799
80115	ENSG00000121716	PILRB	chr7	+	-0.108	0.0249296325267601	SE	PILRB_chr7_+_SE_80115
80202	ENSG00000160703	NLRX1	chr11	+	0.104	0.00250766936178537	SE	NLRX1_chr11_+_SE_80202
80216	ENSG00000093217	XYLB	chr3	+	0.154	8.72210318197322e-08	SE	XYLB_chr3_+_SE_80216
80217	ENSG00000093217	XYLB	chr3	+	0.178	9.19766627653598e-07	SE	XYLB_chr3_+_SE_80217
80218	ENSG00000093217	XYLB	chr3	+	0.134	2.79144475811284e-09	SE	XYLB_chr3_+_SE_80218
80281	ENSG00000204685	STARD7-AS1	chr2	+	-0.136	2.20288903174607e-06	SE	STARD7-AS1_chr2_+_SE_80281
80355	ENSG00000285756	BX890604.2	chrX	-	0.303	0.00011820206965489	SE	BX890604.2_chrX_-_SE_80355
80361	ENSG00000285756	BX890604.2	chrX	-	-0.508	8.44139997327717e-10	SE	BX890604.2_chrX_-_SE_80361
80379	ENSG00000285756	BX890604.2	chrX	-	-0.381	0.000114040950308591	SE	BX890604.2_chrX_-_SE_80379
80521	ENSG00000112759	SLC29A1	chr6	+	-0.11	0.00200358727913311	SE	SLC29A1_chr6_+_SE_80521
80524	ENSG00000112759	SLC29A1	chr6	+	-0.126	0.00216208840940388	SE	SLC29A1_chr6_+_SE_80524
80526	ENSG00000112759	SLC29A1	chr6	+	-0.105	0.00206551106487969	SE	SLC29A1_chr6_+_SE_80526
80598	ENSG00000079691	CARMIL1	chr6	+	-0.13	8.33397003337065e-08	SE	CARMIL1_chr6_+_SE_80598
80609	ENSG00000115137	DNAJC27	chr2	-	0.126	4.10854076932599e-06	SE	DNAJC27_chr2_-_SE_80609
80612	ENSG00000169744	LDB2	chr4	-	-0.549	0.00113307249025011	SE	LDB2_chr4_-_SE_80612
80652	ENSG00000125814	NAPB	chr20	-	0.449	3.3088443900529e-11	SE	NAPB_chr20_-_SE_80652
80653	ENSG00000125814	NAPB	chr20	-	0.254	0.00011643859213583	SE	NAPB_chr20_-_SE_80653
80828	ENSG00000075292	ZNF638	chr2	+	0.158	0.000276852959680586	SE	ZNF638_chr2_+_SE_80828
80906	ENSG00000176393	RNPEP	chr1	+	0.104	5.81831081619232e-06	SE	RNPEP_chr1_+_SE_80906
80928	ENSG00000119977	TCTN3	chr10	-	0.107	1.03128598527153e-13	SE	TCTN3_chr10_-_SE_80928
80995	ENSG00000109670	FBXW7	chr4	-	-0.142	1.12811319861418e-05	SE	FBXW7_chr4_-_SE_80995
81047	ENSG00000123562	MORF4L2	chrX	-	0.347	0	SE	MORF4L2_chrX_-_SE_81047
81049	ENSG00000123562	MORF4L2	chrX	-	0.108	0.000103245041376587	SE	MORF4L2_chrX_-_SE_81049
81050	ENSG00000123562	MORF4L2	chrX	-	0.271	0	SE	MORF4L2_chrX_-_SE_81050
81114	ENSG00000054282	SDCCAG8	chr1	+	-0.249	0	SE	SDCCAG8_chr1_+_SE_81114
81411	ENSG00000175984	DENND2C	chr1	-	0.168	1.56724076889715e-05	SE	DENND2C_chr1_-_SE_81411
81419	ENSG00000122591	FAM126A	chr7	-	0.321	2.67636291916348e-12	SE	FAM126A_chr7_-_SE_81419
81420	ENSG00000122591	FAM126A	chr7	-	0.342	7.126170556331e-13	SE	FAM126A_chr7_-_SE_81420
81534	ENSG00000271853	AL162258.1	chr1	-	-0.182	6.61308667107153e-08	SE	AL162258.1_chr1_-_SE_81534
81559	ENSG00000114450	GNB4	chr3	-	-0.253	0.00971749938997966	SE	GNB4_chr3_-_SE_81559
81656	ENSG00000170264	FAM161A	chr2	-	-0.272	0.024659097340428	SE	FAM161A_chr2_-_SE_81656
81782	ENSG00000135018	UBQLN1	chr9	-	0.173	2.01946355315229e-13	SE	UBQLN1_chr9_-_SE_81782
81976	ENSG00000154889	MPPE1	chr18	-	0.166	5.233669235506e-10	SE	MPPE1_chr18_-_SE_81976
81978	ENSG00000154889	MPPE1	chr18	-	0.276	5.05720830592169e-05	SE	MPPE1_chr18_-_SE_81978
82016	ENSG00000135903	PAX3	chr2	-	-0.278	0.0405791234476307	SE	PAX3_chr2_-_SE_82016
82081	ENSG00000135250	SRPK2	chr7	-	-0.35	0	SE	SRPK2_chr7_-_SE_82081
82117	ENSG00000102038	SMARCA1	chrX	-	-0.2	0.0108480728658321	SE	SMARCA1_chrX_-_SE_82117
82136	ENSG00000256594	AC010186.2	chr12	+	0.139	0.00160464767267837	SE	AC010186.2_chr12_+_SE_82136
82210	ENSG00000136247	ZDHHC4	chr7	+	0.119	0.0274666180530736	SE	ZDHHC4_chr7_+_SE_82210
82346	ENSG00000106733	NMRK1	chr9	-	0.116	0.0108684161408155	SE	NMRK1_chr9_-_SE_82346
82357	ENSG00000270231	NBPF8	chr1	+	-0.301	0.00017222448920579	SE	NBPF8_chr1_+_SE_82357
82473	ENSG00000164294	GPX8	chr5	+	0.198	1.19679433517459e-05	SE	GPX8_chr5_+_SE_82473
82474	ENSG00000164294	GPX8	chr5	+	0.119	3.67220908616224e-07	SE	GPX8_chr5_+_SE_82474
82475	ENSG00000164294	GPX8	chr5	+	0.139	1.27860986366231e-13	SE	GPX8_chr5_+_SE_82475
82476	ENSG00000164294	GPX8	chr5	+	0.162	7.29772496861623e-07	SE	GPX8_chr5_+_SE_82476
82477	ENSG00000164294	GPX8	chr5	+	0.121	1.84278454740574e-06	SE	GPX8_chr5_+_SE_82477
82478	ENSG00000164294	GPX8	chr5	+	0.163	6.34558193424611e-07	SE	GPX8_chr5_+_SE_82478
82565	ENSG00000197780	TAF13	chr1	-	0.254	1.50451726340894e-07	SE	TAF13_chr1_-_SE_82565
82569	ENSG00000116521	SCAMP3	chr1	-	0.15	0	SE	SCAMP3_chr1_-_SE_82569
82770	ENSG00000243449	C4orf48	chr4	+	0.105	8.826178795615e-06	SE	C4orf48_chr4_+_SE_82770
82804	ENSG00000176444	CLK2	chr1	-	-0.163	6.48661848005537e-07	SE	CLK2_chr1_-_SE_82804
82805	ENSG00000176444	CLK2	chr1	-	-0.139	4.00076454094493e-09	SE	CLK2_chr1_-_SE_82805
83012	ENSG00000124222	STX16	chr20	+	-0.123	0.0120526388619507	SE	STX16_chr20_+_SE_83012
83031	ENSG00000163328	GPR155	chr2	-	0.379	3.37523659477882e-07	SE	GPR155_chr2_-_SE_83031
83033	ENSG00000163328	GPR155	chr2	-	0.495	7.79867340684568e-14	SE	GPR155_chr2_-_SE_83033
83290	ENSG00000233184	AC093157.1	chr1	+	-0.393	9.16921255866235e-07	SE	AC093157.1_chr1_+_SE_83290
83472	ENSG00000135766	EGLN1	chr1	-	0.201	0	SE	EGLN1_chr1_-_SE_83472
83540	ENSG00000138674	SEC31A	chr4	-	0.297	1.21223540950119e-09	SE	SEC31A_chr4_-_SE_83540
83542	ENSG00000138674	SEC31A	chr4	-	0.263	3.04084700173147e-07	SE	SEC31A_chr4_-_SE_83542
83554	ENSG00000138674	SEC31A	chr4	-	0.194	5.11424180897741e-05	SE	SEC31A_chr4_-_SE_83554
83555	ENSG00000138674	SEC31A	chr4	-	0.255	1.03128598527153e-13	SE	SEC31A_chr4_-_SE_83555
84011	ENSG00000169499	PLEKHA2	chr8	+	-0.296	0	SE	PLEKHA2_chr8_+_SE_84011
84037	ENSG00000115042	FAHD2A	chr2	+	-0.12	4.46215954213461e-05	SE	FAHD2A_chr2_+_SE_84037
84047	ENSG00000108788	MLX	chr17	+	0.111	8.94971876412995e-06	SE	MLX_chr17_+_SE_84047
84197	ENSG00000143036	SLC44A3	chr1	+	0.255	3.22024694754101e-07	SE	SLC44A3_chr1_+_SE_84197
84380	ENSG00000126215	XRCC3	chr14	-	-0.141	0.00010346478011275	SE	XRCC3_chr14_-_SE_84380
84382	ENSG00000126215	XRCC3	chr14	-	-0.158	1.29180056528917e-05	SE	XRCC3_chr14_-_SE_84382
84383	ENSG00000126215	XRCC3	chr14	-	-0.194	3.03659430033841e-05	SE	XRCC3_chr14_-_SE_84383
84490	ENSG00000189195	BTBD8	chr1	+	0.122	5.77670809542013e-06	SE	BTBD8_chr1_+_SE_84490
84684	ENSG00000124370	MCEE	chr2	-	-0.324	0	SE	MCEE_chr2_-_SE_84684
84732	ENSG00000233593	LINC02609	chr1	-	-0.351	0.000137008639105218	SE	LINC02609_chr1_-_SE_84732
84789	ENSG00000163374	YY1AP1	chr1	-	0.104	0.0172784383571921	SE	YY1AP1_chr1_-_SE_84789
84821	ENSG00000143919	CAMKMT	chr2	+	-0.141	0.00102076696551782	SE	CAMKMT_chr2_+_SE_84821
84920	ENSG00000117226	GBP3	chr1	-	0.259	0.020304476662311	SE	GBP3_chr1_-_SE_84920
84923	ENSG00000117226	GBP3	chr1	-	0.101	5.42469350764616e-05	SE	GBP3_chr1_-_SE_84923
84944	ENSG00000170873	MTSS1	chr8	-	-0.116	7.79867340684568e-14	SE	MTSS1_chr8_-_SE_84944
84948	ENSG00000170873	MTSS1	chr8	-	-0.187	6.63983535896489e-07	SE	MTSS1_chr8_-_SE_84948
84981	ENSG00000114982	KANSL3	chr2	-	0.131	2.98443224019818e-09	SE	KANSL3_chr2_-_SE_84981
85201	ENSG00000122417	ODF2L	chr1	-	-0.125	0.000414951774013616	SE	ODF2L_chr1_-_SE_85201
85475	ENSG00000160570	DEDD2	chr19	-	0.147	8.86502179339449e-05	SE	DEDD2_chr19_-_SE_85475
85477	ENSG00000160570	DEDD2	chr19	-	0.357	1.75796733138117e-09	SE	DEDD2_chr19_-_SE_85477
85483	ENSG00000174842	GLMN	chr1	-	0.169	0.000158692795034437	SE	GLMN_chr1_-_SE_85483
85839	ENSG00000169016	E2F6	chr2	-	-0.143	3.60963753259878e-05	SE	E2F6_chr2_-_SE_85839
85867	ENSG00000138326	RPS24	chr10	+	-0.456	3.01905204416801e-07	SE	RPS24_chr10_+_SE_85867
85870	ENSG00000138326	RPS24	chr10	+	0.624	0	SE	RPS24_chr10_+_SE_85870
85876	ENSG00000138326	RPS24	chr10	+	0.649	0	SE	RPS24_chr10_+_SE_85876
86007	ENSG00000065665	SEC61A2	chr10	+	0.216	0.0304146258653861	SE	SEC61A2_chr10_+_SE_86007
86028	ENSG00000137959	IFI44L	chr1	+	0.101	0.0139930062435635	SE	IFI44L_chr1_+_SE_86028
86160	ENSG00000180917	CMTR2	chr16	-	0.119	1.63676516093994e-07	SE	CMTR2_chr16_-_SE_86160
86239	ENSG00000177058	SLC38A9	chr5	-	-0.124	0.0137089342542653	SE	SLC38A9_chr5_-_SE_86239
86243	ENSG00000177058	SLC38A9	chr5	-	-0.174	0.00429920188477115	SE	SLC38A9_chr5_-_SE_86243
86244	ENSG00000177058	SLC38A9	chr5	-	-0.392	4.37810352429899e-07	SE	SLC38A9_chr5_-_SE_86244
86246	ENSG00000177058	SLC38A9	chr5	-	-0.104	0.000655572445925766	SE	SLC38A9_chr5_-_SE_86246
86504	ENSG00000140104	CLBA1	chr14	+	0.181	0.000541080246820247	SE	CLBA1_chr14_+_SE_86504
86575	ENSG00000143393	PI4KB	chr1	-	-0.242	5.63876955521661e-06	SE	PI4KB_chr1_-_SE_86575
86582	ENSG00000143393	PI4KB	chr1	-	-0.125	0.0393552768762865	SE	PI4KB_chr1_-_SE_86582
86673	ENSG00000114209	PDCD10	chr3	-	0.187	3.43114063671503e-06	SE	PDCD10_chr3_-_SE_86673
86683	ENSG00000114209	PDCD10	chr3	-	-0.48	7.89459942562595e-08	SE	PDCD10_chr3_-_SE_86683
86685	ENSG00000259030	FPGT-TNNI3K	chr1	+	0.316	0	SE	FPGT-TNNI3K_chr1_+_SE_86685
86696	ENSG00000186020	ZNF529	chr19	-	-0.264	2.72182045788353e-07	SE	ZNF529_chr19_-_SE_86696
86762	ENSG00000060138	YBX3	chr12	-	0.38	0	SE	YBX3_chr12_-_SE_86762
86796	ENSG00000176261	ZBTB8OS	chr1	-	0.169	8.5165036367809e-11	SE	ZBTB8OS_chr1_-_SE_86796
86801	ENSG00000176261	ZBTB8OS	chr1	-	0.174	4.72187352149957e-11	SE	ZBTB8OS_chr1_-_SE_86801
86830	ENSG00000176261	ZBTB8OS	chr1	-	0.104	1.62903861660162e-08	SE	ZBTB8OS_chr1_-_SE_86830
86848	ENSG00000176261	ZBTB8OS	chr1	-	0.258	0.00323439013870897	SE	ZBTB8OS_chr1_-_SE_86848
86853	ENSG00000176261	ZBTB8OS	chr1	-	0.238	2.19349213354642e-07	SE	ZBTB8OS_chr1_-_SE_86853
86866	ENSG00000176261	ZBTB8OS	chr1	-	0.126	3.88413695213479e-09	SE	ZBTB8OS_chr1_-_SE_86866
86995	ENSG00000204120	GIGYF2	chr2	+	0.202	2.84089317238e-05	SE	GIGYF2_chr2_+_SE_86995
87034	ENSG00000204120	GIGYF2	chr2	+	0.34	1.13115551743414e-06	SE	GIGYF2_chr2_+_SE_87034
87089	ENSG00000136717	BIN1	chr2	-	0.16	0.000609553744379267	SE	BIN1_chr2_-_SE_87089
87094	ENSG00000136717	BIN1	chr2	-	0.373	4.7687218409028e-09	SE	BIN1_chr2_-_SE_87094
87102	ENSG00000153914	SREK1	chr5	+	-0.171	0.00606117491281678	SE	SREK1_chr5_+_SE_87102
87103	ENSG00000153914	SREK1	chr5	+	-0.242	5.03165991111029e-07	SE	SREK1_chr5_+_SE_87103
87161	ENSG00000197713	RPE	chr2	+	0.123	0.00448392062773639	SE	RPE_chr2_+_SE_87161
87185	ENSG00000189171	S100A13	chr1	-	0.126	0	SE	S100A13_chr1_-_SE_87185
87346	ENSG00000067208	EVI5	chr1	-	-0.179	0.0255761041205755	SE	EVI5_chr1_-_SE_87346
87351	ENSG00000067208	EVI5	chr1	-	0.363	1.5183493859948e-08	SE	EVI5_chr1_-_SE_87351
87386	ENSG00000162601	MYSM1	chr1	-	-0.113	0.00124097946601474	SE	MYSM1_chr1_-_SE_87386
87447	ENSG00000168137	SETD5	chr3	+	-0.159	0.00530529241214225	SE	SETD5_chr3_+_SE_87447
87508	ENSG00000172888	ZNF621	chr3	+	0.143	0.0313277844387245	SE	ZNF621_chr3_+_SE_87508
87546	ENSG00000163939	PBRM1	chr3	-	-0.184	3.2306732746493e-06	SE	PBRM1_chr3_-_SE_87546
87547	ENSG00000163939	PBRM1	chr3	-	-0.38	4.0908641729583e-11	SE	PBRM1_chr3_-_SE_87547
87548	ENSG00000163939	PBRM1	chr3	-	-0.288	2.0364987412965e-10	SE	PBRM1_chr3_-_SE_87548
87598	ENSG00000136856	SLC2A8	chr9	+	0.435	0	SE	SLC2A8_chr9_+_SE_87598
87599	ENSG00000136856	SLC2A8	chr9	+	0.25	3.70254788793321e-07	SE	SLC2A8_chr9_+_SE_87599
87603	ENSG00000136856	SLC2A8	chr9	+	0.118	1.39080590249425e-05	SE	SLC2A8_chr9_+_SE_87603
87828	ENSG00000135679	MDM2	chr12	+	0.159	6.98489799193117e-05	SE	MDM2_chr12_+_SE_87828
87830	ENSG00000135679	MDM2	chr12	+	0.333	0.00751120541559826	SE	MDM2_chr12_+_SE_87830
87966	ENSG00000145348	TBCK	chr4	-	-0.115	2.56049100294805e-05	SE	TBCK_chr4_-_SE_87966
88068	ENSG00000010322	NISCH	chr3	+	-0.19	5.17982268304905e-07	SE	NISCH_chr3_+_SE_88068
88069	ENSG00000010322	NISCH	chr3	+	-0.189	5.1546319786654e-07	SE	NISCH_chr3_+_SE_88069
88229	ENSG00000010404	IDS	chrX	-	0.186	1.01684725768086e-09	SE	IDS_chrX_-_SE_88229
88230	ENSG00000010404	IDS	chrX	-	0.311	2.8046125599897e-06	SE	IDS_chrX_-_SE_88230
88391	ENSG00000215424	MCM3AP-AS1	chr21	+	0.247	0.0109725251238588	SE	MCM3AP-AS1_chr21_+_SE_88391
88482	ENSG00000100416	TRMU	chr22	+	0.104	0.0153295516870981	SE	TRMU_chr22_+_SE_88482
88568	ENSG00000155744	FAM126B	chr2	-	-0.166	0.0113370088096137	SE	FAM126B_chr2_-_SE_88568
88590	ENSG00000155744	FAM126B	chr2	-	-0.126	1.393929521527e-06	SE	FAM126B_chr2_-_SE_88590
88653	ENSG00000100731	PCNX1	chr14	+	0.185	1.02001753444776e-06	SE	PCNX1_chr14_+_SE_88653
88766	ENSG00000068366	ACSL4	chrX	-	0.171	1.60469001392822e-10	SE	ACSL4_chrX_-_SE_88766
88862	ENSG00000122678	POLM	chr7	-	0.115	0.000275090561513257	SE	POLM_chr7_-_SE_88862
88932	ENSG00000251595	ABCA11P	chr4	-	0.124	0.0109213689799206	SE	ABCA11P_chr4_-_SE_88932
89038	ENSG00000144741	SLC25A26	chr3	+	0.221	0.000844288945285136	SE	SLC25A26_chr3_+_SE_89038
89095	ENSG00000178075	GRAMD1C	chr3	+	0.17	2.29242741570231e-06	SE	GRAMD1C_chr3_+_SE_89095
89096	ENSG00000178075	GRAMD1C	chr3	+	0.116	1.81667127948819e-06	SE	GRAMD1C_chr3_+_SE_89096
89227	ENSG00000262223	AC110285.1	chr17	-	-0.298	1.93103074046054e-06	SE	AC110285.1_chr17_-_SE_89227
89228	ENSG00000262223	AC110285.1	chr17	-	-0.312	3.79494851900573e-05	SE	AC110285.1_chr17_-_SE_89228
89231	ENSG00000262223	AC110285.1	chr17	-	0.132	0.00136515612269091	SE	AC110285.1_chr17_-_SE_89231
89329	ENSG00000185246	PRPF39	chr14	+	-0.219	5.6533795000093e-06	SE	PRPF39_chr14_+_SE_89329
89330	ENSG00000185246	PRPF39	chr14	+	-0.199	6.32829328278664e-05	SE	PRPF39_chr14_+_SE_89330
89453	ENSG00000214960	CRPPA	chr7	-	0.124	0.0434692509111247	SE	CRPPA_chr7_-_SE_89453
89581	ENSG00000114867	EIF4G1	chr3	+	0.208	2.5575994983966e-08	SE	EIF4G1_chr3_+_SE_89581
89591	ENSG00000114867	EIF4G1	chr3	+	0.28	0	SE	EIF4G1_chr3_+_SE_89591
89844	ENSG00000120265	PCMT1	chr6	+	-0.292	0.000192485145383831	SE	PCMT1_chr6_+_SE_89844
90027	ENSG00000285219	HULC	chr6	+	-0.145	0.00300985151417652	SE	HULC_chr6_+_SE_90027
90161	ENSG00000113971	NPHP3	chr3	-	0.339	0	SE	NPHP3_chr3_-_SE_90161
90327	ENSG00000127603	MACF1	chr1	+	-0.434	0	SE	MACF1_chr1_+_SE_90327
90331	ENSG00000127603	MACF1	chr1	+	-0.26	0	SE	MACF1_chr1_+_SE_90331
90393	ENSG00000102312	PORCN	chrX	+	0.15	1.64718914727882e-05	SE	PORCN_chrX_+_SE_90393
90403	ENSG00000102312	PORCN	chrX	+	0.251	0	SE	PORCN_chrX_+_SE_90403
90494	ENSG00000243970	PPIEL	chr1	-	0.261	0.0179555681887626	SE	PPIEL_chr1_-_SE_90494
90495	ENSG00000243970	PPIEL	chr1	-	0.301	0.00594610677345501	SE	PPIEL_chr1_-_SE_90495
90587	ENSG00000126858	RHOT1	chr17	+	-0.205	0	SE	RHOT1_chr17_+_SE_90587
90668	ENSG00000132694	ARHGEF11	chr1	-	0.161	0	SE	ARHGEF11_chr1_-_SE_90668
90723	ENSG00000172366	MCRIP2	chr16	+	-0.325	7.87369944692173e-10	SE	MCRIP2_chr16_+_SE_90723
90882	ENSG00000164073	MFSD8	chr4	-	0.228	1.64944293880702e-08	SE	MFSD8_chr4_-_SE_90882
90883	ENSG00000164073	MFSD8	chr4	-	0.35	2.68838662844716e-07	SE	MFSD8_chr4_-_SE_90883
90930	ENSG00000197586	ENTPD6	chr20	+	0.232	1.23358269057658e-07	SE	ENTPD6_chr20_+_SE_90930
90933	ENSG00000197586	ENTPD6	chr20	+	0.267	4.81635862753345e-13	SE	ENTPD6_chr20_+_SE_90933
90937	ENSG00000197586	ENTPD6	chr20	+	0.315	0	SE	ENTPD6_chr20_+_SE_90937
90991	ENSG00000227372	TP73-AS1	chr1	-	-0.109	0.000566737708256524	SE	TP73-AS1_chr1_-_SE_90991
91057	ENSG00000144559	TAMM41	chr3	-	-0.119	0.000297875714723408	SE	TAMM41_chr3_-_SE_91057
91062	ENSG00000144559	TAMM41	chr3	-	-0.222	1.26018849930993e-06	SE	TAMM41_chr3_-_SE_91062
91098	ENSG00000115414	FN1	chr2	-	0.335	0	SE	FN1_chr2_-_SE_91098
91099	ENSG00000115414	FN1	chr2	-	0.329	0	SE	FN1_chr2_-_SE_91099
91100	ENSG00000115414	FN1	chr2	-	0.471	4.73223106203457e-09	SE	FN1_chr2_-_SE_91100
91169	ENSG00000280987	MATR3	chr5	+	0.131	0.00124797137950153	SE	MATR3_chr5_+_SE_91169
91178	ENSG00000280987	MATR3	chr5	+	-0.165	0.0201799893486599	SE	MATR3_chr5_+_SE_91178
91193	ENSG00000280987	MATR3	chr5	+	-0.122	0.0169103471249881	SE	MATR3_chr5_+_SE_91193
91513	ENSG00000166091	CMTM5	chr14	+	0.25	4.47360334903099e-08	SE	CMTM5_chr14_+_SE_91513
91618	ENSG00000132122	SPATA6	chr1	-	-0.142	0.000798131893152503	SE	SPATA6_chr1_-_SE_91618
91813	ENSG00000122034	GTF3A	chr13	+	0.11	0	SE	GTF3A_chr13_+_SE_91813
91923	ENSG00000080947	CROCCP3	chr1	-	-0.191	1.07529938652394e-05	SE	CROCCP3_chr1_-_SE_91923
91965	ENSG00000061987	MON2	chr12	+	0.139	3.68634709170682e-06	SE	MON2_chr12_+_SE_91965
92020	ENSG00000163565	IFI16	chr1	+	-0.216	0	SE	IFI16_chr1_+_SE_92020
92021	ENSG00000163565	IFI16	chr1	+	-0.26	0	SE	IFI16_chr1_+_SE_92021
92116	ENSG00000166377	ATP9B	chr18	+	0.145	0.000584701254331423	SE	ATP9B_chr18_+_SE_92116
92160	ENSG00000102181	CD99L2	chrX	-	-0.297	8.78594954982117e-06	SE	CD99L2_chrX_-_SE_92160
92222	ENSG00000167508	MVD	chr16	-	-0.161	8.62959097994389e-09	SE	MVD_chr16_-_SE_92222
92574	ENSG00000224597	SVIL-AS1	chr10	+	0.276	0.00494124823306682	SE	SVIL-AS1_chr10_+_SE_92574
92619	ENSG00000116731	PRDM2	chr1	+	0.116	0.000152563882627858	SE	PRDM2_chr1_+_SE_92619
92735	ENSG00000183814	LIN9	chr1	-	0.138	7.64022029394203e-06	SE	LIN9_chr1_-_SE_92735
92813	ENSG00000084072	PPIE	chr1	+	-0.196	0.000627410836446488	SE	PPIE_chr1_+_SE_92813
92881	ENSG00000132849	PATJ	chr1	+	-0.304	2.73428417309256e-06	SE	PATJ_chr1_+_SE_92881
92897	ENSG00000101337	TM9SF4	chr20	+	0.228	0.00251802206949919	SE	TM9SF4_chr20_+_SE_92897
92985	ENSG00000104320	NBN	chr8	-	0.149	1.56552841723111e-12	SE	NBN_chr8_-_SE_92985
93160	ENSG00000066185	ZMYND12	chr1	-	-0.133	0.00744110326988021	SE	ZMYND12_chr1_-_SE_93160
93191	ENSG00000147852	VLDLR	chr9	+	0.263	4.13833480833412e-13	SE	VLDLR_chr9_+_SE_93191
93254	ENSG00000048707	VPS13D	chr1	+	0.245	1.15852988576627e-07	SE	VPS13D_chr1_+_SE_93254
93330	ENSG00000069956	MAPK6	chr15	+	-0.116	0.000124465713233552	SE	MAPK6_chr15_+_SE_93330
93530	ENSG00000173947	PIFO	chr1	+	0.27	4.17598716302663e-06	SE	PIFO_chr1_+_SE_93530
93573	ENSG00000196352	CD55	chr1	+	0.11	6.31516307874072e-08	SE	CD55_chr1_+_SE_93573
93667	ENSG00000117616	RSRP1	chr1	-	0.202	0	SE	RSRP1_chr1_-_SE_93667
93745	ENSG00000107362	ABHD17B	chr9	-	0.245	0.04665790512846	SE	ABHD17B_chr9_-_SE_93745
94006	ENSG00000106133	NSUN5P2	chr7	-	0.214	0.0180851352793683	SE	NSUN5P2_chr7_-_SE_94006
94007	ENSG00000106133	NSUN5P2	chr7	-	0.406	9.51464540914625e-06	SE	NSUN5P2_chr7_-_SE_94007
94085	ENSG00000269893	SNHG8	chr4	+	0.201	0.00966222403363695	SE	SNHG8_chr4_+_SE_94085
94107	ENSG00000168679	SLC16A4	chr1	-	0.217	0.0403637971080241	SE	SLC16A4_chr1_-_SE_94107
94377	ENSG00000144674	GOLGA4	chr3	+	0.156	0.00387486116346937	SE	GOLGA4_chr3_+_SE_94377
94417	ENSG00000112855	HARS2	chr5	+	-0.119	6.20417260289427e-13	SE	HARS2_chr5_+_SE_94417
94584	ENSG00000170776	AKAP13	chr15	+	-0.132	0.0321005994291222	SE	AKAP13_chr15_+_SE_94584
94649	ENSG00000229358	DPY19L1P1	chr7	-	-0.323	0.000385427929814162	SE	DPY19L1P1_chr7_-_SE_94649
94719	ENSG00000163932	PRKCD	chr3	+	0.227	0.00114306982728219	SE	PRKCD_chr3_+_SE_94719
94721	ENSG00000163932	PRKCD	chr3	+	0.23	3.06107818223922e-07	SE	PRKCD_chr3_+_SE_94721
94879	ENSG00000143369	ECM1	chr1	+	0.419	0	SE	ECM1_chr1_+_SE_94879
95055	ENSG00000141127	PRPSAP2	chr17	+	-0.139	4.70230163877807e-05	SE	PRPSAP2_chr17_+_SE_95055
95062	ENSG00000141127	PRPSAP2	chr17	+	0.12	0.00881315483152908	SE	PRPSAP2_chr17_+_SE_95062
95079	ENSG00000141127	PRPSAP2	chr17	+	0.328	0	SE	PRPSAP2_chr17_+_SE_95079
95081	ENSG00000141127	PRPSAP2	chr17	+	0.154	0	SE	PRPSAP2_chr17_+_SE_95081
95200	ENSG00000170473	PYM1	chr12	-	-0.239	0.00170953117607724	SE	PYM1_chr12_-_SE_95200
95212	ENSG00000152952	PLOD2	chr3	-	-0.215	2.71180123071326e-14	SE	PLOD2_chr3_-_SE_95212
95238	ENSG00000169255	B3GALNT1	chr3	-	0.13	0.000804875446697809	SE	B3GALNT1_chr3_-_SE_95238
95361	ENSG00000088543	C3orf18	chr3	-	0.144	8.71572579028603e-06	SE	C3orf18_chr3_-_SE_95361
95423	ENSG00000148399	DPH7	chr9	-	0.17	0.0435896841080664	SE	DPH7_chr9_-_SE_95423
95463	ENSG00000163629	PTPN13	chr4	+	0.115	0.00416257020220221	SE	PTPN13_chr4_+_SE_95463
95560	ENSG00000100479	POLE2	chr14	-	0.111	0.00113011012785753	SE	POLE2_chr14_-_SE_95560
95571	ENSG00000015475	BID	chr22	-	0.155	2.77838380626171e-11	SE	BID_chr22_-_SE_95571
95650	ENSG00000166833	NAV2	chr11	+	0.147	0.00110156817516177	SE	NAV2_chr11_+_SE_95650
95661	ENSG00000074410	CA12	chr15	-	0.157	1.16134091166962e-12	SE	CA12_chr15_-_SE_95661
95665	ENSG00000074410	CA12	chr15	-	-0.818	0	SE	CA12_chr15_-_SE_95665
95759	ENSG00000063978	RNF4	chr4	+	-0.22	0.0065588802843291	SE	RNF4_chr4_+_SE_95759
95782	ENSG00000169598	DFFB	chr1	+	0.116	1.86742536014803e-05	SE	DFFB_chr1_+_SE_95782
96249	ENSG00000126246	IGFLR1	chr19	-	0.349	1.68718878553775e-10	SE	IGFLR1_chr19_-_SE_96249
96251	ENSG00000126246	IGFLR1	chr19	-	0.391	7.43766751715333e-11	SE	IGFLR1_chr19_-_SE_96251
96313	ENSG00000143353	LYPLAL1	chr1	+	0.29	0.000113546748932332	SE	LYPLAL1_chr1_+_SE_96313
96337	ENSG00000101928	MOSPD1	chrX	-	0.214	1.5367266487375e-05	SE	MOSPD1_chrX_-_SE_96337
96402	ENSG00000126070	AGO3	chr1	+	-0.101	0.0353580622872794	SE	AGO3_chr1_+_SE_96402
96424	ENSG00000189339	SLC35E2B	chr1	-	0.344	0.00363237986261996	SE	SLC35E2B_chr1_-_SE_96424
96443	ENSG00000117523	PRRC2C	chr1	+	0.164	1.10673713808915e-05	SE	PRRC2C_chr1_+_SE_96443
96444	ENSG00000117523	PRRC2C	chr1	+	0.137	0.00296889570510256	SE	PRRC2C_chr1_+_SE_96444
96452	ENSG00000113742	CPEB4	chr5	+	0.234	8.96959387966766e-06	SE	CPEB4_chr5_+_SE_96452
96454	ENSG00000113742	CPEB4	chr5	+	0.209	3.60549517169103e-07	SE	CPEB4_chr5_+_SE_96454
96517	ENSG00000138078	PREPL	chr2	-	0.162	0.00161682313924545	SE	PREPL_chr2_-_SE_96517
96522	ENSG00000138078	PREPL	chr2	-	0.161	0.00168058755966322	SE	PREPL_chr2_-_SE_96522
96617	ENSG00000188917	TRMT2B	chrX	-	0.113	0.000628082322567903	SE	TRMT2B_chrX_-_SE_96617
96618	ENSG00000188917	TRMT2B	chrX	-	0.121	3.81076824924098e-08	SE	TRMT2B_chrX_-_SE_96618
96621	ENSG00000188917	TRMT2B	chrX	-	0.134	0.0470243036843481	SE	TRMT2B_chrX_-_SE_96621
96663	ENSG00000151276	MAGI1	chr3	-	0.798	0	SE	MAGI1_chr3_-_SE_96663
96680	ENSG00000151276	MAGI1	chr3	-	-0.375	1.7544754956397e-08	SE	MAGI1_chr3_-_SE_96680
96701	ENSG00000121310	ECHDC2	chr1	-	-0.213	0.001532098356693	SE	ECHDC2_chr1_-_SE_96701
96809	ENSG00000116871	MAP7D1	chr1	+	0.215	6.96425916655297e-09	SE	MAP7D1_chr1_+_SE_96809
96861	ENSG00000006282	SPATA20	chr17	+	0.197	0	SE	SPATA20_chr17_+_SE_96861
96862	ENSG00000006282	SPATA20	chr17	+	0.257	4.45702526461548e-10	SE	SPATA20_chr17_+_SE_96862
96864	ENSG00000006282	SPATA20	chr17	+	0.215	0	SE	SPATA20_chr17_+_SE_96864
96865	ENSG00000006282	SPATA20	chr17	+	0.294	2.33734078363215e-07	SE	SPATA20_chr17_+_SE_96865
96866	ENSG00000006282	SPATA20	chr17	+	0.229	5.67463969549655e-08	SE	SPATA20_chr17_+_SE_96866
96985	ENSG00000197140	ADAM32	chr8	+	0.147	1.33318092717077e-05	SE	ADAM32_chr8_+_SE_96985
97035	ENSG00000143753	DEGS1	chr1	+	0.278	4.24071776316296e-08	SE	DEGS1_chr1_+_SE_97035
97229	ENSG00000124574	ABCC10	chr6	+	0.173	4.90298872342835e-07	SE	ABCC10_chr6_+_SE_97229
97231	ENSG00000124574	ABCC10	chr6	+	0.103	3.386524185676e-08	SE	ABCC10_chr6_+_SE_97231
97418	ENSG00000175182	FAM131A	chr3	+	-0.152	0	SE	FAM131A_chr3_+_SE_97418
97420	ENSG00000175182	FAM131A	chr3	+	-0.383	0	SE	FAM131A_chr3_+_SE_97420
97465	ENSG00000169241	SLC50A1	chr1	+	-0.138	0.00242791178780278	SE	SLC50A1_chr1_+_SE_97465
97499	ENSG00000204580	DDR1	chr6	+	0.667	0	SE	DDR1_chr6_+_SE_97499
97504	ENSG00000204580	DDR1	chr6	+	0.596	0	SE	DDR1_chr6_+_SE_97504
97842	ENSG00000204427	ABHD16A	chr6	-	0.229	0	SE	ABHD16A_chr6_-_SE_97842
97844	ENSG00000204427	ABHD16A	chr6	-	0.198	1.03128598527153e-13	SE	ABHD16A_chr6_-_SE_97844
98006	ENSG00000225096	AL445250.1	chr6	+	0.363	5.84273436517691e-05	SE	AL445250.1_chr6_+_SE_98006
98007	ENSG00000225096	AL445250.1	chr6	+	0.321	9.60712078402885e-06	SE	AL445250.1_chr6_+_SE_98007
98049	ENSG00000151665	PIGF	chr2	-	0.217	0.0133684259336188	SE	PIGF_chr2_-_SE_98049
98076	ENSG00000117360	PRPF3	chr1	+	-0.114	5.04033017358539e-06	SE	PRPF3_chr1_+_SE_98076
98124	ENSG00000147044	CASK	chrX	-	0.122	0	SE	CASK_chrX_-_SE_98124
98126	ENSG00000147044	CASK	chrX	-	0.548	7.79867340684568e-14	SE	CASK_chrX_-_SE_98126
98246	ENSG00000250305	TRMT9B	chr8	+	0.329	6.87618034305122e-07	SE	TRMT9B_chr8_+_SE_98246
98391	ENSG00000136270	TBRG4	chr7	-	0.292	0	SE	TBRG4_chr7_-_SE_98391
98392	ENSG00000136270	TBRG4	chr7	-	0.263	0	SE	TBRG4_chr7_-_SE_98392
98402	ENSG00000107625	DDX50	chr10	+	-0.142	0	SE	DDX50_chr10_+_SE_98402
98453	ENSG00000145242	EPHA5	chr4	-	-0.107	3.18635227358956e-06	SE	EPHA5_chr4_-_SE_98453
98482	ENSG00000166797	CIAO2A	chr15	-	0.227	0	SE	CIAO2A_chr15_-_SE_98482
98545	ENSG00000148090	AUH	chr9	-	0.126	2.49270964823789e-05	SE	AUH_chr9_-_SE_98545
98571	ENSG00000223482	NUTM2A-AS1	chr10	-	0.236	0.00356413180926616	SE	NUTM2A-AS1_chr10_-_SE_98571
98578	ENSG00000223482	NUTM2A-AS1	chr10	-	-0.114	3.66371492390149e-05	SE	NUTM2A-AS1_chr10_-_SE_98578
98653	ENSG00000267575	AC006504.5	chr19	+	-0.279	3.42750261270672e-05	SE	AC006504.5_chr19_+_SE_98653
98692	ENSG00000117362	APH1A	chr1	-	0.162	0	SE	APH1A_chr1_-_SE_98692
98817	ENSG00000109265	CRACD	chr4	+	-0.227	2.18068295660829e-10	SE	CRACD_chr4_+_SE_98817
98845	ENSG00000143995	MEIS1	chr2	+	0.329	1.95910724563799e-05	SE	MEIS1_chr2_+_SE_98845
98869	ENSG00000116198	CEP104	chr1	-	-0.102	0	SE	CEP104_chr1_-_SE_98869
98910	ENSG00000163029	SMC6	chr2	-	0.109	5.18331636436805e-05	SE	SMC6_chr2_-_SE_98910
98911	ENSG00000163029	SMC6	chr2	-	0.121	7.8090783213775e-09	SE	SMC6_chr2_-_SE_98911
98993	ENSG00000163702	IL17RC	chr3	+	-0.123	0.00647543933828939	SE	IL17RC_chr3_+_SE_98993
99000	ENSG00000163702	IL17RC	chr3	+	0.132	0.047488976503186	SE	IL17RC_chr3_+_SE_99000
99107	ENSG00000170417	TMEM182	chr2	+	-0.138	0.00645517253483957	SE	TMEM182_chr2_+_SE_99107
99150	ENSG00000078304	PPP2R5C	chr14	+	-0.118	2.49909416535706e-07	SE	PPP2R5C_chr14_+_SE_99150
99180	ENSG00000184903	IMMP2L	chr7	-	-0.4	0.000231515872615848	SE	IMMP2L_chr7_-_SE_99180
99345	ENSG00000177410	ZFAS1	chr20	+	0.119	3.12272405213492e-06	SE	ZFAS1_chr20_+_SE_99345
99348	ENSG00000177410	ZFAS1	chr20	+	0.28	0	SE	ZFAS1_chr20_+_SE_99348
99384	ENSG00000130958	SLC35D2	chr9	-	-0.111	6.43882396431573e-07	SE	SLC35D2_chr9_-_SE_99384
99485	ENSG00000154134	ROBO3	chr11	+	0.475	9.55597047529636e-09	SE	ROBO3_chr11_+_SE_99485
99487	ENSG00000154134	ROBO3	chr11	+	0.356	0.000173191706002191	SE	ROBO3_chr11_+_SE_99487
99503	ENSG00000154134	ROBO3	chr11	+	-0.181	0.00451093148310969	SE	ROBO3_chr11_+_SE_99503
99521	ENSG00000131697	NPHP4	chr1	-	0.154	3.61275025938599e-06	SE	NPHP4_chr1_-_SE_99521
99594	ENSG00000177694	NAALADL2	chr3	+	-0.347	1.99936040713317e-10	SE	NAALADL2_chr3_+_SE_99594
99610	ENSG00000177694	NAALADL2	chr3	+	-0.188	0.00902019896071902	SE	NAALADL2_chr3_+_SE_99610
99744	ENSG00000172113	NME6	chr3	-	-0.117	5.53230946813409e-11	SE	NME6_chr3_-_SE_99744
99750	ENSG00000172113	NME6	chr3	-	0.246	0.0250070922416449	SE	NME6_chr3_-_SE_99750
100000	ENSG00000163138	PACRGL	chr4	+	-0.113	1.63502141934832e-05	SE	PACRGL_chr4_+_SE_100000
100019	ENSG00000151422	FER	chr5	+	0.106	0.000185747982491566	SE	FER_chr5_+_SE_100019
100023	ENSG00000151422	FER	chr5	+	-0.2	4.27816194011234e-10	SE	FER_chr5_+_SE_100023
100027	ENSG00000151422	FER	chr5	+	-0.14	5.62218967116354e-07	SE	FER_chr5_+_SE_100027
100099	ENSG00000171202	TMEM126A	chr11	+	0.281	4.97041208274144e-08	SE	TMEM126A_chr11_+_SE_100099
100266	ENSG00000135838	NPL	chr1	+	-0.105	1.41164670113687e-09	SE	NPL_chr1_+_SE_100266
100464	ENSG00000007341	ST7L	chr1	-	0.246	5.45302409256091e-08	SE	ST7L_chr1_-_SE_100464
100559	ENSG00000111731	C2CD5	chr12	-	0.269	0.0213691895874791	SE	C2CD5_chr12_-_SE_100559
100789	ENSG00000101901	ALG13	chrX	+	0.271	3.2922497441698e-05	SE	ALG13_chrX_+_SE_100789
101115	ENSG00000236810	ELOA-AS1	chr1	-	0.348	7.88254310692421e-05	SE	ELOA-AS1_chr1_-_SE_101115
101116	ENSG00000236810	ELOA-AS1	chr1	-	0.365	0.000173725407208186	SE	ELOA-AS1_chr1_-_SE_101116
101417	ENSG00000184465	WDR27	chr6	-	0.108	0.000628082322567903	SE	WDR27_chr6_-_SE_101417
101420	ENSG00000184465	WDR27	chr6	-	-0.311	0.00057130070477812	SE	WDR27_chr6_-_SE_101420
101428	ENSG00000141542	RAB40B	chr17	-	-0.148	0	SE	RAB40B_chr17_-_SE_101428
101637	ENSG00000163681	SLMAP	chr3	+	0.109	0.0409793580660796	SE	SLMAP_chr3_+_SE_101637
101661	ENSG00000163681	SLMAP	chr3	+	0.252	0	SE	SLMAP_chr3_+_SE_101661
101805	ENSG00000159596	TMEM69	chr1	+	-0.133	4.66438751684184e-11	SE	TMEM69_chr1_+_SE_101805
102050	ENSG00000063601	MTMR1	chrX	+	0.388	3.89287013813357e-05	SE	MTMR1_chrX_+_SE_102050
102450	ENSG00000113593	PPWD1	chr5	+	-0.133	7.79867340684568e-14	SE	PPWD1_chr5_+_SE_102450
102471	ENSG00000144677	CTDSPL	chr3	+	-0.153	0.00196826842781947	SE	CTDSPL_chr3_+_SE_102471
102509	ENSG00000233461	AL445524.1	chr1	-	-0.106	5.3703561377789e-05	SE	AL445524.1_chr1_-_SE_102509
102545	ENSG00000117859	OSBPL9	chr1	+	0.13	2.20961554587706e-08	SE	OSBPL9_chr1_+_SE_102545
102546	ENSG00000117859	OSBPL9	chr1	+	0.237	2.38836718107503e-09	SE	OSBPL9_chr1_+_SE_102546
102590	ENSG00000117859	OSBPL9	chr1	+	0.251	2.37215760235577e-11	SE	OSBPL9_chr1_+_SE_102590
102625	ENSG00000114796	KLHL24	chr3	+	0.269	0.00391078722078326	SE	KLHL24_chr3_+_SE_102625
102628	ENSG00000114796	KLHL24	chr3	+	0.107	0.0447110215592656	SE	KLHL24_chr3_+_SE_102628
102797	ENSG00000158008	EXTL1	chr1	+	-0.108	6.61801238351789e-06	SE	EXTL1_chr1_+_SE_102797
103041	ENSG00000138018	SELENOI	chr2	+	0.227	0.000796765281813886	SE	SELENOI_chr2_+_SE_103041
103092	ENSG00000198130	HIBCH	chr2	-	0.124	0.000618210839294524	SE	HIBCH_chr2_-_SE_103092
103113	ENSG00000158636	EMSY	chr11	+	-0.229	0.00641718093977758	SE	EMSY_chr11_+_SE_103113
103161	ENSG00000051382	PIK3CB	chr3	-	-0.12	1.57103013137846e-08	SE	PIK3CB_chr3_-_SE_103161
103172	ENSG00000235501	AC105942.1	chr1	+	-0.118	0.0195926714273101	SE	AC105942.1_chr1_+_SE_103172
103176	ENSG00000117410	ATP6V0B	chr1	+	0.128	0	SE	ATP6V0B_chr1_+_SE_103176
103201	ENSG00000124313	IQSEC2	chrX	-	-0.314	0	SE	IQSEC2_chrX_-_SE_103201
103203	ENSG00000124313	IQSEC2	chrX	-	-0.449	0	SE	IQSEC2_chrX_-_SE_103203
103215	ENSG00000143458	GABPB2	chr1	+	0.202	0.00233651044466151	SE	GABPB2_chr1_+_SE_103215
103231	ENSG00000119408	NEK6	chr9	+	-0.136	0.00325282059295651	SE	NEK6_chr9_+_SE_103231
103331	ENSG00000196586	MYO6	chr6	+	-0.452	0	SE	MYO6_chr6_+_SE_103331
103411	ENSG00000157216	SSBP3	chr1	-	-0.61	0	SE	SSBP3_chr1_-_SE_103411
103501	ENSG00000137074	APTX	chr9	-	0.128	0.02975930594357	SE	APTX_chr9_-_SE_103501
103507	ENSG00000137074	APTX	chr9	-	0.135	0.000427561022247644	SE	APTX_chr9_-_SE_103507
103521	ENSG00000137074	APTX	chr9	-	0.186	0.0168781640347601	SE	APTX_chr9_-_SE_103521
103522	ENSG00000137074	APTX	chr9	-	0.184	1.29580990784464e-05	SE	APTX_chr9_-_SE_103522
103568	ENSG00000073921	PICALM	chr11	-	0.142	9.76655296030926e-06	SE	PICALM_chr11_-_SE_103568
103582	ENSG00000073921	PICALM	chr11	-	-0.103	2.77396476738275e-05	SE	PICALM_chr11_-_SE_103582
103649	ENSG00000143612	C1orf43	chr1	-	0.185	0	SE	C1orf43_chr1_-_SE_103649
103683	ENSG00000155368	DBI	chr2	+	0.25	7.32345861197791e-10	SE	DBI_chr2_+_SE_103683
104041	ENSG00000127990	SGCE	chr7	-	-0.238	0.0194118019681009	SE	SGCE_chr7_-_SE_104041
104045	ENSG00000127990	SGCE	chr7	-	0.206	0.0174958715673998	SE	SGCE_chr7_-_SE_104045
104048	ENSG00000127990	SGCE	chr7	-	0.181	0.0283755939048099	SE	SGCE_chr7_-_SE_104048
104052	ENSG00000127990	SGCE	chr7	-	-0.103	7.67981330146161e-07	SE	SGCE_chr7_-_SE_104052
104160	ENSG00000204138	PHACTR4	chr1	+	0.663	1.13570878656653e-11	SE	PHACTR4_chr1_+_SE_104160
104284	ENSG00000117155	SSX2IP	chr1	-	0.145	4.56470843470226e-05	SE	SSX2IP_chr1_-_SE_104284
104365	ENSG00000163539	CLASP2	chr3	-	-0.13	0.000236678246846464	SE	CLASP2_chr3_-_SE_104365
104421	ENSG00000159023	EPB41	chr1	+	-0.14	1.92904566844696e-05	SE	EPB41_chr1_+_SE_104421
104429	ENSG00000159023	EPB41	chr1	+	0.199	0.00131116452207044	SE	EPB41_chr1_+_SE_104429
104444	ENSG00000159023	EPB41	chr1	+	-0.489	0	SE	EPB41_chr1_+_SE_104444
104518	ENSG00000005448	WDR54	chr2	+	0.19	4.46958080635105e-11	SE	WDR54_chr2_+_SE_104518
104619	ENSG00000075151	EIF4G3	chr1	-	-0.198	2.72689854672955e-05	SE	EIF4G3_chr1_-_SE_104619
104742	ENSG00000144824	PHLDB2	chr3	+	-0.299	0.000301991462976973	SE	PHLDB2_chr3_+_SE_104742
104761	ENSG00000174720	LARP7	chr4	+	0.107	0.000365065731275092	SE	LARP7_chr4_+_SE_104761
104886	ENSG00000119725	ZNF410	chr14	+	0.128	6.53613448000565e-08	SE	ZNF410_chr14_+_SE_104886
105095	ENSG00000143303	RRNAD1	chr1	+	0.243	6.67002737212018e-05	SE	RRNAD1_chr1_+_SE_105095
105159	ENSG00000169193	CCDC126	chr7	+	0.124	0.00906082345736252	SE	CCDC126_chr7_+_SE_105159
105474	ENSG00000286104	AC016629.3	chr19	+	-0.154	2.65079662596572e-07	SE	AC016629.3_chr19_+_SE_105474
105511	ENSG00000162910	MRPL55	chr1	-	0.198	1.2638773669321e-05	SE	MRPL55_chr1_-_SE_105511
105512	ENSG00000162910	MRPL55	chr1	-	0.307	1.07439142949532e-09	SE	MRPL55_chr1_-_SE_105512
105513	ENSG00000162910	MRPL55	chr1	-	0.46	0	SE	MRPL55_chr1_-_SE_105513
105514	ENSG00000162910	MRPL55	chr1	-	0.263	0.00884798933276294	SE	MRPL55_chr1_-_SE_105514
105517	ENSG00000162910	MRPL55	chr1	-	0.174	3.25617596589706e-07	SE	MRPL55_chr1_-_SE_105517
105519	ENSG00000162910	MRPL55	chr1	-	0.258	1.86232279298687e-08	SE	MRPL55_chr1_-_SE_105519
105520	ENSG00000162910	MRPL55	chr1	-	0.384	0	SE	MRPL55_chr1_-_SE_105520
105522	ENSG00000162910	MRPL55	chr1	-	0.244	0.000464233006310411	SE	MRPL55_chr1_-_SE_105522
105524	ENSG00000162910	MRPL55	chr1	-	0.229	1.69461825435118e-10	SE	MRPL55_chr1_-_SE_105524
105533	ENSG00000162910	MRPL55	chr1	-	0.164	0.00134655229537362	SE	MRPL55_chr1_-_SE_105533
105534	ENSG00000162910	MRPL55	chr1	-	0.217	1.19598795228958e-09	SE	MRPL55_chr1_-_SE_105534
105729	ENSG00000239779	WBP1	chr2	+	0.546	2.8640523356226e-09	SE	WBP1_chr2_+_SE_105729
105731	ENSG00000239779	WBP1	chr2	+	0.537	1.07326784863852e-08	SE	WBP1_chr2_+_SE_105731
105734	ENSG00000239779	WBP1	chr2	+	0.448	3.69811024178112e-06	SE	WBP1_chr2_+_SE_105734
105739	ENSG00000239779	WBP1	chr2	+	-0.547	0	SE	WBP1_chr2_+_SE_105739
105744	ENSG00000239779	WBP1	chr2	+	-0.398	2.62991872847605e-07	SE	WBP1_chr2_+_SE_105744
105745	ENSG00000239779	WBP1	chr2	+	-0.353	8.24643422517303e-11	SE	WBP1_chr2_+_SE_105745
105767	ENSG00000228315	GUSBP11	chr22	-	-0.161	4.10952172717926e-05	SE	GUSBP11_chr22_-_SE_105767
105828	ENSG00000255339	AL133352.1	chr10	-	-0.217	0.0460530430697821	SE	AL133352.1_chr10_-_SE_105828
105920	ENSG00000055732	MCOLN3	chr1	-	-0.153	3.79640931324608e-07	SE	MCOLN3_chr1_-_SE_105920
105921	ENSG00000055732	MCOLN3	chr1	-	-0.231	6.49717981029307e-05	SE	MCOLN3_chr1_-_SE_105921
105963	ENSG00000233621	LINC01137	chr1	-	0.163	0.0332821960812263	SE	LINC01137_chr1_-_SE_105963
106030	ENSG00000164008	C1orf50	chr1	+	0.162	0.0020892018849673	SE	C1orf50_chr1_+_SE_106030
106061	ENSG00000117868	ESYT2	chr7	-	-0.152	0	SE	ESYT2_chr7_-_SE_106061
106147	ENSG00000198105	ZNF248	chr10	-	0.305	4.94827998080947e-09	SE	ZNF248_chr10_-_SE_106147
106284	ENSG00000148488	ST8SIA6	chr10	-	-0.106	0.00286696860349309	SE	ST8SIA6_chr10_-_SE_106284
106292	ENSG00000143549	TPM3	chr1	-	-0.178	0.000723691583515982	SE	TPM3_chr1_-_SE_106292
106317	ENSG00000185222	TCEAL9	chrX	+	0.243	0	SE	TCEAL9_chrX_+_SE_106317
106481	ENSG00000143363	PRUNE1	chr1	+	-0.112	1.57847568898596e-06	SE	PRUNE1_chr1_+_SE_106481
106613	ENSG00000115459	ELMOD3	chr2	+	0.165	0.0131795736341219	SE	ELMOD3_chr2_+_SE_106613
106615	ENSG00000115459	ELMOD3	chr2	+	0.153	0.00455436121714358	SE	ELMOD3_chr2_+_SE_106615
106617	ENSG00000115459	ELMOD3	chr2	+	0.321	0.000325654003275901	SE	ELMOD3_chr2_+_SE_106617
106620	ENSG00000115459	ELMOD3	chr2	+	0.229	0.00617373855493691	SE	ELMOD3_chr2_+_SE_106620
106622	ENSG00000115459	ELMOD3	chr2	+	0.307	0.0241818409812592	SE	ELMOD3_chr2_+_SE_106622
106624	ENSG00000115459	ELMOD3	chr2	+	0.277	1.94220844199993e-05	SE	ELMOD3_chr2_+_SE_106624
106625	ENSG00000115459	ELMOD3	chr2	+	0.303	1.83089276124188e-07	SE	ELMOD3_chr2_+_SE_106625
106627	ENSG00000115459	ELMOD3	chr2	+	0.264	0.0349107985860569	SE	ELMOD3_chr2_+_SE_106627
106635	ENSG00000115459	ELMOD3	chr2	+	0.158	1.57592663729392e-06	SE	ELMOD3_chr2_+_SE_106635
106647	ENSG00000115459	ELMOD3	chr2	+	-0.106	0.0466462771359253	SE	ELMOD3_chr2_+_SE_106647
106696	ENSG00000092529	CAPN3	chr15	+	0.336	4.91522677611878e-10	SE	CAPN3_chr15_+_SE_106696
106701	ENSG00000092529	CAPN3	chr15	+	-0.217	3.3870325378641e-07	SE	CAPN3_chr15_+_SE_106701
106707	ENSG00000092529	CAPN3	chr15	+	-0.164	5.05534069586585e-09	SE	CAPN3_chr15_+_SE_106707
106709	ENSG00000092529	CAPN3	chr15	+	-0.248	1.39456264190781e-05	SE	CAPN3_chr15_+_SE_106709
106755	ENSG00000108639	SYNGR2	chr17	+	-0.168	0.000392796820994567	SE	SYNGR2_chr17_+_SE_106755
106877	ENSG00000164011	ZNF691	chr1	+	-0.239	0.0385514462026225	SE	ZNF691_chr1_+_SE_106877
106878	ENSG00000164011	ZNF691	chr1	+	-0.317	0.000479300240249114	SE	ZNF691_chr1_+_SE_106878
106891	ENSG00000118298	CA14	chr1	+	-0.117	0	SE	CA14_chr1_+_SE_106891
106928	ENSG00000131591	C1orf159	chr1	-	-0.475	1.50879959567795e-11	SE	C1orf159_chr1_-_SE_106928
106929	ENSG00000131591	C1orf159	chr1	-	-0.498	2.71180123071326e-14	SE	C1orf159_chr1_-_SE_106929
106934	ENSG00000131591	C1orf159	chr1	-	-0.203	5.05195344861575e-09	SE	C1orf159_chr1_-_SE_106934
106957	ENSG00000109270	LAMTOR3	chr4	-	0.111	0	SE	LAMTOR3_chr4_-_SE_106957
106964	ENSG00000115904	SOS1	chr2	-	-0.221	6.01351503522957e-11	SE	SOS1_chr2_-_SE_106964
107044	ENSG00000138658	ZGRF1	chr4	-	0.265	1.4078430550251e-06	SE	ZGRF1_chr4_-_SE_107044
107090	ENSG00000103168	TAF1C	chr16	-	0.2	3.20503380779093e-11	SE	TAF1C_chr16_-_SE_107090
107091	ENSG00000103168	TAF1C	chr16	-	0.244	1.07720510675408e-08	SE	TAF1C_chr16_-_SE_107091
107234	ENSG00000157036	EXOG	chr3	+	0.179	0.00813463589057521	SE	EXOG_chr3_+_SE_107234
107281	ENSG00000185485	SDHAP1	chr3	-	-0.159	0.000968256915087877	SE	SDHAP1_chr3_-_SE_107281
107291	ENSG00000185485	SDHAP1	chr3	-	0.248	1.83470242470074e-07	SE	SDHAP1_chr3_-_SE_107291
107398	ENSG00000162959	MEMO1	chr2	-	0.11	4.76452528939256e-06	SE	MEMO1_chr2_-_SE_107398
107474	ENSG00000010803	SCMH1	chr1	-	-0.17	0.00929699952864851	SE	SCMH1_chr1_-_SE_107474
107534	ENSG00000154813	DPH3	chr3	-	0.196	0.000159676089705443	SE	DPH3_chr3_-_SE_107534
107535	ENSG00000284770	TBCE	chr1	+	0.102	4.46850780922976e-06	SE	TBCE_chr1_+_SE_107535
107586	ENSG00000134452	FBH1	chr10	+	0.106	0.000177809486741788	SE	FBH1_chr10_+_SE_107586
107590	ENSG00000134452	FBH1	chr10	+	0.136	2.48456918151882e-06	SE	FBH1_chr10_+_SE_107590
107651	ENSG00000014914	MTMR11	chr1	-	-0.127	1.04291544362365e-05	SE	MTMR11_chr1_-_SE_107651
107724	ENSG00000228106	AL392172.1	chr1	+	0.218	1.83978364065164e-05	SE	AL392172.1_chr1_+_SE_107724
107726	ENSG00000228106	AL392172.1	chr1	+	0.253	9.50358858685222e-07	SE	AL392172.1_chr1_+_SE_107726
107728	ENSG00000228106	AL392172.1	chr1	+	0.172	1.43450348066706e-05	SE	AL392172.1_chr1_+_SE_107728
107750	ENSG00000198563	DDX39B	chr6	-	-0.303	0.0175423901765157	SE	DDX39B_chr6_-_SE_107750
107910	ENSG00000164010	ERMAP	chr1	+	0.123	0.000419148344221007	SE	ERMAP_chr1_+_SE_107910
107961	ENSG00000198887	SMC5	chr9	+	0.164	5.56518017076264e-09	SE	SMC5_chr9_+_SE_107961
108021	ENSG00000030419	IKZF2	chr2	-	-0.462	0.000350152056935873	SE	IKZF2_chr2_-_SE_108021
108045	ENSG00000123737	EXOSC9	chr4	+	0.23	0	SE	EXOSC9_chr4_+_SE_108045
108076	ENSG00000137501	SYTL2	chr11	-	-0.129	0.00564986883615246	SE	SYTL2_chr11_-_SE_108076
108079	ENSG00000137501	SYTL2	chr11	-	-0.149	1.45646702901519e-09	SE	SYTL2_chr11_-_SE_108079
108087	ENSG00000137501	SYTL2	chr11	-	0.147	1.41857253723354e-06	SE	SYTL2_chr11_-_SE_108087
108090	ENSG00000137501	SYTL2	chr11	-	0.35	1.50811177142133e-10	SE	SYTL2_chr11_-_SE_108090
108194	ENSG00000131791	PRKAB2	chr1	-	-0.111	0.00933043442141941	SE	PRKAB2_chr1_-_SE_108194
108201	ENSG00000131791	PRKAB2	chr1	-	-0.159	1.96274005440591e-06	SE	PRKAB2_chr1_-_SE_108201
108418	ENSG00000165322	ARHGAP12	chr10	-	0.107	0.000611252353450168	SE	ARHGAP12_chr10_-_SE_108418
108419	ENSG00000165322	ARHGAP12	chr10	-	-0.115	0.00194056028311963	SE	ARHGAP12_chr10_-_SE_108419
108452	ENSG00000135537	AFG1L	chr6	+	-0.176	6.26526831260464e-09	SE	AFG1L_chr6_+_SE_108452
108668	ENSG00000067141	NEO1	chr15	+	0.108	8.15557868978748e-06	SE	NEO1_chr15_+_SE_108668
108711	ENSG00000180776	ZDHHC20	chr13	-	0.174	0.0246867807478887	SE	ZDHHC20_chr13_-_SE_108711
108741	ENSG00000180776	ZDHHC20	chr13	-	0.22	1.06476769392288e-08	SE	ZDHHC20_chr13_-_SE_108741
108801	ENSG00000180964	TCEAL8	chrX	-	0.178	0	SE	TCEAL8_chrX_-_SE_108801
108936	ENSG00000159592	GPBP1L1	chr1	-	0.172	2.25747183611618e-10	SE	GPBP1L1_chr1_-_SE_108936
108938	ENSG00000159592	GPBP1L1	chr1	-	0.176	1.6543566329416e-06	SE	GPBP1L1_chr1_-_SE_108938
108964	ENSG00000248049	UBA6-AS1	chr4	+	-0.164	0.00570557562330068	SE	UBA6-AS1_chr4_+_SE_108964
109063	ENSG00000115020	PIKFYVE	chr2	+	0.125	0.00840555575785986	SE	PIKFYVE_chr2_+_SE_109063
109156	ENSG00000196459	TRAPPC2	chrX	-	0.167	1.62872407584071e-06	SE	TRAPPC2_chrX_-_SE_109156
109158	ENSG00000196459	TRAPPC2	chrX	-	0.147	2.66534282697846e-10	SE	TRAPPC2_chrX_-_SE_109158
109162	ENSG00000196459	TRAPPC2	chrX	-	-0.107	0.0118047444087906	SE	TRAPPC2_chrX_-_SE_109162
109223	ENSG00000054392	HHAT	chr1	+	-0.212	0.000323449855936899	SE	HHAT_chr1_+_SE_109223
109324	ENSG00000155329	ZCCHC10	chr5	-	0.217	0.00179178013278657	SE	ZCCHC10_chr5_-_SE_109324
109532	ENSG00000219626	FAM228B	chr2	+	0.393	0.000292463283040072	SE	FAM228B_chr2_+_SE_109532
109560	ENSG00000219626	FAM228B	chr2	+	-0.12	0.0466464069800369	SE	FAM228B_chr2_+_SE_109560
109563	ENSG00000219626	FAM228B	chr2	+	0.312	2.24541637681832e-05	SE	FAM228B_chr2_+_SE_109563
109585	ENSG00000219626	FAM228B	chr2	+	0.229	0.000786547454770236	SE	FAM228B_chr2_+_SE_109585
109593	ENSG00000219626	FAM228B	chr2	+	0.19	2.7825441952228e-06	SE	FAM228B_chr2_+_SE_109593
109795	ENSG00000093167	LRRFIP2	chr3	-	0.125	0	SE	LRRFIP2_chr3_-_SE_109795
109797	ENSG00000093167	LRRFIP2	chr3	-	-0.226	0.00379323734560954	SE	LRRFIP2_chr3_-_SE_109797
109850	ENSG00000189144	ZNF573	chr19	-	-0.322	0.0179446414534306	SE	ZNF573_chr19_-_SE_109850
109884	ENSG00000189144	ZNF573	chr19	-	0.233	0.000275921679484545	SE	ZNF573_chr19_-_SE_109884
109929	ENSG00000124508	BTN2A2	chr6	+	-0.281	0.000696241523512455	SE	BTN2A2_chr6_+_SE_109929
110122	ENSG00000143748	NVL	chr1	-	0.114	0.00394567984449583	SE	NVL_chr1_-_SE_110122
110147	ENSG00000223891	OSER1-DT	chr20	+	0.178	0.0031637477583589	SE	OSER1-DT_chr20_+_SE_110147
110272	ENSG00000154144	TBRG1	chr11	+	-0.112	5.08752998322501e-07	SE	TBRG1_chr11_+_SE_110272
110276	ENSG00000154144	TBRG1	chr11	+	0.166	0.000133641727457329	SE	TBRG1_chr11_+_SE_110276
110290	ENSG00000062194	GPBP1	chr5	+	0.172	0	SE	GPBP1_chr5_+_SE_110290
110401	ENSG00000239445	ST3GAL6-AS1	chr3	-	0.114	0.0107562641976927	SE	ST3GAL6-AS1_chr3_-_SE_110401
110406	ENSG00000239445	ST3GAL6-AS1	chr3	-	-0.297	0.0477017122014139	SE	ST3GAL6-AS1_chr3_-_SE_110406
110626	ENSG00000107077	KDM4C	chr9	+	0.146	8.84154382988092e-05	SE	KDM4C_chr9_+_SE_110626
110662	ENSG00000163947	ARHGEF3	chr3	-	-0.177	1.37071458164204e-07	SE	ARHGEF3_chr3_-_SE_110662
110888	ENSG00000168916	ZNF608	chr5	-	0.216	0.000147482486635046	SE	ZNF608_chr5_-_SE_110888
110918	ENSG00000176623	RMDN1	chr8	-	-0.377	2.35434603575891e-10	SE	RMDN1_chr8_-_SE_110918
110922	ENSG00000176623	RMDN1	chr8	-	0.192	5.82456451751862e-09	SE	RMDN1_chr8_-_SE_110922
110986	ENSG00000131374	TBC1D5	chr3	-	0.153	1.65834262676954e-10	SE	TBC1D5_chr3_-_SE_110986
111007	ENSG00000131374	TBC1D5	chr3	-	-0.238	0.00709218315887153	SE	TBC1D5_chr3_-_SE_111007
111052	ENSG00000131374	TBC1D5	chr3	-	-0.15	0.000868613246505581	SE	TBC1D5_chr3_-_SE_111052
111058	ENSG00000131374	TBC1D5	chr3	-	-0.141	0.0397336367385464	SE	TBC1D5_chr3_-_SE_111058
111062	ENSG00000131374	TBC1D5	chr3	-	-0.159	0.00464575852950379	SE	TBC1D5_chr3_-_SE_111062
111071	ENSG00000131374	TBC1D5	chr3	-	-0.169	0.00571376703153845	SE	TBC1D5_chr3_-_SE_111071
111079	ENSG00000131374	TBC1D5	chr3	-	-0.209	0.0110939127394836	SE	TBC1D5_chr3_-_SE_111079
111210	ENSG00000215883	CYB5RL	chr1	-	-0.26	3.52108164350243e-11	SE	CYB5RL_chr1_-_SE_111210
111236	ENSG00000198218	QRICH1	chr3	-	0.103	6.22412727928118e-10	SE	QRICH1_chr3_-_SE_111236
111320	ENSG00000179818	PCBP1-AS1	chr2	-	0.256	0.000153620371265253	SE	PCBP1-AS1_chr2_-_SE_111320
111431	ENSG00000179818	PCBP1-AS1	chr2	-	-0.152	0.000116211832352488	SE	PCBP1-AS1_chr2_-_SE_111431
111449	ENSG00000179818	PCBP1-AS1	chr2	-	-0.182	0.0184920809681669	SE	PCBP1-AS1_chr2_-_SE_111449
111456	ENSG00000179818	PCBP1-AS1	chr2	-	-0.193	0.0365549195823599	SE	PCBP1-AS1_chr2_-_SE_111456
111464	ENSG00000179818	PCBP1-AS1	chr2	-	-0.365	0.00403614157384134	SE	PCBP1-AS1_chr2_-_SE_111464
111468	ENSG00000179818	PCBP1-AS1	chr2	-	-0.374	0.00978388973393737	SE	PCBP1-AS1_chr2_-_SE_111468
111469	ENSG00000179818	PCBP1-AS1	chr2	-	-0.354	0.00600011617595564	SE	PCBP1-AS1_chr2_-_SE_111469
111717	ENSG00000104067	TJP1	chr15	-	-0.114	0.010139518405359	SE	TJP1_chr15_-_SE_111717
112011	ENSG00000116350	SRSF4	chr1	-	-0.114	6.87919456572796e-08	SE	SRSF4_chr1_-_SE_112011
112289	ENSG00000234741	GAS5	chr1	-	0.166	6.96164422553135e-07	SE	GAS5_chr1_-_SE_112289
112290	ENSG00000234741	GAS5	chr1	-	0.345	0	SE	GAS5_chr1_-_SE_112290
112350	ENSG00000234741	GAS5	chr1	-	-0.44	0.0373682555486105	SE	GAS5_chr1_-_SE_112350
112375	ENSG00000234741	GAS5	chr1	-	0.128	0.000431351141124204	SE	GAS5_chr1_-_SE_112375
112489	ENSG00000163393	SLC22A15	chr1	+	0.144	1.46350248804334e-05	SE	SLC22A15_chr1_+_SE_112489
112538	ENSG00000139631	CSAD	chr12	-	0.184	0.00340333381975366	SE	CSAD_chr12_-_SE_112538
112539	ENSG00000139631	CSAD	chr12	-	0.173	0.00314396657154882	SE	CSAD_chr12_-_SE_112539
112541	ENSG00000139631	CSAD	chr12	-	0.132	0.00685574592638859	SE	CSAD_chr12_-_SE_112541
112694	ENSG00000172785	CBWD1	chr9	-	0.531	4.53583115849109e-08	SE	CBWD1_chr9_-_SE_112694
112865	ENSG00000162434	JAK1	chr1	-	0.28	1.27242172769864e-06	SE	JAK1_chr1_-_SE_112865
113010	ENSG00000145730	PAM	chr5	+	-0.41	0	SE	PAM_chr5_+_SE_113010
113020	ENSG00000145730	PAM	chr5	+	0.185	0	SE	PAM_chr5_+_SE_113020
113021	ENSG00000145730	PAM	chr5	+	0.115	0	SE	PAM_chr5_+_SE_113021
113022	ENSG00000145730	PAM	chr5	+	0.156	0	SE	PAM_chr5_+_SE_113022
113142	ENSG00000055917	PUM2	chr2	-	0.483	4.73901598401054e-11	SE	PUM2_chr2_-_SE_113142
113166	ENSG00000116191	RALGPS2	chr1	+	-0.29	9.36014322819026e-05	SE	RALGPS2_chr1_+_SE_113166
113247	ENSG00000110455	ACCS	chr11	+	0.111	0.00298655453064983	SE	ACCS_chr11_+_SE_113247
113248	ENSG00000110455	ACCS	chr11	+	0.109	0.00941447519040404	SE	ACCS_chr11_+_SE_113248
113250	ENSG00000110455	ACCS	chr11	+	0.116	0.00306242908274046	SE	ACCS_chr11_+_SE_113250
113275	ENSG00000141380	SS18	chr18	-	0.583	2.56469593693856e-08	SE	SS18_chr18_-_SE_113275
113279	ENSG00000141380	SS18	chr18	-	0.591	1.91002079195764e-08	SE	SS18_chr18_-_SE_113279
113363	ENSG00000094841	UPRT	chrX	+	-0.153	9.5798763316339e-06	SE	UPRT_chrX_+_SE_113363
113469	ENSG00000139350	NEDD1	chr12	+	0.526	0	SE	NEDD1_chr12_+_SE_113469
113473	ENSG00000139350	NEDD1	chr12	+	0.345	0	SE	NEDD1_chr12_+_SE_113473
113474	ENSG00000139350	NEDD1	chr12	+	0.182	1.93103074046054e-06	SE	NEDD1_chr12_+_SE_113474
113558	ENSG00000058799	YIPF1	chr1	-	-0.19	2.73067086391273e-09	SE	YIPF1_chr1_-_SE_113558
113594	ENSG00000153029	MR1	chr1	+	0.182	1.19679433517459e-05	SE	MR1_chr1_+_SE_113594
113790	ENSG00000148019	CEP78	chr9	+	0.165	0.0172029548263305	SE	CEP78_chr9_+_SE_113790
113900	ENSG00000196417	ZNF765	chr19	+	-0.292	0.0420158675023882	SE	ZNF765_chr19_+_SE_113900
113933	ENSG00000107020	PLGRKT	chr9	-	-0.118	0.0306638694791481	SE	PLGRKT_chr9_-_SE_113933
113961	ENSG00000116754	SRSF11	chr1	+	-0.228	0	SE	SRSF11_chr1_+_SE_113961
114001	ENSG00000169991	IFFO2	chr1	-	0.123	2.3723783306249e-08	SE	IFFO2_chr1_-_SE_114001
114055	ENSG00000198860	TSEN15	chr1	+	0.458	0	SE	TSEN15_chr1_+_SE_114055
114057	ENSG00000198860	TSEN15	chr1	+	0.281	0	SE	TSEN15_chr1_+_SE_114057
114058	ENSG00000198860	TSEN15	chr1	+	0.345	3.83226303626574e-12	SE	TSEN15_chr1_+_SE_114058
114222	ENSG00000141027	NCOR1	chr17	-	0.153	0	SE	NCOR1_chr17_-_SE_114222
114384	ENSG00000151773	CCDC122	chr13	-	0.298	3.50079721572119e-07	SE	CCDC122_chr13_-_SE_114384
114385	ENSG00000151773	CCDC122	chr13	-	-0.149	0.0409570419248091	SE	CCDC122_chr13_-_SE_114385
114386	ENSG00000151773	CCDC122	chr13	-	-0.181	0.049248739678758	SE	CCDC122_chr13_-_SE_114386
114450	ENSG00000107372	ZFAND5	chr9	-	0.105	2.4000603092257e-12	SE	ZFAND5_chr9_-_SE_114450
114451	ENSG00000107372	ZFAND5	chr9	-	-0.124	0.0232384517731764	SE	ZFAND5_chr9_-_SE_114451
114530	ENSG00000131381	RBSN	chr3	-	0.298	2.32619691379283e-11	SE	RBSN_chr3_-_SE_114530
114714	ENSG00000198270	TMEM116	chr12	-	0.327	6.84574673269828e-05	SE	TMEM116_chr12_-_SE_114714
114784	ENSG00000161203	AP2M1	chr3	+	0.222	0	SE	AP2M1_chr3_+_SE_114784
114800	ENSG00000284024	HSPA14	chr10	+	0.151	5.79487411869486e-07	SE	HSPA14_chr10_+_SE_114800
114906	ENSG00000114316	USP4	chr3	-	0.149	0.00284340470145449	SE	USP4_chr3_-_SE_114906
115029	ENSG00000162819	BROX	chr1	+	-0.304	0.0293471988208371	SE	BROX_chr1_+_SE_115029
115285	ENSG00000196712	NF1	chr17	+	0.149	6.21236847128409e-09	SE	NF1_chr17_+_SE_115285
115317	ENSG00000048991	R3HDM1	chr2	+	-0.276	0.00626855507553026	SE	R3HDM1_chr2_+_SE_115317
115404	ENSG00000140939	NOL3	chr16	+	-0.242	0.000664040226511836	SE	NOL3_chr16_+_SE_115404
115448	ENSG00000152763	WDR78	chr1	-	0.17	1.35602455077523e-05	SE	WDR78_chr1_-_SE_115448
115615	ENSG00000040275	SPDL1	chr5	+	0.109	0.00596776741061947	SE	SPDL1_chr5_+_SE_115615
115742	ENSG00000168385	SEPTIN2	chr2	+	0.14	0.0045498792070801	SE	SEPTIN2_chr2_+_SE_115742
115838	ENSG00000227671	AL390728.4	chr1	-	0.179	1.33059693851908e-08	SE	AL390728.4_chr1_-_SE_115838
115902	ENSG00000172831	CES2	chr16	+	-0.11	1.2638773669321e-05	SE	CES2_chr16_+_SE_115902
115904	ENSG00000172831	CES2	chr16	+	-0.185	0.000655572445925766	SE	CES2_chr16_+_SE_115904
115940	ENSG00000181929	PRKAG1	chr12	-	0.11	1.97228742343535e-06	SE	PRKAG1_chr12_-_SE_115940
116078	ENSG00000182628	SKA2	chr17	-	-0.146	0.00256531369523281	SE	SKA2_chr17_-_SE_116078
116079	ENSG00000182628	SKA2	chr17	-	-0.122	3.13343831157113e-05	SE	SKA2_chr17_-_SE_116079
116312	ENSG00000127483	HP1BP3	chr1	-	0.175	5.5990549585983e-06	SE	HP1BP3_chr1_-_SE_116312
116313	ENSG00000127483	HP1BP3	chr1	-	0.137	1.51850535387232e-05	SE	HP1BP3_chr1_-_SE_116313
116418	ENSG00000113391	FAM172A	chr5	-	-0.148	0.00508234193648252	SE	FAM172A_chr5_-_SE_116418
116603	ENSG00000138380	CARF	chr2	+	0.225	0.0259869478654672	SE	CARF_chr2_+_SE_116603
116713	ENSG00000115392	FANCL	chr2	-	0.101	0.00497926467864861	SE	FANCL_chr2_-_SE_116713
116927	ENSG00000001167	NFYA	chr6	+	0.323	0	SE	NFYA_chr6_+_SE_116927
117065	ENSG00000217128	FNIP1	chr5	-	-0.155	0	SE	FNIP1_chr5_-_SE_117065
117100	ENSG00000198945	L3MBTL3	chr6	+	0.359	8.6606075787554e-07	SE	L3MBTL3_chr6_+_SE_117100
117430	ENSG00000172775	PSME3IP1	chr16	-	0.569	0	SE	PSME3IP1_chr16_-_SE_117430
117431	ENSG00000172775	PSME3IP1	chr16	-	0.3	0.000810378463821731	SE	PSME3IP1_chr16_-_SE_117431
117432	ENSG00000172775	PSME3IP1	chr16	-	0.516	2.41030592797365e-07	SE	PSME3IP1_chr16_-_SE_117432
117434	ENSG00000172775	PSME3IP1	chr16	-	0.352	5.46429772444685e-08	SE	PSME3IP1_chr16_-_SE_117434
117437	ENSG00000172775	PSME3IP1	chr16	-	0.129	0	SE	PSME3IP1_chr16_-_SE_117437
117438	ENSG00000172775	PSME3IP1	chr16	-	0.312	9.77883651303757e-10	SE	PSME3IP1_chr16_-_SE_117438
117439	ENSG00000172775	PSME3IP1	chr16	-	0.239	3.83389087491452e-05	SE	PSME3IP1_chr16_-_SE_117439
117443	ENSG00000172775	PSME3IP1	chr16	-	0.107	0.0004623526651371	SE	PSME3IP1_chr16_-_SE_117443
117447	ENSG00000172775	PSME3IP1	chr16	-	-0.178	0.0476886506791472	SE	PSME3IP1_chr16_-_SE_117447
117467	ENSG00000172775	PSME3IP1	chr16	-	-0.197	0.040071312217228	SE	PSME3IP1_chr16_-_SE_117467
117468	ENSG00000172775	PSME3IP1	chr16	-	-0.38	0.000666284198208832	SE	PSME3IP1_chr16_-_SE_117468
117470	ENSG00000172775	PSME3IP1	chr16	-	0.204	0.03229884018526	SE	PSME3IP1_chr16_-_SE_117470
117475	ENSG00000172775	PSME3IP1	chr16	-	-0.384	6.15185361464758e-05	SE	PSME3IP1_chr16_-_SE_117475
117476	ENSG00000172775	PSME3IP1	chr16	-	0.231	0.0233131545419009	SE	PSME3IP1_chr16_-_SE_117476
117584	ENSG00000183647	ZNF530	chr19	+	-0.286	3.20086157295371e-10	SE	ZNF530_chr19_+_SE_117584
117669	ENSG00000269001	AC092070.2	chr19	+	0.2	0.00650734121720528	SE	AC092070.2_chr19_+_SE_117669
117701	ENSG00000136643	RPS6KC1	chr1	+	0.111	0.000285769066974753	SE	RPS6KC1_chr1_+_SE_117701
117989	ENSG00000278610	AC093152.1	chr1	+	0.296	0.00128769258581134	SE	AC093152.1_chr1_+_SE_117989
118241	ENSG00000197965	MPZL1	chr1	+	-0.249	0.00138810511184954	SE	MPZL1_chr1_+_SE_118241
118266	ENSG00000135164	DMTF1	chr7	+	0.145	6.6266780452063e-08	SE	DMTF1_chr7_+_SE_118266
118302	ENSG00000143815	LBR	chr1	-	0.154	6.66328284524529e-05	SE	LBR_chr1_-_SE_118302
118337	ENSG00000106692	FKTN	chr9	+	-0.108	7.06359858629239e-05	SE	FKTN_chr9_+_SE_118337
118341	ENSG00000106692	FKTN	chr9	+	-0.152	1.68274572424911e-08	SE	FKTN_chr9_+_SE_118341
118352	ENSG00000135541	AHI1	chr6	-	-0.143	0.00668253225583524	SE	AHI1_chr6_-_SE_118352
118357	ENSG00000135541	AHI1	chr6	-	-0.129	0.0252671797447782	SE	AHI1_chr6_-_SE_118357
118560	ENSG00000122481	RWDD3	chr1	+	0.115	6.71086659250923e-06	SE	RWDD3_chr1_+_SE_118560
118562	ENSG00000122481	RWDD3	chr1	+	0.231	0.0402715302655643	SE	RWDD3_chr1_+_SE_118562
118771	ENSG00000162999	DUSP19	chr2	+	-0.12	2.14873921564621e-06	SE	DUSP19_chr2_+_SE_118771
118780	ENSG00000175764	TTLL11	chr9	-	0.261	0.0106177244568826	SE	TTLL11_chr9_-_SE_118780
118927	ENSG00000223745	CCDC18-AS1	chr1	-	-0.2	0.0100973867832024	SE	CCDC18-AS1_chr1_-_SE_118927
118952	ENSG00000223745	CCDC18-AS1	chr1	-	0.375	4.06570588913686e-05	SE	CCDC18-AS1_chr1_-_SE_118952
118972	ENSG00000223745	CCDC18-AS1	chr1	-	0.169	0.000351154792681153	SE	CCDC18-AS1_chr1_-_SE_118972
119003	ENSG00000223745	CCDC18-AS1	chr1	-	0.179	0.000152081032986736	SE	CCDC18-AS1_chr1_-_SE_119003
119009	ENSG00000223745	CCDC18-AS1	chr1	-	0.139	8.47998024621522e-05	SE	CCDC18-AS1_chr1_-_SE_119009
119092	ENSG00000198700	IPO9	chr1	+	-0.171	0	SE	IPO9_chr1_+_SE_119092
119252	ENSG00000142330	CAPN10	chr2	+	-0.149	0.000511241715716433	SE	CAPN10_chr2_+_SE_119252
119258	ENSG00000142330	CAPN10	chr2	+	0.157	3.66013896198602e-05	SE	CAPN10_chr2_+_SE_119258
119260	ENSG00000142330	CAPN10	chr2	+	0.184	0.000435709569935944	SE	CAPN10_chr2_+_SE_119260
119455	ENSG00000119383	PTPA	chr9	+	-0.272	0.000502918099348147	SE	PTPA_chr9_+_SE_119455
119456	ENSG00000119383	PTPA	chr9	+	-0.102	0	SE	PTPA_chr9_+_SE_119456
119535	ENSG00000106462	EZH2	chr7	-	-0.169	0.0197798954606955	SE	EZH2_chr7_-_SE_119535
119614	ENSG00000185379	RAD51D	chr17	-	-0.168	0.00584593477586741	SE	RAD51D_chr17_-_SE_119614
119628	ENSG00000162542	TMCO4	chr1	-	-0.129	0.00139180999188362	SE	TMCO4_chr1_-_SE_119628
119742	ENSG00000059588	TARBP1	chr1	-	-0.119	0.000709256667136548	SE	TARBP1_chr1_-_SE_119742
119800	ENSG00000197021	CXorf40B	chrX	-	-0.423	0	SE	CXorf40B_chrX_-_SE_119800
119929	ENSG00000033867	SLC4A7	chr3	-	0.236	0	SE	SLC4A7_chr3_-_SE_119929
119989	ENSG00000121022	COPS5	chr8	-	-0.226	7.93415583382156e-07	SE	COPS5_chr8_-_SE_119989
120109	ENSG00000197956	S100A6	chr1	-	0.128	2.73702582973475e-05	SE	S100A6_chr1_-_SE_120109
120110	ENSG00000161791	FMNL3	chr12	-	0.25	0	SE	FMNL3_chr12_-_SE_120110
120114	ENSG00000161791	FMNL3	chr12	-	0.294	1.93394718339469e-07	SE	FMNL3_chr12_-_SE_120114
120157	ENSG00000150627	WDR17	chr4	+	-0.117	0.00395164453699541	SE	WDR17_chr4_+_SE_120157
120209	ENSG00000118260	CREB1	chr2	+	0.186	6.58095990145215e-10	SE	CREB1_chr2_+_SE_120209
120216	ENSG00000118260	CREB1	chr2	+	-0.286	1.63027402069628e-08	SE	CREB1_chr2_+_SE_120216
120279	ENSG00000162735	PEX19	chr1	-	0.308	0	SE	PEX19_chr1_-_SE_120279
120315	ENSG00000163684	RPP14	chr3	+	0.263	1.16792083864784e-05	SE	RPP14_chr3_+_SE_120315
120317	ENSG00000163684	RPP14	chr3	+	0.176	0.00921097837259072	SE	RPP14_chr3_+_SE_120317
120318	ENSG00000163684	RPP14	chr3	+	0.246	3.10513974190867e-08	SE	RPP14_chr3_+_SE_120318
120358	ENSG00000203666	EFCAB2	chr1	+	-0.115	0.0404769234478739	SE	EFCAB2_chr1_+_SE_120358
120540	ENSG00000031823	RANBP3	chr19	-	-0.277	3.4340737034159e-06	SE	RANBP3_chr19_-_SE_120540
120580	ENSG00000123636	BAZ2B	chr2	-	0.394	0	SE	BAZ2B_chr2_-_SE_120580
120589	ENSG00000123636	BAZ2B	chr2	-	-0.131	0.0485694551784368	SE	BAZ2B_chr2_-_SE_120589
120674	ENSG00000035115	SH3YL1	chr2	-	0.18	6.72158836976317e-06	SE	SH3YL1_chr2_-_SE_120674
120702	ENSG00000035115	SH3YL1	chr2	-	0.858	0	SE	SH3YL1_chr2_-_SE_120702
120839	ENSG00000101955	SRPX	chrX	-	0.119	3.32132625721609e-06	SE	SRPX_chrX_-_SE_120839
120844	ENSG00000240344	PPIL3	chr2	-	0.169	0.00477099248671159	SE	PPIL3_chr2_-_SE_120844
120845	ENSG00000240344	PPIL3	chr2	-	0.17	0.0401318907623466	SE	PPIL3_chr2_-_SE_120845
120867	ENSG00000125485	DDX31	chr9	-	-0.17	4.90051371995429e-08	SE	DDX31_chr9_-_SE_120867
120939	ENSG00000087884	AAMDC	chr11	+	0.131	3.18221188086091e-05	SE	AAMDC_chr11_+_SE_120939
120944	ENSG00000087884	AAMDC	chr11	+	-0.395	6.84367658823951e-07	SE	AAMDC_chr11_+_SE_120944
120970	ENSG00000232656	IDI2-AS1	chr10	+	0.133	0.000584517960499242	SE	IDI2-AS1_chr10_+_SE_120970
121103	ENSG00000159433	STARD9	chr15	+	0.184	7.64210247414209e-05	SE	STARD9_chr15_+_SE_121103
121174	ENSG00000172840	PDP2	chr16	+	0.372	0.0376701548061211	SE	PDP2_chr16_+_SE_121174
121202	ENSG00000149925	ALDOA	chr16	+	0.29	0	SE	ALDOA_chr16_+_SE_121202
121279	ENSG00000138640	FAM13A	chr4	-	-0.123	0.00317862122923337	SE	FAM13A_chr4_-_SE_121279
121455	ENSG00000214293	APTR	chr7	-	-0.114	0.000157497661333284	SE	APTR_chr7_-_SE_121455
121552	ENSG00000154328	NEIL2	chr8	+	0.102	0.00374510846353935	SE	NEIL2_chr8_+_SE_121552
121566	ENSG00000100890	PRORP	chr14	+	0.183	3.91109800611742e-05	SE	PRORP_chr14_+_SE_121566
121572	ENSG00000168958	MFF	chr2	+	0.118	2.18530483812059e-07	SE	MFF_chr2_+_SE_121572
121596	ENSG00000168958	MFF	chr2	+	0.208	0.00783629786887618	SE	MFF_chr2_+_SE_121596
121598	ENSG00000168958	MFF	chr2	+	0.121	0.0123412885374669	SE	MFF_chr2_+_SE_121598
121600	ENSG00000168958	MFF	chr2	+	0.196	3.23773867033609e-05	SE	MFF_chr2_+_SE_121600
121805	ENSG00000050426	LETMD1	chr12	+	0.178	0.0145048740393573	SE	LETMD1_chr12_+_SE_121805
121817	ENSG00000050426	LETMD1	chr12	+	0.18	7.22668504243745e-09	SE	LETMD1_chr12_+_SE_121817
121828	ENSG00000050426	LETMD1	chr12	+	0.118	2.24754129372814e-06	SE	LETMD1_chr12_+_SE_121828
121830	ENSG00000050426	LETMD1	chr12	+	0.179	0.033486591897603	SE	LETMD1_chr12_+_SE_121830
121836	ENSG00000050426	LETMD1	chr12	+	0.179	0.0367716528020798	SE	LETMD1_chr12_+_SE_121836
121848	ENSG00000050426	LETMD1	chr12	+	0.131	7.89762766095815e-10	SE	LETMD1_chr12_+_SE_121848
121873	ENSG00000133678	TMEM254	chr10	+	0.986	0	SE	TMEM254_chr10_+_SE_121873
121877	ENSG00000133678	TMEM254	chr10	+	0.124	1.83184756024082e-05	SE	TMEM254_chr10_+_SE_121877
121915	ENSG00000237441	RGL2	chr6	-	-0.173	0.0276709099956964	SE	RGL2_chr6_-_SE_121915
121916	ENSG00000237441	RGL2	chr6	-	-0.142	0	SE	RGL2_chr6_-_SE_121916
121958	ENSG00000170802	FOXN2	chr2	+	-0.139	0.00149344903525894	SE	FOXN2_chr2_+_SE_121958
122348	ENSG00000179409	GEMIN4	chr17	-	-0.141	1.12481692326773e-08	SE	GEMIN4_chr17_-_SE_122348
122361	ENSG00000095321	CRAT	chr9	-	-0.22	1.29251359429243e-05	SE	CRAT_chr9_-_SE_122361
122453	ENSG00000123552	USP45	chr6	-	0.193	3.0447363594228e-05	SE	USP45_chr6_-_SE_122453
122455	ENSG00000123552	USP45	chr6	-	0.199	0.00561097184996632	SE	USP45_chr6_-_SE_122455
122523	ENSG00000138101	DTNB	chr2	-	-0.122	0.0181859801428371	SE	DTNB_chr2_-_SE_122523
122525	ENSG00000138101	DTNB	chr2	-	-0.122	0.0275921058989904	SE	DTNB_chr2_-_SE_122525
122571	ENSG00000167522	ANKRD11	chr16	-	-0.127	7.88467275059361e-05	SE	ANKRD11_chr16_-_SE_122571
122572	ENSG00000167522	ANKRD11	chr16	-	-0.117	7.41077182901177e-06	SE	ANKRD11_chr16_-_SE_122572
122622	ENSG00000154380	ENAH	chr1	-	-0.165	0	SE	ENAH_chr1_-_SE_122622
122743	ENSG00000168237	GLYCTK	chr3	+	0.132	0.00534051610804002	SE	GLYCTK_chr3_+_SE_122743
122880	ENSG00000075413	MARK3	chr14	+	0.279	1.47171143172382e-06	SE	MARK3_chr14_+_SE_122880
122883	ENSG00000075413	MARK3	chr14	+	-0.159	7.65876692267354e-07	SE	MARK3_chr14_+_SE_122883
122916	ENSG00000115204	MPV17	chr2	-	-0.112	0.0288168614930127	SE	MPV17_chr2_-_SE_122916
123001	ENSG00000166444	DENND2B	chr11	-	-0.383	0.000316494101123875	SE	DENND2B_chr11_-_SE_123001
123016	ENSG00000243943	ZNF512	chr2	+	0.198	0.000270066713469299	SE	ZNF512_chr2_+_SE_123016
123017	ENSG00000243943	ZNF512	chr2	+	0.188	1.31263899061035e-06	SE	ZNF512_chr2_+_SE_123017
123084	ENSG00000068001	HYAL2	chr3	-	0.439	0	SE	HYAL2_chr3_-_SE_123084
123188	ENSG00000122545	SEPTIN7	chr7	+	-0.255	0.00731069058845925	SE	SEPTIN7_chr7_+_SE_123188
123303	ENSG00000151576	QTRT2	chr3	+	0.121	0.0349107985860569	SE	QTRT2_chr3_+_SE_123303
123305	ENSG00000151576	QTRT2	chr3	+	0.21	3.02945433264352e-08	SE	QTRT2_chr3_+_SE_123305
123314	ENSG00000151576	QTRT2	chr3	+	0.121	1.10845953773385e-09	SE	QTRT2_chr3_+_SE_123314
123333	ENSG00000221978	CCNL2	chr1	-	-0.119	0.0439958397273719	SE	CCNL2_chr1_-_SE_123333
123370	ENSG00000172954	LCLAT1	chr2	+	-0.177	3.04242670790693e-10	SE	LCLAT1_chr2_+_SE_123370
123376	ENSG00000103995	CEP152	chr15	-	-0.196	0.000458045801597213	SE	CEP152_chr15_-_SE_123376
123416	ENSG00000234608	MAPKAPK5-AS1	chr12	-	0.148	0.0405007009153124	SE	MAPKAPK5-AS1_chr12_-_SE_123416
123417	ENSG00000234608	MAPKAPK5-AS1	chr12	-	0.201	0.000581207655172832	SE	MAPKAPK5-AS1_chr12_-_SE_123417
123452	ENSG00000021574	SPAST	chr2	+	-0.177	0.000603952109140037	SE	SPAST_chr2_+_SE_123452
123512	ENSG00000171603	CLSTN1	chr1	-	0.38	0	SE	CLSTN1_chr1_-_SE_123512
123518	ENSG00000171603	CLSTN1	chr1	-	0.311	2.73596446651663e-06	SE	CLSTN1_chr1_-_SE_123518
123594	ENSG00000163743	RCHY1	chr4	-	0.115	0.000235811548165985	SE	RCHY1_chr4_-_SE_123594
124013	ENSG00000286156	AC026273.1	chr2	-	0.123	0.00541034692623623	SE	AC026273.1_chr2_-_SE_124013
124093	ENSG00000011566	MAP4K3	chr2	-	0.174	0.000481406417062299	SE	MAP4K3_chr2_-_SE_124093
124150	ENSG00000109332	UBE2D3	chr4	-	0.316	0	SE	UBE2D3_chr4_-_SE_124150
124473	ENSG00000082898	XPO1	chr2	-	-0.111	2.02476423114686e-06	SE	XPO1_chr2_-_SE_124473
124559	ENSG00000115970	THADA	chr2	-	0.112	2.22654623077226e-08	SE	THADA_chr2_-_SE_124559
124578	ENSG00000198715	GLMP	chr1	-	0.162	0	SE	GLMP_chr1_-_SE_124578
124579	ENSG00000198715	GLMP	chr1	-	0.106	0	SE	GLMP_chr1_-_SE_124579
124582	ENSG00000198715	GLMP	chr1	-	-0.198	9.27279883833758e-07	SE	GLMP_chr1_-_SE_124582
124629	ENSG00000065802	ASB1	chr2	+	-0.106	2.71180123071326e-14	SE	ASB1_chr2_+_SE_124629
124706	ENSG00000171132	PRKCE	chr2	+	-0.156	4.51386215583074e-12	SE	PRKCE_chr2_+_SE_124706
124750	ENSG00000116747	RO60	chr1	+	0.33	9.77291616239876e-06	SE	RO60_chr1_+_SE_124750
124780	ENSG00000068724	TTC7A	chr2	+	0.5	4.35655271149244e-09	SE	TTC7A_chr2_+_SE_124780
124958	ENSG00000205133	TRIQK	chr8	-	-0.123	0.0380683586929825	SE	TRIQK_chr8_-_SE_124958
125052	ENSG00000104756	KCTD9	chr8	-	0.117	1.34685651210813e-08	SE	KCTD9_chr8_-_SE_125052
125053	ENSG00000104756	KCTD9	chr8	-	0.124	5.13502934879914e-06	SE	KCTD9_chr8_-_SE_125053
125056	ENSG00000104756	KCTD9	chr8	-	0.124	4.25149237781302e-06	SE	KCTD9_chr8_-_SE_125056
125091	ENSG00000242086	MUC20-OT1	chr3	+	0.107	0.000104600572334222	SE	MUC20-OT1_chr3_+_SE_125091
125418	ENSG00000144320	LNPK	chr2	-	-0.284	0.00474573606126343	SE	LNPK_chr2_-_SE_125418
125444	ENSG00000100697	DICER1	chr14	-	0.125	0	SE	DICER1_chr14_-_SE_125444
125525	ENSG00000151575	TEX9	chr15	+	0.125	0.000646268868034006	SE	TEX9_chr15_+_SE_125525
125537	ENSG00000151575	TEX9	chr15	+	0.124	0.000205830881138391	SE	TEX9_chr15_+_SE_125537
125630	ENSG00000058453	CROCC	chr1	+	-0.155	7.8650443634698e-09	SE	CROCC_chr1_+_SE_125630
125633	ENSG00000058453	CROCC	chr1	+	-0.13	2.11339890032194e-09	SE	CROCC_chr1_+_SE_125633
125635	ENSG00000058453	CROCC	chr1	+	-0.138	4.81635862753345e-13	SE	CROCC_chr1_+_SE_125635
125651	ENSG00000162929	KIAA1841	chr2	+	0.122	0.00190730280583666	SE	KIAA1841_chr2_+_SE_125651
125666	ENSG00000162929	KIAA1841	chr2	+	0.206	1.4200737873217e-07	SE	KIAA1841_chr2_+_SE_125666
125930	ENSG00000114956	DGUOK	chr2	+	-0.124	5.67186074667628e-05	SE	DGUOK_chr2_+_SE_125930
126062	ENSG00000117143	UAP1	chr1	+	-0.187	5.22235683620589e-05	SE	UAP1_chr1_+_SE_126062
126134	ENSG00000116001	TIA1	chr2	-	-0.181	0.0362822855200906	SE	TIA1_chr2_-_SE_126134
126317	ENSG00000152133	GPATCH11	chr2	+	0.234	8.47283535403951e-06	SE	GPATCH11_chr2_+_SE_126317
126328	ENSG00000143252	SDHC	chr1	+	0.223	0	SE	SDHC_chr1_+_SE_126328
126348	ENSG00000164576	SAP30L	chr5	+	0.152	0	SE	SAP30L_chr5_+_SE_126348
126349	ENSG00000164576	SAP30L	chr5	+	0.166	2.73715721685742e-13	SE	SAP30L_chr5_+_SE_126349
126391	ENSG00000039560	RAI14	chr5	+	-0.182	0.00105797960563049	SE	RAI14_chr5_+_SE_126391
126441	ENSG00000163170	BOLA3	chr2	-	0.159	4.95633697368179e-07	SE	BOLA3_chr2_-_SE_126441
126463	ENSG00000104447	TRPS1	chr8	-	0.259	0.00572099531946988	SE	TRPS1_chr8_-_SE_126463
126491	ENSG00000146463	ZMYM4	chr1	+	0.15	0.00354874367707132	SE	ZMYM4_chr1_+_SE_126491
126681	ENSG00000090006	LTBP4	chr19	+	-0.232	0.0137999383236005	SE	LTBP4_chr19_+_SE_126681
126794	ENSG00000112972	HMGCS1	chr5	-	0.243	0	SE	HMGCS1_chr5_-_SE_126794
126847	ENSG00000173402	DAG1	chr3	+	-0.351	0.0415782140237884	SE	DAG1_chr3_+_SE_126847
127356	ENSG00000181396	OGFOD3	chr17	-	-0.174	0.000103401045569542	SE	OGFOD3_chr17_-_SE_127356
127660	ENSG00000154263	ABCA10	chr17	-	-0.275	3.65008615877952e-08	SE	ABCA10_chr17_-_SE_127660
127817	ENSG00000142494	SLC47A1	chr17	+	0.174	0.0047653721746206	SE	SLC47A1_chr17_+_SE_127817
127876	ENSG00000205937	RNPS1	chr16	-	-0.169	9.71987041119353e-12	SE	RNPS1_chr16_-_SE_127876
128057	ENSG00000135976	ANKRD36	chr2	+	-0.44	0.00150309987432926	SE	ANKRD36_chr2_+_SE_128057
128268	ENSG00000185090	MANEAL	chr1	+	-0.143	0.0388537323535578	SE	MANEAL_chr1_+_SE_128268
128618	ENSG00000168003	SLC3A2	chr11	+	-0.184	0.000305034057603922	SE	SLC3A2_chr11_+_SE_128618
128656	ENSG00000116641	DOCK7	chr1	-	-0.13	0	SE	DOCK7_chr1_-_SE_128656
128902	ENSG00000078487	ZCWPW1	chr7	-	-0.294	5.0299525886868e-05	SE	ZCWPW1_chr7_-_SE_128902
128921	ENSG00000078487	ZCWPW1	chr7	-	0.145	0.000210849969460147	SE	ZCWPW1_chr7_-_SE_128921
128923	ENSG00000078487	ZCWPW1	chr7	-	0.142	0.000219338694683848	SE	ZCWPW1_chr7_-_SE_128923
129066	ENSG00000203326	ZNF525	chr19	+	0.123	3.88841800482928e-05	SE	ZNF525_chr19_+_SE_129066
129101	ENSG00000181381	DDX60L	chr4	-	0.21	0.00115768010391273	SE	DDX60L_chr4_-_SE_129101
129102	ENSG00000181381	DDX60L	chr4	-	0.125	8.24483429790214e-05	SE	DDX60L_chr4_-_SE_129102
129339	ENSG00000164118	CEP44	chr4	+	0.157	0.00016638443634179	SE	CEP44_chr4_+_SE_129339
129388	ENSG00000248235	AC037459.1	chr8	+	-0.142	0.00349213033008995	SE	AC037459.1_chr8_+_SE_129388
129401	ENSG00000173517	PEAK1	chr15	-	0.14	0.04694450483427	SE	PEAK1_chr15_-_SE_129401
129535	ENSG00000143537	ADAM15	chr1	+	-0.138	0	SE	ADAM15_chr1_+_SE_129535
129539	ENSG00000143537	ADAM15	chr1	+	-0.119	0	SE	ADAM15_chr1_+_SE_129539
129544	ENSG00000143537	ADAM15	chr1	+	-0.355	0	SE	ADAM15_chr1_+_SE_129544
129548	ENSG00000143537	ADAM15	chr1	+	-0.154	0	SE	ADAM15_chr1_+_SE_129548
129583	ENSG00000144040	SFXN5	chr2	-	-0.117	2.24754129372814e-06	SE	SFXN5_chr2_-_SE_129583
129584	ENSG00000144040	SFXN5	chr2	-	-0.193	1.4322520957851e-06	SE	SFXN5_chr2_-_SE_129584
129799	ENSG00000111554	MDM1	chr12	-	0.157	0.019775910497978	SE	MDM1_chr12_-_SE_129799
129895	ENSG00000004534	RBM6	chr3	+	-0.111	6.87618034305122e-07	SE	RBM6_chr3_+_SE_129895
129903	ENSG00000004534	RBM6	chr3	+	0.112	0.0255460712870917	SE	RBM6_chr3_+_SE_129903
129953	ENSG00000066322	ELOVL1	chr1	-	0.12	0	SE	ELOVL1_chr1_-_SE_129953
129956	ENSG00000066322	ELOVL1	chr1	-	-0.751	0	SE	ELOVL1_chr1_-_SE_129956
129957	ENSG00000066322	ELOVL1	chr1	-	-0.468	0	SE	ELOVL1_chr1_-_SE_129957
129959	ENSG00000066322	ELOVL1	chr1	-	-0.467	0	SE	ELOVL1_chr1_-_SE_129959
130011	ENSG00000132740	IGHMBP2	chr11	+	-0.135	0.000110950059985974	SE	IGHMBP2_chr11_+_SE_130011
130455	ENSG00000197375	SLC22A5	chr5	+	0.134	4.37121285781287e-06	SE	SLC22A5_chr5_+_SE_130455
130456	ENSG00000197375	SLC22A5	chr5	+	0.202	7.76360494033518e-06	SE	SLC22A5_chr5_+_SE_130456
130460	ENSG00000101187	SLCO4A1	chr20	+	0.224	7.57355629873217e-05	SE	SLCO4A1_chr20_+_SE_130460
130465	ENSG00000101187	SLCO4A1	chr20	+	0.149	0.0362797546249001	SE	SLCO4A1_chr20_+_SE_130465
130582	ENSG00000124275	MTRR	chr5	+	0.198	0.000368539769218285	SE	MTRR_chr5_+_SE_130582
130814	ENSG00000167107	ACSF2	chr17	+	0.295	0	SE	ACSF2_chr17_+_SE_130814
130815	ENSG00000167107	ACSF2	chr17	+	0.149	0	SE	ACSF2_chr17_+_SE_130815
130823	ENSG00000167107	ACSF2	chr17	+	-0.109	5.23334027310939e-06	SE	ACSF2_chr17_+_SE_130823
130882	ENSG00000186260	MRTFB	chr16	+	-0.179	0.00318823222810737	SE	MRTFB_chr16_+_SE_130882
130973	ENSG00000182165	TP53TG1	chr7	-	0.263	3.64952495106745e-10	SE	TP53TG1_chr7_-_SE_130973
130974	ENSG00000198538	ZNF28	chr19	-	0.366	4.03798592815417e-05	SE	ZNF28_chr19_-_SE_130974
130975	ENSG00000198538	ZNF28	chr19	-	0.378	3.06408368331435e-05	SE	ZNF28_chr19_-_SE_130975
130996	ENSG00000198467	TPM2	chr9	-	-0.137	0.000715230043186795	SE	TPM2_chr9_-_SE_130996
131179	ENSG00000187778	MCRS1	chr12	-	0.423	0.000224815831811077	SE	MCRS1_chr12_-_SE_131179
131225	ENSG00000113360	DROSHA	chr5	-	0.125	0.00015310679644756	SE	DROSHA_chr5_-_SE_131225
131244	ENSG00000133401	PDZD2	chr5	+	0.247	1.30350264293226e-06	SE	PDZD2_chr5_+_SE_131244
131286	ENSG00000115760	BIRC6	chr2	+	-0.238	1.31807917550503e-12	SE	BIRC6_chr2_+_SE_131286
131402	ENSG00000056097	ZFR	chr5	-	0.106	0	SE	ZFR_chr5_-_SE_131402
131422	ENSG00000271147	ARMCX5-GPRASP2	chrX	+	0.236	1.56511073176304e-07	SE	ARMCX5-GPRASP2_chrX_+_SE_131422
131438	ENSG00000271147	ARMCX5-GPRASP2	chrX	+	-0.281	0.000124903787434565	SE	ARMCX5-GPRASP2_chrX_+_SE_131438
131480	ENSG00000134058	CDK7	chr5	+	0.118	7.86628751598546e-09	SE	CDK7_chr5_+_SE_131480
131572	ENSG00000113456	RAD1	chr5	-	0.141	2.44852933092474e-05	SE	RAD1_chr5_-_SE_131572
131583	ENSG00000174652	ZNF266	chr19	-	0.106	0.00271287491525131	SE	ZNF266_chr19_-_SE_131583
131589	ENSG00000174652	ZNF266	chr19	-	0.226	4.80164264055245e-08	SE	ZNF266_chr19_-_SE_131589
131593	ENSG00000174652	ZNF266	chr19	-	0.219	8.70929142742678e-08	SE	ZNF266_chr19_-_SE_131593
131599	ENSG00000174652	ZNF266	chr19	-	-0.232	0.00421210474046586	SE	ZNF266_chr19_-_SE_131599
131755	ENSG00000135392	DNAJC14	chr12	-	0.302	3.65761907167789e-09	SE	DNAJC14_chr12_-_SE_131755
131839	ENSG00000143740	SNAP47	chr1	+	0.299	2.93021664413017e-07	SE	SNAP47_chr1_+_SE_131839
132128	ENSG00000166352	C11orf74	chr11	+	-0.288	0	SE	C11orf74_chr11_+_SE_132128
132511	ENSG00000074964	ARHGEF10L	chr1	+	-0.386	4.28750213084151e-05	SE	ARHGEF10L_chr1_+_SE_132511
132544	ENSG00000029363	BCLAF1	chr6	-	0.231	2.67817424974634e-07	SE	BCLAF1_chr6_-_SE_132544
132560	ENSG00000134982	APC	chr5	+	0.19	0.000497751473296413	SE	APC_chr5_+_SE_132560
132598	ENSG00000067113	PLPP1	chr5	-	0.121	0.0185811501362937	SE	PLPP1_chr5_-_SE_132598
133495	ENSG00000277072	STAG3L2	chr7	-	0.171	0.000897197774093545	SE	STAG3L2_chr7_-_SE_133495
133708	ENSG00000160408	ST6GALNAC6	chr9	-	0.327	0	SE	ST6GALNAC6_chr9_-_SE_133708
133722	ENSG00000122008	POLK	chr5	+	-0.192	0.000931555506807055	SE	POLK_chr5_+_SE_133722
133857	ENSG00000204681	GABBR1	chr6	-	-0.197	7.94478099005949e-06	SE	GABBR1_chr6_-_SE_133857
133860	ENSG00000204681	GABBR1	chr6	-	-0.197	6.78851212374649e-06	SE	GABBR1_chr6_-_SE_133860
134130	ENSG00000177034	MTX3	chr5	-	0.14	3.20939117349865e-13	SE	MTX3_chr5_-_SE_134130
134374	ENSG00000197056	ZMYM1	chr1	+	0.182	0.0496549329209925	SE	ZMYM1_chr1_+_SE_134374
134376	ENSG00000197056	ZMYM1	chr1	+	0.317	2.09036187717817e-05	SE	ZMYM1_chr1_+_SE_134376
134428	ENSG00000263956	NBPF11	chr1	-	-0.217	0.0439958397273719	SE	NBPF11_chr1_-_SE_134428
134516	ENSG00000112078	KCTD20	chr6	+	-0.272	0.000785190447938928	SE	KCTD20_chr6_+_SE_134516
134517	ENSG00000112078	KCTD20	chr6	+	-0.306	0.00613693711367005	SE	KCTD20_chr6_+_SE_134517
134532	ENSG00000112078	KCTD20	chr6	+	0.114	0	SE	KCTD20_chr6_+_SE_134532
134537	ENSG00000112078	KCTD20	chr6	+	0.314	1.12672072409378e-06	SE	KCTD20_chr6_+_SE_134537
134654	ENSG00000134480	CCNH	chr5	-	0.178	0	SE	CCNH_chr5_-_SE_134654
134702	ENSG00000247828	TMEM161B-AS1	chr5	+	-0.242	0.0167564742698245	SE	TMEM161B-AS1_chr5_+_SE_134702
134703	ENSG00000247828	TMEM161B-AS1	chr5	+	-0.228	0.0495317854113906	SE	TMEM161B-AS1_chr5_+_SE_134703
134993	ENSG00000185261	KIAA0825	chr5	-	0.115	1.37809722163577e-05	SE	KIAA0825_chr5_-_SE_134993
135266	ENSG00000120860	WASHC3	chr12	-	0.169	0.00283680222476221	SE	WASHC3_chr12_-_SE_135266
135268	ENSG00000120860	WASHC3	chr12	-	0.233	2.16396150488494e-08	SE	WASHC3_chr12_-_SE_135268
135270	ENSG00000120860	WASHC3	chr12	-	0.37	0.0207380129023193	SE	WASHC3_chr12_-_SE_135270
135271	ENSG00000120860	WASHC3	chr12	-	-0.201	0.0156628815944634	SE	WASHC3_chr12_-_SE_135271
135608	ENSG00000104312	RIPK2	chr8	+	-0.157	0.00556062396869159	SE	RIPK2_chr8_+_SE_135608
135621	ENSG00000171634	BPTF	chr17	+	0.149	6.45614201596105e-05	SE	BPTF_chr17_+_SE_135621
135623	ENSG00000171634	BPTF	chr17	+	0.288	6.13361060047669e-06	SE	BPTF_chr17_+_SE_135623
135703	ENSG00000168214	RBPJ	chr4	+	-0.214	4.15157064445893e-11	SE	RBPJ_chr4_+_SE_135703
135705	ENSG00000168214	RBPJ	chr4	+	-0.235	1.68881569982446e-08	SE	RBPJ_chr4_+_SE_135705
135746	ENSG00000102078	SLC25A14	chrX	+	0.215	0.00847232535105613	SE	SLC25A14_chrX_+_SE_135746
135748	ENSG00000102078	SLC25A14	chrX	+	0.166	0.0042872855926549	SE	SLC25A14_chrX_+_SE_135748
136059	ENSG00000169592	INO80E	chr16	+	0.238	0.00577523248019611	SE	INO80E_chr16_+_SE_136059
136065	ENSG00000169592	INO80E	chr16	+	-0.19	5.81098959348346e-08	SE	INO80E_chr16_+_SE_136065
136087	ENSG00000174233	ADCY6	chr12	-	0.174	7.68455650969164e-05	SE	ADCY6_chr12_-_SE_136087
136095	ENSG00000174233	ADCY6	chr12	-	0.186	0.00244798282594327	SE	ADCY6_chr12_-_SE_136095
136139	ENSG00000197746	PSAP	chr10	-	-0.448	0	SE	PSAP_chr10_-_SE_136139
136557	ENSG00000085978	ATG16L1	chr2	+	0.286	0	SE	ATG16L1_chr2_+_SE_136557
136590	ENSG00000110446	SLC15A3	chr11	-	0.267	0.000891570093872337	SE	SLC15A3_chr11_-_SE_136590
136753	ENSG00000164615	CAMLG	chr5	+	0.198	0	SE	CAMLG_chr5_+_SE_136753
136754	ENSG00000164615	CAMLG	chr5	+	0.166	0	SE	CAMLG_chr5_+_SE_136754
136769	ENSG00000204576	PRR3	chr6	+	0.238	0.00161308568276296	SE	PRR3_chr6_+_SE_136769
136871	ENSG00000185917	SETD4	chr21	-	-0.141	0.000173963693614164	SE	SETD4_chr21_-_SE_136871
136944	ENSG00000188352	FOCAD	chr9	+	-0.174	0.00662811450024775	SE	FOCAD_chr9_+_SE_136944
137265	ENSG00000088986	DYNLL1	chr12	+	0.311	2.75234373278592e-05	SE	DYNLL1_chr12_+_SE_137265
137295	ENSG00000113068	PFDN1	chr5	-	-0.11	3.87632426644893e-09	SE	PFDN1_chr5_-_SE_137295
137349	ENSG00000131503	ANKHD1	chr5	+	0.399	0	SE	ANKHD1_chr5_+_SE_137349
137824	ENSG00000131504	DIAPH1	chr5	-	0.184	2.97186040235187e-13	SE	DIAPH1_chr5_-_SE_137824
137827	ENSG00000164620	RELL2	chr5	+	0.222	0.0232871124379327	SE	RELL2_chr5_+_SE_137827
137874	ENSG00000100281	HMGXB4	chr22	+	0.177	6.52886514001444e-07	SE	HMGXB4_chr22_+_SE_137874
137898	ENSG00000013561	RNF14	chr5	+	0.104	0	SE	RNF14_chr5_+_SE_137898
137919	ENSG00000135063	FAM189A2	chr9	+	-0.113	3.52840238215601e-05	SE	FAM189A2_chr9_+_SE_137919
138017	ENSG00000168765	GSTM4	chr1	+	0.182	2.18169194053647e-07	SE	GSTM4_chr1_+_SE_138017
138182	ENSG00000091009	RBM27	chr5	+	-0.117	0.00408160116549352	SE	RBM27_chr5_+_SE_138182
138242	ENSG00000116353	MECR	chr1	-	-0.111	0.0112696860715846	SE	MECR_chr1_-_SE_138242
138268	ENSG00000140750	ARHGAP17	chr16	-	0.398	2.35087652760674e-05	SE	ARHGAP17_chr16_-_SE_138268
138368	ENSG00000008086	CDKL5	chrX	+	-0.149	0.0206125686436349	SE	CDKL5_chrX_+_SE_138368
138533	ENSG00000130511	SSBP4	chr19	+	0.217	5.70735842129978e-08	SE	SSBP4_chr19_+_SE_138533
138723	ENSG00000134532	SOX5	chr12	-	-0.517	7.97273628394143e-07	SE	SOX5_chr12_-_SE_138723
138801	ENSG00000143742	SRP9	chr1	+	0.227	2.55430919659492e-10	SE	SRP9_chr1_+_SE_138801
138819	ENSG00000148335	NTMT1	chr9	+	-0.105	6.83250133943274e-05	SE	NTMT1_chr9_+_SE_138819
138859	ENSG00000055147	FAM114A2	chr5	-	0.129	0	SE	FAM114A2_chr5_-_SE_138859
138897	ENSG00000185619	PCGF3	chr4	+	-0.42	0	SE	PCGF3_chr4_+_SE_138897
138898	ENSG00000185619	PCGF3	chr4	+	-0.242	0	SE	PCGF3_chr4_+_SE_138898
139091	ENSG00000110921	MVK	chr12	+	0.178	2.29118107415016e-12	SE	MVK_chr12_+_SE_139091
139093	ENSG00000110921	MVK	chr12	+	0.201	7.79867340684568e-14	SE	MVK_chr12_+_SE_139093
139223	ENSG00000197555	SIPA1L1	chr14	+	-0.103	0.031353485496024	SE	SIPA1L1_chr14_+_SE_139223
139264	ENSG00000170234	PWWP2A	chr5	-	-0.271	9.1163409917247e-07	SE	PWWP2A_chr5_-_SE_139264
139265	ENSG00000170234	PWWP2A	chr5	-	-0.296	5.13502934879914e-06	SE	PWWP2A_chr5_-_SE_139265
139365	ENSG00000177697	CD151	chr11	+	0.224	2.71180123071326e-14	SE	CD151_chr11_+_SE_139365
139366	ENSG00000177697	CD151	chr11	+	0.274	0	SE	CD151_chr11_+_SE_139366
139367	ENSG00000177697	CD151	chr11	+	0.277	0	SE	CD151_chr11_+_SE_139367
139381	ENSG00000072571	HMMR	chr5	+	0.271	0.0253563790414431	SE	HMMR_chr5_+_SE_139381
[truncated: 9,222 more rows]
