# Supplementary material for: Transcriptome-wide decoding the roles of aberrant splicing in melanoma MAPK-targeted resistance evolution
Source: EMBO Rep. 2025 Jul 18;26(16):4180–96. doi: 10.1038/s44319-025-00521-6 (PMC12373858; doi:10.1038/s44319-025-00521-6)
Supplement: Supplementary file 10 — Source data Fig. 1 [file 44319_2025_521_MOESM10_ESM.zip › Figure 1/1A/Fig1A_nevus_VS_melanoma_5type_piestats_2024-05-24.csv]

ID	GeneID	geneSymbol	chr	strand	IncLevelDifference	FDR	AS_type	uniqID
505	ENSG00000157540	DYRK1A	chr21	+	0.155	0.0194874553543661	SE	DYRK1A_chr21_+_SE_505
507	ENSG00000157540	DYRK1A	chr21	+	0.159	0	SE	DYRK1A_chr21_+_SE_507
515	ENSG00000157540	DYRK1A	chr21	+	0.114	2.64846505554491e-05	SE	DYRK1A_chr21_+_SE_515
1050	ENSG00000100239	PPP6R2	chr22	+	0.111	6.80185726033055e-14	SE	PPP6R2_chr22_+_SE_1050
1052	ENSG00000100239	PPP6R2	chr22	+	0.128	0	SE	PPP6R2_chr22_+_SE_1052
1319	ENSG00000075234	TTC38	chr22	+	0.155	3.46124523617288e-14	SE	TTC38_chr22_+_SE_1319
1518	ENSG00000100207	TCF20	chr22	-	0.112	0.0444820523237624	SE	TCF20_chr22_-_SE_1518
1667	ENSG00000100401	RANGAP1	chr22	-	-0.144	0.0310191649541543	SE	RANGAP1_chr22_-_SE_1667
1835	ENSG00000100211	CBY1	chr22	+	0.136	0.0128729922346307	SE	CBY1_chr22_+_SE_1835
2416	ENSG00000241878	PISD	chr22	-	-0.213	0	SE	PISD_chr22_-_SE_2416
2617	ENSG00000183963	SMTN	chr22	+	0.131	0	SE	SMTN_chr22_+_SE_2617
2667	ENSG00000100003	SEC14L2	chr22	+	-0.155	0	SE	SEC14L2_chr22_+_SE_2667
2800	ENSG00000186575	NF2	chr22	+	0.122	0.000162612298472785	SE	NF2_chr22_+_SE_2800
2801	ENSG00000186575	NF2	chr22	+	0.134	0.044451457194502	SE	NF2_chr22_+_SE_2801
2885	ENSG00000100209	HSCB	chr22	+	-0.111	1.83276551480952e-11	SE	HSCB_chr22_+_SE_2885
2958	ENSG00000244625	MIATNB	chr22	+	-0.132	0.00529806434021481	SE	MIATNB_chr22_+_SE_2958
3305	ENSG00000183597	TANGO2	chr22	+	0.132	0.000197937569948336	SE	TANGO2_chr22_+_SE_3305
3307	ENSG00000183597	TANGO2	chr22	+	0.128	3.97642853749034e-07	SE	TANGO2_chr22_+_SE_3307
3719	ENSG00000121417	ZNF211	chr19	+	0.107	1.20531907059266e-05	SE	ZNF211_chr19_+_SE_3719
4145	ENSG00000197619	ZNF615	chr19	-	-0.144	0.000316619883913408	SE	ZNF615_chr19_-_SE_4145
5557	ENSG00000196967	ZNF585A	chr19	-	-0.116	0.00375241336756277	SE	ZNF585A_chr19_-_SE_5557
5568	ENSG00000267360	AC012309.1	chr19	-	-0.111	6.69637011702412e-09	SE	AC012309.1_chr19_-_SE_5568
5574	ENSG00000198453	ZNF568	chr19	+	0.115	9.79228783828674e-13	SE	ZNF568_chr19_+_SE_5574
5743	ENSG00000161265	U2AF1L4	chr19	-	-0.137	0.000627849757825513	SE	U2AF1L4_chr19_-_SE_5743
5745	ENSG00000161265	U2AF1L4	chr19	-	-0.157	0.000146002835982345	SE	U2AF1L4_chr19_-_SE_5745
5852	ENSG00000161249	DMKN	chr19	-	0.121	0	SE	DMKN_chr19_-_SE_5852
5889	ENSG00000161249	DMKN	chr19	-	0.111	1.77737591300307e-06	SE	DMKN_chr19_-_SE_5889
5960	ENSG00000089356	FXYD3	chr19	+	0.134	0.000558374967544281	SE	FXYD3_chr19_+_SE_5960
6713	ENSG00000099331	MYO9B	chr19	+	0.193	0	SE	MYO9B_chr19_+_SE_6713
7392	ENSG00000129351	ILF3	chr19	+	-0.104	7.14872425311475e-05	SE	ILF3_chr19_+_SE_7392
7622	ENSG00000270011	ZNF559-ZNF177	chr19	+	-0.105	0.0331574876637139	SE	ZNF559-ZNF177_chr19_+_SE_7622
7669	ENSG00000130803	ZNF317	chr19	+	0.116	6.13415888726682e-05	SE	ZNF317_chr19_+_SE_7669
8175	ENSG00000099622	CIRBP	chr19	+	-0.179	0	SE	CIRBP_chr19_+_SE_8175
8176	ENSG00000099622	CIRBP	chr19	+	-0.171	0	SE	CIRBP_chr19_+_SE_8176
8629	ENSG00000087586	AURKA	chr20	-	-0.228	3.544608957087e-07	SE	AURKA_chr20_-_SE_8629
8773	ENSG00000064607	SUGP2	chr19	-	-0.113	0.000707894098476337	SE	SUGP2_chr19_-_SE_8773
8774	ENSG00000064607	SUGP2	chr19	-	-0.132	1.8349884420853e-07	SE	SUGP2_chr19_-_SE_8774
8775	ENSG00000064607	SUGP2	chr19	-	-0.141	1.55653834941421e-07	SE	SUGP2_chr19_-_SE_8775
9558	ENSG00000174365	SNHG11	chr20	+	0.193	0	SE	SNHG11_chr20_+_SE_9558
9577	ENSG00000196756	SNHG17	chr20	-	-0.119	0.0336228006384276	SE	SNHG17_chr20_-_SE_9577
9817	ENSG00000126005	MMP24OS	chr20	-	-0.161	0	SE	MMP24OS_chr20_-_SE_9817
9904	ENSG00000078747	ITCH	chr20	+	-0.187	0.00390409049546015	SE	ITCH_chr20_+_SE_9904
10304	ENSG00000100997	ABHD12	chr20	-	-0.153	3.66281737273911e-07	SE	ABHD12_chr20_-_SE_10304
10725	ENSG00000089063	TMEM230	chr20	-	-0.132	1.90354505463803e-05	SE	TMEM230_chr20_-_SE_10725
11029	ENSG00000141759	TXNL4A	chr18	-	0.266	1.66360773078262e-08	SE	TXNL4A_chr18_-_SE_11029
11291	ENSG00000134444	RELCH	chr18	+	0.154	3.58050190123549e-05	SE	RELCH_chr18_+_SE_11291
11319	ENSG00000074657	ZNF532	chr18	+	-0.149	6.20062193770745e-10	SE	ZNF532_chr18_+_SE_11319
11329	ENSG00000074657	ZNF532	chr18	+	-0.117	5.97072200700867e-06	SE	ZNF532_chr18_+_SE_11329
11633	ENSG00000265681	RPL17	chr18	-	0.183	3.46124523617288e-14	SE	RPL17_chr18_-_SE_11633
11634	ENSG00000265681	RPL17	chr18	-	0.105	0	SE	RPL17_chr18_-_SE_11634
12027	ENSG00000134759	ELP2	chr18	+	-0.169	0.0220059338687698	SE	ELP2_chr18_+_SE_12027
13323	ENSG00000132199	ENOSF1	chr18	-	-0.103	1.52099871609225e-08	SE	ENOSF1_chr18_-_SE_13323
13324	ENSG00000132199	ENOSF1	chr18	-	-0.184	1.06125051649248e-11	SE	ENOSF1_chr18_-_SE_13324
13325	ENSG00000132199	ENOSF1	chr18	-	-0.109	1.14955824993877e-08	SE	ENOSF1_chr18_-_SE_13325
13330	ENSG00000132199	ENOSF1	chr18	-	-0.124	7.83499805566751e-05	SE	ENOSF1_chr18_-_SE_13330
13818	ENSG00000175866	BAIAP2	chr17	+	0.107	0.029431278702655	SE	BAIAP2_chr17_+_SE_13818
14368	ENSG00000197857	ZNF44	chr19	-	-0.156	0.0201119215034643	SE	ZNF44_chr19_-_SE_14368
14761	ENSG00000154265	ABCA5	chr17	-	0.17	3.37584499409185e-08	SE	ABCA5_chr17_-_SE_14761
14768	ENSG00000154265	ABCA5	chr17	-	0.156	0	SE	ABCA5_chr17_-_SE_14768
15064	ENSG00000101363	MANBAL	chr20	+	0.133	5.81672955794799e-07	SE	MANBAL_chr20_+_SE_15064
16592	ENSG00000126581	BECN1	chr17	-	0.103	0	SE	BECN1_chr17_-_SE_16592
16790	ENSG00000168259	DNAJC7	chr17	-	0.17	0.000127108747388527	SE	DNAJC7_chr17_-_SE_16790
16792	ENSG00000168259	DNAJC7	chr17	-	0.153	2.3296452812611e-08	SE	DNAJC7_chr17_-_SE_16792
17101	ENSG00000274211	SOCS7	chr17	+	-0.116	0.000248085979951216	SE	SOCS7_chr17_+_SE_17101
17161	ENSG00000275066	SYNRG	chr17	-	-0.118	0.00045790275066192	SE	SYNRG_chr17_-_SE_17161
17217	ENSG00000278540	ACACA	chr17	-	0.124	7.62878974296367e-06	SE	ACACA_chr17_-_SE_17217
17244	ENSG00000278535	DHRS11	chr17	+	0.11	0	SE	DHRS11_chr17_+_SE_17244
17248	ENSG00000278535	DHRS11	chr17	+	0.108	0	SE	DHRS11_chr17_+_SE_17248
17523	ENSG00000010244	ZNF207	chr17	+	0.108	3.85650977875525e-09	SE	ZNF207_chr17_+_SE_17523
17856	ENSG00000132589	FLOT2	chr17	-	-0.126	3.64860438230716e-11	SE	FLOT2_chr17_-_SE_17856
18260	ENSG00000072210	ALDH3A2	chr17	+	0.247	1.63902973473675e-06	SE	ALDH3A2_chr17_+_SE_18260
18289	ENSG00000159147	DONSON	chr21	-	-0.203	0.000209516832229629	SE	DONSON_chr21_-_SE_18289
18561	ENSG00000133030	MPRIP	chr17	+	-0.227	0	SE	MPRIP_chr17_+_SE_18561
18784	ENSG00000197128	ZNF772	chr19	-	-0.172	0.000263912118924798	SE	ZNF772_chr19_-_SE_18784
18789	ENSG00000197128	ZNF772	chr19	-	-0.129	0.000320494260198723	SE	ZNF772_chr19_-_SE_18789
18936	ENSG00000130208	APOC1	chr19	+	-0.231	0	SE	APOC1_chr19_+_SE_18936
19406	ENSG00000141480	ARRB2	chr17	+	0.172	0.000520761303915961	SE	ARRB2_chr17_+_SE_19406
19529	ENSG00000074755	ZZEF1	chr17	-	0.159	0	SE	ZZEF1_chr17_-_SE_19529
19940	ENSG00000140995	DEF8	chr16	+	0.131	1.99509021793802e-07	SE	DEF8_chr16_+_SE_19940
19943	ENSG00000140995	DEF8	chr16	+	0.131	1.34307364458166e-05	SE	DEF8_chr16_+_SE_19943
20055	ENSG00000185324	CDK10	chr16	+	-0.131	0.0117267211878924	SE	CDK10_chr16_+_SE_20055
20490	ENSG00000140950	MEAK7	chr16	-	-0.106	0.00735088682165069	SE	MEAK7_chr16_-_SE_20490
20896	ENSG00000261008	LINC01572	chr16	-	-0.147	0.00185431418798265	SE	LINC01572_chr16_-_SE_20896
21129	ENSG00000157349	DDX19B	chr16	+	0.106	1.09693823109506e-06	SE	DDX19B_chr16_+_SE_21129
21177	ENSG00000090857	PDPR	chr16	+	0.118	5.8949493688816e-10	SE	PDPR_chr16_+_SE_21177
21178	ENSG00000090857	PDPR	chr16	+	0.17	1.23896515690648e-06	SE	PDPR_chr16_+_SE_21178
21747	ENSG00000196123	KIAA0895L	chr16	-	0.143	0.0142600256968878	SE	KIAA0895L_chr16_-_SE_21747
21748	ENSG00000196123	KIAA0895L	chr16	-	0.136	0.0470468362945062	SE	KIAA0895L_chr16_-_SE_21748
21954	ENSG00000166548	TK2	chr16	-	0.107	0.000111775202268974	SE	TK2_chr16_-_SE_21954
22644	ENSG00000214189	ZNF788P	chr19	+	-0.133	0.00781089503534776	SE	ZNF788P_chr19_+_SE_22644
22887	ENSG00000142207	URB1	chr21	-	-0.115	0.00015616292192685	SE	URB1_chr21_-_SE_22887
23378	ENSG00000090905	TNRC6A	chr16	+	0.104	0.0230191668992553	SE	TNRC6A_chr16_+_SE_23378
23636	ENSG00000286129	AC245060.7	chr22	+	-0.141	0.000321140492355858	SE	AC245060.7_chr22_+_SE_23636
24035	ENSG00000157045	NTAN1	chr16	-	-0.177	0	SE	NTAN1_chr16_-_SE_24035
24038	ENSG00000157045	NTAN1	chr16	-	-0.14	5.26036375194738e-08	SE	NTAN1_chr16_-_SE_24038
24299	ENSG00000153066	TXNDC11	chr16	-	0.143	0.00837219016474411	SE	TXNDC11_chr16_-_SE_24299
24445	ENSG00000125970	RALY	chr20	+	0.131	0.0499754763754075	SE	RALY_chr20_+_SE_24445
25295	ENSG00000007376	RPUSD1	chr16	-	0.131	0	SE	RPUSD1_chr16_-_SE_25295
25518	ENSG00000185418	TARS3	chr15	-	0.125	4.8659660860998e-10	SE	TARS3_chr15_-_SE_25518
25878	ENSG00000173575	CHD2	chr15	+	0.104	0.000150038844552323	SE	CHD2_chr15_+_SE_25878
25882	ENSG00000173575	CHD2	chr15	+	0.106	0.0138787532903683	SE	CHD2_chr15_+_SE_25882
26096	ENSG00000166821	PEX11A	chr15	-	-0.123	0.000356687011423491	SE	PEX11A_chr15_-_SE_26096
28303	ENSG00000140416	TPM1	chr15	+	-0.15	0	SE	TPM1_chr15_+_SE_28303
28307	ENSG00000140416	TPM1	chr15	+	0.235	1.53472775458256e-09	SE	TPM1_chr15_+_SE_28307
28329	ENSG00000140416	TPM1	chr15	+	0.156	0.0054719798593427	SE	TPM1_chr15_+_SE_28329
28829	ENSG00000161551	ZNF577	chr19	-	0.175	0.000833013894986793	SE	ZNF577_chr19_-_SE_28829
29106	ENSG00000156958	GALK2	chr15	+	0.128	3.5989337206843e-05	SE	GALK2_chr15_+_SE_29106
29555	ENSG00000137842	TMEM62	chr15	+	-0.164	1.46711669108589e-09	SE	TMEM62_chr15_+_SE_29555
29704	ENSG00000166887	VPS39	chr15	-	0.127	0	SE	VPS39_chr15_-_SE_29704
30588	ENSG00000125846	ZNF133	chr20	+	0.119	0.0332593547934843	SE	ZNF133_chr20_+_SE_30588
30589	ENSG00000125846	ZNF133	chr20	+	0.186	0.000134749863193976	SE	ZNF133_chr20_+_SE_30589
30590	ENSG00000125846	ZNF133	chr20	+	0.195	0.000369495882103654	SE	ZNF133_chr20_+_SE_30590
30693	ENSG00000114062	UBE3A	chr15	-	0.165	0	SE	UBE3A_chr15_-_SE_30693
30696	ENSG00000114062	UBE3A	chr15	-	0.174	0	SE	UBE3A_chr15_-_SE_30696
30698	ENSG00000114062	UBE3A	chr15	-	0.174	0	SE	UBE3A_chr15_-_SE_30698
30701	ENSG00000114062	UBE3A	chr15	-	0.169	0	SE	UBE3A_chr15_-_SE_30701
30702	ENSG00000114062	UBE3A	chr15	-	0.2	0	SE	UBE3A_chr15_-_SE_30702
30705	ENSG00000114062	UBE3A	chr15	-	0.126	4.39635430481727e-08	SE	UBE3A_chr15_-_SE_30705
30706	ENSG00000114062	UBE3A	chr15	-	0.218	0	SE	UBE3A_chr15_-_SE_30706
30710	ENSG00000114062	UBE3A	chr15	-	0.113	1.35465844328225e-11	SE	UBE3A_chr15_-_SE_30710
30714	ENSG00000114062	UBE3A	chr15	-	0.108	0.00122082916162985	SE	UBE3A_chr15_-_SE_30714
30727	ENSG00000114062	UBE3A	chr15	-	0.159	0	SE	UBE3A_chr15_-_SE_30727
30758	ENSG00000100227	POLDIP3	chr22	-	0.178	2.07442623363156e-09	SE	POLDIP3_chr22_-_SE_30758
30848	ENSG00000108946	PRKAR1A	chr17	+	-0.11	0	SE	PRKAR1A_chr17_+_SE_30848
30852	ENSG00000108946	PRKAR1A	chr17	+	-0.139	4.0861490113276e-05	SE	PRKAR1A_chr17_+_SE_30852
30923	ENSG00000140157	NIPA2	chr15	+	0.124	6.13358350317255e-05	SE	NIPA2_chr15_+_SE_30923
31168	ENSG00000185347	TEDC1	chr14	+	0.159	0.0054095066947758	SE	TEDC1_chr14_+_SE_31168
31169	ENSG00000185347	TEDC1	chr14	+	0.12	0.0116915413895729	SE	TEDC1_chr14_+_SE_31169
31294	ENSG00000142208	AKT1	chr14	-	0.147	0.0449121574755053	SE	AKT1_chr14_-_SE_31294
31396	ENSG00000126214	KLC1	chr14	+	-0.118	0.000190287504989605	SE	KLC1_chr14_+_SE_31396
31696	ENSG00000176473	WDR25	chr14	+	0.118	0.000652527414091246	SE	WDR25_chr14_+_SE_31696
31747	ENSG00000140105	WARS1	chr14	-	-0.117	9.95360833873654e-10	SE	WARS1_chr14_-_SE_31747
31754	ENSG00000140105	WARS1	chr14	-	-0.123	0	SE	WARS1_chr14_-_SE_31754
31758	ENSG00000140105	WARS1	chr14	-	-0.423	0	SE	WARS1_chr14_-_SE_31758
31760	ENSG00000140105	WARS1	chr14	-	-0.401	0	SE	WARS1_chr14_-_SE_31760
31764	ENSG00000140105	WARS1	chr14	-	-0.398	0	SE	WARS1_chr14_-_SE_31764
32176	ENSG00000066427	ATXN3	chr14	-	0.107	3.67010832603414e-08	SE	ATXN3_chr14_-_SE_32176
32417	ENSG00000165533	TTC8	chr14	+	0.112	0.000153499419671773	SE	TTC8_chr14_+_SE_32417
33010	ENSG00000119596	YLPM1	chr14	+	0.118	2.83470915999379e-05	SE	YLPM1_chr14_+_SE_33010
33218	ENSG00000119707	RBM25	chr14	+	0.334	2.01062094070976e-11	SE	RBM25_chr14_+_SE_33218
33748	ENSG00000139974	SLC38A6	chr14	+	0.116	1.31228935763898e-12	SE	SLC38A6_chr14_+_SE_33748
33760	ENSG00000139974	SLC38A6	chr14	+	-0.152	0.00033187157543461	SE	SLC38A6_chr14_+_SE_33760
34611	ENSG00000165501	LRR1	chr14	+	0.117	7.22847448069556e-05	SE	LRR1_chr14_+_SE_34611
35194	ENSG00000129521	EGLN3	chr14	-	0.107	0.0179953231234786	SE	EGLN3_chr14_-_SE_35194
35932	ENSG00000100813	ACIN1	chr14	-	0.143	4.66377345240277e-13	SE	ACIN1_chr14_-_SE_35932
36318	ENSG00000165795	NDRG2	chr14	-	-0.254	0	SE	NDRG2_chr14_-_SE_36318
36440	ENSG00000132470	ITGB4	chr17	+	-0.158	9.45928816818239e-05	SE	ITGB4_chr17_+_SE_36440
36994	ENSG00000088448	ANKRD10	chr13	-	0.105	1.72615710514801e-08	SE	ANKRD10_chr13_-_SE_36994
36995	ENSG00000088448	ANKRD10	chr13	-	0.12	2.60701434180307e-10	SE	ANKRD10_chr13_-_SE_36995
37267	ENSG00000088387	DOCK9	chr13	-	0.148	0.000599756297030877	SE	DOCK9_chr13_-_SE_37267
38320	ENSG00000176124	DLEU1	chr13	+	-0.158	6.5801309553742e-05	SE	DLEU1_chr13_+_SE_38320
38738	ENSG00000170919	TPT1-AS1	chr13	+	-0.162	0.00187462131459423	SE	TPT1-AS1_chr13_+_SE_38738
38765	ENSG00000170919	TPT1-AS1	chr13	+	-0.155	8.48190012661919e-06	SE	TPT1-AS1_chr13_+_SE_38765
38767	ENSG00000170919	TPT1-AS1	chr13	+	-0.142	0.000162445731470216	SE	TPT1-AS1_chr13_+_SE_38767
39232	ENSG00000188811	NHLRC3	chr13	+	-0.103	2.89495410303724e-10	SE	NHLRC3_chr13_+_SE_39232
39288	ENSG00000133110	POSTN	chr13	-	0.265	0	SE	POSTN_chr13_-_SE_39288
39300	ENSG00000133110	POSTN	chr13	-	0.418	0	SE	POSTN_chr13_-_SE_39300
39301	ENSG00000133110	POSTN	chr13	-	0.114	0	SE	POSTN_chr13_-_SE_39301
39734	ENSG00000152520	PAN3	chr13	+	0.14	4.35822168620205e-10	SE	PAN3_chr13_+_SE_39734
39916	ENSG00000166979	EVA1C	chr21	+	0.187	9.22278004391512e-07	SE	EVA1C_chr21_+_SE_39916
40123	ENSG00000214941	ZSWIM7	chr17	-	-0.126	0.0429070772893803	SE	ZSWIM7_chr17_-_SE_40123
40227	ENSG00000150456	EEF1AKMT1	chr13	-	0.127	9.5743165219433e-07	SE	EEF1AKMT1_chr13_-_SE_40227
40598	ENSG00000111450	STX2	chr12	-	-0.114	3.02905326064838e-06	SE	STX2_chr12_-_SE_40598
42508	ENSG00000084112	SSH1	chr12	-	-0.135	0.00336448598388223	SE	SSH1_chr12_-_SE_42508
43716	ENSG00000127720	METTL25	chr12	+	0.142	4.70803046801652e-05	SE	METTL25_chr12_+_SE_43716
43856	ENSG00000067798	NAV3	chr12	+	0.112	0.0126898364410712	SE	NAV3_chr12_+_SE_43856
44078	ENSG00000111596	CNOT2	chr12	+	0.134	3.20525593632746e-05	SE	CNOT2_chr12_+_SE_44078
44445	ENSG00000174099	MSRB3	chr12	+	0.138	0.00121177800832818	SE	MSRB3_chr12_+_SE_44445
45115	ENSG00000092841	MYL6	chr12	+	0.156	3.01962494521707e-07	SE	MYL6_chr12_+_SE_45115
45118	ENSG00000092841	MYL6	chr12	+	0.159	0	SE	MYL6_chr12_+_SE_45118
45135	ENSG00000092841	MYL6	chr12	+	0.195	0	SE	MYL6_chr12_+_SE_45135
45182	ENSG00000111540	RAB5B	chr12	+	-0.108	0.000949787008574772	SE	RAB5B_chr12_+_SE_45182
45367	ENSG00000182796	TMEM198B	chr12	+	-0.114	0	SE	TMEM198B_chr12_+_SE_45367
45717	ENSG00000197111	PCBP2	chr12	+	-0.145	0	SE	PCBP2_chr12_+_SE_45717
45760	ENSG00000123349	PFDN5	chr12	+	0.121	0	SE	PFDN5_chr12_+_SE_45760
46418	ENSG00000123352	SPATS2	chr12	+	0.101	0.00401225349572438	SE	SPATS2_chr12_+_SE_46418
46574	ENSG00000138964	PARVG	chr22	+	0.132	0	SE	PARVG_chr22_+_SE_46574
46763	ENSG00000134283	PPHLN1	chr12	+	-0.105	1.63388773621798e-10	SE	PPHLN1_chr12_+_SE_46763
46958	ENSG00000139116	KIF21A	chr12	-	0.116	0.0287732619966574	SE	KIF21A_chr12_-_SE_46958
47036	ENSG00000139132	FGD4	chr12	+	-0.171	0.000331374187111559	SE	FGD4_chr12_+_SE_47036
47216	ENSG00000110888	CAPRIN2	chr12	-	-0.166	2.27832054774179e-12	SE	CAPRIN2_chr12_-_SE_47216
47531	ENSG00000064115	TM7SF3	chr12	-	0.184	2.83031209743831e-11	SE	TM7SF3_chr12_-_SE_47531
48310	ENSG00000275778	AC018630.2	chr12	-	0.11	3.72829625689232e-07	SE	AC018630.2_chr12_-_SE_48310
48311	ENSG00000212127	TAS2R14	chr12	-	0.141	7.03958787910728e-09	SE	TAS2R14_chr12_-_SE_48311
48437	ENSG00000069493	CLEC2D	chr12	+	-0.161	0	SE	CLEC2D_chr12_+_SE_48437
48439	ENSG00000069493	CLEC2D	chr12	+	0.27	1.09780018017554e-07	SE	CLEC2D_chr12_+_SE_48439
48441	ENSG00000069493	CLEC2D	chr12	+	0.273	6.33898949744002e-08	SE	CLEC2D_chr12_+_SE_48441
48828	ENSG00000111679	PTPN6	chr12	+	-0.25	7.79299841676226e-11	SE	PTPN6_chr12_+_SE_48828
48830	ENSG00000111679	PTPN6	chr12	+	-0.249	1.50362665209319e-10	SE	PTPN6_chr12_+_SE_48830
48970	ENSG00000100099	HPS4	chr22	-	-0.162	0	SE	HPS4_chr22_-_SE_48970
50150	ENSG00000175029	CTBP2	chr10	-	0.185	1.35527305313687e-05	SE	CTBP2_chr10_-_SE_50150
50156	ENSG00000175029	CTBP2	chr10	-	0.118	1.15151930436725e-10	SE	CTBP2_chr10_-_SE_50156
50177	ENSG00000175029	CTBP2	chr10	-	0.174	0.0193889291062219	SE	CTBP2_chr10_-_SE_50177
50329	ENSG00000107679	PLEKHA1	chr10	+	-0.187	0	SE	PLEKHA1_chr10_+_SE_50329
50330	ENSG00000107679	PLEKHA1	chr10	+	-0.151	0	SE	PLEKHA1_chr10_+_SE_50330
51071	ENSG00000148700	ADD3	chr10	+	-0.143	0	SE	ADD3_chr10_+_SE_51071
51288	ENSG00000076685	NT5C2	chr10	-	0.152	0	SE	NT5C2_chr10_-_SE_51288
51348	ENSG00000138111	MFSD13A	chr10	+	-0.33	0	SE	MFSD13A_chr10_+_SE_51348
51570	ENSG00000166169	POLL	chr10	-	-0.113	0	SE	POLL_chr10_-_SE_51570
51847	ENSG00000166024	R3HCC1L	chr10	+	-0.113	0.00203640252909463	SE	R3HCC1L_chr10_+_SE_51847
52191	ENSG00000095637	SORBS1	chr10	-	-0.237	0	SE	SORBS1_chr10_-_SE_52191
52194	ENSG00000095637	SORBS1	chr10	-	-0.285	0	SE	SORBS1_chr10_-_SE_52194
52198	ENSG00000095637	SORBS1	chr10	-	-0.152	3.99883325828469e-07	SE	SORBS1_chr10_-_SE_52198
52763	ENSG00000182473	EXOC7	chr17	-	-0.168	0.000114920388448924	SE	EXOC7_chr17_-_SE_52763
52765	ENSG00000182473	EXOC7	chr17	-	-0.131	0.0358472029499056	SE	EXOC7_chr17_-_SE_52765
52768	ENSG00000182473	EXOC7	chr17	-	-0.124	0.00175429600183445	SE	EXOC7_chr17_-_SE_52768
52924	ENSG00000108219	TSPAN14	chr10	+	0.124	0.000113591549523239	SE	TSPAN14_chr10_+_SE_52924
53443	ENSG00000271816	AC022400.5	chr10	-	0.115	3.03803760695586e-09	SE	AC022400.5_chr10_-_SE_53443
55290	ENSG00000095794	CREM	chr10	+	0.101	7.20514123306179e-08	SE	CREM_chr10_+_SE_55290
55330	ENSG00000095794	CREM	chr10	+	0.156	0	SE	CREM_chr10_+_SE_55330
55335	ENSG00000095794	CREM	chr10	+	-0.139	3.60862992267495e-05	SE	CREM_chr10_+_SE_55335
55338	ENSG00000095794	CREM	chr10	+	-0.178	7.11011054739544e-05	SE	CREM_chr10_+_SE_55338
55411	ENSG00000150093	ITGB1	chr10	-	0.29	5.16791288663292e-06	SE	ITGB1_chr10_-_SE_55411
55452	ENSG00000148516	ZEB1	chr10	+	0.14	0.0060910166869375	SE	ZEB1_chr10_+_SE_55452
56641	ENSG00000123240	OPTN	chr10	+	-0.108	0.030361210970496	SE	OPTN_chr10_+_SE_56641
56807	ENSG00000185480	PARPBP	chr12	+	0.101	0.0076170064562176	SE	PARPBP_chr12_+_SE_56807
56852	ENSG00000165629	ATP5F1C	chr10	+	-0.17	0	SE	ATP5F1C_chr10_+_SE_56852
57167	ENSG00000151240	DIP2C	chr10	-	0.174	6.01848346816091e-07	SE	DIP2C_chr10_-_SE_57167
57234	ENSG00000198901	PRC1	chr15	-	-0.107	0.0108707073570535	SE	PRC1_chr15_-_SE_57234
57915	ENSG00000154114	TBCEL	chr11	+	0.196	6.03689786257583e-12	SE	TBCEL_chr11_+_SE_57915
58906	ENSG00000090661	CERS4	chr19	+	0.191	2.7291046252508e-07	SE	CERS4_chr19_+_SE_58906
58912	ENSG00000090661	CERS4	chr19	+	0.114	1.05049999295238e-05	SE	CERS4_chr19_+_SE_58912
59071	ENSG00000148655	LRMDA	chr10	+	0.145	0.000293218451603862	SE	LRMDA_chr10_+_SE_59071
59602	ENSG00000182718	ANXA2	chr15	-	-0.147	0.000736756581549253	SE	ANXA2_chr15_-_SE_59602
59627	ENSG00000182718	ANXA2	chr15	-	-0.133	0.0112864643865002	SE	ANXA2_chr15_-_SE_59627
59629	ENSG00000182718	ANXA2	chr15	-	-0.149	0.000646523684278863	SE	ANXA2_chr15_-_SE_59629
59637	ENSG00000182718	ANXA2	chr15	-	-0.134	0.00959118337504295	SE	ANXA2_chr15_-_SE_59637
59639	ENSG00000182718	ANXA2	chr15	-	-0.147	0.000937020459684641	SE	ANXA2_chr15_-_SE_59639
59950	ENSG00000166012	TAF1D	chr11	-	-0.164	0.00124632076212397	SE	TAF1D_chr11_-_SE_59950
60248	ENSG00000151376	ME3	chr11	-	0.13	0.00130904409106488	SE	ME3_chr11_-_SE_60248
60669	ENSG00000161091	MFSD12	chr19	-	0.135	0.00110480136123628	SE	MFSD12_chr19_-_SE_60669
60996	ENSG00000170100	ZNF778	chr16	+	0.175	2.21226353788728e-07	SE	ZNF778_chr16_+_SE_60996
61219	ENSG00000137497	NUMA1	chr11	-	0.13	3.46124523617288e-14	SE	NUMA1_chr11_-_SE_61219
61237	ENSG00000137497	NUMA1	chr11	-	-0.176	0.00733404842032348	SE	NUMA1_chr11_-_SE_61237
62333	ENSG00000173442	EHBP1L1	chr11	+	0.175	1.48741161051681e-05	SE	EHBP1L1_chr11_+_SE_62333
62337	ENSG00000168056	LTBP3	chr11	-	-0.167	0.000483805826315054	SE	LTBP3_chr11_-_SE_62337
63396	ENSG00000162144	CYB561A3	chr11	-	-0.212	3.80501727029134e-08	SE	CYB561A3_chr11_-_SE_63396
63701	ENSG00000048028	USP28	chr11	-	0.105	0	SE	USP28_chr11_-_SE_63701
63989	ENSG00000131620	ANO1	chr11	+	0.104	0.00183550731042851	SE	ANO1_chr11_+_SE_63989
63995	ENSG00000131620	ANO1	chr11	+	-0.231	0	SE	ANO1_chr11_+_SE_63995
64124	ENSG00000160953	PWWP3A	chr19	+	-0.123	0	SE	PWWP3A_chr19_+_SE_64124
64125	ENSG00000160953	PWWP3A	chr19	+	-0.136	0	SE	PWWP3A_chr19_+_SE_64125
64394	ENSG00000025434	NR1H3	chr11	+	0.109	0.00912300955650238	SE	NR1H3_chr11_+_SE_64394
64401	ENSG00000025434	NR1H3	chr11	+	0.114	0.00808491640673403	SE	NR1H3_chr11_+_SE_64401
64490	ENSG00000149182	ARFGAP2	chr11	-	0.109	0	SE	ARFGAP2_chr11_-_SE_64490
65100	ENSG00000026508	CD44	chr11	+	0.268	6.06959989976865e-13	SE	CD44_chr11_+_SE_65100
65110	ENSG00000026508	CD44	chr11	+	0.198	0	SE	CD44_chr11_+_SE_65110
65126	ENSG00000026508	CD44	chr11	+	0.319	0	SE	CD44_chr11_+_SE_65126
65133	ENSG00000026508	CD44	chr11	+	0.11	0	SE	CD44_chr11_+_SE_65133
65137	ENSG00000026508	CD44	chr11	+	0.146	3.07411701295028e-08	SE	CD44_chr11_+_SE_65137
65139	ENSG00000026508	CD44	chr11	+	0.148	3.0436782109917e-08	SE	CD44_chr11_+_SE_65139
65155	ENSG00000026508	CD44	chr11	+	0.202	1.3814058800724e-07	SE	CD44_chr11_+_SE_65155
65174	ENSG00000026508	CD44	chr11	+	0.123	0	SE	CD44_chr11_+_SE_65174
65191	ENSG00000026508	CD44	chr11	+	0.124	0	SE	CD44_chr11_+_SE_65191
65202	ENSG00000026508	CD44	chr11	+	-0.219	0	SE	CD44_chr11_+_SE_65202
65206	ENSG00000026508	CD44	chr11	+	-0.198	4.05404966212138e-05	SE	CD44_chr11_+_SE_65206
65646	ENSG00000169519	METTL15	chr11	+	-0.269	4.61008831606188e-05	SE	METTL15_chr11_+_SE_65646
66272	ENSG00000148925	BTBD10	chr11	-	0.124	3.67355028890179e-08	SE	BTBD10_chr11_-_SE_66272
66394	ENSG00000133816	MICAL2	chr11	+	0.11	2.68642908925134e-05	SE	MICAL2_chr11_+_SE_66394
66397	ENSG00000133816	MICAL2	chr11	+	0.103	0.0150052807525772	SE	MICAL2_chr11_+_SE_66397
67192	ENSG00000133104	SPART	chr13	-	0.136	1.63683403748747e-13	SE	SPART_chr13_-_SE_67192
67216	ENSG00000262879	AC005670.3	chr17	-	0.124	0.0286729754391506	SE	AC005670.3_chr17_-_SE_67216
67545	ENSG00000005801	ZNF195	chr11	-	-0.104	0	SE	ZNF195_chr11_-_SE_67545
68439	ENSG00000165689	ENTR1	chr9	-	0.128	0.0044785486820206	SE	ENTR1_chr9_-_SE_68439
68531	ENSG00000214174	AMZ2P1	chr17	-	-0.126	2.05367558914418e-05	SE	AMZ2P1_chr17_-_SE_68531
69057	ENSG00000187239	FNBP1	chr9	-	0.16	3.544608957087e-07	SE	FNBP1_chr9_-_SE_69057
69058	ENSG00000187239	FNBP1	chr9	-	0.243	0	SE	FNBP1_chr9_-_SE_69058
69062	ENSG00000187239	FNBP1	chr9	-	0.251	3.39428526277565e-11	SE	FNBP1_chr9_-_SE_69062
69064	ENSG00000187239	FNBP1	chr9	-	0.304	0	SE	FNBP1_chr9_-_SE_69064
69535	ENSG00000106976	DNM1	chr9	+	0.145	1.03672872766351e-05	SE	DNM1_chr9_+_SE_69535
69984	ENSG00000119487	MAPKAP1	chr9	-	0.105	3.46124523617288e-14	SE	MAPKAP1_chr9_-_SE_69984
70598	ENSG00000041982	TNC	chr9	-	-0.188	0.0358483656423204	SE	TNC_chr9_-_SE_70598
70655	ENSG00000041982	TNC	chr9	-	-0.238	2.24805687427019e-13	SE	TNC_chr9_-_SE_70655
71155	ENSG00000059769	DNAJC25	chr9	+	0.217	1.33446701347361e-07	SE	DNAJC25_chr9_+_SE_71155
71263	ENSG00000136813	ECPAS	chr9	-	0.128	0.0142772232637185	SE	ECPAS_chr9_-_SE_71263
71385	ENSG00000119328	ABITRAM	chr9	+	-0.126	1.54584470986455e-06	SE	ABITRAM_chr9_+_SE_71385
71388	ENSG00000119328	ABITRAM	chr9	+	-0.118	0.0052395824480346	SE	ABITRAM_chr9_+_SE_71388
71995	ENSG00000198668	CALM1	chr14	+	-0.109	0.00124581125355521	SE	CALM1_chr14_+_SE_71995
72193	ENSG00000081377	CDC14B	chr9	-	0.129	3.57163164572563e-06	SE	CDC14B_chr9_-_SE_72193
72195	ENSG00000081377	CDC14B	chr9	-	0.114	0.00068091292508866	SE	CDC14B_chr9_-_SE_72195
73342	ENSG00000164144	ARFIP1	chr4	+	0.12	1.77672529813199e-11	SE	ARFIP1_chr4_+_SE_73342
73724	ENSG00000166073	GPR176	chr15	-	0.101	0.00364452003173053	SE	GPR176_chr15_-_SE_73724
73822	ENSG00000173264	GPR137	chr11	+	-0.125	0.00733690704626227	SE	GPR137_chr11_+_SE_73822
73830	ENSG00000173264	GPR137	chr11	+	-0.123	0.000144503246209097	SE	GPR137_chr11_+_SE_73830
73831	ENSG00000173264	GPR137	chr11	+	-0.228	3.46683482474452e-13	SE	GPR137_chr11_+_SE_73831
73834	ENSG00000173264	GPR137	chr11	+	-0.157	0.000449561987955065	SE	GPR137_chr11_+_SE_73834
74101	ENSG00000185621	LMLN	chr3	+	0.105	0	SE	LMLN_chr3_+_SE_74101
74142	ENSG00000181481	RNF135	chr17	+	0.105	8.06746658562949e-06	SE	RNF135_chr17_+_SE_74142
74147	ENSG00000174405	LIG4	chr13	-	-0.291	0	SE	LIG4_chr13_-_SE_74147
74918	ENSG00000067365	METTL22	chr16	+	-0.213	5.73111067549407e-08	SE	METTL22_chr16_+_SE_74918
75096	ENSG00000003436	TFPI	chr2	-	0.119	0.000126495025517723	SE	TFPI_chr2_-_SE_75096
75098	ENSG00000003436	TFPI	chr2	-	0.123	9.15575456059643e-08	SE	TFPI_chr2_-_SE_75098
75369	ENSG00000177119	ANO6	chr12	+	-0.172	6.05714291988161e-12	SE	ANO6_chr12_+_SE_75369
75415	ENSG00000145335	SNCA	chr4	-	-0.102	0	SE	SNCA_chr4_-_SE_75415
76071	ENSG00000163291	PAQR3	chr4	-	0.131	0.000712185849782945	SE	PAQR3_chr4_-_SE_76071
76355	ENSG00000138768	USO1	chr4	+	0.132	1.91357736329738e-08	SE	USO1_chr4_+_SE_76355
76397	ENSG00000138757	G3BP2	chr4	-	0.108	0.0203222521225137	SE	G3BP2_chr4_-_SE_76397
76504	ENSG00000173542	MOB1B	chr4	+	0.12	5.45726207033423e-07	SE	MOB1B_chr4_+_SE_76504
76681	ENSG00000166479	TMX3	chr18	-	-0.12	4.36278304602899e-06	SE	TMX3_chr18_-_SE_76681
77570	ENSG00000164830	OXR1	chr8	+	-0.128	5.52321419086722e-05	SE	OXR1_chr8_+_SE_77570
77583	ENSG00000151806	GUF1	chr4	+	-0.142	0	SE	GUF1_chr4_+_SE_77583
77584	ENSG00000151806	GUF1	chr4	+	-0.102	0	SE	GUF1_chr4_+_SE_77584
77609	ENSG00000224078	SNHG14	chr15	+	-0.167	7.78643860149377e-09	SE	SNHG14_chr15_+_SE_77609
78079	ENSG00000122490	SLC66A2	chr18	-	0.14	3.07117988239678e-08	SE	SLC66A2_chr18_-_SE_78079
78081	ENSG00000122490	SLC66A2	chr18	-	0.105	5.29592772494115e-08	SE	SLC66A2_chr18_-_SE_78081
78522	ENSG00000188313	PLSCR1	chr3	-	-0.119	2.2533045475372e-10	SE	PLSCR1_chr3_-_SE_78522
78614	ENSG00000167920	TMEM99	chr17	+	0.344	0	SE	TMEM99_chr17_+_SE_78614
78616	ENSG00000167920	TMEM99	chr17	+	0.342	0	SE	TMEM99_chr17_+_SE_78616
78819	ENSG00000178177	LCORL	chr4	-	0.146	0.0296323628820916	SE	LCORL_chr4_-_SE_78819
78820	ENSG00000178177	LCORL	chr4	-	0.247	6.99713672458072e-07	SE	LCORL_chr4_-_SE_78820
78822	ENSG00000178177	LCORL	chr4	-	0.102	1.53946392959897e-05	SE	LCORL_chr4_-_SE_78822
78865	ENSG00000129187	DCTD	chr4	-	-0.116	0.0210008556394629	SE	DCTD_chr4_-_SE_78865
79111	ENSG00000122644	ARL4A	chr7	+	0.174	0	SE	ARL4A_chr7_+_SE_79111
79112	ENSG00000122644	ARL4A	chr7	+	0.177	2.37389068081899e-05	SE	ARL4A_chr7_+_SE_79112
79115	ENSG00000178163	ZNF518B	chr4	-	0.108	0.00366189927617238	SE	ZNF518B_chr4_-_SE_79115
79116	ENSG00000178163	ZNF518B	chr4	-	0.103	0.00879247431041444	SE	ZNF518B_chr4_-_SE_79116
79790	ENSG00000183137	CEP57L1	chr6	+	-0.111	6.80185726033055e-14	SE	CEP57L1_chr6_+_SE_79790
79792	ENSG00000183137	CEP57L1	chr6	+	-0.108	6.80185726033055e-14	SE	CEP57L1_chr6_+_SE_79792
80733	ENSG00000242086	MUC20-OT1	chr3	+	-0.145	3.38805929005524e-08	SE	MUC20-OT1_chr3_+_SE_80733
80743	ENSG00000167842	MIS12	chr17	+	-0.162	0.00257091110551479	SE	MIS12_chr17_+_SE_80743
81162	ENSG00000171456	ASXL1	chr20	+	0.305	0	SE	ASXL1_chr20_+_SE_81162
81163	ENSG00000171456	ASXL1	chr20	+	0.157	9.9754630069742e-14	SE	ASXL1_chr20_+_SE_81163
81659	ENSG00000004455	AK2	chr1	-	0.139	0	SE	AK2_chr1_-_SE_81659
81689	ENSG00000137965	IFI44	chr1	+	0.121	0.00101055298169839	SE	IFI44_chr1_+_SE_81689
81691	ENSG00000137965	IFI44	chr1	+	0.126	0.000837633031562893	SE	IFI44_chr1_+_SE_81691
82189	ENSG00000148481	MINDY3	chr10	-	-0.149	0	SE	MINDY3_chr10_-_SE_82189
83241	ENSG00000215114	UBXN2B	chr8	+	0.271	0	SE	UBXN2B_chr8_+_SE_83241
83408	ENSG00000152601	MBNL1	chr3	+	0.209	0	SE	MBNL1_chr3_+_SE_83408
83412	ENSG00000152601	MBNL1	chr3	+	0.32	0	SE	MBNL1_chr3_+_SE_83412
83468	ENSG00000152601	MBNL1	chr3	+	0.17	0.00227959680444605	SE	MBNL1_chr3_+_SE_83468
84004	ENSG00000114126	TFDP2	chr3	-	0.106	6.5370481481384e-05	SE	TFDP2_chr3_-_SE_84004
84081	ENSG00000164066	INTU	chr4	+	0.102	1.59088556367724e-10	SE	INTU_chr4_+_SE_84081
84085	ENSG00000164066	INTU	chr4	+	0.104	8.40662840469676e-08	SE	INTU_chr4_+_SE_84085
84334	ENSG00000141376	BCAS3	chr17	+	-0.158	4.11598454694272e-05	SE	BCAS3_chr17_+_SE_84334
84673	ENSG00000203485	INF2	chr14	+	0.125	3.04039811587222e-09	SE	INF2_chr14_+_SE_84673
84901	ENSG00000004399	PLXND1	chr3	-	-0.151	0	SE	PLXND1_chr3_-_SE_84901
84925	ENSG00000181458	TMEM45A	chr3	+	0.113	0	SE	TMEM45A_chr3_+_SE_84925
84932	ENSG00000181458	TMEM45A	chr3	+	0.108	0	SE	TMEM45A_chr3_+_SE_84932
85013	ENSG00000251474	RPL32P3	chr3	-	-0.103	8.83315932937143e-06	SE	RPL32P3_chr3_-_SE_85013
85319	ENSG00000129158	SERGEF	chr11	-	0.122	0.0385911185561515	SE	SERGEF_chr11_-_SE_85319
85734	ENSG00000160124	CCDC58	chr3	-	0.148	0.0118021681932273	SE	CCDC58_chr3_-_SE_85734
86021	ENSG00000082701	GSK3B	chr3	-	0.122	1.89810467167803e-05	SE	GSK3B_chr3_-_SE_86021
86084	ENSG00000100503	NIN	chr14	-	0.144	0	SE	NIN_chr14_-_SE_86084
86592	ENSG00000206530	CFAP44	chr3	-	-0.172	0.0014948885671089	SE	CFAP44_chr3_-_SE_86592
86988	ENSG00000213963	AC019080.1	chr2	-	-0.127	1.53557828806915e-08	SE	AC019080.1_chr2_-_SE_86988
87510	ENSG00000166747	AP1G1	chr16	-	0.118	0.000705902903641326	SE	AP1G1_chr16_-_SE_87510
87521	ENSG00000166747	AP1G1	chr16	-	0.154	0.0321970240306913	SE	AP1G1_chr16_-_SE_87521
87524	ENSG00000166747	AP1G1	chr16	-	0.122	0.00471932590558441	SE	AP1G1_chr16_-_SE_87524
87671	ENSG00000064225	ST3GAL6	chr3	+	0.129	1.46187144812793e-05	SE	ST3GAL6_chr3_+_SE_87671
88697	ENSG00000164305	CASP3	chr4	-	-0.118	0.000215801310907605	SE	CASP3_chr4_-_SE_88697
88915	ENSG00000114861	FOXP1	chr3	-	0.227	1.42122081479564e-09	SE	FOXP1_chr3_-_SE_88915
90277	ENSG00000078177	N4BP2	chr4	+	0.107	0	SE	N4BP2_chr4_+_SE_90277
90712	ENSG00000145725	PPIP5K2	chr5	+	-0.135	0	SE	PPIP5K2_chr5_+_SE_90712
90938	ENSG00000114735	HEMK1	chr3	+	-0.112	0.00479153123137426	SE	HEMK1_chr3_+_SE_90938
90939	ENSG00000114735	HEMK1	chr3	+	-0.114	6.4639718796503e-05	SE	HEMK1_chr3_+_SE_90939
91000	ENSG00000001617	SEMA3F	chr3	+	0.116	0.0126200453242196	SE	SEMA3F_chr3_+_SE_91000
91558	ENSG00000139626	ITGB7	chr12	-	-0.104	0.00176203155670546	SE	ITGB7_chr12_-_SE_91558
92084	ENSG00000180376	CCDC66	chr3	+	-0.144	3.14609960240828e-06	SE	CCDC66_chr3_+_SE_92084
92203	ENSG00000008311	AASS	chr7	-	0.154	0	SE	AASS_chr7_-_SE_92203
93273	ENSG00000168038	ULK4	chr3	-	-0.136	0.00176203155670546	SE	ULK4_chr3_-_SE_93273
93708	ENSG00000206562	METTL6	chr3	-	-0.173	2.37678341285008e-08	SE	METTL6_chr3_-_SE_93708
93714	ENSG00000206562	METTL6	chr3	-	0.227	0	SE	METTL6_chr3_-_SE_93714
93805	ENSG00000131375	CAPN7	chr3	+	-0.119	5.17319401408472e-10	SE	CAPN7_chr3_+_SE_93805
94014	ENSG00000163528	CHCHD4	chr3	-	0.105	3.46124523617288e-14	SE	CHCHD4_chr3_-_SE_94014
94092	ENSG00000163520	FBLN2	chr3	+	0.148	5.15472814344797e-12	SE	FBLN2_chr3_+_SE_94092
94881	ENSG00000148180	GSN	chr9	+	0.181	1.61432455616984e-06	SE	GSN_chr9_+_SE_94881
95056	ENSG00000198836	OPA1	chr3	+	-0.134	0	SE	OPA1_chr3_+_SE_95056
95452	ENSG00000122085	MTERF4	chr2	-	0.196	3.259804402943e-07	SE	MTERF4_chr2_-_SE_95452
95457	ENSG00000122085	MTERF4	chr2	-	0.152	0.00795336751685949	SE	MTERF4_chr2_-_SE_95457
95904	ENSG00000162664	ZNF326	chr1	+	-0.191	1.18905004364609e-07	SE	ZNF326_chr1_+_SE_95904
96086	ENSG00000136122	BORA	chr13	+	-0.21	0.000813506625280789	SE	BORA_chr13_+_SE_96086
96088	ENSG00000136122	BORA	chr13	+	-0.159	0.00432254235797427	SE	BORA_chr13_+_SE_96088
96103	ENSG00000119509	INVS	chr9	+	-0.163	0.00868526396120299	SE	INVS_chr9_+_SE_96103
97083	ENSG00000100280	AP1B1	chr22	-	-0.19	0	SE	AP1B1_chr22_-_SE_97083
97135	ENSG00000164961	WASHC5	chr8	-	0.177	3.46683482474452e-13	SE	WASHC5_chr8_-_SE_97135
97136	ENSG00000164961	WASHC5	chr8	-	0.111	0	SE	WASHC5_chr8_-_SE_97136
97138	ENSG00000164961	WASHC5	chr8	-	0.105	0.0033761991128587	SE	WASHC5_chr8_-_SE_97138
98489	ENSG00000126777	KTN1	chr14	+	-0.114	0	SE	KTN1_chr14_+_SE_98489
98530	ENSG00000079308	TNS1	chr2	-	-0.193	0	SE	TNS1_chr2_-_SE_98530
99731	ENSG00000155366	RHOC	chr1	-	0.21	0	SE	RHOC_chr1_-_SE_99731
99734	ENSG00000155366	RHOC	chr1	-	0.101	1.30748086349769e-07	SE	RHOC_chr1_-_SE_99734
99735	ENSG00000155366	RHOC	chr1	-	0.16	0	SE	RHOC_chr1_-_SE_99735
99737	ENSG00000155366	RHOC	chr1	-	0.161	0	SE	RHOC_chr1_-_SE_99737
99777	ENSG00000138443	ABI2	chr2	+	0.131	0.00317726796606215	SE	ABI2_chr2_+_SE_99777
100118	ENSG00000117335	CD46	chr1	+	0.165	0	SE	CD46_chr1_+_SE_100118
100699	ENSG00000129295	LRRC6	chr8	-	-0.279	0	SE	LRRC6_chr8_-_SE_100699
100916	ENSG00000188321	ZNF559	chr19	+	-0.127	0.0487751832111013	SE	ZNF559_chr19_+_SE_100916
100987	ENSG00000115415	STAT1	chr2	-	-0.293	0	SE	STAT1_chr2_-_SE_100987
101581	ENSG00000077232	DNAJC10	chr2	+	0.101	0	SE	DNAJC10_chr2_+_SE_101581
102472	ENSG00000251442	LINC01094	chr4	+	0.138	3.76473156366672e-05	SE	LINC01094_chr4_+_SE_102472
102477	ENSG00000251442	LINC01094	chr4	+	-0.162	0.0128499893723016	SE	LINC01094_chr4_+_SE_102477
102636	ENSG00000113522	RAD50	chr5	+	-0.128	1.1515546470153e-08	SE	RAD50_chr5_+_SE_102636
103481	ENSG00000152256	PDK1	chr2	+	-0.16	0	SE	PDK1_chr2_+_SE_103481
103539	ENSG00000091409	ITGA6	chr2	+	0.164	0	SE	ITGA6_chr2_+_SE_103539
103953	ENSG00000138399	FASTKD1	chr2	-	0.107	5.76364986151325e-08	SE	FASTKD1_chr2_-_SE_103953
104572	ENSG00000286261	AC022137.3	chr19	+	0.153	1.42402686308138e-12	SE	AC022137.3_chr19_+_SE_104572
104574	ENSG00000286261	AC022137.3	chr19	+	0.154	1.61268098131424e-12	SE	AC022137.3_chr19_+_SE_104574
104634	ENSG00000135926	TMBIM1	chr2	-	0.125	2.562553258454e-05	SE	TMBIM1_chr2_-_SE_104634
104640	ENSG00000135926	TMBIM1	chr2	-	0.125	2.07201646419218e-05	SE	TMBIM1_chr2_-_SE_104640
104765	ENSG00000140153	WDR20	chr14	+	0.198	4.22459303215593e-05	SE	WDR20_chr14_+_SE_104765
104766	ENSG00000140153	WDR20	chr14	+	0.13	0.0200782095720391	SE	WDR20_chr14_+_SE_104766
105361	ENSG00000114120	SLC25A36	chr3	+	0.148	1.34707689368601e-06	SE	SLC25A36_chr3_+_SE_105361
105365	ENSG00000114120	SLC25A36	chr3	+	0.183	0.000429807807423373	SE	SLC25A36_chr3_+_SE_105365
105486	ENSG00000127419	TMEM175	chr4	+	-0.101	0.0126628013752477	SE	TMEM175_chr4_+_SE_105486
105488	ENSG00000127419	TMEM175	chr4	+	-0.11	0.00114513297587083	SE	TMEM175_chr4_+_SE_105488
105489	ENSG00000127419	TMEM175	chr4	+	-0.134	3.89325474862989e-08	SE	TMEM175_chr4_+_SE_105489
105494	ENSG00000127419	TMEM175	chr4	+	0.125	0.0174548123119199	SE	TMEM175_chr4_+_SE_105494
105519	ENSG00000124588	NQO2	chr6	+	-0.123	0.000886144139788348	SE	NQO2_chr6_+_SE_105519
106120	ENSG00000115947	ORC4	chr2	-	0.11	0.000277976190038113	SE	ORC4_chr2_-_SE_106120
106121	ENSG00000115947	ORC4	chr2	-	0.294	1.30722157353522e-11	SE	ORC4_chr2_-_SE_106121
106264	ENSG00000121964	GTDC1	chr2	-	0.104	3.45737484537205e-08	SE	GTDC1_chr2_-_SE_106264
106796	ENSG00000066933	MYO9A	chr15	-	0.119	0	SE	MYO9A_chr15_-_SE_106796
107450	ENSG00000072135	PTPN18	chr2	+	-0.137	0.0284140412284861	SE	PTPN18_chr2_+_SE_107450
107543	ENSG00000082996	RNF13	chr3	+	0.15	3.65434461488773e-10	SE	RNF13_chr3_+_SE_107543
107545	ENSG00000082996	RNF13	chr3	+	-0.142	0.000109871054535684	SE	RNF13_chr3_+_SE_107545
108242	ENSG00000074054	CLASP1	chr2	-	0.19	8.20551042991453e-11	SE	CLASP1_chr2_-_SE_108242
108925	ENSG00000102547	CAB39L	chr13	-	0.151	0	SE	CAB39L_chr13_-_SE_108925
109211	ENSG00000178053	MLF1	chr3	+	0.104	3.46124523617288e-14	SE	MLF1_chr3_+_SE_109211
109527	ENSG00000137462	TLR2	chr4	+	0.125	0	SE	TLR2_chr4_+_SE_109527
109786	ENSG00000125354	SEPTIN6	chrX	-	-0.234	0	SE	SEPTIN6_chrX_-_SE_109786
109860	ENSG00000135749	PCNX2	chr1	-	0.103	5.77825700382799e-07	SE	PCNX2_chr1_-_SE_109860
110011	ENSG00000132716	DCAF8	chr1	-	0.139	0.000104378509199909	SE	DCAF8_chr1_-_SE_110011
110013	ENSG00000132716	DCAF8	chr1	-	0.131	0.00676931868644867	SE	DCAF8_chr1_-_SE_110013
110014	ENSG00000132716	DCAF8	chr1	-	0.121	2.37840859605461e-05	SE	DCAF8_chr1_-_SE_110014
110016	ENSG00000132716	DCAF8	chr1	-	0.115	0.0011482267721932	SE	DCAF8_chr1_-_SE_110016
110019	ENSG00000132716	DCAF8	chr1	-	0.111	0.000360228325830939	SE	DCAF8_chr1_-_SE_110019
110043	ENSG00000123983	ACSL3	chr2	+	0.104	9.17118637972435e-05	SE	ACSL3_chr2_+_SE_110043
110125	ENSG00000196912	ANKRD36B	chr2	-	0.115	1.09353622619216e-08	SE	ANKRD36B_chr2_-_SE_110125
110359	ENSG00000070882	OSBPL3	chr7	-	-0.246	6.80185726033055e-14	SE	OSBPL3_chr7_-_SE_110359
110568	ENSG00000054654	SYNE2	chr14	+	0.137	9.75412084623218e-09	SE	SYNE2_chr14_+_SE_110568
110581	ENSG00000168389	MFSD2A	chr1	+	-0.131	0	SE	MFSD2A_chr1_+_SE_110581
110584	ENSG00000168389	MFSD2A	chr1	+	-0.142	1.23473807462865e-12	SE	MFSD2A_chr1_+_SE_110584
110585	ENSG00000168389	MFSD2A	chr1	+	-0.157	0	SE	MFSD2A_chr1_+_SE_110585
110587	ENSG00000168389	MFSD2A	chr1	+	-0.145	1.4541560914255e-11	SE	MFSD2A_chr1_+_SE_110587
110755	ENSG00000197535	MYO5A	chr15	-	0.263	0	SE	MYO5A_chr15_-_SE_110755
110892	ENSG00000165025	SYK	chr9	+	-0.174	0	SE	SYK_chr9_+_SE_110892
111202	ENSG00000196189	SEMA4A	chr1	+	-0.202	0	SE	SEMA4A_chr1_+_SE_111202
111224	ENSG00000156976	EIF4A2	chr3	+	0.104	0	SE	EIF4A2_chr3_+_SE_111224
111248	ENSG00000156976	EIF4A2	chr3	+	-0.124	0	SE	EIF4A2_chr3_+_SE_111248
111250	ENSG00000156976	EIF4A2	chr3	+	-0.139	0	SE	EIF4A2_chr3_+_SE_111250
111449	ENSG00000137822	TUBGCP4	chr15	+	0.13	5.51223313618103e-05	SE	TUBGCP4_chr15_+_SE_111449
112256	ENSG00000160685	ZBTB7B	chr1	+	0.187	0.00537524172010127	SE	ZBTB7B_chr1_+_SE_112256
112814	ENSG00000065809	FAM107B	chr10	-	-0.21	2.15526620598725e-06	SE	FAM107B_chr10_-_SE_112814
112848	ENSG00000153006	SREK1IP1	chr5	-	0.173	0.0112789990505443	SE	SREK1IP1_chr5_-_SE_112848
112890	ENSG00000159445	THEM4	chr1	-	0.135	0.0231040665701651	SE	THEM4_chr1_-_SE_112890
113055	ENSG00000143367	TUFT1	chr1	+	0.103	2.54257437755017e-06	SE	TUFT1_chr1_+_SE_113055
113632	ENSG00000108021	TASOR2	chr10	+	0.301	0	SE	TASOR2_chr10_+_SE_113632
113646	ENSG00000108021	TASOR2	chr10	+	0.262	0	SE	TASOR2_chr10_+_SE_113646
113650	ENSG00000108021	TASOR2	chr10	+	0.19	3.46124523617288e-14	SE	TASOR2_chr10_+_SE_113650
114677	ENSG00000160703	NLRX1	chr11	+	-0.109	1.28608388659614e-12	SE	NLRX1_chr11_+_SE_114677
114893	ENSG00000285756	BX890604.2	chrX	-	0.21	2.94125397868277e-05	SE	BX890604.2_chrX_-_SE_114893
115081	ENSG00000112759	SLC29A1	chr6	+	0.138	1.82883156940077e-11	SE	SLC29A1_chr6_+_SE_115081
115085	ENSG00000112759	SLC29A1	chr6	+	0.12	1.26776394264053e-05	SE	SLC29A1_chr6_+_SE_115085
115087	ENSG00000112759	SLC29A1	chr6	+	0.106	6.52406897380848e-10	SE	SLC29A1_chr6_+_SE_115087
115772	ENSG00000109670	FBXW7	chr4	-	0.188	0	SE	FBXW7_chr4_-_SE_115772
115835	ENSG00000123562	MORF4L2	chrX	-	-0.108	0.000615502476228869	SE	MORF4L2_chrX_-_SE_115835
115930	ENSG00000054282	SDCCAG8	chr1	+	0.125	0.00701176642547172	SE	SDCCAG8_chr1_+_SE_115930
116384	ENSG00000122591	FAM126A	chr7	-	-0.111	1.86057049125396e-06	SE	FAM126A_chr7_-_SE_116384
117083	ENSG00000115525	ST3GAL5	chr2	-	0.116	0	SE	ST3GAL5_chr2_-_SE_117083
117307	ENSG00000135250	SRPK2	chr7	-	0.159	1.41241623541784e-07	SE	SRPK2_chr7_-_SE_117307
117881	ENSG00000164294	GPX8	chr5	+	-0.104	2.14924274065773e-05	SE	GPX8_chr5_+_SE_117881
117884	ENSG00000164294	GPX8	chr5	+	-0.105	1.66380724697316e-05	SE	GPX8_chr5_+_SE_117884
117899	ENSG00000171208	NETO2	chr16	-	0.126	0	SE	NETO2_chr16_-_SE_117899
118620	ENSG00000163328	GPR155	chr2	-	-0.232	0	SE	GPR155_chr2_-_SE_118620
118961	ENSG00000233184	AC093157.1	chr1	+	0.113	0.00932041514950352	SE	AC093157.1_chr1_+_SE_118961
119048	ENSG00000099785	MARCHF2	chr19	+	0.149	0.00932041514950352	SE	MARCHF2_chr19_+_SE_119048
119051	ENSG00000099785	MARCHF2	chr19	+	0.179	0.00248902089741303	SE	MARCHF2_chr19_+_SE_119051
119423	ENSG00000197121	PGAP1	chr2	-	0.16	0	SE	PGAP1_chr2_-_SE_119423
119636	ENSG00000175356	SCUBE2	chr11	-	-0.101	0.00392778048129274	SE	SCUBE2_chr11_-_SE_119636
120087	ENSG00000182287	AP1S2	chrX	-	-0.197	2.51823667675662e-08	SE	AP1S2_chrX_-_SE_120087
120088	ENSG00000182287	AP1S2	chrX	-	-0.2	0.00134547721107582	SE	AP1S2_chrX_-_SE_120088
120854	ENSG00000124370	MCEE	chr2	-	0.148	0	SE	MCEE_chr2_-_SE_120854
121041	ENSG00000143919	CAMKMT	chr2	+	0.102	8.6050567574059e-07	SE	CAMKMT_chr2_+_SE_121041
121075	ENSG00000101745	ANKRD12	chr18	+	0.136	5.04998391400124e-07	SE	ANKRD12_chr18_+_SE_121075
122522	ENSG00000138326	RPS24	chr10	+	0.214	0	SE	RPS24_chr10_+_SE_122522
122718	ENSG00000065665	SEC61A2	chr10	+	-0.236	5.04288520769219e-07	SE	SEC61A2_chr10_+_SE_122718
122805	ENSG00000149179	C11orf49	chr11	+	0.118	3.92738063226519e-11	SE	C11orf49_chr11_+_SE_122805
122880	ENSG00000162613	FUBP1	chr1	-	0.165	0.0262303833865697	SE	FUBP1_chr1_-_SE_122880
122882	ENSG00000162613	FUBP1	chr1	-	0.172	0.0146812928712418	SE	FUBP1_chr1_-_SE_122882
123030	ENSG00000177058	SLC38A9	chr5	-	0.101	0.000276620235399247	SE	SLC38A9_chr5_-_SE_123030
123035	ENSG00000177058	SLC38A9	chr5	-	0.117	7.64387564589427e-06	SE	SLC38A9_chr5_-_SE_123035
123500	ENSG00000143393	PI4KB	chr1	-	0.133	3.30686342899333e-09	SE	PI4KB_chr1_-_SE_123500
123501	ENSG00000143393	PI4KB	chr1	-	0.102	1.97393856956094e-07	SE	PI4KB_chr1_-_SE_123501
123651	ENSG00000114209	PDCD10	chr3	-	0.197	1.31797026394976e-13	SE	PDCD10_chr3_-_SE_123651
123653	ENSG00000259030	FPGT-TNNI3K	chr1	+	-0.137	9.40503934587675e-07	SE	FPGT-TNNI3K_chr1_+_SE_123653
123731	ENSG00000204410	MSH5	chr6	+	-0.119	2.89059281143928e-07	SE	MSH5_chr6_+_SE_123731
123766	ENSG00000060138	YBX3	chr12	-	-0.108	4.43317025679351e-10	SE	YBX3_chr12_-_SE_123766
123995	ENSG00000205339	IPO7	chr11	+	0.118	0.00700290073364775	SE	IPO7_chr11_+_SE_123995
124221	ENSG00000153914	SREK1	chr5	+	0.163	1.31169744506439e-06	SE	SREK1_chr5_+_SE_124221
124225	ENSG00000153914	SREK1	chr5	+	0.169	2.69468609088557e-07	SE	SREK1_chr5_+_SE_124225
124783	ENSG00000172888	ZNF621	chr3	+	-0.115	0.00164371721337762	SE	ZNF621_chr3_+_SE_124783
124903	ENSG00000163939	PBRM1	chr3	-	0.195	1.94413238168835e-13	SE	PBRM1_chr3_-_SE_124903
124916	ENSG00000136856	SLC2A8	chr9	+	-0.282	2.72133698196079e-11	SE	SLC2A8_chr9_+_SE_124916
125268	ENSG00000135679	MDM2	chr12	+	-0.168	0.00217154365846908	SE	MDM2_chr12_+_SE_125268
125584	ENSG00000171453	POLR1C	chr6	+	-0.139	3.87022411129467e-11	SE	POLR1C_chr6_+_SE_125584
125625	ENSG00000010322	NISCH	chr3	+	0.105	0.0146245126887308	SE	NISCH_chr3_+_SE_125625
125626	ENSG00000010322	NISCH	chr3	+	0.105	0.0128232042653468	SE	NISCH_chr3_+_SE_125626
125893	ENSG00000248334	WHAMMP2	chr15	+	0.175	5.30562188389988e-05	SE	WHAMMP2_chr15_+_SE_125893
127187	ENSG00000131089	ARHGEF9	chrX	-	0.117	0.0439897343785302	SE	ARHGEF9_chrX_-_SE_127187
128808	ENSG00000127603	MACF1	chr1	+	0.211	0	SE	MACF1_chr1_+_SE_128808
129391	ENSG00000126858	RHOT1	chr17	+	0.103	0	SE	RHOT1_chr17_+_SE_129391
129431	ENSG00000106682	EIF4H	chr7	+	-0.114	0	SE	EIF4H_chr7_+_SE_129431
129558	ENSG00000172366	MCRIP2	chr16	+	0.18	1.11253770514783e-05	SE	MCRIP2_chr16_+_SE_129558
129595	ENSG00000178104	PDE4DIP	chr1	+	-0.119	1.11507779587596e-07	SE	PDE4DIP_chr1_+_SE_129595
129800	ENSG00000164073	MFSD8	chr4	-	-0.144	2.33703609811001e-08	SE	MFSD8_chr4_-_SE_129800
129864	ENSG00000197586	ENTPD6	chr20	+	-0.144	1.53324875917238e-12	SE	ENTPD6_chr20_+_SE_129864
129870	ENSG00000197586	ENTPD6	chr20	+	-0.126	2.65136071079379e-07	SE	ENTPD6_chr20_+_SE_129870
129875	ENSG00000197586	ENTPD6	chr20	+	-0.131	1.08501044252976e-07	SE	ENTPD6_chr20_+_SE_129875
130129	ENSG00000115414	FN1	chr2	-	-0.19	1.25975737411662e-12	SE	FN1_chr2_-_SE_130129
130130	ENSG00000115414	FN1	chr2	-	-0.178	1.98194671895368e-11	SE	FN1_chr2_-_SE_130130
130137	ENSG00000115414	FN1	chr2	-	-0.238	0	SE	FN1_chr2_-_SE_130137
130210	ENSG00000142599	RERE	chr1	-	0.114	1.03264927561957e-10	SE	RERE_chr1_-_SE_130210
130263	ENSG00000280987	MATR3	chr5	+	-0.136	1.06172486495401e-06	SE	MATR3_chr5_+_SE_130263
130265	ENSG00000280987	MATR3	chr5	+	-0.246	0	SE	MATR3_chr5_+_SE_130265
131276	ENSG00000079819	EPB41L2	chr6	-	0.308	0	SE	EPB41L2_chr6_-_SE_131276
131733	ENSG00000167508	MVD	chr16	-	0.113	1.31797026394976e-13	SE	MVD_chr16_-_SE_131733
132222	ENSG00000138386	NAB1	chr2	+	0.122	0	SE	NAB1_chr2_+_SE_132222
132224	ENSG00000138386	NAB1	chr2	+	0.117	0.00546478402527182	SE	NAB1_chr2_+_SE_132224
132545	ENSG00000139620	KANSL2	chr12	-	-0.195	0.00356289804727464	SE	KANSL2_chr12_-_SE_132545
132855	ENSG00000104320	NBN	chr8	-	-0.119	0	SE	NBN_chr8_-_SE_132855
133772	ENSG00000117616	RSRP1	chr1	-	-0.142	0.00261342672575677	SE	RSRP1_chr1_-_SE_133772
133773	ENSG00000117616	RSRP1	chr1	-	-0.133	1.38982743884102e-10	SE	RSRP1_chr1_-_SE_133773
134249	ENSG00000106133	NSUN5P2	chr7	-	0.119	0.0155499742510201	SE	NSUN5P2_chr7_-_SE_134249
134371	ENSG00000269893	SNHG8	chr4	+	0.137	0.000247067923404734	SE	SNHG8_chr4_+_SE_134371
134373	ENSG00000269893	SNHG8	chr4	+	0.116	0.0103146869106108	SE	SNHG8_chr4_+_SE_134373
134375	ENSG00000269893	SNHG8	chr4	+	0.115	0.000510952366802727	SE	SNHG8_chr4_+_SE_134375
134547	ENSG00000034677	RNF19A	chr8	-	0.199	4.67204684573266e-05	SE	RNF19A_chr8_-_SE_134547
134624	ENSG00000104365	IKBKB	chr8	+	0.133	5.69592094851224e-07	SE	IKBKB_chr8_+_SE_134624
135068	ENSG00000170776	AKAP13	chr15	+	0.136	1.70837650966873e-05	SE	AKAP13_chr15_+_SE_135068
135497	ENSG00000143369	ECM1	chr1	+	-0.297	0	SE	ECM1_chr1_+_SE_135497
135591	ENSG00000142949	PTPRF	chr1	+	0.101	0.0142012402789953	SE	PTPRF_chr1_+_SE_135591
135857	ENSG00000242073	AC211429.2	chr7	-	0.136	0.000138747164307105	SE	AC211429.2_chr7_-_SE_135857
135971	ENSG00000152952	PLOD2	chr3	-	0.207	0	SE	PLOD2_chr3_-_SE_135971
136052	ENSG00000130714	POMT1	chr9	+	0.108	0.0322847175350061	SE	POMT1_chr9_+_SE_136052
136083	ENSG00000160959	LRRC14	chr8	+	0.127	6.2589792357699e-10	SE	LRRC14_chr8_+_SE_136083
136599	ENSG00000074410	CA12	chr15	-	0.208	3.86967960957293e-12	SE	CA12_chr15_-_SE_136599
138132	ENSG00000151276	MAGI1	chr3	-	0.28	0	SE	MAGI1_chr3_-_SE_138132
138190	ENSG00000066056	TIE1	chr1	+	0.108	0.000182648673948723	SE	TIE1_chr1_+_SE_138190
138397	ENSG00000006282	SPATA20	chr17	+	-0.105	0.00797727362986147	SE	SPATA20_chr17_+_SE_138397
138400	ENSG00000006282	SPATA20	chr17	+	-0.158	0.000105208208192125	SE	SPATA20_chr17_+_SE_138400
138936	ENSG00000183696	UPP1	chr7	+	-0.18	0.000215680654568925	SE	UPP1_chr7_+_SE_138936
139224	ENSG00000175182	FAM131A	chr3	+	0.109	0	SE	FAM131A_chr3_+_SE_139224
139341	ENSG00000204580	DDR1	chr6	+	-0.238	4.49276842581784e-10	SE	DDR1_chr6_+_SE_139341
139351	ENSG00000204580	DDR1	chr6	+	-0.151	0.000779692872082576	SE	DDR1_chr6_+_SE_139351
140078	ENSG00000126106	TMEM53	chr1	-	0.183	0.00134547721107582	SE	TMEM53_chr1_-_SE_140078
140253	ENSG00000147044	CASK	chrX	-	0.173	6.92207988569786e-13	SE	CASK_chrX_-_SE_140253
140258	ENSG00000147044	CASK	chrX	-	-0.217	2.18942417438296e-06	SE	CASK_chrX_-_SE_140258
140260	ENSG00000147044	CASK	chrX	-	-0.155	0	SE	CASK_chrX_-_SE_140260
140414	ENSG00000250305	TRMT9B	chr8	+	-0.323	0	SE	TRMT9B_chr8_+_SE_140414
140974	ENSG00000114993	RTKN	chr2	-	-0.149	0.00166736039265504	SE	RTKN_chr2_-_SE_140974
141063	ENSG00000151092	NGLY1	chr3	-	0.108	0.000115973283934733	SE	NGLY1_chr3_-_SE_141063
141250	ENSG00000143995	MEIS1	chr2	+	-0.128	0.0300708601219951	SE	MEIS1_chr2_+_SE_141250
142123	ENSG00000198393	ZNF26	chr12	+	-0.164	6.68914003045101e-06	SE	ZNF26_chr12_+_SE_142123
142182	ENSG00000154134	ROBO3	chr11	+	-0.257	5.97073544139717e-06	SE	ROBO3_chr11_+_SE_142182
142185	ENSG00000154134	ROBO3	chr11	+	-0.267	2.69855505975495e-06	SE	ROBO3_chr11_+_SE_142185
142201	ENSG00000154134	ROBO3	chr11	+	0.135	4.70626588338382e-06	SE	ROBO3_chr11_+_SE_142201
142512	ENSG00000175600	SUGCT	chr7	+	0.124	0.010148438002083	SE	SUGCT_chr7_+_SE_142512
142535	ENSG00000172113	NME6	chr3	-	0.134	0.0279263935300706	SE	NME6_chr3_-_SE_142535
142881	ENSG00000163138	PACRGL	chr4	+	0.144	0.00911225003655097	SE	PACRGL_chr4_+_SE_142881
143025	ENSG00000203943	SAMD13	chr1	+	0.156	0.00141073188008412	SE	SAMD13_chr1_+_SE_143025
143493	ENSG00000007341	ST7L	chr1	-	-0.222	5.48666902225511e-10	SE	ST7L_chr1_-_SE_143493
143626	ENSG00000173660	UQCRH	chr1	+	0.108	9.56608633647001e-05	SE	UQCRH_chr1_+_SE_143626
143724	ENSG00000111731	C2CD5	chr12	-	0.142	9.49090374003422e-05	SE	C2CD5_chr12_-_SE_143724
143725	ENSG00000111731	C2CD5	chr12	-	0.111	1.28029470519973e-05	SE	C2CD5_chr12_-_SE_143725
145318	ENSG00000163681	SLMAP	chr3	+	-0.113	0.00633340089684653	SE	SLMAP_chr3_+_SE_145318
146524	ENSG00000144677	CTDSPL	chr3	+	0.105	7.58623887879352e-09	SE	CTDSPL_chr3_+_SE_146524
146633	ENSG00000117859	OSBPL9	chr1	+	-0.13	6.28308237899891e-12	SE	OSBPL9_chr1_+_SE_146633
146682	ENSG00000117859	OSBPL9	chr1	+	-0.159	0	SE	OSBPL9_chr1_+_SE_146682
147329	ENSG00000138018	SELENOI	chr2	+	0.102	0.0072769217420686	SE	SELENOI_chr2_+_SE_147329
147600	ENSG00000119408	NEK6	chr9	+	0.172	0	SE	NEK6_chr9_+_SE_147600
147740	ENSG00000196586	MYO6	chr6	+	0.213	0	SE	MYO6_chr6_+_SE_147740
148231	ENSG00000155368	DBI	chr2	+	-0.148	3.33860132456353e-07	SE	DBI_chr2_+_SE_148231
149201	ENSG00000163539	CLASP2	chr3	-	0.122	2.14959921533836e-12	SE	CLASP2_chr3_-_SE_149201
149286	ENSG00000159023	EPB41	chr1	+	0.125	6.91358867268364e-05	SE	EPB41_chr1_+_SE_149286
149292	ENSG00000159023	EPB41	chr1	+	0.214	1.7671708483227e-10	SE	EPB41_chr1_+_SE_149292
149308	ENSG00000159023	EPB41	chr1	+	0.246	9.9754630069742e-14	SE	EPB41_chr1_+_SE_149308
149709	ENSG00000144824	PHLDB2	chr3	+	0.12	0.0392656187636282	SE	PHLDB2_chr3_+_SE_149709
150000	ENSG00000103415	HMOX2	chr16	+	0.115	0.00154691076246693	SE	HMOX2_chr16_+_SE_150000
150007	ENSG00000103415	HMOX2	chr16	+	0.113	0.00179196646350177	SE	HMOX2_chr16_+_SE_150007
150099	ENSG00000145332	KLHL8	chr4	-	0.197	7.85670563904873e-10	SE	KLHL8_chr4_-_SE_150099
150100	ENSG00000145332	KLHL8	chr4	-	0.155	9.9754630069742e-14	SE	KLHL8_chr4_-_SE_150100
150369	ENSG00000115935	WIPF1	chr2	-	-0.313	0	SE	WIPF1_chr2_-_SE_150369
150869	ENSG00000162910	MRPL55	chr1	-	-0.12	0.000714892641347618	SE	MRPL55_chr1_-_SE_150869
150883	ENSG00000162910	MRPL55	chr1	-	-0.108	0.00200337445600104	SE	MRPL55_chr1_-_SE_150883
151095	ENSG00000012061	ERCC1	chr19	-	0.108	1.23521748971411e-09	SE	ERCC1_chr19_-_SE_151095
151163	ENSG00000239779	WBP1	chr2	+	-0.124	0.0498514862764005	SE	WBP1_chr2_+_SE_151163
151165	ENSG00000239779	WBP1	chr2	+	-0.136	0.0175996321978187	SE	WBP1_chr2_+_SE_151165
151168	ENSG00000239779	WBP1	chr2	+	-0.134	0.0166279418417567	SE	WBP1_chr2_+_SE_151168
151179	ENSG00000239779	WBP1	chr2	+	0.151	0.0425483117748578	SE	WBP1_chr2_+_SE_151179
151574	ENSG00000164008	C1orf50	chr1	+	-0.103	0.000253603989015988	SE	C1orf50_chr1_+_SE_151574
152191	ENSG00000124406	ATP8A1	chr4	-	0.15	0	SE	ATP8A1_chr4_-_SE_152191
152194	ENSG00000124406	ATP8A1	chr4	-	-0.232	2.62940153541655e-12	SE	ATP8A1_chr4_-_SE_152194
152416	ENSG00000115459	ELMOD3	chr2	+	-0.12	0.0336721802140467	SE	ELMOD3_chr2_+_SE_152416
152417	ENSG00000115459	ELMOD3	chr2	+	-0.124	0.0107531700805377	SE	ELMOD3_chr2_+_SE_152417
152512	ENSG00000092529	CAPN3	chr15	+	0.151	0	SE	CAPN3_chr15_+_SE_152512
152521	ENSG00000092529	CAPN3	chr15	+	0.142	5.11185179257898e-12	SE	CAPN3_chr15_+_SE_152521
153119	ENSG00000182670	TTC3	chr21	+	-0.136	3.46124523617288e-14	SE	TTC3_chr21_+_SE_153119
153175	ENSG00000086015	MAST2	chr1	+	0.27	3.81933124638662e-06	SE	MAST2_chr1_+_SE_153175
153368	ENSG00000185485	SDHAP1	chr3	-	-0.13	0.0104715506467188	SE	SDHAP1_chr3_-_SE_153368
153542	ENSG00000162959	MEMO1	chr2	-	0.247	8.73280471104743e-09	SE	MEMO1_chr2_-_SE_153542
153664	ENSG00000010803	SCMH1	chr1	-	0.123	0.0268904190856086	SE	SCMH1_chr1_-_SE_153664
153791	ENSG00000134452	FBH1	chr10	+	0.158	0.00271898174251786	SE	FBH1_chr10_+_SE_153791
154045	ENSG00000198563	DDX39B	chr6	-	0.287	0.000377316097640999	SE	DDX39B_chr6_-_SE_154045
154782	ENSG00000165304	MELK	chr9	+	0.105	0.000723611502345636	SE	MELK_chr9_+_SE_154782
155063	ENSG00000165322	ARHGAP12	chr10	-	0.108	0	SE	ARHGAP12_chr10_-_SE_155063
155098	ENSG00000135537	AFG1L	chr6	+	0.126	9.69887220135835e-09	SE	AFG1L_chr6_+_SE_155098
155707	ENSG00000086300	SNX10	chr7	+	0.131	0	SE	SNX10_chr7_+_SE_155707
155724	ENSG00000122483	CCDC18	chr1	+	-0.153	0.00107951775711134	SE	CCDC18_chr1_+_SE_155724
156432	ENSG00000155329	ZCCHC10	chr5	-	-0.131	1.13227344453293e-05	SE	ZCCHC10_chr5_-_SE_156432
156741	ENSG00000219626	FAM228B	chr2	+	0.129	7.98933163555307e-06	SE	FAM228B_chr2_+_SE_156741
157515	ENSG00000223891	OSER1-DT	chr20	+	0.139	1.0354445351567e-05	SE	OSER1-DT_chr20_+_SE_157515
157705	ENSG00000062194	GPBP1	chr5	+	-0.107	0	SE	GPBP1_chr5_+_SE_157705
158745	ENSG00000131374	TBC1D5	chr3	-	0.113	0.00364627261279882	SE	TBC1D5_chr3_-_SE_158745
158774	ENSG00000131374	TBC1D5	chr3	-	-0.153	0.000623770124777998	SE	TBC1D5_chr3_-_SE_158774
158802	ENSG00000131374	TBC1D5	chr3	-	0.134	9.83226028810783e-05	SE	TBC1D5_chr3_-_SE_158802
158810	ENSG00000131374	TBC1D5	chr3	-	0.116	1.2428295224723e-05	SE	TBC1D5_chr3_-_SE_158810
158818	ENSG00000131374	TBC1D5	chr3	-	0.193	3.87781831055189e-06	SE	TBC1D5_chr3_-_SE_158818
158819	ENSG00000131374	TBC1D5	chr3	-	0.164	4.60404669490652e-10	SE	TBC1D5_chr3_-_SE_158819
159340	ENSG00000179818	PCBP1-AS1	chr2	-	0.122	0.000627849757825513	SE	PCBP1-AS1_chr2_-_SE_159340
159349	ENSG00000179818	PCBP1-AS1	chr2	-	0.113	0.00198273377472588	SE	PCBP1-AS1_chr2_-_SE_159349
159353	ENSG00000179818	PCBP1-AS1	chr2	-	0.117	0.0304259846864534	SE	PCBP1-AS1_chr2_-_SE_159353
159378	ENSG00000115419	GLS	chr2	+	-0.125	0.017402375689911	SE	GLS_chr2_+_SE_159378
159422	ENSG00000182903	ZNF721	chr4	-	-0.242	0	SE	ZNF721_chr4_-_SE_159422
159483	ENSG00000163870	TPRA1	chr3	-	-0.222	0.000466987893543387	SE	TPRA1_chr3_-_SE_159483
160021	ENSG00000198081	ZBTB14	chr18	-	-0.14	0.0264104387772634	SE	ZBTB14_chr18_-_SE_160021
160134	ENSG00000116350	SRSF4	chr1	-	0.127	0.000173045328711254	SE	SRSF4_chr1_-_SE_160134
160361	ENSG00000124356	STAMBP	chr2	+	0.125	0.0324693325688904	SE	STAMBP_chr2_+_SE_160361
160389	ENSG00000126254	RBM42	chr19	+	-0.102	0.0332759415886321	SE	RBM42_chr19_+_SE_160389
160492	ENSG00000234741	GAS5	chr1	-	-0.12	7.47399124049194e-08	SE	GAS5_chr1_-_SE_160492
160992	ENSG00000172785	CBWD1	chr9	-	0.133	0.000209516832229629	SE	CBWD1_chr9_-_SE_160992
161460	ENSG00000145730	PAM	chr5	+	0.127	0	SE	PAM_chr5_+_SE_161460
161648	ENSG00000055917	PUM2	chr2	-	-0.223	1.10791690551145e-08	SE	PUM2_chr2_-_SE_161648
161652	ENSG00000055917	PUM2	chr2	-	-0.247	4.91394376882654e-08	SE	PUM2_chr2_-_SE_161652
161689	ENSG00000116191	RALGPS2	chr1	+	0.138	2.17956705612235e-07	SE	RALGPS2_chr1_+_SE_161689
162379	ENSG00000153029	MR1	chr1	+	-0.124	6.80185726033055e-14	SE	MR1_chr1_+_SE_162379
162817	ENSG00000107020	PLGRKT	chr9	-	0.188	0.000745844571222075	SE	PLGRKT_chr9_-_SE_162817
162853	ENSG00000116754	SRSF11	chr1	+	-0.184	0.00571260744026508	SE	SRSF11_chr1_+_SE_162853
162855	ENSG00000116754	SRSF11	chr1	+	0.141	0	SE	SRSF11_chr1_+_SE_162855
163575	ENSG00000107372	ZFAND5	chr9	-	0.125	0.000180519689961887	SE	ZFAND5_chr9_-_SE_163575
163968	ENSG00000198270	TMEM116	chr12	-	-0.146	0.00877255103541987	SE	TMEM116_chr12_-_SE_163968
164553	ENSG00000104205	SGK3	chr8	+	-0.145	0.000458196228768744	SE	SGK3_chr8_+_SE_164553
164858	ENSG00000048991	R3HDM1	chr2	+	0.167	0.0360403352531937	SE	R3HDM1_chr2_+_SE_164858
167088	ENSG00000119844	AFTPH	chr2	+	0.137	2.03020141564996e-08	SE	AFTPH_chr2_+_SE_167088
167159	ENSG00000021355	SERPINB1	chr6	-	0.141	2.73225373948958e-12	SE	SERPINB1_chr6_-_SE_167159
167935	ENSG00000172775	PSME3IP1	chr16	-	0.122	0.0407831117494141	SE	PSME3IP1_chr16_-_SE_167935
167943	ENSG00000172775	PSME3IP1	chr16	-	0.104	0.018630413288625	SE	PSME3IP1_chr16_-_SE_167943
168081	ENSG00000183647	ZNF530	chr19	+	-0.13	0.0198107573336268	SE	ZNF530_chr19_+_SE_168081
168209	ENSG00000269001	AC092070.2	chr19	+	-0.297	0	SE	AC092070.2_chr19_+_SE_168209
168214	ENSG00000269001	AC092070.2	chr19	+	0.196	0.00551902922032404	SE	AC092070.2_chr19_+_SE_168214
168753	ENSG00000101493	ZNF516	chr18	-	0.128	0.0128729922346307	SE	ZNF516_chr18_-_SE_168753
168773	ENSG00000162591	MEGF6	chr1	-	0.126	7.13348601228263e-06	SE	MEGF6_chr1_-_SE_168773
169515	ENSG00000122481	RWDD3	chr1	+	0.182	2.08353963433367e-08	SE	RWDD3_chr1_+_SE_169515
169519	ENSG00000122481	RWDD3	chr1	+	0.188	6.61246259838334e-07	SE	RWDD3_chr1_+_SE_169519
169847	ENSG00000132952	USPL1	chr13	+	0.179	1.35284705206038e-08	SE	USPL1_chr13_+_SE_169847
170274	ENSG00000198700	IPO9	chr1	+	0.104	0	SE	IPO9_chr1_+_SE_170274
170347	ENSG00000172053	QARS1	chr3	-	0.132	0.000149131200727015	SE	QARS1_chr3_-_SE_170347
170442	ENSG00000116237	ICMT	chr1	-	-0.134	0.000708386733419312	SE	ICMT_chr1_-_SE_170442
171006	ENSG00000185379	RAD51D	chr17	-	0.119	2.7542518423619e-06	SE	RAD51D_chr17_-_SE_171006
171197	ENSG00000187079	TEAD1	chr11	+	0.131	1.43616741431982e-05	SE	TEAD1_chr11_+_SE_171197
171510	ENSG00000033867	SLC4A7	chr3	-	-0.15	0	SE	SLC4A7_chr3_-_SE_171510
171786	ENSG00000161791	FMNL3	chr12	-	-0.109	6.97817771848609e-06	SE	FMNL3_chr12_-_SE_171786
172002	ENSG00000162735	PEX19	chr1	-	-0.209	0	SE	PEX19_chr1_-_SE_172002
172099	ENSG00000203666	EFCAB2	chr1	+	0.13	0.0290463733889983	SE	EFCAB2_chr1_+_SE_172099
172171	ENSG00000110841	PPFIBP1	chr12	+	-0.172	0	SE	PPFIBP1_chr12_+_SE_172171
172370	ENSG00000031823	RANBP3	chr19	-	0.165	0.00317510524864368	SE	RANBP3_chr19_-_SE_172370
172371	ENSG00000031823	RANBP3	chr19	-	0.14	0.0118350973779812	SE	RANBP3_chr19_-_SE_172371
172603	ENSG00000035115	SH3YL1	chr2	-	-0.171	0.021688713598215	SE	SH3YL1_chr2_-_SE_172603
172793	ENSG00000240344	PPIL3	chr2	-	-0.106	0.00326888798891341	SE	PPIL3_chr2_-_SE_172793
173462	ENSG00000072736	NFATC3	chr16	+	-0.128	0.000181584387508656	SE	NFATC3_chr16_+_SE_173462
173692	ENSG00000153827	TRIP12	chr2	-	0.141	0	SE	TRIP12_chr2_-_SE_173692
173757	ENSG00000168958	MFF	chr2	+	0.145	0	SE	MFF_chr2_+_SE_173757
173760	ENSG00000168958	MFF	chr2	+	0.124	0	SE	MFF_chr2_+_SE_173760
173764	ENSG00000168958	MFF	chr2	+	0.163	0	SE	MFF_chr2_+_SE_173764
173766	ENSG00000168958	MFF	chr2	+	0.177	0	SE	MFF_chr2_+_SE_173766
173790	ENSG00000168958	MFF	chr2	+	0.11	2.20701662239056e-05	SE	MFF_chr2_+_SE_173790
174055	ENSG00000050426	LETMD1	chr12	+	-0.117	1.59086038175133e-06	SE	LETMD1_chr12_+_SE_174055
174083	ENSG00000050426	LETMD1	chr12	+	-0.212	0	SE	LETMD1_chr12_+_SE_174083
174089	ENSG00000050426	LETMD1	chr12	+	-0.212	0	SE	LETMD1_chr12_+_SE_174089
174111	ENSG00000147202	DIAPH2	chrX	+	0.126	0	SE	DIAPH2_chrX_+_SE_174111
174799	ENSG00000179409	GEMIN4	chr17	-	0.101	5.28106906298575e-06	SE	GEMIN4_chr17_-_SE_174799
174924	ENSG00000123552	USP45	chr6	-	-0.169	0	SE	USP45_chr6_-_SE_174924
175046	ENSG00000138092	CENPO	chr2	+	-0.109	0.0255643199512713	SE	CENPO_chr2_+_SE_175046
175311	ENSG00000168237	GLYCTK	chr3	+	-0.113	1.20428417069907e-05	SE	GLYCTK_chr3_+_SE_175311
175508	ENSG00000075413	MARK3	chr14	+	0.137	8.5360130179295e-12	SE	MARK3_chr14_+_SE_175508
175510	ENSG00000075413	MARK3	chr14	+	0.127	1.41285603724756e-10	SE	MARK3_chr14_+_SE_175510
175950	ENSG00000011405	PIK3C2A	chr11	-	0.104	0.0113659095097683	SE	PIK3C2A_chr11_-_SE_175950
175953	ENSG00000122545	SEPTIN7	chr7	+	0.16	0.00932041514950352	SE	SEPTIN7_chr7_+_SE_175953
175967	ENSG00000122545	SEPTIN7	chr7	+	0.137	0.0256696411631595	SE	SEPTIN7_chr7_+_SE_175967
176123	ENSG00000151576	QTRT2	chr3	+	-0.105	0.0277775343028601	SE	QTRT2_chr3_+_SE_176123
176157	ENSG00000221978	CCNL2	chr1	-	0.111	0.0286429422885391	SE	CCNL2_chr1_-_SE_176157
176211	ENSG00000172954	LCLAT1	chr2	+	0.138	0	SE	LCLAT1_chr2_+_SE_176211
176322	ENSG00000021574	SPAST	chr2	+	0.101	3.55892435266181e-10	SE	SPAST_chr2_+_SE_176322
177237	ENSG00000011566	MAP4K3	chr2	-	-0.121	2.94315425085962e-07	SE	MAP4K3_chr2_-_SE_177237
177545	ENSG00000117114	ADGRL2	chr1	+	-0.116	0.0018198453853077	SE	ADGRL2_chr1_+_SE_177545
177878	ENSG00000198715	GLMP	chr1	-	-0.105	0	SE	GLMP_chr1_-_SE_177878
177882	ENSG00000198715	GLMP	chr1	-	0.163	9.81452238414106e-09	SE	GLMP_chr1_-_SE_177882
178245	ENSG00000114857	NKTR	chr3	+	0.118	0.00249042210080494	SE	NKTR_chr3_+_SE_178245
178423	ENSG00000205133	TRIQK	chr8	-	-0.117	0.000307356500330608	SE	TRIQK_chr8_-_SE_178423
178566	ENSG00000104756	KCTD9	chr8	-	0.131	1.79030130859498e-06	SE	KCTD9_chr8_-_SE_178566
178567	ENSG00000104756	KCTD9	chr8	-	0.126	0.000563648066363171	SE	KCTD9_chr8_-_SE_178567
178570	ENSG00000104756	KCTD9	chr8	-	0.123	0.000619295047524119	SE	KCTD9_chr8_-_SE_178570
179382	ENSG00000120318	ARAP3	chr5	-	-0.15	0.000204015111865275	SE	ARAP3_chr5_-_SE_179382
179401	ENSG00000146223	RPL7L1	chr6	+	-0.128	0	SE	RPL7L1_chr6_+_SE_179401
180060	ENSG00000117143	UAP1	chr1	+	0.126	3.46683482474452e-13	SE	UAP1_chr1_+_SE_180060
180063	ENSG00000117143	UAP1	chr1	+	0.142	7.24699571188545e-07	SE	UAP1_chr1_+_SE_180063
180165	ENSG00000116001	TIA1	chr2	-	0.117	0.000615502476228869	SE	TIA1_chr2_-_SE_180165
180667	ENSG00000146463	ZMYM4	chr1	+	-0.146	2.3443683761261e-09	SE	ZMYM4_chr1_+_SE_180667
182737	ENSG00000135976	ANKRD36	chr2	+	0.185	3.10335269789637e-05	SE	ANKRD36_chr2_+_SE_182737
182745	ENSG00000135976	ANKRD36	chr2	+	-0.176	1.33218807638317e-05	SE	ANKRD36_chr2_+_SE_182745
183627	ENSG00000132881	CPLANE2	chr1	-	0.154	0.0275371547459507	SE	CPLANE2_chr1_-_SE_183627
183805	ENSG00000168003	SLC3A2	chr11	+	0.123	0.00165364944982056	SE	SLC3A2_chr11_+_SE_183805
183811	ENSG00000168003	SLC3A2	chr11	+	0.198	1.79116779460583e-06	SE	SLC3A2_chr11_+_SE_183811
183813	ENSG00000168003	SLC3A2	chr11	+	0.194	2.93526258524756e-06	SE	SLC3A2_chr11_+_SE_183813
184091	ENSG00000137145	DENND4C	chr9	+	0.103	2.54984196794301e-13	SE	DENND4C_chr9_+_SE_184091
184567	ENSG00000129116	PALLD	chr4	+	-0.169	0.000131170339141393	SE	PALLD_chr4_+_SE_184567
184851	ENSG00000164118	CEP44	chr4	+	-0.107	2.25489287284231e-06	SE	CEP44_chr4_+_SE_184851
185140	ENSG00000143537	ADAM15	chr1	+	0.202	0	SE	ADAM15_chr1_+_SE_185140
185145	ENSG00000143537	ADAM15	chr1	+	0.102	0	SE	ADAM15_chr1_+_SE_185145
185224	ENSG00000151726	ACSL1	chr4	-	0.196	0	SE	ACSL1_chr4_-_SE_185224
185229	ENSG00000151726	ACSL1	chr4	-	-0.247	0	SE	ACSL1_chr4_-_SE_185229
185390	ENSG00000114331	ACAP2	chr3	-	0.231	4.5368859919283e-05	SE	ACAP2_chr3_-_SE_185390
185579	ENSG00000154556	SORBS2	chr4	-	-0.217	1.2377923148837e-08	SE	SORBS2_chr4_-_SE_185579
185766	ENSG00000066322	ELOVL1	chr1	-	0.137	0	SE	ELOVL1_chr1_-_SE_185766
185767	ENSG00000066322	ELOVL1	chr1	-	0.26	0	SE	ELOVL1_chr1_-_SE_185767
185769	ENSG00000066322	ELOVL1	chr1	-	0.136	0	SE	ELOVL1_chr1_-_SE_185769
185770	ENSG00000066322	ELOVL1	chr1	-	0.259	0	SE	ELOVL1_chr1_-_SE_185770
185834	ENSG00000132740	IGHMBP2	chr11	+	0.118	1.31071446066063e-06	SE	IGHMBP2_chr11_+_SE_185834
186505	ENSG00000101187	SLCO4A1	chr20	+	-0.124	9.41433050301384e-07	SE	SLCO4A1_chr20_+_SE_186505
186507	ENSG00000101187	SLCO4A1	chr20	+	-0.139	4.30069804283754e-06	SE	SLCO4A1_chr20_+_SE_186507
186509	ENSG00000101187	SLCO4A1	chr20	+	-0.133	1.67065597101214e-05	SE	SLCO4A1_chr20_+_SE_186509
186534	ENSG00000206573	THUMPD3-AS1	chr3	-	-0.157	1.00747985368277e-06	SE	THUMPD3-AS1_chr3_-_SE_186534
186882	ENSG00000151292	CSNK1G3	chr5	+	0.125	0.000206461984023363	SE	CSNK1G3_chr5_+_SE_186882
187043	ENSG00000167107	ACSF2	chr17	+	-0.174	3.17931423322647e-13	SE	ACSF2_chr17_+_SE_187043
187314	ENSG00000198467	TPM2	chr9	-	0.207	0	SE	TPM2_chr9_-_SE_187314
187924	ENSG00000271147	ARMCX5-GPRASP2	chrX	+	-0.205	5.79525398430813e-12	SE	ARMCX5-GPRASP2_chrX_+_SE_187924
187955	ENSG00000271147	ARMCX5-GPRASP2	chrX	+	0.165	1.37366872223056e-05	SE	ARMCX5-GPRASP2_chrX_+_SE_187955
188387	ENSG00000135392	DNAJC14	chr12	-	-0.224	1.31797026394976e-13	SE	DNAJC14_chr12_-_SE_188387
189476	ENSG00000074964	ARHGEF10L	chr1	+	0.299	0	SE	ARHGEF10L_chr1_+_SE_189476
189523	ENSG00000029363	BCLAF1	chr6	-	0.135	0	SE	BCLAF1_chr6_-_SE_189523
189529	ENSG00000029363	BCLAF1	chr6	-	-0.123	0.00272355195490921	SE	BCLAF1_chr6_-_SE_189529
189611	ENSG00000067113	PLPP1	chr5	-	0.137	0.000407761234911368	SE	PLPP1_chr5_-_SE_189611
190171	ENSG00000110880	CORO1C	chr12	-	0.108	0	SE	CORO1C_chr12_-_SE_190171
191403	ENSG00000132846	ZBED3	chr5	-	0.133	0	SE	ZBED3_chr5_-_SE_191403
191493	ENSG00000235505	CASP17P	chr11	-	0.124	0	SE	CASP17P_chr11_-_SE_191493
191662	ENSG00000112983	BRD8	chr5	-	-0.161	1.23867400166316e-06	SE	BRD8_chr5_-_SE_191662
192501	ENSG00000134480	CCNH	chr5	-	-0.138	0	SE	CCNH_chr5_-_SE_192501
193227	ENSG00000205485	AC004980.1	chr7	+	0.103	5.6509627917053e-06	SE	AC004980.1_chr7_+_SE_193227
193732	ENSG00000047188	YTHDC2	chr5	+	-0.16	3.38829977466874e-12	SE	YTHDC2_chr5_+_SE_193732
193876	ENSG00000171634	BPTF	chr17	+	0.104	0.000202447744771798	SE	BPTF_chr17_+_SE_193876
193878	ENSG00000171634	BPTF	chr17	+	0.17	7.87794185720574e-05	SE	BPTF_chr17_+_SE_193878
194213	ENSG00000163644	PPM1K	chr4	-	0.107	0.000354760938476476	SE	PPM1K_chr4_-_SE_194213
194304	ENSG00000145779	TNFAIP8	chr5	+	-0.374	0	SE	TNFAIP8_chr5_+_SE_194304
194480	ENSG00000013619	MAMLD1	chrX	+	0.103	0	SE	MAMLD1_chrX_+_SE_194480
194609	ENSG00000197746	PSAP	chr10	-	0.362	0	SE	PSAP_chr10_-_SE_194609
194707	ENSG00000205534	SMG1P2	chr16	-	0.106	0.000785446417542291	SE	SMG1P2_chr16_-_SE_194707
195461	ENSG00000164615	CAMLG	chr5	+	0.106	0	SE	CAMLG_chr5_+_SE_195461
195704	ENSG00000113658	SMAD5	chr5	+	0.114	1.03079694916145e-08	SE	SMAD5_chr5_+_SE_195704
195828	ENSG00000172175	MALT1	chr18	+	0.158	0	SE	MALT1_chr18_+_SE_195828
197005	ENSG00000131504	DIAPH1	chr5	-	0.158	6.13721320815836e-11	SE	DIAPH1_chr5_-_SE_197005
197282	ENSG00000168765	GSTM4	chr1	+	-0.108	2.77856351850729e-05	SE	GSTM4_chr1_+_SE_197282
197406	ENSG00000157600	TMEM164	chrX	+	0.172	0.000240248404434009	SE	TMEM164_chrX_+_SE_197406
197440	ENSG00000186314	PRELID2	chr5	-	0.209	0	SE	PRELID2_chr5_-_SE_197440
197617	ENSG00000140750	ARHGAP17	chr16	-	-0.113	0.0108225480577341	SE	ARHGAP17_chr16_-_SE_197617
198283	ENSG00000134532	SOX5	chr12	-	0.184	6.75038647001058e-06	SE	SOX5_chr12_-_SE_198283
198531	ENSG00000185619	PCGF3	chr4	+	0.138	4.25057231758876e-06	SE	PCGF3_chr4_+_SE_198531
199103	ENSG00000170234	PWWP2A	chr5	-	0.214	0	SE	PWWP2A_chr5_-_SE_199103
199104	ENSG00000170234	PWWP2A	chr5	-	0.224	7.78816195254543e-12	SE	PWWP2A_chr5_-_SE_199104
199258	ENSG00000177697	CD151	chr11	+	-0.104	4.9765410299373e-07	SE	CD151_chr11_+_SE_199258
199261	ENSG00000177697	CD151	chr11	+	-0.108	4.11052582052297e-12	SE	CD151_chr11_+_SE_199261
199290	ENSG00000072571	HMMR	chr5	+	-0.193	1.48267855828259e-07	SE	HMMR_chr5_+_SE_199290
200157	ENSG00000011426	ANLN	chr7	+	0.126	0.00428114226034562	SE	ANLN_chr7_+_SE_200157
200217	ENSG00000204520	MICA	chr6	+	-0.366	0	SE	MICA_chr6_+_SE_200217
200597	ENSG00000146067	FAM193B	chr5	-	0.133	0.0409149355532437	SE	FAM193B_chr5_-_SE_200597
200645	ENSG00000131876	SNRPA1	chr15	-	-0.156	3.46124523617288e-14	SE	SNRPA1_chr15_-_SE_200645
201452	ENSG00000050748	MAPK9	chr5	-	0.229	0	SE	MAPK9_chr5_-_SE_201452
201922	ENSG00000166529	ZSCAN21	chr7	+	-0.102	0.0422901545841309	SE	ZSCAN21_chr7_+_SE_201922
202636	ENSG00000170502	NUDT9	chr4	+	0.126	4.22163979851426e-07	SE	NUDT9_chr4_+_SE_202636
202918	ENSG00000248124	RRN3P1	chr16	-	-0.12	0.0466580195407235	SE	RRN3P1_chr16_-_SE_202918
203211	ENSG00000111863	ADTRP	chr6	-	-0.102	0	SE	ADTRP_chr6_-_SE_203211
203389	ENSG00000119979	DENND10	chr10	+	-0.165	1.03494459829455e-12	SE	DENND10_chr10_+_SE_203389
203393	ENSG00000119979	DENND10	chr10	+	-0.166	5.48890260167952e-13	SE	DENND10_chr10_+_SE_203393
203999	ENSG00000069020	MAST4	chr5	+	0.224	1.10327581524008e-08	SE	MAST4_chr5_+_SE_203999
204165	ENSG00000010704	HFE	chr6	+	-0.103	0.0127874684606711	SE	HFE_chr6_+_SE_204165
204446	ENSG00000187824	TMEM220	chr17	-	-0.146	1.63462402395273e-05	SE	TMEM220_chr17_-_SE_204446
205292	ENSG00000230487	PSMG3-AS1	chr7	+	0.177	3.42280185040748e-06	SE	PSMG3-AS1_chr7_+_SE_205292
205338	ENSG00000163006	CCDC138	chr2	+	-0.101	0.000487790511400183	SE	CCDC138_chr2_+_SE_205338
205844	ENSG00000258388	PPT2-EGFL8	chr6	+	-0.105	0.00107734952247973	SE	PPT2-EGFL8_chr6_+_SE_205844
205984	ENSG00000283196	AC006453.3	chr2	-	-0.104	0.0441889762343584	SE	AC006453.3_chr2_-_SE_205984
206280	ENSG00000010810	FYN	chr6	-	-0.112	0	SE	FYN_chr6_-_SE_206280
206284	ENSG00000010810	FYN	chr6	-	0.222	0	SE	FYN_chr6_-_SE_206284
206995	ENSG00000158019	BABAM2	chr2	+	0.166	0.00444536556324882	SE	BABAM2_chr2_+_SE_206995
207176	ENSG00000124596	OARD1	chr6	-	-0.114	1.94413238168835e-13	SE	OARD1_chr6_-_SE_207176
207957	ENSG00000110756	HPS5	chr11	-	0.121	5.04614897806351e-08	SE	HPS5_chr11_-_SE_207957
207959	ENSG00000110756	HPS5	chr11	-	0.116	0	SE	HPS5_chr11_-_SE_207959
207961	ENSG00000110756	HPS5	chr11	-	0.116	2.86693961718026e-11	SE	HPS5_chr11_-_SE_207961
207962	ENSG00000110756	HPS5	chr11	-	0.184	0	SE	HPS5_chr11_-_SE_207962
208816	ENSG00000213516	RBMXL1	chr1	-	0.105	7.41353278305561e-07	SE	RBMXL1_chr1_-_SE_208816
208967	ENSG00000108387	SEPTIN4	chr17	-	-0.123	0.00191673332160793	SE	SEPTIN4_chr17_-_SE_208967
209113	ENSG00000147121	KRBOX4	chrX	+	-0.116	0.00245863812516406	SE	KRBOX4_chrX_+_SE_209113
209555	ENSG00000112701	SENP6	chr6	+	0.134	1.25289426182471e-08	SE	SENP6_chr6_+_SE_209555
209884	ENSG00000135317	SNX14	chr6	-	0.124	5.34974812730425e-07	SE	SNX14_chr6_-_SE_209884
211053	ENSG00000232629	HLA-DQB2	chr6	-	0.176	3.72219603645272e-10	SE	HLA-DQB2_chr6_-_SE_211053
211056	ENSG00000232629	HLA-DQB2	chr6	-	-0.229	2.37181845963991e-06	SE	HLA-DQB2_chr6_-_SE_211056
211451	ENSG00000009413	REV3L	chr6	-	0.114	1.17151996722276e-07	SE	REV3L_chr6_-_SE_211451
211948	ENSG00000111877	MCM9	chr6	-	0.104	0.000304754023221559	SE	MCM9_chr6_-_SE_211948
212336	ENSG00000066651	TRMT11	chr6	+	0.108	2.27832054774179e-12	SE	TRMT11_chr6_+_SE_212336
212964	ENSG00000135540	NHSL1	chr6	-	-0.142	7.59064392707185e-07	SE	NHSL1_chr6_-_SE_212964
212984	ENSG00000197818	SLC9A8	chr20	+	-0.137	0.00107301393651647	SE	SLC9A8_chr20_+_SE_212984
213177	ENSG00000112414	ADGRG6	chr6	+	0.22	7.74854596279856e-09	SE	ADGRG6_chr6_+_SE_213177
213187	ENSG00000112414	ADGRG6	chr6	+	0.14	0	SE	ADGRG6_chr6_+_SE_213187
213791	ENSG00000155970	MICU3	chr8	+	0.11	0.0106061655499801	SE	MICU3_chr8_+_SE_213791
214941	ENSG00000160796	NBEAL2	chr3	+	0.288	0	SE	NBEAL2_chr3_+_SE_214941
215488	ENSG00000198561	CTNND1	chr11	+	-0.149	1.49195708270595e-05	SE	CTNND1_chr11_+_SE_215488
215489	ENSG00000198561	CTNND1	chr11	+	-0.124	9.06236593559457e-11	SE	CTNND1_chr11_+_SE_215489
215498	ENSG00000198561	CTNND1	chr11	+	-0.222	0	SE	CTNND1_chr11_+_SE_215498
215509	ENSG00000198561	CTNND1	chr11	+	-0.181	1.96882421168882e-11	SE	CTNND1_chr11_+_SE_215509
215510	ENSG00000198561	CTNND1	chr11	+	-0.303	0	SE	CTNND1_chr11_+_SE_215510
215519	ENSG00000198561	CTNND1	chr11	+	-0.157	2.50070277901356e-08	SE	CTNND1_chr11_+_SE_215519
215524	ENSG00000198561	CTNND1	chr11	+	-0.158	4.43498666138568e-08	SE	CTNND1_chr11_+_SE_215524
216277	ENSG00000134955	SLC37A2	chr11	+	0.413	0	SE	SLC37A2_chr11_+_SE_216277
216352	ENSG00000177565	TBL1XR1	chr3	-	0.206	1.61737851119628e-08	SE	TBL1XR1_chr3_-_SE_216352
216355	ENSG00000177565	TBL1XR1	chr3	-	0.174	9.03868222906689e-07	SE	TBL1XR1_chr3_-_SE_216355
216384	ENSG00000177565	TBL1XR1	chr3	-	0.126	0.0100958465712114	SE	TBL1XR1_chr3_-_SE_216384
217967	ENSG00000079805	DNM2	chr19	+	0.193	0	SE	DNM2_chr19_+_SE_217967
218029	ENSG00000084636	COL16A1	chr1	-	0.134	0	SE	COL16A1_chr1_-_SE_218029
218035	ENSG00000084636	COL16A1	chr1	-	-0.223	0	SE	COL16A1_chr1_-_SE_218035
218109	ENSG00000164548	TRA2A	chr7	-	0.123	0.000703282071180662	SE	TRA2A_chr7_-_SE_218109
218120	ENSG00000188732	FAM221A	chr7	+	-0.213	0.00294536371035934	SE	FAM221A_chr7_+_SE_218120
218762	ENSG00000156787	TBC1D31	chr8	+	0.188	0.00119854641901236	SE	TBC1D31_chr8_+_SE_218762
218856	ENSG00000196295	GARS-DT	chr7	-	0.164	5.94559857646154e-07	SE	GARS-DT_chr7_-_SE_218856
218979	ENSG00000205763	RP9P	chr7	-	0.12	0.00489473949363756	SE	RP9P_chr7_-_SE_218979
219043	ENSG00000122643	NT5C3A	chr7	-	0.15	0	SE	NT5C3A_chr7_-_SE_219043
219293	ENSG00000070614	NDST1	chr5	+	-0.235	6.20685515885854e-08	SE	NDST1_chr5_+_SE_219293
219749	ENSG00000106603	COA1	chr7	-	0.163	0	SE	COA1_chr7_-_SE_219749
219752	ENSG00000106603	COA1	chr7	-	0.147	9.39048247400384e-06	SE	COA1_chr7_-_SE_219752
219754	ENSG00000106603	COA1	chr7	-	0.17	0	SE	COA1_chr7_-_SE_219754
219760	ENSG00000106603	COA1	chr7	-	-0.117	0	SE	COA1_chr7_-_SE_219760
219773	ENSG00000106603	COA1	chr7	-	0.187	5.23429331161394e-13	SE	COA1_chr7_-_SE_219773
220362	ENSG00000106070	GRB10	chr7	-	0.155	0	SE	GRB10_chr7_-_SE_220362
220444	ENSG00000106070	GRB10	chr7	-	0.107	0	SE	GRB10_chr7_-_SE_220444
220759	ENSG00000148773	MKI67	chr10	-	0.24	0	SE	MKI67_chr10_-_SE_220759
220998	ENSG00000197008	ZNF138	chr7	+	-0.142	2.86119531528517e-05	SE	ZNF138_chr7_+_SE_220998
221177	ENSG00000143774	GUK1	chr1	+	0.228	0	SE	GUK1_chr1_+_SE_221177
221392	ENSG00000154710	RABGEF1	chr7	+	-0.131	0.00649166970439986	SE	RABGEF1_chr7_+_SE_221392
221399	ENSG00000154710	RABGEF1	chr7	+	0.121	0.000425905453558684	SE	RABGEF1_chr7_+_SE_221399
221634	ENSG00000147996	CBWD5	chr9	+	0.226	1.58742226773123e-05	SE	CBWD5_chr9_+_SE_221634
221754	ENSG00000136048	DRAM1	chr12	+	0.157	3.42051126506841e-08	SE	DRAM1_chr12_+_SE_221754
222753	ENSG00000005471	ABCB4	chr7	-	0.142	0.0347926004051262	SE	ABCB4_chr7_-_SE_222753
222896	ENSG00000163359	COL6A3	chr2	-	-0.139	0	SE	COL6A3_chr2_-_SE_222896
222904	ENSG00000163359	COL6A3	chr2	-	-0.214	1.52132494590657e-08	SE	COL6A3_chr2_-_SE_222904
222907	ENSG00000163359	COL6A3	chr2	-	0.2	2.24992182584413e-11	SE	COL6A3_chr2_-_SE_222907
222909	ENSG00000163359	COL6A3	chr2	-	0.394	0	SE	COL6A3_chr2_-_SE_222909
223005	ENSG00000001631	KRIT1	chr7	-	0.11	0.0422689747896322	SE	KRIT1_chr7_-_SE_223005
223133	ENSG00000127980	PEX1	chr7	-	-0.106	1.15560419207381e-09	SE	PEX1_chr7_-_SE_223133
223262	ENSG00000136235	GPNMB	chr7	+	0.249	2.69855505975495e-06	SE	GPNMB_chr7_+_SE_223262
223294	ENSG00000105829	BET1	chr7	-	-0.103	2.98274607605546e-10	SE	BET1_chr7_-_SE_223294
223344	ENSG00000068354	TBC1D25	chrX	+	0.186	4.37429785881286e-13	SE	TBC1D25_chrX_+_SE_223344
223570	ENSG00000104728	ARHGEF10	chr8	+	0.142	1.1938998530699e-07	SE	ARHGEF10_chr8_+_SE_223570
224397	ENSG00000161040	FBXL13	chr7	-	0.153	0.000153339255164041	SE	FBXL13_chr7_-_SE_224397
224798	ENSG00000075790	BCAP29	chr7	+	-0.126	0.00289753639305162	SE	BCAP29_chr7_+_SE_224798
224896	ENSG00000113649	TCERG1	chr5	+	0.103	1.80471572230798e-10	SE	TCERG1_chr5_+_SE_224896
225006	ENSG00000091129	NRCAM	chr7	-	-0.154	2.7818722300347e-07	SE	NRCAM_chr7_-_SE_225006
225698	ENSG00000106278	PTPRZ1	chr7	+	0.143	0	SE	PTPRZ1_chr7_+_SE_225698
226195	ENSG00000165055	METTL2B	chr7	+	-0.104	3.01871879553245e-06	SE	METTL2B_chr7_+_SE_226195
227238	ENSG00000117600	PLPPR4	chr1	+	0.151	0	SE	PLPPR4_chr1_+_SE_227238
227348	ENSG00000157764	BRAF	chr7	-	0.112	0	SE	BRAF_chr7_-_SE_227348
228469	ENSG00000089248	ERP29	chr12	+	-0.175	0	SE	ERP29_chr12_+_SE_228469
228480	ENSG00000133627	ACTR3B	chr7	+	0.133	0.00291606176323884	SE	ACTR3B_chr7_+_SE_228480
229646	ENSG00000005889	ZFX	chrX	+	-0.131	0.0197219796474529	SE	ZFX_chrX_+_SE_229646
229649	ENSG00000005889	ZFX	chrX	+	0.135	0.000229931781154114	SE	ZFX_chrX_+_SE_229649
229656	ENSG00000005889	ZFX	chrX	+	0.167	0.0267164959246312	SE	ZFX_chrX_+_SE_229656
229666	ENSG00000005889	ZFX	chrX	+	0.116	0.000179051472102563	SE	ZFX_chrX_+_SE_229666
229820	ENSG00000164733	CTSB	chr8	-	0.105	3.13681958905822e-05	SE	CTSB_chr8_-_SE_229820
230119	ENSG00000156313	RPGR	chrX	-	0.198	0.000825153221474365	SE	RPGR_chrX_-_SE_230119
230120	ENSG00000156313	RPGR	chrX	-	0.132	9.26238325157372e-05	SE	RPGR_chrX_-_SE_230120
230121	ENSG00000156313	RPGR	chrX	-	0.159	0.00208692844399746	SE	RPGR_chrX_-_SE_230121
230123	ENSG00000156313	RPGR	chrX	-	0.15	0.00499841345216812	SE	RPGR_chrX_-_SE_230123
230503	ENSG00000181135	ZNF707	chr8	+	0.126	0.0332601186951009	SE	ZNF707_chr8_+_SE_230503
230769	ENSG00000104870	FCGRT	chr19	+	0.105	9.12895745658557e-05	SE	FCGRT_chr19_+_SE_230769
230872	ENSG00000167515	TRAPPC2L	chr16	+	0.153	0.0167430492098973	SE	TRAPPC2L_chr16_+_SE_230872
231075	ENSG00000130396	AFDN	chr6	+	0.136	0	SE	AFDN_chr6_+_SE_231075
231294	ENSG00000197256	KANK2	chr19	-	0.123	4.24630241501519e-05	SE	KANK2_chr19_-_SE_231294
231559	ENSG00000067445	TRO	chrX	+	0.135	0.00581573646739762	SE	TRO_chrX_+_SE_231559
231736	ENSG00000131080	EDA2R	chrX	-	-0.147	1.03494459829455e-12	SE	EDA2R_chrX_-_SE_231736
232004	ENSG00000068745	IP6K2	chr3	-	0.119	4.39112208132652e-12	SE	IP6K2_chr3_-_SE_232004
232072	ENSG00000196914	ARHGEF12	chr11	+	0.148	0	SE	ARHGEF12_chr11_+_SE_232072
232164	ENSG00000147099	HDAC8	chrX	-	0.23	2.4882783821156e-05	SE	HDAC8_chrX_-_SE_232164
232166	ENSG00000147099	HDAC8	chrX	-	0.118	0	SE	HDAC8_chrX_-_SE_232166
232959	ENSG00000158467	AHCYL2	chr7	+	0.528	0	SE	AHCYL2_chr7_+_SE_232959
233070	ENSG00000223546	LINC00630	chrX	+	-0.139	2.04558430664543e-12	SE	LINC00630_chrX_+_SE_233070
233496	ENSG00000167085	PHB	chr17	-	0.168	0.00223139816546019	SE	PHB_chr17_-_SE_233496
234067	ENSG00000101972	STAG2	chrX	+	-0.113	5.99628493172014e-07	SE	STAG2_chrX_+_SE_234067
234223	ENSG00000076770	MBNL3	chrX	-	0.136	0.00262432528744614	SE	MBNL3_chrX_-_SE_234223
234413	ENSG00000186376	ZNF75D	chrX	-	0.102	1.00632636277114e-07	SE	ZNF75D_chrX_-_SE_234413
234703	ENSG00000101974	ATP11C	chrX	-	0.153	7.28468056402856e-06	SE	ATP11C_chrX_-_SE_234703
235663	ENSG00000105793	GTPBP10	chr7	+	-0.132	2.36531378444328e-06	SE	GTPBP10_chr7_+_SE_235663
235668	ENSG00000105793	GTPBP10	chr7	+	-0.122	4.59028815693755e-05	SE	GTPBP10_chr7_+_SE_235668
235843	ENSG00000196182	STK40	chr1	-	0.121	0	SE	STK40_chr1_-_SE_235843
235850	ENSG00000196182	STK40	chr1	-	0.127	5.97519196193103e-09	SE	STK40_chr1_-_SE_235850
235875	ENSG00000175061	SNHG29	chr17	+	-0.34	0	SE	SNHG29_chr17_+_SE_235875
235881	ENSG00000175061	SNHG29	chr17	+	-0.166	5.25655582018381e-12	SE	SNHG29_chr17_+_SE_235881
237079	ENSG00000120899	PTK2B	chr8	+	0.308	0	SE	PTK2B_chr8_+_SE_237079
237586	ENSG00000247134	AC090204.1	chr8	+	0.182	2.75964268631891e-06	SE	AC090204.1_chr8_+_SE_237586
237655	ENSG00000123106	CCDC91	chr12	+	0.183	0.00288373148155547	SE	CCDC91_chr12_+_SE_237655
239967	ENSG00000104413	ESRP1	chr8	+	0.12	0.000204178347587139	SE	ESRP1_chr8_+_SE_239967
241370	ENSG00000147687	TATDN1	chr8	-	-0.154	0.012718713498306	SE	TATDN1_chr8_-_SE_241370
241404	ENSG00000147526	TACC1	chr8	+	-0.266	0	SE	TACC1_chr8_+_SE_241404
241407	ENSG00000147526	TACC1	chr8	+	-0.306	0	SE	TACC1_chr8_+_SE_241407
241455	ENSG00000137504	CREBZF	chr11	-	-0.177	0.000100640959976589	SE	CREBZF_chr11_-_SE_241455
241810	ENSG00000153310	FAM49B	chr8	-	0.12	0.000421874285662739	SE	FAM49B_chr8_-_SE_241810
241874	ENSG00000153317	ASAP1	chr8	-	0.124	3.28694831029004e-06	SE	ASAP1_chr8_-_SE_241874
242766	ENSG00000180900	SCRIB	chr8	-	-0.228	3.46124523617288e-14	SE	SCRIB_chr8_-_SE_242766
243594	ENSG00000188033	ZNF490	chr19	-	-0.114	0	SE	ZNF490_chr19_-_SE_243594
243778	ENSG00000102103	PQBP1	chrX	+	0.105	0	SE	PQBP1_chrX_+_SE_243778
244630	ENSG00000276291	FRG1HP	chr9	+	0.106	4.9466072921757e-08	SE	FRG1HP_chr9_+_SE_244630
245313	ENSG00000237651	C2orf74	chr2	+	0.102	0.012144949343378	SE	C2orf74_chr2_+_SE_245313
72	ENSG00000183963	SMTN	chr22	+	0.115	0	RI	SMTN_chr22_+_RI_72
112	ENSG00000105609	LILRB5	chr19	-	0.197	8.00846003869297e-05	RI	LILRB5_chr19_-_RI_112
133	ENSG00000104973	MED25	chr19	+	0.236	4.45216823773627e-05	RI	MED25_chr19_+_RI_133
144	ENSG00000105483	CARD8	chr19	-	0.141	7.16902759139739e-05	RI	CARD8_chr19_-_RI_144
214	ENSG00000161265	U2AF1L4	chr19	-	-0.198	2.10271841370166e-05	RI	U2AF1L4_chr19_-_RI_214
345	ENSG00000105426	PTPRS	chr19	-	0.179	5.20737264855251e-06	RI	PTPRS_chr19_-_RI_345
382	ENSG00000099622	CIRBP	chr19	+	-0.255	0	RI	CIRBP_chr19_+_RI_382
383	ENSG00000099622	CIRBP	chr19	+	-0.156	0	RI	CIRBP_chr19_+_RI_383
404	ENSG00000026036	RTEL1-TNFRSF6B	chr20	+	0.119	2.04419690145616e-05	RI	RTEL1-TNFRSF6B_chr20_+_RI_404
408	ENSG00000101194	SLC17A9	chr20	+	0.183	7.91330596913367e-11	RI	SLC17A9_chr20_+_RI_408
434	ENSG00000174365	SNHG11	chr20	+	0.211	0	RI	SNHG11_chr20_+_RI_434
435	ENSG00000174365	SNHG11	chr20	+	0.176	0.000465643105445331	RI	SNHG11_chr20_+_RI_435
445	ENSG00000196756	SNHG17	chr20	-	0.146	0.0173906284946755	RI	SNHG17_chr20_-_RI_445
502	ENSG00000101384	JAG1	chr20	-	0.131	0	RI	JAG1_chr20_-_RI_502
510	ENSG00000141644	MBD1	chr18	-	0.142	0	RI	MBD1_chr18_-_RI_510
518	ENSG00000141994	DUS3L	chr19	-	-0.133	0.0110591847081298	RI	DUS3L_chr19_-_RI_518
560	ENSG00000169718	DUS1L	chr17	-	0.152	8.68134009124846e-11	RI	DUS1L_chr17_-_RI_560
570	ENSG00000173821	RNF213	chr17	+	0.123	1.34755402505634e-10	RI	RNF213_chr17_+_RI_570
652	ENSG00000181513	ACBD4	chr17	+	0.148	0.000144531551768342	RI	ACBD4_chr17_+_RI_652
661	ENSG00000196562	SULF2	chr20	-	0.157	0	RI	SULF2_chr20_-_RI_661
672	ENSG00000068120	COASY	chr17	+	-0.204	0.000191796405066861	RI	COASY_chr17_+_RI_672
687	ENSG00000161395	PGAP3	chr17	-	-0.121	8.2192655465302e-10	RI	PGAP3_chr17_-_RI_687
690	ENSG00000273559	CWC25	chr17	-	0.129	1.79078055368514e-07	RI	CWC25_chr17_-_RI_690
734	ENSG00000083290	ULK2	chr17	-	0.109	1.18312613430464e-07	RI	ULK2_chr17_-_RI_734
773	ENSG00000129255	MPDU1	chr17	+	-0.175	2.17637993397109e-12	RI	MPDU1_chr17_+_RI_773
782	ENSG00000161960	EIF4A1	chr17	+	-0.106	1.85967862958978e-08	RI	EIF4A1_chr17_+_RI_782
839	ENSG00000141013	GAS8	chr16	+	0.104	4.19961165026616e-05	RI	GAS8_chr16_+_RI_839
844	ENSG00000185324	CDK10	chr16	+	0.101	4.39522379806739e-05	RI	CDK10_chr16_+_RI_844
931	ENSG00000187193	MT1X	chr16	+	0.21	8.65678326874971e-06	RI	MT1X_chr16_+_RI_931
965	ENSG00000140682	TGFB1I1	chr16	+	0.152	0.0405978159005836	RI	TGFB1I1_chr16_+_RI_965
966	ENSG00000140682	TGFB1I1	chr16	+	0.143	4.55951554216706e-05	RI	TGFB1I1_chr16_+_RI_966
967	ENSG00000140682	TGFB1I1	chr16	+	0.106	0.00145144366636195	RI	TGFB1I1_chr16_+_RI_967
983	ENSG00000180096	SEPTIN1	chr16	-	0.305	1.3449035699551e-13	RI	SEPTIN1_chr16_-_RI_983
984	ENSG00000180096	SEPTIN1	chr16	-	0.459	0	RI	SEPTIN1_chr16_-_RI_984
1042	ENSG00000153406	NMRAL1	chr16	-	-0.171	0	RI	NMRAL1_chr16_-_RI_1042
1142	ENSG00000196547	MAN2A2	chr15	+	0.104	0.00904705915194349	RI	MAN2A2_chr15_+_RI_1142
1157	ENSG00000140521	POLG	chr15	-	0.155	4.17050753855637e-09	RI	POLG_chr15_-_RI_1157
1159	ENSG00000140521	POLG	chr15	-	0.105	3.06166533270052e-13	RI	POLG_chr15_-_RI_1159
1161	ENSG00000140521	POLG	chr15	-	0.147	2.86709716588382e-06	RI	POLG_chr15_-_RI_1161
1215	ENSG00000179335	CLK3	chr15	+	0.11	0.000257729113638104	RI	CLK3_chr15_+_RI_1215
1216	ENSG00000179335	CLK3	chr15	+	0.124	3.00505353102298e-07	RI	CLK3_chr15_+_RI_1216
1235	ENSG00000157456	CCNB2	chr15	+	0.129	4.16446283397576e-11	RI	CCNB2_chr15_+_RI_1235
1268	ENSG00000137841	PLCB2	chr15	-	0.152	0.0122746236658008	RI	PLCB2_chr15_-_RI_1268
1336	ENSG00000165959	CLMN	chr14	-	0.176	2.80548935649042e-07	RI	CLMN_chr14_-_RI_1336
1357	ENSG00000119723	COQ6	chr14	+	0.144	2.38815705651753e-09	RI	COQ6_chr14_+_RI_1357
1360	ENSG00000119707	RBM25	chr14	+	0.142	0	RI	RBM25_chr14_+_RI_1360
1361	ENSG00000119707	RBM25	chr14	+	0.213	0	RI	RBM25_chr14_+_RI_1361
1365	ENSG00000103037	SETD6	chr16	+	-0.153	0.00109772166590411	RI	SETD6_chr16_+_RI_1365
1369	ENSG00000100650	SRSF5	chr14	+	0.171	6.23911524976041e-08	RI	SRSF5_chr14_+_RI_1369
1374	ENSG00000139998	RAB15	chr14	-	0.278	3.09204105004156e-08	RI	RAB15_chr14_-_RI_1374
1398	ENSG00000182400	TRAPPC6B	chr14	-	-0.208	3.49788863603945e-06	RI	TRAPPC6B_chr14_-_RI_1398
1460	ENSG00000235954	TTC28-AS1	chr22	+	0.123	0.0185715620503068	RI	TTC28-AS1_chr22_+_RI_1460
1581	ENSG00000087303	NID2	chr14	-	0.376	0	RI	NID2_chr14_-_RI_1581
1589	ENSG00000140474	AC091230.1	chr15	-	0.151	0.000369084171789108	RI	AC091230.1_chr15_-_RI_1589
1663	ENSG00000058272	PPP1R12A	chr12	-	0.105	0	RI	PPP1R12A_chr12_-_RI_1663
1693	ENSG00000178498	DTX3	chr12	+	0.123	0.0126570646735513	RI	DTX3_chr12_+_RI_1693
1703	ENSG00000170581	STAT2	chr12	-	0.116	2.8533605924349e-15	RI	STAT2_chr12_-_RI_1703
1722	ENSG00000065357	DGKA	chr12	+	0.134	7.92980398928354e-07	RI	DGKA_chr12_+_RI_1722
1740	ENSG00000161638	ITGA5	chr12	-	0.148	5.66233649663499e-09	RI	ITGA5_chr12_-_RI_1740
1762	ENSG00000123349	PFDN5	chr12	+	-0.192	1.34566189037534e-12	RI	PFDN5_chr12_+_RI_1762
1765	ENSG00000257337	AC068888.1	chr12	-	0.153	0.0431909662466767	RI	AC068888.1_chr12_-_RI_1765
1812	ENSG00000110888	CAPRIN2	chr12	-	0.157	2.92493803332735e-06	RI	CAPRIN2_chr12_-_RI_1812
1895	ENSG00000002016	RAD52	chr12	-	0.111	0.00118788428018751	RI	RAD52_chr12_-_RI_1895
1914	ENSG00000140525	FANCI	chr15	+	0.151	4.46651713971736e-11	RI	FANCI_chr15_+_RI_1914
1985	ENSG00000122952	ZWINT	chr10	-	0.125	3.536505429386e-11	RI	ZWINT_chr10_-_RI_1985
2019	ENSG00000183621	ZNF438	chr10	-	-0.105	6.15699758678791e-13	RI	ZNF438_chr10_-_RI_2019
2048	ENSG00000111364	DDX55	chr12	+	0.112	2.28930377809943e-07	RI	DDX55_chr12_+_RI_2048
2069	ENSG00000067064	IDI1	chr10	-	0.164	0	RI	IDI1_chr10_-_RI_2069
2105	ENSG00000172269	DPAGT1	chr11	-	0.135	0	RI	DPAGT1_chr11_-_RI_2105
2126	ENSG00000076108	BAZ2A	chr12	-	0.174	1.0317672642176e-13	RI	BAZ2A_chr12_-_RI_2126
2155	ENSG00000182944	EWSR1	chr22	+	0.174	1.38198980631156e-07	RI	EWSR1_chr22_+_RI_2155
2156	ENSG00000182944	EWSR1	chr22	+	0.125	4.98539383423606e-05	RI	EWSR1_chr22_+_RI_2156
2160	ENSG00000149231	CCDC82	chr11	-	0.131	5.21817697654358e-05	RI	CCDC82_chr11_-_RI_2160
2177	ENSG00000167535	CACNB3	chr12	+	0.208	0.00778089012586468	RI	CACNB3_chr12_+_RI_2177
2201	ENSG00000161179	YDJC	chr22	-	0.128	4.02555726588644e-06	RI	YDJC_chr22_-_RI_2201
2202	ENSG00000161179	YDJC	chr22	-	0.12	0.000429644533899984	RI	YDJC_chr22_-_RI_2202
2213	ENSG00000165458	INPPL1	chr11	+	0.162	3.54137885110063e-09	RI	INPPL1_chr11_+_RI_2213
2255	ENSG00000174996	KLC2	chr11	+	0.371	3.20336318874105e-10	RI	KLC2_chr11_+_RI_2255
2271	ENSG00000173338	KCNK7	chr11	-	-0.2	0.00164009004624037	RI	KCNK7_chr11_-_RI_2271
2280	ENSG00000146670	CDCA5	chr11	-	0.171	0.00191563828162779	RI	CDCA5_chr11_-_RI_2280
2318	ENSG00000255717	SNHG1	chr11	-	-0.145	0	RI	SNHG1_chr11_-_RI_2318
2320	ENSG00000255717	SNHG1	chr11	-	-0.126	0	RI	SNHG1_chr11_-_RI_2320
2323	ENSG00000255717	SNHG1	chr11	-	-0.117	0	RI	SNHG1_chr11_-_RI_2323
2330	ENSG00000255717	SNHG1	chr11	-	-0.116	0	RI	SNHG1_chr11_-_RI_2330
2348	ENSG00000255508	AP002990.1	chr11	-	0.119	4.32032733103582e-07	RI	AP002990.1_chr11_-_RI_2348
2356	ENSG00000167995	BEST1	chr11	+	0.189	8.27526025846243e-12	RI	BEST1_chr11_+_RI_2356
2361	ENSG00000149532	CPSF7	chr11	-	0.197	5.38281762411262e-08	RI	CPSF7_chr11_-_RI_2361
2365	ENSG00000149532	CPSF7	chr11	-	0.113	2.21244811190776e-06	RI	CPSF7_chr11_-_RI_2365
2369	ENSG00000100429	HDAC10	chr22	-	0.17	0.0014089904627628	RI	HDAC10_chr22_-_RI_2369
2370	ENSG00000100429	HDAC10	chr22	-	0.148	0.00343416141433637	RI	HDAC10_chr22_-_RI_2370
2473	ENSG00000166436	TRIM66	chr11	-	0.187	9.14088736671053e-06	RI	TRIM66_chr11_-_RI_2473
2536	ENSG00000185101	ANO9	chr11	-	-0.156	2.08280026147306e-05	RI	ANO9_chr11_-_RI_2536
2538	ENSG00000185101	ANO9	chr11	-	-0.166	3.55283495653951e-05	RI	ANO9_chr11_-_RI_2538
2563	ENSG00000177943	MAMDC4	chr9	+	-0.104	0.0328718350021841	RI	MAMDC4_chr9_+_RI_2563
2588	ENSG00000196839	ADA	chr20	-	0.175	2.27357103018542e-12	RI	ADA_chr20_-_RI_2588
2634	ENSG00000106948	AKNA	chr9	-	0.159	2.52820786932844e-05	RI	AKNA_chr9_-_RI_2634
2660	ENSG00000178971	CTC1	chr17	-	0.205	3.28764679256527e-06	RI	CTC1_chr17_-_RI_2660
2676	ENSG00000165233	CARD19	chr9	+	-0.107	7.10607512961528e-05	RI	CARD19_chr9_+_RI_2676
2685	ENSG00000162298	SYVN1	chr11	-	0.119	4.26462723655038e-13	RI	SYVN1_chr11_-_RI_2685
2692	ENSG00000140853	NLRC5	chr16	+	0.102	0.00801516305798706	RI	NLRC5_chr16_+_RI_2692
2695	ENSG00000186815	TPCN1	chr12	+	0.124	7.13713812071189e-05	RI	TPCN1_chr12_+_RI_2695
2718	ENSG00000185621	LMLN	chr3	+	0.222	2.25796595738083e-08	RI	LMLN_chr3_+_RI_2718
2767	ENSG00000138678	GPAT3	chr4	+	0.262	5.16059174472108e-08	RI	GPAT3_chr4_+_RI_2767
2791	ENSG00000184584	STING1	chr5	-	0.123	5.47342659970089e-06	RI	STING1_chr5_-_RI_2791
2807	ENSG00000111801	BTN3A3	chr6	+	0.158	0.000114269491102875	RI	BTN3A3_chr6_+_RI_2807
2822	ENSG00000224078	SNHG14	chr15	+	0.11	2.67107253214072e-07	RI	SNHG14_chr15_+_RI_2822
2823	ENSG00000224078	SNHG14	chr15	+	0.138	3.7783526749952e-06	RI	SNHG14_chr15_+_RI_2823
2830	ENSG00000224078	SNHG14	chr15	+	0.121	3.8503609223624e-09	RI	SNHG14_chr15_+_RI_2830
2832	ENSG00000224078	SNHG14	chr15	+	0.24	8.53991493600676e-12	RI	SNHG14_chr15_+_RI_2832
2834	ENSG00000224078	SNHG14	chr15	+	0.284	3.92794757651216e-11	RI	SNHG14_chr15_+_RI_2834
2844	ENSG00000140678	ITGAX	chr16	+	0.253	3.94525304383278e-06	RI	ITGAX_chr16_+_RI_2844
2888	ENSG00000103042	SLC38A7	chr16	-	0.181	2.24835328849979e-05	RI	SLC38A7_chr16_-_RI_2888
2894	ENSG00000126522	ASL	chr7	+	-0.113	0.00112848779327037	RI	ASL_chr7_+_RI_2894
2906	ENSG00000087274	ADD1	chr4	+	0.181	0.00116424619033079	RI	ADD1_chr4_+_RI_2906
2908	ENSG00000163945	UVSSA	chr4	+	0.123	0.00488991714770824	RI	UVSSA_chr4_+_RI_2908
2943	ENSG00000004455	AK2	chr1	-	0.133	0	RI	AK2_chr1_-_RI_2943
2975	ENSG00000143376	SNX27	chr1	+	0.214	7.23160725441547e-12	RI	SNX27_chr1_+_RI_2975
3060	ENSG00000114423	CBLB	chr3	-	0.193	3.4946801952241e-05	RI	CBLB_chr3_-_RI_3060
3065	ENSG00000137752	CASP1	chr11	-	0.146	6.16005284088899e-11	RI	CASP1_chr11_-_RI_3065
3107	ENSG00000131051	RBM39	chr20	-	0.117	2.51071561015018e-07	RI	RBM39_chr20_-_RI_3107
3110	ENSG00000161010	MRNIP	chr5	-	-0.245	0	RI	MRNIP_chr5_-_RI_3110
3130	ENSG00000266714	MYO15B	chr17	+	-0.124	0.000561252761933437	RI	MYO15B_chr17_+_RI_3130
3143	ENSG00000164080	RAD54L2	chr3	+	0.116	1.06116859309278e-08	RI	RAD54L2_chr3_+_RI_3143
3161	ENSG00000178467	P4HTM	chr3	+	0.125	0.00126364393964889	RI	P4HTM_chr3_+_RI_3161
3188	ENSG00000178038	ALS2CL	chr3	-	0.116	2.04465176504917e-05	RI	ALS2CL_chr3_-_RI_3188
3190	ENSG00000178038	ALS2CL	chr3	-	0.102	0.0128037281910152	RI	ALS2CL_chr3_-_RI_3190
3271	ENSG00000088038	CNOT3	chr19	+	0.127	4.70250086672139e-06	RI	CNOT3_chr19_+_RI_3271
3290	ENSG00000197386	HTT	chr4	+	0.106	1.11942709743666e-11	RI	HTT_chr4_+_RI_3290
3332	ENSG00000156650	KAT6B	chr10	+	0.194	2.52002122172473e-06	RI	KAT6B_chr10_+_RI_3332
3358	ENSG00000064961	HMG20B	chr19	+	0.332	3.89584816038128e-08	RI	HMG20B_chr19_+_RI_3358
3427	ENSG00000077782	FGFR1	chr8	-	0.102	0.000130388720861567	RI	FGFR1_chr8_-_RI_3427
3441	ENSG00000241106	HLA-DOB	chr6	-	0.145	0.00293899758430214	RI	HLA-DOB_chr6_-_RI_3441
3458	ENSG00000170632	ARMC10	chr7	+	0.128	0.000234551336943646	RI	ARMC10_chr7_+_RI_3458
3470	ENSG00000128699	ORMDL1	chr2	-	0.107	0.00023000374339734	RI	ORMDL1_chr2_-_RI_3470
3474	ENSG00000020577	SAMD4A	chr14	+	0.106	1.6279385866271e-09	RI	SAMD4A_chr14_+_RI_3474
3507	ENSG00000223960	CHROMR	chr2	+	0.146	7.75489204735416e-07	RI	CHROMR_chr2_+_RI_3507
3530	ENSG00000159899	NPR2	chr9	+	0.132	0	RI	NPR2_chr9_+_RI_3530
3531	ENSG00000113522	RAD50	chr5	+	0.108	5.3668462079441e-13	RI	RAD50_chr5_+_RI_3531
3617	ENSG00000269713	NBPF9	chr1	-	0.109	0.00302989707903675	RI	NBPF9_chr1_-_RI_3617
3624	ENSG00000173039	RELA	chr11	-	0.145	1.08291360994779e-05	RI	RELA_chr11_-_RI_3624
3628	ENSG00000173039	RELA	chr11	-	0.192	1.66118010901197e-06	RI	RELA_chr11_-_RI_3628
3644	ENSG00000072135	PTPN18	chr2	+	0.381	0	RI	PTPN18_chr2_+_RI_3644
3726	ENSG00000133226	SRRM1	chr1	+	0.214	1.35215222103704e-14	RI	SRRM1_chr1_+_RI_3726
3755	ENSG00000163479	SSR2	chr1	-	-0.122	0.00626079620425267	RI	SSR2_chr1_-_RI_3755
3758	ENSG00000137822	TUBGCP4	chr15	+	0.11	1.18400334011783e-05	RI	TUBGCP4_chr15_+_RI_3758
3770	ENSG00000164877	MICALL2	chr7	-	0.158	0.00192335594803488	RI	MICALL2_chr7_-_RI_3770
3789	ENSG00000160688	FLAD1	chr1	+	0.108	2.09658931476106e-05	RI	FLAD1_chr1_+_RI_3789
3831	ENSG00000160818	GPATCH4	chr1	-	0.107	1.77435563959145e-10	RI	GPATCH4_chr1_-_RI_3831
3844	ENSG00000270629	NBPF14	chr1	-	0.126	0.0150884238543355	RI	NBPF14_chr1_-_RI_3844
3908	ENSG00000156858	PRR14	chr16	+	0.114	2.12894255708168e-05	RI	PRR14_chr16_+_RI_3908
3942	ENSG00000106733	NMRK1	chr9	-	0.141	0.00169102866496097	RI	NMRK1_chr9_-_RI_3942
3958	ENSG00000176454	LPCAT4	chr15	-	0.162	1.70821136815063e-05	RI	LPCAT4_chr15_-_RI_3958
3962	ENSG00000134152	KATNBL1	chr15	-	0.145	4.17442657418664e-05	RI	KATNBL1_chr15_-_RI_3962
4069	ENSG00000162836	ACP6	chr1	-	0.101	0.00613418556822839	RI	ACP6_chr1_-_RI_4069
4099	ENSG00000115446	UNC50	chr2	+	0.122	2.99077416526443e-08	RI	UNC50_chr2_+_RI_4099
4104	ENSG00000153914	SREK1	chr5	+	0.104	8.08208562840118e-05	RI	SREK1_chr5_+_RI_4104
4108	ENSG00000070814	TCOF1	chr5	+	0.206	0.00584806471736763	RI	TCOF1_chr5_+_RI_4108
4125	ENSG00000168137	SETD5	chr3	+	0.213	3.6827869744123e-13	RI	SETD5_chr3_+_RI_4125
4134	ENSG00000172936	MYD88	chr3	+	0.178	5.34658638562042e-10	RI	MYD88_chr3_+_RI_4134
4135	ENSG00000172936	MYD88	chr3	+	0.16	1.08000533056723e-08	RI	MYD88_chr3_+_RI_4135
4198	ENSG00000154222	CC2D1B	chr1	-	0.117	0.00789565882900809	RI	CC2D1B_chr1_-_RI_4198
4230	ENSG00000172366	MCRIP2	chr16	+	0.102	2.8533605924349e-15	RI	MCRIP2_chr16_+_RI_4230
4245	ENSG00000144559	TAMM41	chr3	-	0.104	0.00637925061310706	RI	TAMM41_chr3_-_RI_4245
4247	ENSG00000115414	FN1	chr2	-	0.147	2.8533605924349e-15	RI	FN1_chr2_-_RI_4247
4269	ENSG00000003756	RBM5	chr3	+	0.116	8.60462258302169e-06	RI	RBM5_chr3_+_RI_4269
4342	ENSG00000048707	VPS13D	chr1	+	0.102	7.37866149133714e-10	RI	VPS13D_chr1_+_RI_4342
4370	ENSG00000100918	REC8	chr14	+	0.131	0.000995683935056922	RI	REC8_chr14_+_RI_4370
4383	ENSG00000170917	NUDT6	chr4	-	0.136	4.53951753085477e-08	RI	NUDT6_chr4_-_RI_4383
4454	ENSG00000130714	POMT1	chr9	+	0.124	1.75219271962058e-07	RI	POMT1_chr9_+_RI_4454
4458	ENSG00000120509	PDZD11	chrX	-	0.131	2.17805745555153e-07	RI	PDZD11_chrX_-_RI_4458
4464	ENSG00000167701	GPT	chr8	+	-0.275	0.00026712420845283	RI	GPT_chr8_+_RI_4464
4526	ENSG00000167380	ZNF226	chr19	+	0.11	0.000939394562727252	RI	ZNF226_chr19_+_RI_4526
4529	ENSG00000124574	ABCC10	chr6	+	0.144	3.46057180000307e-10	RI	ABCC10_chr6_+_RI_4529
4530	ENSG00000124574	ABCC10	chr6	+	0.115	0.00141979160630777	RI	ABCC10_chr6_+_RI_4530
4555	ENSG00000213316	LTC4S	chr5	+	-0.179	0.000185393186166751	RI	LTC4S_chr5_+_RI_4555
4556	ENSG00000198198	SZT2	chr1	+	0.104	2.41070064072721e-06	RI	SZT2_chr1_+_RI_4556
4557	ENSG00000198198	SZT2	chr1	+	0.143	0.00283828570642266	RI	SZT2_chr1_+_RI_4557
4560	ENSG00000198198	SZT2	chr1	+	0.152	0.000498602340099154	RI	SZT2_chr1_+_RI_4560
4618	ENSG00000116691	MIIP	chr1	+	-0.111	1.09122091534575e-10	RI	MIIP_chr1_+_RI_4618
4624	ENSG00000163728	TTC14	chr3	+	0.149	0	RI	TTC14_chr3_+_RI_4624
4649	ENSG00000154734	ADAMTS1	chr21	-	0.189	0	RI	ADAMTS1_chr21_-_RI_4649
4705	ENSG00000265241	RBM8A	chr1	-	0.147	0.000597380739716221	RI	RBM8A_chr1_-_RI_4705
4743	ENSG00000197989	SNHG12	chr1	-	-0.212	0	RI	SNHG12_chr1_-_RI_4743
4744	ENSG00000197989	SNHG12	chr1	-	-0.103	4.08943392525189e-10	RI	SNHG12_chr1_-_RI_4744
4746	ENSG00000197989	SNHG12	chr1	-	-0.172	0	RI	SNHG12_chr1_-_RI_4746
4823	ENSG00000203896	LIME1	chr20	+	-0.152	0.00183800341466767	RI	LIME1_chr20_+_RI_4823
4836	ENSG00000162910	MRPL55	chr1	-	0.104	2.8103514052559e-07	RI	MRPL55_chr1_-_RI_4836
4864	ENSG00000166946	CCNDBP1	chr15	+	0.14	0.000177965303888779	RI	CCNDBP1_chr15_+_RI_4864
4890	ENSG00000115459	ELMOD3	chr2	+	0.109	2.01437375020195e-06	RI	ELMOD3_chr2_+_RI_4890
4911	ENSG00000175455	CCDC14	chr3	-	0.111	9.67772154425336e-10	RI	CCDC14_chr3_-_RI_4911
4934	ENSG00000171793	CTPS1	chr1	+	0.111	9.91238797380978e-08	RI	CTPS1_chr1_+_RI_4934
4935	ENSG00000171793	CTPS1	chr1	+	0.116	4.25600361538275e-11	RI	CTPS1_chr1_+_RI_4935
4968	ENSG00000158286	RNF207	chr1	+	-0.138	0.00286893925307182	RI	RNF207_chr1_+_RI_4968
4971	ENSG00000117385	P3H1	chr1	-	0.161	2.8533605924349e-15	RI	P3H1_chr1_-_RI_4971
4986	ENSG00000159214	CCDC24	chr1	+	0.198	0.0057544905214063	RI	CCDC24_chr1_+_RI_4986
4987	ENSG00000159214	CCDC24	chr1	+	0.269	3.01894314530069e-08	RI	CCDC24_chr1_+_RI_4987
4990	ENSG00000174628	IQCK	chr16	+	0.176	4.60607477628017e-07	RI	IQCK_chr16_+_RI_4990
4992	ENSG00000105677	TMEM147	chr19	+	0.109	0.000101475889604378	RI	TMEM147_chr19_+_RI_4992
4999	ENSG00000204525	HLA-C	chr6	-	0.153	1.48907378116626e-11	RI	HLA-C_chr6_-_RI_4999
5096	ENSG00000119760	SUPT7L	chr2	-	0.113	0.00123719414997585	RI	SUPT7L_chr2_-_RI_5096
5112	ENSG00000116350	SRSF4	chr1	-	0.133	2.05907183573977e-05	RI	SRSF4_chr1_-_RI_5112
5117	ENSG00000234741	GAS5	chr1	-	-0.127	0	RI	GAS5_chr1_-_RI_5117
5122	ENSG00000234741	GAS5	chr1	-	-0.113	0	RI	GAS5_chr1_-_RI_5122
5158	ENSG00000115211	EIF2B4	chr2	-	0.155	0	RI	EIF2B4_chr2_-_RI_5158
5212	ENSG00000268043	NBPF12	chr1	+	-0.15	5.06308460520694e-05	RI	NBPF12_chr1_+_RI_5212
5279	ENSG00000130508	PXDN	chr2	-	0.15	1.00666331078558e-09	RI	PXDN_chr2_-_RI_5279
5373	ENSG00000143702	CEP170	chr1	-	0.199	0	RI	CEP170_chr1_-_RI_5373
5427	ENSG00000171863	RPS7	chr2	+	0.126	0	RI	RPS7_chr2_+_RI_5427
5433	ENSG00000154328	NEIL2	chr8	+	-0.112	6.77144160571392e-05	RI	NEIL2_chr8_+_RI_5433
5444	ENSG00000117480	FAAH	chr1	+	-0.119	0.0416191973554515	RI	FAAH_chr1_+_RI_5444
5450	ENSG00000142102	PGGHG	chr11	+	0.125	0.0148523390413218	RI	PGGHG_chr11_+_RI_5450
5458	ENSG00000110844	PRPF40B	chr12	+	-0.137	6.88314548169205e-06	RI	PRPF40B_chr12_+_RI_5458
5481	ENSG00000167522	ANKRD11	chr16	-	0.127	2.19982221990442e-05	RI	ANKRD11_chr16_-_RI_5481
5499	ENSG00000138074	SLC5A6	chr2	-	0.117	4.82776290629698e-10	RI	SLC5A6_chr2_-_RI_5499
5531	ENSG00000003509	NDUFAF7	chr2	+	0.187	2.49650664133536e-09	RI	NDUFAF7_chr2_+_RI_5531
5595	ENSG00000120318	ARAP3	chr5	-	0.239	1.13947773182289e-06	RI	ARAP3_chr5_-_RI_5595
5611	ENSG00000137942	FNBP1L	chr1	+	0.125	8.57284894280556e-09	RI	FNBP1L_chr1_+_RI_5611
5642	ENSG00000120896	SORBS3	chr8	+	0.188	1.80019440214927e-12	RI	SORBS3_chr8_+_RI_5642
5648	ENSG00000164039	BDH2	chr4	-	0.103	3.01894314530069e-08	RI	BDH2_chr4_-_RI_5648
5663	ENSG00000153902	LGI4	chr19	-	0.178	2.72473713070629e-08	RI	LGI4_chr19_-_RI_5663
5725	ENSG00000177575	CD163	chr12	-	0.155	0.00734250506581874	RI	CD163_chr12_-_RI_5725
5736	ENSG00000145476	CYP4V2	chr4	+	0.223	0	RI	CYP4V2_chr4_+_RI_5736
5739	ENSG00000004534	RBM6	chr3	+	0.124	8.87044169759064e-05	RI	RBM6_chr3_+_RI_5739
5766	ENSG00000197375	SLC22A5	chr5	+	0.152	1.48642611847156e-05	RI	SLC22A5_chr5_+_RI_5766
5783	ENSG00000169733	RFNG	chr17	-	0.105	7.15148361793143e-05	RI	RFNG_chr17_-_RI_5783
5846	ENSG00000115307	AUP1	chr2	-	0.141	3.6013522063626e-05	RI	AUP1_chr2_-_RI_5846
5854	ENSG00000204564	C6orf136	chr6	+	0.162	0.000188871974616009	RI	C6orf136_chr6_+_RI_5854
5875	ENSG00000104894	CD37	chr19	+	0.114	1.5784188615654e-05	RI	CD37_chr19_+_RI_5875
5877	ENSG00000104894	CD37	chr19	+	0.124	3.43576794207338e-08	RI	CD37_chr19_+_RI_5877
5878	ENSG00000104894	CD37	chr19	+	0.265	0.000768977938600944	RI	CD37_chr19_+_RI_5878
5881	ENSG00000105699	LSR	chr19	+	0.146	0.000512382563961696	RI	LSR_chr19_+_RI_5881
5901	ENSG00000128604	IRF5	chr7	+	0.156	0.00199319261359473	RI	IRF5_chr7_+_RI_5901
5941	ENSG00000177000	MTHFR	chr1	-	0.127	1.00746266747409e-09	RI	MTHFR_chr1_-_RI_5941
6040	ENSG00000135473	PAN2	chr12	-	0.125	5.44116737461763e-06	RI	PAN2_chr12_-_RI_6040
6042	ENSG00000164620	RELL2	chr5	+	0.168	0.000936693095862857	RI	RELL2_chr5_+_RI_6042
6053	ENSG00000169247	SH3TC2	chr5	-	0.133	1.63889449144617e-06	RI	SH3TC2_chr5_-_RI_6053
6064	ENSG00000204301	NOTCH4	chr6	-	0.29	0	RI	NOTCH4_chr6_-_RI_6064
6112	ENSG00000132549	VPS13B	chr8	+	0.204	6.12996586823816e-10	RI	VPS13B_chr8_+_RI_6112
6126	ENSG00000131187	F12	chr5	-	0.234	0	RI	F12_chr5_-_RI_6126
6143	ENSG00000169045	HNRNPH1	chr5	-	0.106	8.16737801093092e-08	RI	HNRNPH1_chr5_-_RI_6143
6187	ENSG00000186364	NUDT17	chr1	+	0.151	4.30474627134343e-07	RI	NUDT17_chr1_+_RI_6187
6233	ENSG00000186470	BTN3A2	chr6	+	0.153	1.00881532833093e-09	RI	BTN3A2_chr6_+_RI_6233
6251	ENSG00000204642	HLA-F	chr6	+	0.162	0	RI	HLA-F_chr6_+_RI_6251
6259	ENSG00000231074	HCG18	chr6	-	0.176	9.82508698054813e-12	RI	HCG18_chr6_-_RI_6259
6274	ENSG00000204482	LST1	chr6	+	-0.109	0.00997852054054175	RI	LST1_chr6_+_RI_6274
6287	ENSG00000243649	CFB	chr6	+	0.137	1.05065537726503e-07	RI	CFB_chr6_+_RI_6287
6288	ENSG00000243649	CFB	chr6	+	0.251	0	RI	CFB_chr6_+_RI_6288
6289	ENSG00000243649	CFB	chr6	+	0.27	0	RI	CFB_chr6_+_RI_6289
6298	ENSG00000204348	DXO	chr6	-	0.112	0.000648453656540538	RI	DXO_chr6_-_RI_6298
6299	ENSG00000204348	DXO	chr6	-	0.145	0.0024568500217028	RI	DXO_chr6_-_RI_6299
6317	ENSG00000223501	VPS52	chr6	-	0.109	2.12714032949426e-09	RI	VPS52_chr6_-_RI_6317
6326	ENSG00000137309	HMGA1	chr6	+	0.184	0.000664346837525333	RI	HMGA1_chr6_+_RI_6326
6395	ENSG00000108387	SEPTIN4	chr17	-	-0.129	6.8422329326683e-12	RI	SEPTIN4_chr17_-_RI_6395
6399	ENSG00000196498	NCOR2	chr12	-	0.32	0.00164084177656986	RI	NCOR2_chr12_-_RI_6399
6417	ENSG00000203875	SNHG5	chr6	-	-0.112	0.000130075962461595	RI	SNHG5_chr6_-_RI_6417
6427	ENSG00000203875	SNHG5	chr6	-	0.105	0.000199422699340659	RI	SNHG5_chr6_-_RI_6427
6507	ENSG00000089820	ARHGAP4	chrX	-	-0.118	6.39290251221054e-05	RI	ARHGAP4_chrX_-_RI_6507
6534	ENSG00000118495	PLAGL1	chr6	-	0.179	3.73123480204727e-09	RI	PLAGL1_chr6_-_RI_6534
6554	ENSG00000119688	ABCD4	chr14	-	0.128	0.000737919629761401	RI	ABCD4_chr14_-_RI_6554
6584	ENSG00000112531	QKI	chr6	+	0.137	1.94859808289506e-08	RI	QKI_chr6_+_RI_6584
6585	ENSG00000112531	QKI	chr6	+	0.16	0	RI	QKI_chr6_+_RI_6585
6609	ENSG00000163930	BAP1	chr3	-	0.166	1.68959193397e-08	RI	BAP1_chr3_-_RI_6609
6669	ENSG00000168002	POLR2G	chr11	+	0.121	0.000393430741384071	RI	POLR2G_chr11_+_RI_6669
6777	ENSG00000076382	SPAG5	chr17	-	0.114	2.55576823396591e-05	RI	SPAG5_chr17_-_RI_6777
6778	ENSG00000076382	SPAG5	chr17	-	0.146	1.98908049566908e-05	RI	SPAG5_chr17_-_RI_6778
6798	ENSG00000100911	PSME2	chr14	-	0.135	0.00025813964112128	RI	PSME2_chr14_-_RI_6798
6802	ENSG00000025708	TYMP	chr22	-	0.37	2.9032036890129e-12	RI	TYMP_chr22_-_RI_6802
6836	ENSG00000197037	ZSCAN25	chr7	+	0.156	0.00079396662536337	RI	ZSCAN25_chr7_+_RI_6836
6837	ENSG00000106258	CYP3A5	chr7	-	-0.115	0.000648702310927096	RI	CYP3A5_chr7_-_RI_6837
6856	ENSG00000121716	PILRB	chr7	+	0.111	0.00183476432523119	RI	PILRB_chr7_+_RI_6856
6903	ENSG00000147813	NAPRT	chr8	-	0.105	0	RI	NAPRT_chr8_-_RI_6903
6948	ENSG00000159840	ZYX	chr7	+	0.287	1.90456975083698e-08	RI	ZYX_chr7_+_RI_6948
6993	ENSG00000115524	SF3B1	chr2	-	0.127	1.8583425396812e-14	RI	SF3B1_chr2_-_RI_6993
7057	ENSG00000136003	ISCU	chr12	+	0.111	9.1656556397844e-06	RI	ISCU_chr12_+_RI_7057
7095	ENSG00000067445	TRO	chrX	+	0.126	0.0143698537970484	RI	TRO_chrX_+_RI_7095
7110	ENSG00000147099	HDAC8	chrX	-	0.158	8.19727501063809e-06	RI	HDAC8_chrX_-_RI_7110
7115	ENSG00000132950	ZMYM5	chr13	-	0.127	0	RI	ZMYM5_chr13_-_RI_7115
7237	ENSG00000175061	SNHG29	chr17	+	-0.112	1.1831893409057e-05	RI	SNHG29_chr17_+_RI_7237
7240	ENSG00000175061	SNHG29	chr17	+	-0.128	0	RI	SNHG29_chr17_+_RI_7240
7241	ENSG00000175061	SNHG29	chr17	+	-0.101	0	RI	SNHG29_chr17_+_RI_7241
7316	ENSG00000035681	NSMAF	chr8	-	0.109	0	RI	NSMAF_chr8_-_RI_7316
7329	ENSG00000008513	ST3GAL1	chr8	-	0.107	0.000422951074872658	RI	ST3GAL1_chr8_-_RI_7329
7396	ENSG00000105726	ATP13A1	chr19	-	0.163	6.53553700573569e-07	RI	ATP13A1_chr19_-_RI_7396
7398	ENSG00000105726	ATP13A1	chr19	-	0.138	2.8533605924349e-15	RI	ATP13A1_chr19_-_RI_7398
7525	ENSG00000111653	ING4	chr12	-	-0.112	0.000824139301108981	RI	ING4_chr12_-_RI_7525
7541	ENSG00000196730	DAPK1	chr9	+	0.128	3.69436083456249e-13	RI	DAPK1_chr9_+_RI_7541
19	ENSG00000182871	COL18A1	chr21	+	-0.256	0	MXE	COL18A1_chr21_+_MXE_19
35	ENSG00000182871	COL18A1	chr21	+	-0.123	1.33120753053103e-06	MXE	COL18A1_chr21_+_MXE_35
131	ENSG00000157540	DYRK1A	chr21	+	0.224	2.37186992911305e-07	MXE	DYRK1A_chr21_+_MXE_131
139	ENSG00000205726	ITSN1	chr21	+	-0.114	2.45359901701344e-05	MXE	ITSN1_chr21_+_MXE_139
143	ENSG00000205726	ITSN1	chr21	+	0.105	0.00119438601044558	MXE	ITSN1_chr21_+_MXE_143
163	ENSG00000249624	AP000295.1	chr21	+	-0.135	4.95150940704571e-11	MXE	AP000295.1_chr21_+_MXE_163
182	ENSG00000156299	TIAM1	chr21	-	0.102	1.03597380677874e-07	MXE	TIAM1_chr21_-_MXE_182
210	ENSG00000154723	ATP5PF	chr21	-	0.112	0	MXE	ATP5PF_chr21_-_MXE_210
269	ENSG00000219438	TAFA5	chr22	+	-0.152	7.68511703096828e-06	MXE	TAFA5_chr22_+_MXE_269
336	ENSG00000248405	PRR5-ARHGAP8	chr22	+	-0.103	0.0167050264237724	MXE	PRR5-ARHGAP8_chr22_+_MXE_336
437	ENSG00000100211	CBY1	chr22	+	-0.109	0.000250529632434816	MXE	CBY1_chr22_+_MXE_437
539	ENSG00000100225	FBXO7	chr22	+	-0.16	0	MXE	FBXO7_chr22_+_MXE_539
540	ENSG00000100225	FBXO7	chr22	+	-0.194	0	MXE	FBXO7_chr22_+_MXE_540
550	ENSG00000100150	DEPDC5	chr22	+	-0.107	5.36189842663504e-06	MXE	DEPDC5_chr22_+_MXE_550
551	ENSG00000100150	DEPDC5	chr22	+	-0.13	7.91176499315644e-12	MXE	DEPDC5_chr22_+_MXE_551
616	ENSG00000198089	SFI1	chr22	+	0.118	0.00564478946580623	MXE	SFI1_chr22_+_MXE_616
617	ENSG00000198089	SFI1	chr22	+	0.116	0.0053861061294815	MXE	SFI1_chr22_+_MXE_617
619	ENSG00000198089	SFI1	chr22	+	0.119	9.28478603914035e-05	MXE	SFI1_chr22_+_MXE_619
620	ENSG00000198089	SFI1	chr22	+	0.12	7.58520719001637e-05	MXE	SFI1_chr22_+_MXE_620
621	ENSG00000198089	SFI1	chr22	+	0.145	1.4666286809027e-08	MXE	SFI1_chr22_+_MXE_621
645	ENSG00000183963	SMTN	chr22	+	0.122	0.000262716277886926	MXE	SMTN_chr22_+_MXE_645
649	ENSG00000100003	SEC14L2	chr22	+	-0.131	3.77184267453617e-06	MXE	SEC14L2_chr22_+_MXE_649
687	ENSG00000186998	EMID1	chr22	+	0.108	0.00330704353431025	MXE	EMID1_chr22_+_MXE_687
700	ENSG00000100209	HSCB	chr22	+	-0.129	4.60223728987803e-09	MXE	HSCB_chr22_+_MXE_700
725	ENSG00000244625	MIATNB	chr22	+	-0.125	0.00432893082301651	MXE	MIATNB_chr22_+_MXE_725
728	ENSG00000244625	MIATNB	chr22	+	-0.124	0.00201558049967604	MXE	MIATNB_chr22_+_MXE_728
738	ENSG00000128294	TPST2	chr22	-	-0.112	2.28174422502441e-05	MXE	TPST2_chr22_-_MXE_738
787	ENSG00000244486	SCARF2	chr22	-	0.102	0.011445366779297	MXE	SCARF2_chr22_-_MXE_787
788	ENSG00000244486	SCARF2	chr22	-	0.103	0.0105667523741743	MXE	SCARF2_chr22_-_MXE_788
796	ENSG00000183597	TANGO2	chr22	+	0.132	1.42026603668535e-06	MXE	TANGO2_chr22_+_MXE_796
886	ENSG00000268750	AC010522.1	chr19	+	0.186	6.15955311906149e-09	MXE	AC010522.1_chr19_+_MXE_886
903	ENSG00000131037	EPS8L1	chr19	+	-0.122	0.00101116918143139	MXE	EPS8L1_chr19_+_MXE_903
971	ENSG00000039650	PNKP	chr19	-	-0.222	0	MXE	PNKP_chr19_-_MXE_971
978	ENSG00000126457	PRMT1	chr19	+	-0.108	0	MXE	PRMT1_chr19_+_MXE_978
1057	ENSG00000105373	NOP53	chr19	+	0.155	0	MXE	NOP53_chr19_+_MXE_1057
1102	ENSG00000104853	CLPTM1	chr19	+	-0.11	1.03352616741548e-09	MXE	CLPTM1_chr19_+_MXE_1102
1108	ENSG00000130202	NECTIN2	chr19	+	-0.137	8.58022089611768e-07	MXE	NECTIN2_chr19_+_MXE_1108
1176	ENSG00000167601	AXL	chr19	+	0.152	0.00423937688809564	MXE	AXL_chr19_+_MXE_1176
1234	ENSG00000130244	FAM98C	chr19	+	-0.294	0	MXE	FAM98C_chr19_+_MXE_1234
1235	ENSG00000130244	FAM98C	chr19	+	-0.228	4.55782561450871e-11	MXE	FAM98C_chr19_+_MXE_1235
1296	ENSG00000267120	AD000671.2	chr19	-	0.155	0.000215044748275248	MXE	AD000671.2_chr19_-_MXE_1296
1304	ENSG00000161249	DMKN	chr19	-	-0.114	1.40248999045901e-05	MXE	DMKN_chr19_-_MXE_1304
1327	ENSG00000161249	DMKN	chr19	-	0.145	9.4607634252726e-14	MXE	DMKN_chr19_-_MXE_1327
1332	ENSG00000161249	DMKN	chr19	-	0.108	3.62391143928174e-12	MXE	DMKN_chr19_-_MXE_1332
1410	ENSG00000257103	LSM14A	chr19	+	0.114	0	MXE	LSM14A_chr19_+_MXE_1410
1435	ENSG00000233836	AC139769.1	chr19	+	-0.116	3.01796943325868e-05	MXE	AC139769.1_chr19_+_MXE_1435
1468	ENSG00000051128	HOMER3	chr19	-	-0.192	0	MXE	HOMER3_chr19_-_MXE_1468
1515	ENSG00000099330	OCEL1	chr19	+	-0.149	3.0877232219214e-11	MXE	OCEL1_chr19_+_MXE_1515
1518	ENSG00000099331	MYO9B	chr19	+	-0.117	9.36660931816781e-07	MXE	MYO9B_chr19_+_MXE_1518
1562	ENSG00000132003	ZSWIM4	chr19	+	0.162	0.00471690337291483	MXE	ZSWIM4_chr19_+_MXE_1562
1563	ENSG00000132003	ZSWIM4	chr19	+	0.154	0.0104493560087339	MXE	ZSWIM4_chr19_+_MXE_1563
1567	ENSG00000104907	TRMT1	chr19	-	0.176	1.01944082163417e-12	MXE	TRMT1_chr19_-_MXE_1567
1570	ENSG00000104907	TRMT1	chr19	-	0.178	5.35779942282638e-13	MXE	TRMT1_chr19_-_MXE_1570
1581	ENSG00000179115	FARSA	chr19	-	-0.103	2.0106569027893e-11	MXE	FARSA_chr19_-_MXE_1581
1604	ENSG00000142156	COL6A1	chr21	+	-0.104	0.0426233490911191	MXE	COL6A1_chr21_+_MXE_1604
1665	ENSG00000079999	KEAP1	chr19	-	-0.134	0	MXE	KEAP1_chr19_-_MXE_1665
1672	ENSG00000130816	DNMT1	chr19	-	0.102	0.00258330364179817	MXE	DNMT1_chr19_-_MXE_1672
1682	ENSG00000171466	ZNF562	chr19	-	-0.114	0.000110147849179489	MXE	ZNF562_chr19_-_MXE_1682
1683	ENSG00000171466	ZNF562	chr19	-	-0.124	0.000772123206584504	MXE	ZNF562_chr19_-_MXE_1683
1735	ENSG00000130255	RPL36	chr19	+	-0.101	4.21255498206043e-05	MXE	RPL36_chr19_+_MXE_1735
1736	ENSG00000160633	SAFB	chr19	+	0.105	0.000605735308101567	MXE	SAFB_chr19_+_MXE_1736
1748	ENSG00000099326	MZF1	chr19	-	-0.172	2.39225437921145e-06	MXE	MZF1_chr19_-_MXE_1748
1763	ENSG00000167657	DAPK3	chr19	-	0.101	0.000770712797572775	MXE	DAPK3_chr19_-_MXE_1763
1775	ENSG00000104885	DOT1L	chr19	+	-0.111	0.000638117819508085	MXE	DOT1L_chr19_+_MXE_1775
1779	ENSG00000071564	TCF3	chr19	-	-0.105	0.0082517951493456	MXE	TCF3_chr19_-_MXE_1779
1788	ENSG00000099622	CIRBP	chr19	+	-0.128	0	MXE	CIRBP_chr19_+_MXE_1788
1846	ENSG00000101190	TCFL5	chr20	-	-0.102	4.10242554914837e-06	MXE	TCFL5_chr20_-_MXE_1846
1851	ENSG00000171858	RPS21	chr20	+	0.103	3.19649407798698e-10	MXE	RPS21_chr20_+_MXE_1851
1868	ENSG00000101160	CTSZ	chr20	-	-0.109	8.86959921211415e-12	MXE	CTSZ_chr20_-_MXE_1868
2028	ENSG00000062598	ELMO2	chr20	-	-0.118	0.000539203031093028	MXE	ELMO2_chr20_-_MXE_2028
2029	ENSG00000062598	ELMO2	chr20	-	-0.124	0.000138615565057655	MXE	ELMO2_chr20_-_MXE_2029
2127	ENSG00000174306	ZHX3	chr20	-	-0.114	4.25938993825022e-07	MXE	ZHX3_chr20_-_MXE_2127
2131	ENSG00000101445	PPP1R16B	chr20	+	-0.228	0.00936112806131612	MXE	PPP1R16B_chr20_+_MXE_2131
2258	ENSG00000078699	CBFA2T2	chr20	+	-0.104	0.000121528261994085	MXE	CBFA2T2_chr20_+_MXE_2258
2357	ENSG00000100997	ABHD12	chr20	-	-0.117	4.09536938156625e-14	MXE	ABHD12_chr20_-_MXE_2357
2436	ENSG00000104884	ERCC2	chr19	-	-0.119	0.00167564674251822	MXE	ERCC2_chr19_-_MXE_2436
2445	ENSG00000101236	RNF24	chr20	-	-0.118	0.00151063757945643	MXE	RNF24_chr20_-_MXE_2445
2446	ENSG00000101236	RNF24	chr20	-	-0.133	1.49688248680603e-05	MXE	RNF24_chr20_-_MXE_2446
2448	ENSG00000132622	HSPA12B	chr20	+	0.16	0.0382147604836149	MXE	HSPA12B_chr20_+_MXE_2448
2452	ENSG00000088812	ATRN	chr20	+	-0.117	2.17201741420086e-12	MXE	ATRN_chr20_+_MXE_2452
2477	ENSG00000101365	IDH3B	chr20	-	-0.117	0	MXE	IDH3B_chr20_-_MXE_2477
2501	ENSG00000198053	SIRPA	chr20	+	0.107	1.08531375108034e-09	MXE	SIRPA_chr20_+_MXE_2501
2579	ENSG00000134444	RELCH	chr18	+	-0.101	0.000464522274377599	MXE	RELCH_chr18_+_MXE_2579
2585	ENSG00000074657	ZNF532	chr18	+	-0.127	4.42271681708835e-13	MXE	ZNF532_chr18_+_MXE_2585
2586	ENSG00000074657	ZNF532	chr18	+	-0.139	0	MXE	ZNF532_chr18_+_MXE_2586
2587	ENSG00000074657	ZNF532	chr18	+	-0.124	3.31934800860419e-14	MXE	ZNF532_chr18_+_MXE_2587
2591	ENSG00000074657	ZNF532	chr18	+	0.129	4.74258876911831e-11	MXE	ZNF532_chr18_+_MXE_2591
2592	ENSG00000074657	ZNF532	chr18	+	0.121	7.47928844864515e-13	MXE	ZNF532_chr18_+_MXE_2592
2813	ENSG00000134769	DTNA	chr18	+	0.126	0.00369678932676639	MXE	DTNA_chr18_+_MXE_2813
2997	ENSG00000104863	LIN7B	chr19	+	-0.11	8.90841271261952e-05	MXE	LIN7B_chr19_+_MXE_2997
3024	ENSG00000173482	PTPRM	chr18	+	-0.105	2.07152992777974e-09	MXE	PTPRM_chr18_+_MXE_3024
3097	ENSG00000132199	ENOSF1	chr18	-	-0.126	8.72779980213163e-06	MXE	ENOSF1_chr18_-_MXE_3097
3114	ENSG00000158270	COLEC12	chr18	-	-0.112	4.38157217514116e-06	MXE	COLEC12_chr18_-_MXE_3114
3126	ENSG00000141556	TBCD	chr17	+	-0.17	1.28727468622672e-12	MXE	TBCD_chr17_+_MXE_3126
3127	ENSG00000141556	TBCD	chr17	+	-0.169	4.4631674041141e-09	MXE	TBCD_chr17_+_MXE_3127
3156	ENSG00000125779	PANK2	chr20	+	-0.148	7.21263150727838e-14	MXE	PANK2_chr20_+_MXE_3156
3158	ENSG00000125779	PANK2	chr20	+	-0.148	7.21263150727838e-14	MXE	PANK2_chr20_+_MXE_3158
3226	ENSG00000173821	RNF213	chr17	+	0.149	0	MXE	RNF213_chr17_+_MXE_3226
3245	ENSG00000141570	CBX8	chr17	-	-0.187	7.70946268688191e-07	MXE	CBX8_chr17_-_MXE_3245
3264	ENSG00000108669	CYTH1	chr17	-	-0.143	4.38390567155892e-12	MXE	CYTH1_chr17_-_MXE_3264
3304	ENSG00000176170	SPHK1	chr17	+	-0.109	0.0110694640171163	MXE	SPHK1_chr17_+_MXE_3304
3334	ENSG00000177728	TMEM94	chr17	+	-0.104	0.0292762814376268	MXE	TMEM94_chr17_+_MXE_3334
3355	ENSG00000141219	C17orf80	chr17	+	-0.138	0.00155689479488034	MXE	C17orf80_chr17_+_MXE_3355
3409	ENSG00000154258	ABCA9	chr17	-	0.101	1.2675879605644e-05	MXE	ABCA9_chr17_-_MXE_3409
3436	ENSG00000108950	FAM20A	chr17	-	0.12	0.0135567214740473	MXE	FAM20A_chr17_-_MXE_3436
3448	ENSG00000141337	ARSG	chr17	+	0.137	4.13800460297876e-08	MXE	ARSG_chr17_+_MXE_3448
3472	ENSG00000154217	PITPNC1	chr17	+	-0.143	0.000507020526990181	MXE	PITPNC1_chr17_+_MXE_3472
3561	ENSG00000170836	PPM1D	chr17	+	-0.127	1.52890153398193e-10	MXE	PPM1D_chr17_+_MXE_3561
3570	ENSG00000062716	VMP1	chr17	+	-0.102	2.40757623374475e-12	MXE	VMP1_chr17_+_MXE_3570
3588	ENSG00000062716	VMP1	chr17	+	0.103	8.90699518532849e-15	MXE	VMP1_chr17_+_MXE_3588
3700	ENSG00000166263	STXBP4	chr17	+	-0.123	3.12276032122724e-06	MXE	STXBP4_chr17_+_MXE_3700
3716	ENSG00000011052	NME1-NME2	chr17	+	-0.101	0	MXE	NME1-NME2_chr17_+_MXE_3716
3798	ENSG00000178852	EFCAB13	chr17	+	-0.118	0.0148705175801989	MXE	EFCAB13_chr17_+_MXE_3798
3819	ENSG00000177989	ODF3B	chr22	-	0.106	0.00107471910173479	MXE	ODF3B_chr22_-_MXE_3819
3876	ENSG00000141699	RETREG3	chr17	-	-0.109	1.71182643176051e-08	MXE	RETREG3_chr17_-_MXE_3876
3979	ENSG00000108306	FBXL20	chr17	-	-0.102	0.0196525930777758	MXE	FBXL20_chr17_-_MXE_3979
3980	ENSG00000108306	FBXL20	chr17	-	-0.131	0	MXE	FBXL20_chr17_-_MXE_3980
4029	ENSG00000278540	ACACA	chr17	-	-0.13	5.63593206873969e-06	MXE	ACACA_chr17_-_MXE_4029
4030	ENSG00000278540	ACACA	chr17	-	-0.127	9.94021512822285e-06	MXE	ACACA_chr17_-_MXE_4030
4101	ENSG00000178691	SUZ12	chr17	+	-0.18	1.59109636306206e-10	MXE	SUZ12_chr17_+_MXE_4101
4102	ENSG00000178691	SUZ12	chr17	+	-0.107	2.29586681612262e-05	MXE	SUZ12_chr17_+_MXE_4102
4148	ENSG00000167543	TP53I13	chr17	+	0.11	1.65821768003281e-07	MXE	TP53I13_chr17_+_MXE_4148
4164	ENSG00000109118	PHF12	chr17	-	-0.118	0.00152324298951089	MXE	PHF12_chr17_-_MXE_4164
4165	ENSG00000109118	PHF12	chr17	-	-0.11	0.00229185758991489	MXE	PHF12_chr17_-_MXE_4165
4174	ENSG00000198242	RPL23A	chr17	+	0.144	0	MXE	RPL23A_chr17_+_MXE_4174
4204	ENSG00000087095	NLK	chr17	+	0.113	1.54099642766022e-06	MXE	NLK_chr17_+_MXE_4204
4329	ENSG00000006695	COX10	chr17	+	0.102	3.86496156862842e-06	MXE	COX10_chr17_+_MXE_4329
4448	ENSG00000248871	TNFSF12-TNFSF13	chr17	+	0.211	6.45216815976446e-14	MXE	TNFSF12-TNFSF13_chr17_+_MXE_4448
4454	ENSG00000072818	ACAP1	chr17	+	-0.181	0.0308019002977752	MXE	ACAP1_chr17_+_MXE_4454
4458	ENSG00000132507	EIF5A	chr17	+	-0.135	0	MXE	EIF5A_chr17_+_MXE_4458
4480	ENSG00000167840	ZNF232	chr17	-	-0.139	0.00686458388798288	MXE	ZNF232_chr17_-_MXE_4480
4488	ENSG00000142507	PSMB6	chr17	+	-0.117	0	MXE	PSMB6_chr17_+_MXE_4488
4514	ENSG00000074755	ZZEF1	chr17	-	-0.117	4.21488441898404e-13	MXE	ZZEF1_chr17_-_MXE_4514
4580	ENSG00000174238	PITPNA	chr17	-	-0.101	0.000823355024334912	MXE	PITPNA_chr17_-_MXE_4580
4582	ENSG00000174238	PITPNA	chr17	-	-0.111	8.90699518532849e-15	MXE	PITPNA_chr17_-_MXE_4582
4590	ENSG00000141252	VPS53	chr17	-	0.114	2.54075324873999e-05	MXE	VPS53_chr17_-_MXE_4590
4634	ENSG00000075399	VPS9D1	chr16	-	-0.108	0.0392374394444183	MXE	VPS9D1_chr16_-_MXE_4634
4635	ENSG00000075399	VPS9D1	chr16	-	-0.101	0.0361709061918988	MXE	VPS9D1_chr16_-_MXE_4635
4698	ENSG00000172530	BANP	chr16	+	0.125	0.000522077159221279	MXE	BANP_chr16_+_MXE_4698
4702	ENSG00000172530	BANP	chr16	+	0.139	5.77033756973323e-09	MXE	BANP_chr16_+_MXE_4702
4710	ENSG00000140948	ZCCHC14	chr16	-	-0.164	2.29555159431867e-05	MXE	ZCCHC14_chr16_-_MXE_4710
4775	ENSG00000125746	EML2	chr19	-	0.14	1.72778648053884e-14	MXE	EML2_chr19_-_MXE_4775
4776	ENSG00000125746	EML2	chr19	-	0.148	1.72778648053884e-14	MXE	EML2_chr19_-_MXE_4776
4832	ENSG00000102967	DHODH	chr16	+	-0.132	8.33025003002415e-05	MXE	DHODH_chr16_+_MXE_4832
4858	ENSG00000260537	AC012184.2	chr16	+	-0.139	0.000573307273842801	MXE	AC012184.2_chr16_+_MXE_4858
5018	ENSG00000100077	GRK3	chr22	+	-0.115	0.000792754517914712	MXE	GRK3_chr22_+_MXE_5018
5073	ENSG00000166548	TK2	chr16	-	-0.101	1.09496148232914e-06	MXE	TK2_chr16_-_MXE_5073
5203	ENSG00000272897	AL109827.1	chr20	-	0.142	2.38671490557987e-09	MXE	AL109827.1_chr20_-_MXE_5203
5380	ENSG00000103365	GGA2	chr16	-	-0.111	2.9060527614516e-06	MXE	GGA2_chr16_-_MXE_5380
5401	ENSG00000237296	SMG1P1	chr16	+	-0.102	0.000229945384230697	MXE	SMG1P1_chr16_+_MXE_5401
5404	ENSG00000058600	POLR3E	chr16	+	-0.118	0.00409108161019439	MXE	POLR3E_chr16_+_MXE_5404
5592	ENSG00000153066	TXNDC11	chr16	-	-0.152	4.07106238263401e-11	MXE	TXNDC11_chr16_-_MXE_5592
5671	ENSG00000153406	NMRAL1	chr16	-	0.115	6.39606050154566e-09	MXE	NMRAL1_chr16_-_MXE_5671
5737	ENSG00000197774	EME2	chr16	+	-0.115	0.00661860058452652	MXE	EME2_chr16_+_MXE_5737
5784	ENSG00000103260	METRN	chr16	+	-0.139	2.48630459095201e-09	MXE	METRN_chr16_+_MXE_5784
5788	ENSG00000161996	WDR90	chr16	+	0.172	0.0229181123191406	MXE	WDR90_chr16_+_MXE_5788
5804	ENSG00000242612	DECR2	chr16	+	-0.143	0.0108398080806356	MXE	DECR2_chr16_+_MXE_5804
5812	ENSG00000103126	AXIN1	chr16	-	0.126	3.82864513884632e-06	MXE	AXIN1_chr16_-_MXE_5812
5815	ENSG00000103148	NPRL3	chr16	-	-0.177	7.40586004693048e-05	MXE	NPRL3_chr16_-_MXE_5815
5824	ENSG00000185418	TARS3	chr15	-	0.15	1.59099172730812e-08	MXE	TARS3_chr15_-_MXE_5824
5831	ENSG00000185418	TARS3	chr15	-	-0.156	4.16866104810983e-10	MXE	TARS3_chr15_-_MXE_5831
5894	ENSG00000173575	CHD2	chr15	+	0.119	1.35386801290066e-05	MXE	CHD2_chr15_+_MXE_5894
5917	ENSG00000185033	SEMA4B	chr15	+	-0.219	0	MXE	SEMA4B_chr15_+_MXE_5917
5983	ENSG00000073417	PDE8A	chr15	+	-0.118	1.36107305842373e-10	MXE	PDE8A_chr15_+_MXE_5983
6002	ENSG00000073417	PDE8A	chr15	+	-0.131	5.47888321597668e-10	MXE	PDE8A_chr15_+_MXE_6002
6004	ENSG00000073417	PDE8A	chr15	+	0.122	7.77605166752208e-11	MXE	PDE8A_chr15_+_MXE_6004
6005	ENSG00000073417	PDE8A	chr15	+	0.112	1.44351223055696e-08	MXE	PDE8A_chr15_+_MXE_6005
6074	ENSG00000105372	RPS19	chr19	+	0.173	0	MXE	RPS19_chr19_+_MXE_6074
6119	ENSG00000140368	PSTPIP1	chr15	+	-0.124	0.0314557808844692	MXE	PSTPIP1_chr15_+_MXE_6119
6120	ENSG00000140368	PSTPIP1	chr15	+	-0.124	0.0158200642036614	MXE	PSTPIP1_chr15_+_MXE_6120
6183	ENSG00000100304	TTLL12	chr22	-	-0.175	1.29706936842401e-11	MXE	TTLL12_chr22_-_MXE_6183
6283	ENSG00000128973	CLN6	chr15	-	-0.104	0.0111888973537304	MXE	CLN6_chr15_-_MXE_6283
6427	ENSG00000140455	USP3	chr15	+	0.106	1.52722118170966e-13	MXE	USP3_chr15_+_MXE_6427
6431	ENSG00000103642	LACTB	chr15	+	-0.113	1.02001569534657e-05	MXE	LACTB_chr15_+_MXE_6431
6432	ENSG00000140416	TPM1	chr15	+	-0.197	0	MXE	TPM1_chr15_+_MXE_6432
6446	ENSG00000186017	ZNF566	chr19	-	-0.123	0.00945225949191622	MXE	ZNF566_chr19_-_MXE_6446
6458	ENSG00000140299	BNIP2	chr15	-	-0.101	3.20476941436766e-09	MXE	BNIP2_chr15_-_MXE_6458
6500	ENSG00000100219	XBP1	chr22	-	-0.133	1.87168561626915e-08	MXE	XBP1_chr22_-_MXE_6500
6543	ENSG00000256061	DNAAF4	chr15	-	0.117	0.0201482126201193	MXE	DNAAF4_chr15_-_MXE_6543
6631	ENSG00000104043	ATP8B4	chr15	-	-0.108	0.0336970105133016	MXE	ATP8B4_chr15_-_MXE_6631
6729	ENSG00000166734	CASC4	chr15	+	-0.121	4.66037763390563e-12	MXE	CASC4_chr15_+_MXE_6729
6730	ENSG00000166734	CASC4	chr15	+	-0.143	0	MXE	CASC4_chr15_+_MXE_6730
6940	ENSG00000215252	GOLGA8B	chr15	-	-0.138	2.40846929771858e-07	MXE	GOLGA8B_chr15_-_MXE_6940
6943	ENSG00000248905	FMN1	chr15	-	0.192	0	MXE	FMN1_chr15_-_MXE_6943
6946	ENSG00000248905	FMN1	chr15	-	-0.106	8.90699518532849e-15	MXE	FMN1_chr15_-_MXE_6946
6950	ENSG00000248905	FMN1	chr15	-	-0.118	3.3190776406392e-08	MXE	FMN1_chr15_-_MXE_6950
6977	ENSG00000034053	APBA2	chr15	+	-0.179	0.00254002272426001	MXE	APBA2_chr15_+_MXE_6977
6978	ENSG00000034053	APBA2	chr15	+	-0.175	0.000139862634293853	MXE	APBA2_chr15_+_MXE_6978
7135	ENSG00000179364	PACS2	chr14	+	-0.161	6.17985875780258e-05	MXE	PACS2_chr14_+_MXE_7135
7136	ENSG00000179364	PACS2	chr14	+	-0.114	0.000277606867721281	MXE	PACS2_chr14_+_MXE_7136
7152	ENSG00000184916	JAG2	chr14	-	0.115	0.000331240193769182	MXE	JAG2_chr14_-_MXE_7152
7153	ENSG00000184916	JAG2	chr14	-	-0.184	1.58098309654494e-07	MXE	JAG2_chr14_-_MXE_7153
7292	ENSG00000011114	BTBD7	chr14	-	-0.173	7.12406339572676e-12	MXE	BTBD7_chr14_-_MXE_7292
7422	ENSG00000070778	PTPN21	chr14	-	-0.178	0	MXE	PTPN21_chr14_-_MXE_7422
7423	ENSG00000070778	PTPN21	chr14	-	-0.122	0	MXE	PTPN21_chr14_-_MXE_7423
7542	ENSG00000105281	SLC1A5	chr19	-	-0.111	0.000376924628446477	MXE	SLC1A5_chr19_-_MXE_7542
7546	ENSG00000187097	ENTPD5	chr14	-	-0.114	0.000685605665860867	MXE	ENTPD5_chr14_-_MXE_7546
7556	ENSG00000140043	PTGR2	chr14	+	-0.101	0.00157610576198448	MXE	PTGR2_chr14_+_MXE_7556
7673	ENSG00000089123	TASP1	chr20	-	0.132	2.463385144767e-10	MXE	TASP1_chr20_-_MXE_7673
7677	ENSG00000089123	TASP1	chr20	-	0.111	1.89744347374718e-09	MXE	TASP1_chr20_-_MXE_7677
7690	ENSG00000089123	TASP1	chr20	-	-0.104	4.50034657284088e-08	MXE	TASP1_chr20_-_MXE_7690
7779	ENSG00000159322	ADPGK	chr15	-	-0.102	0.000511770927130586	MXE	ADPGK_chr15_-_MXE_7779
7833	ENSG00000100519	PSMC6	chr14	+	0.106	3.88184894137379e-12	MXE	PSMC6_chr14_+_MXE_7833
8047	ENSG00000198604	BAZ1A	chr14	-	-0.135	2.57707045576284e-08	MXE	BAZ1A_chr14_-_MXE_8047
8152	ENSG00000100938	GMPR2	chr14	+	-0.121	1.84194541280571e-09	MXE	GMPR2_chr14_+_MXE_8152
8170	ENSG00000254505	CHMP4A	chr14	-	-0.115	0	MXE	CHMP4A_chr14_-_MXE_8170
8237	ENSG00000100461	RBM23	chr14	-	0.108	5.19375144518065e-12	MXE	RBM23_chr14_-_MXE_8237
8313	ENSG00000165795	NDRG2	chr14	-	0.115	0	MXE	NDRG2_chr14_-_MXE_8313
8428	ENSG00000126217	MCF2L	chr13	+	0.196	0	MXE	MCF2L_chr13_+_MXE_8428
8429	ENSG00000126217	MCF2L	chr13	+	0.133	5.78384794389137e-08	MXE	MCF2L_chr13_+_MXE_8429
8470	ENSG00000088448	ANKRD10	chr13	-	-0.122	3.43634156142984e-11	MXE	ANKRD10_chr13_-_MXE_8470
8507	ENSG00000134897	BIVM	chr13	+	0.11	3.98079149395607e-06	MXE	BIVM_chr13_+_MXE_8507
8550	ENSG00000088387	DOCK9	chr13	-	0.125	8.97294122913919e-05	MXE	DOCK9_chr13_-_MXE_8550
8551	ENSG00000088387	DOCK9	chr13	-	0.116	2.32370706843544e-06	MXE	DOCK9_chr13_-_MXE_8551
8681	ENSG00000005810	MYCBP2	chr13	-	-0.117	2.0599862829278e-08	MXE	MYCBP2_chr13_-_MXE_8681
8685	ENSG00000136153	LMO7	chr13	+	0.152	9.35387397098333e-05	MXE	LMO7_chr13_+_MXE_8685
8698	ENSG00000261553	AL137782.1	chr13	+	0.115	0.00454203473821657	MXE	AL137782.1_chr13_+_MXE_8698
8702	ENSG00000118939	UCHL3	chr13	+	0.112	1.18036978909231e-10	MXE	UCHL3_chr13_+_MXE_8702
8792	ENSG00000136104	RNASEH2B	chr13	+	-0.162	5.68193021910214e-14	MXE	RNASEH2B_chr13_+_MXE_8792
8887	ENSG00000170919	TPT1-AS1	chr13	+	-0.176	0.000564027708361777	MXE	TPT1-AS1_chr13_+_MXE_8887
8906	ENSG00000170919	TPT1-AS1	chr13	+	0.101	0.0164626011188042	MXE	TPT1-AS1_chr13_+_MXE_8906
8966	ENSG00000102763	VWA8	chr13	-	0.104	1.83465546720299e-07	MXE	VWA8_chr13_-_MXE_8966
8973	ENSG00000172766	NAA16	chr13	+	0.108	0.000750251396918083	MXE	NAA16_chr13_+_MXE_8973
8977	ENSG00000172766	NAA16	chr13	+	0.109	0.000133868501679833	MXE	NAA16_chr13_+_MXE_8977
8998	ENSG00000120685	PROSER1	chr13	-	-0.101	0.000108678604659998	MXE	PROSER1_chr13_-_MXE_8998
9005	ENSG00000133110	POSTN	chr13	-	0.147	0	MXE	POSTN_chr13_-_MXE_9005
9007	ENSG00000133110	POSTN	chr13	-	-0.13	0	MXE	POSTN_chr13_-_MXE_9007
9009	ENSG00000133110	POSTN	chr13	-	-0.138	0	MXE	POSTN_chr13_-_MXE_9009
9016	ENSG00000133110	POSTN	chr13	-	-0.129	9.71017886234878e-13	MXE	POSTN_chr13_-_MXE_9016
9102	ENSG00000152520	PAN3	chr13	+	-0.125	0	MXE	PAN3_chr13_+_MXE_9102
9120	ENSG00000122026	RPL21	chr13	+	0.109	0	MXE	RPL21_chr13_+_MXE_9120
9156	ENSG00000140474	AC091230.1	chr15	-	-0.147	0.000906466127357074	MXE	AC091230.1_chr15_-_MXE_9156
9192	ENSG00000150456	EEF1AKMT1	chr13	-	-0.175	2.53271060333694e-09	MXE	EEF1AKMT1_chr13_-_MXE_9192
9318	ENSG00000168778	TCTN2	chr12	+	-0.11	0.00027771819386543	MXE	TCTN2_chr12_+_MXE_9318
9402	ENSG00000182196	ARL6IP4	chr12	+	-0.104	0	MXE	ARL6IP4_chr12_+_MXE_9402
9403	ENSG00000182196	ARL6IP4	chr12	+	-0.134	1.38285976344203e-13	MXE	ARL6IP4_chr12_+_MXE_9403
9405	ENSG00000182196	ARL6IP4	chr12	+	-0.104	0	MXE	ARL6IP4_chr12_+_MXE_9405
9406	ENSG00000182196	ARL6IP4	chr12	+	-0.134	1.3108182291592e-13	MXE	ARL6IP4_chr12_+_MXE_9406
9478	ENSG00000110931	CAMKK2	chr12	-	-0.109	0.00299736744014257	MXE	CAMKK2_chr12_-_MXE_9478
9561	ENSG00000174989	FBXW8	chr12	+	-0.102	2.12493233960987e-08	MXE	FBXW8_chr12_+_MXE_9561
9562	ENSG00000174989	FBXW8	chr12	+	-0.11	3.67485921661206e-08	MXE	FBXW8_chr12_+_MXE_9562
9613	ENSG00000089022	MAPKAPK5	chr12	+	-0.107	2.69781890642023e-09	MXE	MAPKAPK5_chr12_+_MXE_9613
9679	ENSG00000122970	IFT81	chr12	+	0.103	4.27497018294721e-08	MXE	IFT81_chr12_+_MXE_9679
9681	ENSG00000122970	IFT81	chr12	+	0.122	7.92838715159528e-08	MXE	IFT81_chr12_+_MXE_9681
9763	ENSG00000084112	SSH1	chr12	-	0.101	0.0001033797945779	MXE	SSH1_chr12_-_MXE_9763
9774	ENSG00000151136	BTBD11	chr12	+	0.121	0.0303251712333135	MXE	BTBD11_chr12_+_MXE_9774
9830	ENSG00000141279	NPEPPS	chr17	+	0.101	2.45546598968109e-07	MXE	NPEPPS_chr17_+_MXE_9830
9863	ENSG00000136021	SCYL2	chr12	+	-0.105	0	MXE	SCYL2_chr12_+_MXE_9863
9864	ENSG00000136021	SCYL2	chr12	+	-0.126	0	MXE	SCYL2_chr12_+_MXE_9864
9952	ENSG00000136040	PLXNC1	chr12	+	-0.124	1.9443000108273e-11	MXE	PLXNC1_chr12_+_MXE_9952
9975	ENSG00000167766	ZNF83	chr19	-	-0.139	1.12688457420257e-07	MXE	ZNF83_chr19_-_MXE_9975
9999	ENSG00000139324	TMTC3	chr12	+	-0.106	1.32342956617679e-10	MXE	TMTC3_chr12_+_MXE_9999
10014	ENSG00000120071	KANSL1	chr17	-	0.147	8.99955120829456e-12	MXE	KANSL1_chr17_-_MXE_10014
10095	ENSG00000111596	CNOT2	chr12	+	0.105	0.028643170495393	MXE	CNOT2_chr12_+_MXE_10095
10098	ENSG00000111596	CNOT2	chr12	+	0.196	0.000658245609436483	MXE	CNOT2_chr12_+_MXE_10098
10180	ENSG00000090376	IRAK3	chr12	+	-0.135	2.18802764116529e-05	MXE	IRAK3_chr12_+_MXE_10180
10204	ENSG00000118600	RXYLT1	chr12	+	-0.119	1.21251344458162e-06	MXE	RXYLT1_chr12_+_MXE_10204
10232	ENSG00000105193	RPS16	chr19	-	0.117	3.6052089467903e-07	MXE	RPS16_chr19_-_MXE_10232
10341	ENSG00000092841	MYL6	chr12	+	0.145	0.000345398922211215	MXE	MYL6_chr12_+_MXE_10341
10425	ENSG00000161642	ZNF385A	chr12	-	0.117	0.000614320859481556	MXE	ZNF385A_chr12_-_MXE_10425
10429	ENSG00000161642	ZNF385A	chr12	-	0.152	3.50004873911856e-07	MXE	ZNF385A_chr12_-_MXE_10429
10431	ENSG00000161642	ZNF385A	chr12	-	0.151	6.27835604846512e-07	MXE	ZNF385A_chr12_-_MXE_10431
10441	ENSG00000123415	SMUG1	chr12	-	0.203	0.00937796432330083	MXE	SMUG1_chr12_-_MXE_10441
10497	ENSG00000123349	PFDN5	chr12	+	-0.116	1.72778648053884e-14	MXE	PFDN5_chr12_+_MXE_10497
10550	ENSG00000161835	GRASP	chr12	+	0.14	1.03097061463876e-06	MXE	GRASP_chr12_+_MXE_10550
10614	ENSG00000161813	LARP4	chr12	+	0.111	7.64594527425756e-10	MXE	LARP4_chr12_+_MXE_10614
10615	ENSG00000161813	LARP4	chr12	+	0.143	9.87370879953532e-13	MXE	LARP4_chr12_+_MXE_10615
10617	ENSG00000161813	LARP4	chr12	+	0.146	8.70322434724886e-13	MXE	LARP4_chr12_+_MXE_10617
10812	ENSG00000170456	DENND5B	chr12	-	0.138	0.0144883559608039	MXE	DENND5B_chr12_-_MXE_10812
10840	ENSG00000110888	CAPRIN2	chr12	-	-0.136	1.81901137279568e-09	MXE	CAPRIN2_chr12_-_MXE_10840
10867	ENSG00000061794	MRPS35	chr12	+	-0.107	3.04871577813893e-08	MXE	MRPS35_chr12_+_MXE_10867
10889	ENSG00000211455	STK38L	chr12	+	-0.149	1.39031285244109e-06	MXE	STK38L_chr12_+_MXE_10889
10902	ENSG00000064115	TM7SF3	chr12	-	0.22	1.28938709758803e-08	MXE	TM7SF3_chr12_-_MXE_10902
10910	ENSG00000064115	TM7SF3	chr12	-	-0.118	1.32820882726681e-09	MXE	TM7SF3_chr12_-_MXE_10910
10915	ENSG00000064115	TM7SF3	chr12	-	-0.119	1.6698474867838e-13	MXE	TM7SF3_chr12_-_MXE_10915
10986	ENSG00000172572	PDE3A	chr12	+	-0.152	0.000929705110628326	MXE	PDE3A_chr12_+_MXE_10986
11123	ENSG00000213809	KLRK1	chr12	-	0.124	0.038478151699574	MXE	KLRK1_chr12_-_MXE_11123
11191	ENSG00000177675	CD163L1	chr12	-	0.162	0.000139540521286762	MXE	CD163L1_chr12_-_MXE_11191
11192	ENSG00000127863	TNFRSF19	chr13	+	-0.142	0	MXE	TNFRSF19_chr13_+_MXE_11192
11201	ENSG00000181827	RFX7	chr15	-	-0.111	0.031828585183817	MXE	RFX7_chr15_-_MXE_11201
11208	ENSG00000111679	PTPN6	chr12	+	0.126	1.44185789160433e-10	MXE	PTPN6_chr12_+_MXE_11208
11458	ENSG00000108010	GLRX3	chr10	+	-0.11	1.0071228857091e-11	MXE	GLRX3_chr10_+_MXE_11458
11469	ENSG00000150760	DOCK1	chr10	+	-0.117	3.95017825083757e-09	MXE	DOCK1_chr10_+_MXE_11469
11509	ENSG00000080839	RBL1	chr20	-	-0.131	2.01496840493366e-06	MXE	RBL1_chr20_-_MXE_11509
11511	ENSG00000080839	RBL1	chr20	-	-0.124	5.8830679287832e-06	MXE	RBL1_chr20_-_MXE_11511
11512	ENSG00000080839	RBL1	chr20	-	-0.175	3.8686426766865e-10	MXE	RBL1_chr20_-_MXE_11512
11515	ENSG00000125821	DTD1	chr20	+	-0.108	1.60849692451442e-09	MXE	DTD1_chr20_+_MXE_11515
11536	ENSG00000203791	EEF1AKMT2	chr10	-	-0.124	2.26538155287684e-10	MXE	EEF1AKMT2_chr10_-_MXE_11536
11539	ENSG00000203791	EEF1AKMT2	chr10	-	-0.106	1.98025232903371e-07	MXE	EEF1AKMT2_chr10_-_MXE_11539
11644	ENSG00000198873	GRK5	chr10	+	-0.12	7.83276351150225e-06	MXE	GRK5_chr10_+_MXE_11644
11660	ENSG00000183605	SFXN4	chr10	-	-0.101	6.55502469128063e-07	MXE	SFXN4_chr10_-_MXE_11660
11728	ENSG00000108061	SHOC2	chr10	+	0.116	0	MXE	SHOC2_chr10_+_MXE_11728
11817	ENSG00000138111	MFSD13A	chr10	+	0.191	0	MXE	MFSD13A_chr10_+_MXE_11817
11822	ENSG00000077150	NFKB2	chr10	+	0.164	4.09536938156625e-14	MXE	NFKB2_chr10_+_MXE_11822
11840	ENSG00000107829	FBXW4	chr10	-	0.105	7.55141607067652e-08	MXE	FBXW4_chr10_-_MXE_11840
11843	ENSG00000107829	FBXW4	chr10	-	-0.108	1.81662957736062e-05	MXE	FBXW4_chr10_-_MXE_11843
11936	ENSG00000166024	R3HCC1L	chr10	+	-0.108	1.04463054339559e-08	MXE	R3HCC1L_chr10_+_MXE_11936
12031	ENSG00000095637	SORBS1	chr10	-	0.102	0.000719542000910149	MXE	SORBS1_chr10_-_MXE_12031
12038	ENSG00000108239	TBC1D12	chr10	+	-0.114	4.48146210929823e-09	MXE	TBC1D12_chr10_+_MXE_12038
12105	ENSG00000119912	IDE	chr10	-	-0.111	0	MXE	IDE_chr10_-_MXE_12105
12370	ENSG00000166224	SGPL1	chr10	+	-0.106	0	MXE	SGPL1_chr10_+_MXE_12370
12371	ENSG00000166224	SGPL1	chr10	+	-0.115	0	MXE	SGPL1_chr10_+_MXE_12371
12409	ENSG00000156515	HK1	chr10	+	0.103	4.56437337194453e-06	MXE	HK1_chr10_+_MXE_12409
12483	ENSG00000148634	HERC4	chr10	-	-0.106	1.98132050201994e-09	MXE	HERC4_chr10_-_MXE_12483
12500	ENSG00000096717	SIRT1	chr10	+	-0.118	9.81244671571441e-06	MXE	SIRT1_chr10_+_MXE_12500
12599	ENSG00000225830	ERCC6	chr10	-	-0.131	1.13738540155088e-06	MXE	ERCC6_chr10_-_MXE_12599
12600	ENSG00000204161	TMEM273	chr10	-	-0.114	0.00995201317368999	MXE	TMEM273_chr10_-_MXE_12600
12604	ENSG00000128815	WDFY4	chr10	+	-0.131	0.0012817360395525	MXE	WDFY4_chr10_+_MXE_12604
12642	ENSG00000107643	MAPK8	chr10	+	0.109	3.56244676712132e-08	MXE	MAPK8_chr10_+_MXE_12642
12659	ENSG00000132604	TERF2	chr16	-	-0.126	1.18671759678708e-05	MXE	TERF2_chr16_-_MXE_12659
12680	ENSG00000172661	WASHC2C	chr10	+	0.126	5.71916145314041e-07	MXE	WASHC2C_chr10_+_MXE_12680
12682	ENSG00000172661	WASHC2C	chr10	+	0.12	1.27461277647154e-06	MXE	WASHC2C_chr10_+_MXE_12682
12734	ENSG00000196693	ZNF33B	chr10	-	-0.149	0.000154449175169212	MXE	ZNF33B_chr10_-_MXE_12734
12782	ENSG00000095794	CREM	chr10	+	0.189	5.34615308258984e-05	MXE	CREM_chr10_+_MXE_12782
12783	ENSG00000095794	CREM	chr10	+	0.224	1.02639792504493e-07	MXE	CREM_chr10_+_MXE_12783
12818	ENSG00000183621	ZNF438	chr10	-	-0.142	0	MXE	ZNF438_chr10_-_MXE_12818
12824	ENSG00000183621	ZNF438	chr10	-	-0.186	0	MXE	ZNF438_chr10_-_MXE_12824
12923	ENSG00000284697	AC006511.6	chr12	+	0.207	5.4944586231673e-13	MXE	AC006511.6_chr12_+_MXE_12923
12924	ENSG00000284697	AC006511.6	chr12	+	0.188	0	MXE	AC006511.6_chr12_+_MXE_12924
12925	ENSG00000148459	PDSS1	chr10	+	-0.165	1.64336461471157e-07	MXE	PDSS1_chr10_+_MXE_12925
12983	ENSG00000148498	PARD3	chr10	-	-0.112	1.84607049639204e-11	MXE	PARD3_chr10_-_MXE_12983
12990	ENSG00000111364	DDX55	chr12	+	-0.122	1.19134277465857e-05	MXE	DDX55_chr12_+_MXE_12990
12991	ENSG00000111364	DDX55	chr12	+	-0.117	6.53980117357507e-06	MXE	DDX55_chr12_+_MXE_12991
13014	ENSG00000078403	MLLT10	chr10	+	-0.107	0.00057209935808791	MXE	MLLT10_chr10_+_MXE_13014
13061	ENSG00000165997	ARL5B	chr10	+	-0.124	9.87370879953532e-13	MXE	ARL5B_chr10_+_MXE_13061
13062	ENSG00000165997	ARL5B	chr10	+	-0.108	5.89636887774294e-09	MXE	ARL5B_chr10_+_MXE_13062
13089	ENSG00000165996	HACD1	chr10	-	-0.169	4.57551896575254e-11	MXE	HACD1_chr10_-_MXE_13089
13091	ENSG00000165996	HACD1	chr10	-	-0.125	2.58478463822655e-05	MXE	HACD1_chr10_-_MXE_13091
13199	ENSG00000165629	ATP5F1C	chr10	+	0.103	0	MXE	ATP5F1C_chr10_+_MXE_13199
13200	ENSG00000165629	ATP5F1C	chr10	+	0.127	0	MXE	ATP5F1C_chr10_+_MXE_13200
13229	ENSG00000173848	NET1	chr10	+	-0.106	0.0349965575564627	MXE	NET1_chr10_+_MXE_13229
13233	ENSG00000107902	LHPP	chr10	+	-0.12	0.000469302159112781	MXE	LHPP_chr10_+_MXE_13233
13270	ENSG00000151240	DIP2C	chr10	-	-0.141	8.97216770785937e-05	MXE	DIP2C_chr10_-_MXE_13270
13300	ENSG00000134909	ARHGAP32	chr11	-	0.12	2.38425719077069e-12	MXE	ARHGAP32_chr11_-_MXE_13300
13311	ENSG00000110080	ST3GAL4	chr11	+	0.103	0.00102479031635422	MXE	ST3GAL4_chr11_+_MXE_13311
13388	ENSG00000154114	TBCEL	chr11	+	0.147	0	MXE	TBCEL_chr11_+_MXE_13388
13393	ENSG00000154114	TBCEL	chr11	+	0.145	2.41820006538509e-06	MXE	TBCEL_chr11_+_MXE_13393
13395	ENSG00000154114	TBCEL	chr11	+	0.156	0	MXE	TBCEL_chr11_+_MXE_13395
13399	ENSG00000154114	TBCEL	chr11	+	0.169	0	MXE	TBCEL_chr11_+_MXE_13399
13401	ENSG00000120697	ALG5	chr13	-	0.113	9.36357377754525e-10	MXE	ALG5_chr13_-_MXE_13401
13419	ENSG00000175198	PCCA	chr13	+	-0.118	6.32724654347258e-10	MXE	PCCA_chr13_+_MXE_13419
13490	ENSG00000019144	PHLDB1	chr11	+	0.104	3.14674661605899e-06	MXE	PHLDB1_chr11_+_MXE_13490
13536	ENSG00000197971	MBP	chr18	-	-0.171	0.000582297409508309	MXE	MBP_chr18_-_MXE_13536
13547	ENSG00000168092	PAFAH1B2	chr11	+	-0.116	1.64816830063518e-08	MXE	PAFAH1B2_chr11_+_MXE_13547
13548	ENSG00000168092	PAFAH1B2	chr11	+	-0.125	3.07694003837546e-09	MXE	PAFAH1B2_chr11_+_MXE_13548
13575	ENSG00000137656	BUD13	chr11	-	0.103	1.14855174684981e-05	MXE	BUD13_chr11_-_MXE_13575
13610	ENSG00000166682	TMPRSS5	chr11	-	0.113	0.00258174181077071	MXE	TMPRSS5_chr11_-_MXE_13610
13658	ENSG00000148655	LRMDA	chr10	+	0.148	0	MXE	LRMDA_chr10_+_MXE_13658
13785	ENSG00000182718	ANXA2	chr15	-	-0.133	0.000358410014160116	MXE	ANXA2_chr15_-_MXE_13785
13786	ENSG00000182718	ANXA2	chr15	-	-0.13	0.00196944630546455	MXE	ANXA2_chr15_-_MXE_13786
13788	ENSG00000182718	ANXA2	chr15	-	-0.106	0.00475830744113674	MXE	ANXA2_chr15_-_MXE_13788
13894	ENSG00000086991	NOX4	chr11	-	0.11	0.0290154833763372	MXE	NOX4_chr11_-_MXE_13894
13924	ENSG00000109861	CTSC	chr11	-	-0.122	0	MXE	CTSC_chr11_-_MXE_13924
14000	ENSG00000078124	ACER3	chr11	+	0.104	0.00338351228735837	MXE	ACER3_chr11_+_MXE_14000
14009	ENSG00000198382	UVRAG	chr11	+	-0.115	0.000120592127387253	MXE	UVRAG_chr11_+_MXE_14009
14094	ENSG00000175582	RAB6A	chr11	-	-0.128	0	MXE	RAB6A_chr11_-_MXE_14094
14097	ENSG00000054967	RELT	chr11	+	-0.182	0.00149191561721033	MXE	RELT_chr11_+_MXE_14097
14149	ENSG00000137497	NUMA1	chr11	-	-0.113	0	MXE	NUMA1_chr11_-_MXE_14149
14355	ENSG00000173715	C11orf80	chr11	+	-0.118	2.17621130707851e-07	MXE	C11orf80_chr11_+_MXE_14355
14401	ENSG00000174791	RIN1	chr11	-	-0.103	0.0137015624939477	MXE	RIN1_chr11_-_MXE_14401
14428	ENSG00000168056	LTBP3	chr11	-	0.191	0	MXE	LTBP3_chr11_-_MXE_14428
14476	ENSG00000126432	PRDX5	chr11	+	-0.115	4.29001508581737e-09	MXE	PRDX5_chr11_+_MXE_14476
14477	ENSG00000126432	PRDX5	chr11	+	-0.107	3.91257205245012e-07	MXE	PRDX5_chr11_+_MXE_14477
14542	ENSG00000255717	SNHG1	chr11	-	-0.132	1.86045323914084e-12	MXE	SNHG1_chr11_-_MXE_14542
14545	ENSG00000255717	SNHG1	chr11	-	-0.124	1.56385525958661e-12	MXE	SNHG1_chr11_-_MXE_14545
14547	ENSG00000255717	SNHG1	chr11	-	-0.14	0	MXE	SNHG1_chr11_-_MXE_14547
14548	ENSG00000255717	SNHG1	chr11	-	-0.126	7.1819505114893e-12	MXE	SNHG1_chr11_-_MXE_14548
14552	ENSG00000255717	SNHG1	chr11	-	-0.139	0	MXE	SNHG1_chr11_-_MXE_14552
14555	ENSG00000255717	SNHG1	chr11	-	-0.144	0	MXE	SNHG1_chr11_-_MXE_14555
14556	ENSG00000255717	SNHG1	chr11	-	-0.127	9.58472595164329e-12	MXE	SNHG1_chr11_-_MXE_14556
14606	ENSG00000089597	GANAB	chr11	-	-0.108	0	MXE	GANAB_chr11_-_MXE_14606
14657	ENSG00000149532	CPSF7	chr11	-	0.102	0.0195339795073355	MXE	CPSF7_chr11_-_MXE_14657
14709	ENSG00000167987	VPS37C	chr11	-	-0.159	1.66075286696481e-11	MXE	VPS37C_chr11_-_MXE_14709
14757	ENSG00000125257	ABCC4	chr13	-	0.215	0	MXE	ABCC4_chr13_-_MXE_14757
14773	ENSG00000211450	SELENOH	chr11	+	0.103	1.9236505061421e-06	MXE	SELENOH_chr11_+_MXE_14773
14784	ENSG00000213593	TMX2	chr11	+	0.164	5.04711126673621e-07	MXE	TMX2_chr11_+_MXE_14784
14820	ENSG00000129515	SNX6	chr14	-	-0.104	1.56662059805186e-05	MXE	SNX6_chr14_-_MXE_14820
14850	ENSG00000140988	RPS2	chr16	-	-0.156	0	MXE	RPS2_chr16_-_MXE_14850
14852	ENSG00000140988	RPS2	chr16	-	-0.164	0	MXE	RPS2_chr16_-_MXE_14852
14864	ENSG00000160953	PWWP3A	chr19	+	0.117	1.08673152895805e-06	MXE	PWWP3A_chr19_+_MXE_14864
14955	ENSG00000149182	ARFGAP2	chr11	-	-0.103	0.0398255793437001	MXE	ARFGAP2_chr11_-_MXE_14955
15106	ENSG00000026508	CD44	chr11	+	0.216	2.70068408240168e-11	MXE	CD44_chr11_+_MXE_15106
15108	ENSG00000026508	CD44	chr11	+	-0.105	1.21563132720086e-06	MXE	CD44_chr11_+_MXE_15108
15110	ENSG00000026508	CD44	chr11	+	0.164	0	MXE	CD44_chr11_+_MXE_15110
15145	ENSG00000110435	PDHX	chr11	+	0.113	5.842730831151e-09	MXE	PDHX_chr11_+_MXE_15145
15217	ENSG00000049449	RCN1	chr11	+	-0.102	3.18469395148171e-09	MXE	RCN1_chr11_+_MXE_15217
15231	ENSG00000066382	MPPED2	chr11	-	0.104	0.0214544629295252	MXE	MPPED2_chr11_-_MXE_15231
15253	ENSG00000245573	BDNF-AS	chr11	+	-0.113	0.00117089701737472	MXE	BDNF-AS_chr11_+_MXE_15253
15309	ENSG00000151116	UEVLD	chr11	-	-0.106	4.87932792758566e-09	MXE	UEVLD_chr11_-_MXE_15309
15351	ENSG00000110700	RPS13	chr11	-	0.194	0	MXE	RPS13_chr11_-_MXE_15351
15498	ENSG00000133789	SWAP70	chr11	+	-0.103	1.08997792213497e-12	MXE	SWAP70_chr11_+_MXE_15498
15611	ENSG00000262879	AC005670.3	chr17	-	0.107	6.18894203731945e-09	MXE	AC005670.3_chr17_-_MXE_15611
15710	ENSG00000141968	VAV1	chr19	+	-0.107	0.035022377974914	MXE	VAV1_chr19_+_MXE_15710
15718	ENSG00000130592	LSP1	chr11	+	-0.302	0	MXE	LSP1_chr11_+_MXE_15718
15719	ENSG00000130592	LSP1	chr11	+	-0.33	0	MXE	LSP1_chr11_+_MXE_15719
15722	ENSG00000130592	LSP1	chr11	+	0.129	0	MXE	LSP1_chr11_+_MXE_15722
15723	ENSG00000130592	LSP1	chr11	+	0.159	0	MXE	LSP1_chr11_+_MXE_15723
15742	ENSG00000177600	RPLP2	chr11	+	0.103	0.000155105948349484	MXE	RPLP2_chr11_+_MXE_15742
15749	ENSG00000158545	ZC3H18	chr16	+	0.152	0.0110979172193452	MXE	ZC3H18_chr16_+_MXE_15749
15750	ENSG00000158545	ZC3H18	chr16	+	0.183	0.0106153336326867	MXE	ZC3H18_chr16_+_MXE_15750
15781	ENSG00000174915	PTDSS2	chr11	+	-0.105	0.00023366128918068	MXE	PTDSS2_chr11_+_MXE_15781
15880	ENSG00000130558	OLFM1	chr9	+	0.129	0.00517117154701277	MXE	OLFM1_chr9_+_MXE_15880
15914	ENSG00000165699	TSC1	chr9	-	-0.113	0.000314848060343044	MXE	TSC1_chr9_-_MXE_15914
15991	ENSG00000187239	FNBP1	chr9	-	-0.197	0	MXE	FNBP1_chr9_-_MXE_15991
15994	ENSG00000187239	FNBP1	chr9	-	0.114	0	MXE	FNBP1_chr9_-_MXE_15994
15996	ENSG00000187239	FNBP1	chr9	-	-0.106	0.000429105038412728	MXE	FNBP1_chr9_-_MXE_15996
16000	ENSG00000187239	FNBP1	chr9	-	0.179	0	MXE	FNBP1_chr9_-_MXE_16000
16057	ENSG00000171097	KYAT1	chr9	-	-0.122	0.00442424418474006	MXE	KYAT1_chr9_-_MXE_16057
16060	ENSG00000179295	PTPN11	chr12	+	-0.134	1.2485543632782e-11	MXE	PTPN11_chr12_+_MXE_16060
16221	ENSG00000136828	RALGPS1	chr9	+	0.115	0.0441276642140459	MXE	RALGPS1_chr9_+_MXE_16221
16237	ENSG00000196814	MVB12B	chr9	+	0.117	1.15919184992498e-06	MXE	MVB12B_chr9_+_MXE_16237
16299	ENSG00000119522	DENND1A	chr9	-	0.113	2.65044572669347e-07	MXE	DENND1A_chr9_-_MXE_16299
16311	ENSG00000119522	DENND1A	chr9	-	-0.181	0	MXE	DENND1A_chr9_-_MXE_16311
16312	ENSG00000119522	DENND1A	chr9	-	-0.294	0	MXE	DENND1A_chr9_-_MXE_16312
16346	ENSG00000136848	DAB2IP	chr9	+	0.309	0	MXE	DAB2IP_chr9_+_MXE_16346
16366	ENSG00000056558	TRAF1	chr9	-	0.123	5.58539832327702e-06	MXE	TRAF1_chr9_-_MXE_16366
16473	ENSG00000138835	RGS3	chr9	+	0.184	0.0190149470712388	MXE	RGS3_chr9_+_MXE_16473
16511	ENSG00000276234	TADA2A	chr17	+	0.12	1.67618098507906e-08	MXE	TADA2A_chr17_+_MXE_16511
16553	ENSG00000106868	SUSD1	chr9	-	0.104	0.00493320546058871	MXE	SUSD1_chr9_-_MXE_16553
16554	ENSG00000106868	SUSD1	chr9	-	0.101	0.0108445275485265	MXE	SUSD1_chr9_-_MXE_16554
16599	ENSG00000136813	ECPAS	chr9	-	-0.105	0	MXE	ECPAS_chr9_-_MXE_16599
16634	ENSG00000105705	SUGP1	chr19	-	-0.126	5.00317298316276e-05	MXE	SUGP1_chr19_-_MXE_16634
16637	ENSG00000119318	RAD23B	chr9	+	-0.104	6.65984436933571e-11	MXE	RAD23B_chr9_+_MXE_16637
16659	ENSG00000095209	TMEM38B	chr9	+	-0.101	1.77706383497117e-06	MXE	TMEM38B_chr9_+_MXE_16659
16689	ENSG00000251349	MSANTD3-TMEFF1	chr9	+	0.198	2.56424509481135e-09	MXE	MSANTD3-TMEFF1_chr9_+_MXE_16689
16805	ENSG00000196597	ZNF782	chr9	-	-0.112	0.00139202684044398	MXE	ZNF782_chr9_-_MXE_16805
16859	ENSG00000148120	AOPEP	chr9	+	0.222	2.53956819827571e-14	MXE	AOPEP_chr9_+_MXE_16859
16869	ENSG00000148120	AOPEP	chr9	+	-0.109	0	MXE	AOPEP_chr9_+_MXE_16869
16888	ENSG00000158079	PTPDC1	chr9	+	-0.178	6.20435127309063e-09	MXE	PTPDC1_chr9_+_MXE_16888
16889	ENSG00000158079	PTPDC1	chr9	+	-0.167	3.0931767322081e-05	MXE	PTPDC1_chr9_+_MXE_16889
16907	ENSG00000165233	CARD19	chr9	+	-0.104	1.66845982486043e-10	MXE	CARD19_chr9_+_MXE_16907
16911	ENSG00000165233	CARD19	chr9	+	-0.108	0	MXE	CARD19_chr9_+_MXE_16911
16912	ENSG00000165233	CARD19	chr9	+	-0.104	1.44970540297599e-10	MXE	CARD19_chr9_+_MXE_16912
16924	ENSG00000106823	ECM2	chr9	-	0.102	0.000654675213814147	MXE	ECM2_chr9_-_MXE_16924
16931	ENSG00000188312	CENPP	chr9	+	-0.226	0	MXE	CENPP_chr9_+_MXE_16931
16932	ENSG00000188312	CENPP	chr9	+	-0.16	0	MXE	CENPP_chr9_+_MXE_16932
16933	ENSG00000188312	CENPP	chr9	+	0.134	6.7759574362641e-10	MXE	CENPP_chr9_+_MXE_16933
16997	ENSG00000187764	SEMA4D	chr9	-	-0.188	0.00222923472043893	MXE	SEMA4D_chr9_-_MXE_16997
17064	ENSG00000164144	ARFIP1	chr4	+	-0.106	4.09536938156625e-14	MXE	ARFIP1_chr4_+_MXE_17064
17097	ENSG00000109686	SH3D19	chr4	-	0.13	4.16689530347663e-06	MXE	SH3D19_chr4_-_MXE_17097
17132	ENSG00000266338	NBPF15	chr1	-	0.105	2.99844856690205e-05	MXE	NBPF15_chr1_-_MXE_17132
17170	ENSG00000054690	PLEKHH1	chr14	+	0.154	3.31934800860419e-14	MXE	PLEKHH1_chr14_+_MXE_17170
17189	ENSG00000166900	STX3	chr11	+	-0.118	1.58190071686263e-10	MXE	STX3_chr11_+_MXE_17189
17337	ENSG00000134014	ELP3	chr8	+	-0.113	2.29686054008742e-07	MXE	ELP3_chr8_+_MXE_17337
17348	ENSG00000183763	TRAIP	chr3	-	-0.166	0.00235425136282718	MXE	TRAIP_chr3_-_MXE_17348
17350	ENSG00000183763	TRAIP	chr3	-	0.126	0.00910802611521445	MXE	TRAIP_chr3_-_MXE_17350
17371	ENSG00000005059	MCUB	chr4	+	-0.157	9.74524134153003e-08	MXE	MCUB_chr4_+_MXE_17371
17376	ENSG00000138802	SEC24B	chr4	+	-0.125	0.0242509731606703	MXE	SEC24B_chr4_+_MXE_17376
17377	ENSG00000138802	SEC24B	chr4	+	-0.135	0.0139672353672727	MXE	SEC24B_chr4_+_MXE_17377
17436	ENSG00000198879	SFMBT2	chr10	-	-0.181	0	MXE	SFMBT2_chr10_-_MXE_17436
17437	ENSG00000164037	SLC9B1	chr4	-	-0.126	0.0119888515523814	MXE	SLC9B1_chr4_-_MXE_17437
17442	ENSG00000164037	SLC9B1	chr4	-	0.115	5.64059284009842e-07	MXE	SLC9B1_chr4_-_MXE_17442
17445	ENSG00000164037	SLC9B1	chr4	-	-0.123	0.0205023028336744	MXE	SLC9B1_chr4_-_MXE_17445
17472	ENSG00000138600	SPPL2A	chr15	-	-0.154	0	MXE	SPPL2A_chr15_-_MXE_17472
17479	ENSG00000128881	TTBK2	chr15	-	-0.134	8.63858358828659e-08	MXE	TTBK2_chr15_-_MXE_17479
17490	ENSG00000164032	H2AZ1	chr4	-	-0.101	0	MXE	H2AZ1_chr4_-_MXE_17490
17494	ENSG00000003436	TFPI	chr2	-	0.103	0.000269899103869552	MXE	TFPI_chr2_-_MXE_17494
17719	ENSG00000138756	BMP2K	chr4	+	-0.118	1.15737397198602e-11	MXE	BMP2K_chr4_+_MXE_17719
17864	ENSG00000100084	HIRA	chr22	-	-0.104	0.00171755775780975	MXE	HIRA_chr22_-_MXE_17864
17924	ENSG00000163322	ABRAXAS1	chr4	-	-0.173	0.000154294269363484	MXE	ABRAXAS1_chr4_-_MXE_17924
17936	ENSG00000162654	GBP4	chr1	-	-0.157	2.21711149595868e-09	MXE	GBP4_chr1_-_MXE_17936
17937	ENSG00000162654	GBP4	chr1	-	-0.137	2.24191887937523e-09	MXE	GBP4_chr1_-_MXE_17937
17942	ENSG00000084092	NOA1	chr4	-	-0.104	5.99892377675902e-07	MXE	NOA1_chr4_-_MXE_17942
17943	ENSG00000121988	ZRANB3	chr2	-	0.101	0.00571999404220899	MXE	ZRANB3_chr2_-_MXE_17943
18024	ENSG00000109171	SLAIN2	chr4	+	-0.162	0	MXE	SLAIN2_chr4_+_MXE_18024
18025	ENSG00000109171	SLAIN2	chr4	+	-0.141	2.29613350749981e-11	MXE	SLAIN2_chr4_+_MXE_18025
18086	ENSG00000224078	SNHG14	chr15	+	0.193	0.0023362366153049	MXE	SNHG14_chr15_+_MXE_18086
18114	ENSG00000224078	SNHG14	chr15	+	0.147	1.94799429561415e-06	MXE	SNHG14_chr15_+_MXE_18114
18119	ENSG00000112541	PDE10A	chr6	-	0.142	0.026259493863549	MXE	PDE10A_chr6_-_MXE_18119
18209	ENSG00000122490	SLC66A2	chr18	-	-0.243	1.16920371244176e-12	MXE	SLC66A2_chr18_-_MXE_18209
18210	ENSG00000122490	SLC66A2	chr18	-	-0.2	0	MXE	SLC66A2_chr18_-_MXE_18210
18314	ENSG00000164292	RHOBTB3	chr5	+	-0.185	0	MXE	RHOBTB3_chr5_+_MXE_18314
18316	ENSG00000164292	RHOBTB3	chr5	+	0.223	0	MXE	RHOBTB3_chr5_+_MXE_18316
18402	ENSG00000164430	CGAS	chr6	-	-0.116	0.00590416388666746	MXE	CGAS_chr6_-_MXE_18402
18487	ENSG00000103042	SLC38A7	chr16	-	0.116	0.000627508487049459	MXE	SLC38A7_chr16_-_MXE_18487
18535	ENSG00000132405	TBC1D14	chr4	+	-0.104	1.05848605053609e-05	MXE	TBC1D14_chr4_+_MXE_18535
18634	ENSG00000171469	ZNF561	chr19	-	-0.112	0.000128789192091624	MXE	ZNF561_chr19_-_MXE_18634
18642	ENSG00000165121	AL353743.1	chr9	+	-0.176	0.000160177038376517	MXE	AL353743.1_chr9_+_MXE_18642
18669	ENSG00000087274	ADD1	chr4	+	-0.148	4.68057357578251e-12	MXE	ADD1_chr4_+_MXE_18669
18717	ENSG00000163945	UVSSA	chr4	+	0.157	7.23971339949131e-06	MXE	UVSSA_chr4_+_MXE_18717
18730	ENSG00000186001	LRCH3	chr3	+	-0.122	1.13239572638223e-11	MXE	LRCH3_chr3_+_MXE_18730
18780	ENSG00000163960	UBXN7	chr3	-	-0.122	9.80142590462065e-08	MXE	UBXN7_chr3_-_MXE_18780
18781	ENSG00000163960	UBXN7	chr3	-	-0.176	0	MXE	UBXN7_chr3_-_MXE_18781
18887	ENSG00000171456	ASXL1	chr20	+	-0.117	3.34527310735681e-06	MXE	ASXL1_chr20_+_MXE_18887
18917	ENSG00000188001	TPRG1	chr3	+	-0.134	0	MXE	TPRG1_chr3_+_MXE_18917
19004	ENSG00000186635	ARAP1	chr11	-	0.107	0.00110949984807999	MXE	ARAP1_chr11_-_MXE_19004
19061	ENSG00000136522	MRPL47	chr3	-	0.115	2.12599163228315e-10	MXE	MRPL47_chr3_-_MXE_19061
19119	ENSG00000075420	FNDC3B	chr3	+	-0.15	7.27643878124495e-12	MXE	FNDC3B_chr3_+_MXE_19119
19138	ENSG00000162643	WDR63	chr1	+	-0.149	0.000257560604465283	MXE	WDR63_chr1_+_MXE_19138
19328	ENSG00000015171	ZMYND11	chr10	+	-0.141	3.93674180359334e-12	MXE	ZMYND11_chr10_+_MXE_19328
19349	ENSG00000169230	PRELID1	chr5	+	-0.115	2.73673996316579e-12	MXE	PRELID1_chr5_+_MXE_19349
19495	ENSG00000158161	EYA3	chr1	-	0.101	7.73765835432526e-07	MXE	EYA3_chr1_-_MXE_19495
19538	ENSG00000114126	TFDP2	chr3	-	-0.2	6.82921673659184e-12	MXE	TFDP2_chr3_-_MXE_19538
19541	ENSG00000114126	TFDP2	chr3	-	-0.178	9.48798392238923e-09	MXE	TFDP2_chr3_-_MXE_19541
19542	ENSG00000114126	TFDP2	chr3	-	-0.118	2.24859611379185e-05	MXE	TFDP2_chr3_-_MXE_19542
19560	ENSG00000177311	ZBTB38	chr3	+	-0.118	5.68193021910214e-14	MXE	ZBTB38_chr3_+_MXE_19560
19562	ENSG00000177311	ZBTB38	chr3	+	-0.144	0	MXE	ZBTB38_chr3_+_MXE_19562
19576	ENSG00000040199	PHLPP2	chr16	-	-0.176	0.00179664339954884	MXE	PHLPP2_chr16_-_MXE_19576
19615	ENSG00000141376	BCAS3	chr17	+	0.174	0	MXE	BCAS3_chr17_+_MXE_19615
19621	ENSG00000141376	BCAS3	chr17	+	-0.151	0.0111080161948031	MXE	BCAS3_chr17_+_MXE_19621
19828	ENSG00000142197	DOP1B	chr21	+	-0.142	0	MXE	DOP1B_chr21_+_MXE_19828
19830	ENSG00000142197	DOP1B	chr21	+	0.126	2.12746150344546e-07	MXE	DOP1B_chr21_+_MXE_19830
19907	ENSG00000007545	CRAMP1	chr16	+	-0.121	1.54995850086526e-06	MXE	CRAMP1_chr16_+_MXE_19907
19926	ENSG00000138496	PARP9	chr3	-	-0.12	8.34985702329715e-05	MXE	PARP9_chr3_-_MXE_19926
20018	ENSG00000100503	NIN	chr14	-	0.103	0	MXE	NIN_chr14_-_MXE_20018
20027	ENSG00000100503	NIN	chr14	-	-0.117	0	MXE	NIN_chr14_-_MXE_20027
20029	ENSG00000182899	RPL35A	chr3	+	-0.121	0	MXE	RPL35A_chr3_+_MXE_20029
20060	ENSG00000115325	DOK1	chr2	+	-0.132	0.04966233523235	MXE	DOK1_chr2_+_MXE_20060
20100	ENSG00000181722	ZBTB20	chr3	-	0.148	9.17449605486652e-06	MXE	ZBTB20_chr3_-_MXE_20100
20104	ENSG00000181722	ZBTB20	chr3	-	0.143	0.0037956618920113	MXE	ZBTB20_chr3_-_MXE_20104
20110	ENSG00000181722	ZBTB20	chr3	-	0.122	0.00540642851581805	MXE	ZBTB20_chr3_-_MXE_20110
20183	ENSG00000138688	KIAA1109	chr4	+	-0.123	1.81917530980388e-10	MXE	KIAA1109_chr4_+_MXE_20183
20222	ENSG00000163904	SENP2	chr3	+	-0.11	1.48499724711801e-06	MXE	SENP2_chr3_+_MXE_20222
20226	ENSG00000163904	SENP2	chr3	+	-0.102	6.67930246823212e-05	MXE	SENP2_chr3_+_MXE_20226
20307	ENSG00000144815	NXPE3	chr3	+	0.111	0.00193209090211747	MXE	NXPE3_chr3_+_MXE_20307
20325	ENSG00000170266	GLB1	chr3	-	-0.137	2.51254798995693e-10	MXE	GLB1_chr3_-_MXE_20325
20391	ENSG00000018510	AGPS	chr2	+	-0.112	1.2346506963137e-07	MXE	AGPS_chr2_+_MXE_20391
20541	ENSG00000075711	DLG1	chr3	-	-0.106	3.91628534674961e-06	MXE	DLG1_chr3_-_MXE_20541
20543	ENSG00000075711	DLG1	chr3	-	0.116	2.94020992887935e-12	MXE	DLG1_chr3_-_MXE_20543
20659	ENSG00000164305	CASP3	chr4	-	-0.115	9.97485690942964e-12	MXE	CASP3_chr4_-_MXE_20659
20662	ENSG00000269858	EGLN2	chr19	+	-0.124	2.0551584235794e-12	MXE	EGLN2_chr19_+_MXE_20662
20800	ENSG00000132670	PTPRA	chr20	+	0.155	0	MXE	PTPRA_chr20_+_MXE_20800
20893	ENSG00000174839	DENND6A	chr3	-	-0.105	5.40056238910206e-09	MXE	DENND6A_chr3_-_MXE_20893
20894	ENSG00000174839	DENND6A	chr3	-	-0.102	2.46153725694256e-07	MXE	DENND6A_chr3_-_MXE_20894
20895	ENSG00000174839	DENND6A	chr3	-	-0.125	0.000415689257656485	MXE	DENND6A_chr3_-_MXE_20895
20911	ENSG00000176771	NCKAP5	chr2	-	0.145	0.000204946785127926	MXE	NCKAP5_chr2_-_MXE_20911
20978	ENSG00000163946	TASOR	chr3	-	-0.13	0	MXE	TASOR_chr3_-_MXE_20978
21102	ENSG00000248487	ABHD14A	chr3	+	-0.103	0.00125074880090859	MXE	ABHD14A_chr3_+_MXE_21102
21127	ENSG00000156026	MCU	chr10	+	-0.112	7.7987349309048e-08	MXE	MCU_chr10_+_MXE_21127
21152	ENSG00000164080	RAD54L2	chr3	+	0.14	1.74132595149458e-07	MXE	RAD54L2_chr3_+_MXE_21152
21201	ENSG00000164077	MON1A	chr3	-	-0.12	4.70445901862974e-05	MXE	MON1A_chr3_-_MXE_21201
21268	ENSG00000164048	ZNF589	chr3	+	-0.136	0.000442316440879073	MXE	ZNF589_chr3_+_MXE_21268
21269	ENSG00000164048	ZNF589	chr3	+	-0.147	0.000795802759127269	MXE	ZNF589_chr3_+_MXE_21269
21271	ENSG00000048828	FAM120A	chr9	+	-0.15	0	MXE	FAM120A_chr9_+_MXE_21271
21302	ENSG00000139626	ITGB7	chr12	-	0.123	4.91547028285728e-05	MXE	ITGB7_chr12_-_MXE_21302
21354	ENSG00000198160	MIER1	chr1	+	-0.121	1.72913651583743e-07	MXE	MIER1_chr1_+_MXE_21354
21411	ENSG00000180376	CCDC66	chr3	+	-0.12	0.00073956593064713	MXE	CCDC66_chr3_+_MXE_21411
21413	ENSG00000180376	CCDC66	chr3	+	-0.101	0.00958602565206187	MXE	CCDC66_chr3_+_MXE_21413
21444	ENSG00000008311	AASS	chr7	-	-0.116	2.52727164872885e-09	MXE	AASS_chr7_-_MXE_21444
21446	ENSG00000008311	AASS	chr7	-	-0.138	3.31934800860419e-14	MXE	AASS_chr7_-_MXE_21446
21527	ENSG00000134215	VAV3	chr1	-	-0.162	0	MXE	VAV3_chr1_-_MXE_21527
21538	ENSG00000164543	STK17A	chr7	+	-0.104	1.75671581349646e-07	MXE	STK17A_chr7_+_MXE_21538
21882	ENSG00000163520	FBLN2	chr3	+	0.148	1.64441650615357e-11	MXE	FBLN2_chr3_+_MXE_21882
21883	ENSG00000163520	FBLN2	chr3	+	0.115	2.46083638136845e-09	MXE	FBLN2_chr3_+_MXE_21883
21885	ENSG00000163520	FBLN2	chr3	+	0.111	1.58190997224832e-06	MXE	FBLN2_chr3_+_MXE_21885
21913	ENSG00000151500	THYN1	chr11	-	0.102	0	MXE	THYN1_chr11_-_MXE_21913
21935	ENSG00000172869	DMXL1	chr5	+	-0.101	5.72440792440373e-10	MXE	DMXL1_chr5_+_MXE_21935
21943	ENSG00000172869	DMXL1	chr5	+	0.112	1.33145381989646e-11	MXE	DMXL1_chr5_+_MXE_21943
22017	ENSG00000214021	TTLL3	chr3	+	-0.117	0.000868816413565365	MXE	TTLL3_chr3_+_MXE_22017
22020	ENSG00000214021	TTLL3	chr3	+	0.12	1.48459257445527e-06	MXE	TTLL3_chr3_+_MXE_22020
22080	ENSG00000196284	SUPT3H	chr6	-	0.15	1.32647754347554e-06	MXE	SUPT3H_chr6_-_MXE_22080
22097	ENSG00000154237	LRRK1	chr15	+	-0.107	0.011142458365741	MXE	LRRK1_chr15_+_MXE_22097
22110	ENSG00000198836	OPA1	chr3	+	-0.129	4.36825808756832e-09	MXE	OPA1_chr3_+_MXE_22110
22111	ENSG00000198836	OPA1	chr3	+	-0.104	0	MXE	OPA1_chr3_+_MXE_22111
22145	ENSG00000100647	SUSD6	chr14	+	-0.103	5.39412846711212e-05	MXE	SUSD6_chr14_+_MXE_22145
22148	ENSG00000180902	D2HGDH	chr2	+	-0.193	2.78202509396892e-05	MXE	D2HGDH_chr2_+_MXE_22148
22149	ENSG00000180902	D2HGDH	chr2	+	-0.108	0.00023622068015121	MXE	D2HGDH_chr2_+_MXE_22149
22198	ENSG00000122085	MTERF4	chr2	-	-0.13	3.85573844864777e-05	MXE	MTERF4_chr2_-_MXE_22198
22199	ENSG00000122085	MTERF4	chr2	-	-0.117	6.76818354503409e-05	MXE	MTERF4_chr2_-_MXE_22199
22293	ENSG00000105792	CFAP69	chr7	+	-0.135	0.0158517465563002	MXE	CFAP69_chr7_+_MXE_22293
22444	ENSG00000144535	DIS3L2	chr2	+	-0.107	1.55210844076722e-08	MXE	DIS3L2_chr2_+_MXE_22444
22464	ENSG00000148303	RPL7A	chr9	+	0.124	1.67720130682252e-10	MXE	RPL7A_chr9_+_MXE_22464
22529	ENSG00000166398	KIAA0355	chr19	+	0.109	5.04401081041737e-06	MXE	KIAA0355_chr19_+_MXE_22529
22654	ENSG00000179387	ELMOD2	chr4	+	0.115	1.48248913504783e-06	MXE	ELMOD2_chr4_+_MXE_22654
22700	ENSG00000090097	PCBP4	chr3	-	-0.113	0.0105524699781535	MXE	PCBP4_chr3_-_MXE_22700
22842	ENSG00000004487	KDM1A	chr1	+	-0.118	1.49176881827744e-11	MXE	KDM1A_chr1_+_MXE_22842
22933	ENSG00000126777	KTN1	chr14	+	-0.121	1.47063031463324e-12	MXE	KTN1_chr14_+_MXE_22933
22936	ENSG00000126777	KTN1	chr14	+	0.11	8.90699518532849e-15	MXE	KTN1_chr14_+_MXE_22936
23058	ENSG00000169826	CSGALNACT2	chr10	+	-0.101	0.000188940623290225	MXE	CSGALNACT2_chr10_+_MXE_23058
23107	ENSG00000113719	ERGIC1	chr5	+	-0.164	5.97801938998929e-10	MXE	ERGIC1_chr5_+_MXE_23107
23149	ENSG00000077782	FGFR1	chr8	-	-0.139	0.00117665406766995	MXE	FGFR1_chr8_-_MXE_23149
23150	ENSG00000077782	FGFR1	chr8	-	-0.147	3.61723580749899e-05	MXE	FGFR1_chr8_-_MXE_23150
23170	ENSG00000145391	SETD7	chr4	-	-0.111	7.48095585299602e-11	MXE	SETD7_chr4_-_MXE_23170
23171	ENSG00000145391	SETD7	chr4	-	-0.103	5.25070869312652e-05	MXE	SETD7_chr4_-_MXE_23171
23172	ENSG00000145391	SETD7	chr4	-	-0.102	1.81004285146444e-05	MXE	SETD7_chr4_-_MXE_23172
23557	ENSG00000151687	ANKAR	chr2	+	-0.101	0.0459226330520173	MXE	ANKAR_chr2_+_MXE_23557
23560	ENSG00000151687	ANKAR	chr2	+	-0.2	2.68007632618747e-11	MXE	ANKAR_chr2_+_MXE_23560
23561	ENSG00000151687	ANKAR	chr2	+	-0.181	1.72659361570638e-10	MXE	ANKAR_chr2_+_MXE_23561
23567	ENSG00000151687	ANKAR	chr2	+	-0.159	2.37953204797029e-06	MXE	ANKAR_chr2_+_MXE_23567
23568	ENSG00000151687	ANKAR	chr2	+	-0.299	0	MXE	ANKAR_chr2_+_MXE_23568
23569	ENSG00000151687	ANKAR	chr2	+	-0.203	2.53956819827571e-14	MXE	ANKAR_chr2_+_MXE_23569
23570	ENSG00000151687	ANKAR	chr2	+	-0.128	0.0321244655198804	MXE	ANKAR_chr2_+_MXE_23570
23573	ENSG00000151687	ANKAR	chr2	+	-0.138	7.82592285727773e-08	MXE	ANKAR_chr2_+_MXE_23573
23575	ENSG00000151687	ANKAR	chr2	+	-0.183	1.29130329802838e-07	MXE	ANKAR_chr2_+_MXE_23575
23576	ENSG00000151687	ANKAR	chr2	+	-0.102	0.000267707529662141	MXE	ANKAR_chr2_+_MXE_23576
23584	ENSG00000151687	ANKAR	chr2	+	0.135	4.74849277141483e-07	MXE	ANKAR_chr2_+_MXE_23584
23613	ENSG00000020577	SAMD4A	chr14	+	-0.166	1.97961679692424e-07	MXE	SAMD4A_chr14_+_MXE_23613
23634	ENSG00000196588	MRTFA	chr22	-	0.157	0.000442519835295481	MXE	MRTFA_chr22_-_MXE_23634
23635	ENSG00000196588	MRTFA	chr22	-	0.153	3.43092032568481e-06	MXE	MRTFA_chr22_-_MXE_23635
23675	ENSG00000077232	DNAJC10	chr2	+	-0.102	0	MXE	DNAJC10_chr2_+_MXE_23675
23750	ENSG00000237298	TTN-AS1	chr2	+	-0.118	4.14698613390458e-13	MXE	TTN-AS1_chr2_+_MXE_23750
23864	ENSG00000010030	ETV7	chr6	-	-0.112	0.00210819507038081	MXE	ETV7_chr6_-_MXE_23864
23872	ENSG00000152127	MGAT5	chr2	+	-0.161	0	MXE	MGAT5_chr2_+_MXE_23872
23873	ENSG00000152127	MGAT5	chr2	+	-0.167	0	MXE	MGAT5_chr2_+_MXE_23873
23874	ENSG00000152127	MGAT5	chr2	+	-0.172	0	MXE	MGAT5_chr2_+_MXE_23874
23876	ENSG00000152127	MGAT5	chr2	+	0.11	1.72778648053884e-14	MXE	MGAT5_chr2_+_MXE_23876
23987	ENSG00000091428	RAPGEF4	chr2	+	-0.14	0	MXE	RAPGEF4_chr2_+_MXE_23987
23988	ENSG00000091428	RAPGEF4	chr2	+	0.154	0	MXE	RAPGEF4_chr2_+_MXE_23988
24070	ENSG00000226674	TEX41	chr2	+	-0.184	0.0011446061127105	MXE	TEX41_chr2_+_MXE_24070
24096	ENSG00000152256	PDK1	chr2	+	-0.121	1.80806951157795e-06	MXE	PDK1_chr2_+_MXE_24096
24115	ENSG00000091409	ITGA6	chr2	+	0.106	0	MXE	ITGA6_chr2_+_MXE_24115
24275	ENSG00000124214	STAU1	chr20	-	-0.127	0.010765698545692	MXE	STAU1_chr20_-_MXE_24275
24285	ENSG00000163848	ZNF148	chr3	-	-0.101	2.60185259019296e-07	MXE	ZNF148_chr3_-_MXE_24285
24306	ENSG00000213397	HAUS7	chrX	-	0.217	0	MXE	HAUS7_chrX_-_MXE_24306
24315	ENSG00000082438	COBLL1	chr2	-	-0.11	5.37158771647414e-05	MXE	COBLL1_chr2_-_MXE_24315
24328	ENSG00000111325	OGFOD2	chr12	+	-0.121	0.00158763412883584	MXE	OGFOD2_chr12_+_MXE_24328
24336	ENSG00000101104	PABPC1L	chr20	+	-0.118	0.0450214933073956	MXE	PABPC1L_chr20_+_MXE_24336
24535	ENSG00000114120	SLC25A36	chr3	+	-0.103	2.2845171087514e-06	MXE	SLC25A36_chr3_+_MXE_24535
24567	ENSG00000166266	CUL5	chr11	+	-0.123	0	MXE	CUL5_chr11_+_MXE_24567
24805	ENSG00000170892	TSEN34	chr19	+	-0.118	1.48439447119251e-05	MXE	TSEN34_chr19_+_MXE_24805
24871	ENSG00000269713	NBPF9	chr1	-	-0.152	0.0181570551710414	MXE	NBPF9_chr1_-_MXE_24871
24895	ENSG00000066933	MYO9A	chr15	-	-0.112	9.04568480741276e-09	MXE	MYO9A_chr15_-_MXE_24895
24900	ENSG00000065485	PDIA5	chr3	+	0.104	0.000632446826649873	MXE	PDIA5_chr3_+_MXE_24900
24918	ENSG00000091490	SEL1L3	chr4	-	-0.111	4.31241174551378e-06	MXE	SEL1L3_chr4_-_MXE_24918
24955	ENSG00000113810	SMC4	chr3	+	-0.168	2.44951953987751e-05	MXE	SMC4_chr3_+_MXE_24955
24957	ENSG00000113810	SMC4	chr3	+	-0.203	1.88621851444557e-13	MXE	SMC4_chr3_+_MXE_24957
24965	ENSG00000165644	COMTD1	chr10	-	-0.109	0.0106292747960166	MXE	COMTD1_chr10_-_MXE_24965
24969	ENSG00000152117	AC073869.1	chr2	+	-0.153	0.0014494408810348	MXE	AC073869.1_chr2_+_MXE_24969
24972	ENSG00000100316	RPL3	chr22	-	0.125	3.07569498456152e-07	MXE	RPL3_chr22_-_MXE_24972
25013	ENSG00000152102	FAM168B	chr2	-	-0.106	0.00018009618928881	MXE	FAM168B_chr2_-_MXE_25013
25019	ENSG00000105486	LIG1	chr19	-	-0.109	9.39608865774523e-11	MXE	LIG1_chr19_-_MXE_25019
25038	ENSG00000204634	TBC1D8	chr2	-	-0.105	0.000449269838636358	MXE	TBC1D8_chr2_-_MXE_25038
25060	ENSG00000165929	TC2N	chr14	-	-0.189	0	MXE	TC2N_chr14_-_MXE_25060
25081	ENSG00000169131	ZNF354A	chr5	-	-0.106	0.00550544885282408	MXE	ZNF354A_chr5_-_MXE_25081
25119	ENSG00000136731	UGGT1	chr2	+	-0.11	9.74357141404526e-12	MXE	UGGT1_chr2_+_MXE_25119
25126	ENSG00000111530	CAND1	chr12	+	-0.111	8.90699518532849e-15	MXE	CAND1_chr12_+_MXE_25126
25135	ENSG00000136715	SAP130	chr2	-	0.155	0.00108080730399981	MXE	SAP130_chr2_-_MXE_25135
25136	ENSG00000122406	RPL5	chr1	+	-0.102	1.79225901818009e-08	MXE	RPL5_chr1_+_MXE_25136
25406	ENSG00000044459	CNTLN	chr9	+	-0.129	2.44537247114076e-05	MXE	CNTLN_chr9_+_MXE_25406
25416	ENSG00000185753	CXorf38	chrX	-	-0.103	4.17529726915794e-05	MXE	CXorf38_chrX_-_MXE_25416
25436	ENSG00000153214	TMEM87B	chr2	+	-0.165	3.19367489787393e-10	MXE	TMEM87B_chr2_+_MXE_25436
25437	ENSG00000153214	TMEM87B	chr2	+	-0.17	2.66208600830563e-13	MXE	TMEM87B_chr2_+_MXE_25437
25581	ENSG00000135749	PCNX2	chr1	-	-0.103	0.00170539074190743	MXE	PCNX2_chr1_-_MXE_25581
25584	ENSG00000163312	HELQ	chr4	-	0.114	0.000154454238303064	MXE	HELQ_chr4_-_MXE_25584
25633	ENSG00000115129	TP53I3	chr2	-	-0.145	4.89539502819338e-14	MXE	TP53I3_chr2_-_MXE_25633
25639	ENSG00000196912	ANKRD36B	chr2	-	-0.14	6.79887449660753e-05	MXE	ANKRD36B_chr2_-_MXE_25639
25647	ENSG00000196912	ANKRD36B	chr2	-	-0.12	2.99699106118601e-06	MXE	ANKRD36B_chr2_-_MXE_25647
25662	ENSG00000196912	ANKRD36B	chr2	-	-0.132	4.57260863666629e-06	MXE	ANKRD36B_chr2_-_MXE_25662
25663	ENSG00000196912	ANKRD36B	chr2	-	-0.152	0.0149996066577771	MXE	ANKRD36B_chr2_-_MXE_25663
25686	ENSG00000114738	MAPKAPK3	chr3	+	-0.161	0	MXE	MAPKAPK3_chr3_+_MXE_25686
25708	ENSG00000116151	MORN1	chr1	-	-0.103	0.00822707973242157	MXE	MORN1_chr1_-_MXE_25708
25780	ENSG00000168389	MFSD2A	chr1	+	-0.112	8.65672896491192e-06	MXE	MFSD2A_chr1_+_MXE_25780
25781	ENSG00000168389	MFSD2A	chr1	+	-0.165	2.27430855340453e-11	MXE	MFSD2A_chr1_+_MXE_25781
25797	ENSG00000145362	ANK2	chr4	+	-0.125	5.22674999778717e-13	MXE	ANK2_chr4_+_MXE_25797
25798	ENSG00000145362	ANK2	chr4	+	0.118	0	MXE	ANK2_chr4_+_MXE_25798
25809	ENSG00000197535	MYO5A	chr15	-	-0.189	0	MXE	MYO5A_chr15_-_MXE_25809
25932	ENSG00000100767	PAPLN	chr14	+	-0.127	1.23711944061901e-05	MXE	PAPLN_chr14_+_MXE_25932
26196	ENSG00000229180	AC006001.3	chr7	-	-0.133	2.49032653323639e-06	MXE	AC006001.3_chr7_-_MXE_26196
26199	ENSG00000172765	TMCC1	chr3	-	0.103	6.72175045819069e-07	MXE	TMCC1_chr3_-_MXE_26199
26215	ENSG00000162980	ARL5A	chr2	-	-0.113	0	MXE	ARL5A_chr2_-_MXE_26215
26216	ENSG00000147421	HMBOX1	chr8	+	-0.105	3.79399583885901e-08	MXE	HMBOX1_chr8_+_MXE_26216
26221	ENSG00000071205	ARHGAP10	chr4	+	-0.126	0	MXE	ARHGAP10_chr4_+_MXE_26221
26223	ENSG00000071205	ARHGAP10	chr4	+	0.135	0	MXE	ARHGAP10_chr4_+_MXE_26223
26298	ENSG00000159445	THEM4	chr1	-	-0.107	0.000702169378542837	MXE	THEM4_chr1_-_MXE_26298
26310	ENSG00000067066	SP100	chr2	+	-0.128	5.6308093377351e-13	MXE	SP100_chr2_+_MXE_26310
26355	ENSG00000076258	FMO4	chr1	+	-0.114	0.000355513049377951	MXE	FMO4_chr1_+_MXE_26355
26456	ENSG00000108021	TASOR2	chr10	+	-0.168	1.03057059544114e-07	MXE	TASOR2_chr10_+_MXE_26456
26457	ENSG00000108021	TASOR2	chr10	+	-0.217	1.0969492392638e-11	MXE	TASOR2_chr10_+_MXE_26457
26550	ENSG00000110934	BIN2	chr12	-	0.149	0.00129522556057128	MXE	BIN2_chr12_-_MXE_26550
26627	ENSG00000070476	ZXDC	chr3	-	0.108	0.00213975563524951	MXE	ZXDC_chr3_-_MXE_26627
26628	ENSG00000070476	ZXDC	chr3	-	0.118	0.000957374654691282	MXE	ZXDC_chr3_-_MXE_26628
26674	ENSG00000272752	STAG3L5P-PVRIG2P-PILRB	chr7	+	0.116	0.00117205424900731	MXE	STAG3L5P-PVRIG2P-PILRB_chr7_+_MXE_26674
26676	ENSG00000272752	STAG3L5P-PVRIG2P-PILRB	chr7	+	0.103	0.00423507090892179	MXE	STAG3L5P-PVRIG2P-PILRB_chr7_+_MXE_26676
26686	ENSG00000178035	IMPDH2	chr3	-	0.114	0	MXE	IMPDH2_chr3_-_MXE_26686
26741	ENSG00000285756	BX890604.2	chrX	-	0.26	0	MXE	BX890604.2_chrX_-_MXE_26741
26742	ENSG00000285756	BX890604.2	chrX	-	0.116	0.000759275407002904	MXE	BX890604.2_chrX_-_MXE_26742
26750	ENSG00000285756	BX890604.2	chrX	-	-0.214	3.84261971799897e-07	MXE	BX890604.2_chrX_-_MXE_26750
26837	ENSG00000125814	NAPB	chr20	-	-0.114	0.000201319647988462	MXE	NAPB_chr20_-_MXE_26837
26842	ENSG00000008130	NADK	chr1	-	-0.127	0	MXE	NADK_chr1_-_MXE_26842
26960	ENSG00000109670	FBXW7	chr4	-	-0.134	0	MXE	FBXW7_chr4_-_MXE_26960
26987	ENSG00000054282	SDCCAG8	chr1	+	-0.107	6.44510670595383e-07	MXE	SDCCAG8_chr1_+_MXE_26987
26995	ENSG00000198612	COPS8	chr2	+	-0.116	1.92197465672261e-12	MXE	COPS8_chr2_+_MXE_26995
27020	ENSG00000177885	GRB2	chr17	-	-0.108	8.65267832831666e-13	MXE	GRB2_chr17_-_MXE_27020
27023	ENSG00000134247	PTGFRN	chr1	+	-0.126	8.27055528516114e-13	MXE	PTGFRN_chr1_+_MXE_27023
27086	ENSG00000121957	GPSM2	chr1	+	0.108	1.5485574816054e-11	MXE	GPSM2_chr1_+_MXE_27086
27114	ENSG00000122591	FAM126A	chr7	-	-0.144	0	MXE	FAM126A_chr7_-_MXE_27114
27117	ENSG00000122591	FAM126A	chr7	-	-0.126	0	MXE	FAM126A_chr7_-_MXE_27117
27125	ENSG00000198722	UNC13B	chr9	+	-0.124	9.02653192237923e-08	MXE	UNC13B_chr9_+_MXE_27125
27153	ENSG00000271853	AL162258.1	chr1	-	0.123	1.34501551665449e-08	MXE	AL162258.1_chr1_-_MXE_27153
27155	ENSG00000271853	AL162258.1	chr1	-	0.246	5.35250018832942e-05	MXE	AL162258.1_chr1_-_MXE_27155
27267	ENSG00000135018	UBQLN1	chr9	-	-0.163	0	MXE	UBQLN1_chr9_-_MXE_27267
27331	ENSG00000135903	PAX3	chr2	-	-0.166	0	MXE	PAX3_chr2_-_MXE_27331
27450	ENSG00000270231	NBPF8	chr1	+	0.112	0.000717327834603391	MXE	NBPF8_chr1_+_MXE_27450
27506	ENSG00000198815	FOXJ3	chr1	-	0.11	4.96269968005291e-08	MXE	FOXJ3_chr1_-_MXE_27506
27509	ENSG00000198815	FOXJ3	chr1	-	-0.175	0	MXE	FOXJ3_chr1_-_MXE_27509
27512	ENSG00000009780	FAM76A	chr1	+	-0.104	1.83063786349613e-05	MXE	FAM76A_chr1_+_MXE_27512
27588	ENSG00000243449	C4orf48	chr4	+	-0.124	3.18047632753213e-07	MXE	C4orf48_chr4_+_MXE_27588
27652	ENSG00000124222	STX16	chr20	+	0.105	7.41837704001345e-05	MXE	STX16_chr20_+_MXE_27652
27717	ENSG00000169905	TOR1AIP2	chr1	-	-0.117	1.55023310078731e-09	MXE	TOR1AIP2_chr1_-_MXE_27717
27753	ENSG00000233184	AC093157.1	chr1	+	0.118	0.0214965373356615	MXE	AC093157.1_chr1_+_MXE_27753
27793	ENSG00000099785	MARCHF2	chr19	+	-0.11	1.62105720610431e-06	MXE	MARCHF2_chr19_+_MXE_27793
27794	ENSG00000099785	MARCHF2	chr19	+	-0.134	4.33238086338118e-09	MXE	MARCHF2_chr19_+_MXE_27794
27923	ENSG00000145390	USP53	chr4	+	-0.109	3.36425595681502e-05	MXE	USP53_chr4_+_MXE_27923
27986	ENSG00000260643	AC092718.3	chr16	-	-0.162	3.27255344375404e-08	MXE	AC092718.3_chr16_-_MXE_27986
28052	ENSG00000198589	LRBA	chr4	-	0.128	2.91119768165752e-12	MXE	LRBA_chr4_-_MXE_28052
28094	ENSG00000163814	CDCP1	chr3	-	0.114	0.0350107925276342	MXE	CDCP1_chr3_-_MXE_28094
28269	ENSG00000157617	C2CD2	chr21	-	-0.112	2.72301076801821e-06	MXE	C2CD2_chr21_-_MXE_28269
28315	ENSG00000163374	YY1AP1	chr1	-	-0.132	0	MXE	YY1AP1_chr1_-_MXE_28315
28323	ENSG00000101745	ANKRD12	chr18	+	-0.132	2.74931554079338e-06	MXE	ANKRD12_chr18_+_MXE_28323
28325	ENSG00000101745	ANKRD12	chr18	+	0.171	0	MXE	ANKRD12_chr18_+_MXE_28325
28338	ENSG00000090686	USP48	chr1	-	0.134	0	MXE	USP48_chr1_-_MXE_28338
28354	ENSG00000090686	USP48	chr1	-	-0.107	2.3020688766225e-05	MXE	USP48_chr1_-_MXE_28354
28401	ENSG00000205111	CDKL4	chr2	-	-0.135	8.27115558751222e-06	MXE	CDKL4_chr2_-_MXE_28401
28500	ENSG00000164306	PRIMPOL	chr4	+	-0.107	2.98789745689801e-07	MXE	PRIMPOL_chr4_+_MXE_28500
28522	ENSG00000172456	FGGY	chr1	+	0.125	9.27290045704953e-10	MXE	FGGY_chr1_+_MXE_28522
28524	ENSG00000172456	FGGY	chr1	+	0.108	2.50374816817347e-07	MXE	FGGY_chr1_+_MXE_28524
28527	ENSG00000172456	FGGY	chr1	+	0.135	3.31934800860419e-14	MXE	FGGY_chr1_+_MXE_28527
28619	ENSG00000275778	AC018630.2	chr12	-	0.137	9.11753799076862e-07	MXE	AC018630.2_chr12_-_MXE_28619
28691	ENSG00000138326	RPS24	chr10	+	0.128	0	MXE	RPS24_chr10_+_MXE_28691
28740	ENSG00000114646	CSPG5	chr3	-	-0.124	0.00979424790741944	MXE	CSPG5_chr3_-_MXE_28740
28813	ENSG00000177058	SLC38A9	chr5	-	0.13	1.33055749168052e-05	MXE	SLC38A9_chr5_-_MXE_28813
28823	ENSG00000177058	SLC38A9	chr5	-	-0.102	0.0010350022635739	MXE	SLC38A9_chr5_-_MXE_28823
28824	ENSG00000177058	SLC38A9	chr5	-	-0.104	0.000112208163057707	MXE	SLC38A9_chr5_-_MXE_28824
28826	ENSG00000177058	SLC38A9	chr5	-	-0.117	2.14302081960517e-07	MXE	SLC38A9_chr5_-_MXE_28826
29108	ENSG00000136717	BIN1	chr2	-	0.122	0	MXE	BIN1_chr2_-_MXE_29108
29126	ENSG00000118454	ANKRD13C	chr1	-	-0.133	1.72778648053884e-14	MXE	ANKRD13C_chr1_-_MXE_29126
29128	ENSG00000118454	ANKRD13C	chr1	-	-0.116	2.18768688749017e-10	MXE	ANKRD13C_chr1_-_MXE_29128
29168	ENSG00000067208	EVI5	chr1	-	0.185	0	MXE	EVI5_chr1_-_MXE_29168
29169	ENSG00000067208	EVI5	chr1	-	0.104	7.94449253748729e-07	MXE	EVI5_chr1_-_MXE_29169
29265	ENSG00000137693	YAP1	chr11	+	0.122	0.024230682279114	MXE	YAP1_chr11_+_MXE_29265
29355	ENSG00000163219	ARHGAP25	chr2	+	0.111	0.012701451481232	MXE	ARHGAP25_chr2_+_MXE_29355
29365	ENSG00000138376	BARD1	chr2	-	0.144	1.01484088281789e-08	MXE	BARD1_chr2_-_MXE_29365
29370	ENSG00000138376	BARD1	chr2	-	0.105	0	MXE	BARD1_chr2_-_MXE_29370
29619	ENSG00000065057	NTHL1	chr16	-	-0.144	4.67530682017455e-08	MXE	NTHL1_chr16_-_MXE_29619
29696	ENSG00000158864	NDUFS2	chr1	+	-0.126	2.53956819827571e-14	MXE	NDUFS2_chr1_+_MXE_29696
29766	ENSG00000178075	GRAMD1C	chr3	+	0.16	1.76794249375403e-07	MXE	GRAMD1C_chr3_+_MXE_29766
29897	ENSG00000173273	TNKS	chr8	+	0.107	2.56048122667676e-09	MXE	TNKS_chr8_+_MXE_29897
29911	ENSG00000131584	ACAP3	chr1	-	0.107	0.00239581569504428	MXE	ACAP3_chr1_-_MXE_29911
29927	ENSG00000114867	EIF4G1	chr3	+	-0.136	1.22454107451127e-05	MXE	EIF4G1_chr3_+_MXE_29927
29929	ENSG00000114867	EIF4G1	chr3	+	-0.133	1.74156319528345e-13	MXE	EIF4G1_chr3_+_MXE_29929
29952	ENSG00000162419	GMEB1	chr1	+	-0.104	0.000207295950595248	MXE	GMEB1_chr1_+_MXE_29952
30126	ENSG00000175471	MCTP1	chr5	-	-0.101	0	MXE	MCTP1_chr5_-_MXE_30126
30130	ENSG00000175471	MCTP1	chr5	-	-0.107	0.000124162665060671	MXE	MCTP1_chr5_-_MXE_30130
30195	ENSG00000108821	COL1A1	chr17	-	0.103	1.73295665669114e-11	MXE	COL1A1_chr17_-_MXE_30195
30318	ENSG00000122912	SLC25A16	chr10	-	-0.113	7.6436687686238e-08	MXE	SLC25A16_chr10_-_MXE_30318
30319	ENSG00000122912	SLC25A16	chr10	-	-0.199	0	MXE	SLC25A16_chr10_-_MXE_30319
30320	ENSG00000122912	SLC25A16	chr10	-	-0.173	0	MXE	SLC25A16_chr10_-_MXE_30320
30333	ENSG00000126858	RHOT1	chr17	+	-0.154	0	MXE	RHOT1_chr17_+_MXE_30333
30364	ENSG00000172366	MCRIP2	chr16	+	-0.265	9.4607634252726e-14	MXE	MCRIP2_chr16_+_MXE_30364
30365	ENSG00000172366	MCRIP2	chr16	+	-0.118	5.88937779201689e-11	MXE	MCRIP2_chr16_+_MXE_30365
30405	ENSG00000137941	TTLL7	chr1	-	0.111	0.00131773387326995	MXE	TTLL7_chr1_-_MXE_30405
30410	ENSG00000137941	TTLL7	chr1	-	-0.189	7.07322806435128e-06	MXE	TTLL7_chr1_-_MXE_30410
30473	ENSG00000164111	ANXA5	chr4	-	-0.114	2.08641472503472e-09	MXE	ANXA5_chr4_-_MXE_30473
30508	ENSG00000115414	FN1	chr2	-	0.114	0	MXE	FN1_chr2_-_MXE_30508
30510	ENSG00000115414	FN1	chr2	-	0.106	0	MXE	FN1_chr2_-_MXE_30510
30511	ENSG00000115414	FN1	chr2	-	-0.103	2.53956819827571e-14	MXE	FN1_chr2_-_MXE_30511
30512	ENSG00000115414	FN1	chr2	-	0.118	0	MXE	FN1_chr2_-_MXE_30512
30532	ENSG00000142599	RERE	chr1	-	-0.159	2.53956819827571e-14	MXE	RERE_chr1_-_MXE_30532
30608	ENSG00000003756	RBM5	chr3	+	-0.11	1.32820882726681e-09	MXE	RBM5_chr3_+_MXE_30608
30710	ENSG00000157193	LRP8	chr1	-	-0.132	6.24932085133213e-11	MXE	LRP8_chr1_-_MXE_30710
30718	ENSG00000157193	LRP8	chr1	-	-0.103	2.48163974584249e-08	MXE	LRP8_chr1_-_MXE_30718
30742	ENSG00000142910	TINAGL1	chr1	+	-0.102	0.00248410431284883	MXE	TINAGL1_chr1_+_MXE_30742
30779	ENSG00000155393	HEATR3	chr16	+	-0.158	6.98513605646052e-08	MXE	HEATR3_chr16_+_MXE_30779
30822	ENSG00000061987	MON2	chr12	+	0.113	4.58906307296318e-10	MXE	MON2_chr12_+_MXE_30822
30837	ENSG00000057757	PITHD1	chr1	+	-0.107	1.72778648053884e-14	MXE	PITHD1_chr1_+_MXE_30837
30852	ENSG00000163281	GNPDA2	chr4	-	-0.106	1.98458290947416e-07	MXE	GNPDA2_chr4_-_MXE_30852
30885	ENSG00000166377	ATP9B	chr18	+	0.112	1.95059044819956e-07	MXE	ATP9B_chr18_+_MXE_30885
31024	ENSG00000138386	NAB1	chr2	+	-0.12	0	MXE	NAB1_chr2_+_MXE_31024
31038	ENSG00000116731	PRDM2	chr1	+	0.296	0	MXE	PRDM2_chr1_+_MXE_31038
31040	ENSG00000116731	PRDM2	chr1	+	0.315	0	MXE	PRDM2_chr1_+_MXE_31040
31042	ENSG00000116731	PRDM2	chr1	+	0.308	0	MXE	PRDM2_chr1_+_MXE_31042
31339	ENSG00000135837	CEP350	chr1	+	-0.109	8.77889772086532e-07	MXE	CEP350_chr1_+_MXE_31339
31395	ENSG00000138095	LRPPRC	chr2	-	-0.108	2.43028223186847e-09	MXE	LRPPRC_chr2_-_MXE_31395
31419	ENSG00000157870	PRXL2B	chr1	+	-0.12	0.000185257736269554	MXE	PRXL2B_chr1_+_MXE_31419
31473	ENSG00000122335	SERAC1	chr6	-	-0.123	6.0906082535827e-06	MXE	SERAC1_chr6_-_MXE_31473
31479	ENSG00000106133	NSUN5P2	chr7	-	-0.147	0.00591388493665937	MXE	NSUN5P2_chr7_-_MXE_31479
31494	ENSG00000182095	TNRC18	chr7	-	-0.104	0	MXE	TNRC18_chr7_-_MXE_31494
31498	ENSG00000117682	DHDDS	chr1	+	0.154	0.000267892248980486	MXE	DHDDS_chr1_+_MXE_31498
31571	ENSG00000111077	TNS2	chr12	+	-0.101	0.0245994145713362	MXE	TNS2_chr12_+_MXE_31571
31594	ENSG00000006756	ARSD	chrX	-	-0.107	9.2933607416904e-10	MXE	ARSD_chrX_-_MXE_31594
31637	ENSG00000150687	PRSS23	chr11	+	-0.133	0.00468034938521649	MXE	PRSS23_chr11_+_MXE_31637
31700	ENSG00000229358	DPY19L1P1	chr7	-	0.102	0.0200093929563334	MXE	DPY19L1P1_chr7_-_MXE_31700
31702	ENSG00000229358	DPY19L1P1	chr7	-	0.106	3.16706842085021e-05	MXE	DPY19L1P1_chr7_-_MXE_31702
31703	ENSG00000229358	DPY19L1P1	chr7	-	0.155	0.000180766764844389	MXE	DPY19L1P1_chr7_-_MXE_31703
31707	ENSG00000229358	DPY19L1P1	chr7	-	-0.228	0	MXE	DPY19L1P1_chr7_-_MXE_31707
31767	ENSG00000213614	HEXA	chr15	-	0.113	0.000509419761751994	MXE	HEXA_chr15_-_MXE_31767
31788	ENSG00000198399	ITSN2	chr2	-	-0.151	2.78887531408266e-09	MXE	ITSN2_chr2_-_MXE_31788
31796	ENSG00000142949	PTPRF	chr1	+	-0.139	5.4706160813401e-11	MXE	PTPRF_chr1_+_MXE_31796
31798	ENSG00000142949	PTPRF	chr1	+	-0.101	2.11726022335609e-05	MXE	PTPRF_chr1_+_MXE_31798
31891	ENSG00000168769	TET2	chr4	+	0.113	6.94726245044923e-06	MXE	TET2_chr4_+_MXE_31891
31892	ENSG00000168769	TET2	chr4	+	0.14	9.68371825718235e-08	MXE	TET2_chr4_+_MXE_31892
31923	ENSG00000163629	PTPN13	chr4	+	-0.112	1.39870268082566e-11	MXE	PTPN13_chr4_+_MXE_31923
31925	ENSG00000163629	PTPN13	chr4	+	-0.119	9.90818879638936e-07	MXE	PTPN13_chr4_+_MXE_31925
31945	ENSG00000113643	RARS1	chr5	+	-0.152	0	MXE	RARS1_chr5_+_MXE_31945
31946	ENSG00000113643	RARS1	chr5	+	-0.133	8.90699518532849e-15	MXE	RARS1_chr5_+_MXE_31946
31962	ENSG00000100479	POLE2	chr14	-	0.125	6.28892005302199e-05	MXE	POLE2_chr14_-_MXE_31962
31973	ENSG00000160193	WDR4	chr21	-	-0.175	6.55412927045855e-05	MXE	WDR4_chr21_-_MXE_31973
32163	ENSG00000115808	STRN	chr2	-	-0.149	8.90699518532849e-15	MXE	STRN_chr2_-_MXE_32163
32252	ENSG00000143256	PFDN2	chr1	-	-0.101	0.00374853641860402	MXE	PFDN2_chr1_-_MXE_32252
32266	ENSG00000160305	DIP2A	chr21	+	-0.149	7.52675655880098e-07	MXE	DIP2A_chr21_+_MXE_32266
32271	ENSG00000120948	TARDBP	chr1	+	-0.224	2.86712020692131e-05	MXE	TARDBP_chr1_+_MXE_32271
32279	ENSG00000143353	LYPLAL1	chr1	+	-0.194	0	MXE	LYPLAL1_chr1_+_MXE_32279
32348	ENSG00000249209	AP000311.1	chr21	-	0.108	1.92981945123913e-11	MXE	AP000311.1_chr21_-_MXE_32348
32349	ENSG00000249209	AP000311.1	chr21	-	0.117	0	MXE	AP000311.1_chr21_-_MXE_32349
32357	ENSG00000144445	KANSL1L	chr2	-	-0.18	0	MXE	KANSL1L_chr2_-_MXE_32357
32456	ENSG00000162927	PUS10	chr2	-	-0.181	0.000695679671363019	MXE	PUS10_chr2_-_MXE_32456
32597	ENSG00000183696	UPP1	chr7	+	-0.139	0.000433302863255538	MXE	UPP1_chr7_+_MXE_32597
[truncated: 893 more rows]
