# Supplementary material for: Transcriptome-wide decoding the roles of aberrant splicing in melanoma MAPK-targeted resistance evolution
Source: EMBO Rep. 2025 Jul 18;26(16):4180–96. doi: 10.1038/s44319-025-00521-6 (PMC12373858; doi:10.1038/s44319-025-00521-6)
Supplement: Supplementary file 10 — Source data Fig. 1 [file 44319_2025_521_MOESM10_ESM.zip › Figure 1/1B/Fig1B_DP_SkipandDonw_DEAS_hist_plot_2024-05-24.csv]

uniqID	total	type	col_type
ZBP1_chr20_-_57616243_57616468_57615511_57615580_57620261_57620261	-1	SE	SE-inclusive
MYL6_chr12_+_56160625_56160670_56160242_56160320_56161386_56161386	-2	SE	SE-inclusive
NDRG4_chr16_+_58500987_58501077_58500089_58500269_58503797_58503797	-1	SE	SE-inclusive
AK2_chr1_-_33007985_33013402_33007985_33010833_33013206_33013402	-5	RI	RI-inclusive
PTP4A2_chr1_-_31930932_31931142_31918999_31919658_31937777_31937777	-2	SE	SE-inclusive
CD44_chr11_+_35206111_35206243_35189834_35190065_35208104_35208104	-1	SE	SE-inclusive
KIAA1958_chr9_+_112617870_112617954_112574056_112575251_112645649_112645649	-1	SE	SE-inclusive
MYO5A_chr15_-_52337809_52337884_52336462_52336556_52340195_52340195	-1	SE	SE-inclusive
POFUT2_chr21_-_45282803_45282938_45282368_45282398_45283382_45283382	-1	SE	SE-inclusive
CEACAM21_chr19_+_41584346_41584443_41584349_41584443_41579269_41579628	-1	A3SS	A3SS-inclusive
DNHD1_chr11_+_6570008_6571423_6570008_6570396_6570617_6571423	-2	RI	RI-inclusive
RIPOR1_chr16_+_67540457_67540704_67540457_67540501_67540551_67540704	-1	RI	RI-inclusive
SRSF5_chr14_+_69768797_69770540_69768797_69769251_69770466_69770540	-3	RI	RI-inclusive
STUB1_chr16_+_681792_682076_681792_681880_682019_682076	-2	RI	RI-inclusive
ZNF7_chr8_+_144829042_144829604_144829042_144829090_144829444_144829604	-2	RI	RI-inclusive
AC016727.1_chr2_+_61480299_61480583_61471369_61471808_61482626_61482626	-3	SE	SE-inclusive
CCDC66_chr3_+_56572336_56572428_56571180_56571302_56592969_56592969	-1	SE	SE-inclusive
CD22_chr19_+_35336035_35336341_35329186_35329230_35340880_35340880	-2	SE	SE-inclusive
MOK_chr14_-_102231706_102231821_102229213_102229657_102232534_102232534	-1	SE	SE-inclusive
PHF7_chr3_+_52422221_52422338_52421647_52421754_52422759_52422759	-1	SE	SE-inclusive
PKD2L1_chr10_-_100290400_100290519_100290014_100290138_100291300_100291300	-1	SE	SE-inclusive
PPP2R2B_chr5_-_147035168_147035240_146701044_146701142_147055664_147055664	-1	SE	SE-inclusive
PSAP_chr10_-_71823887_71823896_71821875_71822007_71825836_71825836	-6	SE	SE-inclusive
RPGRIP1L_chr16_-_53622218_53622356_53619024_53619208_53636438_53636438	-1	SE	SE-inclusive
SEC31B_chr10_-_100500109_100500159_100499523_100499598_100502253_100502253	-1	SE	SE-inclusive
SNHG8_chr4_+_118278933_118279137_118278754_118278792_118279388_118279388	-4	SE	SE-inclusive
SP110_chr2_-_230216780_230216821_230214949_230215118_230219873_230219873	-1	SE	SE-inclusive
NDRG4_chr16_+_58503705_58503903_58503797_58503903_58500142_58500269	-1	A3SS	A3SS-inclusive
SRSF5_chr14_+_69769510_69770540_69770466_69770540_69769181_69769251	-3	A3SS	A3SS-inclusive
C21orf62-AS1_chr21_+_32772160_32772320_32772160_32772308_32784796_32784919	-2	A5SS	A5SS-inclusive
RNF38_chr9_-_36400935_36401198_36401097_36401198_36390466_36390616	-1	A5SS	A5SS-inclusive
VWA5A_chr11_+_124115449_124116680_124115449_124115482_124117366_124117554	-2	A5SS	A5SS-inclusive
ZNF559-ZNF177_chr19_+_9337795_9338017_9337795_9337858_9338493_9338582	-1	A5SS	A5SS-inclusive
ADAM17_chr2_-_9521202_9523338_9521202_9521321_9523248_9523338	-1	RI	RI-inclusive
ARHGAP33_chr19_+_35787167_35788822_35787167_35787559_35787643_35788822	-1	RI	RI-inclusive
FSCN2_chr17_+_81536145_81536789_81536145_81536267_81536621_81536789	-1	RI	RI-inclusive
GPAT3_chr4_+_83536107_83536763_83536107_83536206_83536503_83536763	-1	RI	RI-inclusive
TBC1D5_chr3_-_17562018_17562142_17622647_17622765_17508473_17508605_17623848_17623913	-1	MXE	MXE-inclusive
ZRANB2-AS2_chr1_+_71093132_71093251_71223056_71223114_71091663_71091704_71237129_71237195	-1	MXE	MXE-inclusive
AC093012.1_chr12_+_43760924_43760972_43758949_43759016_43768102_43768102	-1	SE	SE-inclusive
AC124242.1_chr8_+_18085241_18085485_18084688_18084939_18086882_18086882	-1	SE	SE-inclusive
ACYP1_chr14_-_75061683_75061762_75053242_75053659_75063953_75063953	-1	SE	SE-inclusive
AKAP9_chr7_+_92042045_92042186_92040673_92040898_92042667_92042667	-2	SE	SE-inclusive
ANAPC16_chr10_+_72223887_72224056_72215999_72216072_72230365_72230365	-1	SE	SE-inclusive
ARHGAP11B_chr15_+_30641521_30641617_30638745_30638820_30644638_30644638	-1	SE	SE-inclusive
BCL7B_chr7_-_73553547_73553669_73552166_73552242_73557040_73557040	-1	SE	SE-inclusive
C1orf54_chr1_+_150272283_150272413_150268199_150268820_150272798_150272798	-2	SE	SE-inclusive
CD44_chr11_+_35201667_35201787_35189834_35190065_35204511_35204511	-2	SE	SE-inclusive
CSAD_chr12_-_53179776_53180012_53173727_53173770_53180566_53180566	-1	SE	SE-inclusive
DUSP18_chr22_-_30663012_30663260_30652050_30652297_30663403_30663403	-3	SE	SE-inclusive
FXYD3_chr19_+_35119167_35119251_35118529_35118599_35119362_35119362	-1	SE	SE-inclusive
GAPVD1_chr9_+_125287761_125287883_125261830_125261959_125295457_125295457	-1	SE	SE-inclusive
GPBP1L1_chr1_-_45685575_45685620_45660183_45661225_45686992_45686992	-1	SE	SE-inclusive
KANK2_chr19_-_11196049_11196227_11195622_11195881_11197484_11197484	-1	SE	SE-inclusive
LEF1_chr4_-_108081585_108081669_108079491_108079614_108083355_108083355	-3	SE	SE-inclusive
LINC02345_chr15_+_38020191_38020532_38004745_38004832_38024680_38024680	-1	SE	SE-inclusive
MAMSTR_chr19_-_48714365_48714560_48713859_48714045_48714805_48714805	-2	SE	SE-inclusive
MRPS28_chr8_-_80028694_80028796_80002998_80003180_80029760_80029760	-2	SE	SE-inclusive
PHKB_chr16_+_47463881_47463993_47461294_47461426_47497398_47497398	-2	SE	SE-inclusive
PHKB_chr16_+_47463898_47463993_47461122_47461426_47497398_47497398	-2	SE	SE-inclusive
TMEM229B_chr14_-_67503486_67503551_67486999_67487172_67515444_67515444	-1	SE	SE-inclusive
TSPAN14_chr10_+_80468546_80468687_80454309_80454371_80489216_80489216	-2	SE	SE-inclusive
ZNF214_chr11_-_7019682_7019745_7002708_7002851_7020072_7020072	-1	SE	SE-inclusive
ADGRD1_chr12_+_131137643_131138229_131138136_131138229_131136972_131137014	-2	A3SS	A3SS-inclusive
NPHP1_chr2_-_110164519_110164730_110164687_110164730_110163047_110163132	-1	A5SS	A5SS-inclusive
CHROMR_chr2_+_178426365_178430889_178426365_178426661_178430694_178430889	-2	RI	RI-inclusive
DNAH1_chr3_+_52388417_52388937_52388417_52388609_52388805_52388937	-1	RI	RI-inclusive
NUP62_chr19_-_49927693_49929504_49927693_49927815_49929325_49929504	-1	RI	RI-inclusive
RAD51D_chr17_-_35106127_35106481_35106127_35106249_35106385_35106481	-2	RI	RI-inclusive
SF3B1_chr2_-_197418508_197420542_197418508_197418588_197418895_197420542	-3	RI	RI-inclusive
SNHG8_chr4_+_118278754_118279137_118278754_118278792_118278943_118279137	-2	RI	RI-inclusive
HARS1_chr5_-_140683545_140683667_140687745_140687933_140683099_140683219_140690854_140690944	-1	MXE	MXE-inclusive
NLRP12_chr19_-_53795858_53796029_53798239_53798413_53793742_53794136_53801226_53801397	-1	MXE	MXE-inclusive
TPM1_chr15_+_63043705_63043831_63044026_63044152_63042757_63042943_63056984_63057118	-5	MXE	MXE-inclusive
ABHD5_chr3_+_43733879_43733963_43718442_43718561_43734049_43734049	-1	SE	SE-inclusive
ABI1_chr10_-_26771074_26771089_26770244_26770345_26777064_26777064	-4	SE	SE-inclusive
AC026273.1_chr2_-_94198880_94198939_94197635_94197758_94199185_94199185	-2	SE	SE-inclusive
AC069368.1_chr15_+_64921920_64922019_64861476_64861575_64930821_64930821	-3	SE	SE-inclusive
ADHFE1_chr8_+_66440161_66440199_66432497_66432575_66444366_66444366	-2	SE	SE-inclusive
ADHFE1_chr8_+_66445217_66445414_66444593_66444748_66447263_66447263	-3	SE	SE-inclusive
AFDN_chr6_+_167913402_167913423_167911283_167911489_167914167_167914167	-1	SE	SE-inclusive
CCDC125_chr5_-_69313984_69314046_69311117_69311204_69320236_69320236	-1	SE	SE-inclusive
CCDC18-AS1_chr1_-_93326601_93326662_93325768_93325895_93337376_93337376	-1	SE	SE-inclusive
CD44_chr11_+_35198120_35198246_35189834_35190065_35208104_35208104	-1	SE	SE-inclusive
CEP57L1_chr6_+_109100191_109100286_109095152_109095575_109140420_109140420	-1	SE	SE-inclusive
CLIP1_chr12_-_122351110_122351143_122347374_122347479_122352725_122352725	-1	SE	SE-inclusive
CSAG1_chrX_-_152728073_152728231_152727483_152727863_152732444_152732444	-4	SE	SE-inclusive
DDO_chr6_-_110404773_110404950_110391770_110393342_110408333_110408333	-3	SE	SE-inclusive
DNM2_chr19_+_10808568_10808580_10805915_10805967_10812263_10812263	-3	SE	SE-inclusive
DPEP2_chr16_-_67992949_67993257_67991642_67992193_67999395_67999395	-2	SE	SE-inclusive
ELOC_chr8_-_73964486_73964625_73959764_73959818_73972244_73972244	-1	SE	SE-inclusive
ENTPD6_chr20_+_25196153_25196254_25195791_25195867_25197104_25197104	-2	SE	SE-inclusive
FER_chr5_+_108782662_108782755_108748966_108748993_108798123_108798123	-2	SE	SE-inclusive
GNG12-AS1_chr1_+_67956155_67956262_67832308_67832436_68071799_68071799	-1	SE	SE-inclusive
HMGA1_chr6_+_34237203_34237317_34236872_34236963_34240736_34240736	-1	SE	SE-inclusive
HNRNPC_chr14_-_21263310_21263336_21233952_21234229_21269297_21269297	-3	SE	SE-inclusive
HOTAIR_chr12_-_53964230_53964283_53962307_53964124_53965963_53965963	-1	SE	SE-inclusive
HRH2_chr5_+_175691223_175691359_175683167_175684309_175707778_175707778	-1	SE	SE-inclusive
KRBOX4_chrX_+_46471141_46471185_46463197_46463308_46472752_46472752	-2	SE	SE-inclusive
LINC00476_chr9_-_95851823_95852029_95850226_95850292_95874979_95874979	-1	SE	SE-inclusive
LINC00662_chr19_-_27778710_27779043_27774166_27774252_27792999_27792999	-2	SE	SE-inclusive
LINC00667_chr18_+_5240647_5241255_5238080_5239049_5241698_5241698	-1	SE	SE-inclusive
LPP_chr3_+_188225404_188225527_188153874_188154021_188406111_188406111	-2	SE	SE-inclusive
MAGIX_chrX_+_49164907_49165090_49163931_49164789_49165189_49165189	-3	SE	SE-inclusive
MBNL3_chrX_-_132381358_132381432_132379203_132379677_132382177_132382177	-2	SE	SE-inclusive
MBNL3_chrX_-_132439434_132439572_132406227_132406392_132489813_132489813	-1	SE	SE-inclusive
MBP_chr18_-_76988494_76988527_76984727_76984894_76988876_76988876	-1	SE	SE-inclusive
MEF2C-AS1_chr5_+_88943015_88943122_88905208_88905270_88965840_88965840	-1	SE	SE-inclusive
NCALD_chr8_-_101779923_101779979_101719385_101719648_101790861_101790861	-1	SE	SE-inclusive
NDUFV3_chr21_+_42903181_42904276_42896926_42897047_42908863_42908863	-6	SE	SE-inclusive
NR1H3_chr11_+_47259179_47259259_47248955_47248999_47259790_47259790	-2	SE	SE-inclusive
PPP1R13L_chr19_-_45404998_45405081_45398263_45398339_45406291_45406291	-1	SE	SE-inclusive
PPP2R2B_chr5_-_146856498_146856583_146701044_146701142_146878001_146878001	-1	SE	SE-inclusive
RALGAPA1_chr14_-_35700161_35700302_35689835_35690003_35721687_35721687	-1	SE	SE-inclusive
ROBO3_chr11_+_124877284_124877309_124876841_124876932_124877518_124877518	-3	SE	SE-inclusive
ROPN1B_chr3_+_125970038_125970151_125969193_125969400_125971116_125971116	-1	SE	SE-inclusive
RUBCNL_chr13_-_46377889_46378005_46371940_46372597_46387133_46387133	-1	SE	SE-inclusive
SLC37A2_chr11_+_125086203_125086260_125085953_125086018_125088118_125088118	-3	SE	SE-inclusive
SNCA_chr4_-_89836742_89836789_89835546_89835692_89836961_89836961	-2	SE	SE-inclusive
SNHG8_chr4_+_118279106_118279137_118278754_118278792_118279388_118279388	-6	SE	SE-inclusive
SP2_chr17_+_47914725_47914861_47909663_47909730_47915311_47915311	-1	SE	SE-inclusive
SPOP_chr17_-_49668026_49668078_49636758_49636809_49675894_49675894	-1	SE	SE-inclusive
SPOP_chr17_-_49675894_49676016_49668026_49668078_49677932_49677932	-1	SE	SE-inclusive
TCP11L2_chr12_+_106307281_106307370_106303864_106304231_106311040_106311040	-2	SE	SE-inclusive
TEAD2_chr19_-_49355958_49355970_49355302_49355419_49357251_49357251	-1	SE	SE-inclusive
TPM1_chr15_+_63043705_63043831_63042746_63042943_63044026_63044026	-4	SE	SE-inclusive
USP28_chr11_-_113808022_113808136_113806488_113806584_113808297_113808297	-1	SE	SE-inclusive
ZFAS1_chr20_+_49280902_49280964_49279103_49279208_49289044_49289044	-1	SE	SE-inclusive
ZFP69B_chr1_+_40454202_40454288_40450475_40451088_40456944_40456944	-3	SE	SE-inclusive
ZNF263_chr16_+_3285680_3285754_3283505_3284205_3286022_3286022	-1	SE	SE-inclusive
ZNF418_chr19_-_57923191_57923289_57921883_57922629_57925622_57925622	-1	SE	SE-inclusive
ZNF442_chr19_-_12352987_12353114_12351790_12352070_12365532_12365532	-3	SE	SE-inclusive
HLA-DQB2_chr6_-_32756097_32757304_32756097_32756466_32757772_32757883	-3	A3SS	A3SS-inclusive
MAGIX_chrX_+_49164706_49165090_49164706_49164789_49165189_49165361	-2	A5SS	A5SS-inclusive
SNHG8_chr4_+_118278708_118279137_118278708_118278792_118279388_118279431	-3	A5SS	A5SS-inclusive
THBS4_chr5_+_79998331_79998427_79998331_79998375_80040076_80040280	-1	A5SS	A5SS-inclusive
TP73-AS1_chr1_-_3739695_3740387_3739835_3740387_3737165_3739407	-2	A5SS	A5SS-inclusive
AMZ2_chr17_+_68248042_68248705_68248042_68248086_68248639_68248705	-2	RI	RI-inclusive
COG4_chr16_-_70508405_70509388_70508405_70508464_70509230_70509388	-3	RI	RI-inclusive
DNHD1_chr11_+_6570008_6572027_6570008_6571423_6571635_6572027	-1	RI	RI-inclusive
FAM200B_chr4_+_15686235_15687148_15686235_15686462_15687000_15687148	-3	RI	RI-inclusive
NAPRT_chr8_-_143576077_143576572_143576077_143576162_143576431_143576572	-1	RI	RI-inclusive
NECAP1_chr12_+_8090194_8092784_8090194_8090299_8092675_8092784	-2	RI	RI-inclusive
PLXDC1_chr17_-_39079103_39079528_39079103_39079164_39079501_39079528	-1	RI	RI-inclusive
PRMT5_chr14_-_22928125_22928615_22928125_22928241_22928496_22928615	-1	RI	RI-inclusive
PYCR1_chr17_-_81936747_81937300_81936747_81936861_81937257_81937300	-1	RI	RI-inclusive
SCNN1D_chr1_+_1287507_1287836_1287507_1287596_1287672_1287836	-1	RI	RI-inclusive
ZNF160_chr19_-_53091412_53091720_53091412_53091529_53091636_53091720	-1	RI	RI-inclusive
DPP9_chr19_-_4715528_4715726_4719202_4719324_4714080_4714337_4719850_4719941	-1	MXE	MXE-inclusive
FLACC1_chr2_-_201330735_201330833_201342369_201342431_201330469_201330522_201344169_201344263	-1	MXE	MXE-inclusive
NUMA1_chr11_-_72050661_72050833_72062588_72062686_72035901_72035975_72069841_72069911	-1	MXE	MXE-inclusive
ABHD14B_chr3_-_51971459_51971892_51969942_51970184_51973964_51973964	-1	SE	SE-inclusive
AC007285.1_chr7_+_29988889_29989224_29988599_29988793_30008227_30008227	-1	SE	SE-inclusive
AC018413.1_chr18_+_76492175_76492333_76491628_76491689_76492756_76492756	-5	SE	SE-inclusive
AC138393.1_chr1_+_223995894_223996001_223992763_223993047_224002521_224002521	-1	SE	SE-inclusive
ACAN_chr15_+_88860325_88860439_88854851_88859417_88868215_88868215	-4	SE	SE-inclusive
AKAP13_chr15_+_85662387_85662453_85658536_85658590_85664562_85664562	-1	SE	SE-inclusive
AL049834.1_chr14_+_88393392_88393488_88391380_88391455_88396155_88396155	-1	SE	SE-inclusive
ANAPC16_chr10_+_72223887_72224056_72216011_72216138_72230365_72230365	-1	SE	SE-inclusive
ATP6V1C2_chr2_+_10777584_10777722_10774977_10775071_10778571_10778571	-1	SE	SE-inclusive
BRCA1_chr17_-_43079333_43079399_43076487_43076611_43082403_43082403	-1	SE	SE-inclusive
CACNA2D4_chr12_-_1810542_1810587_1810277_1810340_1811661_1811661	-2	SE	SE-inclusive
CD22_chr19_+_35337754_35338021_35329187_35329230_35340880_35340880	-3	SE	SE-inclusive
CD44_chr11_+_35198120_35198246_35189834_35190065_35204511_35204511	-4	SE	SE-inclusive
CD44_chr11_+_35198120_35198246_35189834_35190065_35211245_35211245	-1	SE	SE-inclusive
CD44_chr11_+_35209964_35210054_35189834_35190065_35211245_35211245	-4	SE	SE-inclusive
CLSTN1_chr1_-_9756480_9756510_9755113_9755309_9773271_9773271	-4	SE	SE-inclusive
CPLANE1_chr5_-_37157312_37157462_37153739_37153993_37157669_37157669	-1	SE	SE-inclusive
DIAPH2_chrX_+_96763099_96763120_96758153_96758258_96881578_96881578	-1	SE	SE-inclusive
EEF1D_chr8_-_143592646_143592893_143590607_143590738_143597347_143597347	-2	SE	SE-inclusive
EPB41_chr1_+_29096154_29096604_29064981_29065158_29097806_29097806	-2	SE	SE-inclusive
EPB41L1_chr20_+_36173763_36173954_36112425_36112480_36175550_36175550	-2	SE	SE-inclusive
ETV6_chr12_+_11825643_11825713_11752449_11752579_11826401_11826401	-2	SE	SE-inclusive
EXOC3L1_chr16_-_67189630_67189767_67189019_67189180_67189970_67189970	-1	SE	SE-inclusive
FAM66C_chr12_+_8195276_8195412_8194728_8194796_8196256_8196256	-1	SE	SE-inclusive
FCGR2A_chr1_+_161519588_161519660_161517974_161518137_161519801_161519801	-1	SE	SE-inclusive
FNBP1_chr9_-_129915965_129915980_129908889_129908999_129923843_129923843	-2	SE	SE-inclusive
GNG12-AS1_chr1_+_68100697_68100774_68099728_68099792_68117450_68117450	-3	SE	SE-inclusive
GOSR2_chr17_+_46963834_46965039_46938598_46938704_46966533_46966533	-2	SE	SE-inclusive
GOSR2_chr17_+_46964001_46965039_46938598_46938704_46966533_46966533	-2	SE	SE-inclusive
GOSR2_chr17_+_46964343_46965039_46938598_46938704_46966533_46966533	-2	SE	SE-inclusive
HLA-DQB2_chr6_-_32757280_32757304_32756097_32756466_32757772_32757772	-5	SE	SE-inclusive
HRK_chr12_-_116876690_116876800_116861332_116861466_116878457_116878457	-1	SE	SE-inclusive
KIF23_chr15_+_69425281_69425323_69423158_69423329_69426069_69426069	-2	SE	SE-inclusive
LINC01278_chrX_-_63509943_63510079_63399428_63399903_63560831_63560831	-1	SE	SE-inclusive
MCEE_chr2_-_71116772_71116894_71110762_71110858_71124205_71124205	-1	SE	SE-inclusive
MIATNB_chr22_+_26726643_26726794_26717251_26717459_26774155_26774155	-1	SE	SE-inclusive
MIR9-3HG_chr15_+_89387430_89387538_89377954_89378165_89387816_89387816	-1	SE	SE-inclusive
MYO6_chr6_+_75911671_75911698_75908495_75908627_75914062_75914062	-3	SE	SE-inclusive
N4BP2L2_chr13_-_32480589_32480637_32443965_32444126_32517856_32517856	-2	SE	SE-inclusive
NABP1_chr2_+_191682491_191682595_191681945_191682017_191683728_191683728	-2	SE	SE-inclusive
NAT9_chr17_-_74772482_74772576_74771959_74772395_74772895_74772895	-1	SE	SE-inclusive
NCAM1_chr11_+_113221295_113221325_113214368_113214511_113231644_113231644	-2	SE	SE-inclusive
NSUN5P1_chr7_+_75412788_75412932_75410361_75410460_75414884_75414884	-1	SE	SE-inclusive
OAZ3_chr1_+_151768144_151768233_151767247_151767299_151770171_151770171	-1	SE	SE-inclusive
OTUD7A_chr15_-_31649678_31649829_31570017_31570197_31655095_31655095	-1	SE	SE-inclusive
PCDHGC3_chr5_+_141478393_141478546_141476000_141476146_141494806_141494806	-2	SE	SE-inclusive
PCGF5_chr10_+_91271637_91271697_91264430_91264520_91278268_91278268	-1	SE	SE-inclusive
PHF21A_chr11_-_46117921_46118145_46092182_46092223_46118741_46118741	-5	SE	SE-inclusive
PRPF40A_chr2_-_152714549_152714629_152694062_152694622_152715994_152715994	-1	SE	SE-inclusive
RABGAP1L_chr1_+_174957890_174958173_174957456_174957549_174969276_174969276	-1	SE	SE-inclusive
RAPGEF1_chr9_-_131619050_131619209_131604930_131605188_131621795_131621795	-1	SE	SE-inclusive
RGL2_chr6_-_33297213_33297343_33297031_33297115_33298454_33298454	-2	SE	SE-inclusive
RPS24_chr10_+_78040203_78040225_78037193_78037304_78040614_78040614	-7	SE	SE-inclusive
RSRC2_chr12_-_122522798_122522906_122522142_122522299_122526169_122526169	-1	SE	SE-inclusive
SCRN3_chr2_+_174397335_174397404_174395794_174396293_174398274_174398274	-1	SE	SE-inclusive
SDHAF2_chr11_+_61438003_61438113_61430041_61430182_61445940_61445940	-4	SE	SE-inclusive
SEPTIN2_chr2_+_241317498_241317599_241315288_241315610_241325992_241325992	-1	SE	SE-inclusive
SHF_chr15_-_45171882_45172002_45167213_45168133_45175218_45175218	-2	SE	SE-inclusive
SHF_chr15_-_45171882_45172078_45167833_45168133_45175218_45175218	-2	SE	SE-inclusive
SLC29A1_chr6_+_44225924_44226167_44223600_44223641_44227262_44227262	-1	SE	SE-inclusive
SLC29A1_chr6_+_44225972_44226167_44223613_44223641_44227262_44227262	-1	SE	SE-inclusive
SLC38A9_chr5_-_55704042_55704140_55702738_55702894_55704321_55704321	-1	SE	SE-inclusive
SMUG1_chr12_-_54188514_54188596_54187818_54187905_54188950_54188950	-2	SE	SE-inclusive
SNHG8_chr4_+_118278943_118279137_118278754_118278792_118279388_118279388	-5	SE	SE-inclusive
SNX24_chr5_+_122983017_122983095_122946054_122946159_122998207_122998207	-3	SE	SE-inclusive
SPAG9_chr17_-_51031680_51031722_51021157_51021365_51041500_51041500	-1	SE	SE-inclusive
TBC1D15_chr12_+_71854784_71854853_71854562_71854602_71872069_71872069	-1	SE	SE-inclusive
TBRG4_chr7_-_45104098_45104256_45103030_45103443_45105440_45105440	-2	SE	SE-inclusive
TRAF3IP2-AS1_chr6_+_111574620_111574658_111483611_111483665_111576361_111576361	-1	SE	SE-inclusive
ULK4_chr3_-_41250922_41251124_41249488_41249574_41277805_41277805	-1	SE	SE-inclusive
VEZT_chr12_+_95243940_95244009_95242163_95242264_95251939_95251939	-3	SE	SE-inclusive
WIPF1_chr2_-_174597600_174597858_174585522_174585611_174682773_174682773	-3	SE	SE-inclusive
ZBTB43_chr9_+_126808792_126808915_126805039_126805132_126832486_126832486	-1	SE	SE-inclusive
ZFP90_chr16_+_68539757_68539825_68533697_68533855_68557997_68557997	-3	SE	SE-inclusive
ZGRF1_chr4_-_112629758_112630015_112623816_112623876_112631929_112631929	-2	SE	SE-inclusive
ZNF18_chr17_-_11995557_11995679_11992442_11992911_11996809_11996809	-2	SE	SE-inclusive
ZNF207_chr17_+_32366664_32366757_32365329_32365487_32367771_32367771	-6	SE	SE-inclusive
ZNF43_chr19_-_21850937_21851027_21845391_21845506_21851904_21851904	-3	SE	SE-inclusive
ZNF662_chr3_+_42913200_42913302_42908792_42908909_42914326_42914326	-1	SE	SE-inclusive
ZNF845_chr19_+_53340823_53340925_53333748_53333792_53341234_53341234	-2	SE	SE-inclusive
ZNF85_chr19_+_20946299_20946389_20934948_20935047_20948743_20948743	-2	SE	SE-inclusive
ZNF852_chr3_-_44502964_44503056_44502541_44502668_44510552_44510552	-1	SE	SE-inclusive
ZRANB2-AS2_chr1_+_71093132_71093251_71091663_71091704_71223056_71223056	-2	SE	SE-inclusive
ADGRL2_chr1_+_81987259_81987341_81987288_81987341_81985258_81985355	-2	A3SS	A3SS-inclusive
APOL1_chr22_+_36254897_36254999_36254936_36254999_36253837_36253991	-1	A3SS	A3SS-inclusive
CUTA_chr6_-_33417480_33417816_33417480_33417695_33418086_33418317	-1	A3SS	A3SS-inclusive
MUTYH_chr1_-_45333412_45333561_45333412_45333497_45334390_45334511	-1	A3SS	A3SS-inclusive
MUTYH_chr1_-_45333412_45333564_45333412_45333497_45334390_45334511	-1	A3SS	A3SS-inclusive
MUTYH_chr1_-_45333412_45333603_45333412_45333497_45334390_45334511	-1	A3SS	A3SS-inclusive
PATL2_chr15_-_44672014_44672239_44672014_44672156_44672387_44672456	-1	A3SS	A3SS-inclusive
PDPR_chr16_+_70142470_70142686_70142552_70142686_70142233_70142389	-1	A3SS	A3SS-inclusive
RAB34_chr17_-_28717212_28717620_28717212_28717425_28718121_28718167	-1	A3SS	A3SS-inclusive
RAB34_chr17_-_28717212_28717647_28717212_28717425_28718121_28718167	-1	A3SS	A3SS-inclusive
RPL13A_chr19_+_49490126_49490297_49490231_49490297_49489849_49489912	-1	A3SS	A3SS-inclusive
SMTN_chr22_+_31082909_31083002_31082915_31083002_31081317_31081456	-1	A3SS	A3SS-inclusive
ZFP90_chr16_+_68558374_68558568_68558472_68558568_68557997_68558124	-2	A3SS	A3SS-inclusive
AC026320.1_chr3_+_192029879_192030039_192029879_192029906_192032306_192032411	-1	A5SS	A5SS-inclusive
ADCY7_chr16_+_50266550_50266680_50266550_50266587_50287911_50288350	-2	A5SS	A5SS-inclusive
CALD1_chr7_+_134932987_134934077_134932987_134933390_134935687_134935765	-2	A5SS	A5SS-inclusive
GNPAT_chr1_+_231267679_231267911_231267679_231267903_231269862_231270056	-1	A5SS	A5SS-inclusive
GTF3C1_chr16_-_27464319_27464836_27464394_27464836_27463540_27463592	-1	A5SS	A5SS-inclusive
KIAA0895L_chr16_-_67181557_67181697_67181605_67181697_67180040_67180666	-2	A5SS	A5SS-inclusive
PRKRA_chr2_-_178447455_178447586_178447504_178447586_178445494_178445535	-1	A5SS	A5SS-inclusive
SLC9A3-AS1_chr5_+_477243_477465_477243_477336_477805_477849	-1	A5SS	A5SS-inclusive
SP140_chr2_+_230244987_230245080_230244987_230245071_230245862_230245940	-1	A5SS	A5SS-inclusive
STK16_chr2_+_219245478_219245796_219245478_219245522_219245895_219246085	-1	A5SS	A5SS-inclusive
TMEM266_chr15_+_76156603_76156758_76156603_76156652_76160094_76160168	-3	A5SS	A5SS-inclusive
AKIP1_chr11_+_8911188_8911671_8911188_8911223_8911443_8911671	-1	RI	RI-inclusive
ANAPC5_chr12_-_121345838_121347005_121345838_121346031_121346895_121347005	-2	RI	RI-inclusive
ANKLE1_chr19_+_17282655_17283002_17282655_17282761_17282863_17283002	-3	RI	RI-inclusive
AP5Z1_chr7_+_4789831_4790591_4789831_4789929_4790458_4790591	-1	RI	RI-inclusive
ARL6IP4_chr12_+_122981128_122981879_122981128_122981266_122981570_122981879	-2	RI	RI-inclusive
CLK3_chr15_+_74622119_74622560_74622119_74622216_74622493_74622560	-1	RI	RI-inclusive
CLK4_chr5_-_178617343_178618778_178617343_178617434_178618555_178618778	-5	RI	RI-inclusive
CTNNB1_chr3_+_41239133_41239900_41239133_41239354_41239659_41239900	-3	RI	RI-inclusive
CWC25_chr17_-_38810275_38810595_38810275_38810400_38810467_38810595	-1	RI	RI-inclusive
DALRD3_chr3_-_49015818_49016086_49015818_49015872_49015972_49016086	-2	RI	RI-inclusive
EIF2B5_chr3_+_184136611_184137805_184136611_184136736_184137619_184137805	-1	RI	RI-inclusive
GSDMD_chr8_+_143561001_143561423_143561001_143561104_143561369_143561423	-1	RI	RI-inclusive
HMBS_chr11_+_119092124_119092523_119092124_119092163_119092403_119092523	-1	RI	RI-inclusive
HPN_chr19_+_35059672_35059996_35059672_35059802_35059873_35059996	-1	RI	RI-inclusive
IDI1_chr10_-_1043300_1044171_1043300_1043393_1043998_1044171	-8	RI	RI-inclusive
LINC01531_chr19_+_35406584_35409151_35406584_35406697_35408998_35409151	-1	RI	RI-inclusive
LUC7L_chr16_-_227241_228402_227241_227336_228332_228402	-1	RI	RI-inclusive
MED13L_chr12_-_115975170_115975738_115975170_115975349_115975514_115975738	-2	RI	RI-inclusive
MYO9B_chr19_+_17202841_17203258_17202841_17202883_17203146_17203258	-1	RI	RI-inclusive
NPHP1_chr2_-_110163047_110164730_110163047_110163132_110164687_110164730	-2	RI	RI-inclusive
NUP62_chr19_-_49927693_49929504_49927693_49927848_49929325_49929504	-2	RI	RI-inclusive
PIGO_chr9_-_35091239_35092767_35091239_35091291_35092542_35092767	-1	RI	RI-inclusive
RAB4B_chr19_+_40780018_40780499_40780018_40780099_40780384_40780499	-2	RI	RI-inclusive
RBM25_chr14_+_73110830_73111802_73110830_73111155_73111527_73111802	-2	RI	RI-inclusive
ROBO3_chr11_+_124877160_124877309_124877160_124877184_124877266_124877309	-1	RI	RI-inclusive
BCAS3_chr17_+_61380505_61380571_61388617_61388708_61368326_61368494_61391976_61392831	-2	MXE	MXE-inclusive
LSM14B_chr20_+_62126225_62126439_62127584_62127701_62124616_62124780_62129784_62129952	-2	MXE	MXE-inclusive
PHACTR4_chr1_+_28432930_28433046_28457831_28457859_28407409_28407463_28459084_28459258	-2	MXE	MXE-inclusive
PHGDH_chr1_+_119724318_119724469_119724784_119724875_119723375_119723441_119726850_119726905	-2	MXE	MXE-inclusive
PTMA_chr2_+_231711889_231711983_231712442_231712516_231711347_231711419_231712803_231712856	-1	MXE	MXE-inclusive
RALY_chr20_+_34073562_34073635_34073818_34073866_34072065_34072205_34075873_34076040	-1	MXE	MXE-inclusive
RNPEP_chr1_+_201989382_201989531_201996146_201996263_201988903_201989044_201997318_201997554	-2	MXE	MXE-inclusive
TBC1D15_chr12_+_71841100_71841231_71854562_71854602_71839758_71839811_71872069_71872168	-1	MXE	MXE-inclusive
TPM2_chr9_-_35684731_35684807_35685063_35685139_35684487_35684550_35685268_35685339	-5	MXE	MXE-inclusive
ZBED3-AS1_chr5_+_77098654_77098747_77105655_77105689_77087486_77087619_77118319_77118521	-1	MXE	MXE-inclusive
AC009107.2_chr16_+_58138416_58138509_58137950_58138050_58158913_58158913	-2	SE	SE-inclusive
AC092143.1_chr16_+_89920589_89920737_89919164_89920208_89932570_89932570	-2	SE	SE-inclusive
AC110285.1_chr17_-_81381876_81381940_81380484_81380584_81385128_81385128	-4	SE	SE-inclusive
ACBD4_chr17_+_45133030_45133201_45132604_45132663_45135340_45135340	-1	SE	SE-inclusive
AL139243.1_chr10_+_98449346_98449381_98446345_98446761_98453198_98453198	-1	SE	SE-inclusive
AL139383.1_chr13_-_33661276_33661343_33524237_33524372_33676677_33676677	-1	SE	SE-inclusive
ALKBH6_chr19_-_36013513_36013588_36013343_36013422_36014174_36014174	-1	SE	SE-inclusive
ANKRD20A5P_chr18_+_14183651_14183766_14179096_14179597_14183928_14183928	-2	SE	SE-inclusive
ANKRD29_chr18_-_23612091_23612190_23598925_23601309_23617731_23617731	-1	SE	SE-inclusive
AP001981.2_chr11_+_109972325_109972405_109946580_109946707_109972507_109972507	-2	SE	SE-inclusive
APTX_chr9_-_32988082_32988129_32987543_32987846_32989758_32989758	-1	SE	SE-inclusive
AREL1_chr14_-_74701668_74701774_74698763_74698856_74712932_74712932	-2	SE	SE-inclusive
ARFGAP2_chr11_-_47172709_47172751_47172280_47172333_47173425_47173425	-3	SE	SE-inclusive
ARNTL2_chr12_+_27370128_27370230_27368261_27368412_27380246_27380246	-1	SE	SE-inclusive
ATL2_chr2_-_38354066_38354177_38318884_38319019_38377142_38377142	-2	SE	SE-inclusive
C20orf96_chr20_-_289558_289676_283962_284081_290258_290258	-1	SE	SE-inclusive
C6orf89_chr6_+_36894503_36894603_36885853_36886028_36899425_36899425	-2	SE	SE-inclusive
CAMTA1_chr1_+_6820180_6820250_6785453_6785575_6825091_6825091	-2	SE	SE-inclusive
CAPN3_chr15_+_42408210_42408437_42404889_42404955_42409302_42409302	-2	SE	SE-inclusive
CAPS2_chr12_-_75390321_75390381_75359883_75361019_75390837_75390837	-1	SE	SE-inclusive
CARF_chr2_+_202934501_202934599_202924296_202924415_202941859_202941859	-2	SE	SE-inclusive
CCNT1_chr12_-_48695998_48696162_48695758_48695829_48698137_48698137	-1	SE	SE-inclusive
CD300LG_chr17_+_43852911_43853013_43848557_43848893_43853806_43853806	-1	SE	SE-inclusive
CD46_chr1_+_207790252_207790345_207785618_207785682_207793518_207793518	-1	SE	SE-inclusive
CDC14B_chr9_-_96515648_96515792_96503564_96503789_96522505_96522505	-2	SE	SE-inclusive
CDKN2B-AS1_chr9_+_22046316_22046449_22029432_22029594_22046750_22046750	-1	SE	SE-inclusive
CEP57L1_chr6_+_109100191_109100286_109095152_109095575_109106034_109106034	-3	SE	SE-inclusive
CEP57L1_chr6_+_109140420_109140675_109095181_109095575_109145218_109145218	-1	SE	SE-inclusive
CEP83_chr12_-_94435274_94435327_94412317_94412591_94459556_94459556	-1	SE	SE-inclusive
CGREF1_chr2_-_27110672_27110968_27104286_27104377_27118845_27118845	-4	SE	SE-inclusive
CIITA_chr16_+_10935115_10935200_10923227_10923325_10941185_10941185	-2	SE	SE-inclusive
COA1_chr7_-_43658711_43659144_43657221_43657269_43665657_43665657	-1	SE	SE-inclusive
COPS7A_chr12_+_6725647_6725757_6724436_6724818_6725864_6725864	-3	SE	SE-inclusive
CPLANE1_chr5_-_37157312_37157420_37153739_37153993_37157669_37157669	-3	SE	SE-inclusive
CPNE1_chr20_-_35658929_35659014_35632794_35632923_35664759_35664759	-2	SE	SE-inclusive
CROCCP2_chr1_-_16643027_16643145_16635026_16635168_16644645_16644645	-1	SE	SE-inclusive
CROCCP3_chr1_-_16491009_16491316_16490864_16490926_16499202_16499202	-3	SE	SE-inclusive
CSAG1_chrX_-_152728073_152728224_152727483_152727863_152732444_152732444	-4	SE	SE-inclusive
CTNND1_chr11_+_57789036_57789155_57761796_57762046_57791384_57791384	-2	SE	SE-inclusive
CTSE_chr1_-_206012507_206012649_206012307_206012406_206013771_206013771	-2	SE	SE-inclusive
DENND2B_chr11_-_8831555_8831688_8811246_8811335_8870953_8870953	-3	SE	SE-inclusive
DHRS12_chr13_-_51797825_51797908_51791164_51791257_51799533_51799533	-1	SE	SE-inclusive
DNAJB14_chr4_-_99924759_99924815_99923039_99923185_99930449_99930449	-2	SE	SE-inclusive
DNM1L_chr12_+_32738263_32738296_32737104_32737161_32740063_32740063	-1	SE	SE-inclusive
DPH7_chr9_-_137576308_137576402_137575708_137576167_137577469_137577469	-1	SE	SE-inclusive
DPP9_chr19_-_4683189_4683324_4682695_4682838_4683476_4683476	-2	SE	SE-inclusive
DRC3_chr17_+_17973664_17973753_17972888_17972974_17973851_17973851	-1	SE	SE-inclusive
DUS4L-BCAP29_chr7_+_107564587_107564676_107563970_107564209_107567049_107567049	-2	SE	SE-inclusive
DUSP18_chr22_-_30666806_30666938_30652095_30652297_30667461_30667461	-1	SE	SE-inclusive
DZIP1L_chr3_-_138112363_138112500_138103470_138104052_138115327_138115327	-1	SE	SE-inclusive
EFCAB13_chr17_+_47361377_47361521_47345015_47345098_47370436_47370436	-1	SE	SE-inclusive
ELOC_chr8_-_73964486_73964625_73959764_73959818_73972076_73972076	-2	SE	SE-inclusive
EPB41L1_chr20_+_36121659_36121816_36112425_36112480_36175550_36175550	-1	SE	SE-inclusive
FAM114A2_chr5_-_154038292_154038434_154034743_154034967_154038826_154038826	-2	SE	SE-inclusive
FAM122C_chrX_+_134838726_134839603_134829225_134829282_134845204_134845204	-4	SE	SE-inclusive
FAM86JP_chr3_+_125922463_125922565_125920824_125920905_125923663_125923663	-3	SE	SE-inclusive
FKTN_chr9_+_105598505_105598701_105598085_105598183_105601144_105601144	-1	SE	SE-inclusive
FKTN_chr9_+_105598630_105598701_105598085_105598183_105601144_105601144	-1	SE	SE-inclusive
FOXK2_chr17_+_82595781_82596191_82593421_82593954_82601302_82601302	-2	SE	SE-inclusive
GOSR2_chr17_+_46963696_46965039_46938598_46938704_46966533_46966533	-2	SE	SE-inclusive
HERC2P9_chr15_+_28618523_28618655_28612058_28612173_28629265_28629265	-1	SE	SE-inclusive
HSD17B14_chr19_-_48813432_48813552_48813017_48813348_48815036_48815036	-1	SE	SE-inclusive
HSD17B6_chr12_+_56763203_56763414_56752452_56752581_56773833_56773833	-1	SE	SE-inclusive
HSD17B6_chr12_+_56763217_56763414_56752448_56752581_56773833_56773833	-1	SE	SE-inclusive
HSH2D_chr19_+_16155641_16155763_16154401_16154491_16157209_16157209	-1	SE	SE-inclusive
HYAL2_chr3_-_50321365_50321773_50319568_50320535_50322652_50322652	-7	SE	SE-inclusive
IKZF1_chr7_+_50368005_50368065_50327637_50327757_50382539_50382539	-1	SE	SE-inclusive
IL15RA_chr10_-_5968775_5968928_5966144_5966339_5977404_5977404	-2	SE	SE-inclusive
IMPA1_chr8_-_81678582_81678689_81676233_81676265_81679125_81679125	-3	SE	SE-inclusive
INO80E_chr16_+_30004567_30004657_30001211_30001530_30005367_30005367	-2	SE	SE-inclusive
INTS4_chr11_-_77987528_77987698_77981458_77981576_77991107_77991107	-1	SE	SE-inclusive
INVS_chr9_+_100214924_100215040_100126382_100126549_100215400_100215400	-1	SE	SE-inclusive
IQSEC2_chrX_-_53279563_53279659_53255799_53256061_53291894_53291894	-3	SE	SE-inclusive
ITGA6_chr2_+_172501771_172501901_172497974_172498100_172504090_172504090	-5	SE	SE-inclusive
IVD_chr15_+_40424134_40424216_40416289_40416362_40435416_40435416	-1	SE	SE-inclusive
LAMTOR5-AS1_chr1_+_110413320_110413410_110412172_110412293_110414151_110414151	-1	SE	SE-inclusive
LDLRAD4_chr18_+_13491231_13491469_13484036_13484119_13621116_13621116	-1	SE	SE-inclusive
LINC01094_chr4_+_78662917_78663011_78649600_78649709_78680760_78680760	-2	SE	SE-inclusive
LINC01389_chr1_-_47386247_47386356_47380927_47381143_47408319_47408319	-1	SE	SE-inclusive
LINC01504_chr9_+_72328663_72328721_72314985_72315090_72335391_72335391	-2	SE	SE-inclusive
LINC01505_chr9_+_106588827_106588940_106588376_106588464_106603755_106603755	-2	SE	SE-inclusive
LINC01569_chr16_-_4248251_4248428_4246972_4247061_4253646_4253646	-2	SE	SE-inclusive
LINC02251_chr15_+_98007043_98007169_98003047_98003273_98020455_98020455	-2	SE	SE-inclusive
LINC02447_chr4_-_7097322_7097379_7094570_7094743_7103267_7103267	-2	SE	SE-inclusive
LIPA_chr10_-_89314542_89314659_89293571_89293668_89412790_89412790	-1	SE	SE-inclusive
LNCTAM34A_chr1_+_9191039_9191124_9183632_9183807_9191392_9191392	-1	SE	SE-inclusive
LRRC27_chr10_+_132366614_132366677_132365470_132365550_132366845_132366845	-1	SE	SE-inclusive
LRRC6_chr8_-_132632739_132632963_132625271_132625454_132637934_132637934	-2	SE	SE-inclusive
LRRC70_chr5_+_62579400_62579632_62578874_62578935_62580453_62580453	-2	SE	SE-inclusive
MACF1_chr1_+_39465094_39465112_39463611_39463686_39468614_39468614	-8	SE	SE-inclusive
MACROH2A1_chr5_-_135350822_135350913_135345967_135346057_135352945_135352945	-1	SE	SE-inclusive
MAGIX_chrX_+_49164862_49165090_49164706_49164789_49165189_49165189	-4	SE	SE-inclusive
MARK3_chr14_+_103498501_103498528_103491538_103492034_103502881_103502881	-2	SE	SE-inclusive
MARK3_chr14_+_103500155_103500200_103491776_103492034_103502881_103502881	-1	SE	SE-inclusive
MIATNB_chr22_+_26718139_26718231_26717252_26717459_26774155_26774155	-3	SE	SE-inclusive
MIR4435-2HG_chr2_-_111239801_111239996_111233627_111233739_111344060_111344060	-1	SE	SE-inclusive
MOK_chr14_-_102278605_102278694_102251916_102251995_102283477_102283477	-1	SE	SE-inclusive
MTSS1_chr8_-_124580550_124580562_124568378_124568536_124585086_124585086	-2	SE	SE-inclusive
MTX3_chr5_-_79985570_79985659_79976739_79983794_79986949_79986949	-1	SE	SE-inclusive
NAALADL2_chr3_+_174536620_174536683_174440982_174441032_174550568_174550568	-5	SE	SE-inclusive
NEXN_chr1_+_77925187_77925229_77918124_77918273_77926413_77926413	-1	SE	SE-inclusive
NIPA2_chr15_+_22845145_22845267_22838657_22838947_22851638_22851638	-3	SE	SE-inclusive
NQO2_chr6_+_3004494_3004651_3003668_3003789_3006467_3006467	-1	SE	SE-inclusive
NR2F1-AS1_chr5_-_93422309_93422421_93410039_93411509_93423154_93423154	-2	SE	SE-inclusive
NSRP1_chr17_+_30156539_30156662_30116819_30116863_30172541_30172541	-5	SE	SE-inclusive
NT5C3A_chr7_-_33035933_33035988_33026816_33026915_33062567_33062567	-2	SE	SE-inclusive
NUCB2_chr11_+_17337347_17337534_17330901_17330983_17349344_17349344	-2	SE	SE-inclusive
OAZ3_chr1_+_151768057_151768233_151767206_151767299_151770171_151770171	-1	SE	SE-inclusive
PCNP_chr3_+_101579588_101580004_101574185_101574279_101585436_101585436	-1	SE	SE-inclusive
PFDN5_chr12_+_53296429_53296467_53295838_53295941_53297849_53297849	-1	SE	SE-inclusive
PFN4_chr2_-_24122751_24122833_24122506_24122547_24123117_24123117	-1	SE	SE-inclusive
PGAP2_chr11_+_3822908_3822993_3808598_3808651_3823882_3823882	-1	SE	SE-inclusive
PHF7_chr3_+_52422759_52422881_52421647_52421754_52423090_52423090	-1	SE	SE-inclusive
PICALM_chr11_-_85978069_85978093_85976622_85976682_85981128_85981128	-2	SE	SE-inclusive
PLD1_chr3_-_171686684_171686798_171677565_171677694_171687370_171687370	-1	SE	SE-inclusive
PLXNB1_chr3_-_48420223_48420257_48419576_48419674_48420664_48420664	-1	SE	SE-inclusive
POLB_chr8_+_42339011_42339069_42338481_42338685_42344952_42344952	-1	SE	SE-inclusive
POLG2_chr17_-_64483389_64483506_64482918_64482999_64483963_64483963	-2	SE	SE-inclusive
PPFIA1_chr11_+_70365940_70365967_70365372_70365435_70372214_70372214	-1	SE	SE-inclusive
PRKAG1_chr12_-_49016606_49016839_49013061_49013110_49018333_49018333	-1	SE	SE-inclusive
PTK2_chr8_-_140983841_140984155_140925688_140925749_141002013_141002013	-1	SE	SE-inclusive
PTPRZ1_chr7_+_122034094_122034115_122031473_122031559_122034281_122034281	-2	SE	SE-inclusive
PVT1_chr8_+_127932464_127932474_127890588_127890998_127939507_127939507	-1	SE	SE-inclusive
PVT1_chr8_+_127982359_127982479_127939507_127939676_127983903_127983903	-1	SE	SE-inclusive
RACGAP1_chr12_-_50018515_50018589_50016630_50016715_50025397_50025397	-4	SE	SE-inclusive
RACGAP1_chr12_-_50021061_50021177_50016630_50016719_50025372_50025372	-2	SE	SE-inclusive
RACGAP1_chr12_-_50021061_50021177_50018515_50018589_50025372_50025372	-1	SE	SE-inclusive
RBM6_chr3_+_49967197_49968748_49962575_49962685_49972058_49972058	-2	SE	SE-inclusive
RGS19_chr20_-_64076856_64076954_64076524_64076646_64079872_64079872	-1	SE	SE-inclusive
RHOC_chr1_-_112705099_112705123_112703643_112703806_112707077_112707077	-1	SE	SE-inclusive
RHOC_chr1_-_112705099_112706252_112703643_112703806_112707077_112707077	-1	SE	SE-inclusive
RNF185_chr22_+_31192683_31192702_31160182_31160303_31201497_31201497	-1	SE	SE-inclusive
ROBO3_chr11_+_124877160_124877309_124876821_124876932_124877518_124877518	-4	SE	SE-inclusive
RPL23AP53_chr8_-_219289_219417_213185_213710_232128_232128	-1	SE	SE-inclusive
RPL37A_chr2_+_216519331_216519390_216499948_216500031_216520713_216520713	-1	SE	SE-inclusive
RPS19_chr19_+_41863870_41863985_41861111_41861212_41864173_41864173	-1	SE	SE-inclusive
SEC61A2_chr10_+_12167752_12167893_12162212_12162289_12169257_12169257	-2	SE	SE-inclusive
SETD5_chr3_+_9421478_9421592_9397903_9397977_9422722_9422722	-2	SE	SE-inclusive
SFMBT1_chr3_-_53043135_53043254_53019029_53019122_53045815_53045815	-1	SE	SE-inclusive
SIGLEC17P_chr19_+_51168602_51168650_51168088_51168367_51172065_51172065	-1	SE	SE-inclusive
SLC9A5_chr16_+_67262211_67262289_67259819_67259946_67264351_67264351	-1	SE	SE-inclusive
SLK_chr10_+_104010815_104010908_104008176_104008356_104018159_104018159	-4	SE	SE-inclusive
SNHG29_chr17_+_16439527_16439703_16439062_16439414_16440184_16440184	-1	SE	SE-inclusive
SNHG29_chr17_+_16439580_16439703_16439077_16439414_16440184_16440184	-1	SE	SE-inclusive
SPAG9_chr17_-_50975862_50975901_50974770_50974947_50977107_50977107	-3	SE	SE-inclusive
SS18_chr18_-_26082362_26082528_26078075_26078160_26084051_26084051	-4	SE	SE-inclusive
SSBP3_chr1_-_54413080_54413253_54412707_54412877_54413355_54413355	-2	SE	SE-inclusive
SSPO_chr7_+_149782846_149783022_149782181_149782299_149783106_149783106	-1	SE	SE-inclusive
ST3GAL6_chr3_+_98772812_98772916_98732378_98732532_98784944_98784944	-1	SE	SE-inclusive
ST6GALNAC1_chr17_-_76637599_76637736_76629011_76629711_76643507_76643507	-1	SE	SE-inclusive
STAMBP_chr2_+_73829404_73829510_73828966_73828996_73830844_73830844	-1	SE	SE-inclusive
STXBP5_chr6_+_147339178_147339238_147334156_147334222_147353322_147353322	-1	SE	SE-inclusive
STXBP5-AS1_chr6_-_146864383_146864602_146860617_146860743_146911551_146911551	-1	SE	SE-inclusive
SUMF2_chr7_+_56074113_56074218_56072996_56073111_56074585_56074585	-1	SE	SE-inclusive
SUSD1_chr9_-_112052154_112052349_112041866_112041960_112058427_112058427	-1	SE	SE-inclusive
TACC1_chr8_+_38742350_38742451_38728587_38728671_38788703_38788703	-2	SE	SE-inclusive
TBL1XR1_chr3_-_177079826_177079945_177053772_177053918_177098465_177098465	-1	SE	SE-inclusive
TBL1XR1_chr3_-_177079826_177079945_177064919_177065022_177197120_177197120	-2	SE	SE-inclusive
TMBIM6_chr12_+_49741201_49741329_49738992_49739082_49752463_49752463	-1	SE	SE-inclusive
TMEM218_chr11_-_125110643_125110746_125110490_125110549_125111538_125111538	-1	SE	SE-inclusive
TMUB2_chr17_+_44187675_44187743_44187233_44187431_44189021_44189021	-1	SE	SE-inclusive
TPM1_chr15_+_63061712_63061788_63060868_63061273_63062214_63062214	-5	SE	SE-inclusive
TPM2_chr9_-_35685063_35685139_35684731_35684807_35685268_35685268	-5	SE	SE-inclusive
TRNT1_chr3_+_3127945_3128018_3126979_3127289_3129013_3129013	-1	SE	SE-inclusive
TRPM2_chr21_+_44427009_44427111_44426659_44426736_44435130_44435130	-3	SE	SE-inclusive
TTC16_chr9_+_127726969_127727112_127726238_127726404_127727269_127727269	-1	SE	SE-inclusive
TTC39A_chr1_-_51296078_51296170_51294390_51294511_51297790_51297790	-2	SE	SE-inclusive
USO1_chr4_+_75795335_75795356_75793689_75793901_75799621_75799621	-3	SE	SE-inclusive
USP30_chr12_+_109054679_109054792_109052590_109052761_109056681_109056681	-1	SE	SE-inclusive
WARS1_chr14_-_100375282_100375350_100369086_100369258_100376259_100376259	-4	SE	SE-inclusive
WARS1_chr14_-_100375282_100375403_100369086_100369258_100376259_100376259	-4	SE	SE-inclusive
WARS1_chr14_-_100375282_100375406_100369086_100369258_100376259_100376259	-4	SE	SE-inclusive
WASF1_chr6_-_110160634_110160732_110127468_110127629_110178597_110178597	-4	SE	SE-inclusive
WASH3P_chr15_+_101965952_101966223_101961603_101961641_101972595_101972595	-3	SE	SE-inclusive
WDR73_chr15_-_84645972_84646085_84645468_84645836_84646183_84646183	-1	SE	SE-inclusive
ZFX_chrX_+_24161714_24161842_24152719_24152830_24172714_24172714	-2	SE	SE-inclusive
ZMYND8_chr20_-_47349860_47349988_47347855_47347926_47355449_47355449	-2	SE	SE-inclusive
ZNF106_chr15_-_42449770_42451954_42448071_42448705_42466052_42466052	-1	SE	SE-inclusive
ZNF182_chrX_-_47988523_47988617_47983284_47983411_48002594_48002594	-2	SE	SE-inclusive
ZNF214_chr11_-_7019682_7019745_7002708_7002855_7020072_7020072	-1	SE	SE-inclusive
ZNF573_chr19_-_37758475_37758596_37738286_37740194_37770004_37770004	-4	SE	SE-inclusive
ZNF678_chr1_+_227650955_227651076_227646543_227646670_227654335_227654335	-2	SE	SE-inclusive
APEX1_chr14_+_20455734_20455773_20455737_20455773_20455247_20455338	-1	A3SS	A3SS-inclusive
BTN3A1_chr6_+_26409893_26410032_26410005_26410032_26409532_26409733	-1	A3SS	A3SS-inclusive
C19orf33_chr19_+_38304564_38304686_38304623_38304686_38304374_38304490	-2	A3SS	A3SS-inclusive
CCDC189_chr16_-_30759653_30759809_30759653_30759724_30760283_30760668	-1	A3SS	A3SS-inclusive
CCDC74B_chr2_-_130142132_130142353_130142132_130142183_130143268_130143313	-2	A3SS	A3SS-inclusive
CCL4L2_chr17_+_36212292_36212878_36212496_36212878_36211775_36211890	-1	A3SS	A3SS-inclusive
ENAH_chr1_-_225517195_225517990_225517195_225517306_225519197_225519565	-1	A3SS	A3SS-inclusive
FAM86HP_chr3_-_130102763_130102935_130102763_130102913_130103740_130104006	-1	A3SS	A3SS-inclusive
GAREM1_chr18_-_32263521_32268768_32263521_32268765_32270216_32270383	-1	A3SS	A3SS-inclusive
GPR89B_chr1_+_147968874_147968963_147968894_147968963_147968331_147968428	-2	A3SS	A3SS-inclusive
LINC01778_chr1_+_30826055_30826194_30826130_30826194_30824297_30824373	-1	A3SS	A3SS-inclusive
MKNK2_chr19_-_2037464_2039856_2037464_2037829_2040133_2040177	-4	A3SS	A3SS-inclusive
MUTYH_chr1_-_45333412_45333594_45333412_45333497_45334390_45334511	-1	A3SS	A3SS-inclusive
NPHP1_chr2_-_110163047_110163135_110163047_110163132_110164687_110164730	-3	A3SS	A3SS-inclusive
PBRM1_chr3_-_52679573_52679726_52679573_52679723_52682091_52682233	-1	A3SS	A3SS-inclusive
PLAGL1_chr6_-_143966157_143966230_143966157_143966198_143968906_143968978	-1	A3SS	A3SS-inclusive
PLD3_chr19_+_40366383_40366510_40366418_40366510_40365552_40365585	-3	A3SS	A3SS-inclusive
POU2F2_chr19_-_42117249_42117432_42117249_42117366_42122125_42122182	-1	A3SS	A3SS-inclusive
PPFIA4_chr1_+_203056374_203056508_203056451_203056508_203056119_203056155	-1	A3SS	A3SS-inclusive
RNF216_chr7_-_5740972_5741815_5740972_5741644_5752845_5752979	-1	A3SS	A3SS-inclusive
SEMA6D_chr15_+_47766576_47766677_47766615_47766677_47766104_47766182	-2	A3SS	A3SS-inclusive
SLC25A37_chr8_+_23568258_23568378_23568321_23568378_23566107_23566336	-1	A3SS	A3SS-inclusive
SLC25A43_chrX_+_119451849_119452143_119452008_119452143_119426181_119426354	-1	A3SS	A3SS-inclusive
STIL_chr1_-_47262902_47263116_47262902_47263113_47269634_47269866	-2	A3SS	A3SS-inclusive
ADAMTS14_chr10_+_70730101_70730258_70730101_70730249_70732253_70732359	-4	A5SS	A5SS-inclusive
ARHGAP22_chr10_-_48479587_48479764_48479635_48479764_48459683_48459891	-2	A5SS	A5SS-inclusive
BEND7_chr10_-_13499738_13500080_13499777_13500080_13496765_13496888	-2	A5SS	A5SS-inclusive
BOLA2-SMG1P6_chr16_-_29452108_29454113_29454015_29454113_29450111_29450276	-1	A5SS	A5SS-inclusive
CIZ1_chr9_-_128178988_128179415_128179072_128179415_128178708_128178904	-1	A5SS	A5SS-inclusive
EWSAT1_chr15_+_69091691_69092367_69091691_69092242_69094700_69095807	-1	A5SS	A5SS-inclusive
FLG-AS1_chr1_+_152189351_152189655_152189351_152189481_152248894_152249012	-1	A5SS	A5SS-inclusive
KIAA0586_chr14_+_58427727_58427857_58427727_58427813_58429362_58429433	-2	A5SS	A5SS-inclusive
MLKL_chr16_-_74675323_74675404_74675354_74675404_74674959_74675100	-1	A5SS	A5SS-inclusive
MYL3_chr3_-_46866389_46866600_46866507_46866600_46863261_46863396	-2	A5SS	A5SS-inclusive
NAA16_chr13_+_41362030_41362873_41362030_41362159_41367438_41367652	-2	A5SS	A5SS-inclusive
NSD3_chr8_-_38281466_38281583_38281499_38281583_38279539_38279681	-1	A5SS	A5SS-inclusive
PDZD4_chrX_-_153808341_153808595_153808359_153808595_153807278_153807369	-2	A5SS	A5SS-inclusive
PIDD1_chr11_-_800984_801120_801001_801120_800761_800912	-1	A5SS	A5SS-inclusive
SEPTIN2_chr2_+_241316421_241316555_241316421_241316540_241324215_241324241	-4	A5SS	A5SS-inclusive
SLC35A2_chrX_-_48911468_48911646_48911506_48911646_48909813_48909996	-1	A5SS	A5SS-inclusive
WDR73_chr15_-_84645972_84646348_84646183_84646348_84645470_84645836	-1	A5SS	A5SS-inclusive
ALG9_chr11_-_111782194_111786520_111782194_111786094_111786401_111786520	-1	RI	RI-inclusive
ANAPC5_chr12_-_121327095_121328497_121327095_121327231_121328315_121328497	-2	RI	RI-inclusive
AP3B2_chr15_-_82662167_82662922_82662167_82662252_82662693_82662922	-2	RI	RI-inclusive
ARHGEF4_chr2_+_131041229_131041944_131041229_131041462_131041814_131041944	-3	RI	RI-inclusive
ASAH1_chr8_-_18064456_18067298_18064456_18064531_18067219_18067298	-3	RI	RI-inclusive
CCL4L2_chr17_+_36211775_36212878_36211775_36211890_36212496_36212878	-3	RI	RI-inclusive
CIZ1_chr9_-_128178708_128179415_128178708_128178904_128179072_128179415	-1	RI	RI-inclusive
DDIT3_chr12_-_57517268_57517753_57517268_57517438_57517705_57517753	-2	RI	RI-inclusive
DDX5_chr17_-_64500548_64502069_64500548_64500773_64502009_64502069	-5	RI	RI-inclusive
FAM133B_chr7_-_92577654_92578182_92577654_92577676_92578149_92578182	-3	RI	RI-inclusive
FNBP1L_chr1_+_93550946_93554659_93550946_93551105_93552408_93554659	-4	RI	RI-inclusive
FXR1_chr3_+_180962882_180963090_180962882_180962940_180963027_180963090	-1	RI	RI-inclusive
GLB1L3_chr11_+_134292131_134293209_134292131_134292213_134293144_134293209	-1	RI	RI-inclusive
HERPUD2_chr7_-_35694183_35695135_35694183_35694627_35694800_35695135	-1	RI	RI-inclusive
HPN_chr19_+_35049270_35049516_35049270_35049391_35049474_35049516	-1	RI	RI-inclusive
INTS6L_chrX_+_135569336_135573033_135569336_135569431_135572814_135573033	-2	RI	RI-inclusive
MLKL_chr16_-_74674959_74675404_74674959_74675100_74675323_74675404	-2	RI	RI-inclusive
NELL2_chr12_-_44875814_44876315_44875814_44875900_44876293_44876315	-4	RI	RI-inclusive
NOP2_chr12_-_6560097_6560569_6560097_6560326_6560446_6560569	-2	RI	RI-inclusive
ORMDL1_chr2_-_189782421_189783123_189782421_189782602_189783013_189783123	-3	RI	RI-inclusive
PADI1_chr1_+_17239631_17240760_17239631_17239783_17240634_17240760	-1	RI	RI-inclusive
PLEKHH2_chr2_+_43710488_43712383_43710488_43710575_43712224_43712383	-4	RI	RI-inclusive
PTGR2_chr14_+_73876997_73880176_73876997_73877168_73880054_73880176	-2	RI	RI-inclusive
PTPN21_chr14_-_88469498_88470050_88469498_88469733_88469921_88470050	-1	RI	RI-inclusive
RAD52_chr12_-_926795_927263_926795_926946_927144_927263	-1	RI	RI-inclusive
RBMX_chrX_-_136879016_136879453_136879016_136879158_136879318_136879453	-1	RI	RI-inclusive
SAMD4A_chr14_+_54784339_54784620_54784339_54784447_54784536_54784620	-2	RI	RI-inclusive
SIRT6_chr19_-_4175027_4175760_4175027_4175111_4175679_4175760	-2	RI	RI-inclusive
SLC25A37_chr8_+_23566107_23568378_23566107_23566336_23568321_23568378	-1	RI	RI-inclusive
TAZ_chrX_+_154413206_154413567_154413206_154413358_154413481_154413567	-1	RI	RI-inclusive
TM7SF2_chr11_+_65114912_65115598_65114912_65115081_65115475_65115598	-1	RI	RI-inclusive
TMEM198B_chr12_+_55830840_55831349_55830840_55831083_55831256_55831349	-1	RI	RI-inclusive
TPM2_chr9_-_35684487_35685139_35684487_35684550_35685063_35685139	-1	RI	RI-inclusive
TRIM16_chr17_-_15683035_15684299_15683035_15683157_15684195_15684299	-1	RI	RI-inclusive
WBP1_chr2_+_74459437_74459745_74459437_74459562_74459642_74459745	-2	RI	RI-inclusive
ZWINT_chr10_-_56360017_56360383_56360017_56360141_56360292_56360383	-2	RI	RI-inclusive
CCDC30_chr1_+_42473121_42473303_42480460_42480566_42463285_42463657_42482662_42482816	-2	MXE	MXE-inclusive
COL1A1_chr17_-_50190816_50190924_50191382_50191490_50190542_50190596_50191787_50191886	-1	MXE	MXE-inclusive
COL1A2_chr7_+_94417723_94417831_94418498_94418552_94416404_94416503_94419497_94419551	-1	MXE	MXE-inclusive
DMKN_chr19_-_35506125_35506185_35508204_35508240_35505938_35505986_35509910_35509961	-1	MXE	MXE-inclusive
DOCK9_chr13_-_98845328_98845372_98845923_98845991_98837493_98837609_98848591_98848639	-3	MXE	MXE-inclusive
FYN_chr6_-_111699514_111699670_111700103_111700268_111696276_111696456_111702884_111703034	-5	MXE	MXE-inclusive
GSS_chr20_-_34941712_34941829_34942487_34942627_34936942_34937023_34942930_34943006	-1	MXE	MXE-inclusive
ITGA7_chr12_-_55699869_55699989_55700261_55700393_55698709_55698917_55700898_55701154	-6	MXE	MXE-inclusive
LINC00470_chr18_-_1361735_1361834_1365916_1366225_1361142_1361221_1368484_1368597	-1	MXE	MXE-inclusive
LSM14B_chr20_+_62126303_62126439_62127584_62127701_62124616_62124780_62129784_62129952	-1	MXE	MXE-inclusive
MANBA_chr4_-_102714437_102714561_102722870_102723041_102690595_102690771_102723861_102723967	-1	MXE	MXE-inclusive
MEF2A_chr15_+_99671322_99671454_99671519_99671657_99645560_99645764_99674392_99674612	-2	MXE	MXE-inclusive
NASP_chr1_+_45602254_45602365_45604935_45605016_45591222_45591270_45606481_45606591	-1	MXE	MXE-inclusive
NUDT3_chr6_-_34295640_34295685_34341861_34341972_34293450_34293535_34392263_34392669	-1	MXE	MXE-inclusive
PCBP1-AS1_chr2_-_70059642_70059680_70077300_70077381_70051202_70051305_70083506_70083687	-3	MXE	MXE-inclusive
RAPGEF1_chr9_-_131604930_131605188_131619050_131619209_131602113_131602149_131621795_131621998	-1	MXE	MXE-inclusive
SVIL_chr10_-_29532001_29532172_29532528_29533458_29531253_29531288_29535988_29536069	-1	MXE	MXE-inclusive
TBL1XR1_chr3_-_177079826_177079945_177086964_177087041_177064919_177065022_177098465_177098541	-1	MXE	MXE-inclusive
TRA2A_chr7_-_23522131_23522432_23531180_23531270_23521706_23521840_23531788_23532041	-2	MXE	MXE-inclusive
VEGFB_chr11_+_64235812_64236009_64236253_64236327_64235457_64235500_64237186_64237222	-1	MXE	MXE-inclusive
YAF2_chr12_-_42199135_42199235_42210547_42210619_42161612_42161765_42237598_42237724	-1	MXE	MXE-inclusive
ABLIM2_chr4_-_7984838_7984893_7983546_7983554_8008058_8008058	-1	SE	SE-inclusive
AC005670.3_chr17_-_47072471_47072559_47051315_47056753_47099834_47099834	-3	SE	SE-inclusive
AC006059.1_chr3_-_42632628_42632695_42623384_42623812_42653993_42653993	-3	SE	SE-inclusive
AC006504.5_chr19_+_27797753_27798176_27793442_27793609_27805604_27805604	-1	SE	SE-inclusive
AC009879.3_chr8_+_66453709_66453840_66451952_66452105_66454058_66454058	-2	SE	SE-inclusive
AC010198.2_chr12_+_30798144_30798315_30795810_30796216_30799912_30799912	-1	SE	SE-inclusive
AC022075.1_chr12_+_10373040_10373137_10363874_10364033_10379701_10379701	-1	SE	SE-inclusive
AC022784.1_chr8_+_9154965_9155076_9151799_9151916_9156151_9156151	-1	SE	SE-inclusive
AC022784.1_chr8_+_9154965_9155149_9151791_9151916_9156151_9156151	-1	SE	SE-inclusive
AC025048.2_chr17_-_60128955_60129090_60126534_60126865_60132435_60132435	-1	SE	SE-inclusive
AC064875.1_chr2_-_13002423_13002608_13001587_13001741_13003823_13003823	-1	SE	SE-inclusive
AC073332.1_chr7_-_17168368_17168591_17150119_17150206_17259251_17259251	-4	SE	SE-inclusive
AC074386.1_chr7_-_144354031_144354160_144343186_144343298_144355337_144355337	-1	SE	SE-inclusive
AC091729.3_chr7_+_1162351_1162543_1160590_1160623_1163451_1163451	-2	SE	SE-inclusive
AC091729.3_chr7_+_1162961_1163207_1160595_1160623_1163451_1163451	-4	SE	SE-inclusive
AC092279.2_chr19_+_24042442_24042722_24033445_24033621_24046183_24046183	-1	SE	SE-inclusive
AC093752.1_chr4_+_119543752_119543845_119528739_119528789_119550378_119550378	-3	SE	SE-inclusive
AC098850.3_chr17_+_16784422_16784480_16783622_16783733_16786947_16786947	-1	SE	SE-inclusive
AC107027.1_chr3_+_131508780_131508901_131502891_131503084_131517833_131517833	-2	SE	SE-inclusive
AC107294.2_chr3_+_184734034_184734100_184715030_184716174_184737551_184737551	-1	SE	SE-inclusive
AC107871.2_chr15_-_68275033_68275117_68267791_68267953_68277844_68277844	-1	SE	SE-inclusive
AC124947.1_chr12_-_93339638_93339736_93328026_93328055_93377436_93377436	-2	SE	SE-inclusive
AC137932.2_chr16_+_89323765_89323920_89323223_89323333_89324235_89324235	-1	SE	SE-inclusive
ACAD8_chr11_+_134257087_134257257_134253547_134253709_134259007_134259007	-1	SE	SE-inclusive
ACVR1B_chr12_+_51960055_51960187_51951705_51951834_51975264_51975264	-1	SE	SE-inclusive
ADCY5_chr3_-_123296979_123297054_123296083_123296216_123297352_123297352	-1	SE	SE-inclusive
AFMID_chr17_+_78204655_78204741_78202702_78202751_78204827_78204827	-1	SE	SE-inclusive
AHI1_chr6_-_135497187_135497249_135492227_135492291_135497582_135497582	-1	SE	SE-inclusive
AL162231.2_chr9_+_34678099_34678268_34665664_34665767_34680905_34680905	-3	SE	SE-inclusive
AL390728.4_chr1_-_247202015_247202095_247200066_247200193_247210690_247210690	-1	SE	SE-inclusive
ALX1_chr12_+_85283571_85283876_85280219_85280487_85286852_85286852	-1	SE	SE-inclusive
ANKRD10_chr13_-_110894108_110894202_110892691_110893263_110906032_110906032	-1	SE	SE-inclusive
ANO6_chr12_+_45270461_45270524_45228167_45228273_45302013_45302013	-1	SE	SE-inclusive
APTX_chr9_-_32987759_32987846_32985970_32986030_32988082_32988082	-2	SE	SE-inclusive
ARHGEF26-AS1_chr3_-_154119685_154119808_154108668_154108785_154121071_154121071	-1	SE	SE-inclusive
ARL16_chr17_-_81682490_81682675_81682033_81682149_81683012_81683012	-1	SE	SE-inclusive
ARMC10_chr7_+_103081881_103081908_103074949_103075411_103083065_103083065	-1	SE	SE-inclusive
ARPP19_chr15_-_52564189_52564246_52557099_52557222_52568847_52568847	-2	SE	SE-inclusive
ATP7A_chrX_+_77962622_77962814_77922998_77923042_77971620_77971620	-2	SE	SE-inclusive
AXIN2_chr17_-_65536868_65537063_65536319_65536553_65537323_65537323	-2	SE	SE-inclusive
BCAP29_chr7_+_107616260_107616389_107613331_107613432_107618327_107618327	-1	SE	SE-inclusive
BCAR1_chr16_-_75237182_75237344_75235667_75235986_75242469_75242469	-1	SE	SE-inclusive
BCHE_chr3_-_165829516_165831041_165786144_165786311_165837313_165837313	-1	SE	SE-inclusive
BCS1L_chr2_+_218660306_218660421_218659759_218659800_218660938_218660938	-2	SE	SE-inclusive
BEND6_chr6_+_57014461_57014525_56992377_56992555_57015132_57015132	-2	SE	SE-inclusive
BHLHE40-AS1_chr3_-_4959197_4959385_4900540_4900697_4979794_4979794	-3	SE	SE-inclusive
BICD1_chr12_+_32338785_32338979_32337498_32337706_32367669_32367669	-1	SE	SE-inclusive
BNC2_chr9_-_16435037_16435099_16418542_16419643_16435554_16435554	-3	SE	SE-inclusive
BRD8_chr5_-_138159554_138159599_138156881_138157267_138160068_138160068	-1	SE	SE-inclusive
BRD8_chr5_-_138168469_138168688_138167933_138168078_138169221_138169221	-1	SE	SE-inclusive
C19orf57_chr19_-_13883307_13883400_13882354_13882952_13885960_13885960	-1	SE	SE-inclusive
C1orf52_chr1_-_85258934_85259061_85258523_85258722_85259357_85259357	-1	SE	SE-inclusive
CALHM6_chr6_+_116461871_116462454_116461374_116461429_116463282_116463282	-2	SE	SE-inclusive
CBR3-AS1_chr21_-_36146255_36146355_36131766_36133074_36156216_36156216	-2	SE	SE-inclusive
CCDC18-AS1_chr1_-_93318167_93318228_93264644_93264772_93324634_93324634	-2	SE	SE-inclusive
CCDC7_chr10_+_32471063_32471230_32463016_32463049_32472480_32472480	-2	SE	SE-inclusive
CCDC81_chr11_+_86408126_86408270_86407613_86407701_86409260_86409260	-1	SE	SE-inclusive
CCDC88C_chr14_-_91285394_91285836_91283328_91283517_91289104_91289104	-2	SE	SE-inclusive
CCT6P1_chr7_+_65761645_65761748_65760423_65760556_65762946_65762946	-1	SE	SE-inclusive
CD1E_chr1_+_158355299_158355569_158353695_158354046_158355826_158355826	-2	SE	SE-inclusive
CD200_chr3_+_112335942_112336017_112333155_112333224_112340901_112340901	-1	SE	SE-inclusive
CDPF1_chr22_-_46248171_46248284_46247109_46247221_46250255_46250255	-1	SE	SE-inclusive
CEP83_chr12_-_94412317_94412429_94411696_94411847_94412516_94412516	-1	SE	SE-inclusive
CHCHD6_chr3_+_126953024_126953184_126935123_126935186_126957415_126957415	-1	SE	SE-inclusive
CHID1_chr11_-_908541_908645_904705_904859_914744_914744	-1	SE	SE-inclusive
CLK4_chr5_-_178622392_178622459_178619837_178620673_178623255_178623255	-1	SE	SE-inclusive
COL13A1_chr10_+_69932559_69932604_69930399_69930552_69936755_69936755	-4	SE	SE-inclusive
COL16A1_chr1_-_31679803_31679851_31679631_31679685_31680041_31680041	-6	SE	SE-inclusive
COL9A2_chr1_-_40315237_40315409_40314351_40314387_40315589_40315589	-1	SE	SE-inclusive
COL9A2_chr1_-_40315237_40315465_40314351_40314387_40315589_40315589	-1	SE	SE-inclusive
COLQ_chr3_-_15478976_15479003_15477125_15477197_15479337_15479337	-1	SE	SE-inclusive
CPEB2_chr4_+_15040463_15040487_15033160_15033211_15052413_15052413	-1	SE	SE-inclusive
CRYM_chr16_-_21278853_21278960_21278081_21278169_21302977_21302977	-1	SE	SE-inclusive
CRYZL2P-SEC16B_chr1_-_177984205_177984418_177967682_177968039_177984955_177984955	-2	SE	SE-inclusive
CTNND1_chr11_+_57791384_57791673_57761796_57762119_57794009_57794009	-1	SE	SE-inclusive
CTNND1_chr11_+_57791491_57791673_57761801_57762119_57794009_57794009	-1	SE	SE-inclusive
DCAF8_chr1_-_160261284_160261325_160243959_160244034_160262275_160262275	-1	SE	SE-inclusive
DCLRE1B_chr1_+_113906995_113907161_113905212_113905775_113908008_113908008	-1	SE	SE-inclusive
DCSTAMP_chr8_+_104340286_104340440_104339825_104339862_104348540_104348540	-5	SE	SE-inclusive
DENND2B_chr11_-_8839309_8839350_8811246_8811335_8870953_8870953	-3	SE	SE-inclusive
DNAJB14_chr4_-_99924759_99924815_99923039_99923185_99927716_99927716	-1	SE	SE-inclusive
DNASE1_chr16_+_3651316_3651921_3642891_3643036_3654960_3654960	-1	SE	SE-inclusive
DNM1L_chr12_+_32737864_32737942_32737104_32737161_32740063_32740063	-1	SE	SE-inclusive
DNM3_chr1_+_172093695_172093725_172092823_172092875_172131174_172131174	-2	SE	SE-inclusive
DPY19L1P1_chr7_-_32590878_32591004_32585976_32586136_32593183_32593183	-2	SE	SE-inclusive
DTWD1_chr15_+_49630955_49631058_49625112_49625431_49632158_49632158	-1	SE	SE-inclusive
DTWD1_chr15_+_49631000_49631058_49625112_49625431_49632158_49632158	-1	SE	SE-inclusive
DZIP1L_chr3_-_138071642_138071835_138068150_138068367_138077498_138077498	-1	SE	SE-inclusive
EARS2_chr16_-_23553043_23553123_23552148_23552304_23556889_23556889	-3	SE	SE-inclusive
ELOC_chr8_-_73964486_73964625_73959764_73959818_73972041_73972041	-1	SE	SE-inclusive
EPB41_chr1_+_29060421_29060484_29058588_29058645_29064981_29064981	-3	SE	SE-inclusive
EPB41L2_chr6_-_130870327_130870381_130867458_130867581_130885095_130885095	-1	SE	SE-inclusive
EPS15_chr1_-_51459040_51459148_51458395_51458733_51461090_51461090	-6	SE	SE-inclusive
ESRP1_chr8_+_94692676_94692827_94678202_94678371_94696851_94696851	-3	SE	SE-inclusive
FAHD1_chr16_+_1838015_1838134_1826966_1827865_1839261_1839261	-3	SE	SE-inclusive
FAHD2CP_chr2_+_96015108_96015325_96010613_96010732_96019200_96019200	-2	SE	SE-inclusive
FAM107B_chr10_-_14553321_14553387_14530331_14530515_14604239_14604239	-1	SE	SE-inclusive
FAM114A2_chr5_-_154038292_154038434_154034743_154034967_154038856_154038856	-2	SE	SE-inclusive
FAM122C_chrX_+_134835674_134835796_134832944_134833128_134838726_134838726	-1	SE	SE-inclusive
FAM186B_chr12_-_49587561_49587752_49582884_49583109_49588453_49588453	-3	SE	SE-inclusive
FBXL13_chr7_-_102832839_102832974_102822039_102822203_102854776_102854776	-1	SE	SE-inclusive
FBXL13_chr7_-_103028599_103028748_103027448_103027558_103029350_103029350	-1	SE	SE-inclusive
FBXL5_chr4_-_15656228_15656342_15644492_15644708_15659726_15659726	-1	SE	SE-inclusive
FBXO15_chr18_-_74129404_74129614_74125974_74126101_74130415_74130415	-1	SE	SE-inclusive
FGFR1OP2_chr12_+_26960514_26960628_26957600_26957743_26963341_26963341	-2	SE	SE-inclusive
FGFR3_chr4_+_1803691_1803836_1801834_1802025_1804329_1804329	-1	SE	SE-inclusive
FGGY_chr1_+_59321535_59321750_59296980_59297150_59346246_59346246	-1	SE	SE-inclusive
FGGY_chr1_+_59339957_59340069_59296980_59297150_59346246_59346246	-1	SE	SE-inclusive
FHAD1_chr1_+_15324451_15324559_15316377_15316467_15327058_15327058	-1	SE	SE-inclusive
FNBP4_chr11_-_47725736_47725836_47724471_47724778_47731373_47731373	-3	SE	SE-inclusive
FTX_chrX_-_74284742_74284944_74281701_74281848_74291757_74291757	-2	SE	SE-inclusive
FTX_chrX_-_74284742_74284948_74281701_74281848_74291757_74291757	-2	SE	SE-inclusive
G3BP2_chr4_-_75724055_75724176_75694797_75694929_75724275_75724275	-2	SE	SE-inclusive
GAPVD1_chr9_+_125287761_125287883_125261830_125261959_125298889_125298889	-1	SE	SE-inclusive
GAPVD1_chr9_+_125287761_125287883_125268935_125268984_125295457_125295457	-1	SE	SE-inclusive
GBA_chr1_-_155239885_155240077_155238516_155238650_155244505_155244505	-3	SE	SE-inclusive
GCOM1_chr15_+_57646136_57646669_57639439_57639545_57661449_57661449	-1	SE	SE-inclusive
GK_chrX_+_30697731_30697749_30696616_30696683_30700413_30700413	-1	SE	SE-inclusive
GKAP1_chr9_-_83768817_83768970_83753257_83753359_83780381_83780381	-1	SE	SE-inclusive
GORAB_chr1_+_170533463_170533651_170532150_170532284_170536309_170536309	-1	SE	SE-inclusive
GPC2_chr7_-_100175571_100175894_100173457_100174765_100176206_100176206	-2	SE	SE-inclusive
GRB10_chr7_-_50705139_50705323_50703820_50703908_50710874_50710874	-1	SE	SE-inclusive
GTF2IP13_chr7_+_45797042_45797140_45795074_45795198_45797477_45797477	-2	SE	SE-inclusive
GUSBP11_chr22_-_23640307_23640423_23638486_23638942_23659864_23659864	-1	SE	SE-inclusive
HIVEP1_chr6_+_12130766_12130942_12125745_12125870_12161438_12161438	-2	SE	SE-inclusive
HM13_chr20_+_31568077_31568280_31561633_31561736_31569119_31569119	-1	SE	SE-inclusive
IKZF4_chr12_+_56023670_56023764_56019317_56019415_56025053_56025053	-1	SE	SE-inclusive
INVS_chr9_+_100131869_100131954_100126382_100126549_100214924_100214924	-1	SE	SE-inclusive
IQCK_chr16_+_19735352_19735450_19733697_19733827_19788837_19788837	-1	SE	SE-inclusive
IQCK_chr16_+_19763847_19764112_19733697_19733827_19788837_19788837	-1	SE	SE-inclusive
ITGB1BP1_chr2_-_9414177_9414256_9412067_9412405_9423372_9423372	-1	SE	SE-inclusive
ITGB3BP_chr1_-_63447564_63447614_63446805_63446856_63453917_63453917	-2	SE	SE-inclusive
ITPR1_chr3_+_4653841_4653886_4652122_4652218_4658123_4658123	-1	SE	SE-inclusive
KANSL2_chr12_-_48661194_48661243_48660365_48660619_48662559_48662559	-3	SE	SE-inclusive
KCNG1_chr20_-_51012358_51012416_51009564_51010364_51022869_51022869	-1	SE	SE-inclusive
KDM2A_chr11_+_67143203_67143371_67121233_67121358_67149054_67149054	-4	SE	SE-inclusive
KLHL42_chr12_+_27797246_27797349_27791707_27791901_27797714_27797714	-1	SE	SE-inclusive
LCLAT1_chr2_+_30476401_30476635_30459551_30459722_30525586_30525586	-2	SE	SE-inclusive
LETMD1_chr12_+_51053811_51053860_51052091_51052207_51056349_51056349	-1	SE	SE-inclusive
LHFPL3-AS1_chr7_-_104798336_104798407_104744049_104744180_104799817_104799817	-4	SE	SE-inclusive
LHX6_chr9_-_122209613_122209717_122202576_122204780_122213605_122213605	-2	SE	SE-inclusive
LINC00174_chr7_-_66467681_66467719_66450070_66450236_66479008_66479008	-1	SE	SE-inclusive
LINC01184_chr5_-_128076946_128077093_127965884_127966928_128082734_128082734	-2	SE	SE-inclusive
LINC01184_chr5_-_128081972_128082194_128076946_128077093_128082734_128082734	-1	SE	SE-inclusive
LINC01569_chr16_-_4251321_4252034_4243942_4247061_4253676_4253676	-2	SE	SE-inclusive
LINC02405_chr12_-_126997209_126997301_126975838_126975917_127000555_127000555	-1	SE	SE-inclusive
LINC02453_chr12_-_98502582_98502612_98493430_98493484_98503759_98503759	-2	SE	SE-inclusive
LRATD1_chr2_+_14633585_14633828_14632699_14632937_14633943_14633943	-1	SE	SE-inclusive
LRR1_chr14_+_49607399_49608121_49602369_49602468_49614255_49614255	-1	SE	SE-inclusive
LRRFIP2_chr3_-_37115053_37115095_37112914_37112980_37121491_37121491	-2	SE	SE-inclusive
LRTOMT_chr11_+_72088296_72088380_72080336_72080885_72093495_72093495	-1	SE	SE-inclusive
LST1_chr6_+_31587815_31587966_31587254_31587318_31588517_31588517	-1	SE	SE-inclusive
LST1_chr6_+_31587943_31587966_31587053_31587318_31588517_31588517	-1	SE	SE-inclusive
LTBP3_chr11_-_65540012_65540153_65539719_65539881_65540244_65540244	-2	SE	SE-inclusive
LUCAT1_chr5_-_91312294_91312413_91310626_91311032_91313077_91313077	-2	SE	SE-inclusive
MANBAL_chr20_+_37297295_37297534_37289662_37289686_37298762_37298762	-3	SE	SE-inclusive
MAX_chr14_-_65101545_65101572_65093497_65093815_65102303_65102303	-1	SE	SE-inclusive
MEI1_chr22_+_41778707_41778877_41776046_41776267_41781283_41781283	-1	SE	SE-inclusive
MESD_chr15_-_80952936_80953036_80952074_80952296_80989578_80989578	-2	SE	SE-inclusive
MFGE8_chr15_-_88899655_88899811_88898682_88899532_88901550_88901550	-1	SE	SE-inclusive
MGAT1_chr5_-_180808501_180808597_180793061_180793097_180815413_180815413	-1	SE	SE-inclusive
MGME1_chr20_+_17975683_17975903_17969800_17970130_17988165_17988165	-1	SE	SE-inclusive
MICAL1_chr6_-_109454679_109454890_109453938_109454239_109455610_109455610	-1	SE	SE-inclusive
MICAL3_chr22_-_17826453_17826516_17822946_17823060_17831853_17831853	-2	SE	SE-inclusive
MIR4435-2HG_chr2_-_111233627_111233739_111207754_111208661_111248147_111248147	-2	SE	SE-inclusive
MNT_chr17_-_2391402_2391495_2387856_2388049_2393760_2393760	-1	SE	SE-inclusive
MTDH_chr8_+_97699753_97699852_97690951_97691188_97706625_97706625	-1	SE	SE-inclusive
MXRA7_chr17_-_76683846_76683927_76679568_76680879_76685071_76685071	-1	SE	SE-inclusive
MYO18A_chr17_-_29125892_29125967_29122165_29122253_29127851_29127851	-2	SE	SE-inclusive
MYO9B_chr19_+_17210332_17210380_17209585_17209709_17210714_17210714	-2	SE	SE-inclusive
NAGK_chr2_+_71071685_71071827_71068315_71068712_71076603_71076603	-1	SE	SE-inclusive
NEIL1_chr15_+_75347958_75348026_75347202_75347473_75348883_75348883	-3	SE	SE-inclusive
NELFA_chr4_-_2006997_2007199_1991587_1991715_2007962_2007962	-2	SE	SE-inclusive
NFRKB_chr11_-_129893061_129893152_129892709_129892870_129895495_129895495	-1	SE	SE-inclusive
NFYC_chr1_+_40723207_40723274_40691837_40691867_40735600_40735600	-1	SE	SE-inclusive
NFYC_chr1_+_40723688_40723792_40723207_40723274_40738835_40738835	-1	SE	SE-inclusive
NME4_chr16_+_401946_402043_400218_400294_404955_404955	-1	SE	SE-inclusive
NPM2_chr8_+_22024723_22024830_22024124_22024257_22025215_22025215	-3	SE	SE-inclusive
NPM2_chr8_+_22036357_22036526_22034509_22034544_22036637_22036637	-2	SE	SE-inclusive
NR2C1_chr12_-_95040475_95040597_95031348_95031488_95049067_95049067	-1	SE	SE-inclusive
NSF_chr17_+_46630410_46630450_46626612_46626712_46637375_46637375	-1	SE	SE-inclusive
NSRP1_chr17_+_30156539_30156662_30118079_30118173_30163066_30163066	-1	SE	SE-inclusive
OBSCN_chr1_+_228268529_228268805_228264115_228264391_228271924_228271924	-2	SE	SE-inclusive
OSBPL6_chr2_+_178344285_178344360_178339671_178339764_178349223_178349223	-1	SE	SE-inclusive
OXSM_chr3_+_25791769_25791997_25790089_25790147_25794091_25794091	-2	SE	SE-inclusive
P4HA2_chr5_-_132227085_132227258_132218544_132218644_132227789_132227789	-2	SE	SE-inclusive
PATL1_chr11_-_59655955_59656045_59655522_59655740_59656498_59656498	-1	SE	SE-inclusive
PAX8-AS1_chr2_+_113236512_113236622_113235529_113235570_113238089_113238089	-1	SE	SE-inclusive
PBRM1_chr3_-_52554723_52554879_52550746_52550817_52561766_52561766	-5	SE	SE-inclusive
PDPR_chr16_+_70131301_70131419_70130422_70130544_70132150_70132150	-1	SE	SE-inclusive
PFDN1_chr5_-_140300415_140300582_140280959_140281533_140303040_140303040	-1	SE	SE-inclusive
PFKM_chr12_+_48118481_48118577_48108071_48108194_48122766_48122766	-3	SE	SE-inclusive
PGAP2_chr11_+_3823612_3823740_3808593_3808651_3823882_3823882	-1	SE	SE-inclusive
PGAP2_chr11_+_3823616_3823740_3822908_3822993_3823882_3823882	-2	SE	SE-inclusive
PHLDB1_chr11_+_118613293_118613450_118607614_118607699_118613815_118613815	-2	SE	SE-inclusive
PHLDB1_chr11_+_118613293_118613450_118610426_118610526_118613815_118613815	-1	SE	SE-inclusive
PIGC_chr1_-_172386780_172386957_172376553_172376636_172399818_172399818	-2	SE	SE-inclusive
PLAGL1_chr6_-_143985134_143985174_143968906_143968978_144064467_144064467	-2	SE	SE-inclusive
PLAGL1_chr6_-_143985134_143985196_143968608_143968978_144064467_144064467	-2	SE	SE-inclusive
PLCB4_chr20_+_9096286_9096342_9068762_9068903_9217389_9217389	-2	SE	SE-inclusive
PLSCR1_chr3_-_146536539_146536565_146533469_146533550_146544466_146544466	-4	SE	SE-inclusive
POC1B_chr12_-_89497038_89497342_89492074_89492115_89525119_89525119	-1	SE	SE-inclusive
POLL_chr10_-_101585315_101585478_101583507_101583681_101587245_101587245	-2	SE	SE-inclusive
PPHLN1_chr12_+_42351884_42352049_42335882_42335974_42355160_42355160	-3	SE	SE-inclusive
PPP2R2B_chr5_-_147035168_147035240_146878001_146878195_147055664_147055664	-3	SE	SE-inclusive
PPP2R5C_chr14_+_101831700_101831804_101786017_101786183_101836168_101836168	-1	SE	SE-inclusive
PRDM2_chr1_+_13778417_13782831_13773077_13773188_13816426_13816426	-2	SE	SE-inclusive
PRMT2_chr21_+_46636438_46636547_46635673_46635763_46636895_46636895	-6	SE	SE-inclusive
PROCA1_chr17_-_28706679_28706763_28704707_28704843_28711569_28711569	-4	SE	SE-inclusive
PRPF18_chr10_+_13591767_13591888_13586938_13587152_13597457_13597457	-1	SE	SE-inclusive
PRRC2B_chr9_+_131474453_131476535_131473507_131473724_131477743_131477743	-1	SE	SE-inclusive
PRRT4_chr7_-_128361305_128361422_128359339_128360063_128361560_128361560	-1	SE	SE-inclusive
PSME3IP1_chr16_-_57174168_57174286_57173727_57173869_57185544_57185544	-2	SE	SE-inclusive
PSME3IP1_chr16_-_57178501_57178852_57174168_57174286_57185820_57185820	-1	SE	SE-inclusive
PTPRE_chr10_+_127982273_127982296_127907060_127907309_128040874_128040874	-2	SE	SE-inclusive
RALGPS2_chr1_+_178892229_178892307_178889641_178889696_178893918_178893918	-3	SE	SE-inclusive
RAPGEF2_chr4_+_159344035_159344059_159343280_159343404_159345105_159345105	-2	SE	SE-inclusive
RCC1_chr1_+_28530522_28530573_28529857_28529939_28531802_28531802	-1	SE	SE-inclusive
RGN_chrX_+_47089775_47089991_47084417_47084600_47091677_47091677	-1	SE	SE-inclusive
RGS12_chr4_+_3428557_3428711_3428089_3428169_3430406_3430406	-1	SE	SE-inclusive
RHBDD1_chr2_+_226838072_226838154_226837547_226837770_226864603_226864603	-2	SE	SE-inclusive
RHOC_chr1_-_112705099_112705201_112703643_112703806_112707077_112707077	-1	SE	SE-inclusive
RNF14_chr5_+_141980122_141980351_141973582_141973742_141983379_141983379	-4	SE	SE-inclusive
RNF146_chr6_+_127282286_127282395_127280230_127280340_127286049_127286049	-1	SE	SE-inclusive
ROBO3_chr11_+_124877266_124877309_124876825_124876932_124877518_124877518	-4	SE	SE-inclusive
RPL23A_chr17_+_28720413_28720430_28720263_28720328_28720706_28720706	-3	SE	SE-inclusive
RPL26_chr17_-_8381997_8382090_8379795_8379936_8383156_8383156	-2	SE	SE-inclusive
RPS15_chr19_+_1439605_1439826_1438806_1438892_1440025_1440025	-1	SE	SE-inclusive
RPS6KL1_chr14_-_74921977_74922442_74921276_74921561_74923179_74923179	-1	SE	SE-inclusive
RSRP1_chr1_-_25318062_25318271_25306895_25306949_25337039_25337039	-2	SE	SE-inclusive
RUFY3_chr4_+_70741626_70741680_70734433_70734593_70762518_70762518	-2	SE	SE-inclusive
SAR1B_chr5_-_134632076_134632195_134623961_134624037_134632727_134632727	-2	SE	SE-inclusive
SBDSP1_chr7_+_72830691_72830813_72829506_72829783_72831601_72831601	-2	SE	SE-inclusive
SEM1_chr7_-_96637239_96637306_96622561_96622643_96694797_96694797	-1	SE	SE-inclusive
SENP1_chr12_-_48089162_48089293_48088800_48088960_48096342_48096342	-1	SE	SE-inclusive
SH3D19_chr4_-_151226167_151226240_151226046_151226086_151227759_151227759	-1	SE	SE-inclusive
SIGIRR_chr11_-_406842_406993_405871_406538_407061_407061	-3	SE	SE-inclusive
SIGIRR_chr11_-_406875_406993_406348_406538_407061_407061	-1	SE	SE-inclusive
SLC25A45_chr11_-_65381874_65381969_65380131_65380175_65382485_65382485	-2	SE	SE-inclusive
SLC25A45_chr11_-_65381914_65381969_65380131_65380175_65382485_65382485	-1	SE	SE-inclusive
SMC5_chr9_+_70346604_70346649_70344143_70344269_70347065_70347065	-1	SE	SE-inclusive
SMUG1_chr12_-_54187818_54187902_54183653_54183959_54188950_54188950	-1	SE	SE-inclusive
SNHG1_chr11_-_62854887_62854938_62853551_62854551_62855132_62855132	-1	SE	SE-inclusive
SNRNP70_chr19_+_49102113_49102185_49101389_49101471_49104633_49104633	-4	SE	SE-inclusive
SNRPE_chr1_+_203862181_203862222_203861849_203861955_203863662_203863662	-1	SE	SE-inclusive
SNX14_chr6_-_85538837_85538864_85536791_85536924_85541984_85541984	-1	SE	SE-inclusive
SPATA5L1_chr15_+_45407028_45407223_45405458_45405505_45410371_45410371	-1	SE	SE-inclusive
SPIN1_chr9_+_88416643_88416766_88388430_88388538_88418777_88418777	-1	SE	SE-inclusive
SPTAN1_chr9_+_128592982_128593042_128591476_128591625_128594174_128594174	-6	SE	SE-inclusive
SPTLC1_chr9_-_92079433_92079566_92067965_92068098_92080015_92080015	-5	SE	SE-inclusive
SRSF2_chr17_-_76735771_76735875_76734146_76735158_76736153_76736153	-2	SE	SE-inclusive
SS18_chr18_-_26079010_26079146_26078075_26078160_26084051_26084051	-3	SE	SE-inclusive
SUN1_chr7_+_832019_832101_817279_817499_832504_832504	-2	SE	SE-inclusive
SVIL_chr10_-_29532528_29533458_29531253_29531288_29535988_29535988	-2	SE	SE-inclusive
TAF6_chr7_-_100118517_100118649_100114053_100114268_100119328_100119328	-1	SE	SE-inclusive
TBC1D5_chr3_-_17562018_17562142_17508473_17508605_17586352_17586352	-1	SE	SE-inclusive
TEX41_chr2_+_145057650_145057728_145023227_145023273_145070819_145070819	-1	SE	SE-inclusive
TEX41_chr2_+_145182045_145182093_145171997_145172131_145182203_145182203	-1	SE	SE-inclusive
TJP1_chr15_-_29719776_29720016_29718265_29719138_29720357_29720357	-3	SE	SE-inclusive
TM4SF19_chr3_-_196326954_196327032_196324270_196324440_196327389_196327389	-1	SE	SE-inclusive
TMEM104_chr17_+_74777577_74777738_74777263_74777375_74788788_74788788	-1	SE	SE-inclusive
TMEM161B-AS1_chr5_+_88283009_88283086_88282714_88282866_88285743_88285743	-2	SE	SE-inclusive
TMEM260_chr14_+_56621530_56621702_56618593_56618763_56625381_56625381	-1	SE	SE-inclusive
TMEM40_chr3_-_12743899_12743989_12742453_12742507_12749759_12749759	-1	SE	SE-inclusive
TNRC6A_chr16_+_24793472_24793649_24789231_24791817_24794543_24794543	-1	SE	SE-inclusive
TPRA1_chr3_-_127591889_127591950_127580021_127580163_127594799_127594799	-2	SE	SE-inclusive
TRIM34_chr11_+_5642816_5642853_5642405_5642506_5643143_5643143	-1	SE	SE-inclusive
TRPM4_chr19_+_49181348_49181461_49172008_49172108_49182577_49182577	-2	SE	SE-inclusive
TSEN15_chr1_+_184095030_184095092_184093624_184093724_184095689_184095689	-2	SE	SE-inclusive
TSPAN5_chr4_-_98486737_98486884_98482004_98482175_98507677_98507677	-2	SE	SE-inclusive
UBXN11_chr1_-_26301693_26301722_26285822_26286037_26306591_26306591	-3	SE	SE-inclusive
UBXN2A_chr2_+_23939539_23939662_23927311_23927615_23958300_23958300	-1	SE	SE-inclusive
USP10_chr16_+_84704739_84704860_84699994_84700111_84716194_84716194	-3	SE	SE-inclusive
USP48_chr1_-_21706743_21706907_21706125_21706187_21715388_21715388	-1	SE	SE-inclusive
VPS13B_chr8_+_99507769_99507911_99507136_99507203_99511103_99511103	-2	SE	SE-inclusive
WNK2_chr9_+_93306776_93306821_93297852_93298067_93308327_93308327	-1	SE	SE-inclusive
YIPF6_chrX_+_68510678_68510776_68499080_68499157_68511848_68511848	-3	SE	SE-inclusive
ZBTB49_chr4_+_4306137_4306184_4301988_4303091_4313040_4313040	-1	SE	SE-inclusive
ZC3H13_chr13_-_46051931_46051989_46045390_46045513_46052697_46052697	-2	SE	SE-inclusive
ZDHHC4_chr7_+_6577589_6577720_6577433_6577498_6578565_6578565	-1	SE	SE-inclusive
ZHX3_chr20_-_41267462_41267612_41213757_41213899_41268978_41268978	-1	SE	SE-inclusive
ZMYM4_chr1_+_35295926_35295988_35269032_35269085_35325359_35325359	-1	SE	SE-inclusive
ZMYND12_chr1_-_42449917_42450059_42439855_42440025_42455887_42455887	-1	SE	SE-inclusive
ZNF107_chr7_+_64690398_64690525_64679172_64679336_64691247_64691247	-2	SE	SE-inclusive
ZNF273_chr7_+_64917029_64917118_64903287_64903419_64917580_64917580	-2	SE	SE-inclusive
ZNF3_chr7_-_100079535_100079572_100077302_100077433_100081634_100081634	-2	SE	SE-inclusive
ZNF383_chr19_+_37224817_37224939_37217925_37218274_37230408_37230408	-3	SE	SE-inclusive
ZNF418_chr19_-_57932429_57932646_57930427_57930557_57933816_57933816	-3	SE	SE-inclusive
ZNF468_chr19_-_52845178_52845296_52838535_52842151_52849086_52849086	-4	SE	SE-inclusive
ZNF546_chr19_+_39998247_39998332_39997860_39997915_40006095_40006095	-3	SE	SE-inclusive
ZNF546_chr19_+_39998247_39998410_39997860_39997915_40006095_40006095	-2	SE	SE-inclusive
ZNF567_chr19_+_36694801_36694876_36689400_36689497_36712385_36712385	-2	SE	SE-inclusive
ZNF568_chr19_+_36976326_36976367_36974419_36974466_36979003_36979003	-4	SE	SE-inclusive
ZNF711_chrX_+_85267277_85267415_85265117_85265255_85268293_85268293	-1	SE	SE-inclusive
ZNF875_chr19_+_37346422_37346492_37334656_37334782_37347189_37347189	-3	SE	SE-inclusive
ABCC10_chr6_+_43432141_43433360_43433234_43433360_43427855_43427967	-1	A3SS	A3SS-inclusive
AC010522.1_chr19_+_57856103_57856233_57856106_57856233_57820493_57820549	-2	A3SS	A3SS-inclusive
ADAM15_chr1_+_155055701_155055852_155055786_155055852_155054313_155054506	-2	A3SS	A3SS-inclusive
BDNF-AS_chr11_+_27658237_27658462_27658240_27658462_27639844_27640005	-1	A3SS	A3SS-inclusive
CCL4L2_chr17_+_36212312_36212878_36212496_36212878_36211775_36211890	-2	A3SS	A3SS-inclusive
CCL4L2_chr17_+_36212333_36212878_36212496_36212878_36211775_36211890	-2	A3SS	A3SS-inclusive
CCL4L2_chr17_+_36212363_36212878_36212496_36212878_36211775_36211890	-2	A3SS	A3SS-inclusive
COBL_chr7_-_51025108_51025372_51025108_51025231_51026545_51026665	-1	A3SS	A3SS-inclusive
CRYZL2P-SEC16B_chr1_-_177932697_177932809_177932697_177932806_177933213_177933312	-1	A3SS	A3SS-inclusive
DUXAP8_chr22_+_15791009_15791152_15791016_15791152_15790660_15790798	-1	A3SS	A3SS-inclusive
EIF4G1_chr3_+_184317746_184317816_184317749_184317816_184317320_184317497	-1	A3SS	A3SS-inclusive
ELOVL1_chr1_-_43364927_43365097_43364927_43365008_43365563_43365623	-2	A3SS	A3SS-inclusive
FAM200B_chr4_+_15686931_15687145_15687000_15687145_15686235_15686462	-2	A3SS	A3SS-inclusive
GAS8_chr16_+_90031175_90031496_90031298_90031496_90027635_90027722	-1	A3SS	A3SS-inclusive
GOLGB1_chr3_-_121719645_121719768_121719645_121719753_121722261_121722378	-1	A3SS	A3SS-inclusive
HULC_chr6_+_8437939_8438031_8437962_8438031_8435577_8436178	-1	A3SS	A3SS-inclusive
JPX_chrX_+_73997040_73997166_73997043_73997166_73994839_73994961	-3	A3SS	A3SS-inclusive
LINC00240_chr6_+_27023749_27023925_27023764_27023925_27023253_27023397	-1	A3SS	A3SS-inclusive
MAGIX_chrX_+_49166073_49166632_49166088_49166632_49165189_49165361	-3	A3SS	A3SS-inclusive
MOK_chr14_-_102232534_102232708_102232534_102232671_102233687_102233789	-1	A3SS	A3SS-inclusive
PACSIN3_chr11_-_47183003_47183069_47183003_47183065_47185641_47185881	-1	A3SS	A3SS-inclusive
PANK4_chr1_-_2510677_2510782_2510677_2510748_2511337_2511387	-2	A3SS	A3SS-inclusive
PHF21A_chr11_-_46117921_46118145_46117921_46118114_46118741_46118800	-3	A3SS	A3SS-inclusive
PKMYT1_chr16_-_2973137_2973253_2973137_2973215_2973999_2974157	-1	A3SS	A3SS-inclusive
PLAGL1_chr6_-_143966157_143966230_143966157_143966212_143968906_143968978	-2	A3SS	A3SS-inclusive
RAB34_chr17_-_28717212_28717425_28717212_28717291_28718121_28718268	-1	A3SS	A3SS-inclusive
RAMP2-AS1_chr17_-_42753913_42756379_42753913_42755213_42759738_42759880	-2	A3SS	A3SS-inclusive
SELP_chr1_-_169588848_169589565_169588848_169589461_169590146_169590202	-1	A3SS	A3SS-inclusive
SEPTIN7P2_chr7_-_45724352_45725715_45724352_45724480_45726183_45726236	-1	A3SS	A3SS-inclusive
SIGLEC10_chr19_-_51416665_51416806_51416665_51416776_51417081_51417465	-2	A3SS	A3SS-inclusive
SLC44A3_chr1_+_94867330_94867417_94867333_94867417_94864742_94864899	-1	A3SS	A3SS-inclusive
SNHG1_chr11_-_62854518_62854938_62854518_62854551_62855132_62855216	-1	A3SS	A3SS-inclusive
SREK1_chr5_+_66156064_66158932_66158808_66158932_66153462_66153596	-1	A3SS	A3SS-inclusive
ST3GAL3_chr1_+_43921442_43921638_43921511_43921638_43920781_43920928	-2	A3SS	A3SS-inclusive
TAF1D_chr11_-_93733349_93733505_93733349_93733419_93734624_93734660	-2	A3SS	A3SS-inclusive
TBC1D7_chr6_-_13326786_13326963_13326786_13326906_13327832_13328130	-3	A3SS	A3SS-inclusive
TCTN1_chr12_+_110627929_110628224_110628051_110628224_110626361_110626492	-2	A3SS	A3SS-inclusive
TRAF3IP3_chr1_+_209775289_209775489_209775348_209775489_209772947_209773019	-1	A3SS	A3SS-inclusive
WBP1_chr2_+_74459437_74459745_74459642_74459745_74458449_74458537	-1	A3SS	A3SS-inclusive
ZEB1_chr10_+_31495775_31495838_31495778_31495838_31461036_31461237	-1	A3SS	A3SS-inclusive
ZNF544_chr19_+_58246710_58246794_58246745_58246794_58246300_58246427	-1	A3SS	A3SS-inclusive
ZNF584_chr19_+_58415792_58415940_58415818_58415940_58415523_58415646	-2	A3SS	A3SS-inclusive
ZNF692_chr1_-_248857827_248858017_248857827_248857859_248858130_248858321	-1	A3SS	A3SS-inclusive
AC107294.2_chr3_+_184734034_184734240_184734034_184734100_184737551_184737771	-2	A5SS	A5SS-inclusive
AKAP8L_chr19_-_15398629_15399410_15399301_15399410_15397713_15397855	-2	A5SS	A5SS-inclusive
ANKZF1_chr2_+_219230227_219230405_219230227_219230350_219231927_219232040	-2	A5SS	A5SS-inclusive
BCO2_chr11_+_112199698_112199827_112199698_112199769_112200612_112200773	-1	A5SS	A5SS-inclusive
CUL7_chr6_-_43052112_43052796_43052208_43052796_43051611_43051763	-2	A5SS	A5SS-inclusive
DNAJC27_chr2_-_24971415_24971616_24971555_24971616_24967210_24967293	-1	A5SS	A5SS-inclusive
DUS4L-BCAP29_chr7_+_107563970_107564676_107563970_107564209_107567049_107567186	-2	A5SS	A5SS-inclusive
E2F8_chr11_-_19241406_19241620_19241496_19241620_19240106_19240230	-1	A5SS	A5SS-inclusive
FAM47E_chr4_+_76268659_76268813_76268659_76268768_76271567_76271768	-3	A5SS	A5SS-inclusive
FAN1_chr15_+_30903863_30903894_30903863_30903887_30904511_30904590	-2	A5SS	A5SS-inclusive
GGA1_chr22_+_37616921_37617048_37616921_37616997_37618447_37618546	-2	A5SS	A5SS-inclusive
GMPPA_chr2_+_219498900_219499254_219498900_219498938_219499960_219500015	-2	A5SS	A5SS-inclusive
GPAT2_chr2_-_96034816_96034920_96034852_96034920_96032296_96032419	-1	A5SS	A5SS-inclusive
INPP5B_chr1_-_37931672_37932053_37931912_37932053_37891357_37891454	-1	A5SS	A5SS-inclusive
KCNH1_chr1_-_211018782_211019256_211018863_211019256_210919639_210920069	-1	A5SS	A5SS-inclusive
LAS1L_chrX_-_65520701_65523707_65523559_65523707_65517986_65518465	-1	A5SS	A5SS-inclusive
LINC00910_chr17_-_43387935_43388312_43388290_43388312_43381272_43381660	-2	A5SS	A5SS-inclusive
MYCBPAP_chr17_+_50517292_50517497_50517292_50517452_50517594_50517698	-1	A5SS	A5SS-inclusive
NECAP1_chr12_+_8090194_8090343_8090194_8090299_8092675_8092784	-1	A5SS	A5SS-inclusive
NNT_chr5_+_43647923_43648440_43647923_43648182_43649146_43649308	-1	A5SS	A5SS-inclusive
NPIPB5_chr16_+_22513521_22513610_22513521_22513600_22513763_22513921	-3	A5SS	A5SS-inclusive
PCBP1-AS1_chr2_-_70086054_70086271_70086123_70086271_70085546_70085624	-1	A5SS	A5SS-inclusive
RBM10_chrX_+_47179879_47180040_47179879_47180037_47180211_47180309	-1	A5SS	A5SS-inclusive
RNF144A-AS1_chr2_-_6918284_6918680_6918401_6918680_6916815_6917224	-2	A5SS	A5SS-inclusive
RUFY4_chr2_+_218073815_218073945_218073815_218073885_218075092_218075740	-2	A5SS	A5SS-inclusive
SORBS2_chr4_-_185775226_185775366_185775230_185775366_185678795_185678822	-1	A5SS	A5SS-inclusive
TDRD10_chr1_+_154547408_154547568_154547408_154547479_154547677_154548147	-3	A5SS	A5SS-inclusive
TRAPPC11_chr4_+_183674712_183674870_183674712_183674812_183675163_183675237	-2	A5SS	A5SS-inclusive
TRMT2B_chrX_-_101051250_101051733_101051643_101051733_101041316_101041371	-1	A5SS	A5SS-inclusive
TTC23_chr15_-_99249170_99249799_99249621_99249799_99228532_99228732	-2	A5SS	A5SS-inclusive
TTC31_chr2_+_74483321_74483563_74483321_74483410_74490243_74490473	-1	A5SS	A5SS-inclusive
ZDHHC4_chr7_+_6577467_6577720_6577467_6577498_6578565_6578746	-2	A5SS	A5SS-inclusive
AC091729.3_chr7_+_1162961_1163495_1162961_1163217_1163451_1163495	-3	RI	RI-inclusive
AL159141.1_chr14_+_92684986_92688049_92684986_92685150_92687685_92688049	-2	RI	RI-inclusive
ATG4D_chr19_+_10546838_10547253_10546838_10547082_10547188_10547253	-1	RI	RI-inclusive
ATP1A3_chr19_-_41966581_41967340_41966581_41966965_41967248_41967340	-1	RI	RI-inclusive
B4GALT3_chr1_-_161176433_161177106_161176433_161176579_161176911_161177106	-1	RI	RI-inclusive
BIN2_chr12_-_51302019_51302780_51302019_51302115_51302685_51302780	-3	RI	RI-inclusive
CAPRIN2_chr12_-_30714958_30716676_30714958_30715141_30716507_30716676	-1	RI	RI-inclusive
CCDC78_chr16_-_722921_723161_722921_723018_723094_723161	-1	RI	RI-inclusive
CCDC78_chr16_-_724910_725145_724910_724989_725077_725145	-1	RI	RI-inclusive
CCHCR1_chr6_-_31156730_31157089_31156730_31156836_31157022_31157089	-1	RI	RI-inclusive
CDC42SE1_chr1_-_151055015_151055993_151055015_151055126_151055676_151055993	-2	RI	RI-inclusive
CEP170_chr1_-_243185778_243186422_243185778_243186072_243186258_243186422	-2	RI	RI-inclusive
CHRNB1_chr17_+_7446068_7446942_7446068_7446113_7446832_7446942	-1	RI	RI-inclusive
CIRBP_chr19_+_1271980_1274440_1271980_1272051_1274306_1274440	-4	RI	RI-inclusive
CLK3_chr15_+_74620008_74622216_74620008_74620225_74622119_74622216	-1	RI	RI-inclusive
CLN3_chr16_-_28491713_28492042_28491713_28491835_28492019_28492042	-2	RI	RI-inclusive
DGKA_chr12_+_55951622_55952431_55951622_55951783_55952340_55952431	-1	RI	RI-inclusive
DMKN_chr19_-_35510183_35510427_35510183_35510252_35510370_35510427	-5	RI	RI-inclusive
DRC3_chr17_+_17973664_17973962_17973664_17973753_17973851_17973962	-2	RI	RI-inclusive
DYNC1LI1_chr3_-_32530283_32533097_32530283_32530328_32532985_32533097	-1	RI	RI-inclusive
E2F4_chr16_+_67192760_67193170_67192760_67192870_67193008_67193170	-3	RI	RI-inclusive
ENPP2_chr8_-_119570704_119572250_119570704_119570841_119572175_119572250	-6	RI	RI-inclusive
ERLIN2_chr8_+_37744570_37746550_37744570_37744696_37745568_37746550	-2	RI	RI-inclusive
EWSR1_chr22_+_29288605_29291599_29288605_29288786_29291561_29291599	-4	RI	RI-inclusive
FANK1_chr10_+_126009053_126009592_126009053_126009131_126009221_126009592	-1	RI	RI-inclusive
FGD3_chr9_+_93032768_93034681_93032768_93032873_93034540_93034681	-1	RI	RI-inclusive
HDAC10_chr22_-_50245674_50246092_50245674_50245827_50245909_50246092	-1	RI	RI-inclusive
HDAC6_chrX_+_48814674_48814893_48814674_48814740_48814833_48814893	-1	RI	RI-inclusive
JAML_chr11_-_118200473_118203665_118200473_118200612_118203427_118203665	-1	RI	RI-inclusive
LIN37_chr19_+_35752433_35752999_35752433_35752484_35752913_35752999	-1	RI	RI-inclusive
LINC00240_chr6_+_27023253_27023925_27023253_27023397_27023764_27023925	-2	RI	RI-inclusive
LINC02611_chr2_-_98771618_98772142_98771618_98771908_98772018_98772142	-1	RI	RI-inclusive
LUCAT1_chr5_-_91310626_91313229_91310626_91312413_91313077_91313229	-2	RI	RI-inclusive
MCF2L2_chr3_-_183224097_183228366_183224097_183224190_183228296_183228366	-3	RI	RI-inclusive
MOV10_chr1_+_112699893_112700340_112699893_112699982_112700218_112700340	-2	RI	RI-inclusive
MTA1_chr14_+_105450057_105450324_105450057_105450184_105450260_105450324	-1	RI	RI-inclusive
MYO7B_chr2_+_127634175_127634683_127634175_127634289_127634595_127634683	-4	RI	RI-inclusive
NDUFA6-DT_chr22_+_42136198_42136714_42136198_42136282_42136671_42136714	-3	RI	RI-inclusive
NKTR_chr3_+_42620015_42621516_42620015_42620043_42621428_42621516	-2	RI	RI-inclusive
NR2C1_chr12_-_95057730_95058489_95057730_95057878_95058309_95058489	-2	RI	RI-inclusive
PCBP1-AS1_chr2_-_70049195_70051305_70049195_70050252_70051202_70051305	-1	RI	RI-inclusive
PCNX2_chr1_-_232984135_232986540_232984135_232984477_232986091_232986540	-1	RI	RI-inclusive
PFDN5_chr12_+_53296429_53297924_53296429_53296551_53297849_53297924	-3	RI	RI-inclusive
PML_chr15_+_74034477_74036394_74034477_74034530_74035171_74036394	-2	RI	RI-inclusive
PRPF39_chr14_+_45096423_45096758_45096423_45096492_45096595_45096758	-1	RI	RI-inclusive
PSMC3IP_chr17_-_42573477_42574210_42573477_42573623_42574195_42574210	-1	RI	RI-inclusive
PSRC1_chr1_-_109282679_109283122_109282679_109282789_109283073_109283122	-1	RI	RI-inclusive
RBM39_chr20_-_35738967_35740887_35738967_35739017_35740823_35740887	-3	RI	RI-inclusive
SEPTIN1_chr16_-_30381126_30381473_30381126_30381244_30381338_30381473	-1	RI	RI-inclusive
SHANK3_chr22_+_50697998_50698803_50697998_50698342_50698689_50698803	-1	RI	RI-inclusive
SLC5A6_chr2_-_27202812_27203345_27202812_27202880_27203232_27203345	-1	RI	RI-inclusive
SPATA20_chr17_+_50549984_50550312_50549984_50550115_50550207_50550312	-1	RI	RI-inclusive
SRSF4_chr1_-_29159373_29160517_29159373_29159486_29160374_29160517	-1	RI	RI-inclusive
SUGP2_chr19_-_18994365_18995280_18994365_18994486_18995143_18995280	-3	RI	RI-inclusive
TDRD10_chr1_+_154547408_154548147_154547408_154547479_154547677_154548147	-2	RI	RI-inclusive
TFR2_chr7_-_100627263_100627661_100627263_100627491_100627576_100627661	-2	RI	RI-inclusive
THUMPD3-AS1_chr3_-_9390289_9391826_9390289_9390497_9391678_9391826	-2	RI	RI-inclusive
TMEM147_chr19_+_35546671_35547240_35546671_35546808_35547118_35547240	-1	RI	RI-inclusive
TMEM234_chr1_-_32215135_32215795_32215135_32215216_32215672_32215795	-2	RI	RI-inclusive
TMEM91_chr19_+_41382771_41384083_41382771_41382921_41383885_41384083	-1	RI	RI-inclusive
TONSL_chr8_-_144432284_144433759_144432284_144432460_144433587_144433759	-2	RI	RI-inclusive
TROAP_chr12_+_49330144_49330943_49330144_49330573_49330660_49330943	-1	RI	RI-inclusive
TUBGCP6_chr22_-_50217917_50218402_50217917_50218117_50218188_50218402	-1	RI	RI-inclusive
VPS52_chr6_-_33264373_33264900_33264373_33264497_33264781_33264900	-3	RI	RI-inclusive
VWA5A_chr11_+_124115449_124116680_124115449_124115482_124116565_124116680	-2	RI	RI-inclusive
WBP1_chr2_+_74459437_74459745_74459437_74459552_74459642_74459745	-1	RI	RI-inclusive
ZC3H11A_chr1_+_203801574_203803016_203801574_203801628_203802956_203803016	-1	RI	RI-inclusive
ZGPAT_chr20_+_63733586_63734824_63733586_63733739_63734704_63734824	-3	RI	RI-inclusive
ZNF503-AS1_chr10_+_75358509_75359049_75358509_75358707_75358938_75359049	-1	RI	RI-inclusive
ZSWIM8_chr10_+_73794146_73794639_73794146_73794330_73794540_73794639	-1	RI	RI-inclusive
ZSWIM8_chr10_+_73794146_73794639_73794146_73794330_73794555_73794639	-3	RI	RI-inclusive
AC087632.2_chr15_-_64342542_64342685_64365985_64366075_64300318_64300723_64373697_64373769	-1	MXE	MXE-inclusive
AHSA2P_chr2_+_61185838_61185865_61185979_61186081_61185501_61185618_61186445_61186497	-2	MXE	MXE-inclusive
AL157935.3_chr9_-_127887483_127887591_127890636_127891043_127885185_127886788_127894511_127894691	-2	MXE	MXE-inclusive
AMT_chr3_-_49420210_49420342_49421491_49421572_49419709_49419788_49422103_49422271	-2	MXE	MXE-inclusive
ANO10_chr3_-_43576691_43577261_43580352_43580472_43574808_43574864_43598531_43598666	-1	MXE	MXE-inclusive
B4GALT2_chr1_+_43985277_43985400_43985516_43985621_43984864_43985055_43990297_43991168	-1	MXE	MXE-inclusive
C11orf49_chr11_+_46991542_46991647_47023338_47023394_46987207_46987310_47052387_47052518	-1	MXE	MXE-inclusive
CD44_chr11_+_35198120_35198246_35208104_35208206_35189834_35190065_35211245_35211449	-1	MXE	MXE-inclusive
COA8_chr14_+_103579370_103579491_103581568_103581656_103574106_103574170_103587273_103587364	-1	MXE	MXE-inclusive
DMKN_chr19_-_35506125_35506185_35508204_35508240_35505938_35505986_35510183_35510252	-1	MXE	MXE-inclusive
DOCK9_chr13_-_98845328_98845372_98845923_98846060_98837493_98837609_98848591_98848639	-5	MXE	MXE-inclusive
EML2_chr19_-_45624718_45624818_45626704_45626839_45621482_45621637_45629950_45630046	-2	MXE	MXE-inclusive
EPB41_chr1_+_29064981_29065158_29097806_29097935_29053103_29053312_29109335_29109437	-1	MXE	MXE-inclusive
ERBIN_chr5_+_66068876_66069020_66072168_66072291_66053405_66054951_66075023_66075230	-3	MXE	MXE-inclusive
GIT2_chr12_-_109947255_109947504_109951166_109951316_109939164_109939247_109953091_109953234	-1	MXE	MXE-inclusive
GIT2_chr12_-_109947255_109947504_109951211_109951316_109939164_109939247_109953091_109953234	-1	MXE	MXE-inclusive
GMDS-DT_chr6_+_2269697_2269799_2397543_2397626_2263600_2263684_2398576_2398778	-1	MXE	MXE-inclusive
GSS_chr20_-_34942487_34942627_34942930_34943006_34941712_34941829_34945952_34946098	-1	MXE	MXE-inclusive
HARS1_chr5_-_140683545_140683664_140687745_140687933_140683099_140683219_140690854_140690944	-1	MXE	MXE-inclusive
HCLS1_chr3_-_121637145_121637256_121642926_121642981_121636433_121636489_121644817_121644928	-2	MXE	MXE-inclusive
LINC02018_chr3_+_75446467_75446535_75451209_75451402_75443507_75443646_75452531_75452651	-1	MXE	MXE-inclusive
MTA1_chr14_+_105445417_105445511_105449358_105449409_105438671_105438739_105450057_105450184	-1	MXE	MXE-inclusive
MTFR1L_chr1_+_25823237_25823323_25823345_25823439_25823018_25823128_25823643_25823748	-1	MXE	MXE-inclusive
P2RX7_chr12_+_121160901_121160974_121162423_121162520_121156078_121156147_121165356_121165437	-1	MXE	MXE-inclusive
PCBP1-AS1_chr2_-_70055713_70055910_70077300_70077381_70051202_70051305_70083506_70083687	-3	MXE	MXE-inclusive
PHF1_chr6_+_33414965_33415144_33415260_33415329_33414724_33414829_33415589_33415670	-1	MXE	MXE-inclusive
SCAMP2_chr15_-_74848599_74848645_74850513_74850673_74845472_74845593_74851352_74851481	-1	MXE	MXE-inclusive
SERPINE2_chr2_-_223998114_223998342_224001641_224001922_223991802_223992000_224039098_224039286	-1	MXE	MXE-inclusive
SGIP1_chr1_+_66694438_66694504_66695433_66695493_66690189_66690316_66719293_66719405	-2	MXE	MXE-inclusive
SLC39A11_chr17_-_72849633_72849804_72947730_72947875_72736649_72736719_72992890_72992933	-1	MXE	MXE-inclusive
SLMAP_chr3_+_57865241_57865292_57871635_57871698_57864806_57864857_57890040_57890100	-2	MXE	MXE-inclusive
ST3GAL4_chr11_+_126407573_126407634_126408098_126408194_126407251_126407349_126408306_126408496	-1	MXE	MXE-inclusive
TBC1D22A_chr22_+_46974289_46974399_46997633_46997709_46912073_46912188_47037070_47037198	-1	MXE	MXE-inclusive
TESK2_chr1_-_45345876_45345994_45346692_45346779_45343882_45345558_45346978_45347062	-1	MXE	MXE-inclusive
TEX41_chr2_+_144940857_144940945_145117555_145117653_144768097_144768280_145171997_145172131	-1	MXE	MXE-inclusive
TEX41_chr2_+_145117555_145117653_145164172_145164312_145023227_145023273_145171997_145172131	-1	MXE	MXE-inclusive
ABCB8_chr7_+_151032843_151033061_151028449_151028610_151034504_151034504	-5	SE	SE-inclusive
ABCC5_chr3_-_183985303_183985455_183983752_183984894_183987769_183987769	-2	SE	SE-inclusive
ABHD12_chr20_-_25319051_25319155_25309445_25309575_25320198_25320198	-1	SE	SE-inclusive
ABHD14A-ACY1_chr3_+_51980392_51980628_51975125_51975204_51984046_51984046	-2	SE	SE-inclusive
ABI3BP_chr3_-_100829580_100829664_100828392_100828452_100832263_100832263	-2	SE	SE-inclusive
AC007405.4_chr2_+_170777146_170777177_170771026_170771187_170777376_170777376	-1	SE	SE-inclusive
AC008083.3_chr12_+_47249325_47249428_47249135_47249231_47257461_47257461	-3	SE	SE-inclusive
AC011511.4_chr19_-_10316017_10316097_10315704_10315759_10316234_10316234	-3	SE	SE-inclusive
AC016727.1_chr2_+_61480299_61480583_61471355_61471379_61482626_61482626	-2	SE	SE-inclusive
AC016727.1_chr2_+_61480324_61480583_61471187_61471379_61482626_61482626	-3	SE	SE-inclusive
AC025048.2_chr17_-_60128535_60128659_60126534_60126865_60132435_60132435	-1	SE	SE-inclusive
AC025048.2_chr17_-_60128540_60128659_60126532_60126865_60132435_60132435	-1	SE	SE-inclusive
AC046134.2_chr3_+_139459930_139459985_139423015_139423114_139561652_139561652	-1	SE	SE-inclusive
AC055854.1_chr8_+_22745569_22745701_22744593_22744741_22747525_22747525	-2	SE	SE-inclusive
AC068888.1_chr12_-_53043097_53043147_53038984_53040263_53045064_53045064	-1	SE	SE-inclusive
AC078845.1_chr7_+_136117070_136117188_136092924_136093036_136242149_136242149	-1	SE	SE-inclusive
AC091564.3_chr11_-_6608836_6608978_6608666_6608725_6609907_6609907	-1	SE	SE-inclusive
AC092490.1_chr12_+_8789999_8790263_8788273_8788786_8794304_8794304	-2	SE	SE-inclusive
AC092683.1_chr2_-_97423801_97423918_97423176_97423272_97425877_97425877	-1	SE	SE-inclusive
AC104389.5_chr11_-_5665655_5665682_5645684_5645863_5678203_5678203	-1	SE	SE-inclusive
AC105036.3_chr15_-_75570229_75570346_75527178_75527261_75598278_75598278	-1	SE	SE-inclusive
AC107294.2_chr3_+_184727399_184727580_184715693_184716174_184737551_184737551	-1	SE	SE-inclusive
AC107294.2_chr3_+_184728833_184728905_184727399_184727580_184734034_184734034	-1	SE	SE-inclusive
AC110285.1_chr17_-_81381876_81381940_81380484_81380584_81384945_81384945	-1	SE	SE-inclusive
AC124242.1_chr8_+_18087024_18087137_18086882_18086936_18095825_18095825	-2	SE	SE-inclusive
ADAMTS17_chr15_-_100341038_100341409_100330888_100331054_100341820_100341820	-1	SE	SE-inclusive
ADD1_chr4_+_2873014_2873135_2844400_2844834_2875895_2875895	-1	SE	SE-inclusive
ADGRG1_chr16_+_57641586_57641708_57628604_57628802_57650252_57650252	-1	SE	SE-inclusive
ADGRG1_chr16_+_57647966_57648000_57646941_57647012_57650252_57650252	-1	SE	SE-inclusive
AFMID_chr17_+_78205945_78206050_78190969_78191060_78206910_78206910	-1	SE	SE-inclusive
AGAP3_chr7_+_151120519_151120567_151119986_151120145_151123793_151123793	-1	SE	SE-inclusive
AGAP3_chr7_+_151120519_151120745_151119986_151120145_151123793_151123793	-2	SE	SE-inclusive
AGAP6_chr10_+_49988120_49988215_49987164_49987234_49988750_49988750	-2	SE	SE-inclusive
AGBL2_chr11_-_47705863_47705917_47704542_47704728_47710376_47710376	-1	SE	SE-inclusive
AGO3_chr1_+_36005718_36005858_36004340_36004475_36008689_36008689	-2	SE	SE-inclusive
AKAP11_chr13_+_42313046_42313130_42308453_42308609_42313893_42313893	-2	SE	SE-inclusive
AKAP3_chr12_-_4645054_4645192_4641898_4642004_4648744_4648744	-1	SE	SE-inclusive
AKAP8L_chr19_-_15398629_15398766_15397713_15397855_15399301_15399301	-2	SE	SE-inclusive
AL121985.1_chr1_+_160684954_160685101_160683598_160683785_160698954_160698954	-1	SE	SE-inclusive
AL135818.1_chr14_+_91247489_91247659_91244354_91244499_91250764_91250764	-3	SE	SE-inclusive
AL162231.2_chr9_+_34678095_34678268_34665606_34665767_34680905_34680905	-2	SE	SE-inclusive
AL355987.4_chr9_+_136809254_136809429_136807739_136808326_136809687_136809687	-2	SE	SE-inclusive
AL359704.3_chr1_-_226541136_226541255_226538304_226538699_226542638_226542638	-1	SE	SE-inclusive
ALDH3A2_chr17_+_19673150_19673275_19671720_19671956_19675557_19675557	-1	SE	SE-inclusive
ALDOC_chr17_-_28575964_28576017_28575420_28575544_28576800_28576800	-1	SE	SE-inclusive
AMZ1_chr7_+_2709074_2709244_2708587_2708716_2709639_2709639	-1	SE	SE-inclusive
ANKAR_chr2_+_189694980_189695161_189689526_189689964_189696149_189696149	-1	SE	SE-inclusive
ANKAR_chr2_+_189705022_189705224_189696149_189696369_189706937_189706937	-1	SE	SE-inclusive
ANKMY1_chr2_-_240509347_240509455_240507559_240507691_240511860_240511860	-2	SE	SE-inclusive
ANLN_chr7_+_36417079_36417190_36415757_36415884_36419243_36419243	-1	SE	SE-inclusive
AP000873.2_chr11_-_83192123_83192197_83191062_83191168_83192427_83192427	-1	SE	SE-inclusive
AP2B1_chr17_+_35670856_35670898_35657598_35657791_35671753_35671753	-1	SE	SE-inclusive
APOC1_chr19_+_44914671_44914733_44914246_44914489_44914871_44914871	-2	SE	SE-inclusive
APOL3_chr22_-_36156843_36157006_36154448_36154628_36160668_36160668	-1	SE	SE-inclusive
ARHGAP9_chr12_-_57473602_57473691_57472265_57472688_57474041_57474041	-1	SE	SE-inclusive
ARHGEF10L_chr1_+_17634547_17634562_17632320_17632466_17634834_17634834	-4	SE	SE-inclusive
ARHGEF3_chr3_-_57076745_57076892_57035087_57035176_57079225_57079225	-1	SE	SE-inclusive
ARL13B_chr3_+_93995877_93995944_93980213_93980482_94035330_94035330	-4	SE	SE-inclusive
ARL13B_chr3_+_93996547_93996684_93995873_93995944_94003658_94003658	-1	SE	SE-inclusive
ARL16_chr17_-_81682442_81682675_81682033_81682149_81683012_81683012	-3	SE	SE-inclusive
ARMC10_chr7_+_103092476_103092653_103086868_103086937_103098298_103098298	-1	SE	SE-inclusive
ARMCX4_chrX_+_101445997_101446044_101418909_101419000_101486022_101486022	-2	SE	SE-inclusive
ARMH1_chr1_+_44698062_44698229_44689675_44689874_44700922_44700922	-2	SE	SE-inclusive
ARPC2_chr2_+_218238663_218238850_218228737_218228850_218245419_218245419	-1	SE	SE-inclusive
ASNSP1_chr8_-_46595686_46595780_46595114_46595241_46596041_46596041	-1	SE	SE-inclusive
ATG16L1_chr2_+_233273720_233273777_233272965_233273052_233274675_233274675	-1	SE	SE-inclusive
ATG9A_chr2_-_219228433_219228482_219227921_219228053_219229534_219229534	-1	SE	SE-inclusive
ATP11A_chr13_+_112880545_112880649_112875808_112875941_112881812_112881812	-1	SE	SE-inclusive
ATP13A3_chr3_-_194412198_194412288_194402676_194406116_194413758_194413758	-2	SE	SE-inclusive
ATXN3_chr14_-_92093745_92093831_92088729_92088817_92096673_92096673	-2	SE	SE-inclusive
AUP1_chr2_-_74528750_74528935_74527939_74528006_74529361_74529361	-1	SE	SE-inclusive
AXDND1_chr1_+_179366403_179366606_179365719_179366000_179368799_179368799	-2	SE	SE-inclusive
AZIN2_chr1_+_33083953_33084127_33081147_33081508_33096706_33096706	-3	SE	SE-inclusive
B4GALT1-AS1_chr9_+_33178895_33178957_33177419_33177469_33179324_33179324	-1	SE	SE-inclusive
BAALC-AS1_chr8_-_103234279_103234372_103165928_103166296_103285837_103285837	-1	SE	SE-inclusive
BCAP29_chr7_+_107616260_107616389_107613653_107613732_107621629_107621629	-2	SE	SE-inclusive
BCAS3_chr17_+_61356848_61356986_61354361_61354502_61368326_61368326	-2	SE	SE-inclusive
BTN2A3P_chr6_+_26427870_26428107_26426241_26426523_26428642_26428642	-2	SE	SE-inclusive
BX890604.2_chrX_-_3818656_3818703_3818441_3818500_3822072_3822072	-3	SE	SE-inclusive
BX890604.2_chrX_-_3818656_3818703_3818441_3818500_3822373_3822373	-1	SE	SE-inclusive
BX890604.2_chrX_-_3822373_3822580_3818656_3818703_3828505_3828505	-1	SE	SE-inclusive
C1orf159_chr1_-_1090875_1090983_1090352_1090428_1091277_1091277	-1	SE	SE-inclusive
C1QTNF1_chr17_+_79034316_79034533_79024170_79024494_79043954_79043954	-5	SE	SE-inclusive
C7orf26_chr7_+_6602663_6602752_6602100_6602140_6607536_6607536	-2	SE	SE-inclusive
CACNA1D_chr3_+_53769972_53770017_53761997_53762081_53770423_53770423	-1	SE	SE-inclusive
CANT1_chr17_-_79000099_79000270_78997392_78997963_79005371_79005371	-2	SE	SE-inclusive
CAPN3_chr15_+_42405925_42405943_42404732_42404955_42408210_42408210	-3	SE	SE-inclusive
CAPN3_chr15_+_42405925_42405943_42404732_42404955_42409302_42409302	-2	SE	SE-inclusive
CARD11_chr7_-_2980519_2980580_2958499_2958631_3043666_3043666	-1	SE	SE-inclusive
CARD19_chr9_+_93111878_93111938_93110567_93110721_93112217_93112217	-3	SE	SE-inclusive
CARHSP1_chr16_-_8868048_8868160_8859170_8859335_8868531_8868531	-1	SE	SE-inclusive
CASC15_chr6_+_22173997_22174062_22146565_22147070_22191566_22191566	-2	SE	SE-inclusive
CATIP_chr2_+_218362734_218362902_218360572_218360659_218364627_218364627	-1	SE	SE-inclusive
CATSPERE_chr1_+_244490446_244490471_244479716_244479784_244499001_244499001	-1	SE	SE-inclusive
CCDC130_chr19_+_13761490_13761568_13759075_13759272_13762298_13762298	-3	SE	SE-inclusive
CCDC150_chr2_+_196677114_196677192_196676553_196676731_196677292_196677292	-1	SE	SE-inclusive
CCDC18-AS1_chr1_-_93269682_93269758_93264637_93264772_93273473_93273473	-2	SE	SE-inclusive
CCDC191_chr3_-_114053596_114053635_114046590_114046732_114056376_114056376	-2	SE	SE-inclusive
CCDC61_chr19_+_45996244_45996401_45995470_45995504_46003007_46003007	-1	SE	SE-inclusive
CCDC81_chr11_+_86407613_86407701_86400677_86400801_86409260_86409260	-1	SE	SE-inclusive
CCDC90B_chr11_-_83278725_83278829_83274442_83274740_83280140_83280140	-1	SE	SE-inclusive
CCDC91_chr12_+_28198942_28199056_28190465_28190641_28255580_28255580	-2	SE	SE-inclusive
CCDC92_chr12_-_123944668_123944740_123944271_123944364_123945703_123945703	-1	SE	SE-inclusive
CCN6_chr6_+_112066968_112067032_112064754_112064997_112068204_112068204	-1	SE	SE-inclusive
CCND3_chr6_-_41940369_41940585_41936854_41937394_42048500_42048500	-5	SE	SE-inclusive
CCNF_chr16_+_2432960_2433067_2431129_2431284_2435805_2435805	-1	SE	SE-inclusive
CD22_chr19_+_35331905_35332074_35329186_35329230_35332552_35332552	-2	SE	SE-inclusive
CD22_chr19_+_35331926_35332074_35329175_35329230_35332552_35332552	-2	SE	SE-inclusive
CD44_chr11_+_35198147_35198246_35190009_35190065_35201081_35201081	-1	SE	SE-inclusive
CD99L2_chrX_-_150816278_150816455_150816006_150816078_150828305_150828305	-2	SE	SE-inclusive
CDC14B_chr9_-_96509672_96509789_96500107_96503789_96522505_96522505	-2	SE	SE-inclusive
CDK4_chr12_-_57751499_57751659_57750655_57750765_57752174_57752174	-1	SE	SE-inclusive
CEP135_chr4_+_55974745_55974969_55971269_55971408_55980142_55980142	-1	SE	SE-inclusive
CEP295_chr11_+_93702775_93702919_93702459_93702637_93706744_93706744	-2	SE	SE-inclusive
CEP57L1_chr6_+_109140420_109140675_109106034_109106090_109145218_109145218	-1	SE	SE-inclusive
CES4A_chr16_+_67006744_67006817_67005239_67005393_67008973_67008973	-3	SE	SE-inclusive
CFAP69_chr7_+_90309262_90309367_90307767_90307854_90310067_90310067	-1	SE	SE-inclusive
CHFR_chr12_-_132869618_132869798_132861466_132861634_132870723_132870723	-1	SE	SE-inclusive
CHFR_chr12_-_132869618_132869834_132861466_132861634_132870723_132870723	-1	SE	SE-inclusive
CITED1_chrX_-_72305301_72305422_72302809_72302934_72305824_72305824	-1	SE	SE-inclusive
CITED1_chrX_-_72305301_72305422_72302809_72302934_72306476_72306476	-1	SE	SE-inclusive
CLASP1_chr2_-_121445448_121445496_121430072_121430177_121447336_121447336	-2	SE	SE-inclusive
CLCN6_chr1_+_11828457_11828624_11828105_11828219_11829195_11829195	-3	SE	SE-inclusive
CLDN14_chr21_-_36510362_36510500_36460620_36461776_36576410_36576410	-2	SE	SE-inclusive
CLK2_chr1_-_155268707_155268795_155268292_155268359_155269487_155269487	-2	SE	SE-inclusive
CNOT2_chr12_+_70294070_70294294_70278131_70278274_70301704_70301704	-1	SE	SE-inclusive
COA8_chr14_+_103579370_103579491_103574106_103574170_103581568_103581568	-1	SE	SE-inclusive
COBLL1_chr2_-_164779654_164779785_164743686_164743875_164841155_164841155	-2	SE	SE-inclusive
COL13A1_chr10_+_69872183_69872210_69867797_69867805_69887455_69887455	-1	SE	SE-inclusive
COL1A1_chr17_-_50189376_50189538_50186639_50186922_50190326_50190326	-1	SE	SE-inclusive
COQ8B_chr19_-_40705095_40705181_40703368_40703622_40710058_40710058	-1	SE	SE-inclusive
CPNE1_chr20_-_35658929_35659014_35632794_35632923_35664801_35664801	-1	SE	SE-inclusive
CRAMP1_chr16_+_1666072_1666177_1665056_1665138_1666421_1666421	-1	SE	SE-inclusive
CREM_chr10_+_35188199_35188388_35179133_35179276_35201450_35201450	-2	SE	SE-inclusive
CSAD_chr12_-_53171176_53171441_53170422_53170502_53171881_53171881	-2	SE	SE-inclusive
CSPP1_chr8_+_67091802_67091883_67086006_67086110_67093542_67093542	-1	SE	SE-inclusive
CTBP2_chr10_-_125133511_125133612_125003337_125003492_125160318_125160318	-1	SE	SE-inclusive
CTNND1_chr11_+_57791384_57791673_57761796_57762046_57794009_57794009	-6	SE	SE-inclusive
CTNND1_chr11_+_57791491_57791673_57761800_57762046_57794009_57794009	-5	SE	SE-inclusive
CTNND1_chr11_+_57791493_57791673_57761796_57762046_57794009_57794009	-6	SE	SE-inclusive
CYTOR_chr2_+_87472739_87472885_87470149_87470304_87521206_87521206	-2	SE	SE-inclusive
CYTOR_chr2_+_87585170_87585272_87583257_87583346_87606592_87606592	-2	SE	SE-inclusive
DAB2_chr5_-_39417188_39417284_39394229_39394421_39418180_39418180	-2	SE	SE-inclusive
DARS-AS1_chr2_+_136003244_136003367_136000412_136000479_136007195_136007195	-1	SE	SE-inclusive
DBN1_chr5_-_177472118_177472397_177468843_177468899_177472775_177472775	-1	SE	SE-inclusive
DCAF8_chr1_-_160261284_160261358_160243959_160244034_160262275_160262275	-1	SE	SE-inclusive
DCTD_chr4_-_182916672_182916857_182916418_182916539_182917310_182917310	-1	SE	SE-inclusive
DDR1_chr6_+_30884057_30884145_30883263_30883326_30884537_30884537	-1	SE	SE-inclusive
DEDD_chr1_-_161131005_161131182_161130814_161130847_161132105_161132105	-1	SE	SE-inclusive
DENND10_chr10_+_119104763_119105006_119104116_119104197_119107947_119107947	-1	SE	SE-inclusive
DENND10_chr10_+_119105310_119105495_119104763_119105006_119107967_119107967	-5	SE	SE-inclusive
DENND1B_chr1_-_197735585_197735796_197715030_197715074_197772867_197772867	-2	SE	SE-inclusive
DMKN_chr19_-_35497646_35497681_35497219_35497538_35498597_35498597	-2	SE	SE-inclusive
DMKN_chr19_-_35500377_35500419_35499928_35500029_35500532_35500532	-1	SE	SE-inclusive
DMKN_chr19_-_35508204_35508240_35505938_35505986_35509910_35509910	-2	SE	SE-inclusive
DNAH14_chr1_+_225147103_225147249_225145325_225145379_225152004_225152004	-1	SE	SE-inclusive
DNM2_chr19_+_10796060_10796199_10795371_10795439_10797379_10797379	-2	SE	SE-inclusive
DPP9_chr19_-_4716052_4716152_4715528_4715726_4719850_4719850	-1	SE	SE-inclusive
DPY19L2_chr12_-_63590998_63591127_63583811_63583836_63594086_63594086	-1	SE	SE-inclusive
DSCR8_chr21_+_38154432_38154529_38122311_38122668_38156303_38156303	-2	SE	SE-inclusive
DSTYK_chr1_-_205148204_205148339_205142504_205147745_205150679_205150679	-2	SE	SE-inclusive
DUXAP8_chr22_+_15788584_15788699_15787171_15787282_15788819_15788819	-1	SE	SE-inclusive
DYM_chr18_-_49114507_49114615_49097184_49097498_49118743_49118743	-1	SE	SE-inclusive
EBF3_chr10_-_129840843_129841032_129840244_129840334_129842115_129842115	-2	SE	SE-inclusive
EBPL_chr13_-_49669776_49669846_49663056_49663195_49691253_49691253	-2	SE	SE-inclusive
ECHDC2_chr1_-_52897436_52897484_52895909_52896597_52899173_52899173	-1	SE	SE-inclusive
ECPAS_chr9_-_111472896_111473000_111451424_111451555_111483984_111483984	-1	SE	SE-inclusive
EDEM1_chr3_+_5210174_5210248_5208092_5208263_5211119_5211119	-1	SE	SE-inclusive
EDEM2_chr20_-_35134737_35134949_35126250_35126375_35142372_35142372	-1	SE	SE-inclusive
EEF1AKNMT_chr1_+_171781987_171782120_171781663_171781795_171783739_171783739	-1	SE	SE-inclusive
EEF1D_chr8_-_143592714_143592942_143586728_143586852_143593874_143593874	-2	SE	SE-inclusive
EFHB_chr3_-_19933229_19933465_19920504_19920567_19936140_19936140	-1	SE	SE-inclusive
EGLN3_chr14_-_34126252_34126311_34092316_34092402_34127028_34127028	-1	SE	SE-inclusive
EIF4A2_chr3_+_186788309_186788416_186787802_186787882_186789124_186789124	-3	SE	SE-inclusive
ENAH_chr1_-_225517195_225517990_225514595_225514900_225519197_225519197	-3	SE	SE-inclusive
EP400P1_chr12_+_132090848_132090943_132084282_132084399_132103996_132103996	-1	SE	SE-inclusive
EPB41L1_chr20_+_36209487_36209898_36197858_36198041_36212271_36212271	-2	SE	SE-inclusive
EPB41L3_chr18_-_5398020_5398143_5397057_5397426_5400968_5400968	-1	SE	SE-inclusive
ERBIN_chr5_+_66068876_66069020_66053405_66054951_66075023_66075023	-1	SE	SE-inclusive
ERI2_chr16_-_20805714_20805945_20803602_20803670_20806407_20806407	-1	SE	SE-inclusive
ERVK13-1_chr16_-_2671023_2671231_2669410_2669561_2671344_2671344	-1	SE	SE-inclusive
ETHE1_chr19_-_43526200_43526349_43511436_43511566_43526514_43526514	-1	SE	SE-inclusive
EWSAT1_chr15_+_69091691_69092367_69090914_69091114_69094700_69094700	-1	SE	SE-inclusive
EXD3_chr9_-_137354566_137354773_137354338_137354377_137356267_137356267	-1	SE	SE-inclusive
EXOG_chr3_+_38500089_38500164_38499680_38499747_38501354_38501354	-1	SE	SE-inclusive
FAM106A_chr17_-_18528572_18528747_18519481_18519674_18532505_18532505	-1	SE	SE-inclusive
FAM200B_chr4_+_15684849_15684959_15681756_15681901_15686235_15686235	-1	SE	SE-inclusive
FAM222A-AS1_chr12_-_109742104_109742165_109735590_109735821_109773296_109773296	-1	SE	SE-inclusive
FAM66C_chr12_+_8193519_8193655_8188484_8188535_8194202_8194202	-1	SE	SE-inclusive
FAM86FP_chr12_-_8235252_8235518_8234341_8234425_8235600_8235600	-1	SE	SE-inclusive
FASTKD3_chr5_-_7866645_7868196_7865897_7865983_7868978_7868978	-1	SE	SE-inclusive
FBXL12_chr19_-_9813230_9813274_9810266_9811717_9814137_9814137	-1	SE	SE-inclusive
FGFR3_chr4_+_1802913_1803064_1801834_1802025_1803691_1803691	-1	SE	SE-inclusive
FLOT1_chr6_-_30741661_30741704_30741189_30741333_30742146_30742146	-1	SE	SE-inclusive
FOXN2_chr2_+_48328560_48328702_48314681_48314814_48346200_48346200	-1	SE	SE-inclusive
FOXP3_chrX_-_49257663_49257768_49257426_49257565_49258295_49258295	-2	SE	SE-inclusive
FRG1CP_chr20_-_28583869_28583946_28583024_28583110_28586298_28586298	-1	SE	SE-inclusive
GAPLINC_chr18_+_3473953_3474142_3467126_3467296_3478755_3478755	-1	SE	SE-inclusive
GAPVD1_chr9_+_125268935_125268984_125261809_125261959_125295457_125295457	-1	SE	SE-inclusive
GCH1_chr14_-_54843781_54843869_54842015_54843054_54845767_54845767	-1	SE	SE-inclusive
GEMIN7_chr19_+_45079906_45080029_45079257_45079279_45090106_45090106	-1	SE	SE-inclusive
GGA1_chr22_+_37613032_37613191_37609039_37609356_37614189_37614189	-2	SE	SE-inclusive
GGA1_chr22_+_37613118_37613191_37609065_37609356_37614189_37614189	-1	SE	SE-inclusive
GGCX_chr2_-_85560814_85560985_85558724_85559075_85561385_85561385	-1	SE	SE-inclusive
GIT2_chr12_-_109951211_109951316_109947255_109947504_109953091_109953091	-1	SE	SE-inclusive
GOLGA6L9_chr15_+_82432571_82432631_82431829_82431949_82432816_82432816	-2	SE	SE-inclusive
GORASP1_chr3_-_39101509_39101570_39101015_39101102_39102692_39102692	-3	SE	SE-inclusive
GPBP1_chr5_+_57237112_57237172_57235965_57236032_57246299_57246299	-1	SE	SE-inclusive
GPR161_chr1_-_168133875_168133921_168104476_168104894_168134905_168134905	-1	SE	SE-inclusive
GPR173_chrX_+_53070987_53071110_53049282_53049484_53076524_53076524	-3	SE	SE-inclusive
GPX8_chr5_+_55161051_55161255_55160329_55160396_55164054_55164054	-1	SE	SE-inclusive
GUSBP1_chr5_+_21471461_21471646_21461782_21461866_21473356_21473356	-2	SE	SE-inclusive
HACL1_chr3_-_15586524_15586602_15582876_15582989_15591599_15591599	-3	SE	SE-inclusive
HES2_chr1_-_6419240_6419340_6413049_6413282_6419606_6419606	-1	SE	SE-inclusive
HIGD1B_chr17_+_44849105_44849388_44848210_44848252_44850331_44850331	-4	SE	SE-inclusive
HM13_chr20_+_31568077_31568224_31561633_31561736_31569119_31569119	-2	SE	SE-inclusive
HMG20B_chr19_+_3575501_3575660_3574369_3574586_3576552_3576552	-3	SE	SE-inclusive
HMGN1_chr21_-_39345829_39345958_39345145_39345274_39347378_39347378	-1	SE	SE-inclusive
HMGN1_chr21_-_39345829_39347292_39345145_39345274_39347378_39347378	-1	SE	SE-inclusive
HMMR_chr5_+_163467700_163467748_163464722_163464802_163469640_163469640	-1	SE	SE-inclusive
HNRNPH1_chr5_-_179619268_179619407_179618144_179618323_179620891_179620891	-2	SE	SE-inclusive
HOXA3_chr7_-_27126885_27127070_27122558_27122642_27140082_27140082	-2	SE	SE-inclusive
HPCAL4_chr1_-_39691064_39691170_39684441_39684611_39691305_39691305	-2	SE	SE-inclusive
HR_chr8_-_22116874_22117039_22116299_22116428_22118949_22118949	-1	SE	SE-inclusive
HSF1_chr8_+_144293461_144293580_144292482_144292619_144308905_144308905	-2	SE	SE-inclusive
HTR2B_chr2_-_231123412_231124130_231113728_231113929_231124971_231124971	-1	SE	SE-inclusive
HULC_chr6_+_8547116_8547214_8437939_8438031_8558584_8558584	-1	SE	SE-inclusive
HUWE1_chrX_-_53625785_53626034_53625156_53625258_53627409_53627409	-2	SE	SE-inclusive
ICE2_chr15_-_60478567_60478650_60476062_60476167_60479002_60479002	-1	SE	SE-inclusive
IFI44L_chr1_+_78628950_78628999_78620381_78620571_78635336_78635336	-1	SE	SE-inclusive
IKZF1_chr7_+_50376532_50376793_50327378_50327757_50382539_50382539	-1	SE	SE-inclusive
IKZF3_chr17_-_39777884_39778010_39777650_39777767_39788257_39788257	-1	SE	SE-inclusive
IL15RA_chr10_-_5968775_5968928_5966144_5966339_5977776_5977776	-2	SE	SE-inclusive
IL17RE_chr3_+_9903396_9903412_9902830_9903064_9906363_9906363	-1	SE	SE-inclusive
IL17RE_chr3_+_9904031_9904151_9902849_9903064_9906363_9906363	-1	SE	SE-inclusive
IL18BP_chr11_+_71999227_71999370_71998911_71999019_71999616_71999616	-3	SE	SE-inclusive
IL18BP_chr11_+_71999616_71999662_71998911_71999019_71999926_71999926	-1	SE	SE-inclusive
INF2_chr14_+_104715283_104715340_104714202_104714856_104718794_104718794	-5	SE	SE-inclusive
INF2_chr14_+_104717562_104717646_104714202_104714856_104718794_104718794	-1	SE	SE-inclusive
INTS6_chr13_-_51423029_51423090_51421111_51421334_51430293_51430293	-1	SE	SE-inclusive
IQCH_chr15_+_67395290_67395563_67388830_67389006_67400113_67400113	-2	SE	SE-inclusive
IRF3_chr19_-_49664442_49664673_49663342_49663514_49665630_49665630	-2	SE	SE-inclusive
ITGA9-AS1_chr3_-_37818679_37818930_37808495_37808880_37821013_37821013	-2	SE	SE-inclusive
ITGA9-AS1_chr3_-_37818809_37818930_37808494_37808880_37821013_37821013	-2	SE	SE-inclusive
JADE2_chr5_+_134576767_134576896_134573644_134573762_134578496_134578496	-1	SE	SE-inclusive
JADE2_chr5_+_134576767_134577038_134573756_134573762_134578496_134578496	-1	SE	SE-inclusive
JPX_chrX_+_73962730_73962801_73946998_73947374_73994839_73994839	-2	SE	SE-inclusive
JPX_chrX_+_73962734_73962801_73946998_73947374_73994839_73994839	-4	SE	SE-inclusive
KCNAB2_chr1_+_6085739_6085793_6085203_6085248_6086157_6086157	-2	SE	SE-inclusive
KCTD20_chr6_+_36479120_36479223_36442766_36443111_36481561_36481561	-1	SE	SE-inclusive
KDM5B_chr1_-_202766396_202766504_202764048_202764145_202766925_202766925	-1	SE	SE-inclusive
KIAA1217_chr10_+_24542692_24542770_24533069_24533237_24544980_24544980	-2	SE	SE-inclusive
KIF23_chr15_+_69446430_69446587_69446008_69446091_69446870_69446870	-2	SE	SE-inclusive
KLK8_chr19_-_50999995_51000258_50997750_50997884_51001097_51001097	-2	SE	SE-inclusive
KNTC1_chr12_+_122529990_122530192_122527248_122527351_122534663_122534663	-1	SE	SE-inclusive
KSR1_chr17_+_27601892_27601958_27601359_27601401_27603833_27603833	-1	SE	SE-inclusive
L3MBTL3_chr6_+_130049650_130049830_130049281_130049393_130051248_130051248	-1	SE	SE-inclusive
LAMP2_chrX_-_120439075_120439293_120431247_120431462_120441729_120441729	-7	SE	SE-inclusive
LCLAT1_chr2_+_30476576_30476635_30459551_30459722_30525586_30525586	-1	SE	SE-inclusive
LCN10_chr9_-_136740835_136741014_136739949_136740048_136741880_136741880	-1	SE	SE-inclusive
LEMD1_chr1_-_205384287_205384364_205381377_205381856_205420454_205420454	-1	SE	SE-inclusive
LENG8-AS1_chr19_-_54445283_54445514_54444806_54445179_54448164_54448164	-1	SE	SE-inclusive
LIMK2_chr22_+_31225719_31225819_31212238_31212424_31258290_31258290	-2	SE	SE-inclusive
LIMS2_chr2_-_127674313_127674421_127673677_127673743_127675013_127675013	-1	SE	SE-inclusive
LINC00470_chr18_-_1267496_1267548_1254596_1255214_1269669_1269669	-1	SE	SE-inclusive
LINC00511_chr17_-_72325792_72325946_72323122_72323320_72428235_72428235	-3	SE	SE-inclusive
LINC00511_chr17_-_72401303_72401421_72323164_72323320_72428235_72428235	-1	SE	SE-inclusive
LINC00882_chr3_-_107202913_107202981_107129887_107129992_107240442_107240442	-5	SE	SE-inclusive
LINC00894_chrX_+_149943650_149943762_149942183_149942329_149944017_149944017	-1	SE	SE-inclusive
LINC00921_chr16_+_3265665_3265768_3263799_3263883_3267125_3267125	-3	SE	SE-inclusive
LINC00996_chr7_+_150446699_150446889_150442548_150443160_150447075_150447075	-1	SE	SE-inclusive
LINC01145_chr1_-_145214676_145214731_145170941_145171185_145215638_145215638	-3	SE	SE-inclusive
LINC01198_chr13_-_46460989_46461170_46457839_46457913_46464674_46464674	-1	SE	SE-inclusive
LINC01366_chr5_+_170332143_170332280_170331378_170331558_170332847_170332847	-1	SE	SE-inclusive
LINC01505_chr9_+_106588827_106589013_106588376_106588464_106603755_106603755	-3	SE	SE-inclusive
LINC01563_chr17_+_21084760_21084884_21075553_21075957_21090267_21090267	-2	SE	SE-inclusive
LINC01569_chr16_-_4246988_4247061_4246007_4246860_4251321_4251321	-1	SE	SE-inclusive
LINC01704_chr1_-_158133114_158133193_158132039_158132656_158146766_158146766	-2	SE	SE-inclusive
LINC02028_chr3_-_194052359_194052442_194015550_194015635_194070821_194070821	-2	SE	SE-inclusive
LINC02392_chr12_+_90290783_90290881_90282460_90282558_90295356_90295356	-1	SE	SE-inclusive
LINC02777_chr1_-_58896997_58897090_58895844_58896009_58903567_58903567	-1	SE	SE-inclusive
LIPC_chr15_+_58430826_58431151_58410568_58410818_58431992_58431992	-2	SE	SE-inclusive
LLGL2_chr17_+_75574452_75574495_75574110_75574260_75574609_75574609	-2	SE	SE-inclusive
LPIN2_chr18_-_2977082_2977185_2960648_2960849_2982667_2982667	-1	SE	SE-inclusive
LRCH3_chr3_+_197858833_197858905_197854391_197854445_197865422_197865422	-2	SE	SE-inclusive
LRIF1_chr1_-_110951287_110952815_110949850_110950123_110963620_110963620	-2	SE	SE-inclusive
LRMP_chr12_+_25061591_25061653_25052511_25052956_25062819_25062819	-1	SE	SE-inclusive
LRRFIP2_chr3_-_37091466_37091538_37083635_37083806_37094791_37094791	-1	SE	SE-inclusive
LRRFIP2_chr3_-_37102923_37103013_37096615_37096660_37105454_37105454	-3	SE	SE-inclusive
LST1_chr6_+_31587948_31587966_31587315_31587318_31588517_31588517	-1	SE	SE-inclusive
LUCAT1_chr5_-_91311645_91312413_91310640_91311032_91313077_91313077	-2	SE	SE-inclusive
MAGI2_chr7_-_78185628_78185670_78178010_78178102_78194873_78194873	-1	SE	SE-inclusive
MAGI2-AS3_chr7_+_79458658_79458730_79455911_79456180_79458846_79458846	-1	SE	SE-inclusive
MAPK1IP1L_chr14_+_55061679_55061701_55051646_55051803_55062617_55062617	-1	SE	SE-inclusive
MARCHF8_chr10_-_45463150_45463996_45461230_45461411_45464238_45464238	-1	SE	SE-inclusive
MARK2_chr11_+_63906087_63906114_63904785_63905043_63908259_63908259	-2	SE	SE-inclusive
MAST4_chr5_+_66963718_66963787_66916982_66917018_66986443_66986443	-1	SE	SE-inclusive
MATR3_chr5_+_139283530_139283601_139276108_139276150_139307238_139307238	-1	SE	SE-inclusive
MBTD1_chr17_-_51259142_51259206_51225007_51225209_51260119_51260119	-2	SE	SE-inclusive
MCTP1_chr5_-_94923961_94924021_94912805_94912976_94940083_94940083	-2	SE	SE-inclusive
MEGF8_chr19_+_42358786_42358954_42358143_42358307_42359097_42359097	-2	SE	SE-inclusive
METTL23_chr17_+_76726969_76727178_76726850_76726879_76732977_76732977	-1	SE	SE-inclusive
METTL3_chr14_-_21500912_21501129_21499763_21499802_21503172_21503172	-2	SE	SE-inclusive
MFSD13A_chr10_+_102468286_102468332_102465980_102466087_102468752_102468752	-2	SE	SE-inclusive
MFSD6_chr2_+_190415291_190415413_190408354_190408503_190435976_190435976	-1	SE	SE-inclusive
MFSD8_chr4_-_127939852_127939997_127932984_127933093_127943751_127943751	-1	SE	SE-inclusive
MIATNB_chr22_+_26717252_26717459_26672746_26672987_26726643_26726643	-1	SE	SE-inclusive
MICOS10-NBL1_chr1_+_19600786_19600971_19597067_19597109_19655011_19655011	-1	SE	SE-inclusive
MIPOL1_chr14_+_37219552_37219691_37197912_37198104_37247102_37247102	-2	SE	SE-inclusive
MIR4435-2HG_chr2_-_111207719_111208661_111196998_111197194_111344060_111344060	-2	SE	SE-inclusive
MIR4435-2HG_chr2_-_111239801_111239996_111207813_111208661_111248147_111248147	-4	SE	SE-inclusive
MIR4435-2HG_chr2_-_111469786_111469987_111429308_111429620_111479906_111479906	-1	SE	SE-inclusive
MIR99AHG_chr21_+_16631440_16631489_16630795_16630972_16640229_16640229	-1	SE	SE-inclusive
MLLT10_chr10_+_21682224_21682257_21681331_21681376_21713771_21713771	-2	SE	SE-inclusive
MOK_chr14_-_102263545_102263616_102251443_102251995_102283477_102283477	-2	SE	SE-inclusive
MPPE1_chr18_-_11884878_11885043_11883689_11884627_11885675_11885675	-2	SE	SE-inclusive
MRNIP_chr5_-_179853196_179853276_179844151_179844227_179853377_179853377	-1	SE	SE-inclusive
MRVI1_chr11_-_10687508_10687777_10652103_10652182_10690264_10690264	-2	SE	SE-inclusive
MS4A4E_chr11_-_60213214_60213332_60213088_60213132_60214570_60214570	-2	SE	SE-inclusive
MS4A4E_chr11_-_60224964_60225093_60214570_60214614_60228593_60228593	-1	SE	SE-inclusive
MS4A7_chr11_+_60392684_60392786_60389181_60389596_60393786_60393786	-1	SE	SE-inclusive
MTMR2_chr11_-_95882373_95882496_95865625_95865676_95887611_95887611	-1	SE	SE-inclusive
MVD_chr16_-_88662711_88662907_88662114_88662167_88663010_88663010	-2	SE	SE-inclusive
MYH11_chr16_-_15708802_15708841_15703134_15704123_15714908_15714908	-3	SE	SE-inclusive
MYO15A_chr17_+_18158522_18158638_18158337_18158365_18158924_18158924	-2	SE	SE-inclusive
MYT1_chr20_+_64223290_64223359_64223110_64223173_64227414_64227414	-3	SE	SE-inclusive
N4BP2L2_chr13_-_32538617_32538684_32536426_32537027_32538777_32538777	-1	SE	SE-inclusive
NAALADL1_chr11_-_65047474_65047565_65046188_65046526_65047646_65047646	-1	SE	SE-inclusive
NADSYN1_chr11_+_71460040_71460213_71458427_71458544_71460721_71460721	-1	SE	SE-inclusive
NAGK_chr2_+_71076603_71076701_71072640_71073594_71077569_71077569	-1	SE	SE-inclusive
NARF_chr17_+_82478570_82478667_82468763_82468896_82478799_82478799	-3	SE	SE-inclusive
NAT1_chr8_+_18216876_18216994_18211284_18211342_18219410_18219410	-1	SE	SE-inclusive
NAV2_chr11_+_19884293_19884362_19879868_19880127_19892433_19892433	-1	SE	SE-inclusive
NDEL1_chr17_+_8463319_8463354_8460008_8460160_8466929_8466929	-2	SE	SE-inclusive
NDUFC2-KCTD14_chr11_-_78038663_78038758_78017174_78017270_78072997_78072997	-2	SE	SE-inclusive
NEDD4L_chr18_+_58227829_58227907_58195652_58195733_58245426_58245426	-1	SE	SE-inclusive
NEK10_chr3_-_27162460_27162601_27143444_27143474_27162700_27162700	-2	SE	SE-inclusive
NEK11_chr3_+_131027929_131028002_131026876_131027006_131029612_131029612	-1	SE	SE-inclusive
NEK11_chr3_+_131273477_131273574_131243435_131243496_131349556_131349556	-2	SE	SE-inclusive
NELFA_chr4_-_2006997_2007199_1991587_1991715_2007971_2007971	-1	SE	SE-inclusive
NEPRO_chr3_-_113011044_113011406_113008170_113008430_113013952_113013952	-1	SE	SE-inclusive
NFE2L1_chr17_+_48057031_48057121_48056385_48056598_48057343_48057343	-2	SE	SE-inclusive
NME1_chr17_+_51154224_51154444_51153664_51153724_51155650_51155650	-1	SE	SE-inclusive
NPIPB2_chr16_-_11963890_11964026_11956143_11956237_11976567_11976567	-1	SE	SE-inclusive
NRF1_chr7_+_129641724_129641822_129611746_129611824_129657345_129657345	-1	SE	SE-inclusive
NRXN2_chr11_-_64626462_64626552_64622752_64623078_64630401_64630401	-1	SE	SE-inclusive
NSRP1_chr17_+_30156539_30156662_30116819_30116863_30163066_30163066	-1	SE	SE-inclusive
NSRP1_chr17_+_30163066_30163162_30116818_30116863_30172541_30172541	-2	SE	SE-inclusive
NSUN5P2_chr7_-_72954358_72954479_72950057_72950196_72954624_72954624	-1	SE	SE-inclusive
NUDCD3_chr7_-_44413190_44413283_44404439_44404583_44425899_44425899	-1	SE	SE-inclusive
NUP50-DT_chr22_-_45152404_45152623_45133705_45134797_45163576_45163576	-1	SE	SE-inclusive
NUP62_chr19_-_49927693_49927848_49908104_49909884_49929349_49929349	-1	SE	SE-inclusive
NUTM2A-AS1_chr10_-_87330891_87330965_87326629_87326672_87336785_87336785	-1	SE	SE-inclusive
P2RY10_chrX_+_78947814_78947863_78945390_78945495_78960507_78960507	-1	SE	SE-inclusive
PABPC1L_chr20_+_44932341_44932432_44930459_44930726_44933071_44933071	-1	SE	SE-inclusive
PACRGL_chr4_+_20701725_20701884_20700459_20700787_20702140_20702140	-3	SE	SE-inclusive
PACRGL_chr4_+_20709682_20709773_20704659_20704814_20713431_20713431	-1	SE	SE-inclusive
PARVG_chr22_+_44181741_44181917_44172955_44173191_44183317_44183317	-2	SE	SE-inclusive
PBRM1_chr3_-_52554723_52554879_52550746_52550817_52558248_52558248	-1	SE	SE-inclusive
PCBD2_chr5_+_134975137_134975324_134969938_134970092_134996272_134996272	-1	SE	SE-inclusive
PCBP1-AS1_chr2_-_70077300_70077381_70051202_70051305_70083506_70083506	-2	SE	SE-inclusive
PCK2_chr14_+_24103159_24103255_24102674_24102890_24103509_24103509	-1	SE	SE-inclusive
PCM1_chr8_+_17983232_17983289_17980590_17980755_17985446_17985446	-2	SE	SE-inclusive
PDE10A_chr6_-_165576411_165576449_165543439_165543568_165661946_165661946	-1	SE	SE-inclusive
PDXDC1_chr16_+_14974886_14974973_14974736_14974804_14997752_14997752	-1	SE	SE-inclusive
PGAP2_chr11_+_3822908_3822993_3808293_3808315_3823882_3823882	-1	SE	SE-inclusive
PGAP2_chr11_+_3823612_3823740_3822908_3822993_3823882_3823882	-2	SE	SE-inclusive
PHACTR4_chr1_+_28432930_28433046_28407409_28407463_28459084_28459084	-1	SE	SE-inclusive
PHF12_chr17_-_28944502_28944569_28926990_28927063_28949667_28949667	-1	SE	SE-inclusive
PHF21A_chr11_-_46117921_46118114_46092182_46092223_46118741_46118741	-6	SE	SE-inclusive
PIK3C2A_chr11_-_17168676_17169806_17155525_17155629_17207847_17207847	-1	SE	SE-inclusive
PISD_chr22_-_31623683_31623849_31621648_31621885_31648100_31648100	-1	SE	SE-inclusive
PLA2G6_chr22_-_38125638_38125691_38123094_38123258_38126370_38126370	-1	SE	SE-inclusive
PLAGL1_chr6_-_143985134_143985174_143968906_143968978_144008089_144008089	-3	SE	SE-inclusive
PLD3_chr19_+_40365717_40365930_40365552_40365585_40366418_40366418	-2	SE	SE-inclusive
PLEKHA5_chr12_+_19291643_19291697_19287472_19287556_19314813_19314813	-2	SE	SE-inclusive
PLEKHB2_chr2_+_131132901_131132991_131126683_131126786_131146636_131146636	-1	SE	SE-inclusive
PLPPR4_chr1_+_99301723_99301897_99300908_99300966_99305684_99305684	-1	SE	SE-inclusive
PODN_chr1_+_53066811_53066867_53063369_53063559_53069800_53069800	-2	SE	SE-inclusive
POLDIP3_chr22_-_42601969_42602107_42599697_42599793_42602769_42602769	-1	SE	SE-inclusive
POLL_chr10_-_101584601_101584919_101580247_101580416_101588203_101588203	-1	SE	SE-inclusive
POLL_chr10_-_101584601_101584919_101583507_101583681_101585315_101585315	-1	SE	SE-inclusive
POLL_chr10_-_101585861_101586156_101580247_101580416_101588203_101588203	-1	SE	SE-inclusive
POLR3E_chr16_+_22298952_22299036_22297419_22297537_22305155_22305155	-2	SE	SE-inclusive
POR_chr7_+_75946771_75947244_75945321_75945392_75953988_75953988	-1	SE	SE-inclusive
POSTN_chr13_-_37569299_37569383_37564518_37564560_37569743_37569743	-3	SE	SE-inclusive
PPIEL_chr1_-_39523561_39523697_39522279_39522505_39529054_39529054	-2	SE	SE-inclusive
PPM1A_chr14_+_60277312_60277365_60277004_60277091_60282683_60282683	-1	SE	SE-inclusive
PPP1R32_chr11_+_61486343_61486403_61485798_61485911_61486947_61486947	-1	SE	SE-inclusive
PPP2R2B_chr5_-_146856498_146856583_146701044_146701142_147055664_147055664	-1	SE	SE-inclusive
PRC1_chr15_-_90969078_90969120_90966039_90967202_90969446_90969446	-3	SE	SE-inclusive
PRPF38B_chr1_+_108693589_108693642_108692326_108692867_108695701_108695701	-1	SE	SE-inclusive
PRR7_chr5_+_177453955_177454040_177446813_177446960_177454828_177454828	-1	SE	SE-inclusive
PSMC2_chr7_+_103354867_103354949_103347509_103347781_103361956_103361956	-2	SE	SE-inclusive
PTBP3_chr9_-_112275843_112276013_112268048_112268195_112297840_112297840	-2	SE	SE-inclusive
PTRHD1_chr2_-_24792383_24792584_24790204_24790581_24792766_24792766	-2	SE	SE-inclusive
PUF60_chr8_-_143827384_143827536_143824312_143824396_143828983_143828983	-1	SE	SE-inclusive
PWWP3A_chr19_+_1358587_1358693_1358393_1358464_1360135_1360135	-1	SE	SE-inclusive
PXN_chr12_-_120226838_120227117_120224153_120224377_120249882_120249882	-1	SE	SE-inclusive
RAB30_chr11_-_83034171_83034272_82997223_82997324_83071690_83071690	-1	SE	SE-inclusive
RAB40B_chr17_-_82696388_82696853_82664495_82664556_82698454_82698454	-2	SE	SE-inclusive
RABL2B_chr22_-_50783038_50783286_50782187_50782351_50783500_50783500	-1	SE	SE-inclusive
RACGAP1_chr12_-_50018515_50018589_50016630_50016719_50025372_50025372	-3	SE	SE-inclusive
RAD51B_chr14_+_68563549_68563618_68468171_68468250_68682936_68682936	-1	SE	SE-inclusive
RAN_chr12_+_130872583_130872617_130872075_130872126_130872835_130872835	-1	SE	SE-inclusive
RANBP3_chr19_-_5957917_5957935_5941798_5941835_5978060_5978060	-1	SE	SE-inclusive
RAPH1_chr2_-_203470238_203470313_203461847_203461925_203489583_203489583	-1	SE	SE-inclusive
RASGEF1B_chr4_-_81635797_81635897_81602870_81602922_81824517_81824517	-3	SE	SE-inclusive
RBCK1_chr20_+_409829_410025_408304_408779_410411_410411	-2	SE	SE-inclusive
RCC1_chr1_+_28530522_28530615_28529857_28529939_28531802_28531802	-1	SE	SE-inclusive
RELCH_chr18_+_62284238_62284361_62282315_62282444_62285448_62285448	-3	SE	SE-inclusive
RFX2_chr19_-_6026162_6026237_6016089_6016271_6039979_6039979	-3	SE	SE-inclusive
RGMB-AS1_chr5_-_98772621_98772715_98770958_98771184_98773307_98773307	-1	SE	SE-inclusive
RGMB-AS1_chr5_-_98772621_98772798_98769617_98771184_98773307_98773307	-1	SE	SE-inclusive
RGS5_chr1_-_163248529_163248598_163168257_163168368_163306232_163306232	-2	SE	SE-inclusive
RHBDD1_chr2_+_226837547_226837770_226836081_226836199_226864603_226864603	-2	SE	SE-inclusive
RIMKLB_chr12_+_8780034_8780112_8777589_8777802_8780574_8780574	-1	SE	SE-inclusive
RIPK2_chr8_+_89762828_89762982_89757815_89758233_89765340_89765340	-4	SE	SE-inclusive
RNF175_chr4_-_153728206_153728361_153723350_153723458_153751437_153751437	-1	SE	SE-inclusive
RNF217-AS1_chr6_-_124744395_124744472_124682870_124683022_124786459_124786459	-1	SE	SE-inclusive
RNF24_chr20_-_3974331_3974400_3963874_3964024_4015144_4015144	-1	SE	SE-inclusive
RPS2_chr16_-_1962496_1962656_1962078_1962265_1963148_1963148	-2	SE	SE-inclusive
RPS6KA3_chrX_-_20240568_20240605_20234757_20234814_20266563_20266563	-1	SE	SE-inclusive
RRM2_chr2_+_10142254_10142375_10141853_10141954_10198591_10198591	-2	SE	SE-inclusive
RRNAD1_chr1_+_156732280_156732473_156728959_156729215_156733376_156733376	-3	SE	SE-inclusive
RSRP1_chr1_-_25306895_25306949_25304682_25304821_25318062_25318062	-3	SE	SE-inclusive
RTF2_chr20_+_56471613_56471669_56468678_56468766_56472325_56472325	-1	SE	SE-inclusive
RTN3_chr11_+_63718701_63721032_63704850_63704907_63749990_63749990	-2	SE	SE-inclusive
RWDD1_chr6_+_116572857_116572985_116572421_116572478_116580294_116580294	-1	SE	SE-inclusive
SAC3D1_chr11_+_65043024_65043164_65040940_65041106_65044224_65044224	-1	SE	SE-inclusive
SAP30L_chr5_+_154452455_154452499_154451090_154451213_154453401_154453401	-2	SE	SE-inclusive
SDK1_chr7_+_4175774_4175834_4174221_4174357_4178484_4178484	-1	SE	SE-inclusive
SDK2_chr17_-_73380893_73380950_73379447_73379549_73383875_73383875	-1	SE	SE-inclusive
SEC13_chr3_-_10319256_10319316_10319138_10319172_10320610_10320610	-2	SE	SE-inclusive
SENP6_chr6_+_75702644_75703072_75697424_75697517_75709526_75709526	-1	SE	SE-inclusive
SEPTIN2_chr2_+_241317498_241317599_241315288_241315610_241320202_241320202	-1	SE	SE-inclusive
SEPTIN7-AS1_chr7_-_35755732_35755817_35751907_35755195_35758178_35758178	-3	SE	SE-inclusive
SETMAR_chr3_+_4313666_4313761_4303331_4303526_4316211_4316211	-2	SE	SE-inclusive
SGIP1_chr1_+_66635943_66636015_66633069_66633094_66639776_66639776	-2	SE	SE-inclusive
SH2D4A_chr8_+_19357202_19357283_19334685_19334857_19361202_19361202	-2	SE	SE-inclusive
SH3GLB1_chr1_+_86730087_86730111_86728402_86728441_86734601_86734601	-3	SE	SE-inclusive
SLAIN1_chr13_+_77743015_77743165_77741159_77741440_77744282_77744282	-1	SE	SE-inclusive
SLAIN2_chr4_+_48394575_48394653_48383646_48383784_48420124_48420124	-1	SE	SE-inclusive
SLC25A39_chr17_-_44323477_44323719_44322421_44322528_44324710_44324710	-4	SE	SE-inclusive
SLC29A1_chr6_+_44226060_44226167_44223558_44223641_44227262_44227262	-1	SE	SE-inclusive
SLC37A1_chr21_+_42514869_42514935_42513891_42513924_42518276_42518276	-2	SE	SE-inclusive
SLC37A2_chr11_+_125084233_125084319_125083814_125083877_125084824_125084824	-1	SE	SE-inclusive
SLC38A10_chr17_-_81250069_81250093_81246884_81247058_81251492_81251492	-1	SE	SE-inclusive
SLC50A1_chr1_+_155136827_155136951_155135849_155135991_155137978_155137978	-1	SE	SE-inclusive
SLFN13_chr17_-_35446716_35446753_35444614_35445693_35447267_35447267	-1	SE	SE-inclusive
SMUG1_chr12_-_54188514_54188596_54181456_54183959_54188950_54188950	-1	SE	SE-inclusive
SNHG11_chr20_+_38447929_38448093_38446886_38447623_38448661_38448661	-1	SE	SE-inclusive
SNHG26_chr7_+_22858570_22858795_22856972_22857016_22860546_22860546	-3	SE	SE-inclusive
SNHG26_chr7_+_22858570_22858830_22856972_22857016_22860546_22860546	-2	SE	SE-inclusive
SNRNP70_chr19_+_49102113_49102173_49101389_49101471_49104633_49104633	-5	SE	SE-inclusive
SNRNP70_chr19_+_49102113_49103587_49101389_49101471_49104633_49104633	-5	SE	SE-inclusive
SORBS1_chr10_-_95414493_95414655_95410632_95410777_95421960_95421960	-1	SE	SE-inclusive
SORBS1_chr10_-_95414493_95414862_95410632_95410777_95421960_95421960	-1	SE	SE-inclusive
SORBS2_chr4_-_185638078_185638162_185635354_185635411_185638876_185638876	-1	SE	SE-inclusive
SORBS2_chr4_-_185638078_185638162_185635354_185635411_185646667_185646667	-1	SE	SE-inclusive
SORBS2_chr4_-_185684753_185684846_185678795_185678822_185775230_185775230	-2	SE	SE-inclusive
SORBS2_chr4_-_185690561_185690611_185678795_185678822_185775230_185775230	-1	SE	SE-inclusive
SPART_chr13_-_36336286_36336358_36335020_36335832_36346313_36346313	-1	SE	SE-inclusive
SPIN1_chr9_+_88415606_88415699_88388430_88388538_88418849_88418849	-1	SE	SE-inclusive
SPIN1_chr9_+_88416643_88416766_88415606_88415699_88418849_88418849	-1	SE	SE-inclusive
SPOCD1_chr1_-_31796592_31796715_31794123_31794235_31798206_31798206	-1	SE	SE-inclusive
SREK1_chr5_+_66156064_66158932_66153462_66153596_66159218_66159218	-3	SE	SE-inclusive
ST3GAL6_chr3_+_98788325_98788463_98784944_98785040_98793674_98793674	-1	SE	SE-inclusive
STAG1_chr3_-_136518247_136518415_136502627_136502779_136521212_136521212	-1	SE	SE-inclusive
STAG2_chrX_+_124021366_124021431_123961737_123961856_124022530_124022530	-1	SE	SE-inclusive
STAU2_chr8_-_73738283_73738349_73617291_73617451_73746782_73746782	-1	SE	SE-inclusive
STOX2_chr4_+_184011586_184011635_184010772_184011423_184017088_184017088	-2	SE	SE-inclusive
STX17-AS1_chr9_-_99886674_99886695_99880502_99881985_99894879_99894879	-1	SE	SE-inclusive
SUCLA2_chr13_-_47994799_47994896_47991502_47991678_47996842_47996842	-1	SE	SE-inclusive
SUN1_chr7_+_849519_849603_843340_843520_851383_851383	-1	SE	SE-inclusive
SUOX_chr12_+_55999332_55999458_55997295_55997339_56002211_56002211	-2	SE	SE-inclusive
SYNE4_chr19_-_36008216_36008367_36007124_36007268_36008553_36008553	-1	SE	SE-inclusive
TBC1D1_chr4_+_38051898_38052060_38049617_38049898_38053105_38053105	-4	SE	SE-inclusive
TBC1D5_chr3_-_17562018_17562142_17518901_17518995_17623848_17623848	-2	SE	SE-inclusive
TBC1D5_chr3_-_17622647_17622765_17518901_17518995_17623848_17623848	-2	SE	SE-inclusive
TBRG4_chr7_-_45104537_45104709_45103030_45103443_45105440_45105440	-3	SE	SE-inclusive
TCAF1_chr7_-_143881922_143882099_143876107_143876622_143885209_143885209	-1	SE	SE-inclusive
TCF4_chr18_-_55586920_55587136_55585279_55585352_55589296_55589296	-1	SE	SE-inclusive
TCF7L2_chr10_+_113160618_113160691_113158666_113158717_113165554_113165554	-1	SE	SE-inclusive
TCOF1_chr5_+_150391543_150391657_150389886_150390023_150391956_150391956	-2	SE	SE-inclusive
TCTN3_chr10_-_95685555_95685636_95684498_95684624_95686494_95686494	-1	SE	SE-inclusive
TDP1_chr14_+_89956577_89956800_89956036_89956278_89966146_89966146	-1	SE	SE-inclusive
TDP1_chr14_+_89981462_89981560_89980539_89980632_89983113_89983113	-1	SE	SE-inclusive
TESMIN_chr11_-_68742317_68742394_68738461_68738788_68747207_68747207	-1	SE	SE-inclusive
TEX41_chr2_+_145070819_145070941_145023227_145023273_145072481_145072481	-2	SE	SE-inclusive
TFEB_chr6_-_41732648_41732739_41691000_41691235_41733663_41733663	-2	SE	SE-inclusive
THAP6_chr4_+_75539858_75539959_75521735_75521861_75542408_75542408	-3	SE	SE-inclusive
TIMMDC1_chr3_+_119503953_119504021_119498580_119498927_119517204_119517204	-2	SE	SE-inclusive
TMCC1_chr3_-_129857249_129857405_129832773_129832826_129867009_129867009	-1	SE	SE-inclusive
TMEM107_chr17_-_8175958_8176026_8174002_8174272_8176199_8176199	-1	SE	SE-inclusive
TMEM126A_chr11_+_85654040_85654234_85650248_85650341_85655593_85655593	-1	SE	SE-inclusive
TMEM218_chr11_-_125102131_125102317_125101200_125101303_125102636_125102636	-1	SE	SE-inclusive
TMEM218_chr11_-_125102131_125102351_125101200_125101303_125102636_125102636	-1	SE	SE-inclusive
TMEM220-AS1_chr17_+_10766678_10766856_10754228_10754362_10767864_10767864	-1	SE	SE-inclusive
TMEM246-AS1_chr9_+_101479839_101479923_101468397_101468608_101481362_101481362	-1	SE	SE-inclusive
TMEM254_chr10_+_80081639_80081734_80079272_80079307_80081840_80081840	-2	SE	SE-inclusive
TMEM33_chr4_+_41939720_41939828_41938601_41938696_41943746_41943746	-1	SE	SE-inclusive
TMEM50B_chr21_-_33436882_33436992_33432484_33432802_33439213_33439213	-3	SE	SE-inclusive
TMEM62_chr15_+_43146492_43146634_43135511_43135649_43148754_43148754	-1	SE	SE-inclusive
TMEM91_chr19_+_41383560_41383632_41382771_41382921_41383862_41383862	-1	SE	SE-inclusive
TNC_chr9_-_115048259_115048532_115046409_115046682_115057152_115057152	-3	SE	SE-inclusive
TPM4_chr19_+_16077956_16078149_16077020_16077130_16081912_16081912	-2	SE	SE-inclusive
TPT1-AS1_chr13_+_45351896_45352014_45341419_45341614_45377060_45377060	-3	SE	SE-inclusive
TPT1-AS1_chr13_+_45390713_45390902_45387584_45389820_45391031_45391031	-1	SE	SE-inclusive
TPT1-AS1_chr13_+_45390757_45390902_45389734_45389820_45391031_45391031	-2	SE	SE-inclusive
TPTEP2_chr22_-_38363053_38363104_38361380_38361560_38369985_38369985	-1	SE	SE-inclusive
TPTEP2_chr22_-_38369985_38370045_38363053_38363104_38380369_38380369	-1	SE	SE-inclusive
TRANK1_chr3_-_36929314_36929415_36908322_36908454_36944786_36944786	-1	SE	SE-inclusive
TRERF1_chr6_-_42263319_42263568_42259338_42259723_42264703_42264703	-2	SE	SE-inclusive
TRIM16_chr17_-_15651090_15651946_15642720_15642816_15677175_15677175	-2	SE	SE-inclusive
TRIM39_chr6_+_30327651_30327696_30326834_30326995_30328908_30328908	-2	SE	SE-inclusive
TRIQK_chr8_-_92921502_92921660_92916928_92917007_92966006_92966006	-2	SE	SE-inclusive
TSPAN1_chr1_+_46175728_46175847_46175116_46175409_46180525_46180525	-1	SE	SE-inclusive
TTC28-AS1_chr22_+_27940019_27940171_27935150_27935230_27997410_27997410	-2	SE	SE-inclusive
TXNRD2_chr22_-_19880855_19880945_19880621_19880717_19881035_19881035	-1	SE	SE-inclusive
U2AF1_chr21_-_43101365_43101432_43100452_43100519_43104314_43104314	-2	SE	SE-inclusive
U2AF1L4_chr19_-_35743154_35743208_35742531_35742619_35743808_35743808	-1	SE	SE-inclusive
UACA_chr15_-_70677107_70677140_70676306_70676591_70678098_70678098	-1	SE	SE-inclusive
UBE2I_chr16_+_1312346_1312667_1309802_1310253_1314019_1314019	-2	SE	SE-inclusive
UBE2J2_chr1_-_1266097_1266290_1263345_1263386_1267732_1267732	-2	SE	SE-inclusive
UBE3A_chr15_-_25420655_25420752_25415709_25415842_25438488_25438488	-2	SE	SE-inclusive
UBL7-AS1_chr15_+_74461882_74462031_74461264_74461418_74466035_74466035	-3	SE	SE-inclusive
UPF3A_chr13_+_114286258_114286400_114282836_114282943_114286518_114286518	-1	SE	SE-inclusive
USP53_chr4_+_119239217_119239903_119217549_119217673_119245336_119245336	-2	SE	SE-inclusive
VMP1_chr17_+_59737452_59737543_59707663_59707748_59764970_59764970	-1	SE	SE-inclusive
VPS26C_chr21_-_37229144_37229222_37228222_37228373_37231492_37231492	-2	SE	SE-inclusive
VPS26C_chr21_-_37238459_37238609_37232376_37232451_37267237_37267237	-2	SE	SE-inclusive
VRK2_chr2_+_58154758_58154802_58146315_58146474_58159348_58159348	-1	SE	SE-inclusive
WBP1_chr2_+_74458831_74458919_74458438_74458671_74459437_74459437	-1	SE	SE-inclusive
WBP1_chr2_+_74458831_74459117_74458471_74458671_74459437_74459437	-1	SE	SE-inclusive
WDR27_chr6_-_169689126_169689308_169688816_169689012_169701550_169701550	-1	SE	SE-inclusive
WDR54_chr2_+_74422119_74422375_74421758_74421816_74422869_74422869	-1	SE	SE-inclusive
WDR54_chr2_+_74423190_74423385_74422869_74422932_74423854_74423854	-1	SE	SE-inclusive
WDR6_chr3_+_49008926_49009024_49007352_49007531_49012021_49012021	-1	SE	SE-inclusive
YJEFN3_chr19_+_19529363_19529513_19528910_19528991_19532631_19532631	-1	SE	SE-inclusive
ZBTB20_chr3_-_115027455_115027574_114974391_114974416_115071218_115071218	-3	SE	SE-inclusive
ZBTB21_chr21_-_42002349_42002563_41993947_41994108_42002896_42002896	-2	SE	SE-inclusive
ZBTB38_chr3_+_141387440_141387887_141386878_141386937_141403926_141403926	-3	SE	SE-inclusive
ZBTB8OS_chr1_-_32627507_32627544_32620819_32621948_32650432_32650432	-2	SE	SE-inclusive
ZBTB8OS_chr1_-_32631826_32631879_32620819_32621948_32650428_32650428	-1	SE	SE-inclusive
ZCCHC10_chr5_-_133022840_133022906_133006758_133006920_133026496_133026496	-4	SE	SE-inclusive
ZDHHC24_chr11_-_66524154_66524276_66520636_66521466_66526935_66526935	-1	SE	SE-inclusive
ZFP91-CNTF_chr11_+_58622740_58622866_58617195_58617568_58624033_58624033	-2	SE	SE-inclusive
ZFP91-CNTF_chr11_+_58622765_58622866_58617195_58617568_58624033_58624033	-2	SE	SE-inclusive
ZGRF1_chr4_-_112607815_112607937_112605559_112606091_112609378_112609378	-1	SE	SE-inclusive
ZNF107_chr7_+_64669036_64669178_64666132_64666285_64679176_64679176	-1	SE	SE-inclusive
ZNF19_chr16_-_71482081_71482143_71478219_71479005_71484588_71484588	-3	SE	SE-inclusive
ZNF19_chr16_-_71482081_71482143_71478878_71479100_71484588_71484588	-1	SE	SE-inclusive
ZNF213-AS1_chr16_-_3132849_3133194_3131746_3132103_3134629_3134629	-1	SE	SE-inclusive
ZNF226_chr19_+_44166704_44166882_44165587_44165807_44167818_44167818	-1	SE	SE-inclusive
ZNF271P_chr18_+_35291009_35291232_35290281_35290391_35305975_35305975	-3	SE	SE-inclusive
ZNF350_chr19_-_51984047_51984169_51981924_51982031_51986769_51986769	-2	SE	SE-inclusive
ZNF37A_chr10_+_38094930_38095224_38094333_38094490_38095357_38095357	-2	SE	SE-inclusive
ZNF518A_chr10_+_96151415_96151566_96133555_96133648_96155923_96155923	-1	SE	SE-inclusive
ZNF519_chr18_-_14124349_14124476_14084876_14085076_14132274_14132274	-1	SE	SE-inclusive
ZNF519_chr18_-_14124349_14124476_14103862_14106409_14132274_14132274	-1	SE	SE-inclusive
ZNF521_chr18_-_25350906_25350993_25322007_25322187_25352004_25352004	-1	SE	SE-inclusive
ZNF558_chr19_-_8830769_8830891_8825001_8825108_8831317_8831317	-2	SE	SE-inclusive
ZNF561-AS1_chr19_+_9627715_9627806_9621248_9621350_9632227_9632227	-4	SE	SE-inclusive
ZNF573_chr19_-_37772937_37772982_37771563_37771696_37773660_37773660	-1	SE	SE-inclusive
ZNF600_chr19_-_52781316_52781464_52778825_52778907_52786594_52786594	-2	SE	SE-inclusive
ZNF615_chr19_-_52000258_52000378_51991337_51994837_52001812_52001812	-1	SE	SE-inclusive
ZNF680_chr7_-_64543706_64543802_64519877_64522500_64562924_64562924	-1	SE	SE-inclusive
ZNF691_chr1_+_42849564_42849742_42849290_42849413_42850949_42850949	-1	SE	SE-inclusive
ZNF714_chr19_+_21109622_21109644_21098814_21098910_21116806_21116806	-1	SE	SE-inclusive
ZNF749_chr19_+_57441884_57442011_57435324_57435593_57443290_57443290	-3	SE	SE-inclusive
ZNF774_chr15_+_90355350_90355416_90354641_90354764_90358850_90358850	-1	SE	SE-inclusive
ZNF790-AS1_chr19_+_36801202_36801240_36797501_36797811_36801875_36801875	-1	SE	SE-inclusive
ZSCAN30_chr18_-_35263512_35263657_35251061_35254381_35263944_35263944	-1	SE	SE-inclusive
ZSCAN31_chr6_-_28329302_28329714_28327382_28327533_28335829_28335829	-1	SE	SE-inclusive
ZSCAN31_chr6_-_28329302_28329714_28327382_28327533_28336081_28336081	-2	SE	SE-inclusive
AC093627.5_chr7_-_148531_148714_148531_148618_149328_149466	-2	A3SS	A3SS-inclusive
ADCY4_chr14_-_24334493_24334682_24334493_24334678_24334983_24335071	-1	A3SS	A3SS-inclusive
ADGRB1_chr8_+_142478186_142478360_142478195_142478360_142477384_142477549	-1	A3SS	A3SS-inclusive
AGTRAP_chr1_+_11745929_11746223_11745987_11746223_11745802_11745837	-1	A3SS	A3SS-inclusive
ANK1_chr8_-_41672353_41672912_41672353_41672426_41684543_41684690	-2	A3SS	A3SS-inclusive
AP5Z1_chr7_+_4790388_4790591_4790458_4790591_4789831_4789929	-1	A3SS	A3SS-inclusive
APOBEC3H_chr22_+_39103688_39104067_39103691_39104067_39101917_39102042	-1	A3SS	A3SS-inclusive
ARNTL_chr11_+_13355172_13355296_13355225_13355296_13354300_13354448	-2	A3SS	A3SS-inclusive
ASIC3_chr7_+_151052553_151052754_151052573_151052754_151052415_151052474	-2	A3SS	A3SS-inclusive
ATG16L2_chr11_+_72821547_72821741_72821667_72821741_72817755_72817855	-1	A3SS	A3SS-inclusive
BDNF-AS_chr11_+_27675296_27676140_27675576_27676140_27659170_27659228	-2	A3SS	A3SS-inclusive
BMP1_chr8_+_22201117_22201928_22201802_22201928_22197239_22197420	-1	A3SS	A3SS-inclusive
C14orf93_chr14_-_23000958_23001060_23000958_23001031_23010100_23010143	-1	A3SS	A3SS-inclusive
C21orf58_chr21_-_46317207_46317348_46317207_46317268_46318011_46318220	-2	A3SS	A3SS-inclusive
CAPRIN2_chr12_-_30719078_30720915_30719078_30719225_30723258_30723314	-1	A3SS	A3SS-inclusive
CARD14_chr17_+_80205017_80205205_80205034_80205205_80204226_80204351	-2	A3SS	A3SS-inclusive
CCL20_chr2_+_227815453_227815568_227815456_227815568_227813841_227813987	-3	A3SS	A3SS-inclusive
CEACAM21_chr19_+_41579269_41579628_41579352_41579628_41577199_41577559	-1	A3SS	A3SS-inclusive
CHFR_chr12_-_132869618_132869834_132869618_132869798_132870723_132870783	-1	A3SS	A3SS-inclusive
CIT_chr12_-_119718698_119718861_119718698_119718816_119720477_119720585	-2	A3SS	A3SS-inclusive
COBLL1_chr2_-_164841155_164841246_164841155_164841243_164841709_164841823	-1	A3SS	A3SS-inclusive
CPSF7_chr11_-_61421053_61421130_61421053_61421127_61421389_61421608	-2	A3SS	A3SS-inclusive
CTNNB1_chr3_+_41239659_41239904_41239818_41239904_41239133_41239354	-3	A3SS	A3SS-inclusive
DAG1_chr3_+_49487227_49487415_49487253_49487415_49476848_49476900	-2	A3SS	A3SS-inclusive
DARS-AS1_chr2_+_136000256_136000479_136000438_136000479_135998686_135998838	-6	A3SS	A3SS-inclusive
DDB2_chr11_+_47234756_47235412_47235269_47235412_47234572_47234672	-2	A3SS	A3SS-inclusive
DHDDS_chr1_+_26468891_26471294_26468894_26471294_26457790_26457905	-1	A3SS	A3SS-inclusive
DNHD1_chr11_+_6566894_6567860_6566924_6567860_6565694_6566765	-1	A3SS	A3SS-inclusive
DPH2_chr1_+_43970905_43971189_43970965_43971189_43970595_43970708	-1	A3SS	A3SS-inclusive
DYRK1B_chr19_-_39826671_39826987_39826671_39826867_39827284_39827425	-1	A3SS	A3SS-inclusive
E2F5_chr8_+_85212156_85212204_85212159_85212204_85209141_85209409	-1	A3SS	A3SS-inclusive
EXOC7_chr17_-_76090328_76090481_76090328_76090397_76091142_76091235	-2	A3SS	A3SS-inclusive
FAM111A_chr11_+_59148796_59148953_59148835_59148953_59145826_59145856	-2	A3SS	A3SS-inclusive
FAM71E1_chr19_-_50475324_50475503_50475324_50475455_50475832_50475933	-1	A3SS	A3SS-inclusive
FAXDC2_chr5_-_154834842_154835119_154834842_154834934_154838130_154838178	-4	A3SS	A3SS-inclusive
FBLIM1_chr1_+_15764492_15764685_15764495_15764685_15758173_15758329	-1	A3SS	A3SS-inclusive
FSCN2_chr17_+_81536549_81536789_81536621_81536789_81536145_81536267	-2	A3SS	A3SS-inclusive
FSTL4_chr5_-_133220747_133220993_133220747_133220866_133224189_133224216	-1	A3SS	A3SS-inclusive
GGT1_chr22_+_24610413_24610531_24610454_24610531_24610249_24610336	-1	A3SS	A3SS-inclusive
GPATCH8_chr17_-_44467096_44467202_44467096_44467114_44473724_44473759	-1	A3SS	A3SS-inclusive
GRB14_chr2_-_164508454_164508603_164508454_164508550_164508741_164508852	-1	A3SS	A3SS-inclusive
INPP5F_chr10_+_119807867_119808060_119807931_119808060_119805383_119805461	-3	A3SS	A3SS-inclusive
INTU_chr4_+_127685441_127687867_127687677_127687867_127684408_127684486	-2	A3SS	A3SS-inclusive
LETM2_chr8_+_38392541_38392995_38392612_38392995_38387949_38388030	-1	A3SS	A3SS-inclusive
LINC00511_chr17_-_72598039_72599144_72598039_72599136_72603102_72603808	-1	A3SS	A3SS-inclusive
LLGL2_chr17_+_75574452_75574668_75574609_75574668_75574212_75574260	-2	A3SS	A3SS-inclusive
LVRN_chr5_+_116005788_116005967_116005911_116005967_116003240_116003380	-1	A3SS	A3SS-inclusive
MCAM_chr11_-_119315982_119316157_119315982_119316060_119317034_119317130	-1	A3SS	A3SS-inclusive
MIR4435-2HG_chr2_-_111208755_111208977_111208755_111208936_111248147_111248241	-1	A3SS	A3SS-inclusive
MT1E_chr16_+_56626465_56627112_56626879_56627112_56625780_56625879	-2	A3SS	A3SS-inclusive
MYO7A_chr11_+_77201447_77201638_77201450_77201638_77199648_77199818	-1	A3SS	A3SS-inclusive
NCR3_chr6_-_31588894_31589231_31588894_31589176_31589525_31589633	-3	A3SS	A3SS-inclusive
NLRX1_chr11_+_119183117_119184016_119183820_119184016_119182093_119182345	-2	A3SS	A3SS-inclusive
NPHP4_chr1_-_5905631_5905783_5905631_5905780_5909151_5909213	-1	A3SS	A3SS-inclusive
NUSAP1_chr15_+_41350990_41351129_41351032_41351129_41349097_41349241	-1	A3SS	A3SS-inclusive
OGG1_chr3_+_9759186_9759286_9759233_9759286_9756766_9756816	-3	A3SS	A3SS-inclusive
PFDN5_chr12_+_53296429_53297924_53297849_53297924_53295838_53295941	-3	A3SS	A3SS-inclusive
PGAP2_chr11_+_3824795_3825128_3825019_3825128_3824269_3824376	-2	A3SS	A3SS-inclusive
PLAGL1_chr6_-_143966157_143966212_143966157_143966198_143968906_143968978	-3	A3SS	A3SS-inclusive
PLCG1-AS1_chr20_-_41100657_41101289_41100657_41100792_41133486_41133645	-1	A3SS	A3SS-inclusive
PMFBP1_chr16_-_72119850_72120149_72119850_72120089_72122913_72122988	-1	A3SS	A3SS-inclusive
PNKP_chr19_-_49866398_49866528_49866398_49866445_49867053_49867217	-2	A3SS	A3SS-inclusive
POU2F2_chr19_-_42096081_42096243_42096081_42096195_42099526_42099618	-1	A3SS	A3SS-inclusive
PPOX_chr1_+_161167338_161167486_161167354_161167486_161167099_161167234	-1	A3SS	A3SS-inclusive
PSMA3-AS1_chr14_-_58273978_58274135_58273978_58274010_58291634_58291707	-2	A3SS	A3SS-inclusive
RAD51C_chr17_+_58732480_58732544_58732483_58732544_58724039_58724100	-2	A3SS	A3SS-inclusive
RC3H1_chr1_-_173943441_173943615_173943441_173943588_173946475_173946608	-1	A3SS	A3SS-inclusive
SCML1_chrX_+_17746014_17746098_17746017_17746098_17744070_17744219	-1	A3SS	A3SS-inclusive
SCNN1D_chr1_+_1282241_1282315_1282275_1282315_1281410_1281610	-3	A3SS	A3SS-inclusive
SDHAF2_chr11_+_61438244_61438342_61438294_61438342_61438003_61438113	-2	A3SS	A3SS-inclusive
SLC26A6_chr3_-_48631648_48631801_48631648_48631797_48631879_48632044	-1	A3SS	A3SS-inclusive
SLC27A1_chr19_+_17487099_17487335_17487173_17487335_17486562_17486957	-1	A3SS	A3SS-inclusive
SLC43A3_chr11_-_57426587_57426750_57426587_57426652_57427407_57427496	-1	A3SS	A3SS-inclusive
SNHG14_chr15_+_25067408_25067531_25067411_25067531_25065025_25065454	-1	A3SS	A3SS-inclusive
SNHG29_chr17_+_16463163_16463247_16463166_16463247_16462832_16462941	-1	A3SS	A3SS-inclusive
STK36_chr2_+_218696526_218696601_218696589_218696601_218694524_218694635	-1	A3SS	A3SS-inclusive
TCEA1_chr8_-_54002891_54003086_54002891_54002940_54010429_54010492	-2	A3SS	A3SS-inclusive
TEX14_chr17_-_58616174_58616323_58616174_58616305_58617537_58617619	-1	A3SS	A3SS-inclusive
TGFBR3_chr1_-_91719892_91720230_91719892_91720227_91721954_91722144	-1	A3SS	A3SS-inclusive
TMEM161B-AS1_chr5_+_88285740_88285851_88285743_88285851_88270525_88270585	-2	A3SS	A3SS-inclusive
TMEM214_chr2_+_27037789_27037892_27037814_27037892_27037560_27037702	-1	A3SS	A3SS-inclusive
TMEM91_chr19_+_41383560_41384083_41383714_41384083_41382771_41382921	-2	A3SS	A3SS-inclusive
TSPOAP1_chr17_-_58306341_58306413_58306341_58306386_58306799_58306968	-2	A3SS	A3SS-inclusive
TTYH1_chr19_+_54436087_54436171_54436090_54436171_54435827_54435873	-2	A3SS	A3SS-inclusive
USP39_chr2_+_85623625_85623782_85623645_85623782_85619219_85619289	-1	A3SS	A3SS-inclusive
VNN3_chr6_-_132728740_132728979_132728740_132728933_132734252_132734383	-1	A3SS	A3SS-inclusive
WDR45_chrX_-_49076644_49076825_49076644_49076753_49077642_49077747	-3	A3SS	A3SS-inclusive
ZC3H11A_chr1_+_203802651_203803016_203802956_203803016_203801574_203801628	-1	A3SS	A3SS-inclusive
ZDHHC16_chr10_+_97455638_97455783_97455713_97455783_97454713_97454799	-1	A3SS	A3SS-inclusive
ZGPAT_chr20_+_63734644_63734824_63734704_63734824_63733586_63733739	-1	A3SS	A3SS-inclusive
ZNF559_chr19_+_9341616_9343843_9341694_9343843_9341101_9341184	-1	A3SS	A3SS-inclusive
ZNF692_chr1_-_248857827_248858034_248857827_248857859_248858130_248858321	-2	A3SS	A3SS-inclusive
ABCA5_chr17_-_69273942_69274128_69273958_69274128_69271161_69271289	-1	A5SS	A5SS-inclusive
AC064875.1_chr2_-_13002423_13003951_13003823_13003951_13001587_13001741	-1	A5SS	A5SS-inclusive
ACAA1_chr3_-_38126161_38126700_38126509_38126700_38125825_38125881	-2	A5SS	A5SS-inclusive
AKR1E2_chr10_+_4847147_4847299_4847147_4847230_4847487_4848062	-1	A5SS	A5SS-inclusive
ALS2CL_chr3_-_46681499_46681598_46681503_46681598_46681245_46681407	-1	A5SS	A5SS-inclusive
ATP6AP1_chrX_+_154429047_154429403_154429047_154429174_154431519_154431600	-1	A5SS	A5SS-inclusive
BACE2_chr21_+_41241818_41241947_41241818_41241939_41243375_41243510	-1	A5SS	A5SS-inclusive
BRSK1_chr19_+_55287213_55287303_55287213_55287299_55287991_55288053	-1	A5SS	A5SS-inclusive
CCDC130_chr19_+_13731759_13731950_13731759_13731931_13732174_13732285	-1	A5SS	A5SS-inclusive
CCN5_chr20_+_44719896_44720121_44719896_44720113_44727086_44727811	-1	A5SS	A5SS-inclusive
CHEK2_chr22_-_28724564_28724923_28724885_28724923_28719394_28719485	-1	A5SS	A5SS-inclusive
CHROMR_chr2_+_178426365_178426703_178426365_178426680_178430694_178430889	-1	A5SS	A5SS-inclusive
CTNND1_chr11_+_57761796_57762119_57761796_57762046_57794009_57794081	-1	A5SS	A5SS-inclusive
DGLUCY_chr14_+_91170002_91170201_91170002_91170186_91173288_91173439	-1	A5SS	A5SS-inclusive
DUXAP8_chr22_+_15787171_15788699_15787171_15787282_15788819_15788931	-1	A5SS	A5SS-inclusive
EDA_chrX_+_70033397_70033528_70033397_70033522_70035357_70039469	-2	A5SS	A5SS-inclusive
EFHC1_chr6_+_52423686_52423828_52423686_52423814_52423945_52424167	-2	A5SS	A5SS-inclusive
ELN_chr7_+_74035363_74035688_74035363_74035414_74036554_74036584	-1	A5SS	A5SS-inclusive
EPB41L3_chr18_-_5398020_5401043_5400968_5401043_5397057_5397426	-2	A5SS	A5SS-inclusive
ERBIN_chr5_+_66044136_66044310_66044136_66044298_66046352_66046538	-2	A5SS	A5SS-inclusive
EYA4_chr6_+_133468565_133468749_133468565_133468731_133481462_133481599	-1	A5SS	A5SS-inclusive
FAAP20_chr1_-_2198753_2201225_2201049_2201225_2198006_2198142	-2	A5SS	A5SS-inclusive
FAM49B_chr8_-_129896671_129896854_129896748_129896854_129879388_129879471	-2	A5SS	A5SS-inclusive
FANCL_chr2_-_58198578_58198662_58198593_58198662_58194228_58194273	-1	A5SS	A5SS-inclusive
FIGNL1_chr7_-_50449117_50449723_50449499_50449723_50448180_50448289	-2	A5SS	A5SS-inclusive
FXYD2_chr11_-_117824161_117824744_117824653_117824744_117822678_117822717	-1	A5SS	A5SS-inclusive
HDAC2-AS2_chr6_+_113991892_113992187_113991892_113992014_113993342_113993487	-5	A5SS	A5SS-inclusive
HEXD_chr17_+_82439630_82440334_82439630_82439713_82440996_82441075	-3	A5SS	A5SS-inclusive
HM13_chr20_+_31538178_31538554_31538178_31538359_31544946_31545035	-1	A5SS	A5SS-inclusive
IL17RC_chr3_+_9923880_9924137_9923880_9924020_9924231_9924291	-1	A5SS	A5SS-inclusive
ILKAP_chr2_-_238189858_238189972_238189862_238189972_238188130_238188257	-1	A5SS	A5SS-inclusive
INTS11_chr1_-_1322891_1323287_1323146_1323287_1320995_1321093	-1	A5SS	A5SS-inclusive
LDB2_chr4_-_16508534_16508686_16508540_16508686_16505839_16505982	-2	A5SS	A5SS-inclusive
LINC00667_chr18_+_5241698_5241889_5241698_5241812_5243593_5243784	-1	A5SS	A5SS-inclusive
LUCAT1_chr5_-_91311645_91312413_91312294_91312413_91310640_91311032	-2	A5SS	A5SS-inclusive
MAP3K13_chr3_+_185428496_185429056_185428496_185428946_185437446_185437630	-1	A5SS	A5SS-inclusive
MLH1_chr3_+_36994829_36994953_36994829_36994903_36996618_36996709	-3	A5SS	A5SS-inclusive
MTRF1_chr13_-_41262047_41262331_41262214_41262331_41260492_41260915	-1	A5SS	A5SS-inclusive
MYO19_chr17_-_36508896_36509135_36509061_36509135_36507802_36507924	-1	A5SS	A5SS-inclusive
NCSTN_chr1_+_160343703_160343888_160343703_160343802_160344721_160344826	-2	A5SS	A5SS-inclusive
OS9_chr12_+_57718992_57720263_57718992_57719182_57720405_57720518	-2	A5SS	A5SS-inclusive
OSBPL3_chr7_-_24834086_24834736_24834485_24834736_24830767_24830905	-1	A5SS	A5SS-inclusive
PAXBP1_chr21_-_32755212_32755353_32755229_32755353_32751118_32751218	-1	A5SS	A5SS-inclusive
PDXK_chr21_+_43732138_43732647_43732138_43732442_43734068_43734123	-1	A5SS	A5SS-inclusive
PES1_chr22_-_30605413_30605517_30605460_30605517_30592131_30592398	-1	A5SS	A5SS-inclusive
PGAP3_chr17_-_39673513_39674054_39673992_39674054_39671122_39672866	-1	A5SS	A5SS-inclusive
PIK3R6_chr17_-_8838295_8838655_8838563_8838655_8837802_8837871	-2	A5SS	A5SS-inclusive
POMT2_chr14_-_77306245_77306441_77306336_77306441_77304691_77304800	-1	A5SS	A5SS-inclusive
PPIEL_chr1_-_39548669_39548746_39548682_39548746_39547578_39547634	-1	A5SS	A5SS-inclusive
PRPF4B_chr6_+_4062556_4062760_4062556_4062633_4063073_4063119	-1	A5SS	A5SS-inclusive
PSMC3IP_chr17_-_42573818_42574210_42574195_42574210_42573477_42573623	-1	A5SS	A5SS-inclusive
PTBP3_chr9_-_112297831_112297916_112297840_112297916_112275843_112276013	-1	A5SS	A5SS-inclusive
RASA4B_chr7_-_102487785_102488598_102488219_102488598_102485038_102485159	-1	A5SS	A5SS-inclusive
RCAN3AS_chr1_-_24502347_24502382_24502372_24502382_24499652_24499711	-2	A5SS	A5SS-inclusive
RNF38_chr9_-_36400935_36401198_36401097_36401198_36375933_36376127	-2	A5SS	A5SS-inclusive
SCAT1_chr17_-_78631948_78632064_78631989_78632064_78630031_78630430	-1	A5SS	A5SS-inclusive
SERPINA1_chr14_-_94388800_94389010_94388818_94389010_94388559_94388663	-2	A5SS	A5SS-inclusive
SNHG17_chr20_-_38422095_38422984_38422290_38422984_38421005_38421098	-1	A5SS	A5SS-inclusive
SPATA6L_chr9_-_4625216_4625566_4625326_4625566_4622407_4622510	-2	A5SS	A5SS-inclusive
SPP1_chr4_+_87977661_87977859_87977661_87977850_87980045_87980126	-3	A5SS	A5SS-inclusive
SRRM1_chr1_+_24654854_24655129_24654854_24655123_24660718_24660799	-1	A5SS	A5SS-inclusive
TAMM41_chr3_-_11817079_11817337_11817191_11817337_11810775_11810897	-2	A5SS	A5SS-inclusive
TEX9_chr15_+_56365446_56365893_56365446_56365670_56373440_56373504	-1	A5SS	A5SS-inclusive
TIRAP_chr11_+_126289664_126289833_126289664_126289817_126290461_126290585	-4	A5SS	A5SS-inclusive
TPM1_chr15_+_63064063_63064190_63064063_63064142_63065895_63066093	-3	A5SS	A5SS-inclusive
TRIM67_chr1_+_231201357_231201517_231201357_231201511_231203866_231204012	-2	A5SS	A5SS-inclusive
TRNT1_chr3_+_3127019_3128018_3127019_3127289_3129013_3129188	-3	A5SS	A5SS-inclusive
TYW5_chr2_-_199948317_199948472_199948336_199948472_199943764_199943834	-1	A5SS	A5SS-inclusive
VCPKMT_chr14_-_50116068_50116179_50116079_50116179_50115838_50115911	-1	A5SS	A5SS-inclusive
ZNF384_chr12_-_6689097_6689510_6689367_6689510_6688166_6688226	-2	A5SS	A5SS-inclusive
ZNF610_chr19_+_52347706_52347944_52347706_52347831_52349153_52349235	-1	A5SS	A5SS-inclusive
ZNF688_chr16_-_30571433_30572734_30572121_30572734_30571009_30571123	-1	A5SS	A5SS-inclusive
ABCC10_chr6_+_43442969_43444010_43442969_43443159_43443932_43444010	-2	RI	RI-inclusive
ABCF3_chr3_+_184187396_184187761_184187396_184187443_184187663_184187761	-2	RI	RI-inclusive
ABTB1_chr3_+_127677464_127677843_127677464_127677563_127677675_127677843	-3	RI	RI-inclusive
AC093157.1_chr1_+_101080388_101083574_101080388_101080613_101083460_101083574	-2	RI	RI-inclusive
ACP5_chr19_-_11577592_11578194_11577592_11577679_11578023_11578194	-2	RI	RI-inclusive
ACP6_chr1_-_147647367_147648411_147647367_147647566_147648245_147648411	-1	RI	RI-inclusive
ADD1_chr4_+_2908514_2909431_2908514_2908604_2909338_2909431	-1	RI	RI-inclusive
ALAD_chr9_-_113390592_113390933_113390592_113390676_113390797_113390933	-3	RI	RI-inclusive
ALKBH2_chr12_-_109092506_109093472_109092506_109092787_109093246_109093472	-2	RI	RI-inclusive
AMDHD2_chr16_+_2528451_2528718_2528451_2528559_2528649_2528718	-1	RI	RI-inclusive
AP000547.3_chr22_+_16614076_16615111_16614076_16614178_16614698_16615111	-1	RI	RI-inclusive
ARHGAP4_chrX_-_153910170_153910611_153910170_153910404_153910505_153910611	-1	RI	RI-inclusive
ARHGAP4_chrX_-_153913217_153913600_153913217_153913302_153913408_153913600	-4	RI	RI-inclusive
ARHGAP9_chr12_-_57476589_57476963_57476589_57476651_57476870_57476963	-1	RI	RI-inclusive
ASIC3_chr7_+_151052165_151052474_151052165_151052237_151052415_151052474	-1	RI	RI-inclusive
ATF3_chr1_+_212619045_212619555_212619045_212619266_212619357_212619555	-1	RI	RI-inclusive
ATP6AP2_chrX_+_40599591_40600881_40599591_40599741_40600768_40600881	-1	RI	RI-inclusive
B4GALNT3_chr12_+_552466_553983_552466_552528_553190_553983	-1	RI	RI-inclusive
B4GALNT3_chr12_+_552466_553983_552466_552528_553193_553983	-2	RI	RI-inclusive
BTN3A1_chr6_+_26409893_26410032_26409893_26409914_26410005_26410032	-2	RI	RI-inclusive
C1orf174_chr1_-_3890568_3892996_3890568_3891057_3892882_3892996	-2	RI	RI-inclusive
CAD_chr2_+_27233311_27233808_27233311_27233536_27233625_27233808	-2	RI	RI-inclusive
CAPRIN2_chr12_-_30714958_30716676_30714958_30715144_30716507_30716676	-1	RI	RI-inclusive
CARD9_chr9_-_136364482_136366845_136364482_136365217_136366799_136366845	-3	RI	RI-inclusive
CASP1_chr11_-_105025507_105026356_105025507_105025600_105026225_105026356	-3	RI	RI-inclusive
CD163_chr12_-_7479859_7481256_7479859_7479996_7481160_7481256	-2	RI	RI-inclusive
CD22_chr19_+_35332018_35332924_35332018_35332074_35332552_35332924	-2	RI	RI-inclusive
CDC37_chr19_-_10395227_10395543_10395227_10395343_10395434_10395543	-3	RI	RI-inclusive
CHKB_chr22_-_50580189_50580416_50580189_50580271_50580357_50580416	-1	RI	RI-inclusive
CLEC7A_chr12_-_10129979_10130257_10129979_10130097_10130202_10130257	-1	RI	RI-inclusive
CLK4_chr5_-_178616881_178618778_178616881_178616948_178617343_178618778	-5	RI	RI-inclusive
COX10-AS1_chr17_-_14033551_14034416_14033551_14033661_14034007_14034416	-3	RI	RI-inclusive
CRELD1_chr3_+_9943076_9943515_9943076_9943172_9943380_9943515	-2	RI	RI-inclusive
CTNNB1_chr3_+_41239133_41239904_41239133_41239354_41239818_41239904	-3	RI	RI-inclusive
DDX11_chr12_+_31089402_31090094_31089402_31089490_31089885_31090094	-1	RI	RI-inclusive
DDX24_chr14_-_94054995_94057897_94054995_94055184_94057821_94057897	-1	RI	RI-inclusive
DDX39B_chr6_-_31532779_31535485_31532779_31532911_31535366_31535485	-3	RI	RI-inclusive
DDX3Y_chrY_+_12914883_12915227_12914883_12914982_12915066_12915227	-1	RI	RI-inclusive
DERL2_chr17_-_5481100_5481389_5481100_5481142_5481295_5481389	-1	RI	RI-inclusive
DET1_chr15_-_88530622_88531715_88530622_88531473_88531612_88531715	-1	RI	RI-inclusive
DGKA_chr12_+_55939414_55940433_55939414_55940170_55940313_55940433	-4	RI	RI-inclusive
DMKN_chr19_-_35510183_35510510_35510183_35510252_35510378_35510510	-5	RI	RI-inclusive
DUS1L_chr17_-_82058340_82058818_82058340_82058416_82058780_82058818	-4	RI	RI-inclusive
DUS3L_chr19_-_5786748_5787171_5786748_5786845_5787060_5787171	-3	RI	RI-inclusive
EDC4_chr16_+_67881264_67881533_67881264_67881417_67881496_67881533	-1	RI	RI-inclusive
EWSR1_chr22_+_29288605_29291599_29288605_29288786_29291564_29291599	-3	RI	RI-inclusive
F12_chr5_-_177403480_177404090_177403480_177403617_177403858_177404090	-4	RI	RI-inclusive
FAHD2B_chr2_-_97085698_97086198_97085698_97085861_97086138_97086198	-1	RI	RI-inclusive
FAM3A_chrX_-_154515759_154516242_154515759_154515812_154515909_154516242	-1	RI	RI-inclusive
FASTK_chr7_-_151077309_151077780_151077309_151077401_151077620_151077780	-1	RI	RI-inclusive
FSCN2_chr17_+_81536145_81536789_81536145_81536267_81536549_81536789	-1	RI	RI-inclusive
GCH1_chr14_-_54842007_54844143_54842007_54843054_54844000_54844143	-1	RI	RI-inclusive
GNB3_chr12_+_6841257_6841624_6841257_6841344_6841585_6841624	-1	RI	RI-inclusive
GSDMB_chr17_-_39906110_39906987_39906110_39906271_39906960_39906987	-3	RI	RI-inclusive
GSS_chr20_-_34942487_34943006_34942487_34942627_34942930_34943006	-2	RI	RI-inclusive
HDAC10_chr22_-_50248224_50248472_50248224_50248292_50248365_50248472	-2	RI	RI-inclusive
HDAC8_chrX_-_72329567_72330876_72329567_72330076_72330815_72330876	-2	RI	RI-inclusive
HDAC8_chrX_-_72567581_72568030_72567581_72567796_72567888_72568030	-3	RI	RI-inclusive
HDLBP_chr2_-_241268953_241269295_241268953_241269105_241269200_241269295	-2	RI	RI-inclusive
HID1_chr17_-_74958326_74958763_74958326_74958478_74958672_74958763	-1	RI	RI-inclusive
HSD11B1L_chr19_+_5684818_5685119_5684818_5684905_5684988_5685119	-3	RI	RI-inclusive
HSF4_chr16_+_67165945_67166395_67165945_67166070_67166319_67166395	-2	RI	RI-inclusive
IL6_chr7_+_22727199_22727634_22727199_22727281_22727443_22727634	-1	RI	RI-inclusive
ILKAP_chr2_-_238194274_238194870_238194274_238194331_238194804_238194870	-1	RI	RI-inclusive
INPPL1_chr11_+_72233440_72233744_72233440_72233522_72233654_72233744	-3	RI	RI-inclusive
IQCC_chr1_+_32206153_32206761_32206153_32206297_32206508_32206761	-2	RI	RI-inclusive
KCP_chr7_-_128893805_128894055_128893805_128893899_128893975_128894055	-1	RI	RI-inclusive
KRI1_chr19_-_10557551_10557895_10557551_10557682_10557768_10557895	-2	RI	RI-inclusive
KRTCAP2_chr1_-_155169790_155172489_155169790_155169857_155172350_155172489	-3	RI	RI-inclusive
L3MBTL1_chr20_+_43530283_43532924_43530283_43530419_43532772_43532924	-1	RI	RI-inclusive
LINC00240_chr6_+_27023208_27023923_27023208_27023397_27023749_27023923	-3	RI	RI-inclusive
LINC00393_chr13_-_73545900_73546841_73545900_73546674_73546799_73546841	-3	RI	RI-inclusive
LINC00884_chr3_+_194487145_194488726_194487145_194487172_194487455_194488726	-3	RI	RI-inclusive
LINC01270_chr20_+_50311804_50312430_50311804_50312014_50312351_50312430	-1	RI	RI-inclusive
MAGIX_chrX_+_49164706_49165090_49164706_49164789_49164862_49165090	-2	RI	RI-inclusive
MAP1LC3A_chr20_+_34559735_34560345_34559735_34559905_34560171_34560345	-1	RI	RI-inclusive
MAP4K2_chr11_-_64791908_64792422_64791908_64792086_64792171_64792422	-1	RI	RI-inclusive
MAPKBP1_chr15_+_41819245_41819650_41819245_41819379_41819594_41819650	-1	RI	RI-inclusive
MCM7_chr7_-_100099022_100099753_100099022_100099403_100099588_100099753	-1	RI	RI-inclusive
MECR_chr1_-_29195940_29196258_29195940_29196042_29196197_29196258	-3	RI	RI-inclusive
MEN1_chr11_-_64805634_64806368_64805634_64805770_64806231_64806368	-1	RI	RI-inclusive
MKLN1-AS_chr7_-_131326805_131327746_131326805_131326895_131327614_131327746	-1	RI	RI-inclusive
MPHOSPH8_chr13_+_19670839_19671289_19670839_19670964_19671205_19671289	-2	RI	RI-inclusive
MRNIP_chr5_-_179837275_179840959_179837275_179837885_179840871_179840959	-1	RI	RI-inclusive
MSTO1_chr1_+_155610240_155610560_155610240_155610332_155610424_155610560	-1	RI	RI-inclusive
MTO1_chr6_+_73479935_73480367_73479935_73480126_73480292_73480367	-2	RI	RI-inclusive
NAA10_chrX_-_153932070_153932431_153932070_153932115_153932315_153932431	-1	RI	RI-inclusive
NBPF9_chr1_-_149060522_149061383_149060522_149060695_149061331_149061383	-1	RI	RI-inclusive
NME4_chr16_+_398207_399123_398207_398385_398989_399123	-3	RI	RI-inclusive
NPHP1_chr2_-_110163047_110164730_110163047_110163135_110164687_110164730	-2	RI	RI-inclusive
NPIPA1_chr16_+_14935159_14935397_14935159_14935276_14935344_14935397	-1	RI	RI-inclusive
NT5C_chr17_-_75130964_75131281_75130964_75131105_75131180_75131281	-3	RI	RI-inclusive
OTUB1_chr11_+_63996529_63996941_63996529_63996648_63996856_63996941	-1	RI	RI-inclusive
P3H1_chr1_-_42754868_42755217_42754868_42754990_42755164_42755217	-3	RI	RI-inclusive
PHF7_chr3_+_52421647_52422881_52421647_52421754_52422759_52422881	-6	RI	RI-inclusive
PHLDB1_chr11_+_118644071_118644691_118644071_118644174_118644646_118644691	-1	RI	RI-inclusive
PIDD1_chr11_-_800761_801120_800761_800912_801001_801120	-3	RI	RI-inclusive
PILRB_chr7_+_100352563_100353123_100352563_100352914_100352996_100353123	-2	RI	RI-inclusive
PMFBP1_chr16_-_72119096_72120089_72119096_72119354_72119850_72120089	-1	RI	RI-inclusive
POLR1C_chr6_+_43519705_43520185_43519705_43519838_43520065_43520185	-1	RI	RI-inclusive
POLR1C_chr6_+_43519705_43520185_43519705_43519905_43520065_43520185	-1	RI	RI-inclusive
POLR3C_chr1_+_145826453_145826709_145826453_145826492_145826605_145826709	-1	RI	RI-inclusive
PRPF4B_chr6_+_4060412_4061147_4060412_4060686_4061014_4061147	-1	RI	RI-inclusive
PRPF4B_chr6_+_4061654_4062299_4061654_4061700_4062212_4062299	-1	RI	RI-inclusive
PSME2_chr14_-_24145709_24146240_24145709_24145896_24146207_24146240	-7	RI	RI-inclusive
PYCR1_chr17_-_81936747_81937257_81936747_81936861_81937227_81937257	-1	RI	RI-inclusive
RAD52_chr12_-_929763_930144_929763_929886_930050_930144	-1	RI	RI-inclusive
RBM25_chr14_+_73099666_73103478_73099666_73099750_73103191_73103478	-4	RI	RI-inclusive
REC8_chr14_+_24172898_24173198_24172898_24173041_24173125_24173198	-3	RI	RI-inclusive
REX1BD_chr19_+_18590853_18592336_18590853_18590933_18592088_18592336	-2	RI	RI-inclusive
RHOT2_chr16_+_668352_668699_668352_668411_668655_668699	-1	RI	RI-inclusive
RIOK3_chr18_+_23477005_23477268_23477005_23477086_23477178_23477268	-1	RI	RI-inclusive
RNF207_chr1_+_6212681_6213183_6212681_6212733_6213065_6213183	-2	RI	RI-inclusive
RPGR_chrX_-_38287093_38288041_38287093_38287245_38287860_38288041	-2	RI	RI-inclusive
SAMD4A_chr14_+_54784339_54784620_54784339_54784381_54784536_54784620	-1	RI	RI-inclusive
SASS6_chr1_-_100107627_100108004_100107627_100107717_100107809_100108004	-1	RI	RI-inclusive
SFI1_chr22_+_31618114_31618547_31618114_31618226_31618313_31618547	-1	RI	RI-inclusive
SMARCB1_chr22_+_23800943_23803422_23800943_23801135_23803294_23803422	-3	RI	RI-inclusive
SMARCC2_chr12_-_56164302_56164731_56164302_56164368_56164647_56164731	-3	RI	RI-inclusive
SMARCE1_chr17_-_40631591_40632367_40631591_40631711_40632194_40632367	-1	RI	RI-inclusive
SNHG1_chr11_-_62854518_62855216_62854518_62854551_62855132_62855216	-3	RI	RI-inclusive
SNHG1_chr11_-_62855423_62855885_62855423_62855466_62855864_62855885	-2	RI	RI-inclusive
SNHG14_chr15_+_25053827_25055230_25053827_25054866_25054969_25055230	-1	RI	RI-inclusive
SNHG14_chr15_+_25111764_25117515_25111764_25115656_25117409_25117515	-1	RI	RI-inclusive
SNHG29_chr17_+_16439326_16439703_16439326_16439414_16439659_16439703	-1	RI	RI-inclusive
SNX32_chr11_+_65849919_65850554_65849919_65850271_65850430_65850554	-1	RI	RI-inclusive
SOD2_chr6_-_159679063_159682638_159679063_159679298_159682473_159682638	-3	RI	RI-inclusive
STARD3NL_chr7_+_38215027_38217305_38215027_38215105_38217187_38217305	-2	RI	RI-inclusive
STAT2_chr12_-_56354777_56355351_56354777_56354863_56355275_56355351	-5	RI	RI-inclusive
STX18-AS1_chr4_+_4648976_4649542_4648976_4649109_4649372_4649542	-2	RI	RI-inclusive
SUPT7L_chr2_-_27660983_27662281_27660983_27661388_27662178_27662281	-3	RI	RI-inclusive
SYNE2_chr14_+_64022750_64024459_64022750_64022863_64024256_64024459	-1	RI	RI-inclusive
TANC1_chr2_+_159219237_159219867_159219237_159219361_159219691_159219867	-1	RI	RI-inclusive
TAZ_chrX_+_154413206_154413567_154413206_154413252_154413481_154413567	-1	RI	RI-inclusive
TCF4_chr18_-_55227848_55228361_55227848_55228030_55228220_55228361	-1	RI	RI-inclusive
THOC1_chr18_-_224923_225403_224923_224994_225088_225403	-2	RI	RI-inclusive
THOC1_chr18_-_225088_225403_225088_225139_225336_225403	-4	RI	RI-inclusive
TM7SF2_chr11_+_65112810_65113414_65112810_65112865_65113219_65113414	-2	RI	RI-inclusive
TMEM107_chr17_-_8175756_8176026_8175756_8175875_8175958_8176026	-2	RI	RI-inclusive
TMEM150A_chr2_-_85601020_85601482_85601020_85601107_85601434_85601482	-2	RI	RI-inclusive
TMEM218_chr11_-_125102131_125102809_125102131_125102317_125102636_125102809	-1	RI	RI-inclusive
TNFRSF25_chr1_-_6462862_6463127_6462862_6462970_6463071_6463127	-3	RI	RI-inclusive
TRABD_chr22_+_50197822_50198186_50197822_50197995_50198074_50198186	-5	RI	RI-inclusive
TRIM69_chr15_+_44756367_44758854_44756367_44756463_44758620_44758854	-1	RI	RI-inclusive
TRMU_chr22_+_46355443_46357337_46355443_46355588_46356841_46357337	-1	RI	RI-inclusive
TSEN2_chr3_+_12529761_12531659_12529761_12529873_12531569_12531659	-2	RI	RI-inclusive
TTC31_chr2_+_74490655_74491184_74490655_74490739_74491127_74491184	-2	RI	RI-inclusive
TTLL3_chr3_+_9817644_9820741_9817644_9817759_9820545_9820741	-1	RI	RI-inclusive
USP39_chr2_+_85648760_85649280_85648760_85648853_85649016_85649280	-1	RI	RI-inclusive
WDR73_chr15_-_84645470_84646348_84645470_84645836_84646183_84646348	-1	RI	RI-inclusive
WDR90_chr16_+_655057_655468_655057_655147_655306_655468	-1	RI	RI-inclusive
WDR90_chr16_+_655772_656537_655772_655889_656301_656537	-1	RI	RI-inclusive
ZBTB21_chr21_-_41986830_41994108_41986830_41991889_41992492_41994108	-1	RI	RI-inclusive
ZMYM2_chr13_+_19993062_19993919_19993062_19993564_19993825_19993919	-1	RI	RI-inclusive
ZNF226_chr19_+_44165587_44165807_44165587_44165613_44165756_44165807	-1	RI	RI-inclusive
ZNF692_chr1_-_248855557_248855946_248855557_248855635_248855724_248855946	-2	RI	RI-inclusive
ZSWIM7_chr17_-_15977578_15977913_15977578_15977700_15977799_15977913	-1	RI	RI-inclusive
AC093157.1_chr1_+_101075275_101075394_101075394_101075716_101072659_101072830_101077362_101077508	-3	MXE	MXE-inclusive
AC138969.1_chr16_+_16335860_16335992_16336051_16336137_16333646_16333884_16340305_16340434	-1	MXE	MXE-inclusive
ANKRD28_chr3_-_15737032_15737233_15751749_15751820_15735409_15735497_15766233_15766312	-1	MXE	MXE-inclusive
ANXA2_chr15_-_60390212_60390317_60396150_60396427_60386027_60386086_60397942_60397986	-1	MXE	MXE-inclusive
ARHGEF7_chr13_+_111153904_111153991_111205288_111205373_111115276_111115691_111209871_111210002	-1	MXE	MXE-inclusive
ARIH2_chr3_+_48924717_48924839_48927461_48927813_48922747_48922811_48961611_48961679	-1	MXE	MXE-inclusive
CASC15_chr6_+_22056545_22056690_22110746_22110920_22020338_22020542_22191566_22191656	-2	MXE	MXE-inclusive
CD6_chr11_+_61013918_61014014_61015712_61015835_61013422_61013563_61017478_61017550	-1	MXE	MXE-inclusive
CPSF7_chr11_-_61421053_61421127_61421191_61421257_61420469_61420573_61421389_61421608	-1	MXE	MXE-inclusive
FAM122C_chrX_+_134847882_134847971_134849166_134849228_134847382_134847475_134852799_134852896	-1	MXE	MXE-inclusive
FBLN2_chr3_+_13630698_13630815_13631328_13631457_13629819_13629945_13636444_13636568	-1	MXE	MXE-inclusive
FCSK_chr16_+_70457912_70457975_70462172_70462292_70454594_70454630_70463168_70463272	-1	MXE	MXE-inclusive
GALNT7_chr4_+_173297794_173297977_173298114_173298297_173295763_173295843_173302046_173302164	-1	MXE	MXE-inclusive
GPR89B_chr1_+_147968331_147968428_147968874_147968963_147966553_147966663_147969866_147969959	-3	MXE	MXE-inclusive
GSDMB_chr17_-_39906960_39906987_39908957_39909042_39906110_39906271_39909755_39909924	-1	MXE	MXE-inclusive
GSN_chr9_+_121282438_121282550_121300055_121300126_121281469_121281562_121301962_121302167	-1	MXE	MXE-inclusive
HSD11B1L_chr19_+_5684988_5685119_5686415_5686527_5684818_5684905_5686899_5686991	-1	MXE	MXE-inclusive
HSD11B1L_chr19_+_5684992_5685119_5686415_5686527_5684818_5684905_5686899_5686991	-3	MXE	MXE-inclusive
KIAA1191_chr5_-_176350612_176350737_176359480_176359567_176348249_176348356_176359810_176359918	-1	MXE	MXE-inclusive
KYAT1_chr9_-_128846679_128846859_128847432_128847643_128845352_128845411_128881896_128881931	-2	MXE	MXE-inclusive
LAMTOR5-AS1_chr1_+_110413320_110413410_110414151_110414231_110412172_110412293_110416008_110416188	-2	MXE	MXE-inclusive
MAP4K4_chr2_+_101855976_101856138_101858995_101859082_101844100_101844311_101859642_101859864	-1	MXE	MXE-inclusive
MAP4K4_chr2_+_101855976_101856138_101858995_101859082_101844100_101844311_101859735_101859864	-1	MXE	MXE-inclusive
MAP4K4_chr2_+_101860824_101860986_101863820_101864051_101859735_101859864_101864929_101865036	-2	MXE	MXE-inclusive
MAPK10_chr4_-_86089205_86089277_86101051_86101217_86067772_86067955_86101893_86102032	-3	MXE	MXE-inclusive
MDM2_chr12_+_68814602_68814689_68815627_68815720_68813553_68813628_68816811_68816945	-1	MXE	MXE-inclusive
NFYC_chr1_+_40723688_40723792_40735600_40735750_40723207_40723274_40738835_40738948	-3	MXE	MXE-inclusive
NLRP2_chr19_+_54977751_54977823_54981616_54981682_54974499_54974544_54982161_54983728	-3	MXE	MXE-inclusive
NRG1_chr8_+_32742007_32742075_32742674_32742733_32727948_32728078_32754371_32754474	-1	MXE	MXE-inclusive
PDK1_chr2_+_172562219_172562291_172564502_172564687_172558707_172558849_172564977_172565073	-1	MXE	MXE-inclusive
PFKM_chr12_+_48135290_48135383_48137720_48137846_48134942_48135038_48139284_48139349	-1	MXE	MXE-inclusive
PHF20_chr20_+_35782327_35782609_35800093_35800173_35772025_35772079_35801490_35801605	-3	MXE	MXE-inclusive
PIGF_chr2_-_46588074_46588179_46591802_46591925_46581284_46581591_46592474_46592583	-2	MXE	MXE-inclusive
PIK3R5_chr17_-_8889972_8890126_8890737_8890912_8889138_8889222_8893585_8893655	-1	MXE	MXE-inclusive
PURPL_chr5_+_27476086_27476158_27493569_27494335_27475534_27475695_27495948_27496404	-1	MXE	MXE-inclusive
PURPL_chr5_+_27476086_27476158_27494118_27494335_27475534_27475695_27495948_27496404	-1	MXE	MXE-inclusive
PURPL_chr5_+_27477638_27477801_27489281_27489386_27475534_27475695_27494234_27494335	-1	MXE	MXE-inclusive
RAP1B_chr12_+_68651994_68652051_68654111_68654252_68650399_68650468_68656305_68656449	-1	MXE	MXE-inclusive
RFX2_chr19_-_6042043_6042123_6044192_6044282_6039979_6040241_6047406_6047504	-1	MXE	MXE-inclusive
SFXN2_chr10_+_102715222_102715328_102717702_102717780_102714635_102714681_102726611_102726797	-2	MXE	MXE-inclusive
SFXN2_chr10_+_102715222_102715328_102724935_102724996_102714635_102714681_102726611_102726797	-2	MXE	MXE-inclusive
SIPA1L1_chr14_+_71400793_71400918_71413947_71414014_71321121_71321181_71512742_71512845	-1	MXE	MXE-inclusive
SNHG29_chr17_+_16439527_16439703_16440110_16440253_16439326_16439414_16441073_16441130	-1	MXE	MXE-inclusive
SOBP_chr6_+_107587079_107587175_107633513_107635469_107533458_107533610_107658206_107661306	-1	MXE	MXE-inclusive
SSH1_chr12_-_108792285_108792829_108798999_108799200_108778190_108789244_108800779_108800926	-1	MXE	MXE-inclusive
STXBP5-AS1_chr6_-_146911551_146911665_147001440_147001543_146860617_146860743_147074804_147074847	-1	MXE	MXE-inclusive
TBXAS1_chr7_+_139780739_139780824_139782665_139782729_139778247_139778471_139787337_139787426	-1	MXE	MXE-inclusive
TEX41_chr2_+_145057650_145057728_145117555_145117653_144768097_144768280_145171997_145172131	-1	MXE	MXE-inclusive
TEX41_chr2_+_145057650_145057728_145117555_145117653_144903665_144903803_145171997_145172131	-1	MXE	MXE-inclusive
TEX41_chr2_+_145072523_145072823_145117555_145117653_145023227_145023273_145171997_145172131	-1	MXE	MXE-inclusive
TTC23_chr15_-_99245388_99245510_99249170_99249799_99228532_99228732_99251154_99251223	-1	MXE	MXE-inclusive
TTC23_chr15_-_99245388_99245510_99249621_99249799_99228532_99228732_99251154_99251223	-2	MXE	MXE-inclusive
[truncated: 81,419 more rows]
