# Supplementary material for: Transcriptome-wide decoding the roles of aberrant splicing in melanoma MAPK-targeted resistance evolution
Source: EMBO Rep. 2025 Jul 18;26(16):4180–96. doi: 10.1038/s44319-025-00521-6 (PMC12373858; doi:10.1038/s44319-025-00521-6)
Supplement: Supplementary file 10 — Source data Fig. 1 [file 44319_2025_521_MOESM10_ESM.zip › Figure 1/1C/Fig1C_isoform_numbers_2024-05-20.csv]

Patient	Count	group
LPt15.DP1	82248	DP
LPt16.DP1	47539	DP
LPt24.DP1	72778	DP
LPt25.DP1	68245	DP
Pt1.DP1	81189	DP
Pt10.DP1	66762	DP
Pt10.DP2	90907	DP
Pt10.DP3	82491	DP
Pt10.DP4	85433	DP
Pt10.DP5	74921	DP
Pt10.DP6	76337	DP
Pt10.DP7	60472	DP
Pt10.DP8	79974	DP
Pt10.DP9	75724	DP
Pt15.DP1	81932	DP
Pt15.DP2	94795	DP
Pt16.DP1	75084	DP
Pt17.DP1	81940	DP
Pt17.DP2	84586	DP
Pt19.DDP1	69585	DP
Pt19.DDP2	40723	DP
Pt2.DP1	80589	DP
Pt2.DP2	84134	DP
Pt20.DDP1	82925	DP
Pt20.DP1	75820	DP
Pt22.DDP1	82528	DP
Pt22.DDP2	83088	DP
Pt22.DDP3	81869	DP
Pt23.DDP1	78594	DP
Pt24.DDP1	72002	DP
Pt3.DP1	79554	DP
Pt3.DP2	87523	DP
Pt3.DP3	99161	DP
Pt4.DP1	86879	DP
Pt5.DP1	77167	DP
Pt5.DP2	75176	DP
Pt5.DP3	77015	DP
Pt6.DP1	65581	DP
Pt6.DP2	67685	DP
Pt8.DP1	94006	DP
Pt8.DP2	88135	DP
Pt8.DP3	79826	DP
Pt9.DP1	83930	DP
Pt9.DP2	83721	DP
LPt15.baseline	48299	Baseline
LPt16.baseline	72682	Baseline
LPt24.baseline	78109	Baseline
LPt25.baseline	70046	Baseline
Pt1.baseline	84096	Baseline
Pt10.baseline	76856	Baseline
Pt15.baseline	83010	Baseline
Pt16.baseline	69431	Baseline
Pt17.baseline	79391	Baseline
Pt19.baseline	77444	Baseline
Pt2.baseline	82413	Baseline
Pt20.baseline	75177	Baseline
Pt22.baseline	78765	Baseline
Pt23.baseline	71666	Baseline
Pt24.baseline	70575	Baseline
Pt3.baseline	91998	Baseline
Pt4.baseline	90208	Baseline
Pt5.baseline	70141	Baseline
Pt6.baseline	79061	Baseline
Pt8.baseline	95622	Baseline
Pt9.baseline	82917	Baseline
