# Supplementary material for: Transcriptome-wide decoding the roles of aberrant splicing in melanoma MAPK-targeted resistance evolution
Source: EMBO Rep. 2025 Jul 18;26(16):4180–96. doi: 10.1038/s44319-025-00521-6 (PMC12373858; doi:10.1038/s44319-025-00521-6)
Supplement: Supplementary file 10 — Source data Fig. 1 [file 44319_2025_521_MOESM10_ESM.zip › Figure 1/1D/Fig1D_isoform_intersct_2024-05-20.csv]

Isoforms.detected.in.baseline	Isoforms.detected.in.DP
ENSG00000000003.14_novel_104	ENSG00000000003.14_novel_104
ENSG00000000003.14_novel_133	ENSG00000000003.14_novel_133
ENSG00000000003.14_novel_164	ENSG00000000003.14_novel_164
ENSG00000000003.14_novel_24	ENSG00000000003.14_novel_18
ENSG00000000003.14_novel_26	ENSG00000000003.14_novel_24
ENSG00000000003.14_novel_27	ENSG00000000003.14_novel_26
ENSG00000000003.14_novel_3	ENSG00000000003.14_novel_27
ENSG00000000003.14_novel_49	ENSG00000000003.14_novel_3
ENSG00000000003.14_novel_69	ENSG00000000003.14_novel_4
ENSG00000000003.14_novel_8	ENSG00000000003.14_novel_49
ENSG00000000003.14_novel_81	ENSG00000000003.14_novel_50
ENSG00000000003.14_novel_96	ENSG00000000003.14_novel_58
ENSG00000000005.5_novel_1	ENSG00000000003.14_novel_69
ENSG00000000005.5_novel_3	ENSG00000000003.14_novel_78
ENSG00000000419.12_novel_1	ENSG00000000003.14_novel_81
ENSG00000000419.12_novel_106	ENSG00000000003.14_novel_96
ENSG00000000419.12_novel_107	ENSG00000000005.5_novel_1
ENSG00000000419.12_novel_110	ENSG00000000005.5_novel_3
ENSG00000000419.12_novel_113	ENSG00000000419.12_novel_1
ENSG00000000419.12_novel_128	ENSG00000000419.12_novel_107
ENSG00000000419.12_novel_129	ENSG00000000419.12_novel_110
ENSG00000000419.12_novel_13	ENSG00000000419.12_novel_112
ENSG00000000419.12_novel_17	ENSG00000000419.12_novel_113
ENSG00000000419.12_novel_18	ENSG00000000419.12_novel_118
ENSG00000000419.12_novel_25	ENSG00000000419.12_novel_121
ENSG00000000419.12_novel_26	ENSG00000000419.12_novel_123
ENSG00000000419.12_novel_30	ENSG00000000419.12_novel_125
ENSG00000000419.12_novel_38	ENSG00000000419.12_novel_128
ENSG00000000419.12_novel_4	ENSG00000000419.12_novel_129
ENSG00000000419.12_novel_5	ENSG00000000419.12_novel_13
ENSG00000000419.12_novel_56	ENSG00000000419.12_novel_14
ENSG00000000419.12_novel_9	ENSG00000000419.12_novel_17
ENSG00000001036.13_novel_17	ENSG00000000419.12_novel_18
ENSG00000001036.13_novel_2	ENSG00000000419.12_novel_25
ENSG00000001036.13_novel_31	ENSG00000000419.12_novel_31
ENSG00000001036.13_novel_35	ENSG00000000419.12_novel_38
ENSG00000001084.12_novel_1	ENSG00000000419.12_novel_4
ENSG00000001167.14_novel_1	ENSG00000000419.12_novel_41
ENSG00000001167.14_novel_12	ENSG00000000419.12_novel_5
ENSG00000001167.14_novel_19	ENSG00000000419.12_novel_56
ENSG00000001167.14_novel_26	ENSG00000000419.12_novel_7
ENSG00000001167.14_novel_28	ENSG00000000419.12_novel_71
ENSG00000001167.14_novel_4	ENSG00000000419.12_novel_81
ENSG00000001167.14_novel_8	ENSG00000000419.12_novel_9
ENSG00000001167.14_novel_9	ENSG00000001036.13_novel_1
ENSG00000001460.17_novel_1	ENSG00000001036.13_novel_17
ENSG00000001617.11_novel_1	ENSG00000001036.13_novel_2
ENSG00000001629.9_novel_1	ENSG00000001036.13_novel_31
ENSG00000001631.15_novel_1	ENSG00000001036.13_novel_35
ENSG00000001631.15_novel_10	ENSG00000001084.12_novel_1
ENSG00000001631.15_novel_11	ENSG00000001167.14_novel_1
ENSG00000001631.15_novel_12	ENSG00000001167.14_novel_12
ENSG00000001631.15_novel_13	ENSG00000001167.14_novel_19
ENSG00000001631.15_novel_14	ENSG00000001167.14_novel_28
ENSG00000001631.15_novel_15	ENSG00000001167.14_novel_32
ENSG00000001631.15_novel_16	ENSG00000001167.14_novel_4
ENSG00000001631.15_novel_20	ENSG00000001167.14_novel_8
ENSG00000001631.15_novel_23	ENSG00000001167.14_novel_9
ENSG00000001631.15_novel_24	ENSG00000001460.17_novel_1
ENSG00000001631.15_novel_27	ENSG00000001617.11_novel_1
ENSG00000001631.15_novel_3	ENSG00000001629.9_novel_1
ENSG00000001631.15_novel_31	ENSG00000001631.15_novel_1
ENSG00000001631.15_novel_37	ENSG00000001631.15_novel_10
ENSG00000001631.15_novel_39	ENSG00000001631.15_novel_11
ENSG00000001631.15_novel_41	ENSG00000001631.15_novel_12
ENSG00000001631.15_novel_42	ENSG00000001631.15_novel_13
ENSG00000001631.15_novel_44	ENSG00000001631.15_novel_14
ENSG00000001631.15_novel_5	ENSG00000001631.15_novel_15
ENSG00000001631.15_novel_6	ENSG00000001631.15_novel_16
ENSG00000001631.15_novel_7	ENSG00000001631.15_novel_19
ENSG00000001631.15_novel_8	ENSG00000001631.15_novel_2
ENSG00000001631.15_novel_9	ENSG00000001631.15_novel_20
ENSG00000002016.17_novel_1	ENSG00000001631.15_novel_23
ENSG00000002016.17_novel_10	ENSG00000001631.15_novel_24
ENSG00000002016.17_novel_2	ENSG00000001631.15_novel_27
ENSG00000002016.17_novel_3	ENSG00000001631.15_novel_3
ENSG00000002079.14_novel_1	ENSG00000001631.15_novel_31
ENSG00000002330.13_novel_1	ENSG00000001631.15_novel_33
ENSG00000002330.13_novel_101	ENSG00000001631.15_novel_37
ENSG00000002330.13_novel_102	ENSG00000001631.15_novel_39
ENSG00000002330.13_novel_108	ENSG00000001631.15_novel_41
ENSG00000002330.13_novel_13	ENSG00000001631.15_novel_42
ENSG00000002330.13_novel_15	ENSG00000001631.15_novel_44
ENSG00000002330.13_novel_28	ENSG00000001631.15_novel_45
ENSG00000002330.13_novel_33	ENSG00000001631.15_novel_5
ENSG00000002330.13_novel_45	ENSG00000001631.15_novel_6
ENSG00000002330.13_novel_49	ENSG00000001631.15_novel_7
ENSG00000002330.13_novel_5	ENSG00000001631.15_novel_8
ENSG00000002330.13_novel_57	ENSG00000001631.15_novel_9
ENSG00000002330.13_novel_61	ENSG00000002016.17_novel_1
ENSG00000002330.13_novel_63	ENSG00000002016.17_novel_10
ENSG00000002330.13_novel_7	ENSG00000002016.17_novel_11
ENSG00000002330.13_novel_73	ENSG00000002016.17_novel_2
ENSG00000002330.13_novel_77	ENSG00000002016.17_novel_3
ENSG00000002330.13_novel_78	ENSG00000002079.14_novel_1
ENSG00000002330.13_novel_84	ENSG00000002330.13_novel_1
ENSG00000002330.13_novel_87	ENSG00000002330.13_novel_101
ENSG00000002330.13_novel_9	ENSG00000002330.13_novel_102
ENSG00000002330.13_novel_96	ENSG00000002330.13_novel_108
ENSG00000002549.12_novel_1	ENSG00000002330.13_novel_13
ENSG00000002549.12_novel_2	ENSG00000002330.13_novel_15
ENSG00000002586.19_PAR_Y_novel_1	ENSG00000002330.13_novel_25
ENSG00000002586.19_novel_1	ENSG00000002330.13_novel_28
ENSG00000002587.9_novel_2	ENSG00000002330.13_novel_29
ENSG00000002726.20_novel_1	ENSG00000002330.13_novel_33
ENSG00000002726.20_novel_2	ENSG00000002330.13_novel_45
ENSG00000002726.20_novel_4	ENSG00000002330.13_novel_49
ENSG00000002933.8_novel_1	ENSG00000002330.13_novel_5
ENSG00000003056.7_novel_1	ENSG00000002330.13_novel_54
ENSG00000003096.14_novel_1	ENSG00000002330.13_novel_55
ENSG00000003096.14_novel_3	ENSG00000002330.13_novel_57
ENSG00000003096.14_novel_7	ENSG00000002330.13_novel_61
ENSG00000003137.8_novel_1	ENSG00000002330.13_novel_63
ENSG00000003137.8_novel_2	ENSG00000002330.13_novel_7
ENSG00000003137.8_novel_3	ENSG00000002330.13_novel_70
ENSG00000003137.8_novel_5	ENSG00000002330.13_novel_73
ENSG00000003137.8_novel_8	ENSG00000002330.13_novel_77
ENSG00000003147.18_novel_1	ENSG00000002330.13_novel_78
ENSG00000003249.13_novel_1	ENSG00000002330.13_novel_84
ENSG00000003249.13_novel_10	ENSG00000002330.13_novel_87
ENSG00000003249.13_novel_13	ENSG00000002330.13_novel_9
ENSG00000003249.13_novel_14	ENSG00000002330.13_novel_95
ENSG00000003249.13_novel_15	ENSG00000002330.13_novel_96
ENSG00000003249.13_novel_4	ENSG00000002549.12_novel_1
ENSG00000003249.13_novel_5	ENSG00000002549.12_novel_2
ENSG00000003249.13_novel_6	ENSG00000002586.19_PAR_Y_novel_1
ENSG00000003249.13_novel_9	ENSG00000002586.19_novel_1
ENSG00000003393.14_novel_1	ENSG00000002587.9_novel_2
ENSG00000003402.19_novel_1	ENSG00000002726.20_novel_1
ENSG00000003402.19_novel_2	ENSG00000002726.20_novel_2
ENSG00000003402.19_novel_3	ENSG00000002726.20_novel_4
ENSG00000003436.15_novel_1	ENSG00000002745.12_novel_1
ENSG00000003436.15_novel_2	ENSG00000002933.8_novel_1
ENSG00000003509.15_novel_1	ENSG00000003056.7_novel_1
ENSG00000003509.15_novel_2	ENSG00000003096.14_novel_1
ENSG00000003756.16_novel_1	ENSG00000003096.14_novel_3
ENSG00000003756.16_novel_2	ENSG00000003096.14_novel_5
ENSG00000003756.16_novel_3	ENSG00000003096.14_novel_6
ENSG00000004059.10_novel_1	ENSG00000003096.14_novel_7
ENSG00000004059.10_novel_15	ENSG00000003137.8_novel_1
ENSG00000004059.10_novel_19	ENSG00000003137.8_novel_2
ENSG00000004059.10_novel_2	ENSG00000003137.8_novel_3
ENSG00000004059.10_novel_22	ENSG00000003137.8_novel_5
ENSG00000004059.10_novel_30	ENSG00000003137.8_novel_8
ENSG00000004059.10_novel_44	ENSG00000003147.18_novel_1
ENSG00000004059.10_novel_45	ENSG00000003249.13_novel_1
ENSG00000004059.10_novel_46	ENSG00000003249.13_novel_10
ENSG00000004059.10_novel_48	ENSG00000003249.13_novel_13
ENSG00000004059.10_novel_49	ENSG00000003249.13_novel_14
ENSG00000004059.10_novel_5	ENSG00000003249.13_novel_15
ENSG00000004059.10_novel_51	ENSG00000003249.13_novel_2
ENSG00000004059.10_novel_54	ENSG00000003249.13_novel_4
ENSG00000004059.10_novel_56	ENSG00000003249.13_novel_5
ENSG00000004059.10_novel_57	ENSG00000003249.13_novel_6
ENSG00000004059.10_novel_62	ENSG00000003249.13_novel_9
ENSG00000004059.10_novel_65	ENSG00000003393.14_novel_1
ENSG00000004059.10_novel_68	ENSG00000003402.19_novel_1
ENSG00000004059.10_novel_69	ENSG00000003402.19_novel_2
ENSG00000004059.10_novel_71	ENSG00000003402.19_novel_3
ENSG00000004059.10_novel_72	ENSG00000003436.15_novel_1
ENSG00000004059.10_novel_74	ENSG00000003436.15_novel_2
ENSG00000004059.10_novel_76	ENSG00000003509.15_novel_1
ENSG00000004059.10_novel_78	ENSG00000003509.15_novel_2
ENSG00000004059.10_novel_80	ENSG00000003756.16_novel_1
ENSG00000004059.10_novel_81	ENSG00000003756.16_novel_2
ENSG00000004059.10_novel_82	ENSG00000003756.16_novel_3
ENSG00000004059.10_novel_83	ENSG00000004059.10_novel_1
ENSG00000004059.10_novel_9	ENSG00000004059.10_novel_14
ENSG00000004139.13_novel_1	ENSG00000004059.10_novel_15
ENSG00000004139.13_novel_2	ENSG00000004059.10_novel_19
ENSG00000004142.11_novel_1	ENSG00000004059.10_novel_2
ENSG00000004142.11_novel_17	ENSG00000004059.10_novel_22
ENSG00000004142.11_novel_18	ENSG00000004059.10_novel_26
ENSG00000004142.11_novel_24	ENSG00000004059.10_novel_28
ENSG00000004142.11_novel_35	ENSG00000004059.10_novel_3
ENSG00000004142.11_novel_4	ENSG00000004059.10_novel_30
ENSG00000004142.11_novel_63	ENSG00000004059.10_novel_31
ENSG00000004142.11_novel_72	ENSG00000004059.10_novel_34
ENSG00000004142.11_novel_74	ENSG00000004059.10_novel_39
ENSG00000004399.12_novel_1	ENSG00000004059.10_novel_44
ENSG00000004455.16_novel_1	ENSG00000004059.10_novel_46
ENSG00000004468.12_novel_1	ENSG00000004059.10_novel_48
ENSG00000004468.12_novel_10	ENSG00000004059.10_novel_49
ENSG00000004468.12_novel_7	ENSG00000004059.10_novel_5
ENSG00000004468.12_novel_8	ENSG00000004059.10_novel_51
ENSG00000004534.14_novel_1	ENSG00000004059.10_novel_54
ENSG00000004766.16_novel_1	ENSG00000004059.10_novel_56
ENSG00000004766.16_novel_2	ENSG00000004059.10_novel_57
ENSG00000004776.12_novel_2	ENSG00000004059.10_novel_60
ENSG00000004776.12_novel_5	ENSG00000004059.10_novel_62
ENSG00000004776.12_novel_6	ENSG00000004059.10_novel_63
ENSG00000004776.12_novel_7	ENSG00000004059.10_novel_64
ENSG00000004777.18_novel_1	ENSG00000004059.10_novel_65
ENSG00000004779.9_novel_13	ENSG00000004059.10_novel_68
ENSG00000004779.9_novel_15	ENSG00000004059.10_novel_69
ENSG00000004779.9_novel_16	ENSG00000004059.10_novel_71
ENSG00000004779.9_novel_4	ENSG00000004059.10_novel_72
ENSG00000004779.9_novel_9	ENSG00000004059.10_novel_74
ENSG00000004809.13_novel_1	ENSG00000004059.10_novel_76
ENSG00000004866.20_novel_1	ENSG00000004059.10_novel_77
ENSG00000004866.20_novel_2	ENSG00000004059.10_novel_78
ENSG00000004897.11_novel_1	ENSG00000004059.10_novel_8
ENSG00000004897.11_novel_2	ENSG00000004059.10_novel_80
ENSG00000004961.14_novel_1	ENSG00000004059.10_novel_81
ENSG00000004961.14_novel_17	ENSG00000004059.10_novel_82
ENSG00000004961.14_novel_29	ENSG00000004059.10_novel_83
ENSG00000004961.14_novel_7	ENSG00000004059.10_novel_86
ENSG00000004961.14_novel_8	ENSG00000004059.10_novel_9
ENSG00000004975.11_novel_1	ENSG00000004139.13_novel_1
ENSG00000004975.11_novel_2	ENSG00000004139.13_novel_2
ENSG00000005001.9_novel_1	ENSG00000004142.11_novel_1
ENSG00000005022.5_novel_11	ENSG00000004142.11_novel_17
ENSG00000005022.5_novel_21	ENSG00000004142.11_novel_18
ENSG00000005022.5_novel_25	ENSG00000004142.11_novel_33
ENSG00000005022.5_novel_32	ENSG00000004142.11_novel_35
ENSG00000005022.5_novel_36	ENSG00000004142.11_novel_4
ENSG00000005022.5_novel_4	ENSG00000004142.11_novel_42
ENSG00000005059.15_novel_1	ENSG00000004142.11_novel_63
ENSG00000005059.15_novel_12	ENSG00000004142.11_novel_71
ENSG00000005059.15_novel_13	ENSG00000004142.11_novel_74
ENSG00000005059.15_novel_19	ENSG00000004399.12_novel_1
ENSG00000005059.15_novel_20	ENSG00000004455.16_novel_1
ENSG00000005059.15_novel_22	ENSG00000004468.12_novel_1
ENSG00000005059.15_novel_24	ENSG00000004468.12_novel_10
ENSG00000005059.15_novel_25	ENSG00000004468.12_novel_7
ENSG00000005059.15_novel_27	ENSG00000004468.12_novel_8
ENSG00000005059.15_novel_29	ENSG00000004534.14_novel_1
ENSG00000005059.15_novel_33	ENSG00000004766.16_novel_1
ENSG00000005059.15_novel_34	ENSG00000004766.16_novel_2
ENSG00000005059.15_novel_5	ENSG00000004776.12_novel_2
ENSG00000005059.15_novel_7	ENSG00000004776.12_novel_5
ENSG00000005059.15_novel_8	ENSG00000004776.12_novel_6
ENSG00000005059.15_novel_9	ENSG00000004776.12_novel_7
ENSG00000005075.15_novel_1	ENSG00000004777.18_novel_1
ENSG00000005075.15_novel_3	ENSG00000004779.9_novel_10
ENSG00000005075.15_novel_6	ENSG00000004779.9_novel_13
ENSG00000005075.15_novel_7	ENSG00000004779.9_novel_15
ENSG00000005100.12_novel_11	ENSG00000004779.9_novel_16
ENSG00000005100.12_novel_13	ENSG00000004779.9_novel_17
ENSG00000005100.12_novel_2	ENSG00000004779.9_novel_18
ENSG00000005100.12_novel_20	ENSG00000004779.9_novel_2
ENSG00000005100.12_novel_31	ENSG00000004779.9_novel_4
ENSG00000005100.12_novel_35	ENSG00000004779.9_novel_7
ENSG00000005100.12_novel_5	ENSG00000004779.9_novel_9
ENSG00000005100.12_novel_6	ENSG00000004809.13_novel_1
ENSG00000005100.12_novel_8	ENSG00000004848.7_novel_1
ENSG00000005102.12_novel_1	ENSG00000004866.20_novel_1
ENSG00000005102.12_novel_3	ENSG00000004866.20_novel_2
ENSG00000005187.11_novel_1	ENSG00000004897.11_novel_1
ENSG00000005187.11_novel_2	ENSG00000004897.11_novel_2
ENSG00000005189.19_novel_1	ENSG00000004961.14_novel_1
ENSG00000005194.14_novel_1	ENSG00000004961.14_novel_17
ENSG00000005206.16_novel_1	ENSG00000004961.14_novel_29
ENSG00000005206.16_novel_3	ENSG00000004961.14_novel_3
ENSG00000005206.16_novel_8	ENSG00000004961.14_novel_7
ENSG00000005243.9_novel_1	ENSG00000004961.14_novel_8
ENSG00000005249.12_novel_1	ENSG00000004975.11_novel_1
ENSG00000005249.12_novel_10	ENSG00000004975.11_novel_2
ENSG00000005249.12_novel_15	ENSG00000005001.9_novel_1
ENSG00000005249.12_novel_16	ENSG00000005022.5_novel_11
ENSG00000005249.12_novel_18	ENSG00000005022.5_novel_21
ENSG00000005249.12_novel_20	ENSG00000005022.5_novel_25
ENSG00000005249.12_novel_5	ENSG00000005022.5_novel_32
ENSG00000005249.12_novel_6	ENSG00000005022.5_novel_36
ENSG00000005249.12_novel_7	ENSG00000005022.5_novel_4
ENSG00000005302.18_novel_1	ENSG00000005059.15_novel_1
ENSG00000005302.18_novel_2	ENSG00000005059.15_novel_12
ENSG00000005302.18_novel_3	ENSG00000005059.15_novel_13
ENSG00000005302.18_novel_4	ENSG00000005059.15_novel_16
ENSG00000005302.18_novel_5	ENSG00000005059.15_novel_17
ENSG00000005302.18_novel_6	ENSG00000005059.15_novel_19
ENSG00000005379.16_novel_1	ENSG00000005059.15_novel_2
ENSG00000005421.8_novel_1	ENSG00000005059.15_novel_20
ENSG00000005436.13_novel_1	ENSG00000005059.15_novel_22
ENSG00000005436.13_novel_2	ENSG00000005059.15_novel_24
ENSG00000005471.17_novel_1	ENSG00000005059.15_novel_25
ENSG00000005471.17_novel_2	ENSG00000005059.15_novel_27
ENSG00000005486.16_novel_1	ENSG00000005059.15_novel_28
ENSG00000005486.16_novel_2	ENSG00000005059.15_novel_29
ENSG00000005486.16_novel_31	ENSG00000005059.15_novel_33
ENSG00000005486.16_novel_43	ENSG00000005059.15_novel_34
ENSG00000005486.16_novel_50	ENSG00000005059.15_novel_36
ENSG00000005486.16_novel_53	ENSG00000005059.15_novel_5
ENSG00000005486.16_novel_54	ENSG00000005059.15_novel_7
ENSG00000005486.16_novel_55	ENSG00000005059.15_novel_8
ENSG00000005486.16_novel_57	ENSG00000005059.15_novel_9
ENSG00000005486.16_novel_60	ENSG00000005075.15_novel_1
ENSG00000005486.16_novel_62	ENSG00000005075.15_novel_3
ENSG00000005486.16_novel_64	ENSG00000005075.15_novel_6
ENSG00000005486.16_novel_7	ENSG00000005075.15_novel_7
ENSG00000005513.9_novel_2	ENSG00000005100.12_novel_1
ENSG00000005513.9_novel_3	ENSG00000005100.12_novel_11
ENSG00000005801.17_novel_1	ENSG00000005100.12_novel_12
ENSG00000005801.17_novel_2	ENSG00000005100.12_novel_13
ENSG00000005801.17_novel_3	ENSG00000005100.12_novel_14
ENSG00000005812.10_novel_16	ENSG00000005100.12_novel_2
ENSG00000005812.10_novel_20	ENSG00000005100.12_novel_20
ENSG00000005812.10_novel_21	ENSG00000005100.12_novel_21
ENSG00000005812.10_novel_3	ENSG00000005100.12_novel_22
ENSG00000005812.10_novel_31	ENSG00000005100.12_novel_24
ENSG00000005812.10_novel_34	ENSG00000005100.12_novel_27
ENSG00000005812.10_novel_4	ENSG00000005100.12_novel_31
ENSG00000005812.10_novel_44	ENSG00000005100.12_novel_35
ENSG00000005812.10_novel_5	ENSG00000005100.12_novel_40
ENSG00000005812.10_novel_75	ENSG00000005100.12_novel_5
ENSG00000005812.10_novel_9	ENSG00000005100.12_novel_6
ENSG00000005844.17_novel_1	ENSG00000005100.12_novel_8
ENSG00000005884.17_novel_1	ENSG00000005102.12_novel_1
ENSG00000005889.15_novel_1	ENSG00000005102.12_novel_3
ENSG00000005889.15_novel_2	ENSG00000005187.11_novel_1
ENSG00000005893.15_novel_1	ENSG00000005187.11_novel_2
ENSG00000005893.15_novel_14	ENSG00000005189.19_novel_1
ENSG00000005893.15_novel_18	ENSG00000005194.14_novel_1
ENSG00000005893.15_novel_19	ENSG00000005206.16_novel_1
ENSG00000005893.15_novel_20	ENSG00000005206.16_novel_3
ENSG00000005893.15_novel_22	ENSG00000005206.16_novel_8
ENSG00000005893.15_novel_27	ENSG00000005243.9_novel_1
ENSG00000005893.15_novel_31	ENSG00000005249.12_novel_1
ENSG00000005893.15_novel_33	ENSG00000005249.12_novel_10
ENSG00000005893.15_novel_37	ENSG00000005249.12_novel_11
ENSG00000005893.15_novel_38	ENSG00000005249.12_novel_13
ENSG00000005893.15_novel_4	ENSG00000005249.12_novel_15
ENSG00000005893.15_novel_43	ENSG00000005249.12_novel_16
ENSG00000005893.15_novel_46	ENSG00000005249.12_novel_18
ENSG00000005893.15_novel_47	ENSG00000005249.12_novel_20
ENSG00000005893.15_novel_49	ENSG00000005249.12_novel_21
ENSG00000005893.15_novel_52	ENSG00000005249.12_novel_23
ENSG00000005893.15_novel_57	ENSG00000005249.12_novel_6
ENSG00000005893.15_novel_58	ENSG00000005249.12_novel_8
ENSG00000005893.15_novel_59	ENSG00000005302.18_novel_1
ENSG00000005893.15_novel_60	ENSG00000005302.18_novel_2
ENSG00000005893.15_novel_66	ENSG00000005302.18_novel_3
ENSG00000005893.15_novel_8	ENSG00000005302.18_novel_4
ENSG00000005961.18_novel_1	ENSG00000005302.18_novel_5
ENSG00000005981.12_novel_1	ENSG00000005302.18_novel_6
ENSG00000005981.12_novel_2	ENSG00000005379.16_novel_1
ENSG00000005981.12_novel_3	ENSG00000005421.8_novel_1
ENSG00000006007.11_novel_10	ENSG00000005436.13_novel_1
ENSG00000006007.11_novel_14	ENSG00000005436.13_novel_2
ENSG00000006007.11_novel_16	ENSG00000005471.17_novel_1
ENSG00000006007.11_novel_19	ENSG00000005471.17_novel_2
ENSG00000006007.11_novel_21	ENSG00000005486.16_novel_1
ENSG00000006007.11_novel_24	ENSG00000005486.16_novel_11
ENSG00000006007.11_novel_32	ENSG00000005486.16_novel_18
ENSG00000006007.11_novel_4	ENSG00000005486.16_novel_2
ENSG00000006007.11_novel_41	ENSG00000005486.16_novel_31
ENSG00000006007.11_novel_47	ENSG00000005486.16_novel_39
ENSG00000006007.11_novel_7	ENSG00000005486.16_novel_43
ENSG00000006007.11_novel_9	ENSG00000005486.16_novel_50
ENSG00000006015.17_novel_1	ENSG00000005486.16_novel_53
ENSG00000006015.17_novel_13	ENSG00000005486.16_novel_54
ENSG00000006015.17_novel_15	ENSG00000005486.16_novel_55
ENSG00000006015.17_novel_2	ENSG00000005486.16_novel_56
ENSG00000006015.17_novel_21	ENSG00000005486.16_novel_57
ENSG00000006015.17_novel_22	ENSG00000005486.16_novel_60
ENSG00000006015.17_novel_24	ENSG00000005486.16_novel_62
ENSG00000006015.17_novel_26	ENSG00000005486.16_novel_64
ENSG00000006015.17_novel_27	ENSG00000005486.16_novel_7
ENSG00000006015.17_novel_28	ENSG00000005513.9_novel_3
ENSG00000006015.17_novel_29	ENSG00000005801.17_novel_1
ENSG00000006015.17_novel_3	ENSG00000005801.17_novel_2
ENSG00000006015.17_novel_31	ENSG00000005801.17_novel_3
ENSG00000006015.17_novel_34	ENSG00000005812.10_novel_16
ENSG00000006015.17_novel_37	ENSG00000005812.10_novel_20
ENSG00000006015.17_novel_38	ENSG00000005812.10_novel_3
ENSG00000006015.17_novel_39	ENSG00000005812.10_novel_31
ENSG00000006015.17_novel_4	ENSG00000005812.10_novel_4
ENSG00000006015.17_novel_8	ENSG00000005812.10_novel_44
ENSG00000006015.17_novel_9	ENSG00000005812.10_novel_5
ENSG00000006016.10_novel_1	ENSG00000005812.10_novel_75
ENSG00000006016.10_novel_25	ENSG00000005812.10_novel_9
ENSG00000006016.10_novel_31	ENSG00000005844.17_novel_1
ENSG00000006016.10_novel_5	ENSG00000005884.17_novel_1
ENSG00000006047.12_novel_1	ENSG00000005889.15_novel_1
ENSG00000006071.13_novel_1	ENSG00000005889.15_novel_2
ENSG00000006071.13_novel_2	ENSG00000005893.15_novel_1
ENSG00000006118.14_novel_1	ENSG00000005893.15_novel_14
ENSG00000006118.14_novel_2	ENSG00000005893.15_novel_15
ENSG00000006118.14_novel_3	ENSG00000005893.15_novel_18
ENSG00000006118.14_novel_4	ENSG00000005893.15_novel_19
ENSG00000006128.11_novel_1	ENSG00000005893.15_novel_20
ENSG00000006128.11_novel_10	ENSG00000005893.15_novel_22
ENSG00000006194.9_novel_1	ENSG00000005893.15_novel_24
ENSG00000006194.9_novel_2	ENSG00000005893.15_novel_25
ENSG00000006282.20_novel_1	ENSG00000005893.15_novel_27
ENSG00000006282.20_novel_2	ENSG00000005893.15_novel_28
ENSG00000006282.20_novel_3	ENSG00000005893.15_novel_31
ENSG00000006282.20_novel_4	ENSG00000005893.15_novel_33
ENSG00000006282.20_novel_5	ENSG00000005893.15_novel_37
ENSG00000006282.20_novel_6	ENSG00000005893.15_novel_38
ENSG00000006282.20_novel_7	ENSG00000005893.15_novel_4
ENSG00000006327.13_novel_1	ENSG00000005893.15_novel_41
ENSG00000006327.13_novel_10	ENSG00000005893.15_novel_43
ENSG00000006327.13_novel_13	ENSG00000005893.15_novel_47
ENSG00000006327.13_novel_14	ENSG00000005893.15_novel_49
ENSG00000006327.13_novel_16	ENSG00000005893.15_novel_5
ENSG00000006327.13_novel_20	ENSG00000005893.15_novel_52
ENSG00000006327.13_novel_21	ENSG00000005893.15_novel_57
ENSG00000006327.13_novel_22	ENSG00000005893.15_novel_58
ENSG00000006327.13_novel_8	ENSG00000005893.15_novel_59
ENSG00000006377.10_novel_2	ENSG00000005893.15_novel_60
ENSG00000006377.10_novel_4	ENSG00000005893.15_novel_65
ENSG00000006377.10_novel_5	ENSG00000005961.18_novel_1
ENSG00000006451.7_novel_1	ENSG00000005981.12_novel_1
ENSG00000006451.7_novel_16	ENSG00000005981.12_novel_2
ENSG00000006451.7_novel_2	ENSG00000005981.12_novel_3
ENSG00000006451.7_novel_22	ENSG00000006007.11_novel_1
ENSG00000006451.7_novel_26	ENSG00000006007.11_novel_10
ENSG00000006451.7_novel_29	ENSG00000006007.11_novel_12
ENSG00000006451.7_novel_3	ENSG00000006007.11_novel_14
ENSG00000006451.7_novel_37	ENSG00000006007.11_novel_16
ENSG00000006451.7_novel_38	ENSG00000006007.11_novel_19
ENSG00000006451.7_novel_4	ENSG00000006007.11_novel_21
ENSG00000006451.7_novel_41	ENSG00000006007.11_novel_22
ENSG00000006451.7_novel_42	ENSG00000006007.11_novel_24
ENSG00000006451.7_novel_44	ENSG00000006007.11_novel_28
ENSG00000006451.7_novel_49	ENSG00000006007.11_novel_3
ENSG00000006451.7_novel_5	ENSG00000006007.11_novel_30
ENSG00000006468.13_novel_1	ENSG00000006007.11_novel_32
ENSG00000006534.15_novel_1	ENSG00000006007.11_novel_4
ENSG00000006555.10_novel_1	ENSG00000006007.11_novel_41
ENSG00000006555.10_novel_15	ENSG00000006007.11_novel_42
ENSG00000006555.10_novel_16	ENSG00000006007.11_novel_47
ENSG00000006555.10_novel_19	ENSG00000006007.11_novel_5
ENSG00000006555.10_novel_20	ENSG00000006007.11_novel_6
ENSG00000006555.10_novel_21	ENSG00000006007.11_novel_7
ENSG00000006555.10_novel_23	ENSG00000006007.11_novel_9
ENSG00000006555.10_novel_25	ENSG00000006015.17_novel_1
ENSG00000006555.10_novel_26	ENSG00000006015.17_novel_13
ENSG00000006555.10_novel_4	ENSG00000006015.17_novel_15
ENSG00000006555.10_novel_6	ENSG00000006015.17_novel_2
ENSG00000006576.16_novel_1	ENSG00000006015.17_novel_20
ENSG00000006606.8_novel_1	ENSG00000006015.17_novel_21
ENSG00000006638.11_novel_3	ENSG00000006015.17_novel_22
ENSG00000006638.11_novel_6	ENSG00000006015.17_novel_24
ENSG00000006652.13_novel_1	ENSG00000006015.17_novel_26
ENSG00000006695.10_novel_13	ENSG00000006015.17_novel_27
ENSG00000006695.10_novel_21	ENSG00000006015.17_novel_28
ENSG00000006695.10_novel_4	ENSG00000006015.17_novel_29
ENSG00000006695.10_novel_6	ENSG00000006015.17_novel_3
ENSG00000006744.18_novel_1	ENSG00000006015.17_novel_31
ENSG00000006744.18_novel_2	ENSG00000006015.17_novel_33
ENSG00000006744.18_novel_3	ENSG00000006015.17_novel_34
ENSG00000006744.18_novel_4	ENSG00000006015.17_novel_37
ENSG00000006744.18_novel_5	ENSG00000006015.17_novel_38
ENSG00000006757.11_novel_1	ENSG00000006015.17_novel_39
ENSG00000006757.11_novel_14	ENSG00000006015.17_novel_4
ENSG00000006757.11_novel_2	ENSG00000006015.17_novel_40
ENSG00000006757.11_novel_23	ENSG00000006015.17_novel_8
ENSG00000006757.11_novel_24	ENSG00000006015.17_novel_9
ENSG00000006757.11_novel_25	ENSG00000006016.10_novel_1
ENSG00000006757.11_novel_8	ENSG00000006016.10_novel_3
ENSG00000006757.11_novel_9	ENSG00000006016.10_novel_31
ENSG00000006837.11_novel_1	ENSG00000006016.10_novel_35
ENSG00000006837.11_novel_10	ENSG00000006016.10_novel_43
ENSG00000006837.11_novel_11	ENSG00000006016.10_novel_5
ENSG00000006837.11_novel_2	ENSG00000006016.10_novel_6
ENSG00000006837.11_novel_3	ENSG00000006016.10_novel_9
ENSG00000006837.11_novel_4	ENSG00000006047.12_novel_1
ENSG00000006837.11_novel_5	ENSG00000006071.13_novel_1
ENSG00000006837.11_novel_7	ENSG00000006071.13_novel_2
ENSG00000006837.11_novel_8	ENSG00000006118.14_novel_1
ENSG00000006837.11_novel_9	ENSG00000006118.14_novel_2
ENSG00000007038.10_novel_1	ENSG00000006118.14_novel_3
ENSG00000007047.14_novel_1	ENSG00000006118.14_novel_4
ENSG00000007047.14_novel_2	ENSG00000006128.11_novel_1
ENSG00000007047.14_novel_3	ENSG00000006128.11_novel_10
ENSG00000007047.14_novel_5	ENSG00000006128.11_novel_11
ENSG00000007047.14_novel_6	ENSG00000006128.11_novel_14
ENSG00000007062.11_novel_1	ENSG00000006194.9_novel_1
ENSG00000007062.11_novel_2	ENSG00000006194.9_novel_2
ENSG00000007080.10_novel_10	ENSG00000006282.20_novel_1
ENSG00000007080.10_novel_11	ENSG00000006282.20_novel_2
ENSG00000007080.10_novel_5	ENSG00000006282.20_novel_3
ENSG00000007129.17_novel_1	ENSG00000006282.20_novel_4
ENSG00000007129.17_novel_2	ENSG00000006282.20_novel_5
ENSG00000007129.17_novel_3	ENSG00000006282.20_novel_6
ENSG00000007129.17_novel_4	ENSG00000006282.20_novel_7
ENSG00000007129.17_novel_5	ENSG00000006327.13_novel_1
ENSG00000007129.17_novel_6	ENSG00000006327.13_novel_10
ENSG00000007129.17_novel_8	ENSG00000006327.13_novel_11
ENSG00000007129.17_novel_9	ENSG00000006327.13_novel_13
ENSG00000007171.17_novel_1	ENSG00000006327.13_novel_14
ENSG00000007237.18_novel_1	ENSG00000006327.13_novel_16
ENSG00000007255.10_novel_11	ENSG00000006327.13_novel_17
ENSG00000007255.10_novel_14	ENSG00000006327.13_novel_20
ENSG00000007255.10_novel_17	ENSG00000006327.13_novel_21
ENSG00000007255.10_novel_2	ENSG00000006327.13_novel_22
ENSG00000007255.10_novel_22	ENSG00000006327.13_novel_23
ENSG00000007255.10_novel_3	ENSG00000006327.13_novel_4
ENSG00000007255.10_novel_30	ENSG00000006327.13_novel_8
ENSG00000007255.10_novel_31	ENSG00000006377.10_novel_2
ENSG00000007255.10_novel_4	ENSG00000006377.10_novel_4
ENSG00000007255.10_novel_40	ENSG00000006377.10_novel_5
ENSG00000007255.10_novel_6	ENSG00000006451.7_novel_1
ENSG00000007312.12_novel_1	ENSG00000006451.7_novel_16
ENSG00000007312.12_novel_2	ENSG00000006451.7_novel_17
ENSG00000007312.12_novel_3	ENSG00000006451.7_novel_19
ENSG00000007341.18_novel_2	ENSG00000006451.7_novel_2
ENSG00000007341.18_novel_3	ENSG00000006451.7_novel_22
ENSG00000007372.22_novel_1	ENSG00000006451.7_novel_26
ENSG00000007372.22_novel_2	ENSG00000006451.7_novel_29
ENSG00000007372.22_novel_3	ENSG00000006451.7_novel_3
ENSG00000007372.22_novel_4	ENSG00000006451.7_novel_37
ENSG00000007392.16_novel_1	ENSG00000006451.7_novel_38
ENSG00000007392.16_novel_2	ENSG00000006451.7_novel_4
ENSG00000007516.13_novel_1	ENSG00000006451.7_novel_41
ENSG00000007520.3_novel_1	ENSG00000006451.7_novel_42
ENSG00000007520.3_novel_15	ENSG00000006451.7_novel_44
ENSG00000007520.3_novel_3	ENSG00000006451.7_novel_48
ENSG00000007520.3_novel_5	ENSG00000006451.7_novel_49
ENSG00000007541.16_novel_1	ENSG00000006451.7_novel_52
ENSG00000007541.16_novel_2	ENSG00000006468.13_novel_1
ENSG00000007541.16_novel_3	ENSG00000006534.15_novel_1
ENSG00000007541.16_novel_4	ENSG00000006555.10_novel_1
ENSG00000007541.16_novel_5	ENSG00000006555.10_novel_11
ENSG00000007541.16_novel_6	ENSG00000006555.10_novel_12
ENSG00000007541.16_novel_7	ENSG00000006555.10_novel_13
ENSG00000007541.16_novel_8	ENSG00000006555.10_novel_14
ENSG00000007541.16_novel_9	ENSG00000006555.10_novel_15
ENSG00000007866.20_novel_17	ENSG00000006555.10_novel_16
ENSG00000007866.20_novel_18	ENSG00000006555.10_novel_18
ENSG00000007866.20_novel_19	ENSG00000006555.10_novel_19
ENSG00000007866.20_novel_21	ENSG00000006555.10_novel_2
ENSG00000007866.20_novel_25	ENSG00000006555.10_novel_20
ENSG00000007866.20_novel_26	ENSG00000006555.10_novel_21
ENSG00000007866.20_novel_30	ENSG00000006555.10_novel_23
ENSG00000007866.20_novel_5	ENSG00000006555.10_novel_25
ENSG00000007866.20_novel_9	ENSG00000006555.10_novel_26
ENSG00000007908.15_novel_1	ENSG00000006555.10_novel_4
ENSG00000007908.15_novel_12	ENSG00000006555.10_novel_5
ENSG00000007908.15_novel_28	ENSG00000006555.10_novel_6
ENSG00000007908.15_novel_42	ENSG00000006555.10_novel_9
ENSG00000007944.14_novel_1	ENSG00000006576.16_novel_1
ENSG00000007944.14_novel_16	ENSG00000006606.8_novel_1
ENSG00000007944.14_novel_9	ENSG00000006625.17_novel_1
ENSG00000007968.6_novel_1	ENSG00000006638.11_novel_3
ENSG00000007968.6_novel_2	ENSG00000006638.11_novel_6
ENSG00000007968.6_novel_5	ENSG00000006652.13_novel_1
ENSG00000008018.8_novel_1	ENSG00000006695.10_novel_13
ENSG00000008018.8_novel_10	ENSG00000006695.10_novel_2
ENSG00000008018.8_novel_13	ENSG00000006695.10_novel_21
ENSG00000008018.8_novel_2	ENSG00000006695.10_novel_3
ENSG00000008018.8_novel_7	ENSG00000006695.10_novel_4
ENSG00000008018.8_novel_9	ENSG00000006695.10_novel_6
ENSG00000008056.13_novel_1	ENSG00000006744.18_novel_1
ENSG00000008118.9_novel_5	ENSG00000006744.18_novel_2
ENSG00000008118.9_novel_6	ENSG00000006744.18_novel_3
ENSG00000008118.9_novel_8	ENSG00000006744.18_novel_4
ENSG00000008128.22_novel_1	ENSG00000006744.18_novel_5
ENSG00000008128.22_novel_11	ENSG00000006757.11_novel_1
ENSG00000008128.22_novel_17	ENSG00000006757.11_novel_13
ENSG00000008128.22_novel_2	ENSG00000006757.11_novel_14
ENSG00000008128.22_novel_21	ENSG00000006757.11_novel_18
ENSG00000008128.22_novel_26	ENSG00000006757.11_novel_2
ENSG00000008128.22_novel_27	ENSG00000006757.11_novel_23
ENSG00000008128.22_novel_3	ENSG00000006757.11_novel_24
ENSG00000008128.22_novel_31	ENSG00000006757.11_novel_25
ENSG00000008128.22_novel_45	ENSG00000006757.11_novel_8
ENSG00000008128.22_novel_47	ENSG00000006837.11_novel_1
ENSG00000008128.22_novel_5	ENSG00000006837.11_novel_10
ENSG00000008128.22_novel_51	ENSG00000006837.11_novel_11
ENSG00000008128.22_novel_52	ENSG00000006837.11_novel_2
ENSG00000008128.22_novel_53	ENSG00000006837.11_novel_3
ENSG00000008128.22_novel_54	ENSG00000006837.11_novel_4
ENSG00000008128.22_novel_7	ENSG00000006837.11_novel_5
ENSG00000008130.15_novel_1	ENSG00000006837.11_novel_7
ENSG00000008130.15_novel_2	ENSG00000006837.11_novel_8
ENSG00000008130.15_novel_3	ENSG00000006837.11_novel_9
ENSG00000008196.12_novel_1	ENSG00000007038.10_novel_1
ENSG00000008196.12_novel_10	ENSG00000007047.14_novel_1
ENSG00000008196.12_novel_12	ENSG00000007047.14_novel_2
ENSG00000008196.12_novel_14	ENSG00000007047.14_novel_3
ENSG00000008196.12_novel_15	ENSG00000007047.14_novel_4
ENSG00000008196.12_novel_2	ENSG00000007047.14_novel_5
ENSG00000008196.12_novel_9	ENSG00000007047.14_novel_6
ENSG00000008256.15_novel_1	ENSG00000007062.11_novel_1
ENSG00000008277.14_novel_1	ENSG00000007062.11_novel_2
ENSG00000008282.8_novel_1	ENSG00000007062.11_novel_3
ENSG00000008282.8_novel_10	ENSG00000007080.10_novel_10
ENSG00000008282.8_novel_12	ENSG00000007080.10_novel_11
ENSG00000008282.8_novel_15	ENSG00000007080.10_novel_16
ENSG00000008282.8_novel_25	ENSG00000007080.10_novel_5
ENSG00000008282.8_novel_26	ENSG00000007129.17_novel_1
ENSG00000008282.8_novel_28	ENSG00000007129.17_novel_2
ENSG00000008282.8_novel_33	ENSG00000007129.17_novel_3
ENSG00000008282.8_novel_35	ENSG00000007129.17_novel_4
ENSG00000008282.8_novel_40	ENSG00000007129.17_novel_5
ENSG00000008282.8_novel_47	ENSG00000007129.17_novel_6
ENSG00000008282.8_novel_50	ENSG00000007129.17_novel_8
ENSG00000008282.8_novel_53	ENSG00000007129.17_novel_9
ENSG00000008282.8_novel_55	ENSG00000007171.17_novel_1
ENSG00000008282.8_novel_56	ENSG00000007174.17_novel_1
ENSG00000008282.8_novel_59	ENSG00000007237.18_novel_1
ENSG00000008282.8_novel_60	ENSG00000007255.10_novel_1
ENSG00000008282.8_novel_62	ENSG00000007255.10_novel_11
ENSG00000008282.8_novel_64	ENSG00000007255.10_novel_12
ENSG00000008282.8_novel_66	ENSG00000007255.10_novel_14
ENSG00000008282.8_novel_7	ENSG00000007255.10_novel_17
ENSG00000008282.8_novel_70	ENSG00000007255.10_novel_2
ENSG00000008282.8_novel_71	ENSG00000007255.10_novel_22
ENSG00000008282.8_novel_72	ENSG00000007255.10_novel_28
ENSG00000008282.8_novel_79	ENSG00000007255.10_novel_3
ENSG00000008282.8_novel_9	ENSG00000007255.10_novel_30
ENSG00000008294.20_novel_1	ENSG00000007255.10_novel_31
ENSG00000008294.20_novel_2	ENSG00000007255.10_novel_4
ENSG00000008323.15_novel_1	ENSG00000007255.10_novel_40
ENSG00000008324.11_novel_3	ENSG00000007255.10_novel_6
ENSG00000008324.11_novel_4	ENSG00000007312.12_novel_1
ENSG00000008394.12_novel_1	ENSG00000007312.12_novel_2
ENSG00000008516.16_novel_10	ENSG00000007312.12_novel_3
ENSG00000008516.16_novel_2	ENSG00000007341.18_novel_1
ENSG00000008516.16_novel_5	ENSG00000007341.18_novel_2
ENSG00000008516.16_novel_7	ENSG00000007341.18_novel_3
ENSG00000008517.16_novel_1	ENSG00000007372.22_novel_1
ENSG00000008710.19_novel_1	ENSG00000007372.22_novel_2
ENSG00000008710.19_novel_2	ENSG00000007372.22_novel_3
ENSG00000008710.19_novel_3	ENSG00000007372.22_novel_4
ENSG00000008710.19_novel_4	ENSG00000007392.16_novel_1
ENSG00000008710.19_novel_5	ENSG00000007392.16_novel_2
ENSG00000008710.19_novel_6	ENSG00000007516.13_novel_1
ENSG00000008710.19_novel_7	ENSG00000007520.3_novel_1
ENSG00000008735.13_novel_9	ENSG00000007520.3_novel_15
ENSG00000008838.19_novel_1	ENSG00000007520.3_novel_17
ENSG00000008838.19_novel_2	ENSG00000007520.3_novel_20
ENSG00000008838.19_novel_3	ENSG00000007520.3_novel_3
ENSG00000008838.19_novel_4	ENSG00000007520.3_novel_5
ENSG00000008838.19_novel_5	ENSG00000007520.3_novel_8
ENSG00000009307.15_novel_1	ENSG00000007541.16_novel_1
ENSG00000009709.11_novel_1	ENSG00000007541.16_novel_2
ENSG00000009780.15_novel_1	ENSG00000007541.16_novel_3
ENSG00000009780.15_novel_11	ENSG00000007541.16_novel_4
ENSG00000009780.15_novel_12	ENSG00000007541.16_novel_5
ENSG00000009780.15_novel_15	ENSG00000007541.16_novel_6
ENSG00000009780.15_novel_19	ENSG00000007541.16_novel_7
ENSG00000009780.15_novel_20	ENSG00000007541.16_novel_8
ENSG00000009780.15_novel_6	ENSG00000007541.16_novel_9
ENSG00000009780.15_novel_7	ENSG00000007866.20_novel_1
ENSG00000009790.14_novel_1	ENSG00000007866.20_novel_10
ENSG00000009790.14_novel_2	ENSG00000007866.20_novel_17
ENSG00000009790.14_novel_3	ENSG00000007866.20_novel_21
ENSG00000009830.11_novel_1	ENSG00000007866.20_novel_25
ENSG00000009830.11_novel_2	ENSG00000007866.20_novel_27
ENSG00000009844.15_novel_10	ENSG00000007866.20_novel_30
ENSG00000009844.15_novel_18	ENSG00000007866.20_novel_9
ENSG00000009844.15_novel_26	ENSG00000007908.15_novel_1
ENSG00000009844.15_novel_3	ENSG00000007908.15_novel_12
ENSG00000010017.12_novel_1	ENSG00000007908.15_novel_15
ENSG00000010017.12_novel_16	ENSG00000007908.15_novel_4
ENSG00000010017.12_novel_17	ENSG00000007908.15_novel_42
ENSG00000010017.12_novel_18	ENSG00000007908.15_novel_9
ENSG00000010017.12_novel_3	ENSG00000007944.14_novel_1
ENSG00000010017.12_novel_41	ENSG00000007944.14_novel_13
ENSG00000010017.12_novel_42	ENSG00000007944.14_novel_16
ENSG00000010017.12_novel_43	ENSG00000007944.14_novel_6
ENSG00000010017.12_novel_53	ENSG00000007944.14_novel_9
ENSG00000010017.12_novel_71	ENSG00000007968.6_novel_1
ENSG00000010017.12_novel_74	ENSG00000007968.6_novel_2
ENSG00000010030.13_novel_1	ENSG00000007968.6_novel_5
ENSG00000010030.13_novel_10	ENSG00000008018.8_novel_1
ENSG00000010030.13_novel_12	ENSG00000008018.8_novel_10
ENSG00000010030.13_novel_14	ENSG00000008018.8_novel_13
ENSG00000010030.13_novel_15	ENSG00000008018.8_novel_15
ENSG00000010030.13_novel_35	ENSG00000008018.8_novel_2
ENSG00000010030.13_novel_40	ENSG00000008018.8_novel_3
ENSG00000010030.13_novel_42	ENSG00000008018.8_novel_5
ENSG00000010030.13_novel_8	ENSG00000008018.8_novel_7
ENSG00000010072.15_novel_1	ENSG00000008018.8_novel_9
ENSG00000010072.15_novel_10	ENSG00000008056.13_novel_1
ENSG00000010072.15_novel_11	ENSG00000008118.9_novel_1
ENSG00000010072.15_novel_12	ENSG00000008118.9_novel_14
ENSG00000010072.15_novel_14	ENSG00000008118.9_novel_2
ENSG00000010072.15_novel_15	ENSG00000008118.9_novel_3
ENSG00000010072.15_novel_17	ENSG00000008118.9_novel_5
ENSG00000010072.15_novel_18	ENSG00000008118.9_novel_6
ENSG00000010072.15_novel_19	ENSG00000008118.9_novel_8
ENSG00000010072.15_novel_2	ENSG00000008118.9_novel_9
ENSG00000010072.15_novel_22	ENSG00000008128.22_novel_1
ENSG00000010072.15_novel_23	ENSG00000008128.22_novel_11
ENSG00000010072.15_novel_3	ENSG00000008128.22_novel_16
ENSG00000010072.15_novel_5	ENSG00000008128.22_novel_17
ENSG00000010072.15_novel_7	ENSG00000008128.22_novel_2
ENSG00000010072.15_novel_8	ENSG00000008128.22_novel_21
ENSG00000010219.13_novel_1	ENSG00000008128.22_novel_22
ENSG00000010244.18_novel_1	ENSG00000008128.22_novel_26
ENSG00000010244.18_novel_2	ENSG00000008128.22_novel_27
ENSG00000010244.18_novel_3	ENSG00000008128.22_novel_3
ENSG00000010244.18_novel_6	ENSG00000008128.22_novel_33
ENSG00000010244.18_novel_7	ENSG00000008128.22_novel_40
ENSG00000010244.18_novel_8	ENSG00000008128.22_novel_42
ENSG00000010282.14_novel_1	ENSG00000008128.22_novel_45
ENSG00000010282.14_novel_2	ENSG00000008128.22_novel_47
ENSG00000010292.12_novel_1	ENSG00000008128.22_novel_5
ENSG00000010318.20_novel_1	ENSG00000008128.22_novel_51
ENSG00000010322.15_novel_1	ENSG00000008128.22_novel_52
ENSG00000010327.10_novel_1	ENSG00000008128.22_novel_53
ENSG00000010361.13_novel_1	ENSG00000008128.22_novel_54
ENSG00000010404.17_novel_1	ENSG00000008128.22_novel_7
ENSG00000010539.11_novel_1	ENSG00000008130.15_novel_1
ENSG00000010539.11_novel_2	ENSG00000008130.15_novel_2
ENSG00000010610.9_novel_1	ENSG00000008130.15_novel_3
ENSG00000010626.14_novel_1	ENSG00000008196.12_novel_1
ENSG00000010626.14_novel_10	ENSG00000008196.12_novel_11
ENSG00000010626.14_novel_2	ENSG00000008196.12_novel_12
ENSG00000010626.14_novel_3	ENSG00000008196.12_novel_14
ENSG00000010626.14_novel_7	ENSG00000008196.12_novel_15
ENSG00000010704.18_novel_1	ENSG00000008196.12_novel_3
ENSG00000010803.16_novel_1	ENSG00000008196.12_novel_4
ENSG00000010810.17_novel_1	ENSG00000008196.12_novel_9
ENSG00000010810.17_novel_2	ENSG00000008256.15_novel_1
ENSG00000010810.17_novel_3	ENSG00000008277.14_novel_1
ENSG00000010818.9_novel_1	ENSG00000008282.8_novel_1
ENSG00000010818.9_novel_10	ENSG00000008282.8_novel_10
ENSG00000010818.9_novel_2	ENSG00000008282.8_novel_11
ENSG00000010818.9_novel_3	ENSG00000008282.8_novel_12
ENSG00000010818.9_novel_4	ENSG00000008282.8_novel_13
ENSG00000010818.9_novel_5	ENSG00000008282.8_novel_15
ENSG00000010818.9_novel_6	ENSG00000008282.8_novel_21
ENSG00000010818.9_novel_7	ENSG00000008282.8_novel_26
ENSG00000010818.9_novel_9	ENSG00000008282.8_novel_28
ENSG00000011007.12_novel_13	ENSG00000008282.8_novel_33
ENSG00000011007.12_novel_30	ENSG00000008282.8_novel_35
ENSG00000011007.12_novel_9	ENSG00000008282.8_novel_40
ENSG00000011052.21_novel_10	ENSG00000008282.8_novel_46
ENSG00000011052.21_novel_11	ENSG00000008282.8_novel_47
ENSG00000011052.21_novel_14	ENSG00000008282.8_novel_50
ENSG00000011052.21_novel_15	ENSG00000008282.8_novel_53
ENSG00000011052.21_novel_16	ENSG00000008282.8_novel_56
ENSG00000011052.21_novel_17	ENSG00000008282.8_novel_62
ENSG00000011052.21_novel_19	ENSG00000008282.8_novel_64
ENSG00000011052.21_novel_2	ENSG00000008282.8_novel_7
ENSG00000011052.21_novel_23	ENSG00000008282.8_novel_70
ENSG00000011052.21_novel_26	ENSG00000008282.8_novel_71
ENSG00000011052.21_novel_28	ENSG00000008282.8_novel_72
ENSG00000011052.21_novel_29	ENSG00000008282.8_novel_73
ENSG00000011052.21_novel_3	ENSG00000008282.8_novel_9
ENSG00000011052.21_novel_30	ENSG00000008294.20_novel_1
ENSG00000011052.21_novel_33	ENSG00000008294.20_novel_2
ENSG00000011052.21_novel_34	ENSG00000008323.15_novel_1
ENSG00000011052.21_novel_36	ENSG00000008324.11_novel_3
ENSG00000011052.21_novel_37	ENSG00000008324.11_novel_4
ENSG00000011052.21_novel_39	ENSG00000008324.11_novel_5
ENSG00000011052.21_novel_40	ENSG00000008324.11_novel_7
ENSG00000011052.21_novel_41	ENSG00000008394.12_novel_1
ENSG00000011052.21_novel_43	ENSG00000008516.16_novel_10
ENSG00000011052.21_novel_44	ENSG00000008516.16_novel_2
ENSG00000011083.8_novel_2	ENSG00000008516.16_novel_5
ENSG00000011114.14_novel_1	ENSG00000008516.16_novel_7
ENSG00000011132.11_novel_1	ENSG00000008517.16_novel_1
ENSG00000011143.16_novel_1	ENSG00000008710.19_novel_1
ENSG00000011143.16_novel_2	ENSG00000008710.19_novel_3
ENSG00000011198.9_novel_1	ENSG00000008710.19_novel_4
ENSG00000011198.9_novel_2	ENSG00000008710.19_novel_5
ENSG00000011201.11_novel_1	ENSG00000008710.19_novel_6
ENSG00000011201.11_novel_2	ENSG00000008710.19_novel_7
ENSG00000011201.11_novel_3	ENSG00000008735.13_novel_1
ENSG00000011201.11_novel_4	ENSG00000008735.13_novel_4
ENSG00000011201.11_novel_6	ENSG00000008735.13_novel_6
ENSG00000011201.11_novel_7	ENSG00000008735.13_novel_9
ENSG00000011243.17_novel_1	ENSG00000008838.19_novel_1
ENSG00000011260.13_novel_1	ENSG00000008838.19_novel_2
ENSG00000011275.18_novel_1	ENSG00000008838.19_novel_3
ENSG00000011304.19_novel_1	ENSG00000008838.19_novel_4
ENSG00000011304.19_novel_2	ENSG00000008838.19_novel_5
ENSG00000011304.19_novel_3	ENSG00000009307.15_novel_1
ENSG00000011332.19_novel_1	ENSG00000009709.11_novel_1
ENSG00000011376.10_novel_1	ENSG00000009780.15_novel_1
ENSG00000011405.13_novel_1	ENSG00000009780.15_novel_10
ENSG00000011405.13_novel_2	ENSG00000009780.15_novel_11
ENSG00000011422.11_novel_1	ENSG00000009780.15_novel_12
ENSG00000011422.11_novel_2	ENSG00000009780.15_novel_15
ENSG00000011426.10_novel_1	ENSG00000009780.15_novel_17
ENSG00000011426.10_novel_2	ENSG00000009780.15_novel_19
ENSG00000011465.16_novel_1	ENSG00000009780.15_novel_20
ENSG00000011465.16_novel_2	ENSG00000009780.15_novel_6
ENSG00000011478.11_novel_1	ENSG00000009780.15_novel_7
ENSG00000011478.11_novel_10	ENSG00000009790.14_novel_1
ENSG00000011478.11_novel_2	ENSG00000009790.14_novel_2
ENSG00000011478.11_novel_22	ENSG00000009790.14_novel_3
ENSG00000011478.11_novel_26	ENSG00000009830.11_novel_1
ENSG00000011478.11_novel_30	ENSG00000009830.11_novel_2
ENSG00000011478.11_novel_44	ENSG00000009844.15_novel_1
ENSG00000011478.11_novel_46	ENSG00000009844.15_novel_10
ENSG00000011478.11_novel_52	ENSG00000009844.15_novel_16
ENSG00000011478.11_novel_7	ENSG00000009844.15_novel_18
ENSG00000011485.14_novel_1	ENSG00000009844.15_novel_2
ENSG00000011523.13_novel_1	ENSG00000009844.15_novel_26
ENSG00000011523.13_novel_13	ENSG00000009844.15_novel_3
ENSG00000011523.13_novel_14	ENSG00000010017.12_novel_1
ENSG00000011523.13_novel_15	ENSG00000010017.12_novel_14
ENSG00000011523.13_novel_17	ENSG00000010017.12_novel_16
ENSG00000011523.13_novel_18	ENSG00000010017.12_novel_17
ENSG00000011523.13_novel_2	ENSG00000010017.12_novel_18
ENSG00000011523.13_novel_20	ENSG00000010017.12_novel_3
ENSG00000011523.13_novel_22	ENSG00000010017.12_novel_4
ENSG00000011523.13_novel_23	ENSG00000010017.12_novel_41
ENSG00000011523.13_novel_24	ENSG00000010017.12_novel_42
ENSG00000011523.13_novel_25	ENSG00000010017.12_novel_43
ENSG00000011523.13_novel_28	ENSG00000010017.12_novel_5
ENSG00000011523.13_novel_3	ENSG00000010017.12_novel_52
ENSG00000011523.13_novel_31	ENSG00000010017.12_novel_53
ENSG00000011523.13_novel_33	ENSG00000010017.12_novel_54
ENSG00000011523.13_novel_35	ENSG00000010017.12_novel_69
ENSG00000011523.13_novel_36	ENSG00000010017.12_novel_7
ENSG00000011523.13_novel_40	ENSG00000010017.12_novel_71
ENSG00000011523.13_novel_41	ENSG00000010017.12_novel_74
ENSG00000011523.13_novel_43	ENSG00000010030.13_novel_1
ENSG00000011523.13_novel_44	ENSG00000010030.13_novel_10
ENSG00000011523.13_novel_45	ENSG00000010030.13_novel_12
ENSG00000011523.13_novel_46	ENSG00000010030.13_novel_13
ENSG00000011523.13_novel_52	ENSG00000010030.13_novel_26
ENSG00000011523.13_novel_53	ENSG00000010030.13_novel_37
ENSG00000011523.13_novel_56	ENSG00000010030.13_novel_40
ENSG00000011523.13_novel_59	ENSG00000010030.13_novel_43
ENSG00000011523.13_novel_6	ENSG00000010030.13_novel_6
ENSG00000011523.13_novel_60	ENSG00000010030.13_novel_8
ENSG00000011523.13_novel_62	ENSG00000010072.15_novel_1
ENSG00000011523.13_novel_8	ENSG00000010072.15_novel_10
ENSG00000011566.14_novel_1	ENSG00000010072.15_novel_11
ENSG00000011590.13_novel_1	ENSG00000010072.15_novel_12
ENSG00000011590.13_novel_2	ENSG00000010072.15_novel_13
ENSG00000011590.13_novel_4	ENSG00000010072.15_novel_14
ENSG00000011590.13_novel_5	ENSG00000010072.15_novel_15
ENSG00000011600.11_novel_1	ENSG00000010072.15_novel_17
ENSG00000011600.11_novel_10	ENSG00000010072.15_novel_2
ENSG00000011600.11_novel_18	ENSG00000010072.15_novel_20
ENSG00000011600.11_novel_2	ENSG00000010072.15_novel_22
ENSG00000011600.11_novel_21	ENSG00000010072.15_novel_23
ENSG00000011600.11_novel_22	ENSG00000010072.15_novel_3
ENSG00000011600.11_novel_26	ENSG00000010072.15_novel_5
ENSG00000011600.11_novel_29	ENSG00000010072.15_novel_7
ENSG00000011600.11_novel_30	ENSG00000010072.15_novel_8
ENSG00000011600.11_novel_31	ENSG00000010219.13_novel_1
ENSG00000011600.11_novel_37	ENSG00000010244.18_novel_1
ENSG00000011600.11_novel_38	ENSG00000010244.18_novel_2
ENSG00000011600.11_novel_39	ENSG00000010244.18_novel_3
ENSG00000011600.11_novel_4	ENSG00000010244.18_novel_5
ENSG00000011600.11_novel_41	ENSG00000010244.18_novel_6
ENSG00000011600.11_novel_43	ENSG00000010244.18_novel_7
ENSG00000011600.11_novel_47	ENSG00000010244.18_novel_8
ENSG00000011600.11_novel_49	ENSG00000010282.14_novel_1
ENSG00000011600.11_novel_50	ENSG00000010282.14_novel_2
ENSG00000011600.11_novel_52	ENSG00000010292.12_novel_1
ENSG00000011600.11_novel_53	ENSG00000010318.20_novel_1
ENSG00000011600.11_novel_6	ENSG00000010322.15_novel_1
ENSG00000011600.11_novel_8	ENSG00000010327.10_novel_1
ENSG00000011677.12_novel_11	ENSG00000010361.13_novel_1
ENSG00000011677.12_novel_13	ENSG00000010404.17_novel_1
ENSG00000011677.12_novel_16	ENSG00000010539.11_novel_1
ENSG00000011677.12_novel_17	ENSG00000010539.11_novel_2
ENSG00000011677.12_novel_22	ENSG00000010610.9_novel_1
ENSG00000011677.12_novel_3	ENSG00000010626.14_novel_1
ENSG00000011677.12_novel_38	ENSG00000010626.14_novel_10
ENSG00000011677.12_novel_41	ENSG00000010626.14_novel_2
ENSG00000011677.12_novel_7	ENSG00000010626.14_novel_3
ENSG00000012048.21_novel_1	ENSG00000010626.14_novel_7
ENSG00000012048.21_novel_10	ENSG00000010704.18_novel_1
ENSG00000012048.21_novel_11	ENSG00000010803.16_novel_1
ENSG00000012048.21_novel_12	ENSG00000010810.17_novel_1
ENSG00000012048.21_novel_14	ENSG00000010810.17_novel_2
ENSG00000012048.21_novel_15	ENSG00000010810.17_novel_3
ENSG00000012048.21_novel_2	ENSG00000010818.9_novel_1
ENSG00000012048.21_novel_3	ENSG00000010818.9_novel_10
ENSG00000012048.21_novel_4	ENSG00000010818.9_novel_2
ENSG00000012048.21_novel_5	ENSG00000010818.9_novel_3
ENSG00000012048.21_novel_6	ENSG00000010818.9_novel_4
ENSG00000012048.21_novel_7	ENSG00000010818.9_novel_5
ENSG00000012048.21_novel_8	ENSG00000010818.9_novel_6
ENSG00000012048.21_novel_9	ENSG00000010818.9_novel_7
ENSG00000012061.15_novel_1	ENSG00000010818.9_novel_8
ENSG00000012124.16_novel_1	ENSG00000010818.9_novel_9
ENSG00000012124.16_novel_2	ENSG00000011007.12_novel_11
ENSG00000012124.16_novel_3	ENSG00000011007.12_novel_13
ENSG00000012171.19_novel_1	ENSG00000011007.12_novel_16
ENSG00000012171.19_novel_2	ENSG00000011007.12_novel_17
ENSG00000012174.11_novel_1	ENSG00000011007.12_novel_21
ENSG00000012174.11_novel_10	ENSG00000011007.12_novel_25
ENSG00000012174.11_novel_20	ENSG00000011007.12_novel_26
ENSG00000012174.11_novel_21	ENSG00000011007.12_novel_30
ENSG00000012174.11_novel_9	ENSG00000011007.12_novel_8
ENSG00000012660.13_novel_1	ENSG00000011007.12_novel_9
ENSG00000012660.13_novel_13	ENSG00000011052.21_novel_10
ENSG00000012660.13_novel_16	ENSG00000011052.21_novel_11
ENSG00000012660.13_novel_21	ENSG00000011052.21_novel_12
ENSG00000012660.13_novel_26	ENSG00000011052.21_novel_14
ENSG00000012660.13_novel_29	ENSG00000011052.21_novel_15
ENSG00000012660.13_novel_3	ENSG00000011052.21_novel_16
ENSG00000012660.13_novel_32	ENSG00000011052.21_novel_17
ENSG00000012660.13_novel_33	ENSG00000011052.21_novel_19
ENSG00000012660.13_novel_4	ENSG00000011052.21_novel_2
ENSG00000012660.13_novel_41	ENSG00000011052.21_novel_20
ENSG00000012660.13_novel_45	ENSG00000011052.21_novel_23
ENSG00000012660.13_novel_47	ENSG00000011052.21_novel_26
ENSG00000012660.13_novel_51	ENSG00000011052.21_novel_28
ENSG00000012660.13_novel_52	ENSG00000011052.21_novel_29
ENSG00000012660.13_novel_58	ENSG00000011052.21_novel_3
ENSG00000012660.13_novel_6	ENSG00000011052.21_novel_30
ENSG00000012660.13_novel_7	ENSG00000011052.21_novel_33
ENSG00000012660.13_novel_73	ENSG00000011052.21_novel_34
ENSG00000012817.15_novel_1	ENSG00000011052.21_novel_35
ENSG00000012822.15_novel_1	ENSG00000011052.21_novel_36
ENSG00000012822.15_novel_2	ENSG00000011052.21_novel_37
ENSG00000012963.14_novel_1	ENSG00000011052.21_novel_39
ENSG00000012963.14_novel_2	ENSG00000011052.21_novel_40
ENSG00000012963.14_novel_5	ENSG00000011052.21_novel_41
ENSG00000012963.14_novel_6	ENSG00000011052.21_novel_42
ENSG00000012963.14_novel_7	ENSG00000011052.21_novel_43
ENSG00000012963.14_novel_9	ENSG00000011052.21_novel_44
ENSG00000013016.15_novel_1	ENSG00000011052.21_novel_6
ENSG00000013297.11_novel_1	ENSG00000011083.8_novel_2
ENSG00000013297.11_novel_10	ENSG00000011114.14_novel_1
ENSG00000013297.11_novel_2	ENSG00000011132.11_novel_1
ENSG00000013297.11_novel_6	ENSG00000011143.16_novel_1
ENSG00000013306.15_novel_1	ENSG00000011143.16_novel_2
ENSG00000013306.15_novel_2	ENSG00000011198.9_novel_1
ENSG00000013306.15_novel_3	ENSG00000011198.9_novel_2
ENSG00000013364.18_novel_1	ENSG00000011201.11_novel_1
ENSG00000013364.18_novel_2	ENSG00000011201.11_novel_3
ENSG00000013375.15_novel_1	ENSG00000011201.11_novel_4
ENSG00000013441.15_novel_1	ENSG00000011201.11_novel_6
ENSG00000013523.9_novel_1	ENSG00000011201.11_novel_7
ENSG00000013563.13_novel_1	ENSG00000011243.17_novel_1
ENSG00000013573.16_novel_1	ENSG00000011260.13_novel_1
ENSG00000013573.16_novel_2	ENSG00000011275.18_novel_1
ENSG00000013573.16_novel_3	ENSG00000011304.19_novel_1
ENSG00000013583.9_novel_1	ENSG00000011304.19_novel_2
ENSG00000013583.9_novel_19	ENSG00000011304.19_novel_3
ENSG00000013583.9_novel_6	ENSG00000011332.19_novel_1
ENSG00000013588.8_novel_1	ENSG00000011376.10_novel_1
ENSG00000013619.13_novel_1	ENSG00000011405.13_novel_1
ENSG00000013619.13_novel_12	ENSG00000011405.13_novel_2
ENSG00000013619.13_novel_2	ENSG00000011422.11_novel_1
ENSG00000013619.13_novel_3	ENSG00000011422.11_novel_2
ENSG00000013619.13_novel_5	ENSG00000011426.10_novel_1
ENSG00000013619.13_novel_6	ENSG00000011426.10_novel_2
ENSG00000013619.13_novel_7	ENSG00000011465.16_novel_1
ENSG00000013619.13_novel_8	ENSG00000011465.16_novel_2
ENSG00000014164.6_novel_1	ENSG00000011478.11_novel_1
ENSG00000014164.6_novel_2	ENSG00000011478.11_novel_10
ENSG00000014164.6_novel_21	ENSG00000011478.11_novel_18
ENSG00000014216.15_novel_1	ENSG00000011478.11_novel_19
ENSG00000014257.15_novel_1	ENSG00000011478.11_novel_2
ENSG00000015285.10_novel_1	ENSG00000011478.11_novel_22
ENSG00000015568.12_novel_1	ENSG00000011478.11_novel_26
ENSG00000015676.17_novel_1	ENSG00000011478.11_novel_30
ENSG00000015676.17_novel_2	ENSG00000011478.11_novel_38
ENSG00000016391.10_novel_2	ENSG00000011478.11_novel_44
ENSG00000016391.10_novel_5	ENSG00000011478.11_novel_46
ENSG00000016402.13_novel_1	ENSG00000011478.11_novel_47
ENSG00000016402.13_novel_11	ENSG00000011478.11_novel_52
ENSG00000016402.13_novel_12	ENSG00000011478.11_novel_7
ENSG00000016402.13_novel_16	ENSG00000011478.11_novel_9
ENSG00000016402.13_novel_17	ENSG00000011485.14_novel_1
ENSG00000016402.13_novel_2	ENSG00000011523.13_novel_1
ENSG00000016402.13_novel_3	ENSG00000011523.13_novel_13
ENSG00000016402.13_novel_7	ENSG00000011523.13_novel_15
ENSG00000016402.13_novel_8	ENSG00000011523.13_novel_17
ENSG00000016602.9_novel_10	ENSG00000011523.13_novel_18
ENSG00000016602.9_novel_8	ENSG00000011523.13_novel_19
ENSG00000016864.18_novel_1	ENSG00000011523.13_novel_2
ENSG00000017260.19_novel_1	ENSG00000011523.13_novel_20
ENSG00000017260.19_novel_2	ENSG00000011523.13_novel_22
ENSG00000017260.19_novel_4	ENSG00000011523.13_novel_23
ENSG00000017427.16_novel_1	ENSG00000011523.13_novel_25
ENSG00000017427.16_novel_2	ENSG00000011523.13_novel_3
ENSG00000017427.16_novel_3	ENSG00000011523.13_novel_33
ENSG00000017427.16_novel_6	ENSG00000011523.13_novel_34
ENSG00000017483.14_novel_1	ENSG00000011523.13_novel_35
ENSG00000018189.12_novel_1	ENSG00000011523.13_novel_36
ENSG00000018280.16_novel_1	ENSG00000011523.13_novel_4
ENSG00000018610.14_novel_10	ENSG00000011523.13_novel_40
ENSG00000018610.14_novel_11	ENSG00000011523.13_novel_41
ENSG00000018610.14_novel_19	ENSG00000011523.13_novel_43
ENSG00000018610.14_novel_2	ENSG00000011523.13_novel_44
ENSG00000018610.14_novel_20	ENSG00000011523.13_novel_46
ENSG00000018610.14_novel_25	ENSG00000011523.13_novel_47
ENSG00000018610.14_novel_29	ENSG00000011523.13_novel_5
ENSG00000018610.14_novel_6	ENSG00000011523.13_novel_52
ENSG00000018610.14_novel_9	ENSG00000011523.13_novel_53
ENSG00000018869.16_novel_1	ENSG00000011523.13_novel_56
ENSG00000018869.16_novel_2	ENSG00000011523.13_novel_57
ENSG00000018869.16_novel_21	ENSG00000011523.13_novel_58
ENSG00000018869.16_novel_4	ENSG00000011523.13_novel_59
ENSG00000018869.16_novel_6	ENSG00000011523.13_novel_6
ENSG00000018869.16_novel_8	ENSG00000011523.13_novel_61
ENSG00000019102.11_novel_1	ENSG00000011523.13_novel_62
ENSG00000019102.11_novel_2	ENSG00000011523.13_novel_8
ENSG00000019144.18_novel_1	ENSG00000011566.14_novel_1
ENSG00000019144.18_novel_2	ENSG00000011590.13_novel_1
ENSG00000019485.13_novel_12	ENSG00000011590.13_novel_2
ENSG00000019485.13_novel_2	ENSG00000011590.13_novel_4
ENSG00000019485.13_novel_27	ENSG00000011590.13_novel_5
ENSG00000019485.13_novel_3	ENSG00000011590.13_novel_7
ENSG00000019485.13_novel_30	ENSG00000011600.11_novel_18
ENSG00000019485.13_novel_31	ENSG00000011600.11_novel_2
ENSG00000019485.13_novel_4	ENSG00000011600.11_novel_20
ENSG00000019485.13_novel_7	ENSG00000011600.11_novel_21
ENSG00000019505.7_novel_1	ENSG00000011600.11_novel_22
ENSG00000019505.7_novel_2	ENSG00000011600.11_novel_26
ENSG00000019549.11_novel_1	ENSG00000011600.11_novel_29
ENSG00000019549.11_novel_2	ENSG00000011600.11_novel_3
ENSG00000019991.16_novel_1	ENSG00000011600.11_novel_30
ENSG00000019991.16_novel_2	ENSG00000011600.11_novel_31
ENSG00000019995.6_novel_1	ENSG00000011600.11_novel_37
ENSG00000019995.6_novel_3	ENSG00000011600.11_novel_38
ENSG00000020129.15_novel_1	ENSG00000011600.11_novel_39
ENSG00000020129.15_novel_102	ENSG00000011600.11_novel_4
ENSG00000020129.15_novel_103	ENSG00000011600.11_novel_41
ENSG00000020129.15_novel_108	ENSG00000011600.11_novel_47
ENSG00000020129.15_novel_109	ENSG00000011600.11_novel_49
ENSG00000020129.15_novel_11	ENSG00000011600.11_novel_52
ENSG00000020129.15_novel_115	ENSG00000011600.11_novel_6
ENSG00000020129.15_novel_12	ENSG00000011600.11_novel_8
ENSG00000020129.15_novel_13	ENSG00000011677.12_novel_11
ENSG00000020129.15_novel_17	ENSG00000011677.12_novel_16
ENSG00000020129.15_novel_2	ENSG00000011677.12_novel_17
ENSG00000020129.15_novel_26	ENSG00000011677.12_novel_22
ENSG00000020129.15_novel_27	ENSG00000011677.12_novel_3
ENSG00000020129.15_novel_3	ENSG00000011677.12_novel_35
ENSG00000020129.15_novel_31	ENSG00000011677.12_novel_38
ENSG00000020129.15_novel_32	ENSG00000011677.12_novel_39
ENSG00000020129.15_novel_35	ENSG00000011677.12_novel_41
ENSG00000020129.15_novel_38	ENSG00000011677.12_novel_6
ENSG00000020129.15_novel_4	ENSG00000011677.12_novel_7
ENSG00000020129.15_novel_42	ENSG00000012048.21_novel_1
ENSG00000020129.15_novel_43	ENSG00000012048.21_novel_10
ENSG00000020129.15_novel_45	ENSG00000012048.21_novel_11
ENSG00000020129.15_novel_47	ENSG00000012048.21_novel_12
ENSG00000020129.15_novel_48	ENSG00000012048.21_novel_15
ENSG00000020129.15_novel_5	ENSG00000012048.21_novel_2
ENSG00000020129.15_novel_56	ENSG00000012048.21_novel_3
ENSG00000020129.15_novel_57	ENSG00000012048.21_novel_4
ENSG00000020129.15_novel_64	ENSG00000012048.21_novel_5
ENSG00000020129.15_novel_7	ENSG00000012048.21_novel_6
ENSG00000020129.15_novel_72	ENSG00000012048.21_novel_7
ENSG00000020129.15_novel_79	ENSG00000012048.21_novel_8
ENSG00000020129.15_novel_85	ENSG00000012048.21_novel_9
ENSG00000020129.15_novel_9	ENSG00000012061.15_novel_1
ENSG00000020129.15_novel_90	ENSG00000012124.16_novel_1
ENSG00000020129.15_novel_93	ENSG00000012124.16_novel_2
ENSG00000020129.15_novel_94	ENSG00000012124.16_novel_3
ENSG00000020129.15_novel_96	ENSG00000012171.19_novel_1
ENSG00000020129.15_novel_98	ENSG00000012171.19_novel_2
ENSG00000020426.10_novel_1	ENSG00000012174.11_novel_1
ENSG00000020633.18_novel_1	ENSG00000012174.11_novel_10
ENSG00000020633.18_novel_11	ENSG00000012174.11_novel_11
ENSG00000020633.18_novel_12	ENSG00000012174.11_novel_13
ENSG00000020633.18_novel_17	ENSG00000012174.11_novel_18
ENSG00000020633.18_novel_18	ENSG00000012174.11_novel_20
ENSG00000020633.18_novel_2	ENSG00000012174.11_novel_21
ENSG00000020633.18_novel_22	ENSG00000012174.11_novel_9
ENSG00000020633.18_novel_24	ENSG00000012660.13_novel_1
ENSG00000020633.18_novel_25	ENSG00000012660.13_novel_10
ENSG00000020633.18_novel_26	ENSG00000012660.13_novel_11
ENSG00000020633.18_novel_4	ENSG00000012660.13_novel_15
ENSG00000020633.18_novel_6	ENSG00000012660.13_novel_16
ENSG00000020633.18_novel_8	ENSG00000012660.13_novel_2
ENSG00000020633.18_novel_9	ENSG00000012660.13_novel_21
ENSG00000021355.12_novel_14	ENSG00000012660.13_novel_26
ENSG00000021355.12_novel_18	ENSG00000012660.13_novel_29
ENSG00000021355.12_novel_19	ENSG00000012660.13_novel_3
ENSG00000021355.12_novel_22	ENSG00000012660.13_novel_32
ENSG00000021355.12_novel_23	ENSG00000012660.13_novel_33
ENSG00000021355.12_novel_26	ENSG00000012660.13_novel_4
ENSG00000021355.12_novel_31	ENSG00000012660.13_novel_41
ENSG00000021355.12_novel_36	ENSG00000012660.13_novel_45
ENSG00000021355.12_novel_46	ENSG00000012660.13_novel_5
ENSG00000021355.12_novel_59	ENSG00000012660.13_novel_51
ENSG00000021355.12_novel_6	ENSG00000012660.13_novel_52
ENSG00000021355.12_novel_67	ENSG00000012660.13_novel_58
ENSG00000021762.19_novel_1	ENSG00000012660.13_novel_6
ENSG00000021762.19_novel_2	ENSG00000012660.13_novel_69
ENSG00000021762.19_novel_3	ENSG00000012660.13_novel_7
ENSG00000022267.16_novel_1	ENSG00000012660.13_novel_70
ENSG00000022277.12_novel_1	ENSG00000012660.13_novel_73
ENSG00000022277.12_novel_2	ENSG00000012817.15_novel_1
ENSG00000022277.12_novel_3	ENSG00000012822.15_novel_1
ENSG00000022277.12_novel_4	ENSG00000012822.15_novel_2
ENSG00000022567.9_novel_1	ENSG00000012963.14_novel_1
ENSG00000022840.15_novel_1	ENSG00000012963.14_novel_5
ENSG00000022840.15_novel_2	ENSG00000012963.14_novel_6
ENSG00000022840.15_novel_3	ENSG00000012963.14_novel_7
ENSG00000022840.15_novel_4	ENSG00000012963.14_novel_9
ENSG00000023041.11_novel_1	ENSG00000013016.15_novel_1
ENSG00000023191.16_novel_1	ENSG00000013297.11_novel_1
ENSG00000023191.16_novel_2	ENSG00000013297.11_novel_10
ENSG00000023318.7_novel_17	ENSG00000013297.11_novel_2
ENSG00000023318.7_novel_18	ENSG00000013297.11_novel_6
ENSG00000023318.7_novel_22	ENSG00000013306.15_novel_1
ENSG00000023318.7_novel_38	ENSG00000013306.15_novel_2
ENSG00000023318.7_novel_4	ENSG00000013306.15_novel_3
ENSG00000023318.7_novel_43	ENSG00000013364.18_novel_1
ENSG00000023318.7_novel_44	ENSG00000013364.18_novel_2
ENSG00000023318.7_novel_45	ENSG00000013375.15_novel_1
ENSG00000023318.7_novel_47	ENSG00000013441.15_novel_1
ENSG00000023318.7_novel_48	ENSG00000013523.9_novel_1
ENSG00000023318.7_novel_52	ENSG00000013563.13_novel_1
ENSG00000023318.7_novel_55	ENSG00000013573.16_novel_1
ENSG00000023318.7_novel_56	ENSG00000013573.16_novel_2
ENSG00000023318.7_novel_59	ENSG00000013573.16_novel_3
ENSG00000023318.7_novel_6	ENSG00000013583.9_novel_1
ENSG00000023318.7_novel_67	ENSG00000013583.9_novel_14
ENSG00000023318.7_novel_7	ENSG00000013583.9_novel_6
ENSG00000023318.7_novel_70	ENSG00000013588.8_novel_1
ENSG00000023318.7_novel_72	ENSG00000013619.13_novel_1
ENSG00000023318.7_novel_77	ENSG00000013619.13_novel_12
ENSG00000023318.7_novel_78	ENSG00000013619.13_novel_2
ENSG00000023318.7_novel_92	ENSG00000013619.13_novel_3
ENSG00000023318.7_novel_93	ENSG00000013619.13_novel_4
ENSG00000023516.8_novel_1	ENSG00000013619.13_novel_5
ENSG00000023516.8_novel_14	ENSG00000013619.13_novel_6
ENSG00000023516.8_novel_16	ENSG00000013619.13_novel_7
ENSG00000023516.8_novel_3	ENSG00000013619.13_novel_8
ENSG00000023516.8_novel_5	ENSG00000014164.6_novel_1
ENSG00000023516.8_novel_6	ENSG00000014164.6_novel_15
ENSG00000023572.9_novel_1	ENSG00000014164.6_novel_2
ENSG00000023608.4_novel_1	ENSG00000014164.6_novel_21
ENSG00000023608.4_novel_10	ENSG00000014164.6_novel_35
ENSG00000023608.4_novel_12	ENSG00000014164.6_novel_38
ENSG00000023608.4_novel_44	ENSG00000014164.6_novel_45
ENSG00000023608.4_novel_5	ENSG00000014216.15_novel_1
ENSG00000023608.4_novel_7	ENSG00000014257.15_novel_1
ENSG00000023734.10_novel_106	ENSG00000015285.10_novel_1
ENSG00000023734.10_novel_107	ENSG00000015568.12_novel_1
ENSG00000023734.10_novel_108	ENSG00000015676.17_novel_1
ENSG00000023734.10_novel_109	ENSG00000015676.17_novel_2
ENSG00000023734.10_novel_110	ENSG00000016391.10_novel_1
ENSG00000023734.10_novel_111	ENSG00000016391.10_novel_2
ENSG00000023734.10_novel_123	ENSG00000016391.10_novel_3
ENSG00000023734.10_novel_125	ENSG00000016391.10_novel_5
ENSG00000023734.10_novel_126	ENSG00000016402.13_novel_1
ENSG00000023734.10_novel_18	ENSG00000016402.13_novel_12
ENSG00000023734.10_novel_3	ENSG00000016402.13_novel_13
ENSG00000023734.10_novel_4	ENSG00000016402.13_novel_14
ENSG00000023734.10_novel_49	ENSG00000016402.13_novel_16
ENSG00000023734.10_novel_78	ENSG00000016402.13_novel_17
ENSG00000023734.10_novel_83	ENSG00000016402.13_novel_2
ENSG00000023892.10_novel_1	ENSG00000016402.13_novel_3
ENSG00000023892.10_novel_18	ENSG00000016402.13_novel_4
ENSG00000023892.10_novel_25	ENSG00000016402.13_novel_7
ENSG00000023892.10_novel_3	ENSG00000016402.13_novel_8
ENSG00000023892.10_novel_9	ENSG00000016602.9_novel_7
ENSG00000023902.13_novel_1	ENSG00000016602.9_novel_8
ENSG00000023909.9_novel_1	ENSG00000016864.18_novel_1
ENSG00000023909.9_novel_13	ENSG00000017260.19_novel_1
ENSG00000023909.9_novel_15	ENSG00000017260.19_novel_2
ENSG00000023909.9_novel_17	ENSG00000017260.19_novel_3
ENSG00000023909.9_novel_2	ENSG00000017260.19_novel_4
ENSG00000023909.9_novel_24	ENSG00000017427.16_novel_1
ENSG00000023909.9_novel_28	ENSG00000017427.16_novel_2
ENSG00000023909.9_novel_29	ENSG00000017427.16_novel_3
ENSG00000023909.9_novel_9	ENSG00000017427.16_novel_4
ENSG00000024422.11_novel_1	ENSG00000017427.16_novel_6
ENSG00000024422.11_novel_13	ENSG00000017483.14_novel_1
ENSG00000024422.11_novel_15	ENSG00000018189.12_novel_1
ENSG00000024422.11_novel_17	ENSG00000018280.16_novel_1
ENSG00000024422.11_novel_21	ENSG00000018610.14_novel_10
ENSG00000024422.11_novel_27	ENSG00000018610.14_novel_11
ENSG00000024422.11_novel_34	ENSG00000018610.14_novel_13
ENSG00000024422.11_novel_39	ENSG00000018610.14_novel_17
ENSG00000024422.11_novel_4	ENSG00000018610.14_novel_2
ENSG00000024422.11_novel_6	ENSG00000018610.14_novel_20
ENSG00000025039.14_novel_1	ENSG00000018610.14_novel_25
ENSG00000025039.14_novel_11	ENSG00000018610.14_novel_29
ENSG00000025039.14_novel_14	ENSG00000018610.14_novel_30
ENSG00000025039.14_novel_15	ENSG00000018610.14_novel_6
ENSG00000025039.14_novel_19	ENSG00000018610.14_novel_9
ENSG00000025039.14_novel_22	ENSG00000018869.16_novel_1
ENSG00000025039.14_novel_28	ENSG00000018869.16_novel_14
ENSG00000025039.14_novel_3	ENSG00000018869.16_novel_15
ENSG00000025039.14_novel_35	ENSG00000018869.16_novel_2
ENSG00000025039.14_novel_37	ENSG00000018869.16_novel_3
ENSG00000025039.14_novel_4	ENSG00000018869.16_novel_4
ENSG00000025039.14_novel_5	ENSG00000018869.16_novel_5
ENSG00000025039.14_novel_6	ENSG00000018869.16_novel_6
ENSG00000025039.14_novel_9	ENSG00000018869.16_novel_7
ENSG00000025156.12_novel_133	ENSG00000018869.16_novel_8
ENSG00000025156.12_novel_24	ENSG00000019102.11_novel_1
ENSG00000025434.18_novel_1	ENSG00000019102.11_novel_2
ENSG00000025434.18_novel_2	ENSG00000019144.18_novel_1
ENSG00000025434.18_novel_3	ENSG00000019144.18_novel_2
ENSG00000025434.18_novel_4	ENSG00000019485.13_novel_1
ENSG00000025434.18_novel_5	ENSG00000019485.13_novel_12
ENSG00000025434.18_novel_6	ENSG00000019485.13_novel_2
ENSG00000025708.13_novel_1	ENSG00000019485.13_novel_27
ENSG00000025708.13_novel_2	ENSG00000019485.13_novel_3
ENSG00000025772.7_novel_5	ENSG00000019485.13_novel_30
ENSG00000025800.13_novel_1	ENSG00000019485.13_novel_31
ENSG00000026025.15_novel_1	ENSG00000019485.13_novel_32
ENSG00000026025.15_novel_2	ENSG00000019485.13_novel_37
ENSG00000026036.22_novel_1	ENSG00000019485.13_novel_38
ENSG00000026297.15_novel_1	ENSG00000019485.13_novel_4
ENSG00000026297.15_novel_2	ENSG00000019485.13_novel_6
ENSG00000026297.15_novel_3	ENSG00000019485.13_novel_7
ENSG00000026297.15_novel_4	ENSG00000019485.13_novel_8
ENSG00000026508.18_novel_1	ENSG00000019505.7_novel_1
ENSG00000026508.18_novel_2	ENSG00000019505.7_novel_2
ENSG00000026508.18_novel_3	ENSG00000019549.11_novel_1
ENSG00000026559.13_novel_1	ENSG00000019549.11_novel_2
ENSG00000026559.13_novel_11	ENSG00000019991.16_novel_1
ENSG00000026559.13_novel_13	ENSG00000019991.16_novel_2
ENSG00000026559.13_novel_14	ENSG00000019995.6_novel_1
ENSG00000026559.13_novel_15	ENSG00000019995.6_novel_3
ENSG00000026559.13_novel_16	ENSG00000019995.6_novel_31
ENSG00000026559.13_novel_2	ENSG00000019995.6_novel_5
ENSG00000026559.13_novel_20	ENSG00000020129.15_novel_1
ENSG00000026559.13_novel_23	ENSG00000020129.15_novel_100
ENSG00000026559.13_novel_3	ENSG00000020129.15_novel_102
ENSG00000026559.13_novel_31	ENSG00000020129.15_novel_103
ENSG00000026559.13_novel_36	ENSG00000020129.15_novel_105
ENSG00000026559.13_novel_7	ENSG00000020129.15_novel_108
ENSG00000026652.13_novel_1	ENSG00000020129.15_novel_109
ENSG00000026652.13_novel_13	ENSG00000020129.15_novel_11
ENSG00000026652.13_novel_2	ENSG00000020129.15_novel_115
ENSG00000026652.13_novel_25	ENSG00000020129.15_novel_116
ENSG00000026652.13_novel_34	ENSG00000020129.15_novel_12
ENSG00000026652.13_novel_39	ENSG00000020129.15_novel_17
ENSG00000026652.13_novel_47	ENSG00000020129.15_novel_2
ENSG00000026652.13_novel_64	ENSG00000020129.15_novel_25
ENSG00000026652.13_novel_65	ENSG00000020129.15_novel_26
ENSG00000026652.13_novel_8	ENSG00000020129.15_novel_27
ENSG00000026652.13_novel_9	ENSG00000020129.15_novel_3
ENSG00000026751.16_novel_1	ENSG00000020129.15_novel_31
ENSG00000026751.16_novel_13	ENSG00000020129.15_novel_32
ENSG00000026751.16_novel_14	ENSG00000020129.15_novel_35
ENSG00000026751.16_novel_15	ENSG00000020129.15_novel_38
ENSG00000026751.16_novel_17	ENSG00000020129.15_novel_4
ENSG00000026751.16_novel_18	ENSG00000020129.15_novel_42
ENSG00000026751.16_novel_24	ENSG00000020129.15_novel_43
ENSG00000026751.16_novel_25	ENSG00000020129.15_novel_44
ENSG00000026751.16_novel_26	ENSG00000020129.15_novel_45
ENSG00000026751.16_novel_27	ENSG00000020129.15_novel_48
ENSG00000026751.16_novel_28	ENSG00000020129.15_novel_49
ENSG00000026751.16_novel_29	ENSG00000020129.15_novel_51
ENSG00000026751.16_novel_4	ENSG00000020129.15_novel_56
ENSG00000026751.16_novel_5	ENSG00000020129.15_novel_57
ENSG00000026751.16_novel_8	ENSG00000020129.15_novel_64
ENSG00000026751.16_novel_9	ENSG00000020129.15_novel_7
ENSG00000027075.14_novel_1	ENSG00000020129.15_novel_72
ENSG00000027075.14_novel_2	ENSG00000020129.15_novel_83
ENSG00000027075.14_novel_3	ENSG00000020129.15_novel_84
ENSG00000027075.14_novel_4	ENSG00000020129.15_novel_85
ENSG00000027847.13_novel_1	ENSG00000020129.15_novel_9
ENSG00000027869.11_novel_1	ENSG00000020129.15_novel_90
ENSG00000027869.11_novel_10	ENSG00000020129.15_novel_93
ENSG00000027869.11_novel_11	ENSG00000020129.15_novel_94
ENSG00000027869.11_novel_2	ENSG00000020129.15_novel_96
ENSG00000027869.11_novel_3	ENSG00000020129.15_novel_98
ENSG00000027869.11_novel_4	ENSG00000020426.10_novel_1
ENSG00000027869.11_novel_5	ENSG00000020633.18_novel_1
ENSG00000027869.11_novel_7	ENSG00000020633.18_novel_11
ENSG00000027869.11_novel_9	ENSG00000020633.18_novel_12
ENSG00000028137.18_novel_1	ENSG00000020633.18_novel_17
ENSG00000028137.18_novel_16	ENSG00000020633.18_novel_18
ENSG00000028137.18_novel_2	ENSG00000020633.18_novel_2
ENSG00000028137.18_novel_22	ENSG00000020633.18_novel_22
ENSG00000028137.18_novel_7	ENSG00000020633.18_novel_24
ENSG00000028203.17_novel_1	ENSG00000020633.18_novel_25
ENSG00000028203.17_novel_2	ENSG00000020633.18_novel_26
ENSG00000028277.21_novel_1	ENSG00000020633.18_novel_4
ENSG00000028310.17_novel_1	ENSG00000020633.18_novel_5
ENSG00000028310.17_novel_2	ENSG00000020633.18_novel_6
ENSG00000028310.17_novel_3	ENSG00000020633.18_novel_8
ENSG00000028310.17_novel_4	ENSG00000020633.18_novel_9
ENSG00000028310.17_novel_5	ENSG00000021355.12_novel_1
ENSG00000028528.14_novel_1	ENSG00000021355.12_novel_14
ENSG00000028839.9_novel_10	ENSG00000021355.12_novel_18
ENSG00000028839.9_novel_11	ENSG00000021355.12_novel_19
ENSG00000028839.9_novel_12	ENSG00000021355.12_novel_22
ENSG00000028839.9_novel_13	ENSG00000021355.12_novel_23
ENSG00000028839.9_novel_16	ENSG00000021355.12_novel_26
ENSG00000028839.9_novel_2	ENSG00000021355.12_novel_36
ENSG00000028839.9_novel_25	ENSG00000021355.12_novel_42
ENSG00000028839.9_novel_26	ENSG00000021355.12_novel_43
ENSG00000028839.9_novel_29	ENSG00000021355.12_novel_46
ENSG00000028839.9_novel_3	ENSG00000021355.12_novel_59
ENSG00000028839.9_novel_30	ENSG00000021355.12_novel_6
ENSG00000028839.9_novel_31	ENSG00000021355.12_novel_67
ENSG00000028839.9_novel_33	ENSG00000021762.19_novel_1
ENSG00000028839.9_novel_35	ENSG00000021762.19_novel_2
ENSG00000028839.9_novel_38	ENSG00000021762.19_novel_3
ENSG00000028839.9_novel_40	ENSG00000022267.16_novel_1
ENSG00000028839.9_novel_43	ENSG00000022277.12_novel_1
ENSG00000028839.9_novel_5	ENSG00000022277.12_novel_2
ENSG00000028839.9_novel_6	ENSG00000022277.12_novel_3
ENSG00000028839.9_novel_7	ENSG00000022277.12_novel_4
ENSG00000028839.9_novel_8	ENSG00000022567.9_novel_1
ENSG00000029363.16_novel_1	ENSG00000022840.15_novel_1
ENSG00000029363.16_novel_2	ENSG00000022840.15_novel_2
ENSG00000029559.6_novel_1	ENSG00000022840.15_novel_3
ENSG00000029559.6_novel_2	ENSG00000022840.15_novel_4
ENSG00000029639.10_novel_1	ENSG00000023041.11_novel_1
ENSG00000029993.14_novel_15	ENSG00000023191.16_novel_1
ENSG00000029993.14_novel_16	ENSG00000023191.16_novel_2
ENSG00000029993.14_novel_17	ENSG00000023318.7_novel_1
ENSG00000029993.14_novel_36	ENSG00000023318.7_novel_13
ENSG00000029993.14_novel_9	ENSG00000023318.7_novel_17
ENSG00000030110.12_novel_14	ENSG00000023318.7_novel_18
ENSG00000030110.12_novel_23	ENSG00000023318.7_novel_22
ENSG00000030110.12_novel_6	ENSG00000023318.7_novel_38
ENSG00000030419.16_novel_1	ENSG00000023318.7_novel_4
ENSG00000030582.17_novel_1	ENSG00000023318.7_novel_42
ENSG00000030582.17_novel_2	ENSG00000023318.7_novel_43
ENSG00000030582.17_novel_3	ENSG00000023318.7_novel_44
ENSG00000031081.10_novel_15	ENSG00000023318.7_novel_45
ENSG00000031081.10_novel_17	ENSG00000023318.7_novel_47
ENSG00000031081.10_novel_26	ENSG00000023318.7_novel_48
ENSG00000031081.10_novel_7	ENSG00000023318.7_novel_51
ENSG00000031691.6_novel_11	ENSG00000023318.7_novel_52
ENSG00000031691.6_novel_44	ENSG00000023318.7_novel_55
ENSG00000031691.6_novel_7	ENSG00000023318.7_novel_56
ENSG00000031823.14_novel_1	ENSG00000023318.7_novel_57
ENSG00000032444.16_novel_1	ENSG00000023318.7_novel_59
ENSG00000032444.16_novel_13	ENSG00000023318.7_novel_6
ENSG00000032444.16_novel_2	ENSG00000023318.7_novel_67
ENSG00000032444.16_novel_3	ENSG00000023318.7_novel_68
ENSG00000032444.16_novel_4	ENSG00000023318.7_novel_7
ENSG00000032444.16_novel_6	ENSG00000023318.7_novel_70
ENSG00000032444.16_novel_7	ENSG00000023318.7_novel_77
ENSG00000032444.16_novel_8	ENSG00000023318.7_novel_78
ENSG00000032742.17_novel_1	ENSG00000023318.7_novel_92
ENSG00000033011.12_novel_1	ENSG00000023318.7_novel_93
ENSG00000033122.18_novel_1	ENSG00000023318.7_novel_94
ENSG00000033122.18_novel_2	ENSG00000023516.8_novel_1
ENSG00000033627.16_novel_1	ENSG00000023516.8_novel_10
ENSG00000033867.16_novel_1	ENSG00000023516.8_novel_14
ENSG00000034053.14_novel_1	ENSG00000023516.8_novel_16
ENSG00000034152.18_novel_1	ENSG00000023516.8_novel_2
ENSG00000034239.10_novel_1	ENSG00000023516.8_novel_3
ENSG00000034239.10_novel_2	ENSG00000023516.8_novel_5
ENSG00000034510.5_novel_1	ENSG00000023516.8_novel_6
ENSG00000034533.11_novel_1	ENSG00000023572.9_novel_1
ENSG00000034677.12_novel_1	ENSG00000023572.9_novel_3
ENSG00000034693.14_novel_1	ENSG00000023572.9_novel_4
ENSG00000034693.14_novel_14	ENSG00000023608.4_novel_1
ENSG00000034693.14_novel_17	ENSG00000023608.4_novel_12
ENSG00000034693.14_novel_2	ENSG00000023608.4_novel_14
ENSG00000034693.14_novel_3	ENSG00000023608.4_novel_19
ENSG00000034693.14_novel_35	ENSG00000023608.4_novel_34
ENSG00000034693.14_novel_39	ENSG00000023608.4_novel_40
ENSG00000034693.14_novel_7	ENSG00000023608.4_novel_44
ENSG00000034713.7_novel_1	ENSG00000023608.4_novel_5
ENSG00000034713.7_novel_8	ENSG00000023608.4_novel_50
ENSG00000034971.16_novel_3	ENSG00000023608.4_novel_7
ENSG00000035115.21_novel_1	ENSG00000023734.10_novel_107
ENSG00000035115.21_novel_2	ENSG00000023734.10_novel_110
ENSG00000035115.21_novel_3	ENSG00000023734.10_novel_111
ENSG00000035115.21_novel_4	ENSG00000023734.10_novel_115
ENSG00000035141.7_novel_11	ENSG00000023734.10_novel_123
ENSG00000035141.7_novel_14	ENSG00000023734.10_novel_125
ENSG00000035141.7_novel_16	ENSG00000023734.10_novel_126
ENSG00000035141.7_novel_17	ENSG00000023734.10_novel_19
ENSG00000035141.7_novel_18	ENSG00000023734.10_novel_3
ENSG00000035141.7_novel_19	ENSG00000023734.10_novel_37
ENSG00000035141.7_novel_2	ENSG00000023734.10_novel_50
ENSG00000035141.7_novel_22	ENSG00000023734.10_novel_78
ENSG00000035141.7_novel_27	ENSG00000023734.10_novel_83
ENSG00000035141.7_novel_29	ENSG00000023734.10_novel_96
ENSG00000035141.7_novel_31	ENSG00000023892.10_novel_1
ENSG00000035141.7_novel_5	ENSG00000023892.10_novel_18
ENSG00000035141.7_novel_7	ENSG00000023892.10_novel_25
ENSG00000035141.7_novel_9	ENSG00000023892.10_novel_3
ENSG00000035664.11_novel_1	ENSG00000023892.10_novel_9
ENSG00000035664.11_novel_2	ENSG00000023902.13_novel_1
ENSG00000035687.9_novel_1	ENSG00000023909.9_novel_1
ENSG00000035687.9_novel_11	ENSG00000023909.9_novel_10
ENSG00000035687.9_novel_14	ENSG00000023909.9_novel_11
ENSG00000035687.9_novel_15	ENSG00000023909.9_novel_13
ENSG00000035687.9_novel_19	ENSG00000023909.9_novel_15
ENSG00000035687.9_novel_21	ENSG00000023909.9_novel_18
ENSG00000035687.9_novel_22	ENSG00000023909.9_novel_21
ENSG00000035687.9_novel_25	ENSG00000023909.9_novel_28
ENSG00000035687.9_novel_26	ENSG00000023909.9_novel_29
ENSG00000035687.9_novel_44	ENSG00000023909.9_novel_9
ENSG00000035687.9_novel_45	ENSG00000024422.11_novel_1
ENSG00000035687.9_novel_57	ENSG00000024422.11_novel_13
ENSG00000035687.9_novel_6	ENSG00000024422.11_novel_15
ENSG00000035687.9_novel_63	ENSG00000024422.11_novel_17
ENSG00000035687.9_novel_66	ENSG00000024422.11_novel_21
ENSG00000035687.9_novel_68	ENSG00000024422.11_novel_27
ENSG00000035687.9_novel_87	ENSG00000024422.11_novel_31
ENSG00000035687.9_novel_9	ENSG00000024422.11_novel_34
ENSG00000035687.9_novel_99	ENSG00000024422.11_novel_39
ENSG00000035720.7_novel_1	ENSG00000024422.11_novel_4
ENSG00000035720.7_novel_2	ENSG00000024422.11_novel_40
ENSG00000035720.7_novel_3	ENSG00000024422.11_novel_6
ENSG00000035862.12_novel_1	ENSG00000024862.17_novel_10
ENSG00000035862.12_novel_10	ENSG00000024862.17_novel_9
ENSG00000035862.12_novel_12	ENSG00000025039.14_novel_1
ENSG00000035862.12_novel_13	ENSG00000025039.14_novel_14
ENSG00000035862.12_novel_14	ENSG00000025039.14_novel_15
ENSG00000035862.12_novel_15	ENSG00000025039.14_novel_22
ENSG00000035862.12_novel_16	ENSG00000025039.14_novel_28
ENSG00000035862.12_novel_17	ENSG00000025039.14_novel_3
ENSG00000035862.12_novel_18	ENSG00000025039.14_novel_35
ENSG00000035862.12_novel_19	ENSG00000025039.14_novel_37
ENSG00000035862.12_novel_2	ENSG00000025039.14_novel_4
ENSG00000035862.12_novel_21	ENSG00000025039.14_novel_5
ENSG00000035862.12_novel_22	ENSG00000025039.14_novel_6
ENSG00000035862.12_novel_5	ENSG00000025039.14_novel_9
ENSG00000035862.12_novel_8	ENSG00000025156.12_novel_133
ENSG00000035862.12_novel_9	ENSG00000025156.12_novel_24
ENSG00000035928.15_novel_1	ENSG00000025434.18_novel_1
ENSG00000035928.15_novel_2	ENSG00000025434.18_novel_2
ENSG00000036448.9_novel_1	ENSG00000025434.18_novel_3
ENSG00000036530.8_novel_1	ENSG00000025434.18_novel_4
ENSG00000037042.8_novel_1	ENSG00000025434.18_novel_5
ENSG00000037042.8_novel_25	ENSG00000025434.18_novel_6
ENSG00000037042.8_novel_26	ENSG00000025708.13_novel_1
ENSG00000037042.8_novel_27	ENSG00000025708.13_novel_2
ENSG00000037042.8_novel_30	ENSG00000025772.7_novel_14
ENSG00000037042.8_novel_31	ENSG00000025772.7_novel_5
ENSG00000037042.8_novel_33	ENSG00000025772.7_novel_7
ENSG00000037042.8_novel_34	ENSG00000025800.13_novel_1
ENSG00000037042.8_novel_35	ENSG00000026025.15_novel_1
ENSG00000037042.8_novel_38	ENSG00000026025.15_novel_2
ENSG00000037042.8_novel_4	ENSG00000026036.22_novel_1
ENSG00000037042.8_novel_46	ENSG00000026297.15_novel_1
ENSG00000037042.8_novel_5	ENSG00000026297.15_novel_2
ENSG00000037042.8_novel_53	ENSG00000026297.15_novel_3
ENSG00000037042.8_novel_6	ENSG00000026297.15_novel_4
ENSG00000037042.8_novel_60	ENSG00000026508.18_novel_1
ENSG00000037241.7_novel_1	ENSG00000026508.18_novel_2
ENSG00000037241.7_novel_15	ENSG00000026508.18_novel_3
ENSG00000037241.7_novel_16	ENSG00000026559.13_novel_1
ENSG00000037241.7_novel_18	ENSG00000026559.13_novel_13
ENSG00000037241.7_novel_20	ENSG00000026559.13_novel_14
ENSG00000037241.7_novel_23	ENSG00000026559.13_novel_15
ENSG00000037241.7_novel_24	ENSG00000026559.13_novel_16
ENSG00000037241.7_novel_3	ENSG00000026559.13_novel_2
ENSG00000037241.7_novel_5	ENSG00000026559.13_novel_20
ENSG00000037241.7_novel_8	ENSG00000026559.13_novel_23
ENSG00000037637.10_novel_1	ENSG00000026559.13_novel_24
ENSG00000037637.10_novel_11	ENSG00000026559.13_novel_3
ENSG00000037637.10_novel_12	ENSG00000026559.13_novel_31
ENSG00000037637.10_novel_14	ENSG00000026559.13_novel_36
ENSG00000037637.10_novel_20	ENSG00000026559.13_novel_7
ENSG00000037637.10_novel_21	ENSG00000026559.13_novel_9
ENSG00000037637.10_novel_24	ENSG00000026652.13_novel_1
ENSG00000037637.10_novel_27	ENSG00000026652.13_novel_10
ENSG00000037637.10_novel_35	ENSG00000026652.13_novel_13
ENSG00000037637.10_novel_36	ENSG00000026652.13_novel_2
ENSG00000037637.10_novel_37	ENSG00000026652.13_novel_24
ENSG00000037637.10_novel_4	ENSG00000026652.13_novel_25
ENSG00000037637.10_novel_42	ENSG00000026652.13_novel_29
ENSG00000037637.10_novel_43	ENSG00000026652.13_novel_3
ENSG00000037637.10_novel_8	ENSG00000026652.13_novel_31
ENSG00000037749.12_novel_1	ENSG00000026652.13_novel_34
ENSG00000037757.13_novel_1	ENSG00000026652.13_novel_35
ENSG00000037757.13_novel_10	ENSG00000026652.13_novel_39
ENSG00000037757.13_novel_13	ENSG00000026652.13_novel_43
ENSG00000037757.13_novel_15	ENSG00000026652.13_novel_46
ENSG00000037757.13_novel_16	ENSG00000026652.13_novel_47
ENSG00000037757.13_novel_17	ENSG00000026652.13_novel_59
ENSG00000037757.13_novel_18	ENSG00000026652.13_novel_6
ENSG00000037757.13_novel_19	ENSG00000026652.13_novel_63
ENSG00000037757.13_novel_2	ENSG00000026652.13_novel_64
ENSG00000037757.13_novel_20	ENSG00000026652.13_novel_65
ENSG00000037757.13_novel_23	ENSG00000026652.13_novel_9
ENSG00000037757.13_novel_25	ENSG00000026751.16_novel_1
ENSG00000037757.13_novel_3	ENSG00000026751.16_novel_12
ENSG00000037757.13_novel_32	ENSG00000026751.16_novel_13
ENSG00000037757.13_novel_33	ENSG00000026751.16_novel_14
ENSG00000037757.13_novel_34	ENSG00000026751.16_novel_15
ENSG00000037757.13_novel_36	ENSG00000026751.16_novel_17
ENSG00000037757.13_novel_39	ENSG00000026751.16_novel_18
ENSG00000037757.13_novel_4	ENSG00000026751.16_novel_2
ENSG00000037757.13_novel_40	ENSG00000026751.16_novel_22
ENSG00000037757.13_novel_41	ENSG00000026751.16_novel_24
ENSG00000037757.13_novel_42	ENSG00000026751.16_novel_25
ENSG00000037757.13_novel_43	ENSG00000026751.16_novel_26
ENSG00000037757.13_novel_44	ENSG00000026751.16_novel_27
ENSG00000037757.13_novel_45	ENSG00000026751.16_novel_28
ENSG00000037757.13_novel_46	ENSG00000026751.16_novel_29
ENSG00000037757.13_novel_48	ENSG00000026751.16_novel_3
ENSG00000037757.13_novel_49	ENSG00000026751.16_novel_30
ENSG00000037757.13_novel_5	ENSG00000026751.16_novel_4
ENSG00000037757.13_novel_51	ENSG00000026751.16_novel_5
ENSG00000037757.13_novel_53	ENSG00000026751.16_novel_7
ENSG00000037757.13_novel_55	ENSG00000026751.16_novel_9
ENSG00000037757.13_novel_59	ENSG00000027075.14_novel_1
ENSG00000037757.13_novel_6	ENSG00000027075.14_novel_2
ENSG00000037757.13_novel_60	ENSG00000027075.14_novel_3
ENSG00000037757.13_novel_64	ENSG00000027075.14_novel_4
ENSG00000037757.13_novel_65	ENSG00000027847.13_novel_1
ENSG00000037757.13_novel_74	ENSG00000027869.11_novel_1
ENSG00000037757.13_novel_76	ENSG00000027869.11_novel_10
ENSG00000037757.13_novel_8	ENSG00000027869.11_novel_11
ENSG00000037757.13_novel_80	ENSG00000027869.11_novel_2
ENSG00000037757.13_novel_81	ENSG00000027869.11_novel_3
ENSG00000037757.13_novel_84	ENSG00000027869.11_novel_4
ENSG00000037757.13_novel_85	ENSG00000027869.11_novel_5
ENSG00000037897.16_novel_1	ENSG00000027869.11_novel_7
ENSG00000038002.8_novel_100	ENSG00000027869.11_novel_8
ENSG00000038002.8_novel_111	ENSG00000027869.11_novel_9
ENSG00000038002.8_novel_114	ENSG00000028137.18_novel_1
ENSG00000038002.8_novel_119	ENSG00000028137.18_novel_13
ENSG00000038002.8_novel_124	ENSG00000028137.18_novel_16
ENSG00000038002.8_novel_139	ENSG00000028137.18_novel_2
ENSG00000038002.8_novel_142	ENSG00000028137.18_novel_22
ENSG00000038002.8_novel_144	ENSG00000028137.18_novel_7
ENSG00000038002.8_novel_146	ENSG00000028203.17_novel_1
ENSG00000038002.8_novel_153	ENSG00000028203.17_novel_2
ENSG00000038002.8_novel_155	ENSG00000028277.21_novel_1
ENSG00000038002.8_novel_159	ENSG00000028310.17_novel_1
ENSG00000038002.8_novel_163	ENSG00000028310.17_novel_2
ENSG00000038002.8_novel_167	ENSG00000028310.17_novel_3
ENSG00000038002.8_novel_17	ENSG00000028310.17_novel_4
ENSG00000038002.8_novel_188	ENSG00000028310.17_novel_5
ENSG00000038002.8_novel_189	ENSG00000028528.14_novel_1
ENSG00000038002.8_novel_190	ENSG00000028839.9_novel_10
ENSG00000038002.8_novel_192	ENSG00000028839.9_novel_11
ENSG00000038002.8_novel_2	ENSG00000028839.9_novel_12
ENSG00000038002.8_novel_20	ENSG00000028839.9_novel_13
ENSG00000038002.8_novel_201	ENSG00000028839.9_novel_15
ENSG00000038002.8_novel_21	ENSG00000028839.9_novel_16
ENSG00000038002.8_novel_210	ENSG00000028839.9_novel_18
ENSG00000038002.8_novel_211	ENSG00000028839.9_novel_2
ENSG00000038002.8_novel_219	ENSG00000028839.9_novel_24
ENSG00000038002.8_novel_224	ENSG00000028839.9_novel_25
ENSG00000038002.8_novel_228	ENSG00000028839.9_novel_26
ENSG00000038002.8_novel_230	ENSG00000028839.9_novel_29
ENSG00000038002.8_novel_236	ENSG00000028839.9_novel_3
ENSG00000038002.8_novel_246	ENSG00000028839.9_novel_30
ENSG00000038002.8_novel_25	ENSG00000028839.9_novel_31
ENSG00000038002.8_novel_30	ENSG00000028839.9_novel_33
ENSG00000038002.8_novel_41	ENSG00000028839.9_novel_35
ENSG00000038002.8_novel_49	ENSG00000028839.9_novel_36
ENSG00000038002.8_novel_5	ENSG00000028839.9_novel_38
ENSG00000038002.8_novel_50	ENSG00000028839.9_novel_40
ENSG00000038002.8_novel_55	ENSG00000028839.9_novel_43
ENSG00000038002.8_novel_6	ENSG00000028839.9_novel_6
ENSG00000038002.8_novel_67	ENSG00000028839.9_novel_7
ENSG00000038002.8_novel_7	ENSG00000028839.9_novel_8
ENSG00000038002.8_novel_87	ENSG00000029363.16_novel_1
ENSG00000038210.12_novel_11	ENSG00000029363.16_novel_2
ENSG00000038210.12_novel_12	ENSG00000029559.6_novel_1
ENSG00000038210.12_novel_15	ENSG00000029559.6_novel_2
ENSG00000038210.12_novel_22	ENSG00000029639.10_novel_1
ENSG00000038210.12_novel_37	ENSG00000029993.14_novel_15
ENSG00000038210.12_novel_47	ENSG00000029993.14_novel_16
ENSG00000038210.12_novel_9	ENSG00000029993.14_novel_17
ENSG00000038358.14_novel_1	ENSG00000029993.14_novel_33
ENSG00000038358.14_novel_2	ENSG00000029993.14_novel_36
ENSG00000038382.19_novel_1	ENSG00000029993.14_novel_9
ENSG00000038382.19_novel_2	ENSG00000030110.12_novel_14
ENSG00000038382.19_novel_3	ENSG00000030110.12_novel_20
ENSG00000038427.15_novel_1	ENSG00000030110.12_novel_21
ENSG00000038532.15_novel_1	ENSG00000030110.12_novel_23
ENSG00000039068.18_novel_1	ENSG00000030110.12_novel_3
ENSG00000039523.19_novel_1	ENSG00000030110.12_novel_6
ENSG00000039523.19_novel_2	ENSG00000030419.16_novel_1
ENSG00000039523.19_novel_3	ENSG00000030582.17_novel_1
ENSG00000039560.13_novel_1	ENSG00000030582.17_novel_2
ENSG00000039600.10_novel_1	ENSG00000030582.17_novel_3
ENSG00000039600.10_novel_2	ENSG00000031081.10_novel_1
ENSG00000039600.10_novel_3	ENSG00000031081.10_novel_15
ENSG00000039600.10_novel_5	ENSG00000031081.10_novel_17
ENSG00000039650.11_novel_1	ENSG00000031081.10_novel_26
ENSG00000039650.11_novel_2	ENSG00000031081.10_novel_7
ENSG00000039650.11_novel_3	ENSG00000031691.6_novel_11
ENSG00000039650.11_novel_4	ENSG00000031691.6_novel_51
ENSG00000039650.11_novel_5	ENSG00000031691.6_novel_7
ENSG00000039650.11_novel_6	ENSG00000031823.14_novel_1
ENSG00000039987.6_novel_1	ENSG00000032444.16_novel_1
ENSG00000040275.16_novel_1	ENSG00000032444.16_novel_13
ENSG00000040341.17_novel_1	ENSG00000032444.16_novel_2
ENSG00000040341.17_novel_2	ENSG00000032444.16_novel_3
ENSG00000040487.12_novel_11	ENSG00000032444.16_novel_4
ENSG00000040487.12_novel_12	ENSG00000032444.16_novel_6
ENSG00000040487.12_novel_13	ENSG00000032444.16_novel_7
ENSG00000040487.12_novel_17	ENSG00000032444.16_novel_8
ENSG00000040487.12_novel_18	ENSG00000032742.17_novel_1
ENSG00000040487.12_novel_38	ENSG00000033011.12_novel_1
ENSG00000040487.12_novel_40	ENSG00000033122.18_novel_1
ENSG00000040487.12_novel_43	ENSG00000033122.18_novel_2
ENSG00000040487.12_novel_45	ENSG00000033627.16_novel_1
ENSG00000040487.12_novel_46	ENSG00000033867.16_novel_1
ENSG00000040531.14_novel_1	ENSG00000034053.14_novel_1
ENSG00000040608.13_novel_1	ENSG00000034152.18_novel_1
ENSG00000040608.13_novel_2	ENSG00000034239.10_novel_1
ENSG00000040608.13_novel_5	ENSG00000034239.10_novel_2
ENSG00000040731.10_novel_1	ENSG00000034510.5_novel_1
ENSG00000040731.10_novel_2	ENSG00000034533.11_novel_1
ENSG00000040731.10_novel_5	ENSG00000034677.12_novel_1
ENSG00000041353.9_novel_1	ENSG00000034693.14_novel_1
ENSG00000041353.9_novel_4	ENSG00000034693.14_novel_17
ENSG00000041880.14_novel_1	ENSG00000034693.14_novel_2
ENSG00000041982.15_novel_1	ENSG00000034693.14_novel_29
ENSG00000042088.13_novel_1	ENSG00000034693.14_novel_3
ENSG00000042088.13_novel_2	ENSG00000034693.14_novel_35
ENSG00000042088.13_novel_3	ENSG00000034693.14_novel_39
ENSG00000042286.14_novel_1	ENSG00000034693.14_novel_7
ENSG00000042286.14_novel_13	ENSG00000034713.7_novel_1
ENSG00000042286.14_novel_14	ENSG00000034713.7_novel_5
ENSG00000042286.14_novel_17	ENSG00000034713.7_novel_8
ENSG00000042286.14_novel_2	ENSG00000034971.16_novel_3
ENSG00000042286.14_novel_22	ENSG00000035115.21_novel_1
ENSG00000042286.14_novel_24	ENSG00000035115.21_novel_2
ENSG00000042286.14_novel_28	ENSG00000035115.21_novel_3
ENSG00000042286.14_novel_29	ENSG00000035115.21_novel_4
ENSG00000042286.14_novel_32	ENSG00000035141.7_novel_1
ENSG00000042286.14_novel_34	ENSG00000035141.7_novel_11
ENSG00000042286.14_novel_36	ENSG00000035141.7_novel_14
ENSG00000042286.14_novel_46	ENSG00000035141.7_novel_17
ENSG00000042286.14_novel_47	ENSG00000035141.7_novel_18
ENSG00000042304.11_novel_1	ENSG00000035141.7_novel_19
ENSG00000042317.16_novel_1	ENSG00000035141.7_novel_2
ENSG00000042317.16_novel_2	ENSG00000035141.7_novel_22
ENSG00000042445.13_novel_1	ENSG00000035141.7_novel_24
ENSG00000042493.15_novel_1	ENSG00000035141.7_novel_27
ENSG00000042493.15_novel_2	ENSG00000035141.7_novel_29
ENSG00000042493.15_novel_3	ENSG00000035141.7_novel_31
ENSG00000042980.12_novel_1	ENSG00000035141.7_novel_32
ENSG00000043039.6_novel_1	ENSG00000035141.7_novel_5
ENSG00000043039.6_novel_2	ENSG00000035141.7_novel_7
ENSG00000043355.11_novel_1	ENSG00000035141.7_novel_9
ENSG00000043355.11_novel_2	ENSG00000035664.11_novel_1
ENSG00000043355.11_novel_3	ENSG00000035664.11_novel_2
ENSG00000044115.20_novel_1	ENSG00000035687.9_novel_105
ENSG00000044115.20_novel_2	ENSG00000035687.9_novel_11
ENSG00000044115.20_novel_3	ENSG00000035687.9_novel_14
ENSG00000044446.11_novel_1	ENSG00000035687.9_novel_19
ENSG00000044574.7_novel_17	ENSG00000035687.9_novel_20
ENSG00000046604.12_novel_1	ENSG00000035687.9_novel_21
ENSG00000046604.12_novel_2	ENSG00000035687.9_novel_22
ENSG00000046604.12_novel_20	ENSG00000035687.9_novel_25
ENSG00000046604.12_novel_8	ENSG00000035687.9_novel_26
ENSG00000046647.13_novel_1	ENSG00000035687.9_novel_34
ENSG00000046647.13_novel_12	ENSG00000035687.9_novel_38
ENSG00000046647.13_novel_16	ENSG00000035687.9_novel_42
ENSG00000046647.13_novel_23	ENSG00000035687.9_novel_43
ENSG00000046647.13_novel_26	ENSG00000035687.9_novel_44
ENSG00000046647.13_novel_28	ENSG00000035687.9_novel_45
ENSG00000046647.13_novel_3	ENSG00000035687.9_novel_57
ENSG00000046647.13_novel_30	ENSG00000035687.9_novel_6
ENSG00000046647.13_novel_34	ENSG00000035687.9_novel_65
ENSG00000046647.13_novel_5	ENSG00000035687.9_novel_66
ENSG00000046647.13_novel_7	ENSG00000035687.9_novel_68
ENSG00000046647.13_novel_9	ENSG00000035687.9_novel_77
ENSG00000046774.9_novel_1	ENSG00000035687.9_novel_87
ENSG00000047249.17_novel_1	ENSG00000035687.9_novel_89
ENSG00000047249.17_novel_2	ENSG00000035687.9_novel_9
ENSG00000047315.15_novel_1	ENSG00000035687.9_novel_99
ENSG00000047346.12_novel_1	ENSG00000035720.7_novel_1
ENSG00000047346.12_novel_2	ENSG00000035720.7_novel_2
ENSG00000047365.11_novel_1	ENSG00000035720.7_novel_3
ENSG00000047457.13_novel_1	ENSG00000035862.12_novel_1
ENSG00000047617.14_novel_1	ENSG00000035862.12_novel_10
ENSG00000047621.11_novel_1	ENSG00000035862.12_novel_12
ENSG00000047662.4_novel_1	ENSG00000035862.12_novel_13
ENSG00000047849.21_novel_1	ENSG00000035862.12_novel_14
ENSG00000047932.13_novel_11	ENSG00000035862.12_novel_15
ENSG00000047932.13_novel_18	ENSG00000035862.12_novel_16
ENSG00000047932.13_novel_3	ENSG00000035862.12_novel_18
ENSG00000048028.11_novel_1	ENSG00000035862.12_novel_19
ENSG00000048028.11_novel_2	ENSG00000035862.12_novel_2
ENSG00000048540.14_novel_1	ENSG00000035862.12_novel_20
ENSG00000048544.5_novel_1	ENSG00000035862.12_novel_21
ENSG00000048544.5_novel_10	ENSG00000035862.12_novel_22
ENSG00000048544.5_novel_18	ENSG00000035862.12_novel_3
ENSG00000048544.5_novel_2	ENSG00000035862.12_novel_5
ENSG00000048544.5_novel_21	ENSG00000035862.12_novel_6
ENSG00000048544.5_novel_3	ENSG00000035862.12_novel_7
ENSG00000048544.5_novel_5	ENSG00000035862.12_novel_8
ENSG00000048544.5_novel_6	ENSG00000035862.12_novel_9
ENSG00000048544.5_novel_7	ENSG00000035928.15_novel_1
ENSG00000048544.5_novel_8	ENSG00000035928.15_novel_2
ENSG00000048544.5_novel_9	ENSG00000036448.9_novel_1
ENSG00000048707.15_novel_1	ENSG00000036530.8_novel_1
ENSG00000048740.18_novel_1	ENSG00000037042.8_novel_1
ENSG00000048828.16_novel_1	ENSG00000037042.8_novel_10
ENSG00000048991.16_novel_1	ENSG00000037042.8_novel_2
ENSG00000049089.14_novel_1	ENSG00000037042.8_novel_21
ENSG00000049239.12_novel_10	ENSG00000037042.8_novel_24
ENSG00000049239.12_novel_2	ENSG00000037042.8_novel_25
ENSG00000049245.12_novel_1	ENSG00000037042.8_novel_26
ENSG00000049245.12_novel_11	ENSG00000037042.8_novel_27
ENSG00000049245.12_novel_21	ENSG00000037042.8_novel_30
ENSG00000049245.12_novel_24	ENSG00000037042.8_novel_31
ENSG00000049245.12_novel_27	ENSG00000037042.8_novel_34
ENSG00000049245.12_novel_28	ENSG00000037042.8_novel_35
ENSG00000049245.12_novel_3	ENSG00000037042.8_novel_4
ENSG00000049245.12_novel_32	ENSG00000037042.8_novel_44
ENSG00000049245.12_novel_7	ENSG00000037042.8_novel_46
ENSG00000049246.14_novel_1	ENSG00000037042.8_novel_5
ENSG00000049247.13_novel_1	ENSG00000037042.8_novel_50
ENSG00000049247.13_novel_2	ENSG00000037042.8_novel_53
ENSG00000049249.8_novel_15	ENSG00000037042.8_novel_56
ENSG00000049249.8_novel_17	ENSG00000037042.8_novel_6
ENSG00000049249.8_novel_23	ENSG00000037042.8_novel_60
ENSG00000049249.8_novel_24	ENSG00000037042.8_novel_66
ENSG00000049249.8_novel_25	ENSG00000037241.7_novel_1
ENSG00000049249.8_novel_4	ENSG00000037241.7_novel_14
ENSG00000049249.8_novel_5	ENSG00000037241.7_novel_15
ENSG00000049283.17_novel_1	ENSG00000037241.7_novel_16
ENSG00000049323.15_novel_1	ENSG00000037241.7_novel_17
ENSG00000049323.15_novel_2	ENSG00000037241.7_novel_18
ENSG00000049449.9_novel_1	ENSG00000037241.7_novel_20
ENSG00000049449.9_novel_4	ENSG00000037241.7_novel_23
ENSG00000049540.16_novel_1	ENSG00000037241.7_novel_24
ENSG00000049540.16_novel_2	ENSG00000037241.7_novel_26
ENSG00000049541.10_novel_1	ENSG00000037241.7_novel_3
ENSG00000049541.10_novel_2	ENSG00000037241.7_novel_6
ENSG00000049618.23_novel_1	ENSG00000037241.7_novel_8
ENSG00000049656.13_novel_1	ENSG00000037637.10_novel_1
ENSG00000049759.17_novel_1	ENSG00000037637.10_novel_11
ENSG00000049768.14_novel_1	ENSG00000037637.10_novel_12
ENSG00000049768.14_novel_10	ENSG00000037637.10_novel_14
ENSG00000049768.14_novel_15	ENSG00000037637.10_novel_20
ENSG00000049768.14_novel_25	ENSG00000037637.10_novel_24
ENSG00000049768.14_novel_26	ENSG00000037637.10_novel_26
ENSG00000049768.14_novel_33	ENSG00000037637.10_novel_27
ENSG00000049768.14_novel_45	ENSG00000037637.10_novel_28
ENSG00000049768.14_novel_51	ENSG00000037637.10_novel_30
ENSG00000049769.12_novel_1	ENSG00000037637.10_novel_32
ENSG00000049769.12_novel_10	ENSG00000037637.10_novel_35
ENSG00000049769.12_novel_18	ENSG00000037637.10_novel_36
ENSG00000049860.13_novel_1	ENSG00000037637.10_novel_37
ENSG00000050165.17_novel_1	ENSG00000037637.10_novel_40
ENSG00000050344.8_novel_1	ENSG00000037637.10_novel_42
ENSG00000050344.8_novel_10	ENSG00000037637.10_novel_8
ENSG00000050344.8_novel_6	ENSG00000037749.12_novel_1
ENSG00000050344.8_novel_9	ENSG00000037757.13_novel_1
ENSG00000050393.11_novel_1	ENSG00000037757.13_novel_10
ENSG00000050393.11_novel_10	ENSG00000037757.13_novel_13
ENSG00000050393.11_novel_100	ENSG00000037757.13_novel_15
ENSG00000050393.11_novel_101	ENSG00000037757.13_novel_17
ENSG00000050393.11_novel_112	ENSG00000037757.13_novel_18
ENSG00000050393.11_novel_120	ENSG00000037757.13_novel_2
ENSG00000050393.11_novel_123	ENSG00000037757.13_novel_20
ENSG00000050393.11_novel_127	ENSG00000037757.13_novel_23
ENSG00000050393.11_novel_129	ENSG00000037757.13_novel_25
ENSG00000050393.11_novel_132	ENSG00000037757.13_novel_26
ENSG00000050393.11_novel_137	ENSG00000037757.13_novel_3
ENSG00000050393.11_novel_140	ENSG00000037757.13_novel_31
ENSG00000050393.11_novel_142	ENSG00000037757.13_novel_32
ENSG00000050393.11_novel_145	ENSG00000037757.13_novel_34
ENSG00000050393.11_novel_147	ENSG00000037757.13_novel_38
ENSG00000050393.11_novel_161	ENSG00000037757.13_novel_39
ENSG00000050393.11_novel_164	ENSG00000037757.13_novel_4
ENSG00000050393.11_novel_17	ENSG00000037757.13_novel_40
ENSG00000050393.11_novel_170	ENSG00000037757.13_novel_41
ENSG00000050393.11_novel_171	ENSG00000037757.13_novel_42
ENSG00000050393.11_novel_181	ENSG00000037757.13_novel_43
ENSG00000050393.11_novel_182	ENSG00000037757.13_novel_44
ENSG00000050393.11_novel_183	ENSG00000037757.13_novel_45
ENSG00000050393.11_novel_184	ENSG00000037757.13_novel_46
ENSG00000050393.11_novel_19	ENSG00000037757.13_novel_48
ENSG00000050393.11_novel_2	ENSG00000037757.13_novel_49
ENSG00000050393.11_novel_20	ENSG00000037757.13_novel_5
ENSG00000050393.11_novel_22	ENSG00000037757.13_novel_51
ENSG00000050393.11_novel_24	ENSG00000037757.13_novel_53
ENSG00000050393.11_novel_26	ENSG00000037757.13_novel_55
ENSG00000050393.11_novel_28	ENSG00000037757.13_novel_58
ENSG00000050393.11_novel_33	ENSG00000037757.13_novel_59
ENSG00000050393.11_novel_36	ENSG00000037757.13_novel_6
ENSG00000050393.11_novel_37	ENSG00000037757.13_novel_60
ENSG00000050393.11_novel_38	ENSG00000037757.13_novel_62
ENSG00000050393.11_novel_39	ENSG00000037757.13_novel_65
ENSG00000050393.11_novel_42	ENSG00000037757.13_novel_74
ENSG00000050393.11_novel_44	ENSG00000037757.13_novel_76
ENSG00000050393.11_novel_45	ENSG00000037757.13_novel_8
ENSG00000050393.11_novel_47	ENSG00000037757.13_novel_80
ENSG00000050393.11_novel_51	ENSG00000037757.13_novel_81
ENSG00000050393.11_novel_55	ENSG00000037757.13_novel_84
ENSG00000050393.11_novel_56	ENSG00000037757.13_novel_85
ENSG00000050393.11_novel_57	ENSG00000037897.16_novel_1
ENSG00000050393.11_novel_60	ENSG00000038002.8_novel_100
ENSG00000050393.11_novel_64	ENSG00000038002.8_novel_101
ENSG00000050393.11_novel_65	ENSG00000038002.8_novel_104
ENSG00000050393.11_novel_67	ENSG00000038002.8_novel_111
ENSG00000050393.11_novel_69	ENSG00000038002.8_novel_119
ENSG00000050393.11_novel_76	ENSG00000038002.8_novel_124
ENSG00000050393.11_novel_79	ENSG00000038002.8_novel_13
ENSG00000050393.11_novel_80	ENSG00000038002.8_novel_132
ENSG00000050393.11_novel_84	ENSG00000038002.8_novel_133
ENSG00000050393.11_novel_86	ENSG00000038002.8_novel_139
ENSG00000050393.11_novel_9	ENSG00000038002.8_novel_142
ENSG00000050393.11_novel_97	ENSG00000038002.8_novel_144
ENSG00000050405.13_novel_1	ENSG00000038002.8_novel_145
ENSG00000050405.13_novel_2	ENSG00000038002.8_novel_146
ENSG00000050405.13_novel_3	ENSG00000038002.8_novel_153
ENSG00000050426.15_novel_1	ENSG00000038002.8_novel_155
ENSG00000050426.15_novel_2	ENSG00000038002.8_novel_159
ENSG00000050748.17_novel_1	ENSG00000038002.8_novel_163
ENSG00000050748.17_novel_2	ENSG00000038002.8_novel_167
ENSG00000050820.16_novel_1	ENSG00000038002.8_novel_17
ENSG00000051009.10_novel_1	ENSG00000038002.8_novel_186
ENSG00000051009.10_novel_11	ENSG00000038002.8_novel_192
ENSG00000051009.10_novel_15	ENSG00000038002.8_novel_195
ENSG00000051009.10_novel_16	ENSG00000038002.8_novel_199
ENSG00000051009.10_novel_17	ENSG00000038002.8_novel_2
ENSG00000051009.10_novel_19	ENSG00000038002.8_novel_20
ENSG00000051009.10_novel_2	ENSG00000038002.8_novel_200
ENSG00000051009.10_novel_21	ENSG00000038002.8_novel_203
ENSG00000051009.10_novel_22	ENSG00000038002.8_novel_217
ENSG00000051009.10_novel_24	ENSG00000038002.8_novel_219
ENSG00000051009.10_novel_25	ENSG00000038002.8_novel_223
ENSG00000051009.10_novel_27	ENSG00000038002.8_novel_224
ENSG00000051009.10_novel_32	ENSG00000038002.8_novel_225
ENSG00000051009.10_novel_34	ENSG00000038002.8_novel_228
ENSG00000051009.10_novel_36	ENSG00000038002.8_novel_230
ENSG00000051009.10_novel_38	ENSG00000038002.8_novel_236
ENSG00000051009.10_novel_7	ENSG00000038002.8_novel_246
ENSG00000051009.10_novel_8	ENSG00000038002.8_novel_25
ENSG00000051128.18_novel_1	ENSG00000038002.8_novel_3
ENSG00000051128.18_novel_2	ENSG00000038002.8_novel_30
ENSG00000051180.16_novel_1	ENSG00000038002.8_novel_39
ENSG00000051180.16_novel_11	ENSG00000038002.8_novel_41
ENSG00000051180.16_novel_13	ENSG00000038002.8_novel_49
ENSG00000051180.16_novel_14	ENSG00000038002.8_novel_5
ENSG00000051180.16_novel_15	ENSG00000038002.8_novel_50
ENSG00000051180.16_novel_2	ENSG00000038002.8_novel_55
ENSG00000051180.16_novel_20	ENSG00000038002.8_novel_58
ENSG00000051180.16_novel_24	ENSG00000038002.8_novel_6
ENSG00000051180.16_novel_26	ENSG00000038002.8_novel_61
ENSG00000051180.16_novel_3	ENSG00000038002.8_novel_66
ENSG00000051180.16_novel_4	ENSG00000038002.8_novel_67
ENSG00000051180.16_novel_6	ENSG00000038002.8_novel_87
ENSG00000051180.16_novel_7	ENSG00000038210.12_novel_1
ENSG00000051382.8_novel_1	ENSG00000038210.12_novel_11
ENSG00000051382.8_novel_2	ENSG00000038210.12_novel_16
ENSG00000051523.10_novel_1	ENSG00000038210.12_novel_17
ENSG00000051596.9_novel_1	ENSG00000038210.12_novel_22
ENSG00000051596.9_novel_2	ENSG00000038210.12_novel_47
ENSG00000051596.9_novel_3	ENSG00000038358.14_novel_1
ENSG00000051620.10_novel_4	ENSG00000038358.14_novel_2
ENSG00000051620.10_novel_5	ENSG00000038382.19_novel_1
ENSG00000051620.10_novel_8	ENSG00000038382.19_novel_2
ENSG00000051620.10_novel_9	ENSG00000038382.19_novel_3
ENSG00000051825.14_novel_1	ENSG00000038427.15_novel_1
ENSG00000051825.14_novel_2	ENSG00000038532.15_novel_1
ENSG00000051825.14_novel_3	ENSG00000039068.18_novel_1
ENSG00000052126.14_novel_1	ENSG00000039523.19_novel_1
ENSG00000052126.14_novel_2	ENSG00000039523.19_novel_2
ENSG00000052344.15_novel_15	ENSG00000039523.19_novel_3
ENSG00000052344.15_novel_2	ENSG00000039560.13_novel_1
ENSG00000052344.15_novel_20	ENSG00000039600.10_novel_1
ENSG00000052344.15_novel_3	ENSG00000039600.10_novel_2
ENSG00000052344.15_novel_34	ENSG00000039600.10_novel_3
ENSG00000052344.15_novel_40	ENSG00000039650.11_novel_1
ENSG00000052344.15_novel_45	ENSG00000039650.11_novel_2
ENSG00000052749.13_novel_1	ENSG00000039650.11_novel_3
ENSG00000052749.13_novel_2	ENSG00000039650.11_novel_4
ENSG00000052749.13_novel_3	ENSG00000039650.11_novel_5
ENSG00000052802.12_novel_12	ENSG00000039650.11_novel_6
ENSG00000052802.12_novel_22	ENSG00000039987.6_novel_1
ENSG00000052802.12_novel_25	ENSG00000040275.16_novel_1
ENSG00000052802.12_novel_26	ENSG00000040341.17_novel_1
ENSG00000052802.12_novel_29	ENSG00000040341.17_novel_2
ENSG00000052802.12_novel_6	ENSG00000040341.17_novel_3
ENSG00000052850.6_novel_1	ENSG00000040487.12_novel_11
ENSG00000053254.15_novel_1	ENSG00000040487.12_novel_12
ENSG00000053328.8_novel_1	ENSG00000040487.12_novel_13
ENSG00000053328.8_novel_2	ENSG00000040487.12_novel_17
ENSG00000053328.8_novel_3	ENSG00000040487.12_novel_18
ENSG00000053328.8_novel_4	ENSG00000040487.12_novel_2
ENSG00000053371.12_novel_1	ENSG00000040487.12_novel_20
ENSG00000053371.12_novel_10	ENSG00000040487.12_novel_26
ENSG00000053371.12_novel_11	ENSG00000040487.12_novel_38
ENSG00000053371.12_novel_18	ENSG00000040487.12_novel_40
ENSG00000053371.12_novel_2	ENSG00000040487.12_novel_43
ENSG00000053371.12_novel_25	ENSG00000040487.12_novel_45
ENSG00000053371.12_novel_34	ENSG00000040487.12_novel_46
ENSG00000053371.12_novel_38	ENSG00000040531.14_novel_1
ENSG00000053372.4_novel_1	ENSG00000040608.13_novel_1
ENSG00000053372.4_novel_12	ENSG00000040608.13_novel_2
ENSG00000053372.4_novel_13	ENSG00000040608.13_novel_5
ENSG00000053372.4_novel_18	ENSG00000040731.10_novel_1
ENSG00000053372.4_novel_19	ENSG00000040731.10_novel_5
ENSG00000053372.4_novel_35	ENSG00000041353.9_novel_1
ENSG00000053372.4_novel_37	ENSG00000041353.9_novel_10
ENSG00000053372.4_novel_38	ENSG00000041353.9_novel_2
ENSG00000053372.4_novel_39	ENSG00000041353.9_novel_4
ENSG00000053372.4_novel_4	ENSG00000041353.9_novel_5
ENSG00000053372.4_novel_5	ENSG00000041880.14_novel_1
ENSG00000053372.4_novel_51	ENSG00000041982.15_novel_1
ENSG00000053372.4_novel_52	ENSG00000042088.13_novel_1
ENSG00000053372.4_novel_6	ENSG00000042088.13_novel_2
ENSG00000053372.4_novel_63	ENSG00000042088.13_novel_3
ENSG00000053372.4_novel_69	ENSG00000042286.14_novel_1
ENSG00000053372.4_novel_75	ENSG00000042286.14_novel_13
ENSG00000053372.4_novel_79	ENSG00000042286.14_novel_14
ENSG00000053372.4_novel_81	ENSG00000042286.14_novel_15
ENSG00000053372.4_novel_9	ENSG00000042286.14_novel_18
ENSG00000053438.9_novel_1	ENSG00000042286.14_novel_2
ENSG00000053702.14_novel_1	ENSG00000042286.14_novel_28
ENSG00000053702.14_novel_2	ENSG00000042286.14_novel_29
ENSG00000053702.14_novel_3	ENSG00000042286.14_novel_3
ENSG00000053770.11_novel_1	ENSG00000042286.14_novel_34
ENSG00000053918.16_novel_1	ENSG00000042286.14_novel_36
ENSG00000054116.11_novel_1	ENSG00000042286.14_novel_47
ENSG00000054148.17_novel_1	ENSG00000042304.11_novel_1
ENSG00000054148.17_novel_10	ENSG00000042317.16_novel_1
ENSG00000054148.17_novel_14	ENSG00000042317.16_novel_2
ENSG00000054148.17_novel_7	ENSG00000042445.13_novel_1
ENSG00000054179.11_novel_1	ENSG00000042493.15_novel_1
ENSG00000054179.11_novel_14	ENSG00000042493.15_novel_2
ENSG00000054179.11_novel_2	ENSG00000042493.15_novel_3
ENSG00000054179.11_novel_3	ENSG00000042980.12_novel_1
ENSG00000054179.11_novel_4	ENSG00000043039.6_novel_1
ENSG00000054179.11_novel_6	ENSG00000043039.6_novel_2
ENSG00000054267.21_novel_1	ENSG00000043039.6_novel_3
ENSG00000054277.13_novel_1	ENSG00000043355.11_novel_1
ENSG00000054277.13_novel_10	ENSG00000043355.11_novel_2
ENSG00000054277.13_novel_11	ENSG00000043355.11_novel_3
ENSG00000054277.13_novel_12	ENSG00000044115.20_novel_1
ENSG00000054277.13_novel_13	ENSG00000044115.20_novel_2
ENSG00000054277.13_novel_14	ENSG00000044115.20_novel_3
ENSG00000054277.13_novel_15	ENSG00000044446.11_novel_1
ENSG00000054277.13_novel_16	ENSG00000044574.7_novel_17
ENSG00000054277.13_novel_19	ENSG00000044574.7_novel_2
ENSG00000054277.13_novel_2	ENSG00000044574.7_novel_7
ENSG00000054277.13_novel_21	ENSG00000046604.12_novel_20
ENSG00000054277.13_novel_22	ENSG00000046604.12_novel_5
ENSG00000054277.13_novel_23	ENSG00000046604.12_novel_7
ENSG00000054277.13_novel_25	ENSG00000046647.13_novel_1
ENSG00000054277.13_novel_28	ENSG00000046647.13_novel_12
ENSG00000054277.13_novel_35	ENSG00000046647.13_novel_2
ENSG00000054277.13_novel_5	ENSG00000046647.13_novel_23
ENSG00000054277.13_novel_6	ENSG00000046647.13_novel_24
ENSG00000054277.13_novel_8	ENSG00000046647.13_novel_26
ENSG00000054282.15_novel_1	ENSG00000046647.13_novel_27
ENSG00000054282.15_novel_2	ENSG00000046647.13_novel_28
ENSG00000054356.13_novel_1	ENSG00000046647.13_novel_3
ENSG00000054392.12_novel_1	ENSG00000046647.13_novel_30
ENSG00000054392.12_novel_103	ENSG00000046647.13_novel_32
ENSG00000054392.12_novel_11	ENSG00000046647.13_novel_34
ENSG00000054392.12_novel_13	ENSG00000046647.13_novel_5
ENSG00000054392.12_novel_14	ENSG00000046647.13_novel_6
ENSG00000054392.12_novel_15	ENSG00000046647.13_novel_7
ENSG00000054392.12_novel_16	ENSG00000046647.13_novel_8
ENSG00000054392.12_novel_19	ENSG00000046647.13_novel_9
ENSG00000054392.12_novel_20	ENSG00000046774.9_novel_1
ENSG00000054392.12_novel_21	ENSG00000047249.17_novel_1
ENSG00000054392.12_novel_25	ENSG00000047249.17_novel_2
ENSG00000054392.12_novel_3	ENSG00000047315.15_novel_1
ENSG00000054392.12_novel_30	ENSG00000047346.12_novel_1
ENSG00000054392.12_novel_41	ENSG00000047346.12_novel_2
ENSG00000054392.12_novel_44	ENSG00000047365.11_novel_1
ENSG00000054392.12_novel_48	ENSG00000047457.13_novel_1
ENSG00000054392.12_novel_49	ENSG00000047617.14_novel_1
ENSG00000054392.12_novel_51	ENSG00000047617.14_novel_2
ENSG00000054392.12_novel_55	ENSG00000047621.11_novel_1
ENSG00000054392.12_novel_56	ENSG00000047662.4_novel_1
ENSG00000054392.12_novel_58	ENSG00000047849.21_novel_1
ENSG00000054392.12_novel_59	ENSG00000047932.13_novel_10
ENSG00000054392.12_novel_62	ENSG00000047932.13_novel_11
ENSG00000054392.12_novel_64	ENSG00000047932.13_novel_3
ENSG00000054392.12_novel_65	ENSG00000047932.13_novel_7
ENSG00000054392.12_novel_66	ENSG00000047936.10_novel_1
ENSG00000054392.12_novel_67	ENSG00000048028.11_novel_1
ENSG00000054392.12_novel_68	ENSG00000048028.11_novel_2
ENSG00000054392.12_novel_69	ENSG00000048462.10_novel_1
ENSG00000054392.12_novel_7	ENSG00000048540.14_novel_1
ENSG00000054392.12_novel_70	ENSG00000048544.5_novel_1
ENSG00000054392.12_novel_76	ENSG00000048544.5_novel_16
ENSG00000054392.12_novel_77	ENSG00000048544.5_novel_18
ENSG00000054392.12_novel_82	ENSG00000048544.5_novel_2
ENSG00000054392.12_novel_87	ENSG00000048544.5_novel_21
ENSG00000054392.12_novel_89	ENSG00000048544.5_novel_3
ENSG00000054392.12_novel_93	ENSG00000048544.5_novel_6
ENSG00000054392.12_novel_98	ENSG00000048544.5_novel_7
ENSG00000054654.16_novel_1	ENSG00000048544.5_novel_8
ENSG00000054654.16_novel_2	ENSG00000048544.5_novel_9
ENSG00000054690.13_novel_1	ENSG00000048707.15_novel_1
ENSG00000054690.13_novel_2	ENSG00000048740.18_novel_1
ENSG00000054803.3_novel_1	ENSG00000048828.16_novel_1
ENSG00000054938.15_novel_1	ENSG00000048991.16_novel_1
ENSG00000054965.10_novel_1	ENSG00000049089.14_novel_1
ENSG00000054965.10_novel_11	ENSG00000049239.12_novel_10
ENSG00000054965.10_novel_12	ENSG00000049239.12_novel_2
ENSG00000054965.10_novel_13	ENSG00000049245.12_novel_1
ENSG00000054965.10_novel_14	ENSG00000049245.12_novel_11
ENSG00000054965.10_novel_2	ENSG00000049245.12_novel_21
ENSG00000054965.10_novel_3	ENSG00000049245.12_novel_24
ENSG00000054965.10_novel_4	ENSG00000049245.12_novel_27
ENSG00000054965.10_novel_5	ENSG00000049245.12_novel_28
ENSG00000054967.12_novel_1	ENSG00000049245.12_novel_32
ENSG00000054983.16_novel_1	ENSG00000049245.12_novel_7
ENSG00000055044.10_novel_1	ENSG00000049246.14_novel_1
ENSG00000055044.10_novel_2	ENSG00000049247.13_novel_1
ENSG00000055211.13_novel_1	ENSG00000049247.13_novel_2
ENSG00000055211.13_novel_17	ENSG00000049249.8_novel_15
ENSG00000055211.13_novel_2	ENSG00000049249.8_novel_16
ENSG00000055211.13_novel_21	ENSG00000049249.8_novel_17
ENSG00000055211.13_novel_25	ENSG00000049249.8_novel_2
ENSG00000055211.13_novel_26	ENSG00000049249.8_novel_23
ENSG00000055211.13_novel_28	ENSG00000049249.8_novel_25
ENSG00000055211.13_novel_46	ENSG00000049249.8_novel_26
ENSG00000055211.13_novel_49	ENSG00000049249.8_novel_28
ENSG00000055211.13_novel_53	ENSG00000049249.8_novel_4
ENSG00000055211.13_novel_6	ENSG00000049249.8_novel_5
ENSG00000055211.13_novel_62	ENSG00000049283.17_novel_1
ENSG00000055211.13_novel_67	ENSG00000049323.15_novel_1
ENSG00000055211.13_novel_68	ENSG00000049323.15_novel_2
ENSG00000055211.13_novel_69	ENSG00000049449.9_novel_1
ENSG00000055211.13_novel_83	ENSG00000049449.9_novel_10
[truncated: 163,735 more rows]
