# Supplementary material for: Transcriptome-wide decoding the roles of aberrant splicing in melanoma MAPK-targeted resistance evolution
Source: EMBO Rep. 2025 Jul 18;26(16):4180–96. doi: 10.1038/s44319-025-00521-6 (PMC12373858; doi:10.1038/s44319-025-00521-6)
Supplement: Supplementary file 10 — Source data Fig. 1 [file 44319_2025_521_MOESM10_ESM.zip › Figure 1/1E/Fig1E_DEI_BBH_ecdf_2024-05-20.csv]

Sample	Cumulative probility	Number of DEIs	DE type
LPt15.DP1	0.253908301858476	10151	Up
LPt16.DP1	0.390454988869156	7073	Up
LPt24.DP1	0.450486505415343	4741	Up
LPt25.DP1	0.516346081692889	7328	Up
Pt1.DP1	0.570299407188774	6557	Up
Pt10.DP1	0.616548688061232	5719	Up
Pt10.DP2	0.65454363540859	7753	Up
Pt10.DP3	0.691112834237975	7718	Up
Pt10.DP4	0.705020135571175	6365	Up
Pt10.DP5	0.720778408664549	5976	Up
Pt10.DP6	0.728307361364717	5353	Up
Pt10.DP7	0.742239675829811	6133	Up
Pt10.DP8	0.75814802771455	7500	Up
Pt10.DP9	0.766777558218064	6857	Up
Pt15.DP1	0.778758848395408	6990	Up
Pt15.DP2	0.790740138572751	5862	Up
Pt16.DP1	0.799769879186573	6032	Up
Pt17.DP1	0.811225893594137	7456	Up
Pt17.DP2	0.821531303934566	7042	Up
Pt19.DDP1	0.831761674879312	4645	Up
Pt19.DDP2	0.844018109507491	5425	Up
Pt2.DP1	0.852372495560169	4675	Up
Pt2.DP2	0.858100502763951	5516	Up
Pt20.DDP1	0.869856674754246	6420	Up
Pt20.DP1	0.876310062782961	5631	Up
Pt22.DDP1	0.886040171089822	5861	Up
Pt22.DDP2	0.892318467195278	6530	Up
Pt22.DDP3	0.896395607694039	6388	Up
Pt23.DDP1	0.902273693689187	6056	Up
Pt24.DDP1	0.909152304960104	5683	Up
Pt3.DP1	0.916306060681858	5748	Up
Pt3.DP2	0.922984566897621	5031	Up
Pt3.DP3	0.929212836739288	5934	Up
Pt4.DP1	0.933990344931089	5420	Up
Pt5.DP1	0.937867380374697	5568	Up
Pt5.DP2	0.943420295655219	5196	Up
Pt5.DP3	0.947297331098827	4613	Up
Pt6.DP1	0.953700692863753	7457	Up
Pt6.DP2	0.959853923309738	6649	Up
Pt8.DP1	0.96953400535281	6220	Up
Pt8.DP2	0.977163010580555	5789	Up
Pt8.DP3	0.984091648115261	6125	Up
Pt9.DP1	0.994021861477276	5676	Up
Pt9.DP2	1	5068	Up
LPt15.DP1	-0.225387771731223	-7745	Down
LPt16.DP1	-0.457788900852661	-9171	Down
LPt24.DP1	-0.557954776940314	-7185	Down
LPt25.DP1	-0.610074789744784	-6113	Down
Pt1.DP1	-0.657451328463755	-5337	Down
Pt10.DP1	-0.695864738235893	-5243	Down
Pt10.DP2	-0.714314815353723	-6232	Down
Pt10.DP3	-0.721357273811949	-6679	Down
Pt10.DP4	-0.721764688764078	-5345	Down
Pt10.DP5	-0.72275412507639	-5403	Down
Pt10.DP6	-0.723074236824491	-5102	Down
Pt10.DP7	-0.724180077408841	-5952	Down
Pt10.DP8	-0.724616593428979	-5879	Down
Pt10.DP9	-0.724762098769025	-6013	Down
Pt15.DP1	-0.75496900736257	-5035	Down
Pt15.DP2	-0.759392369699968	-4284	Down
Pt16.DP1	-0.776096382737246	-3587	Down
Pt17.DP1	-0.799231731804557	-5016	Down
Pt17.DP2	-0.803276780257835	-4816	Down
Pt19.DDP1	-0.818438436690627	-5968	Down
Pt19.DDP2	-0.824287751360475	-7361	Down
Pt2.DP1	-0.838139859732852	-5438	Down
Pt2.DP2	-0.840788056921689	-4763	Down
Pt20.DDP1	-0.858918022291418	-4528	Down
Pt20.DP1	-0.862410150452522	-4884	Down
Pt22.DDP1	-0.879783488054012	-5320	Down
Pt22.DDP2	-0.882111573494747	-5028	Down
Pt22.DDP3	-0.882984605535023	-4978	Down
Pt23.DDP1	-0.898466373715915	-5344	Down
Pt24.DDP1	-0.913337019468614	-6298	Down
Pt3.DP1	-0.929982830369875	-5350	Down
Pt3.DP2	-0.931757995518436	-4493	Down
Pt3.DP3	-0.932660128626721	-4404	Down
Pt4.DP1	-0.945057183598638	-4763	Down
Pt5.DP1	-0.95730873323051	-5728	Down
Pt5.DP2	-0.958530978086896	-5144	Down
Pt5.DP3	-0.958821988766988	-4556	Down
Pt6.DP1	-0.970637022378721	-6885	Down
Pt6.DP2	-0.970898931990804	-6512	Down
Pt8.DP1	-0.981113406862032	-5182	Down
Pt8.DP2	-0.984139917934988	-6658	Down
Pt8.DP3	-0.984896545703227	-6619	Down
Pt9.DP1	-0.997526409219218	-5458	Down
Pt9.DP2	-1	-5520	Down
