# Supplementary material for: Transcriptome-wide decoding the roles of aberrant splicing in melanoma MAPK-targeted resistance evolution
Source: EMBO Rep. 2025 Jul 18;26(16):4180–96. doi: 10.1038/s44319-025-00521-6 (PMC12373858; doi:10.1038/s44319-025-00521-6)
Supplement: Supplementary file 10 — Source data Fig. 1 [file 44319_2025_521_MOESM10_ESM.zip › Figure 1/1F/Fig1f_DEI_barplot_2024-05-20.csv]

Pt	Gene expression pattern	Splicing variation	n	Group
LPt15.DP1	Down-regulated	No	2210	Down-regulated_No
LPt15.DP1	Down-regulated	Yes	4548	Down-regulated_Yes
LPt15.DP1	Not significant	Yes	1617	Not significant_Yes
LPt15.DP1	Up-regulated	No	403	Up-regulated_No
LPt15.DP1	Up-regulated	Yes	4267	Up-regulated_Yes
LPt16.DP1	Down-regulated	No	861	Down-regulated_No
LPt16.DP1	Down-regulated	Yes	4699	Down-regulated_Yes
LPt16.DP1	Not significant	Yes	860	Not significant_Yes
LPt16.DP1	Up-regulated	No	933	Up-regulated_No
LPt16.DP1	Up-regulated	Yes	3973	Up-regulated_Yes
LPt24.DP1	Down-regulated	No	1484	Down-regulated_No
LPt24.DP1	Down-regulated	Yes	4808	Down-regulated_Yes
LPt24.DP1	Not significant	Yes	1644	Not significant_Yes
LPt24.DP1	Up-regulated	No	264	Up-regulated_No
LPt24.DP1	Up-regulated	Yes	1404	Up-regulated_Yes
LPt25.DP1	Down-regulated	No	1815	Down-regulated_No
LPt25.DP1	Down-regulated	Yes	4177	Down-regulated_Yes
LPt25.DP1	Not significant	Yes	1562	Not significant_Yes
LPt25.DP1	Up-regulated	No	213	Up-regulated_No
LPt25.DP1	Up-regulated	Yes	2650	Up-regulated_Yes
Pt1.DP1	Down-regulated	No	578	Down-regulated_No
Pt1.DP1	Down-regulated	Yes	2433	Down-regulated_Yes
Pt1.DP1	Not significant	Yes	1407	Not significant_Yes
Pt1.DP1	Up-regulated	No	665	Up-regulated_No
Pt1.DP1	Up-regulated	Yes	3453	Up-regulated_Yes
Pt10.DP1	Down-regulated	No	580	Down-regulated_No
Pt10.DP1	Down-regulated	Yes	2504	Down-regulated_Yes
Pt10.DP1	Not significant	Yes	2021	Not significant_Yes
Pt10.DP1	Up-regulated	No	171	Up-regulated_No
Pt10.DP1	Up-regulated	Yes	1989	Up-regulated_Yes
Pt10.DP2	Down-regulated	No	181	Down-regulated_No
Pt10.DP2	Down-regulated	Yes	2263	Down-regulated_Yes
Pt10.DP2	Not significant	Yes	1411	Not significant_Yes
Pt10.DP2	Up-regulated	No	1323	Up-regulated_No
Pt10.DP2	Up-regulated	Yes	4841	Up-regulated_Yes
Pt10.DP3	Down-regulated	No	103	Down-regulated_No
Pt10.DP3	Down-regulated	Yes	2231	Down-regulated_Yes
Pt10.DP3	Not significant	Yes	1385	Not significant_Yes
Pt10.DP3	Up-regulated	No	2296	Up-regulated_No
Pt10.DP3	Up-regulated	Yes	5484	Up-regulated_Yes
Pt10.DP4	Down-regulated	No	140	Down-regulated_No
Pt10.DP4	Down-regulated	Yes	1753	Down-regulated_Yes
Pt10.DP4	Not significant	Yes	1704	Not significant_Yes
Pt10.DP4	Up-regulated	No	994	Up-regulated_No
Pt10.DP4	Up-regulated	Yes	3478	Up-regulated_Yes
Pt10.DP5	Down-regulated	No	388	Down-regulated_No
Pt10.DP5	Down-regulated	Yes	2488	Down-regulated_Yes
Pt10.DP5	Not significant	Yes	1788	Not significant_Yes
Pt10.DP5	Up-regulated	No	336	Up-regulated_No
Pt10.DP5	Up-regulated	Yes	2448	Up-regulated_Yes
Pt10.DP6	Down-regulated	No	422	Down-regulated_No
Pt10.DP6	Down-regulated	Yes	2155	Down-regulated_Yes
Pt10.DP6	Not significant	Yes	2039	Not significant_Yes
Pt10.DP6	Up-regulated	No	233	Up-regulated_No
Pt10.DP6	Up-regulated	Yes	1980	Up-regulated_Yes
Pt10.DP7	Down-regulated	No	584	Down-regulated_No
Pt10.DP7	Down-regulated	Yes	3469	Down-regulated_Yes
Pt10.DP7	Not significant	Yes	1335	Not significant_Yes
Pt10.DP7	Up-regulated	No	165	Up-regulated_No
Pt10.DP7	Up-regulated	Yes	2615	Up-regulated_Yes
Pt10.DP8	Down-regulated	No	148	Down-regulated_No
Pt10.DP8	Down-regulated	Yes	2251	Down-regulated_Yes
Pt10.DP8	Not significant	Yes	1263	Not significant_Yes
Pt10.DP8	Up-regulated	No	1514	Up-regulated_No
Pt10.DP8	Up-regulated	Yes	5028	Up-regulated_Yes
Pt10.DP9	Down-regulated	No	138	Down-regulated_No
Pt10.DP9	Down-regulated	Yes	2126	Down-regulated_Yes
Pt10.DP9	Not significant	Yes	1463	Not significant_Yes
Pt10.DP9	Up-regulated	No	1799	Up-regulated_No
Pt10.DP9	Up-regulated	Yes	4657	Up-regulated_Yes
Pt15.DP1	Down-regulated	No	1044	Down-regulated_No
Pt15.DP1	Down-regulated	Yes	2575	Down-regulated_Yes
Pt15.DP1	Not significant	Yes	2010	Not significant_Yes
Pt15.DP1	Up-regulated	No	266	Up-regulated_No
Pt15.DP1	Up-regulated	Yes	2804	Up-regulated_Yes
Pt15.DP2	Down-regulated	No	250	Down-regulated_No
Pt15.DP2	Down-regulated	Yes	1330	Down-regulated_Yes
Pt15.DP2	Not significant	Yes	2124	Not significant_Yes
Pt15.DP2	Up-regulated	No	765	Up-regulated_No
Pt15.DP2	Up-regulated	Yes	2906	Up-regulated_Yes
Pt16.DP1	Down-regulated	No	118	Down-regulated_No
Pt16.DP1	Down-regulated	Yes	1126	Down-regulated_Yes
Pt16.DP1	Not significant	Yes	1627	Not significant_Yes
Pt16.DP1	Up-regulated	No	616	Up-regulated_No
Pt16.DP1	Up-regulated	Yes	3338	Up-regulated_Yes
Pt17.DP1	Down-regulated	No	200	Down-regulated_No
Pt17.DP1	Down-regulated	Yes	1664	Down-regulated_Yes
Pt17.DP1	Not significant	Yes	1536	Not significant_Yes
Pt17.DP1	Up-regulated	No	1204	Up-regulated_No
Pt17.DP1	Up-regulated	Yes	4686	Up-regulated_Yes
Pt17.DP2	Down-regulated	No	130	Down-regulated_No
Pt17.DP2	Down-regulated	Yes	1581	Down-regulated_Yes
Pt17.DP2	Not significant	Yes	1649	Not significant_Yes
Pt17.DP2	Up-regulated	No	1285	Up-regulated_No
Pt17.DP2	Up-regulated	Yes	4269	Up-regulated_Yes
Pt19.DDP1	Down-regulated	No	766	Down-regulated_No
Pt19.DDP1	Down-regulated	Yes	3218	Down-regulated_Yes
Pt19.DDP1	Not significant	Yes	1777	Not significant_Yes
Pt19.DDP1	Up-regulated	No	242	Up-regulated_No
Pt19.DDP1	Up-regulated	Yes	1602	Up-regulated_Yes
Pt19.DDP2	Down-regulated	No	1293	Down-regulated_No
Pt19.DDP2	Down-regulated	Yes	4608	Down-regulated_Yes
Pt19.DDP2	Not significant	Yes	1454	Not significant_Yes
Pt19.DDP2	Up-regulated	No	78	Up-regulated_No
Pt19.DDP2	Up-regulated	Yes	1849	Up-regulated_Yes
Pt2.DP1	Down-regulated	No	529	Down-regulated_No
Pt2.DP1	Down-regulated	Yes	2677	Down-regulated_Yes
Pt2.DP1	Not significant	Yes	1704	Not significant_Yes
Pt2.DP1	Up-regulated	No	316	Up-regulated_No
Pt2.DP1	Up-regulated	Yes	1744	Up-regulated_Yes
Pt2.DP2	Down-regulated	No	301	Down-regulated_No
Pt2.DP2	Down-regulated	Yes	1807	Down-regulated_Yes
Pt2.DP2	Not significant	Yes	1799	Not significant_Yes
Pt2.DP2	Up-regulated	No	595	Up-regulated_No
Pt2.DP2	Up-regulated	Yes	2700	Up-regulated_Yes
Pt20.DDP1	Down-regulated	No	795	Down-regulated_No
Pt20.DDP1	Down-regulated	Yes	2063	Down-regulated_Yes
Pt20.DDP1	Not significant	Yes	2153	Not significant_Yes
Pt20.DDP1	Up-regulated	No	468	Up-regulated_No
Pt20.DDP1	Up-regulated	Yes	2633	Up-regulated_Yes
Pt20.DP1	Down-regulated	No	640	Down-regulated_No
Pt20.DP1	Down-regulated	Yes	2055	Down-regulated_Yes
Pt20.DP1	Not significant	Yes	1988	Not significant_Yes
Pt20.DP1	Up-regulated	No	460	Up-regulated_No
Pt20.DP1	Up-regulated	Yes	2521	Up-regulated_Yes
Pt22.DDP1	Down-regulated	No	219	Down-regulated_No
Pt22.DDP1	Down-regulated	Yes	1851	Down-regulated_Yes
Pt22.DDP1	Not significant	Yes	1497	Not significant_Yes
Pt22.DDP1	Up-regulated	No	1197	Up-regulated_No
Pt22.DDP1	Up-regulated	Yes	3399	Up-regulated_Yes
Pt22.DDP2	Down-regulated	No	223	Down-regulated_No
Pt22.DDP2	Down-regulated	Yes	1810	Down-regulated_Yes
Pt22.DDP2	Not significant	Yes	1371	Not significant_Yes
Pt22.DDP2	Up-regulated	No	1004	Up-regulated_No
Pt22.DDP2	Up-regulated	Yes	3746	Up-regulated_Yes
Pt22.DDP3	Down-regulated	No	236	Down-regulated_No
Pt22.DDP3	Down-regulated	Yes	1803	Down-regulated_Yes
Pt22.DDP3	Not significant	Yes	1305	Not significant_Yes
Pt22.DDP3	Up-regulated	No	1011	Up-regulated_No
Pt22.DDP3	Up-regulated	Yes	3660	Up-regulated_Yes
Pt23.DDP1	Down-regulated	No	1016	Down-regulated_No
Pt23.DDP1	Down-regulated	Yes	2954	Down-regulated_Yes
Pt23.DDP1	Not significant	Yes	2253	Not significant_Yes
Pt23.DDP1	Up-regulated	No	79	Up-regulated_No
Pt23.DDP1	Up-regulated	Yes	1580	Up-regulated_Yes
Pt24.DDP1	Down-regulated	No	580	Down-regulated_No
Pt24.DDP1	Down-regulated	Yes	3332	Down-regulated_Yes
Pt24.DDP1	Not significant	Yes	1511	Not significant_Yes
Pt24.DDP1	Up-regulated	No	648	Up-regulated_No
Pt24.DDP1	Up-regulated	Yes	2726	Up-regulated_Yes
Pt3.DP1	Down-regulated	No	686	Down-regulated_No
Pt3.DP1	Down-regulated	Yes	2307	Down-regulated_Yes
Pt3.DP1	Not significant	Yes	1933	Not significant_Yes
Pt3.DP1	Up-regulated	No	328	Up-regulated_No
Pt3.DP1	Up-regulated	Yes	2469	Up-regulated_Yes
Pt3.DP2	Down-regulated	No	423	Down-regulated_No
Pt3.DP2	Down-regulated	Yes	1562	Down-regulated_Yes
Pt3.DP2	Not significant	Yes	2077	Not significant_Yes
Pt3.DP2	Up-regulated	No	525	Up-regulated_No
Pt3.DP2	Up-regulated	Yes	2280	Up-regulated_Yes
Pt3.DP3	Down-regulated	No	632	Down-regulated_No
Pt3.DP3	Down-regulated	Yes	1933	Down-regulated_Yes
Pt3.DP3	Not significant	Yes	2018	Not significant_Yes
Pt3.DP3	Up-regulated	No	350	Up-regulated_No
Pt3.DP3	Up-regulated	Yes	2413	Up-regulated_Yes
Pt4.DP1	Down-regulated	No	300	Down-regulated_No
Pt4.DP1	Down-regulated	Yes	1709	Down-regulated_Yes
Pt4.DP1	Not significant	Yes	2066	Not significant_Yes
Pt4.DP1	Up-regulated	No	525	Up-regulated_No
Pt4.DP1	Up-regulated	Yes	2594	Up-regulated_Yes
Pt5.DP1	Down-regulated	No	163	Down-regulated_No
Pt5.DP1	Down-regulated	Yes	2415	Down-regulated_Yes
Pt5.DP1	Not significant	Yes	1449	Not significant_Yes
Pt5.DP1	Up-regulated	No	546	Up-regulated_No
Pt5.DP1	Up-regulated	Yes	3183	Up-regulated_Yes
Pt5.DP2	Down-regulated	No	1135	Down-regulated_No
Pt5.DP2	Down-regulated	Yes	2888	Down-regulated_Yes
Pt5.DP2	Not significant	Yes	1856	Not significant_Yes
Pt5.DP2	Up-regulated	No	116	Up-regulated_No
Pt5.DP2	Up-regulated	Yes	1464	Up-regulated_Yes
Pt5.DP3	Down-regulated	No	131	Down-regulated_No
Pt5.DP3	Down-regulated	Yes	1295	Down-regulated_Yes
Pt5.DP3	Not significant	Yes	2072	Not significant_Yes
Pt5.DP3	Up-regulated	No	716	Up-regulated_No
Pt5.DP3	Up-regulated	Yes	2155	Up-regulated_Yes
Pt6.DP1	Down-regulated	No	1576	Down-regulated_No
Pt6.DP1	Down-regulated	Yes	4874	Down-regulated_Yes
Pt6.DP1	Not significant	Yes	1467	Not significant_Yes
Pt6.DP1	Up-regulated	No	79	Up-regulated_No
Pt6.DP1	Up-regulated	Yes	2479	Up-regulated_Yes
Pt6.DP2	Down-regulated	No	1010	Down-regulated_No
Pt6.DP2	Down-regulated	Yes	4114	Down-regulated_Yes
Pt6.DP2	Not significant	Yes	992	Not significant_Yes
Pt6.DP2	Up-regulated	No	213	Up-regulated_No
Pt6.DP2	Up-regulated	Yes	2910	Up-regulated_Yes
Pt8.DP1	Down-regulated	No	276	Down-regulated_No
Pt8.DP1	Down-regulated	Yes	1887	Down-regulated_Yes
Pt8.DP1	Not significant	Yes	1935	Not significant_Yes
Pt8.DP1	Up-regulated	No	1269	Up-regulated_No
Pt8.DP1	Up-regulated	Yes	3400	Up-regulated_Yes
Pt8.DP2	Down-regulated	No	1545	Down-regulated_No
Pt8.DP2	Down-regulated	Yes	4159	Down-regulated_Yes
Pt8.DP2	Not significant	Yes	1662	Not significant_Yes
Pt8.DP2	Up-regulated	No	183	Up-regulated_No
Pt8.DP2	Up-regulated	Yes	1955	Up-regulated_Yes
Pt8.DP3	Down-regulated	No	553	Down-regulated_No
Pt8.DP3	Down-regulated	Yes	3088	Down-regulated_Yes
Pt8.DP3	Not significant	Yes	1513	Not significant_Yes
Pt8.DP3	Up-regulated	No	1036	Up-regulated_No
Pt8.DP3	Up-regulated	Yes	3437	Up-regulated_Yes
Pt9.DP1	Down-regulated	No	557	Down-regulated_No
Pt9.DP1	Down-regulated	Yes	2482	Down-regulated_Yes
Pt9.DP1	Not significant	Yes	1713	Not significant_Yes
Pt9.DP1	Up-regulated	No	662	Up-regulated_No
Pt9.DP1	Up-regulated	Yes	2862	Up-regulated_Yes
Pt9.DP2	Down-regulated	No	635	Down-regulated_No
Pt9.DP2	Down-regulated	Yes	2625	Down-regulated_Yes
Pt9.DP2	Not significant	Yes	1687	Not significant_Yes
Pt9.DP2	Up-regulated	No	540	Up-regulated_No
Pt9.DP2	Up-regulated	Yes	2311	Up-regulated_Yes
