# Supplementary material for: Transcriptome-wide decoding the roles of aberrant splicing in melanoma MAPK-targeted resistance evolution
Source: EMBO Rep. 2025 Jul 18;26(16):4180–96. doi: 10.1038/s44319-025-00521-6 (PMC12373858; doi:10.1038/s44319-025-00521-6)
Supplement: Supplementary file 10 — Source data Fig. 1 [file 44319_2025_521_MOESM10_ESM.zip › Figure 1/1G/Fig1G_geneset_upsets_2024-05-20.csv]

Dysregulation.gene	RNAact.drug.sensitivity	OncoKB.cancergene	Roger.cancergene	DiverDBv3.SKCM.divergene	Sanger.TSCorOnco
TSPAN6	AGAP2-AS1	ABL1	ABL1	ABCA7	ABCB1
DPM1	ATP13A4-AS1	AKT1	ACADVL	ACTB	ABL2
FUCA2	C10orf110	ALK	ACO1	AKT1	ACACA
NFYA	C10orf40	AMER1	ACVR1B	ANK2	ACVR1B
KRIT1	C12orf36	APC	ACVR2A	APC	ACVR2A
RAD52	C12orf77	AR	ADAMTS12	AR	ADCY1
CD99	C15orf54	ARID1A	ADNP	ARHGAP5	ADGRL2
M6PR	C1orf180	ASXL1	AJUBA	ARID1A	AFDN
CFLAR	C1orf220	ATM	AKT1	ATM	AFF4
TFPI	C1orf229	ATRX	AKT2	BRAF	AHCTF1
RBM5	C21orf125	AXIN1	AKT3	BRCA2	AHNAK
ARF5	C21orf54	BAP1	ALK	C8B	AKAP9
POLDIP2	C22orf24	BCL2	ALKBH6	CACNA1B	AKT1
AK2	C22orf34	BCOR	ALPK2	CACNA1E	ALK
CD38	C2orf27B	BRAF	AMER1	CACNA1S	AMER1
VPS50	C3orf27	BRCA1	ANAPC1	CASP8	AMOT
NDUFAB1	C3orf79	BRCA2	ANAPC5	CDC27	ANK3
CDC27	C6orf123	CARD11	ANK3	CDH1	APAF1
DVL2	C6orf195	CBL	APC	CDH10	APC
SLC25A5	C8orf71	CDC73	APC2	CDKN1A	AQR
POLR2J	C9orf163	CDH1	APOL4	CEBPA	ARAP3
DHX33	C9orf27	CDKN2A	APPL1	CHEK2	ARFGAP3
SPPL2B	CDKN2B-AS1	CEBPA	AR	CLIP1	ARFGEF1
MSL3	CHL1-AS2	CIC	ARAF	CNTNAP2	ARFGEF2
GCFC2	CIRBP-AS1	CREBBP	ARFRP1	COL4A2	ARHGAP26
ABCB4	COL18A1-AS1	CTNNB1	ARHGAP35	COL4A4	ARHGAP29
SOX8	CRNDE	DAXX	ARHGEF19	CPS1	ARHGEF6
FBXL3	CTD-2006M22.1	DNMT3A	ARHGEF2	CREBBP	ARID1A
ITGA3	CTD-2013N24.2	EGFR	ARHGEF3	CTCF	ARID2
LAMP2	CTD-2230D16.1	EP300	ARHGEF9	CTNNA2	ARID4A
ASB4	CYP4F8	ERBB2	ARID1A	CTNNB1	ARID4B
REX1BD	DIO3OS	EZH2	ARID2	DMD	ARID5B
TMEM132A	DLEU2	FBXW7	ARID5B	DNMT3A	ASH1L
SPATA20	FAM41C	FGFR2	ARIH1	DSP	ASPM
TNFRSF12A	FAM66A	FGFR3	ARNT	DST	ASXL1
RALA	FAM66D	FLT3	ARNT2	EGFR	ATM
ETV1	FOXD2-AS1	FOXL2	ASCL2	EP300	ATR
CCL26	GAS6-AS1	GATA3	ASCL4	EPHA6	ATRX
ELAC2	GCSAML-AS1	GNA11	ASNS	EPHB1	AXIN1
PNPLA4	GDEP	GNAQ	ASXL1	EPRS	AXIN2
PRSS21	HCCAT5	GNAS	ATG16L1	ERBB2	B2M
MARK4	IDI2-AS1	HNF1A	ATG4B	ERBB3	BAP1
PROM1	JMJD1C-AS1	HRAS	ATM	ERBB4	BAZ2B
CCDC124	KIAA0125	IDH1	ATP1A1	FBXW7	BCLAF1
CEACAM21	LBX1-AS1	IDH2	ATP6V0C	FGFR3	BCOR
GAS7	LBX2-AS1	JAK1	ATR	FLG	BLM
TRAPPC6A	LHFPL3-AS1	JAK2	ATRX	FLNC	BMPR2
LUC7L	LINC00094	JAK3	AURKA	FLT3	BNC2
PIGQ	LINC00158	KDM5C	AURKB	FOXA1	BPTF
TEAD3	LINC00324	KDM6A	AXIN1	FRG1B	BRAF
SELE	LINC00326	KIT	AXIN2	GABRA6	BRCA1
MYLIP	LINC00337	KMT2D	AXL	GATA3	BRCA2
PSMB1	LINC00346	KRAS	AZGP1	GRIA2	BRWD1
CAMK1G	LINC00518	MAP2K1	B2M	GRIN2A	CAD
CDK11A	LINC00520	MAP3K1	B4GALT3	GRM3	CASP8
NADK	LINC00523	MED12	BAD	HERC1	CCAR1
TFAP2B	LINC00526	MEN1	BAP1	HRAS	CCND1
CYTH3	LINC00589	MET	BARD1	IDH1	CDC27
SYPL1	LINC00622	MLH1	BAT4	IDH2	CDC73
SPAG9	LINC00698	MPL	BAX	ITGA8	CDH1
IL32	LINC00920	MSH2	BCAP29	ITPR1	CDK12
MED24	LOXL1-AS1	MSH6	BCL2	KCNB2	CDKN1A
CSDE1	MALAT1	MYD88	BCL2L1	KDR	CDKN1B
FAM76A	MBNL1-AS1	NF1	BCL2L2	KEAP1	CDKN2A
TRAF3IP3	MDS2	NF2	BCL6	KIT	CEP290
POMT2	MEG3	NFE2L2	BCLAF1	KRAS	CHD4
VTA1	MFI2-AS1	NOTCH1	BCOR	LAMA1	CHD6
RANBP9	MIF-AS1	NOTCH2	BCORL1	LRP1B	CHD9
ZNF207	MIR146A	NPM1	BCR	LRRC4C	CIC
HHATL	MIR155HG	NRAS	BGLAP	MAP2K4	CLASP2
NCAPD2	MIR17HG	PAX5	BID	MAP3K1	CLOCK
IDS	MIR99AHG	PBRM1	BIRC2	MAPK1	CLSPN
CD4	NCRNA00028	PDGFRA	BIRC3	MET	CMTR2
FYN	NCRNA00051	PIK3CA	BIRC5	MGAM	CNOT1
HIVEP2	NCRNA00157	PIK3R1	BLM	MLL2	CNOT3
ELOA	NCRNA00160	PPP2R1A	BLOC1S2	MLL3	COL1A1
NME1-NME2	NCRNA00162	PRDM1	BMP2	MYH13	CREBBP
ABHD5	NEAT1	PTCH1	BMP4	MYH2	CTCF
AKAP8L	NORAD	PTEN	BRAF	MYH7	CTNNB1
RNF216	NPSR1-AS1	PTPN11	BRCA1	MYH9	CTNND1
PTBP1	PCOLCE-AS1	RB1	BRCA2	NCOA3	CUL2
PIK3C2A	PDZRN3-AS1	RET	BRIP1	NCOR2	CUL3
PLAUR	PRNT	RNF43	BTK	NEFH	CUX1
DCN	PRR7-AS1	SETD2	C20orf85	NF1	CYLD
QPCTL	PVT1	SF3B1	C3orf70	NF2	DDX3X
PPP5C	RFPL3S	SMAD2	C6orf167	NLRP4	DDX5
CEP68	RP11-129K20.2	SMAD4	C6orf97	NOS1	DHX15
TYROBP	RP11-136C24.2	SMARCA4	C8orf79	NOTCH1	DHX9
GABRA3	RP11-142L1.1	SMARCB1	C9orf45	NOTCH4	DICER1
CD22	RP11-14D22.1	SMO	CACYBP	NPM1	DLG1
SEMA3B	RP11-14D22.5	SOCS1	CAP2	NRAS	DNMT3A
MBTPS2	RP11-154H23.1	SPOP	CAPZB	NRXN1	EGFR
ELOVL5	RP11-188P20.2	STAG2	CARD11	OBSCN	EIF4G1
KDM5D	RP11-204J18.3	STK11	CASP3	OPRD1	EIF4G3
CALCOCO1	RP11-20B7.1	TET2	CASP8	PCDHGA3	ELF1
UBR7	RP11-219I21.2	TNFAIP3	CASP9	PDGFRA	ELF3
SLC25A39	RP11-260O18.1	TP53	CBFB	PIK3CA	EPHA2
MVP	RP11-314M24.1	TSC1	CBL	PIK3CG	EPHA4
PGM3	RP11-359D24.1	U2AF1	CBLB	PIK3R1	ERBB2
CLK1	RP11-398A8.3	VHL	CBLC	PPM1E	ERBB3
ANGEL1	RP11-433A10.1	WT1	CBX6	PTEN	ERBIN
DDX11	RP11-433A10.2	AKT2	CCDC120	PTPN11	EZH2
MAMLD1	RP11-47P18.1	ARID2	CCDC51	PTPRT	F8
ACPP	RP11-47P18.2	ATR	CCDC6	RAC1	FAF1
WAS	RP11-508O18.1	B2M	CCL8	RB1	FAT1
GLT8D1	RP11-50F24.3	BARD1	CCNA1	RELN	FAT2
ATP2C1	RP11-520D19.1	BCL6	CCND1	RHOA	FBXW7
IGF1	RP11-520D19.2	BRD4	CCND2	ROCK1	FIP1L1
SLC38A5	RP11-543A18.1	BRIP1	CCND3	ROCK2	FLT3
RUFY3	RP11-585O21.1	BTK	CCNE1	RUNX1	FN1
PHLDB1	RP11-654C22.2	CALR	CCNE2	RUNX1T1	FOXP1
HGF	RP11-6B4.1	CASP8	CCT8	RYR2	FRG1BP
ZRANB1	RP11-81N13.1	CBFB	CD163	SCN10A	FXR1
NCDN	RP11-85I21.1	CCND1	CD163L1	SCN2A	G3BP2
MNAT1	RP11-905F6.1	CCND2	CD1D	SETD2	GATA3
RUNX3	RP4-613B23.1	CCND3	CD274	SF3B1	GNA11
SERPINB1	RP4-613B23.3	CCNE1	CD70	SI	GPS2
RTF2	RP4-672N11.1	CD274	CD79A	SLIT2	HDAC9
RNH1	RPL34-AS1	CD79A	CD79B	SMAD4	HGF
ERP44	SCARNA2	CD79B	CDC27	SMARCA4	HLA-A
GLRX2	SMCR5	CDK12	CDC2L1	SOS1	HLA-B
STRAP	SMIM2-AS1	CDK4	CDC42	SPTA1	HNF1A
PLEKHO1	SNHG11	CDK6	CDC73	SPTAN1	HRAS
GCLM	SNHG1	CDKN1B	CDH1	STAG2	HSPA8
RRAGD	SNHG6	CDKN2C	CDK12	STK11	IDH1
HSF2	SNHG7	CHEK2	CDK2	TBP	IDH2
NR1H3	SNORA67	CRLF2	CDK4	TP53	INPP4A
TYMP	SPPL2B	CSF1R	CDK6	TUBA3C	INPPL1
TOMM34	TEX41	CSF3R	CDK8	U2AF1	IREB2
VIM	TMEM51-AS1	CTCF	CDKN1A	USH2A	ITSN1
CD44	TP53TG1	CXCR4	CDKN1B	VCAN	KALRN
KCNG1	TP73-AS1	DDR2	CDKN2A	WT1	KAT6B
SLAMF7	TRIM52-AS1	ERBB3	CDKN2B	ZNF208	KDM5C
SH2D2A	TSIX	ERBB4	CDKN2C	ZNF598	KDM6A
VEZT	TTTY10	ERG	CDNK2A	ZNF91	KDR
BRD9	TTTY11	ESR1	CEBPA	PCDHGC5	KEAP1
SNX1	ZBTB11-AS1	ETV6	CENPK	XRCC2	KIT
TBPL1	ZFAS1	FANCA	CHD4	LAPTM4B	KMT2A
BAK1	ZNF667-AS1	FANCC	CHD8	NUDCD1	KMT2D
GRN	hsa-mir-146a	FGFR1	CHEK1	CSPP1	KRAS
PNPLA6	hsa-mir-204	FGFR4	CHEK2	VCPIP1	LAMA2
IFT88	hsa-mir-342	FLCN	CHMP2A	ARL17B	LARP4B
ALG1	hsa-mir-500	FUBP1	CHUK	ZNF704	LIMA1
ATP6V0A1	hsa-mir-506	GATA1	CIC	OTUD6B	LNPEP
SLC4A7	hsa-mir-508	GATA2	CKS1B	LEPROTL1	LRP6
APBA2	hsa-mir-509-1	H3-3A	CLEC11A	RHD	LRPPRC
MAP2K3	hsa-mir-513a-1	H3C2	CNBD1	FBXO16	MACF1
TMSB10	hsa-mir-513a-2	IKZF1	COL15A1	RASGEF1A	MAGI2
RNF19A	hsa-mir-514-3	IRF4	COL4A1	ERICH1	MAP2K1
PEX3	A2M	JUN	COL4A2	ATP6V1B2	MAP2K4
MYOC	A4GALT	KDM5A	COL4A4	R3HCC1	MAP3K1
TIMP2	AAAS	KDR	COL4A6	GSTM1	MAP3K4
TUBG2	AACS	KEAP1	COL5A1	COG4	MAP4K3
RPL26L1	AADAC	KMT2A	COL5A3	AK8	MAX
MRI1	AAMP	KMT2C	COL8A1	MLANA	MCM3
METTL1	AANAT	MAP2K2	COPB1	NME5	MECOM
AGA	AAR2	MAP2K4	CPNE1	TDRP	MED12
PI4K2B	AARS2	MAPK1	CREBBP	CLN8	MED23
EDC4	AASDHPPT	MDM2	CRIPAK	MAPKBP1	MED24
TRIO	AASS	MDM4	CRK	RPAP1	MET
VCAN	ABAT	MITF	CRKL	GPAT4	MGA
CLEC16A	ABCA1	MTOR	CRLF2	TMEM123	MKL1
RIPOR1	ABCA3	MUTYH	CRX	SPATA24	MLH1
PNKP	ABCA7	MYC	CRYGB	HMBOX1	MLH3
STAU2	ABCA9	MYCL	CSF1R	DUSP4	MNDA
PARP3	ABCB10	MYCN	CSF2RA	ALG1L2	MSR1
TNC	ABCB4	NKX2-1	CSF3R	FAM86B1	MTOR
AIFM2	ABCB5	NSD2	CSRNP1	LONRF1	MYC
CAPG	ABCB7	NSD3	CTBP1	FMN1	MYCN
CTNNA1	ABCC10	NTRK1	CTBP2	MSX2	MYH11
HSPA5	ABCC11	NTRK3	CTCF	FAM160B2	MYH14
DSG2	ABCC12	PALB2	CTLA4	STKLD1	MYH9
GEMIN8	ABCC2	PDCD1LG2	CTNNA1	RACK1	NCOR1
MAGEC2	ABCC3	PDGFRB	CTNNA2	TK2	NCOR2
ATP6V1H	ABCC6	PHF6	CTNNA3	ENKUR	NF1
POLR2B	ABCC8	PIM1	CTNNB1	KIF13B	NF2
FAM214A	ABCD1	PRKAR1A	CUL2	HIGD2A	NFE2L2
CP	ABCD2	RAD21	CUL4B	LZTS1	NOTCH1
GOPC	ABCE1	RAF1	CUX1	PCDHB5	NOTCH2
MRPS10	ABCF1	RARA	CYCS	TPRN	NPM1
VPS13D	ABCF3	ROS1	DAPK1	TYRO3	NR4A2
CELF2	ABCG1	RUNX1	DAPK2	NUDT18	NRAS
R3HDM1	ABCG5	SDHA	DAPK3	FUK	NSD1
PER3	ABHD10	SDHB	DAXX	PCDHGB5	NSD2
EPN3	ABHD11	SDHC	DCC	REEP4	NSD3
RCN1	ABHD14B	SDHD	DDR2	RPS14	NTN4
ELN	ABHD15	SOX2	DDX21	NANS	NTRK2
RFC2	ABHD17B	SPEN	DDX3X	ASAH1	NUP93
ARID1B	ABHD17C	SRC	DDX5	PERP	NUP98
CLPTM1L	ABHD2	SRSF2	DIAPH1	UQCRQ	NUTM1
FOXP3	ABHD3	STAT3	DIRC1	APBB1IP	PABPC3
HEXB	ABHD5	SUFU	DIS3	SLC31A1	PBRM1
NFE2L3	ABHD8	SYK	DNER	TIMM8B	PCDH18
MCUR1	ABI1	TENT5C	DNMT3A	URM1	PCSK5
LIMA1	ABI3BP	TGFBR2	DOT1L	EIF4EBP1	PGR
MAPK9	ABI3	TMPRSS2	DUSP4	MRPL41	PHF6
FAM160A2	ABO	TNFRSF14	DVL1	MPHOSPH6	PHLPP1
HOMER3	ABT1	TSC2	DVL2	TXN	PIK3C2B
PIK3CB	ABTB2	TSHR	DVL3	NDUFA2	PIK3CA
CYBA	ACAA1	XPO1	DYNLRB1	C8orf48	PIK3CB
HEBP2	ACAA2	AKT3	E2F1	BTBD6	PIK3R1
MPHOSPH9	ACAD11	ARAF	E2F2	FAM107B	PLCB1
PLEKHA5	ACAD9	ARID1B	E2F3	C8orf58	PLCG1
PRSS8	ACADSB	AURKA	EBF1	CCDC144A	PLXNA1
RRP12	ACADS	AURKB	EDG5	ANKHD1-EIF4EBP3	POLR2B
MSMO1	ACAP1	AXL	EGF	OPTN	PPP2R1A
FOXN3	ACAP3	BCL10	EGFR	COQ4	PSIP1
AKR7A2	ACBD3	BCORL1	EGLN1	PSMB1	PTCH1
MRTO4	ACBD5	BCR	EGLN2	BIN3	PTEN
KCNQ1	ACCSL	BIRC3	EGLN3	EZR	PTPN11
TRAPPC3	ACE2	BLM	EGR3	RPL35	PTPRU
PHPT1	ACER3	BTG1	EIF2S2	SLC25A25	RAC1
ENTPD2	ACIN1	CDK8	EIF4A2	CYSTM1	RAD21
ARID4B	ACKR3	CDKN2B	ELF3	FAM102A	RASA1
OPN3	ACLY	CHEK1	EMP1	JADE2	RASA2
PTPRN	ACMSD	CRKL	EMP2	SRA1	RB1
SYNE2	ACO1	CYLD	EMSY	OTUD1	RBM10
PLEKHH1	ACOT13	DOT1L	EP300	SLC27A4	RBM5
FAM168A	ACOT2	EED	EPAS1	SPACA9	RGS3
NOP58	ACOT6	EIF4A2	EPHA2	CARD16	RHOA
EIF2AK2	ACOT7	EPHA3	EPHA3	DNAI1	RHOT1
USP36	ACOT8	EPHB1	EPHA5	LRSAM1	RNF43
PUM2	ACOT9	ERCC4	EPHB1	HEBP2	ROBO2
HPF1	ACOXL	ETV1	EPHB6	SIL1	RPGR
NPFFR2	ACP5	FAS	EPPK1	PCDHB11	RTN4
TRAF1	ACP7	FGF19	ERBB2	GM2A	RUNX1
RC3H2	ACRBP	FGF3	ERBB3	SORBS3	SCAI
TRAF3IP2	ACR	FGF4	ERBB4	PCDHB14	SEC31A
GYG2	ACRV1	FH	ERCC2	KCNN2	SETD2
SOAT1	ACSBG1	FLT1	ERG	TNFRSF10B	SETDB1
PITHD1	ACSF2	FLT4	ESR1	NSMF	SF3B1
MTA3	ACSF3	FOXO1	ESRRG	NT5E	SIN3A
PPP1R12A	ACSL1	FOXP1	ETS1	WNK2	SMAD2
POLR3E	ACSL3	GRIN2A	ETV1	SYTL3	SMAD4
ZC3H11A	ACSL4	GSK3B	EZH2	CASP1	SMARCA1
NDC1	ACSL5	HGF	EZR	AGPAT4	SMARCA4
FLYWCH1	ACSM3	ID3	FADD	NUDT14	SMARCB1
TBXAS1	ACSS2	IGF1R	FAM46C	SYT15	SMC1A
TARBP1	ACTA2	IKBKE	FANCA	C9orf16	SOS1
GATB	ACTBL2	IL7R	FANCC	PCDHGB3	SOS2
MXD1	ACTB	INPP4B	FANCD2	MSRA	SOX9
PSD	ACTG1	IRS2	FANCE	AK1	SPOP
YBX3	ACTR10	KLF4	FANCF	NAT1	SPTAN1
PIGV	ACTR1A	LMO1	FANCG	CALU	SRGAP1
MPC1	ACTR3B	MALT1	FANCL	IRF4	SRGAP3
HDAC7	ACTR3C	MAP3K13	FAS	ASAP1	STAG1
SPAG4	ACTR5	MCL1	FASLG	TPST1	STAG2
MRPS35	ACTRT3	MEF2B	FAT1	UTP23	STIP1
TNK2	ACVR1C	MRE11	FAU	PHACTR1	STK11
CDH3	ACVR2B	MSH3	FBXW7	PPFIA4	STK4
CS	ACVRL1	MSI2	FGD5	FOXF2	SVEP1
ELMO2	ACY1	NBN	FGF1	GCNT2	TAOK1
VMP1	ADAD1	NCOR1	FGF10	DCST1	TBL1XR1
RPL18	ADAD2	NFKBIA	FGF11	BBS2	TBX3
U2AF2	ADA	NSD1	FGF12	ABL1	TCF12
MED29	ADAM10	NT5C2	FGF13	MED27	TCF4
AHRR	ADAM15	NTRK2	FGF14	CDK10	TCF7L2
ZNF275	ADAM17	P2RY8	FGF16	PHKB	TET2
GPC1	ADAM18	PDCD1	FGF17	PCMT1	THRAP3
HAGH	ADAM19	PIK3CB	FGF18	FAM229B	TJP1
TM7SF3	ADAM20	PMS2	FGF19	SLC25A28	TJP2
WISP2	ADAM28	POLD1	FGF2	FIG4	TP53
ST3GAL6	ADAM29	POLE	FGF20	LRRC8A	TRIO
RFXANK	ADAM2	POT1	FGF21	ITFG1	TSC1
CNN2	ADAM32	PPARG	FGF22	GAN	U2AF1
BTBD1	ADAM33	RAC1	FGF23	NFKB2	UPF3B
FAR2	ADAM7	RAD51	FGF3	TRAPPC2L	USP6
BCAS1	ADAM8	RAD51B	FGF4	VPS9D1	VHL
PMS1	ADAM9	RBM10	FGF5	MVD	WNK1
HMG20B	ADAMDEC1	REL	FGF6	KYAT1	XPO1
AP3D1	ADAMTS13	RHOA	FGF7	NTMT1	XRN1
TRAM2	ADAMTS15	RICTOR	FGF8	APRT	ZC3H11A
DGKA	ADAMTS16	RPTOR	FGF9	SF3B5	ZFHX3
ERBB3	ADAMTS1	SETBP1	FGFR1	TRIM21	ZFP36L1
ADAT1	ADAMTS20	SOX9	FGFR2	SMPDL3A	ZFP36L2
PDIA5	ADAMTS2	STAT5B	FGFR3	CD151	ZMYM2
NDUFB4	ADAMTS4	SUZ12	FGFR4	PAOX	ZNF292
MYLK	ADAMTS6	TBX3	FGR	COX4I1	ZNF638
TMEM206	ADAMTS9	TCF3	FH	WDR34	ZNRF3
TLE2	ADAMTSL5	TERT	FIGF	NCS1	NA
TBC1D1	ADAP1	TET1	FLG	MAF	NA
FOXJ2	ADARB2	TOP1	FLT1	ZDHHC12	NA
YBX1	ADAR	TP63	FLT3	RPL13	NA
SLC9A3	ADCY10	TRAF7	FLT3LG	OSBPL5	NA
ELOVL1	ADCY2	ZRSR2	FLT4	PLLP	NA
SPI1	ADCY3	ACVR1	FN1	STX11	NA
ZNRD1	ADCY5	ALOX12B	FOS	FANK1	NA
MPPED2	ADCY7	AXIN2	FOXA1	QRFP	NA
ZBTB11	ADCYAP1	BCL11B	FOXA2	NUTM2A	NA
GOLGA5	ADCYAP1R1	BCL2L1	FOXL2	CRYBG1	NA
FGFR2	ADD1	BMPR1A	FOXO1	FBXL15	NA
THUMPD1	ADD2	CDKN1A	FOXQ1	PWWP2B	NA
MTFR1	ADD3	CIITA	FRMD7	COMTD1	NA
STAG3	ADGRA3	CUL3	FRS3	TACC2	NA
MYO9A	ADGRB1	CUX1	FYB	GALNS	NA
IDI1	ADGRD1	DDX3X	FZD1	FAM53B	NA
SP100	ADGRD2	DICER1	FZD10	RGS10	NA
KLF6	ADGRF1	DIS3	FZD2	CTSL	NA
PLPP1	ADGRF3	DNAJB1	FZD3	MC1R	NA
TNFRSF1A	ADGRF4	DNMT1	FZD4	SLC25A16	NA
METTL22	ADGRG2	DROSHA	FZD5	LHPP	NA
TRO	ADH1A	EPAS1	FZD6	FUOM	NA
RHOA	ADH1C	EPHA5	FZD7	NUDT7	NA
DHX8	ADH4	EPHA7	FZD8	CHST6	NA
PMS2P4	ADH6	ERCC2	FZD9	ULBP2	NA
IDH3G	ADH7	ERCC3	GABARAPL1	NDUFB8	NA
PDK3	ADHFE1	ERCC5	GATA1	RSPH4A	NA
HYAL2	ADIPOR1	ERRFI1	GATA2	BLOC1S2	NA
RASSF1	ADIPOR2	ETV4	GATA3	GAS8-AS1	NA
COASY	ADM	ETV5	GID4	CALHM1	NA
MEF2A	ADNP2	EWSR1	GLI1	PIK3AP1	NA
TFE3	ADNP	FANCD2	GLI2	MARVELD3	NA
GRIPAP1	ADO	FAT1	GLI3	CYBA	NA
LAPTM4A	ADORA3	FBXO11	GNA11	ABLIM3	NA
TTC7A	ADPGK	FOXA1	GNA13	SMPD2	NA
STON1-GTF2A1L	ADPRHL2	GLI1	GNAQ	GOLGA7B	NA
SRBD1	ADPRM	GNA13	GNAS	CDKN2A	NA
IFT80	ADRA1A	H1-2	GNPTAB	NA	NA
ERLEC1	ADRA1D	H3-3B	GOT1	NA	NA
NUCKS1	ADRA2A	HDAC1	GPR101	NA	NA
DNAJA2	ADRA2C	HLA-A	GPR124	NA	NA
BCL3	ADRB1	INHBA	GPR132	NA	NA
KCNAB2	ADRB3	LATS1	GPR4	NA	NA
GAL	ADRBK1	LATS2	GPR44	NA	NA
FUNDC1	ADRM1	LYN	GRB2	NA	NA
TGFBR3	ADSL	MAF	GRIN2A	NA	NA
HES2	ADSS	MAP3K14	GRM3	NA	NA
ATP1B3	ADTRP	MAX	GSK3A	NA	NA
NUCB2	AEBP2	MLLT1	GSK3B	NA	NA
ZXDC	AEN	MST1R	GSTP1	NA	NA
JMJD6	AFAP1	MYOD1	GUSB	NA	NA
POLB	AFAP1L2	NCOR2	GYG2	NA	NA
ST6GALNAC1	AFF1	NOTCH3	H3F3C	NA	NA
WIPI1	AFF2	NUP93	HCK	NA	NA
ST6GALNAC2	AFF4	PARP1	HDAC1	NA	NA
PABPC1	AFM	PHOX2B	HDAC2	NA	NA
TESK2	AFP	PIK3C2G	HGF	NA	NA
CFAP20	AFTPH	PIK3CG	HHIP	NA	NA
CSNK2A2	AGA	PIK3R2	HIF1A	NA	NA
PTPN21	AGAP1	PLCG2	HIST1H1C	NA	NA
TCOF1	AGAP2	PPM1D	HIST1H1E	NA	NA
CDC42	AGAP3	PPP6C	HIST1H2BD	NA	NA
RAD18	AGAP4	PREX2	HIST1H3B	NA	NA
ATP2B1	AGBL1	PRKCI	HIST1H3C	NA	NA
NCK2	AGBL2	PRKN	HLA-A	NA	NA
MAP4K4	AGBL4	PTPRT	HLA-B	NA	NA
RPS6KA2	AGER	RAD50	HOXD8	NA	NA
LMCD1	AGFG1	RAD51C	HRAS	NA	NA
BUD23	AGMAT	RAD51D	HSP90AA1	NA	NA
TRIP13	AGO1	RAD52	HSP90AB1	NA	NA
TCF3	AGO2	RAD54L	HSP90B1	NA	NA
TRIB2	AGPAT2	RECQL4	HSPC105	NA	NA
DAZAP1	AGPAT4	RUNX1T1	HSPE1	NA	NA
MBD3	AGPAT5	SDHAF2	HTR2C	NA	NA
CYBRD1	AGPS	SGK1	ICAM3	NA	NA
CDH19	AGR3	SH2B3	IDH1	NA	NA
SLC6A15	AGRP	SMAD3	IDH2	NA	NA
RDH11	AGXT	SMARCD1	IGF1	NA	NA
PRKACA	AHCY	STAT5A	IGF2	NA	NA
ALDH3A2	AHDC1	STAT6	IGF1R	NA	NA
TFRC	AHI1	TBL1XR1	IGFBP7	NA	NA
UBE2D1	AHR	TCF7L2	IKBKB	NA	NA
HSD17B10	AIDA	TEK	IKBKE	NA	NA
MARK2	AIFM1	TMEM127	IKBKG	NA	NA
CHFR	AIFM2	TRAF2	IKZF1	NA	NA
FCGR2B	AIFM3	VEGFA	IL6	NA	NA
ACADVL	AIG1	WWTR1	IL7R	NA	NA
NDE1	AIM1	XRCC2	IL8	NA	NA
PVR	AIMP1	ZFHX3	ING1	NA	NA
SELENOO	AIPL1	ABL2	INHBA	NA	NA
SDHA	AK2	ABRAXAS1	INPPL1	NA	NA
CD5L	AK7	AGO2	INTS12	NA	NA
MAP3K13	AKAP14	ANKRD11	INTS4	NA	NA
ST6GAL1	AKAP5	ARID5B	IPO13	NA	NA
PICALM	AKAP8	ASXL2	IPO7	NA	NA
MRPS34	AKAP8L	ATF1	IQSEC1	NA	NA
TSG101	AKIP1	BABAM1	IRF2	NA	NA
BCS1L	AKIRIN1	BBC3	IRF4	NA	NA
SLC24A1	AKIRIN2	BCL2L11	IRS2	NA	NA
ENO1	AKNA	BCL9	ISX	NA	NA
MYDGF	AKR1A1	CARM1	ITGA2	NA	NA
EIF4G3	AKR1D1	CCNQ	ITGA2B	NA	NA
NUP37	AKR1E2	CD276	ITGA3	NA	NA
SEMA3A	AKR7A2	CD58	ITGA6	NA	NA
GTSE1	AKR7A3	CDC42	ITGAV	NA	NA
GRAMD4	AKT1	CENPA	ITGB1	NA	NA
ZNF638	AKT2	COP1	ITPKB	NA	NA
MARK3	AKT3	CSDE1	JAK1	NA	NA
FRYL	AKTIP	CTLA4	JAK2	NA	NA
ACTB	ALAS1	CYSLTR2	JAK3	NA	NA
MOCOS	ALB	DCUN1D1	JAKMIP2	NA	NA
DLG1	ALDH16A1	DDIT3	JUN	NA	NA
BCAP29	ALDH1A1	DEK	JUP	NA	NA
SEC31B	ALDH1B1	DNMT3B	KAT6A	NA	NA
EXOSC7	ALDH1L2	DTX1	KCNQ4	NA	NA
REXO2	ALDH2	DUSP22	KCTD1	NA	NA
BAZ2A	ALDH3A1	DUSP4	KDM5A	NA	NA
UNG	ALDH3A2	E2F3	KDM5C	NA	NA
SLC46A1	ALDH3B2	EGFL7	KDM6A	NA	NA
SPAG5	ALDH7A1	EIF1AX	KDR	NA	NA
TPD52	ALDH8A1	EIF4E	KEAP1	NA	NA
PAG1	ALDOA	ELF3	KEL	NA	NA
STXBP2	ALDOB	ELOC	KIT	NA	NA
NMRK2	ALDOC	EPCAM	KITLG	NA	NA
TOP2B	ALG10B	ERF	KLF6	NA	NA
UBE2T	ALG10	ETNK1	KLHL10	NA	NA
GTF3C1	ALG12	EZH1	KLHL6	NA	NA
IL4R	ALG13	FANCG	KLHL8	NA	NA
USP33	ALG14	FANCL	KLK3	NA	NA
EXOSC5	ALG1	FEV	KPNA5	NA	NA
DYNC1I2	ALG3	FLI1	KRAS	NA	NA
APBB1IP	ALG6	FYN	KRTAP4-1	NA	NA
LRCH4	ALKBH2	GNA12	KRTAP4-7	NA	NA
TYR	ALKBH4	GNB1	LAMA1	NA	NA
GPR137B	ALKBH6	GPS2	LAMA2	NA	NA
SLC25A43	ALKBH7	GREM1	LAMA3	NA	NA
FGFR1	ALKBH8	H1-3	LAMA4	NA	NA
MAP2	ALK	H1-4	LAMA5	NA	NA
LAMP3	ALLC	H2AC11	LAMB1	NA	NA
FAP	ALOX12	H2AC16	LAMB2	NA	NA
UBE2K	ALOX15	H2AC17	LAMB3	NA	NA
TULP3	ALOX5AP	H2AC6	LAMB4	NA	NA
PPP2R5C	ALOX5	H2BC11	LAMC1	NA	NA
MLLT10	ALPI	H2BC12	LAMC2	NA	NA
ITM2A	ALPK3	H2BC17	LAMC3	NA	NA
PCM1	ALPL	H2BC4	LCK	NA	NA
CBFA2T2	ALS2CL	H2BC5	LCTL	NA	NA
TP53INP2	ALX3	H3-4	LEF1	NA	NA
UBE2D4	AMACR	H3-5	LIFR	NA	NA
THOC1	AMBP	H3C1	LOC391295	NA	NA
SLC1A3	AMBRA1	H3C10	LOC402434	NA	NA
MKNK1	AMD1	H3C11	LOC441567	NA	NA
TNS1	AMDHD1	H3C12	LOC442313	NA	NA
RAPGEF3	AMDHD2	H3C13	LOC442350	NA	NA
FDFT1	AMELY	H3C14	LOC652346	NA	NA
KIF22	AMFR	H3C3	LOC652671	NA	NA
DNM2	AMH	H3C4	LOC652799	NA	NA
EPB41L2	AMIGO2	H3C6	LPAR4	NA	NA
MOXD1	AMMECR1L	H3C7	LRP1B	NA	NA
STX7	AMN	H3C8	LRRK2	NA	NA
RABL2B	AMOTL2	HDAC4	MALAT1	NA	NA
SMARCA2	AMPD1	HDAC7	MAP1S	NA	NA
RDH8	AMPD3	HIF1A	MAP2K1	NA	NA
SRCAP	AMPH	HLA-B	MAP2K2	NA	NA
PUM3	AMT	HOXB13	MAP2K4	NA	NA
CNOT4	ANAPC10	ICOSLG	MAP3K1	NA	NA
PSEN1	ANAPC11	IFNGR1	MAP3K14	NA	NA
CPOX	ANAPC15	IGF1	MAP3K8	NA	NA
CLDND1	ANAPC1	IGF2	MAP4K3	NA	NA
MOK	ANAPC4	IKZF3	MAP9	NA	NA
HSP90AA1	ANAPC5	IL10	MAPK1	NA	NA
DLGAP4	ANAPC7	INHA	MAPK10	NA	NA
PCNP	ANGEL2	INPP4A	MAPK3	NA	NA
UBA5	ANGPT2	INPPL1	MAPK8	NA	NA
JMJD4	ANGPTL7	INSR	MAPK8IP1	NA	NA
DUSP12	ANK1	IRF1	MAPK9	NA	NA
HSPB11	ANK3	IRF8	MAS1	NA	NA
BZW1	ANKFN1	IRS1	MAX	NA	NA
C5orf22	ANKHD1	JARID2	MCF2L	NA	NA
FAM135A	ANKLE1	KAT6A	MCL1	NA	NA
EPB41L3	ANKMY2	KMT2B	MDM2	NA	NA
MRPL22	ANKRA2	KMT5A	MDM4	NA	NA
GSK3B	ANKRD10	KNSTRN	MECOM	NA	NA
ITGB5	ANKRD12	LCK	MED12	NA	NA
ERC1	ANKRD13A	LMO2	MED23	NA	NA
XPO1	ANKRD13B	LZTR1	MEF2B	NA	NA
DOP1A	ANKRD13C	MAFB	MEIS2	NA	NA
KAT6A	ANKRD13D	MAPK3	MEKDD	NA	NA
CYLD	ANKRD16	MAPKAP1	MEN1	NA	NA
SLC27A5	ANKRD17	MDC1	MEOX2	NA	NA
ZNF671	ANKRD22	MECOM	MET	NA	NA
ZNF586	ANKRD23	MGA	MGA	NA	NA
SMAP2	ANKRD24	MLLT10	MICALCL	NA	NA
ZMPSTE24	ANKRD26	MSI1	MIR142	NA	NA
SSH1	ANKRD27	MST1	MITF	NA	NA
WBP11	ANKRD28	MTAP	MLH1	NA	NA
EIF3I	ANKRD2	MYB	MLL	NA	NA
COL16A1	ANKRD30A	NCOA3	MLL2	NA	NA
TXLNA	ANKRD30B	NCSTN	MLL3	NA	NA
HADHA	ANKRD33B	NEGR1	MLL4	NA	NA
CAD	ANKRD34C	NKX3-1	MLXIPL	NA	NA
CD59	ANKRD36B	NOTCH4	MMP1	NA	NA
AK6	ANKRD37	NR4A3	MMP2	NA	NA
FCN1	ANKRD42	NTHL1	MMP9	NA	NA
SCAMP1	ANKRD44	NUF2	MORC4	NA	NA
PREP	ANKRD45	NUP98	MORF4	NA	NA
SEH1L	ANKRD49	NUTM1	MPL	NA	NA
WDFY1	ANKRD53	PAK1	MPO	NA	NA
SLC25A24	ANKRD66	PAK5	MRE11A	NA	NA
PILRA	ANKRD6	PCBP1	MRS2	NA	NA
CTTN	ANKRD9	PDGFB	MSH2	NA	NA
DDHD2	ANKS1A	PDPK1	MSH3	NA	NA
TTC39A	ANKS1B	PGR	MSH6	NA	NA
ORC1	ANKS3	PIK3C3	MTOR	NA	NA
CHERP	ANKS6	PIK3CD	MUC17	NA	NA
POMGNT1	ANKUB1	PIK3R3	MUTYH	NA	NA
DNAJA1	ANO10	PLCG1	MXRA5	NA	NA
SEPHS1	ANO1	PLK2	MYB	NA	NA
ITPKC	ANO2	PMAIP1	MYC	NA	NA
CEACAM6	ANO4	PMS1	MYCL1	NA	NA
ERO1B	ANO5	PNRC1	MYCN	NA	NA
PPEF1	ANO6	PPP4R2	MYD88	NA	NA
LAT2	ANO7	PRDM14	MYOCD	NA	NA
HUWE1	ANO8	PRKD1	MYOD1	NA	NA
PPP1R15A	ANO9	PTP4A1	NACC2	NA	NA
HSD17B14	ANP32A	PTPN2	NAV3	NA	NA
TRIP6	ANP32B	PTPRD	NBPF1	NA	NA
FTL	ANP32D	PTPRS	NCF1	NA	NA
SRRT	ANTXR1	RAB35	NCOA4	NA	NA
PIGS	ANXA2R	RAC2	NCOR1	NA	NA
ATXN7L3	ANXA4	RASA1	NF1	NA	NA
PGS1	ANXA5	RBM15	NF2	NA	NA
PSMC5	ANXA6	RECQL	NFE2L1	NA	NA
UIMC1	ANXA9	RHEB	NFE2L2	NA	NA
MMP2	AOAH	RIT1	NFE2L3	NA	NA
SH3BP2	AOC1	RPS6KA4	NFKB1	NA	NA
ADD1	AOC2	RPS6KB2	NFKB2	NA	NA
RTRAF	AOC3	RRAGC	NFKBIA	NA	NA
GMCL1	AP1AR	RRAS	NGEF	NA	NA
SF3B2	AP1B1	RRAS2	NKX2-1	NA	NA
GNAS	AP1G1	RTEL1	NKX3-1	NA	NA
PTHLH	AP1G2	RXRA	NLRP5	NA	NA
PIR	AP1S2	RYBP	NOS2	NA	NA
AAMDC	AP1S3	SESN1	NOTCH1	NA	NA
METTL2A	AP2A2	SESN2	NOTCH2	NA	NA
SULT2B1	AP2B1	SESN3	NOX1	NA	NA
ASAP3	AP2M1	SETDB1	NPAP1	NA	NA
EDEM2	AP2S1	SH2D1A	NPM1	NA	NA
TPX2	AP3B1	SHOC2	NR4A1	NA	NA
DOCK9	AP3B2	SHQ1	NRAS	NA	NA
ANKRD10	AP3D1	SLX4	NSD1	NA	NA
TGDS	AP3M2	SMARCE1	NSMAF	NA	NA
CRLS1	AP3S2	SMC1A	NTN4	NA	NA
PPP1R13B	AP4B1	SMC3	NTRK1	NA	NA
SMOX	AP4S1	SMYD3	NTRK2	NA	NA
ZNF343	AP5S1	SOS1	NTRK3	NA	NA
MAVS	APBB1IP	SOX17	NUP210L	NA	NA
KIZ	APBB2	SPRED1	NUP93	NA	NA
SIRPG	APC2	SS18	OGDH	NA	NA
ESF1	APC	STK19	OIP5	NA	NA
ANAPC5	APCS	STK40	OPA3	NA	NA
SLC8B1	APELA	TAL1	OR4A16	NA	NA
TASP1	APEX1	TAP1	OR52N1	NA	NA
OAS1	APH1A	TAP2	OTUD7A	NA	NA
PXN	API5	TCL1A	PAK3	NA	NA
TRMT6	APIP	TFE3	PALB2	NA	NA
ERP29	APLF	TGFBR1	PAPD5	NA	NA
IGBP1	APLN	TLX1	PAX5	NA	NA
ZNF302	APLP1	TLX3	PAX8	NA	NA
FXYD3	APMAP	TP53BP1	PBRM1	NA	NA
CMTM1	APOA1BP	TRAF3	PCBP1	NA	NA
LAG3	APOA4	TRAF5	PCDH24	NA	NA
ZBTB25	APOA5	TYK2	PDCD1	NA	NA
ARHGAP4	APOBEC1	U2AF2	PDGFA	NA	NA
DHX32	APOBEC2	UBR5	PDGFB	NA	NA
LTBP4	APOBEC3D	UPF1	PDGFRA	NA	NA
BLVRB	APOBEC3F	USP8	PDGFRB	NA	NA
SLC9A1	APOBEC3G	VTCN1	PDK1	NA	NA
PCBP4	APOC3	XBP1	PDSS2	NA	NA
RGS1	APOD	XIAP	PELI3	NA	NA
YPEL3	APOH	YAP1	PELP1	NA	NA
MRPS33	APOL1	YES1	PGAM2	NA	NA
NUDC	APOL2	ABI1	PGF	NA	NA
MAEA	APOL4	ACTG1	PHF20L1	NA	NA
ICAM1	APOL5	ACVR1B	PHF6	NA	NA
STRN4	APOL6	AFDN	PIAS1	NA	NA
TFAP4	APOLD1	AFF1	PIAS2	NA	NA
PDCD7	APOM	AFF4	PIAS3	NA	NA
DNAJB11	APOO	AGO1	PIAS4	NA	NA
FLT3LG	APOOL	ALB	PIK3CA	NA	NA
GOLGA3	APOPT1	APLNR	PIK3CB	NA	NA
PABPC4	APPBP2	ARFRP1	PIK3CD	NA	NA
CERS4	APPL1	ARHGAP26	PIK3CG	NA	NA
USP48	APPL2	ARHGAP35	PIK3R1	NA	NA
GLG1	APP	ARHGEF12	PIK3R2	NA	NA
DLL3	APRT	ARHGEF28	PIK3R3	NA	NA
NAT14	AQP12A	ARID3A	PIK3R5	NA	NA
DTX2	AQP12B	ARID3B	PLCG1	NA	NA
LAMB1	AQP1	ARID3C	PLCG2	NA	NA
WDR7	AQP7	ARID4A	PLD1	NA	NA
CMTM6	AQP9	ARID4B	PLEKHG3	NA	NA
FH	AQR	ARID5A	PLEKHG5	NA	NA
TF	ARCN1	ARNT	PLEKHG6	NA	NA
ALKBH5	AREG	ATIC	PML	NA	NA
NLRP1	AR	ATP6AP1	POFUT1	NA	NA
ORC6	ARF1	ATP6V1B2	POLE	NA	NA
ANGPT2	ARF5	ATXN2	POLQ	NA	NA
TMEM101	ARFGAP1	ATXN7	POTEB	NA	NA
CD200	ARFGEF1	BACH2	POU2AF1	NA	NA
CCDC80	ARFGEF2	BCL11A	POU2F2	NA	NA
PSME1	ARFIP2	BCL2L2	POU5F1	NA	NA
OSGEP	ARFRP1	BCL3	PPARD	NA	NA
SLC22A17	ARG2	BCL7A	PPARG	NA	NA
SCFD1	ARGFX	BTG2	PPM1D	NA	NA
HECTD1	ARHGAP12	CAMTA1	PPP1CA	NA	NA
HNRNPC	ARHGAP15	CARS1	PPP2R1A	NA	NA
TGM1	ARHGAP20	CBFA2T3	PPP6C	NA	NA
WDR76	ARHGAP21	CD22	PRDM1	NA	NA
SNAP23	ARHGAP22	CD28	PRKACA	NA	NA
COL9A3	ARHGAP26	CD70	PRKACB	NA	NA
MYL6	ARHGAP27	CD74	PRKAR1A	NA	NA
NUP50	ARHGAP29	CDX2	PRKCA	NA	NA
COMT	ARHGAP30	CEP43	PRKCB	NA	NA
LRRFIP2	ARHGAP35	CLTC	PRKCE	NA	NA
SEC22C	ARHGAP36	CLTCL1	PRKCG	NA	NA
HDAC6	ARHGAP39	CMTR2	PRKDC	NA	NA
AAAS	ARHGAP42	CNTRL	PRPF31	NA	NA
NANS	ARHGAP5	COL1A1	PRX	NA	NA
WHRN	ARHGAP6	CRBN	PSMA1	NA	NA
IKZF5	ARHGDIA	CREB1	PSMD7	NA	NA
SORBS1	ARHGDIG	CREB3L1	PTCH1	NA	NA
WAC	ARHGEF10	CREB3L2	PTCH2	NA	NA
CREM	ARHGEF11	CTNNA1	PTEN	NA	NA
TPSD1	ARHGEF19	CTR9	PTGS2	NA	NA
TREM2	ARHGEF1	CYP19A1	PTK2	NA	NA
FKBP5	ARHGEF26	DDX10	PTPN11	NA	NA
MRPS18A	ARHGEF2	DDX6	PTPRK	NA	NA
HSP90AB1	ARHGEF33	DNM2	PTPRO	NA	NA
SIRT1	ARHGEF39	EBF1	PXMP2	NA	NA
HNRNPH3	ARHGEF7	ECT2L	QKI	NA	NA
IL12RB1	ARID3A	EGR1	RAB40A	NA	NA
ABL1	ARID3B	ELF4	RAC1	NA	NA
SH3GLB1	ARID5A	ELL	RAC2	NA	NA
TMED1	ARIH1	EML4	RAC3	NA	NA
ABLIM1	ARIH2OS	EMSY	RAD21	NA	NA
PRTFDC1	ARL10	EP400	RAD50	NA	NA
H2AFY2	ARL13B	EPOR	RAD51	NA	NA
MZF1	ARL16	EPS15	RAF1	NA	NA
MYO9B	ARL17A	ESCO2	RALA	NA	NA
FBXL19	ARL1	ETAA1	RALB	NA	NA
HSD3B7	ARL2	EZHIP	RALBP1	NA	NA
BCL7C	ARL3	EZR	RALGDS	NA	NA
CIRBP	ARL4A	FANCE	RARA	NA	NA
ATP5F1D	ARL4C	FANCF	RARB	NA	NA
HNRNPM	ARL4D	FCGR2B	RASA1	NA	NA
MARCH2	ARL5B	FCRL4	RASGRP4	NA	NA
TECR	ARL6IP1	FGF10	RASSF1	NA	NA
TIMM13	ARL6IP4	FGF14	RASSF5	NA	NA
CDC34	ARL6IP5	FGF23	RB1	NA	NA
POLR2E	ARL6IP6	FGF6	RBM10	NA	NA
GADD45B	ARL8A	FHIT	RBM34	NA	NA
MKNK2	ARL8B	FOXF1	RBX1	NA	NA
TRMT2A	ARMC1	FOXO3	RCOR2	NA	NA
SNAP29	ARMC2	FOXO4	RELA	NA	NA
MMP11	ARMC4	FSTL3	RET	NA	NA
SMARCB1	ARMC7	FURIN	RHEB	NA	NA
SLC7A4	ARMCX1	FUS	RHOA	NA	NA
DDTL	ARMCX5	GAB1	RICTOR	NA	NA
RNF215	ARMS2	GAB2	RINT1	NA	NA
SEC14L2	ARMT1	GAS7	RIT1	NA	NA
SNRPD3	ARNT2	GID4	RKHD2	NA	NA
GGT1	ARNT	GPHN	RNF43	NA	NA
SLC35E4	ARPC1B	GTF2I	RPL22	NA	NA
CYTH4	ARPC4	H1-5	RPL5	NA	NA
ESS2	ARPC5L	H2BC8	RPL6	NA	NA
SLC25A1	ARPC5	H4C9	RPP21	NA	NA
LGALS2	ARPP21	HERPUD1	RPS11	NA	NA
GGA1	ARRB1	HEY1	RPS15	NA	NA
SH3BP1	ARRDC1	HIP1	RPS2	NA	NA
LGALS1	ARRDC2	HLA-C	RPTOR	NA	NA
HPS4	ARRDC3	HLF	RSBN1L	NA	NA
PIK3IP1	ARRDC4	HMGA1	RUNX1	NA	NA
Z83844.1	ARSD	HMGA2	RUNX1T1	NA	NA
SRRD	ARSE	HOXA11	RXRA	NA	NA
PATZ1	ARSF	HOXA13	RXRB	NA	NA
EIF3L	ARSH	HOXA9	RXRG	NA	NA
MICALL1	ARSI	HOXC11	SACS	NA	NA
SOX10	ARSJ	HOXC13	SAMD12	NA	NA
CCDC134	ARSK	HOXD11	SAMD4A	NA	NA
PICK1	ART3	HOXD13	SAMD4B	NA	NA
CENPM	ART5	HSP90AA1	SCN2A2	NA	NA
SLC5A4	ARV1	HSP90AB1	SELP	NA	NA
KDELR3	ARVCF	IGH	SERPINB13	NA	NA
TCF20	AS3MT	IGK	SETBP1	NA	NA
HSCB	ASAH1	IGL	SETD2	NA	NA
TOMM22	ASAH2	IL21R	SETDB1	NA	NA
JOSD1	ASAP1	IL3	SF3A1	NA	NA
GTPBP1	ASB10	ITK	SF3B1	NA	NA
POLDIP3	ASB12	KBTBD4	SFPQ	NA	NA
TIMP3	ASB13	KDSR	SFRS2	NA	NA
CYB5R3	ASB15	KIF5B	SGK1	NA	NA
LMF2	ASB1	KLF5	SHH	NA	NA
TTLL1	ASB2	KLHL6	SIN3A	NA	NA
AP1B1	ASB3	KSR2	SIRPD	NA	NA
HMOX1	ASB6	LASP1	SIRT4	NA	NA
THOC5	ASB7	LEF1	SKP2	NA	NA
MCM5	ASCC1	LPP	SLC15A2	NA	NA
TSPO	ASCC3	LRP1B	SLC17A1	NA	NA
TTLL12	ASCL1	LTB	SLC1A3	NA	NA
CBX7	ASCL3	LYL1	SLC26A3	NA	NA
RPL3	ASGR1	MAD2L2	SLC27A6	NA	NA
ZMAT5	ASGR2	MGAM	SLC2A1	NA	NA
RBFOX2	ASIC3	MLF1	SLC44A2	NA	NA
SYNGR1	ASL	MLLT3	SLC44A3	NA	NA
APOL4	ASMT	MLLT6	SLC4A5	NA	NA
PNPLA3	ASNA1	MN1	SLU7	NA	NA
TXN2	ASNSD1	MOB3B	SMAD2	NA	NA
FOXRED2	ASNS	MPEG1	SMAD3	NA	NA
EIF3D	ASPA	MRTFA	SMAD4	NA	NA
NCF4	ASPDH	MSN	SMARCA4	NA	NA
FAM118A	ASPHD2	MUC1	SMARCB1	NA	NA
L3MBTL2	ASPRV1	MYH11	SMARCB1	NA	NA
PHF5A	ASPSCR1	MYH9	SMARCC2	NA	NA
TRMU	ASS1	NADK	SMC1A	NA	NA
DESI1	ASTE1	NCOA2	SMC3	NA	NA
CERK	ASTL	NDRG1	SMO	NA	NA
MLC1	ASTN1	NFE2	SNX25	NA	NA
KHNYN	ASTN2	NFKB2	SNX31	NA	NA
FKBP3	ATAD2B	NIN	SOCS1	NA	NA
SDR39U1	ATAD3A	NRG1	SOS1	NA	NA
GZMH	ATAD3B	NUMA1	SOS2	NA	NA
PRMT5	ATAT1	NUP214	SOX10	NA	NA
DDHD1	ATE1	NUTM2A	SOX14	NA	NA
CNIH1	ATF6B	PAFAH1B2	SOX17	NA	NA
ATP6V1D	ATF6	PAX3	SOX2	NA	NA
VTI1B	ATF7IP	PAX7	SOX9	NA	NA
KIAA0586	ATF7	PAX8	SPEN	NA	NA
AHSA1	ATG13	PBX1	SPI1	NA	NA
DAAM1	ATG14	PCM1	SPOCK3	NA	NA
GALNT16	ATG2B	PDE4DIP	SPOP	NA	NA
CEP128	ATG3	PDK1	SQRDL	NA	NA
ERH	ATG4B	PDS5B	SQSTM1	NA	NA
SUSD6	ATG4C	PER1	SRC	NA	NA
SRSF5	ATG5	PGBD5	STAG2	NA	NA
EIF5	ATG9A	PICALM	STAT1	NA	NA
ZC3H14	ATG9B	PIGA	STAT3	NA	NA
PPP4R3A	ATHL1	PLAG1	STAT4	NA	NA
PSMB5	ATIC	PML	STAT5A	NA	NA
YY1	ATL1	POU2AF1	STAT5B	NA	NA
ACIN1	ATL2	PPP2R2A	STK11	NA	NA
CCNB1IP1	ATL3	PRDM16	STK19	NA	NA
EFS	ATM	PRKACA	STK36	NA	NA
CHD8	ATMIN	PRRX1	STK4	NA	NA
PCK2	ATN1	PSIP1	STX2	NA	NA
DCAF11	ATOH8	PTPN1	SUFU	NA	NA
PSME2	ATOX1	PTPRO	SUFU	NA	NA
SEC23A	ATP10B	QKI	SUPT6H	NA	NA
GMPR2	ATP10D	RABEP1	TACC1	NA	NA
PNN	ATP11A	RAP1GDS1	TAF1	NA	NA
GSS	ATP11B	RELN	TAP1	NA	NA
MMP9	ATP13A2	REST	TBC1D12	NA	NA
ABHD12	ATP13A3	RHOH	TBL1XR1	NA	NA
PROCR	ATP13A4	RNF213	TBX3	NA	NA
GINS1	ATP13A5	ROBO1	TCEB1	NA	NA
ZMYND8	ATP1A1	RPL22	TCEB2	NA	NA
MYBL2	ATP1B2	RPN1	TCF21	NA	NA
SALL4	ATP1B3	RSPO2	TCF7	NA	NA
PFDN4	ATP2A2	SAMHD1	TCF7L1	NA	NA
TPD52L2	ATP2B1	SCG5	TCF7L2	NA	NA
CTSZ	ATP2B2	SDC4	TCP11L2	NA	NA
MTG2	ATP2B3	SERPINB3	TDRD10	NA	NA
PSMA7	ATP2B4	SERPINB4	TERT	NA	NA
TCFL5	ATP2C1	SET	TET2	NA	NA
GID8	ATP4B	SETD1A	TFAP2A	NA	NA
BIRC7	ATP5B	SETD1B	TFDP1	NA	NA
ARFGAP1	ATP5C1	SETD3	TFEB	NA	NA
PTK6	ATP5D	SETD4	TFG	NA	NA
C20orf27	ATP5F1	SETD5	TGFA	NA	NA
RNF24	ATP5G3	SETD6	TGFB1	NA	NA
RASSF2	ATP5J2	SETD7	TGFB2	NA	NA
HM13	ATP5J	SETDB2	TGFB3	NA	NA
PLCB4	ATP5SL	SH3GL1	TGFBI	NA	NA
MYL9	ATP6AP2	SLC34A2	TGFBR1	NA	NA
SAMHD1	ATP6V0A1	SLFN11	TGFBR2	NA	NA
KIF3B	ATP6V0A2	SMARCA2	TGIF2LY	NA	NA
NOP56	ATP6V0A4	SMG1	THNSL2	NA	NA
MANBAL	ATP6V0B	SOCS3	TIMM44	NA	NA
IDH3B	ATP6V0C	SP140	TLE1	NA	NA
CDK5RAP1	ATP6V0D1	SPRTN	TLR4	NA	NA
SNTA1	ATP6V0E1	SRSF3	TMEM158	NA	NA
TTI1	ATP6V0E2	SSX1	TMEM38A	NA	NA
PXMP4	ATP6V1B1	SSX2	TMPRSS6	NA	NA
CHMP4B	ATP6V1B2	SSX4	TNC	NA	NA
CST3	ATP6V1C1	STAG1	TNF	NA	NA
AHCY	ATP6V1C2	TAF15	TNFAIP3	NA	NA
DNTTIP1	ATP6V1D	TAL2	TNFRSF13B	NA	NA
MAP1LC3A	ATP6V1F	TET3	TNFRSF14	NA	NA
APMAP	ATP6V1G1	TFG	TNKS1BP1	NA	NA
ZNF516	ATP6V1G2	TNFRSF17	TOMM70A	NA	NA
RBFA	ATP6V1G3	TPM3	TOP1	NA	NA
CEP192	ATP7A	TPM4	TP53	NA	NA
SMAD7	ATP7B	TRA	TP53BP1	NA	NA
RNF125	ATP8A2	TRB	TPI1	NA	NA
ANKRD12	ATP8B1	TRD	TPM3	NA	NA
POLI	ATP8B3	TRG	TPR	NA	NA
RBBP8	ATP9A	TRIM24	TPX2	NA	NA
PSMD10	ATP9B	TRIP11	TRAF1	NA	NA
GPR143	ATRAID	TRIP13	TRAF2	NA	NA
NXT2	ATR	USP6	TRAF3	NA	NA
ALG13	ATRNL1	VAV1	TRAF4	NA	NA
PRPS2	ATXN1	VAV2	TRAF5	NA	NA
MOSPD1	ATXN2L	WIF1	TRAF6	NA	NA
AMMECR1	ATXN3L	ZBTB16	TRIM23	NA	NA
WDR13	ATXN3	ZMYM2	TSC1	NA	NA
SRPX	ATXN7L1	ZNF217	TSC2	NA	NA
XIAP	ATXN7L2	ZNF384	TSHR	NA	NA
PLP2	AUH	ZNF521	TSHZ2	NA	NA
RENBP	AUNIP	ZNF703	TSHZ3	NA	NA
RBBP7	AUP1	ZNRF3	TTLL9	NA	NA
FMR1	AURKAIP1	ACKR3	TXNDC8	NA	NA
PIM2	AURKA	ACSL3	TYRO3	NA	NA
SLC35A2	AURKB	ACSL6	U2AF1	NA	NA
TAZ	AVIL	ACTB	USF1	NA	NA
PGK1	AVL9	ACVR2A	USP9X	NA	NA
MAGT1	AVPI1	ADGRA2	UTP20	NA	NA
SMS	AVP	AFF3	VAV1	NA	NA
CDK16	AVPR2	AJUBA	VCX3A	NA	NA
HTATSF1	AXIN1	APH1A	VEGFA	NA	NA
TIMP1	AXL	APOBEC3B	VEGFB	NA	NA
GABRE	AZI2	ASMTL	VEGFC	NA	NA
ITIH6	AZIN1	ASPSCR1	VEZF1	NA	NA
RBM3	AZIN2	ATG5	VHL	NA	NA
ARMCX3	AZU1	ATP1A1	VPS28	NA	NA
STK24	B2M	ATP2B3	WASF3	NA	NA
DNAJC3	B3GALNT1	BAX	WDR18	NA	NA
ARHGEF7	B3GALT2	BCL9L	WDR57	NA	NA
SUPT20H	B3GALT4	BRD3	WISP3	NA	NA
MRPS31	B3GALT5	BRSK1	WNT1	NA	NA
INTS6	B3GAT1	BTLA	WNT10A	NA	NA
TSC22D1	B3GAT3	BUB1B	WNT10B	NA	NA
MGRN1	B3GNT3	CACNA1D	WNT11	NA	NA
ZNF629	B3GNT5	CAD	WNT16	NA	NA
TRADD	B3GNT6	CANT1	WNT2	NA	NA
HSF4	B4GALNT1	CBLB	WNT2B	NA	NA
CORO1A	B4GALNT4	CBLC	WNT3	NA	NA
MAPK3	B4GALT2	CCDC6	WNT3A	NA	NA
GDPD3	B4GALT3	CCN6	WNT4	NA	NA
NUTF2	B4GALT5	CCNB1IP1	WNT5A	NA	NA
CENPT	B4GALT6	CCNB3	WNT5B	NA	NA
LONP2	B4GAT1	CCT6B	WNT6	NA	NA
CBLN1	B9D1	CD36	WNT7A	NA	NA
PLLP	B9D2	CDH11	WNT7B	NA	NA
ACD	BABAM1	CHCHD7	WNT8A	NA	NA
POLR2C	BACE1	CHD2	WNT8B	NA	NA
CCDC113	BACH2	CHD4	WNT9A	NA	NA
PSMD7	BAD	CHIC2	WNT9B	NA	NA
SLC7A6OS	BAG1	CHN1	WT1	NA	NA
MPG	BAG5	CILK1	WWTR1	NA	NA
WFDC1	BAG6	CKS1B	XBP1	NA	NA
COTL1	BAIAP2L1	CLIP1	XIAP	NA	NA
TSC2	BAIAP2L2	CLP1	XIRP2	NA	NA
LMF1	BAIAP2	CNBP	XPO1	NA	NA
CIAO3	BAK1	CNOT3	YAP1	NA	NA
HAGHL	BAMBI	COL2A1	ZBTB16	NA	NA
FAM173A	BANF1	CPS1	ZFAND6	NA	NA
METRN	BANF2	CRTC1	ZFHX3	NA	NA
RHBDL1	BANK1	CRTC3	ZNF217	NA	NA
NUBP1	BARX2	CSF1	ZNF223	NA	NA
CRYM	BASP1	CUL4A	ZNF423	NA	NA
ELOB	BATF2	CYP17A1	ZNF471	NA	NA
CORO7-PAM16	BATF3	DAZAP1	ZNF606	NA	NA
RRN3P2	BAX	DCTN1	ZNF620	NA	NA
QPRT	BAZ2A	DDB2	ZNF703	NA	NA
XYLT1	BBC3	DDR1	ZNF750	NA	NA
MAZ	BBOX1	DDX4	ZRANB3	NA	NA
STX4	BBS12	DDX41	NA	NA	NA
IL21R	BBS1	DDX5	NA	NA	NA
SYT17	BBS2	DKK1	NA	NA	NA
VPS35L	BBS7	DKK2	NA	NA	NA
RNF40	BBX	DKK3	NA	NA	NA
KNOP1	BCAN	DKK4	NA	NA	NA
AQP9	BCAP31	DUSP2	NA	NA	NA
LACTB	BCAR1	DUSP9	NA	NA	NA
CORO2B	BCAS1	EIF3E	NA	NA	NA
CSK	BCAS2	ELK4	NA	NA	NA
CD276	BCAT1	ELN	NA	NA	NA
EHD4	BCCIP	ELP2	NA	NA	NA
TMEM87A	BCDIN3D	EPHB4	NA	NA	NA
ZNF106	BCKDHB	ERC1	NA	NA	NA
CEP152	BCKDK	ETS1	NA	NA	NA
GABPB1	BCL10	EXOSC6	NA	NA	NA
BMF	BCL11A	EXT1	NA	NA	NA
EIF3J	BCL2A1	EXT2	NA	NA	NA
SPG11	BCL2	FAF1	NA	NA	NA
RHOV	BCL2L10	FAT4	NA	NA	NA
VPS18	BCL2L11	FBXO31	NA	NA	NA
MYEF2	BCL2L12	FES	NA	NA	NA
SGK3	BCL2L13	FGF12	NA	NA	NA
PDGFRL	BCL2L14	FIP1L1	NA	NA	NA
ZDHHC2	BCL2L15	FLYWCH1	NA	NA	NA
BRF2	BCL2L1	FNBP1	NA	NA	NA
TRIM35	BCL2L2	FRS2	NA	NA	NA
ZFAND1	BCL6B	GABRA6	NA	NA	NA
CA2	BCL7B	GADD45B	NA	NA	NA
FZD3	BCL9	GATA4	NA	NA	NA
INTS9	BCLAF1	GATA6	NA	NA	NA
RIPK2	BCOR	GMPS	NA	NA	NA
EYA1	BDH1	GOLGA5	NA	NA	NA
CPQ	BDH2	GOPC	NA	NA	NA
DECR1	BDKRB2	GPC3	NA	NA	NA
LAPTM4B	BDNF	GRM3	NA	NA	NA
IKBKB	BECN1	GTSE1	NA	NA	NA
PLAT	BEGAIN	H3C15	NA	NA	NA
STK3	BEND6	H3P6	NA	NA	NA
EIF3E	BEST1	HIRA	NA	NA	NA
EMC2	BEST2	HNRNPA2B1	NA	NA	NA
ESRP1	BEST4	HOOK3	NA	NA	NA
NDRG1	BET1	HOXA3	NA	NA	NA
ZC2HC1A	BEX2	HSD3B1	NA	NA	NA
ARMC1	BEX3	IKBKB	NA	NA	NA
CHRAC1	BEX4	IKZF2	NA	NA	NA
GSDMD	BFAR	IL2	NA	NA	NA
TSTA3	BFSP1	IL6ST	NA	NA	NA
EEF1D	BFSP2	INPP5D	NA	NA	NA
SH2D4A	BGLAP	IRF2	NA	NA	NA
INTS10	BHLHA15	IRS4	NA	NA	NA
MTMR9	BHLHB9	JAZF1	NA	NA	NA
DCTN6	BHLHE22	KAT6B	NA	NA	NA
R3HCC1	BHLHE41	KCNJ5	NA	NA	NA
PPP2CB	BHMT	KDM2B	NA	NA	NA
MCM4	BICD1	KDM4C	NA	NA	NA
ASAH1	BIK	KEL	NA	NA	NA
BNIP3L	BIN1	KLF2	NA	NA	NA
MAN2B1	BIN3	KLF3	NA	NA	NA
ECH1	BIRC2	KLF6	NA	NA	NA
HNRNPL	BIRC7	KLK2	NA	NA	NA
LHB	BIRC8	KNL1	NA	NA	NA
CLPTM1	BIVM	KTN1	NA	NA	NA
CLASRP	BLCAP	LARP4B	NA	NA	NA
PPP1R37	BLM	LCP1	NA	NA	NA
FCGRT	BLNK	LIFR	NA	NA	NA
PIH1D1	BLOC1S1	LMNA	NA	NA	NA
PPP1R13L	BLOC1S3	LRIG3	NA	NA	NA
CD37	BLOC1S5	LRP5	NA	NA	NA
AMH	BLVRA	LRP6	NA	NA	NA
CCDC130	BLVRB	LRRK2	NA	NA	NA
PTOV1	BMF	LTK	NA	NA	NA
SNAPC2	BMI1	MAGED1	NA	NA	NA
C19orf53	BMP10	MAML2	NA	NA	NA
CCDC61	BMP15	MAP3K6	NA	NA	NA
TNNT1	BMP1	MAP3K7	NA	NA	NA
FAM32A	BMP2	MBD6	NA	NA	NA
OLFM2	BMP2K	MDS2	NA	NA	NA
AKAP8	BMP3	MEF2C	NA	NA	NA
EPHX3	BMP4	MEF2D	NA	NA	NA
ILVBL	BMP7	MERTK	NA	NA	NA
SYDE1	BMPER	MIB1	NA	NA	NA
CASP14	BMPR1B	MIDEAS	NA	NA	NA
SLC1A6	BMPR2	MKI67	NA	NA	NA
CCNE1	BMS1	MKNK1	NA	NA	NA
RPS16	BNC1	MLLT11	NA	NA	NA
TIMM50	BNC2	MNX1	NA	NA	NA
FBL	BNIP1	MTCP1	NA	NA	NA
GPI	BNIP3	MYO18A	NA	NA	NA
AKT2	BNIPL	MYO5A	NA	NA	NA
PLD3	BOD1L1	NAB2	NA	NA	NA
TBCB	BOD1L2	NACA	NA	NA	NA
SLC1A5	BOK	NBEAP1	NA	NA	NA
CCDC9	BOLL	NCOA1	NA	NA	NA
HNRNPUL1	BORA	NCOA4	NA	NA	NA
BBC3	BORCS6	NFATC2	NA	NA	NA
TGFB1	BPI	NFIB	NA	NA	NA
PLIN3	BPIFB1	NFKBIE	NA	NA	NA
SIGLEC8	BPIFB6	NOD1	NA	NA	NA
NOP53	BPNT1	NONO	NA	NA	NA
NKG7	BRAF	NUTM2B	NA	NA	NA
ICAM5	BRCA1	OLIG2	NA	NA	NA
ETFB	BRCC3	OMD	NA	NA	NA
TYK2	BRD1	PAG1	NA	NA	NA
NAPA	BRD2	PAK3	NA	NA	NA
PTPRS	BRD3	PARP2	NA	NA	NA
CNFN	BRD4	PARP3	NA	NA	NA
KDELR1	BRD7	PASK	NA	NA	NA
CYTH2	BRD8	PATZ1	NA	NA	NA
GRWD1	BRD9	PC	NA	NA	NA
CARD8	BRF1	PCLO	NA	NA	NA
LIG1	BRI3	PCSK7	NA	NA	NA
RAB3D	BRINP2	PDCD11	NA	NA	NA
DBP	BRINP3	PHF1	NA	NA	NA
CAPS	BRIP1	PIK3C2B	NA	NA	NA
RASIP1	BRK1	POLQ	NA	NA	NA
PLEKHA4	BRMS1	POU5F1	NA	NA	NA
TNPO2	BRPF1	PPFIBP1	NA	NA	NA
GCDH	BRSK1	PPP1CB	NA	NA	NA
MAST1	BRSK2	PRCC	NA	NA	NA
PRPF31	BRWD1	PRF1	NA	NA	NA
TFPT	BRWD3	PRKDC	NA	NA	NA
ISYNA1	BSCL2	PRSS1	NA	NA	NA
COPE	BSG	PRSS8	NA	NA	NA
DDX49	BSN	PTK6	NA	NA	NA
ARMC6	BSPRY	PTK7	NA	NA	NA
GAPDHS	BST2	PTPN13	NA	NA	NA
USF2	BTBD10	PTPN6	NA	NA	NA
KXD1	BTBD16	PTPRB	NA	NA	NA
FKBP8	BTBD18	PTPRC	NA	NA	NA
SUGP1	BTBD19	PTPRK	NA	NA	NA
SCN1B	BTBD1	RALGDS	NA	NA	NA
GSK3A	BTBD2	RANBP2	NA	NA	NA
ATP13A1	BTBD3	RASGEF1A	NA	NA	NA
ZNF574	BTC	RMI2	NA	NA	NA
ETHE1	BTF3L4	RNF217-AS1	NA	NA	NA
CADM4	BTG3	RPL10	NA	NA	NA
CDK6	BTG4	RPL5	NA	NA	NA
DNAJC2	BTK	RSPO3	NA	NA	NA
TFPI2	BTLA	RUNX2	NA	NA	NA
NAMPT	BTN1A1	S1PR2	NA	NA	NA
PON3	BTN2A2	SALL4	NA	NA	NA
PON2	BTN3A1	SBDS	NA	NA	NA
WDR91	BTN3A2	SEC31A	NA	NA	NA
ATP6V0A4	BTN3A3	SEPTIN5	NA	NA	NA
ZC3HAV1	BTNL3	SEPTIN6	NA	NA	NA
TFEC	BTRC	SEPTIN9	NA	NA	NA
H2AFV	BUB1	SERP2	NA	NA	NA
MET	BUB3	SFPQ	NA	NA	NA
LMBR1	BUD13	SFRP1	NA	NA	NA
WNT2	BUD31	SFRP2	NA	NA	NA
DNAJB6	BYSL	SFRP4	NA	NA	NA
HOXA3	BZW2	SIX1	NA	NA	NA
HIBADH	C10orf2	SLC1A2	NA	NA	NA
TAX1BP1	C10orf35	SLC45A3	NA	NA	NA
GRB10	C10orf53	SMARCA1	NA	NA	NA
FKBP14	C10orf55	SNCAIP	NA	NA	NA
STX1A	C10orf82	SND1	NA	NA	NA
EPHB6	C10orf88	SNX29	NA	NA	NA
CHCHD2	C10orf90	SOCS2	NA	NA	NA
CCL24	C10orf95	SOX10	NA	NA	NA
HSPB1	C10orf99	SS18L1	NA	NA	NA
NPTX2	C11orf1	STAT1	NA	NA	NA
PDAP1	C11orf24	STAT2	NA	NA	NA
ZKSCAN1	C11orf31	STAT4	NA	NA	NA
EIF3B	C11orf45	STIL	NA	NA	NA
NUDT1	C11orf49	STRN	NA	NA	NA
AIMP2	C11orf54	TAF1	NA	NA	NA
FSCN3	C11orf57	TCEA1	NA	NA	NA
MOSPD3	C11orf68	TCF12	NA	NA	NA
PCOLCE	C11orf70	TCL1B	NA	NA	NA
IMPDH1	C11orf71	TEC	NA	NA	NA
SERPINE1	C11orf74	TERC	NA	NA	NA
AP1S1	C11orf80	TFEB	NA	NA	NA
PLOD3	C11orf87	TFPT	NA	NA	NA
ZNHIT1	C11orf94	TFRC	NA	NA	NA
MYL10	C12orf29	TIPARP	NA	NA	NA
PHF14	C12orf42	TLE1	NA	NA	NA
CEP41	C12orf43	TLE2	NA	NA	NA
ZNF862	C12orf49	TLE3	NA	NA	NA
SFRP4	C12orf4	TLE4	NA	NA	NA
MEOX2	C12orf50	TLL2	NA	NA	NA
TSPAN13	C12orf54	TMEM30A	NA	NA	NA
RARRES2	C12orf56	TMSB4XP8	NA	NA	NA
TMEM176B	C12orf57	TNFRSF11A	NA	NA	NA
BLVRA	C12orf66	TPR	NA	NA	NA
STAG3L4	C12orf71	TRIM27	NA	NA	NA
AEBP1	C12orf73	TRIM33	NA	NA	NA
EIF4H	C14orf105	TRRAP	NA	NA	NA
SPIN1	C14orf119	TTL	NA	NA	NA
TRIM14	C14orf132	TUSC3	NA	NA	NA
SEC61B	C14orf159	TYRO3	NA	NA	NA
ECM2	C14orf178	WAS	NA	NA	NA
TLE4	C14orf179	WDCP	NA	NA	NA
DNM1	C14orf180	WDR90	NA	NA	NA
PLGRKT	C14orf2	WRN	NA	NA	NA
TBC1D13	C14orf37	XPA	NA	NA	NA
DOCK8	C14orf39	XPC	NA	NA	NA
KANK1	C14orf80	YPEL5	NA	NA	NA
TYRP1	C14orf93	YWHAE	NA	NA	NA
CREB3	C15orf39	YY1	NA	NA	NA
RGP1	C15orf41	YY1AP1	NA	NA	NA
DDX58	C15orf48	ZBTB20	NA	NA	NA
EDF1	C15orf59	ZBTB7A	NA	NA	NA
RAPGEF1	C16orf45	ZFP36L1	NA	NA	NA
NPDC1	C16orf52	ZMYM3	NA	NA	NA
ABCA2	C16orf58	ZNF24	NA	NA	NA
UBE2R2	C16orf59	ZNF331	NA	NA	NA
ABHD17B	C16orf70	ZNF750	NA	NA	NA
PDLIM1	C16orf74	NA	NA	NA	NA
GATA3	C16orf87	NA	NA	NA	NA
HPS1	C16orf91	NA	NA	NA	NA
RASSF4	C16orf92	NA	NA	NA	NA
ERLIN1	C17orf107	NA	NA	NA	NA
MICU1	C17orf49	NA	NA	NA	NA
ACTA2	C17orf50	NA	NA	NA	NA
SFXN3	C17orf51	NA	NA	NA	NA
KAZALD1	C17orf53	NA	NA	NA	NA
FBXW4	C17orf74	NA	NA	NA	NA
ARHGAP21	C17orf75	NA	NA	NA	NA
FBXL15	C18orf25	NA	NA	NA	NA
CUEDC2	C18orf32	NA	NA	NA	NA
SUFU	C19orf10	NA	NA	NA	NA
STN1	C19orf12	NA	NA	NA	NA
DKK1	C19orf18	NA	NA	NA	NA
SHOC2	C19orf24	NA	NA	NA	NA
PPIF	C19orf25	NA	NA	NA	NA
RPL19	C19orf35	NA	NA	NA	NA
RAD51C	C19orf44	NA	NA	NA	NA
TRIM37	C19orf54	NA	NA	NA	NA
KPNB1	C19orf71	NA	NA	NA	NA
GOSR2	C1GALT1C1	NA	NA	NA	NA
CBX1	C1GALT1	NA	NA	NA	NA
RECQL5	C1orf100	NA	NA	NA	NA
PIGL	C1orf106	NA	NA	NA	NA
GALK1	C1orf112	NA	NA	NA	NA
HOXB6	C1orf116	NA	NA	NA	NA
ENO3	C1orf122	NA	NA	NA	NA
PFN1	C1orf127	NA	NA	NA	NA
RNF167	C1orf131	NA	NA	NA	NA
SLC25A11	C1orf146	NA	NA	NA	NA
NUP88	C1orf159	NA	NA	NA	NA
C1QBP	C1orf168	NA	NA	NA	NA
DRG2	C1orf174	NA	NA	NA	NA
SMARCD2	C1orf194	NA	NA	NA	NA
DDX5	C1orf198	NA	NA	NA	NA
C17orf75	C1orf216	NA	NA	NA	NA
PSMD11	C1orf226	NA	NA	NA	NA
LGALS3BP	C1orf228	NA	NA	NA	NA
CCL8	C1orf43	NA	NA	NA	NA
PEX12	C1orf50	NA	NA	NA	NA
KAT2A	C1orf52	NA	NA	NA	NA
NAGLU	C1orf56	NA	NA	NA	NA
MLX	C1orf61	NA	NA	NA	NA
ABI3	C1orf64	NA	NA	NA	NA
PPP1R9B	C1orf87	NA	NA	NA	NA
PTGES3L-AARSD1	C1QB	NA	NA	NA	NA
MRPL27	C1QBP	NA	NA	NA	NA
VAT1	C1QC	NA	NA	NA	NA
LRRC59	C1QL3	NA	NA	NA	NA
LUC7L3	C1QTNF1	NA	NA	NA	NA
DUSP3	C1QTNF2	NA	NA	NA	NA
EFTUD2	C1QTNF3	NA	NA	NA	NA
PRKAR1A	C1QTNF6	NA	NA	NA	NA
MMD	C1QTNF8	NA	NA	NA	NA
RANGRF	C1RL	NA	NA	NA	NA
DHRS7B	C20orf27	NA	NA	NA	NA
FOXN1	C20orf85	NA	NA	NA	NA
RAB34	C20orf96	NA	NA	NA	NA
SLAIN2	C21orf2	NA	NA	NA	NA
OCIAD1	C21orf33	NA	NA	NA	NA
LAMTOR3	C21orf59	NA	NA	NA	NA
MANBA	C22orf15	NA	NA	NA	NA
UBE2D3	C22orf23	NA	NA	NA	NA
INPP4B	C22orf31	NA	NA	NA	NA
KLHL2	C22orf39	NA	NA	NA	NA
RPL34	C22orf46	NA	NA	NA	NA
GAR1	C2CD2	NA	NA	NA	NA
SOD3	C2CD3	NA	NA	NA	NA
SLC2A9	C2CD4A	NA	NA	NA	NA
NSD2	C2CD4C	NA	NA	NA	NA
SH3D19	C2CD4D	NA	NA	NA	NA
MFSD10	C2orf16	NA	NA	NA	NA
KLHL5	C2orf42	NA	NA	NA	NA
FAM149A	C2orf47	NA	NA	NA	NA
PPARGC1A	C2orf54	NA	NA	NA	NA
CCDC34	C2orf66	NA	NA	NA	NA
FNBP4	C2orf69	NA	NA	NA	NA
B3GAT1	C2orf74	NA	NA	NA	NA
HSPA8	C2orf78	NA	NA	NA	NA
DNAJC4	C2orf81	NA	NA	NA	NA
LPXN	C2orf82	NA	NA	NA	NA
ATG2A	C2orf88	NA	NA	NA	NA
OSBP	C3AR1	NA	NA	NA	NA
UNC93B1	C3	NA	NA	NA	NA
PUS3	C3orf14	NA	NA	NA	NA
DCPS	C3orf18	NA	NA	NA	NA
FOXRED1	C3orf22	NA	NA	NA	NA
PPP6R3	C3orf33	NA	NA	NA	NA
MS4A6A	C3orf49	NA	NA	NA	NA
ST3GAL4	C3orf52	NA	NA	NA	NA
CCND1	C3orf58	NA	NA	NA	NA
CCDC86	C3orf62	NA	NA	NA	NA
TRIM3	C3orf67	NA	NA	NA	NA
PANX1	C3orf84	NA	NA	NA	NA
CEP164	C4A	NA	NA	NA	NA
EIF4G2	C4B	NA	NA	NA	NA
GALNT18	C4BPA	NA	NA	NA	NA
COMMD9	C4orf19	NA	NA	NA	NA
SLC15A3	C4orf27	NA	NA	NA	NA
CD5	C4orf3	NA	NA	NA	NA
ACCS	C4orf48	NA	NA	NA	NA
C11orf58	C5orf15	NA	NA	NA	NA
RPS13	C5orf22	NA	NA	NA	NA
AIP	C5orf24	NA	NA	NA	NA
NUP98	C5orf28	NA	NA	NA	NA
TCIRG1	C5orf42	NA	NA	NA	NA
HPS5	C5orf45	NA	NA	NA	NA
CLEC2B	C5orf49	NA	NA	NA	NA
SELPLG	C5orf51	NA	NA	NA	NA
CAPRIN2	C5orf52	NA	NA	NA	NA
TSPAN11	C5orf58	NA	NA	NA	NA
SLC11A2	C5orf60	NA	NA	NA	NA
MLEC	C5orf63	NA	NA	NA	NA
CAMKK2	C6orf106	NA	NA	NA	NA
ATP5F1B	C6orf120	NA	NA	NA	NA
BCL7A	C6orf132	NA	NA	NA	NA
RSRC2	C6orf15	NA	NA	NA	NA
CYP27B1	C6orf1	NA	NA	NA	NA
LIN7A	C6orf222	NA	NA	NA	NA
TNS2	C6orf226	NA	NA	NA	NA
ELK3	C6orf47	NA	NA	NA	NA
TRPV4	C6orf48	NA	NA	NA	NA
ITFG2	C7orf26	NA	NA	NA	NA
ARPC3	C7orf31	NA	NA	NA	NA
GPN3	C7orf33	NA	NA	NA	NA
VPS29	C7orf43	NA	NA	NA	NA
SH2B3	C7orf50	NA	NA	NA	NA
MANSC1	C7orf57	NA	NA	NA	NA
CREBL2	C7orf60	NA	NA	NA	NA
SCNN1A	C7orf72	NA	NA	NA	NA
LTBR	C8orf33	NA	NA	NA	NA
OGFOD2	C8orf37	NA	NA	NA	NA
MGP	C8orf44	NA	NA	NA	NA
RASAL1	C8orf74	NA	NA	NA	NA
ARHGDIB	C8orf76	NA	NA	NA	NA
EIF2B1	C9orf129	NA	NA	NA	NA
DDX55	C9orf131	NA	NA	NA	NA
SLC38A1	C9orf135	NA	NA	NA	NA
RERGL	C9orf16	NA	NA	NA	NA
RFC5	C9orf172	NA	NA	NA	NA
COPZ1	C9orf24	NA	NA	NA	NA
KRR1	C9orf64	NA	NA	NA	NA
CDCA3	C9orf69	NA	NA	NA	NA
CHPT1	C9orf91	NA	NA	NA	NA
GNPTAB	CA10	NA	NA	NA	NA
ENO2	CA11	NA	NA	NA	NA
PTPN6	CA13	NA	NA	NA	NA
CMAS	CA14	NA	NA	NA	NA
AL021546.1	CA2	NA	NA	NA	NA
SRSF9	CA4	NA	NA	NA	NA
FGFR1OP2	CA5A	NA	NA	NA	NA
TDP2	CA5B	NA	NA	NA	NA
DSE	CA7	NA	NA	NA	NA
RWDD1	CAB39	NA	NA	NA	NA
TMEM14C	CABIN1	NA	NA	NA	NA
PAK1IP1	CABLES1	NA	NA	NA	NA
ADTRP	CABLES2	NA	NA	NA	NA
HDDC2	CABP7	NA	NA	NA	NA
RIPOR2	CABYR	NA	NA	NA	NA
FBXO5	CACNA1A	NA	NA	NA	NA
MTRF1L	CACNA1D	NA	NA	NA	NA
PPARD	CACNA1E	NA	NA	NA	NA
MRPL18	CACNA1F	NA	NA	NA	NA
PHACTR1	CACNA1G	NA	NA	NA	NA
ICK	CACNA1H	NA	NA	NA	NA
SAYSD1	CACNA1I	NA	NA	NA	NA
RBM24	CACNA2D1	NA	NA	NA	NA
ZNF451	CACNA2D4	NA	NA	NA	NA
RAB23	CACNB2	NA	NA	NA	NA
E2F3	CACNB3	NA	NA	NA	NA
PTP4A1	CACNG2	NA	NA	NA	NA
RPS12	CACNG3	NA	NA	NA	NA
SNX3	CACNG4	NA	NA	NA	NA
ZBTB24	CACNG5	NA	NA	NA	NA
PERP	CACNG6	NA	NA	NA	NA
HECA	CACNG7	NA	NA	NA	NA
PHACTR2	CACUL1	NA	NA	NA	NA
SLC39A7	CACYBP	NA	NA	NA	NA
UNC93A	CADM1	NA	NA	NA	NA
PHF1	CADM2	NA	NA	NA	NA
CUTA	CAD	NA	NA	NA	NA
BYSL	CADPS2	NA	NA	NA	NA
FAM120B	CADPS	NA	NA	NA	NA
TBP	CALCA	NA	NA	NA	NA
BICRAL	CALCOCO2	NA	NA	NA	NA
SRF	CALCRL	NA	NA	NA	NA
CUL9	CALHM1	NA	NA	NA	NA
DNPH1	CALM1	NA	NA	NA	NA
COX7A2	CALM3	NA	NA	NA	NA
TMEM30A	CALML4	NA	NA	NA	NA
SENP6	CALML5	NA	NA	NA	NA
SLC29A1	CALML6	NA	NA	NA	NA
LAMA4	CALN1	NA	NA	NA	NA
TENT5A	CALU	NA	NA	NA	NA
FBRSL1	CALY	NA	NA	NA	NA
LY86	CAMK1D	NA	NA	NA	NA
TBX18	CAMK1G	NA	NA	NA	NA
HARS2	CAMK2A	NA	NA	NA	NA
CEP72	CAMK2B	NA	NA	NA	NA
DAP	CAMK2D	NA	NA	NA	NA
BRD8	CAMK2N1	NA	NA	NA	NA
MRPS30	CAMK4	NA	NA	NA	NA
HSPA9	CAMKK1	NA	NA	NA	NA
LOX	CAMP	NA	NA	NA	NA
COL4A3BP	CAMSAP1	NA	NA	NA	NA
FAF2	CAMSAP3	NA	NA	NA	NA
PCDHB15	CAMTA1	NA	NA	NA	NA
THG1L	CAMTA2	NA	NA	NA	NA
CCNG1	CANT1	NA	NA	NA	NA
POLR3G	CANX	NA	NA	NA	NA
PDE4D	CAP1	NA	NA	NA	NA
PCDH12	CAP2	NA	NA	NA	NA
TRIM23	CAPN11	NA	NA	NA	NA
TXNDC15	CAPN13	NA	NA	NA	NA
H2AFY	CAPN14	NA	NA	NA	NA
TCERG1	CAPN15	NA	NA	NA	NA
DPYSL3	CAPN1	NA	NA	NA	NA
ERGIC1	CAPN2	NA	NA	NA	NA
HRH2	CAPN3	NA	NA	NA	NA
DBN1	CAPN5	NA	NA	NA	NA
EHHADH	CAPN6	NA	NA	NA	NA
SMC4	CAPN7	NA	NA	NA	NA
SELENOK	CAPN9	NA	NA	NA	NA
TBCCD1	CAPNS1	NA	NA	NA	NA
BCL6	CAPRIN1	NA	NA	NA	NA
FAM162A	CAPRIN2	NA	NA	NA	NA
PCCB	CAPZA3	NA	NA	NA	NA
RBP1	CAPZB	NA	NA	NA	NA
RNF7	CARD10	NA	NA	NA	NA
TFDP2	CARD11	NA	NA	NA	NA
BCHE	CARD9	NA	NA	NA	NA
PFKFB4	CARHSP1	NA	NA	NA	NA
HES1	CARS2	NA	NA	NA	NA
USP4	CARS	NA	NA	NA	NA
TFG	CARTPT	NA	NA	NA	NA
RPL24	CASC10	NA	NA	NA	NA
CYB561D2	CASC3	NA	NA	NA	NA
BBX	CASP10	NA	NA	NA	NA
GNB4	CASP2	NA	NA	NA	NA
SNX4	CASP3	NA	NA	NA	NA
SLC41A3	CASP5	NA	NA	NA	NA
ABTB1	CASP6	NA	NA	NA	NA
CSPG5	CAT	NA	NA	NA	NA
KLHL18	CATIP	NA	NA	NA	NA
PLSCR4	CATSPER3	NA	NA	NA	NA
ABHD14A-ACY1	CATSPERB	NA	NA	NA	NA
CLCN2	CATSPERG	NA	NA	NA	NA
EIF4G1	CAV2	NA	NA	NA	NA
SLC4A3	CAV3	NA	NA	NA	NA
INO80D	CBFA2T2	NA	NA	NA	NA
DGUOK	CBFA2T3	NA	NA	NA	NA
MOB1A	CBLL1	NA	NA	NA	NA
KANSL3	CBLN3	NA	NA	NA	NA
TTL	CBR1	NA	NA	NA	NA
CCL20	CBR3	NA	NA	NA	NA
FAHD2A	CBR4	NA	NA	NA	NA
ACTR1B	CBS	NA	NA	NA	NA
SLC35F5	CBWD2	NA	NA	NA	NA
STEAP3	CBWD6	NA	NA	NA	NA
SF3B6	CBX1	NA	NA	NA	NA
TP53I3	CBX5	NA	NA	NA	NA
CENPA	CBX8	NA	NA	NA	NA
CYTIP	CBY3	NA	NA	NA	NA
MPV17	CC2D1B	NA	NA	NA	NA
GTF3C2	CC2D2A	NA	NA	NA	NA
ITGA4	CCBL2	NA	NA	NA	NA
PSMD14	CCDC102B	NA	NA	NA	NA
ASB3	CCDC105	NA	NA	NA	NA
PPM1G	CCDC106	NA	NA	NA	NA
NDUFS7	CCDC109B	NA	NA	NA	NA
AUP1	CCDC113	NA	NA	NA	NA
DOK1	CCDC114	NA	NA	NA	NA
POLE4	CCDC115	NA	NA	NA	NA
MRPL19	CCDC116	NA	NA	NA	NA
LANCL1	CCDC117	NA	NA	NA	NA
STAT1	CCDC124	NA	NA	NA	NA
PECR	CCDC125	NA	NA	NA	NA
UNC50	CCDC127	NA	NA	NA	NA
IGFBP2	CCDC12	NA	NA	NA	NA
ELMOD3	CCDC130	NA	NA	NA	NA
KCNJ13	CCDC134	NA	NA	NA	NA
CCT4	CCDC136	NA	NA	NA	NA
EHBP1	CCDC137	NA	NA	NA	NA
TXNDC9	CCDC140	NA	NA	NA	NA
COQ10B	CCDC142	NA	NA	NA	NA
GNLY	CCDC144NL	NA	NA	NA	NA
ST3GAL5	CCDC152	NA	NA	NA	NA
PDCL3	CCDC157	NA	NA	NA	NA
PLCD4	CCDC159	NA	NA	NA	NA
MLPH	CCDC15	NA	NA	NA	NA
CNPPD1	CCDC163P	NA	NA	NA	NA
HDLBP	CCDC171	NA	NA	NA	NA
PPP1R7	CCDC173	NA	NA	NA	NA
PASK	CCDC174	NA	NA	NA	NA
STK25	CCDC178	NA	NA	NA	NA
ODC1	CCDC17	NA	NA	NA	NA
BIRC6	CCDC181	NA	NA	NA	NA
PLEKHB2	CCDC184	NA	NA	NA	NA
CEBPZ	CCDC22	NA	NA	NA	NA
QPCT	CCDC25	NA	NA	NA	NA
SDC1	CCDC27	NA	NA	NA	NA
PLCL1	CCDC30	NA	NA	NA	NA
SLC1A4	CCDC33	NA	NA	NA	NA
PLEK	CCDC39	NA	NA	NA	NA
RND3	CCDC3	NA	NA	NA	NA
TIA1	CCDC50	NA	NA	NA	NA
PCYOX1	CCDC51	NA	NA	NA	NA
EPAS1	CCDC57	NA	NA	NA	NA
NFE2L2	CCDC59	NA	NA	NA	NA
PLEKHA3	CCDC63	NA	NA	NA	NA
EPHA4	CCDC66	NA	NA	NA	NA
FARSB	CCDC68	NA	NA	NA	NA
ALMS1	CCDC69	NA	NA	NA	NA
BCL9	CCDC6	NA	NA	NA	NA
PRRX1	CCDC70	NA	NA	NA	NA
CACYBP	CCDC71	NA	NA	NA	NA
ANGPTL1	CCDC74B	NA	NA	NA	NA
LRRC42	CCDC7	NA	NA	NA	NA
MRPL37	CCDC80	NA	NA	NA	NA
ICMT	CCDC83	NA	NA	NA	NA
RPL22	CCDC84	NA	NA	NA	NA
CHD5	CCDC85A	NA	NA	NA	NA
QSOX1	CCDC86	NA	NA	NA	NA
ERRFI1	CCDC88A	NA	NA	NA	NA
AMPD2	CCDC88B	NA	NA	NA	NA
MECR	CCDC89	NA	NA	NA	NA
WDR77	CCDC8	NA	NA	NA	NA
ATP5PB	CCDC91	NA	NA	NA	NA
RAP1A	CCDC92	NA	NA	NA	NA
RNF19B	CCDC93	NA	NA	NA	NA
SCAMP3	CCDC94	NA	NA	NA	NA
TRIM62	CCDC97	NA	NA	NA	NA
RHOU	CCHCR1	NA	NA	NA	NA
LAMTOR2	CCKBR	NA	NA	NA	NA
MEF2D	CCK	NA	NA	NA	NA
DOCK7	CCL19	NA	NA	NA	NA
SRM	CCL20	NA	NA	NA	NA
FBXO2	CCL21	NA	NA	NA	NA
FBXO6	CCL22	NA	NA	NA	NA
C1orf21	CCL27	NA	NA	NA	NA
LEPR	CCL28	NA	NA	NA	NA
MIIP	CCL4	NA	NA	NA	NA
GADD45A	CCL5	NA	NA	NA	NA
WLS	CCM2	NA	NA	NA	NA
PRDM2	CCNB1	NA	NA	NA	NA
RGS2	CCNB1IP1	NA	NA	NA	NA
TROVE2	CCNB3	NA	NA	NA	NA
UCHL5	CCNC	NA	NA	NA	NA
BCAS2	CCNDBP1	NA	NA	NA	NA
SRSF11	CCNE1	NA	NA	NA	NA
OLFML3	CCNG1	NA	NA	NA	NA
PHTF1	CCNG2	NA	NA	NA	NA
ZBTB17	CCNH	NA	NA	NA	NA
CD58	CCNI	NA	NA	NA	NA
NR5A2	CCNJL	NA	NA	NA	NA
MRPS15	CCNK	NA	NA	NA	NA
LGALS8	CCNL1	NA	NA	NA	NA
MYCL	CCNL2	NA	NA	NA	NA
ETV3	CCNT1	NA	NA	NA	NA
ACADM	CCNT2	NA	NA	NA	NA
SLAMF1	CCNYL1	NA	NA	NA	NA
CD48	CCR5	NA	NA	NA	NA
MFAP2	CCR8	NA	NA	NA	NA
CTBS	CCRL2	NA	NA	NA	NA
KLHL12	CCSAP	NA	NA	NA	NA
ZNHIT6	CCS	NA	NA	NA	NA
RBBP5	CCT2	NA	NA	NA	NA
GPR89A	CCT3	NA	NA	NA	NA
CDK18	CCT5	NA	NA	NA	NA
GALE	CCT8	NA	NA	NA	NA
ID3	CCT8L2	NA	NA	NA	NA
CD46	CD164	NA	NA	NA	NA
PRPF3	CD180	NA	NA	NA	NA
APH1A	CD207	NA	NA	NA	NA
SLC2A1	CD226	NA	NA	NA	NA
EBNA1BP2	CD22	NA	NA	NA	NA
ERI3	CD244	NA	NA	NA	NA
AKR1A1	CD248	NA	NA	NA	NA
PRDX1	CD276	NA	NA	NA	NA
BLZF1	CD2AP	NA	NA	NA	NA
SLC19A2	CD2BP2	NA	NA	NA	NA
TMED5	CD300A	NA	NA	NA	NA
F3	CD300LB	NA	NA	NA	NA
FASLG	CD300LF	NA	NA	NA	NA
PRDX6	CD300LG	NA	NA	NA	NA
HSD11B1	CD302	NA	NA	NA	NA
PLPPR4	CD36	NA	NA	NA	NA
SYF2	CD37	NA	NA	NA	NA
RCOR3	CD38	NA	NA	NA	NA
STMN1	CD40LG	NA	NA	NA	NA
MTFR1L	CD40	NA	NA	NA	NA
RPS6KA1	CD46	NA	NA	NA	NA
DHDDS	CD48	NA	NA	NA	NA
NENF	CD4	NA	NA	NA	NA
NSL1	CD52	NA	NA	NA	NA
PPP1R8	CD53	NA	NA	NA	NA
STX12	CD5	NA	NA	NA	NA
OSBPL9	CD63	NA	NA	NA	NA
TXNDC12	CD68	NA	NA	NA	NA
CD3EAP	CD69	NA	NA	NA	NA
MESD	CD6	NA	NA	NA	NA
STK11	CD70	NA	NA	NA	NA
IFT46	CD74	NA	NA	NA	NA
RPS25	CD79A	NA	NA	NA	NA
ATF6	CD81	NA	NA	NA	NA
NRP2	CD82	NA	NA	NA	NA
KLF7	CD83	NA	NA	NA	NA
B4GALT6	CD86	NA	NA	NA	NA
C1orf54	CD8A	NA	NA	NA	NA
CA14	CD93	NA	NA	NA	NA
HMGN3	CD99	NA	NA	NA	NA
ANKRD13C	CDAN1	NA	NA	NA	NA
PHF3	CDC14A	NA	NA	NA	NA
RAB32	CDC16	NA	NA	NA	NA
SGK1	CDC20B	NA	NA	NA	NA
ZNF430	CDC23	NA	NA	NA	NA
MYL12B	CDC25A	NA	NA	NA	NA
RARRES1	CDC34	NA	NA	NA	NA
KLF12	CDC37	NA	NA	NA	NA
NDUFB3	CDC37L1	NA	NA	NA	NA
ITGB1BP1	CDC42BPA	NA	NA	NA	NA
SENP5	CDC42BPB	NA	NA	NA	NA
C1orf198	CDC42EP1	NA	NA	NA	NA
HEATR1	CDC42EP2	NA	NA	NA	NA
FAM206A	CDC42EP3	NA	NA	NA	NA
SET	CDC42EP4	NA	NA	NA	NA
PTPA	CDC42	NA	NA	NA	NA
RAB14	CDC42SE2	NA	NA	NA	NA
TRIM32	CDC6	NA	NA	NA	NA
FBXW2	CDC73	NA	NA	NA	NA
PPP6C	CDCA4	NA	NA	NA	NA
NDUFA8	CDCA7	NA	NA	NA	NA
HSDL2	CDCP1	NA	NA	NA	NA
MAPKAP1	CDH11	NA	NA	NA	NA
ALG2	CDH12	NA	NA	NA	NA
CSF3R	CDH13	NA	NA	NA	NA
C19orf25	CDH17	NA	NA	NA	NA
YLPM1	CDH18	NA	NA	NA	NA
IFI27L2	CDH19	NA	NA	NA	NA
NEK9	CDH20	NA	NA	NA	NA
ACYP1	CDH22	NA	NA	NA	NA
AREL1	CDH23	NA	NA	NA	NA
TTLL5	CDH2	NA	NA	NA	NA
ABCD4	CDH3	NA	NA	NA	NA
TGFB3	CDH6	NA	NA	NA	NA
ZC2HC1C	CDH8	NA	NA	NA	NA
RHOQ	CDH9	NA	NA	NA	NA
KLHL29	CDHR5	NA	NA	NA	NA
TMEM214	CDIP1	NA	NA	NA	NA
YIPF4	CDIPT	NA	NA	NA	NA
LGALSL	CDK10	NA	NA	NA	NA
CNRIP1	CDK11A	NA	NA	NA	NA
SLC17A5	CDK11B	NA	NA	NA	NA
OGFRL1	CDK13	NA	NA	NA	NA
IFIT3	CDK16	NA	NA	NA	NA
CUTC	CDK17	NA	NA	NA	NA
SMNDC1	CDK18	NA	NA	NA	NA
C10orf88	CDK20	NA	NA	NA	NA
HELLS	CDK2AP1	NA	NA	NA	NA
AVPI1	CDK2AP2	NA	NA	NA	NA
WDR11	CDK2	NA	NA	NA	NA
GOT1	CDK3	NA	NA	NA	NA
CPN1	CDK5	NA	NA	NA	NA
HOXB8	CDK5R1	NA	NA	NA	NA
KANSL1	CDK5RAP3	NA	NA	NA	NA
HOXB3	CDK8	NA	NA	NA	NA
DUSP1	CDKL2	NA	NA	NA	NA
RCL1	CDKL3	NA	NA	NA	NA
MLANA	CDKL4	NA	NA	NA	NA
NUP43	CDKN1A	NA	NA	NA	NA
CYSTM1	CDKN1C	NA	NA	NA	NA
WDR55	CDKN2A	NA	NA	NA	NA
PCDHB14	CDKN2AIP	NA	NA	NA	NA
MRPS14	CDKN2AIPNL	NA	NA	NA	NA
ACAT2	CDKN2B	NA	NA	NA	NA
TCP1	CDKN3	NA	NA	NA	NA
SNX19	CDNF	NA	NA	NA	NA
NUDCD1	CDO1	NA	NA	NA	NA
TAF12	CDR1	NA	NA	NA	NA
WBP4	CDRT15	NA	NA	NA	NA
ELF1	CDS1	NA	NA	NA	NA
SMAD9	CDT1	NA	NA	NA	NA
ALG5	CDX4	NA	NA	NA	NA
TGFBI	CEACAM16	NA	NA	NA	NA
PAIP2	CEACAM19	NA	NA	NA	NA
MTERF2	CEACAM1	NA	NA	NA	NA
SOCS2	CEACAM20	NA	NA	NA	NA
NFYB	CEACAM21	NA	NA	NA	NA
DUSP4	CEACAM3	NA	NA	NA	NA
SORBS3	CEACAM6	NA	NA	NA	NA
PTK2B	CEBPD	NA	NA	NA	NA
PDLIM2	CEBPE	NA	NA	NA	NA
ZNF706	CECR1	NA	NA	NA	NA
COPS5	CECR2	NA	NA	NA	NA
AKAP1	CELA1	NA	NA	NA	NA
SCPEP1	CELSR1	NA	NA	NA	NA
TBX2	CELSR3	NA	NA	NA	NA
MND1	CEMIP	NA	NA	NA	NA
ABCC11	CEMP1	NA	NA	NA	NA
ECHDC2	CEND1	NA	NA	NA	NA
PLBD1	CENPA	NA	NA	NA	NA
KCNJ8	CENPBD1	NA	NA	NA	NA
ZNF549	CENPB	NA	NA	NA	NA
RNF2	CENPE	NA	NA	NA	NA
CSTA	CENPH	NA	NA	NA	NA
POPDC2	CENPI	NA	NA	NA	NA
B4GALT4	CENPJ	NA	NA	NA	NA
DESI2	CENPK	NA	NA	NA	NA
MAPK8IP1	CENPN	NA	NA	NA	NA
DEPDC7	CENPO	NA	NA	NA	NA
ZCCHC17	CENPT	NA	NA	NA	NA
FABP3	CENPV	NA	NA	NA	NA
KHDRBS1	CEP120	NA	NA	NA	NA
CCRL2	CEP126	NA	NA	NA	NA
POLR3GL	CEP131	NA	NA	NA	NA
TNFSF10	CEP162	NA	NA	NA	NA
TMEM54	CEP170	NA	NA	NA	NA
LRIF1	CEP192	NA	NA	NA	NA
GTDC1	CEP19	NA	NA	NA	NA
POLK	CEP250	NA	NA	NA	NA
UBL3	CEP290	NA	NA	NA	NA
SASH3	CEP44	NA	NA	NA	NA
FMOD	CEP57	NA	NA	NA	NA
COPA	CEP68	NA	NA	NA	NA
CD244	CEP70	NA	NA	NA	NA
HS3ST2	CEP72	NA	NA	NA	NA
RBBP6	CEP85L	NA	NA	NA	NA
ZC3H7A	CEP85	NA	NA	NA	NA
ANXA11	CEP89	NA	NA	NA	NA
SHLD2	CEP95	NA	NA	NA	NA
PRXL2A	CER1	NA	NA	NA	NA
RWDD3	CERCAM	NA	NA	NA	NA
PQLC1	CERK	NA	NA	NA	NA
SEPT7	CERS3	NA	NA	NA	NA
HERPUD2	CES1	NA	NA	NA	NA
CBX3	CES2	NA	NA	NA	NA
HOXA7	CES4A	NA	NA	NA	NA
FKBP9	CETN1	NA	NA	NA	NA
RAMP3	CFAP43	NA	NA	NA	NA
MRM2	CFAP44	NA	NA	NA	NA
SMU1	CFAP57	NA	NA	NA	NA
GLIPR2	CFAP73	NA	NA	NA	NA
PLAU	CFAP74	NA	NA	NA	NA
CISD1	CFD	NA	NA	NA	NA
ECD	CFDP1	NA	NA	NA	NA
CDKN2C	CFH	NA	NA	NA	NA
RNF11	CFHR1	NA	NA	NA	NA
RASSF8	CFHR3	NA	NA	NA	NA
BHLHE41	CFHR5	NA	NA	NA	NA
SSPN	CFI	NA	NA	NA	NA
ITPR2	CFLAR	NA	NA	NA	NA
CCDC91	CGA	NA	NA	NA	NA
PRDX4	CGB1	NA	NA	NA	NA
DDX39A	CGB2	NA	NA	NA	NA
TRIR	CGB5	NA	NA	NA	NA
SPRYD7	CGB8	NA	NA	NA	NA
OPTN	CGNL1	NA	NA	NA	NA
ATF1	CGREF1	NA	NA	NA	NA
ARHGAP9	CGRRF1	NA	NA	NA	NA
PFDN5	CHADL	NA	NA	NA	NA
SPATS2	CHAF1A	NA	NA	NA	NA
ORMDL2	CHAMP1	NA	NA	NA	NA
NR4A1	CHCHD1	NA	NA	NA	NA
LRP1	CHCHD2	NA	NA	NA	NA
SMUG1	CHCHD4	NA	NA	NA	NA
HJURP	CHCHD5	NA	NA	NA	NA
IL13RA2	CHD1L	NA	NA	NA	NA
COL10A1	CHD1	NA	NA	NA	NA
PLP1	CHD3	NA	NA	NA	NA
METTL8	CHD4	NA	NA	NA	NA
TTC21B	CHD5	NA	NA	NA	NA
NMI	CHD6	NA	NA	NA	NA
BAZ2B	CHD7	NA	NA	NA	NA
LPGAT1	CHD8	NA	NA	NA	NA
RAP2C	CHD9	NA	NA	NA	NA
EXOSC9	CHEK1	NA	NA	NA	NA
COQ8B	CHEK2	NA	NA	NA	NA
RAB38	CHI3L2	NA	NA	NA	NA
PMS2P5	CHIC2	NA	NA	NA	NA
CKS2	CHIT1	NA	NA	NA	NA
CHPF	CHKA	NA	NA	NA	NA
INHA	CHKB-CPT1B	NA	NA	NA	NA
OBSL1	CHL1	NA	NA	NA	NA
SLC12A4	CHM	NA	NA	NA	NA
ENKD1	CHMP2A	NA	NA	NA	NA
PI3	CHMP2B	NA	NA	NA	NA
SNX21	CHMP3	NA	NA	NA	NA
ARHGAP40	CHMP4A	NA	NA	NA	NA
PIGT	CHMP4B	NA	NA	NA	NA
NCOA5	CHMP6	NA	NA	NA	NA
VAPB	CHN1	NA	NA	NA	NA
PLCG1	CHN2	NA	NA	NA	NA
EDN3	CHORDC1	NA	NA	NA	NA
TMEM189-UBE2V1	CHPF2	NA	NA	NA	NA
RAB22A	CHRAC1	NA	NA	NA	NA
PPP4R1L	CHRDL2	NA	NA	NA	NA
DDX27	CHRD	NA	NA	NA	NA
BCAS4	CHRM1	NA	NA	NA	NA
ZBP1	CHRM2	NA	NA	NA	NA
MTRR	CHRNA2	NA	NA	NA	NA
STAMBP	CHRNA3	NA	NA	NA	NA
NAGK	CHRNA5	NA	NA	NA	NA
MCEE	CHRNA6	NA	NA	NA	NA
MPHOSPH10	CHRNA7	NA	NA	NA	NA
POF1B	CHRNB3	NA	NA	NA	NA
LYPD3	CHRNB4	NA	NA	NA	NA
F13A1	CHRNE	NA	NA	NA	NA
WRNIP1	CHRNG	NA	NA	NA	NA
RRP36	CHST11	NA	NA	NA	NA
SNRPC	CHST14	NA	NA	NA	NA
SERPINB6	CHST15	NA	NA	NA	NA
ABCC10	CHST1	NA	NA	NA	NA
PEX6	CHST3	NA	NA	NA	NA
AL365205.1	CHST5	NA	NA	NA	NA
UNC5CL	CHST6	NA	NA	NA	NA
KLHDC3	CHST7	NA	NA	NA	NA
TREM1	CHST8	NA	NA	NA	NA
CDKN1A	CHSY3	NA	NA	NA	NA
GLO1	CHUK	NA	NA	NA	NA
NRN1	CIAO1	NA	NA	NA	NA
RPP40	CIAPIN1	NA	NA	NA	NA
LRRFIP1	CIB3	NA	NA	NA	NA
RAB17	CIDEC	NA	NA	NA	NA
CXCL6	CIITA	NA	NA	NA	NA
TRIM51	CILP2	NA	NA	NA	NA
AHNAK	CIR1	NA	NA	NA	NA
EMC3	CIRBP	NA	NA	NA	NA
SSUH2	CISD2	NA	NA	NA	NA
CNOT1	CISD3	NA	NA	NA	NA
BBS2	CISH	NA	NA	NA	NA
MT2A	CITED1	NA	NA	NA	NA
DOK4	CITED2	NA	NA	NA	NA
UPF3B	CITED4	NA	NA	NA	NA
TMEM255A	CIT	NA	NA	NA	NA
NDUFA1	CIZ1	NA	NA	NA	NA
FAM193A	CKAP2L	NA	NA	NA	NA
MRPS7	CKAP4	NA	NA	NA	NA
NUP85	CKAP5	NA	NA	NA	NA
MSTO1	CKM	NA	NA	NA	NA
PPDPF	CKMT1B	NA	NA	NA	NA
CHCHD5	CKS2	NA	NA	NA	NA
POLR1B	CLASP1	NA	NA	NA	NA
GTF2F1	CLASP2	NA	NA	NA	NA
CLPP	CLCN2	NA	NA	NA	NA
TNFSF9	CLCN4	NA	NA	NA	NA
THOC2	CLCN5	NA	NA	NA	NA
CD70	CLCN6	NA	NA	NA	NA
GPR108	CLCN7	NA	NA	NA	NA
SNRPD2	CLCNKA	NA	NA	NA	NA
VASP	CLCNKB	NA	NA	NA	NA
SYMPK	CLDN11	NA	NA	NA	NA
GZF1	CLDN12	NA	NA	NA	NA
NAPB	CLDN20	NA	NA	NA	NA
PSMF1	CLDN25	NA	NA	NA	NA
DTD1	CLDN2	NA	NA	NA	NA
RBCK1	CLDN3	NA	NA	NA	NA
TMX4	CLDN5	NA	NA	NA	NA
STK35	CLDN6	NA	NA	NA	NA
SNRPB	CLDN8	NA	NA	NA	NA
FLRT3	CLDN9	NA	NA	NA	NA
PCSK2	CLDND2	NA	NA	NA	NA
MKKS	CLEC11A	NA	NA	NA	NA
BFSP1	CLEC12A	NA	NA	NA	NA
DSTN	CLEC14A	NA	NA	NA	NA
SNRPB2	CLEC17A	NA	NA	NA	NA
TBC1D20	CLEC18C	NA	NA	NA	NA
FAM110A	CLEC1B	NA	NA	NA	NA
NCLN	CLEC2A	NA	NA	NA	NA
HNRNPR	CLEC2D	NA	NA	NA	NA
ZNF436	CLEC2L	NA	NA	NA	NA
CHURC1-FNTB	CLEC3A	NA	NA	NA	NA
EIF2S2	CLEC4D	NA	NA	NA	NA
ROMO1	CLEC4F	NA	NA	NA	NA
CEP250	CLEC4M	NA	NA	NA	NA
PLAGL2	CLEC5A	NA	NA	NA	NA
PSMB2	CLEC9A	NA	NA	NA	NA
UROD	CLECL1	NA	NA	NA	NA
MCF2L	CLGN	NA	NA	NA	NA
PCID2	CLIC1	NA	NA	NA	NA
SLURP1	CLIC2	NA	NA	NA	NA
LRFN3	CLIC3	NA	NA	NA	NA
CAPNS1	CLINT1	NA	NA	NA	NA
UBA2	CLIP1	NA	NA	NA	NA
COX6B1	CLIP3	NA	NA	NA	NA
PRDX5	CLIP4	NA	NA	NA	NA
PRMT1	CLK1	NA	NA	NA	NA
RRAS	CLK2	NA	NA	NA	NA
SCAF1	CLK4	NA	NA	NA	NA
FLRT1	CLLU1OS	NA	NA	NA	NA
ASL	CLMN	NA	NA	NA	NA
SBDS	CLMP	NA	NA	NA	NA
BECN1	CLN6	NA	NA	NA	NA
TRAP1	CLN8	NA	NA	NA	NA
GLIS2	CLNK	NA	NA	NA	NA
DNAJC8	CLNS1A	NA	NA	NA	NA
AHDC1	CLOCK	NA	NA	NA	NA
IFI6	CLPB	NA	NA	NA	NA
UXT	CLPP	NA	NA	NA	NA
PCNX4	CLPSL1	NA	NA	NA	NA
KTN1	CLPS	NA	NA	NA	NA
RHOJ	CLPTM1L	NA	NA	NA	NA
ZBTB1	CLRN1	NA	NA	NA	NA
PRDM7	CLRN3	NA	NA	NA	NA
OMG	CLSTN1	NA	NA	NA	NA
WDR60	CLSTN3	NA	NA	NA	NA
SLC10A3	CLTA	NA	NA	NA	NA
MAP2K2	CLTB	NA	NA	NA	NA
CANX	CLTCL1	NA	NA	NA	NA
INTS11	CLU	NA	NA	NA	NA
RGS13	CLUH	NA	NA	NA	NA
COX7C	CLUL1	NA	NA	NA	NA
ABHD8	CLVS1	NA	NA	NA	NA
HRASLS	CMC1	NA	NA	NA	NA
YEATS4	CMC2	NA	NA	NA	NA
LRRC61	CMIP	NA	NA	NA	NA
PLA2G5	CMSS1	NA	NA	NA	NA
EPS15L1	CMTM1	NA	NA	NA	NA
MACF1	CMTM2	NA	NA	NA	NA
SMARCA4	CMTM3	NA	NA	NA	NA
IL17B	CMTM4	NA	NA	NA	NA
EMC6	CMTM7	NA	NA	NA	NA
AAMP	CMTR1	NA	NA	NA	NA
TNFRSF19	CNBD1	NA	NA	NA	NA
ECHS1	CNBP	NA	NA	NA	NA
AKAP9	CNDP1	NA	NA	NA	NA
POR	CNDP2	NA	NA	NA	NA
STEAP4	CNFN	NA	NA	NA	NA
SGCE	CNGA1	NA	NA	NA	NA
RBM48	CNGA3	NA	NA	NA	NA
ZFP36	CNGB1	NA	NA	NA	NA
DGCR6L	CNIH2	NA	NA	NA	NA
SDF2L1	CNIH4	NA	NA	NA	NA
A4GALT	CNKSR2	NA	NA	NA	NA
BAIAP2L2	CNKSR3	NA	NA	NA	NA
TST	CNN1	NA	NA	NA	NA
RAC2	CNN3	NA	NA	NA	NA
C22orf23	CNNM1	NA	NA	NA	NA
APOBEC3F	CNNM4	NA	NA	NA	NA
KRT17	CNOT10	NA	NA	NA	NA
EMC4	CNOT1	NA	NA	NA	NA
DOCK4	CNOT2	NA	NA	NA	NA
POT1	CNOT3	NA	NA	NA	NA
ATP6V1F	CNOT4	NA	NA	NA	NA
LSM8	CNOT6	NA	NA	NA	NA
PRKRIP1	CNOT6L	NA	NA	NA	NA
VGF	CNOT7	NA	NA	NA	NA
CALU	CNOT8	NA	NA	NA	NA
SMO	CNP	NA	NA	NA	NA
LRRC17	CNPY3	NA	NA	NA	NA
KLHDC10	CNPY4	NA	NA	NA	NA
FEZF1	CNR1	NA	NA	NA	NA
MYO1B	CNR2	NA	NA	NA	NA
MTX2	CNST	NA	NA	NA	NA
GAD1	CNTD1	NA	NA	NA	NA
ORMDL1	CNTD2	NA	NA	NA	NA
HAT1	CNTLN	NA	NA	NA	NA
HOXD10	CNTN1	NA	NA	NA	NA
SNRPN	CNTN2	NA	NA	NA	NA
PSMG2	CNTN3	NA	NA	NA	NA
TWSG1	CNTN4	NA	NA	NA	NA
MINDY2	CNTN5	NA	NA	NA	NA
ISLR	CNTN6	NA	NA	NA	NA
LOXL1	CNTNAP3	NA	NA	NA	NA
ACKR4	CNTROB	NA	NA	NA	NA
COPB1	COA1	NA	NA	NA	NA
SUMF2	COA5	NA	NA	NA	NA
PLD2	COASY	NA	NA	NA	NA
PHF20L1	COBLL1	NA	NA	NA	NA
LRRC6	COG2	NA	NA	NA	NA
CCNT1	COG3	NA	NA	NA	NA
ILF3	COG4	NA	NA	NA	NA
SLC44A2	COG5	NA	NA	NA	NA
AP1M2	COG6	NA	NA	NA	NA
CDKN2D	COG8	NA	NA	NA	NA
ADCY4	COIL	NA	NA	NA	NA
RAB2B	COL12A1	NA	NA	NA	NA
SNX6	COL14A1	NA	NA	NA	NA
DAD1	COL15A1	NA	NA	NA	NA
REEP5	COL16A1	NA	NA	NA	NA
FOXJ1	COL18A1	NA	NA	NA	NA
SEC14L1	COL20A1	NA	NA	NA	NA
RHBDF2	COL21A1	NA	NA	NA	NA
TTI2	COL22A1	NA	NA	NA	NA
CDKN1C	COL23A1	NA	NA	NA	NA
RPS4Y1	COL26A1	NA	NA	NA	NA
KLF16	COL27A1	NA	NA	NA	NA
TMEM8A	COL28A1	NA	NA	NA	NA
ABHD17A	COL2A1	NA	NA	NA	NA
GAMT	COL4A2	NA	NA	NA	NA
PUDP	COL4A5	NA	NA	NA	NA
PHF10	COL5A1	NA	NA	NA	NA
CRACR2A	COL5A3	NA	NA	NA	NA
ECSIT	COL6A1	NA	NA	NA	NA
PRKCSH	COL6A2	NA	NA	NA	NA
NECTIN2	COL7A1	NA	NA	NA	NA
APOE	COL8A2	NA	NA	NA	NA
GADD45G	COL9A1	NA	NA	NA	NA
PLVAP	COL9A2	NA	NA	NA	NA
BST2	COL9A3	NA	NA	NA	NA
MRPL34	COLEC12	NA	NA	NA	NA
PGLS	COLQ	NA	NA	NA	NA
LSM7	COMMD1	NA	NA	NA	NA
TULP4	COMMD3	NA	NA	NA	NA
RTN4IP1	COMMD4	NA	NA	NA	NA
QRSL1	COMMD6	NA	NA	NA	NA
C6orf203	COMMD7	NA	NA	NA	NA
MLLT1	COMMD9	NA	NA	NA	NA
ACTN4	COPB2	NA	NA	NA	NA
SSBP4	COPE	NA	NA	NA	NA
GDF15	COPG1	NA	NA	NA	NA
LSM4	COPS2	NA	NA	NA	NA
JUND	COPS6	NA	NA	NA	NA
HELZ2	COPS7A	NA	NA	NA	NA
ATXN10	COPS7B	NA	NA	NA	NA
ZNF337	COQ10A	NA	NA	NA	NA
LAMA5	COQ2	NA	NA	NA	NA
OSBPL2	COQ3	NA	NA	NA	NA
ADRM1	COQ4	NA	NA	NA	NA
ASS1	COQ5	NA	NA	NA	NA
PRRC2B	COQ6	NA	NA	NA	NA
CHMP2A	COQ7	NA	NA	NA	NA
UBE2M	COQ9	NA	NA	NA	NA
TRIM28	CORO1C	NA	NA	NA	NA
YIPF2	CORO6	NA	NA	NA	NA
ARHGEF16	CORO7	NA	NA	NA	NA
ATP5IF1	COTL1	NA	NA	NA	NA
CLIP1	COX10	NA	NA	NA	NA
ZNF317	COX16	NA	NA	NA	NA
DNMT1	COX17	NA	NA	NA	NA
PNCK	COX18	NA	NA	NA	NA
DKC1	COX19	NA	NA	NA	NA
NOL11	COX20	NA	NA	NA	NA
HABP4	COX4I2	NA	NA	NA	NA
POLN	COX6A1	NA	NA	NA	NA
PPIL4	COX6B1	NA	NA	NA	NA
EPS8L1	COX6B2	NA	NA	NA	NA
AAR2	COX7A2	NA	NA	NA	NA
RBM39	COX7B	NA	NA	NA	NA
ZNF428	COX7C	NA	NA	NA	NA
ZNF141	CPA6	NA	NA	NA	NA
COX4I1	CPAMD8	NA	NA	NA	NA
EMC8	CPB2	NA	NA	NA	NA
GSE1	CPD	NA	NA	NA	NA
F12	CPEB2	NA	NA	NA	NA
PRR7	CPED1	NA	NA	NA	NA
IDO1	CPE	NA	NA	NA	NA
ABCB7	CPLX2	NA	NA	NA	NA
MRPS25	CPLX3	NA	NA	NA	NA
TBC1D5	CP	NA	NA	NA	NA
PDLIM4	CPN1	NA	NA	NA	NA
TUBG1	CPN2	NA	NA	NA	NA
RPL27	CPNE1	NA	NA	NA	NA
VPS25	CPNE2	NA	NA	NA	NA
RAMP2	CPNE8	NA	NA	NA	NA
NDUFA2	CPO	NA	NA	NA	NA
NDFIP1	CPOX	NA	NA	NA	NA
UBE2D2	CPPED1	NA	NA	NA	NA
EXOC4	CPSF1	NA	NA	NA	NA
ACAP3	CPSF2	NA	NA	NA	NA
ANO1	CPSF3	NA	NA	NA	NA
PPFIA1	CPSF3L	NA	NA	NA	NA
TMEM204	CPSF4	NA	NA	NA	NA
IL13RA1	CPSF4L	NA	NA	NA	NA
WDR44	CPSF6	NA	NA	NA	NA
CKMT2	CPT1B	NA	NA	NA	NA
STARD3	CPT1C	NA	NA	NA	NA
KHDRBS3	CPT2	NA	NA	NA	NA
CHD1L	CPTP	NA	NA	NA	NA
PIAS3	CPVL	NA	NA	NA	NA
PRKAB2	CPXM1	NA	NA	NA	NA
CLUHP3	CPXM2	NA	NA	NA	NA
ZNF304	CR1L	NA	NA	NA	NA
CHSY1	CR1	NA	NA	NA	NA
GCH1	CR2	NA	NA	NA	NA
LGALS3	CRADD	NA	NA	NA	NA
DNAJB1	CRAT	NA	NA	NA	NA
ZSWIM4	CRB1	NA	NA	NA	NA
FBXW9	CRB2	NA	NA	NA	NA
CC2D1A	CRCP	NA	NA	NA	NA
MATN3	CREB1	NA	NA	NA	NA
TRIM21	CREB3L2	NA	NA	NA	NA
RAF1	CREB5	NA	NA	NA	NA
ENOSF1	CREBBP	NA	NA	NA	NA
EMILIN2	CREBL2	NA	NA	NA	NA
EFR3A	CREBRF	NA	NA	NA	NA
PTCD3	CREBZF	NA	NA	NA	NA
IMMT	CREG1	NA	NA	NA	NA
ILKAP	CRELD1	NA	NA	NA	NA
RAMP1	CRELD2	NA	NA	NA	NA
RAN	CRHR1	NA	NA	NA	NA
CLUH	CRHR2	NA	NA	NA	NA
INPP5K	CRIM1	NA	NA	NA	NA
SERPINF1	CRIP1	NA	NA	NA	NA
UBE2G1	CRIP2	NA	NA	NA	NA
EEFSEC	CRIPT	NA	NA	NA	NA
COQ3	CRISP2	NA	NA	NA	NA
PNISR	CRISP3	NA	NA	NA	NA
SEC61G	CRISPLD1	NA	NA	NA	NA
JCHAIN	CRISPLD2	NA	NA	NA	NA
ITGB4	CRKL	NA	NA	NA	NA
WBP2	CRK	NA	NA	NA	NA
UNK	CRLF2	NA	NA	NA	NA
XAF1	CRLF3	NA	NA	NA	NA
MATN2	CRLS1	NA	NA	NA	NA
ERAL1	CRNKL1	NA	NA	NA	NA
PRMT7	CRNN	NA	NA	NA	NA
NIP7	CROCC	NA	NA	NA	NA
TERF2	CROT	NA	NA	NA	NA
VPS4A	CRTAC1	NA	NA	NA	NA
MTSS1L	CRTAP	NA	NA	NA	NA
PCED1A	CRTC2	NA	NA	NA	NA
PCNA	CRTC3	NA	NA	NA	NA
POLR3F	CRY1	NA	NA	NA	NA
RIN2	CRY2	NA	NA	NA	NA
PTPRA	CRYAB	NA	NA	NA	NA
DAP3	CRYBA4	NA	NA	NA	NA
NES	CRYBG3	NA	NA	NA	NA
BCAN	CRYGN	NA	NA	NA	NA
RAB25	CRYGS	NA	NA	NA	NA
HAPLN2	CRYL1	NA	NA	NA	NA
IGHMBP2	CRYZL1	NA	NA	NA	NA
DPH2	CSAD	NA	NA	NA	NA
TOE1	CSDC2	NA	NA	NA	NA
NASP	CSDE1	NA	NA	NA	NA
RBM38	CSF1	NA	NA	NA	NA
SERINC3	CSF2	NA	NA	NA	NA
AP3B1	CSF2RA	NA	NA	NA	NA
FBXO44	CSF3	NA	NA	NA	NA
ZMYM5	CSF3R	NA	NA	NA	NA
USPL1	CSGALNACT1	NA	NA	NA	NA
POMP	CSHL1	NA	NA	NA	NA
ALOX5AP	CSK	NA	NA	NA	NA
HMGB1P5	CSMD1	NA	NA	NA	NA
[truncated: 14,033 more rows]
