# Supplementary material for: Transcriptome-wide decoding the roles of aberrant splicing in melanoma MAPK-targeted resistance evolution
Source: EMBO Rep. 2025 Jul 18;26(16):4180–96. doi: 10.1038/s44319-025-00521-6 (PMC12373858; doi:10.1038/s44319-025-00521-6)
Supplement: Supplementary file 10 — Source data Fig. 1 [file 44319_2025_521_MOESM10_ESM.zip › Figure 1/1H/Fig1h_DEI_point_2024-05-20.csv]

gene_name	Pt	gene_id	LogFC	Gene expression pattern	Splicing variation	Group	SNV	Oncogene
ACADVL	Pt9.DP1	ENSG00000072778.19	0.00206766124335045	Not significant	No	Not significant_No	NA	supp
ACADVL	Pt15.DP1	ENSG00000072778.19	-0.340716509614556	Down-regulated	Yes	Down-regulated_Yes	NA	supp
ACADVL	Pt1.DP1	ENSG00000072778.19	-0.342204583503813	Down-regulated	Yes	Down-regulated_Yes	NA	supp
ACADVL	Pt8.DP2	ENSG00000072778.19	0.289577309002995	Up-regulated	Yes	Up-regulated_Yes	NA	supp
ACADVL	Pt5.DP3	ENSG00000072778.19	0.202792324793443	Not significant	Yes	Not significant_Yes	NA	supp
ACADVL	Pt17.DP2	ENSG00000072778.19	0.544760305645011	Up-regulated	Yes	Up-regulated_Yes	NA	supp
ACADVL	Pt8.DP1	ENSG00000072778.19	0.600163283807459	Up-regulated	Yes	Up-regulated_Yes	NA	supp
ACADVL	Pt9.DP2	ENSG00000072778.19	-1.12121212161084	Down-regulated	Yes	Down-regulated_Yes	NA	supp
ACADVL	Pt4.DP1	ENSG00000072778.19	-0.253127807503632	Not significant	Yes	Not significant_Yes	NA	supp
ACADVL	Pt2.DP1	ENSG00000072778.19	0.158568108720109	Not significant	Yes	Not significant_Yes	NA	supp
ACADVL	Pt6.DP2	ENSG00000072778.19	-0.312553368270068	Not significant	Yes	Not significant_Yes	NA	supp
ACADVL	Pt19.DDP2	ENSG00000072778.19	-0.0198041333209312	Not significant	Yes	Not significant_Yes	NA	supp
ACADVL	Pt8.DP3	ENSG00000072778.19	-0.256550086161419	Not significant	Yes	Not significant_Yes	NA	supp
ACADVL	Pt23.DDP1	ENSG00000072778.19	-1.18797009578366	Down-regulated	Yes	Down-regulated_Yes	NA	supp
ACADVL	Pt3.DP3	ENSG00000072778.19	0.581466123983082	Up-regulated	Yes	Up-regulated_Yes	NA	supp
ACADVL	Pt24.DDP1	ENSG00000072778.19	1.13536179702339	Up-regulated	Yes	Up-regulated_Yes	NA	supp
ACADVL	Pt2.DP2	ENSG00000072778.19	0.361511036211282	Up-regulated	Yes	Up-regulated_Yes	NA	supp
ACADVL	Pt15.DP2	ENSG00000072778.19	0.383177383650828	Up-regulated	Yes	Up-regulated_Yes	NA	supp
ACADVL	Pt3.DP2	ENSG00000072778.19	-0.107838231069425	Not significant	No	Not significant_No	NA	supp
ACADVL	Pt5.DP1	ENSG00000072778.19	-0.00339864368539858	Not significant	Yes	Not significant_Yes	NA	supp
ACADVL	LPt15.DP1	ENSG00000072778.19	0.139724809010684	Not significant	Yes	Not significant_Yes	NA	supp
ACADVL	LPt24.DP1	ENSG00000072778.19	-0.156996481651805	Not significant	Yes	Not significant_Yes	NA	supp
ACADVL	Pt10.DP4	ENSG00000072778.19	-0.33217381922621	Down-regulated	Yes	Down-regulated_Yes	NA	supp
ACADVL	Pt6.DP1	ENSG00000072778.19	-0.376560746394396	Down-regulated	Yes	Down-regulated_Yes	NA	supp
ACADVL	Pt22.DDP3	ENSG00000072778.19	0.220538988371507	Not significant	Yes	Not significant_Yes	NA	supp
ACADVL	Pt20.DP1	ENSG00000072778.19	-0.226862955102236	Not significant	Yes	Not significant_Yes	NA	supp
ACADVL	Pt10.DP5	ENSG00000072778.19	0.458876219559483	Up-regulated	Yes	Up-regulated_Yes	NA	supp
ACADVL	Pt20.DDP1	ENSG00000072778.19	0.211433542096155	Not significant	Yes	Not significant_Yes	NA	supp
ACADVL	Pt3.DP1	ENSG00000072778.19	0.0483206415459718	Not significant	Yes	Not significant_Yes	NA	supp
ACADVL	Pt10.DP1	ENSG00000072778.19	-0.255681656773757	Not significant	Yes	Not significant_Yes	NA	supp
ACADVL	Pt22.DDP1	ENSG00000072778.19	0.115210009212326	Not significant	Yes	Not significant_Yes	NA	supp
ACADVL	Pt10.DP6	ENSG00000072778.19	0.205562918553809	Not significant	Yes	Not significant_Yes	NA	supp
ACADVL	Pt5.DP2	ENSG00000072778.19	0.0952703134444895	Not significant	Yes	Not significant_Yes	NA	supp
ACADVL	Pt10.DP9	ENSG00000072778.19	0.0147343298247092	Not significant	Yes	Not significant_Yes	NA	supp
ACADVL	LPt16.DP1	ENSG00000072778.19	-1.97012899969657	Down-regulated	Yes	Down-regulated_Yes	NA	supp
ACADVL	LPt25.DP1	ENSG00000072778.19	0.0520780079098395	Not significant	Yes	Not significant_Yes	NA	supp
ACADVL	Pt10.DP7	ENSG00000072778.19	0.473693920766757	Up-regulated	Yes	Up-regulated_Yes	NA	supp
ACADVL	Pt22.DDP2	ENSG00000072778.19	0.174756236818917	Not significant	Yes	Not significant_Yes	NA	supp
ACADVL	Pt10.DP2	ENSG00000072778.19	0.0187047205748213	Not significant	Yes	Not significant_Yes	NA	supp
ACADVL	Pt17.DP1	ENSG00000072778.19	0.546977766571205	Up-regulated	Yes	Up-regulated_Yes	NA	supp
ACADVL	Pt10.DP8	ENSG00000072778.19	0.122680712877637	Not significant	Yes	Not significant_Yes	NA	supp
ACADVL	Pt19.DDP1	ENSG00000072778.19	-0.974059818840224	Down-regulated	Yes	Down-regulated_Yes	NA	supp
ACADVL	Pt10.DP3	ENSG00000072778.19	-0.170028774707617	Not significant	Yes	Not significant_Yes	NA	supp
ACADVL	Pt16.DP1	ENSG00000072778.19	-0.378580758828632	Down-regulated	Yes	Down-regulated_Yes	NA	supp
AKT1	LPt15.DP1	ENSG00000142208.16	-0.439591560389226	Down-regulated	Yes	Down-regulated_Yes	NA	NA
AKT1	Pt10.DP2	ENSG00000142208.16	-0.251556963842969	Not significant	Yes	Not significant_Yes	NA	NA
AKT1	LPt16.DP1	ENSG00000142208.16	-0.570274856310288	Down-regulated	Yes	Down-regulated_Yes	NA	NA
AKT1	Pt10.DP3	ENSG00000142208.16	0.835439815641574	Up-regulated	Yes	Up-regulated_Yes	NA	NA
AKT1	LPt24.DP1	ENSG00000142208.16	-0.27165820378332	Not significant	Yes	Not significant_Yes	NA	NA
AKT1	Pt10.DP4	ENSG00000142208.16	1.03892127877071	Up-regulated	Yes	Up-regulated_Yes	NA	NA
AKT1	LPt25.DP1	ENSG00000142208.16	-1.25386113403147	Down-regulated	Yes	Down-regulated_Yes	NA	NA
AKT1	Pt10.DP5	ENSG00000142208.16	-0.00476305572858843	Not significant	Yes	Not significant_Yes	NA	NA
AKT1	Pt1.DP1	ENSG00000142208.16	-0.486552591838473	Down-regulated	Yes	Down-regulated_Yes	NA	NA
AKT1	Pt10.DP6	ENSG00000142208.16	0.143301247553043	Not significant	Yes	Not significant_Yes	NA	NA
AKT1	Pt10.DP1	ENSG00000142208.16	0.295292796701441	Up-regulated	Yes	Up-regulated_Yes	NA	NA
AKT1	Pt10.DP7	ENSG00000142208.16	1.23859764768882	Up-regulated	Yes	Up-regulated_Yes	NA	NA
AKT1	Pt10.DP8	ENSG00000142208.16	0.124920713371752	Not significant	Yes	Not significant_Yes	NA	NA
AKT1	Pt17.DP2	ENSG00000142208.16	0.215177872208299	Not significant	Yes	Not significant_Yes	NA	NA
AKT1	Pt10.DP9	ENSG00000142208.16	-0.36833299120169	Down-regulated	Yes	Down-regulated_Yes	NA	NA
AKT1	Pt19.DDP1	ENSG00000142208.16	-0.417978387822148	Down-regulated	Yes	Down-regulated_Yes	NA	NA
AKT1	Pt15.DP1	ENSG00000142208.16	1.08725248370653	Up-regulated	Yes	Up-regulated_Yes	NA	NA
AKT1	Pt19.DDP2	ENSG00000142208.16	-0.219772761307981	Not significant	Yes	Not significant_Yes	NA	NA
AKT1	Pt15.DP2	ENSG00000142208.16	1.09346765726556	Up-regulated	Yes	Up-regulated_Yes	NA	NA
AKT1	Pt2.DP1	ENSG00000142208.16	0.197130611295656	Not significant	Yes	Not significant_Yes	NA	NA
AKT1	Pt16.DP1	ENSG00000142208.16	0.325991629216653	Up-regulated	Yes	Up-regulated_Yes	NA	NA
AKT1	Pt2.DP2	ENSG00000142208.16	-0.911748877116901	Down-regulated	Yes	Down-regulated_Yes	NA	NA
AKT1	Pt17.DP1	ENSG00000142208.16	0.845620327064655	Up-regulated	Yes	Up-regulated_Yes	NA	NA
AKT1	Pt20.DDP1	ENSG00000142208.16	0.442784048083414	Up-regulated	Yes	Up-regulated_Yes	NA	NA
AKT1	Pt20.DP1	ENSG00000142208.16	0.269648397165935	Up-regulated	Yes	Up-regulated_Yes	NA	NA
AKT1	Pt3.DP1	ENSG00000142208.16	0.502283722929807	Up-regulated	Yes	Up-regulated_Yes	NA	NA
AKT1	Pt22.DDP1	ENSG00000142208.16	0.528603801883771	Up-regulated	Yes	Up-regulated_Yes	NA	NA
AKT1	Pt3.DP2	ENSG00000142208.16	0.180861040182967	Not significant	Yes	Not significant_Yes	NA	NA
AKT1	Pt22.DDP2	ENSG00000142208.16	0.88955747191365	Up-regulated	Yes	Up-regulated_Yes	NA	NA
AKT1	Pt3.DP3	ENSG00000142208.16	0.819728672263319	Up-regulated	Yes	Up-regulated_Yes	NA	NA
AKT1	Pt22.DDP3	ENSG00000142208.16	0.724729640929591	Up-regulated	Yes	Up-regulated_Yes	NA	NA
AKT1	Pt4.DP1	ENSG00000142208.16	0.0330322589994734	Not significant	Yes	Not significant_Yes	NA	NA
AKT1	Pt23.DDP1	ENSG00000142208.16	-0.782458206026337	Down-regulated	Yes	Down-regulated_Yes	NA	NA
AKT1	Pt5.DP1	ENSG00000142208.16	-0.664367068783597	Down-regulated	Yes	Down-regulated_Yes	NA	NA
AKT1	Pt24.DDP1	ENSG00000142208.16	0.304549500843264	Up-regulated	Yes	Up-regulated_Yes	NA	NA
AKT1	Pt5.DP2	ENSG00000142208.16	-0.013657182264034	Not significant	Yes	Not significant_Yes	NA	NA
AKT1	Pt5.DP3	ENSG00000142208.16	0.0451881006533664	Not significant	Yes	Not significant_Yes	NA	NA
AKT1	Pt6.DP1	ENSG00000142208.16	-0.504894517123816	Down-regulated	Yes	Down-regulated_Yes	NA	NA
AKT1	Pt6.DP2	ENSG00000142208.16	-0.129340641814963	Not significant	Yes	Not significant_Yes	NA	NA
AKT1	Pt8.DP1	ENSG00000142208.16	0.276328036068372	Up-regulated	Yes	Up-regulated_Yes	NA	NA
AKT1	Pt8.DP2	ENSG00000142208.16	-0.809153007613182	Down-regulated	Yes	Down-regulated_Yes	NA	NA
AKT1	Pt8.DP3	ENSG00000142208.16	0.0327357004703088	Not significant	Yes	Not significant_Yes	NA	NA
AKT1	Pt9.DP1	ENSG00000142208.16	-0.297435884922044	Not significant	No	Not significant_No	NA	NA
AKT1	Pt9.DP2	ENSG00000142208.16	0.0766835147961606	Not significant	Yes	Not significant_Yes	NA	NA
AKT2	LPt15.DP1	ENSG00000105221.16	-0.478779912187455	Down-regulated	Yes	Down-regulated_Yes	NA	NA
AKT2	LPt16.DP1	ENSG00000105221.16	-0.308859172400575	Not significant	Yes	Not significant_Yes	NA	NA
AKT2	LPt24.DP1	ENSG00000105221.16	-0.578215708832289	Down-regulated	Yes	Down-regulated_Yes	NA	NA
AKT2	LPt25.DP1	ENSG00000105221.16	-0.757786648057205	Down-regulated	Yes	Down-regulated_Yes	NA	NA
AKT2	Pt1.DP1	ENSG00000105221.16	0.599424662190868	Up-regulated	Yes	Up-regulated_Yes	NA	NA
AKT2	Pt10.DP1	ENSG00000105221.16	0.380242527703605	Up-regulated	Yes	Up-regulated_Yes	NA	NA
AKT2	Pt10.DP2	ENSG00000105221.16	-0.538946750552875	Down-regulated	Yes	Down-regulated_Yes	NA	NA
AKT2	Pt10.DP3	ENSG00000105221.16	-0.182665479876929	Not significant	Yes	Not significant_Yes	NA	NA
AKT2	Pt10.DP4	ENSG00000105221.16	-0.545165526154344	Down-regulated	Yes	Down-regulated_Yes	NA	NA
AKT2	Pt10.DP5	ENSG00000105221.16	0.372951889954189	Up-regulated	Yes	Up-regulated_Yes	NA	NA
AKT2	Pt10.DP6	ENSG00000105221.16	0.399560125450737	Up-regulated	Yes	Up-regulated_Yes	NA	NA
AKT2	Pt10.DP7	ENSG00000105221.16	-0.174209738180016	Not significant	Yes	Not significant_Yes	NA	NA
AKT2	Pt10.DP8	ENSG00000105221.16	0.121632044383613	Not significant	Yes	Not significant_Yes	NA	NA
AKT2	Pt17.DP2	ENSG00000105221.16	-0.0428078936473123	Not significant	Yes	Not significant_Yes	NA	NA
AKT2	Pt10.DP9	ENSG00000105221.16	-0.51407070780573	Down-regulated	Yes	Down-regulated_Yes	NA	NA
AKT2	Pt19.DDP1	ENSG00000105221.16	-0.0832915443491789	Not significant	Yes	Not significant_Yes	NA	NA
AKT2	Pt15.DP1	ENSG00000105221.16	0.845723578031286	Up-regulated	Yes	Up-regulated_Yes	NA	NA
AKT2	Pt19.DDP2	ENSG00000105221.16	-0.525150613463535	Down-regulated	Yes	Down-regulated_Yes	NA	NA
AKT2	Pt15.DP2	ENSG00000105221.16	0.956172075068056	Up-regulated	Yes	Up-regulated_Yes	NA	NA
AKT2	Pt2.DP1	ENSG00000105221.16	-0.401461591337032	Down-regulated	Yes	Down-regulated_Yes	NA	NA
AKT2	Pt16.DP1	ENSG00000105221.16	0.842879363077208	Up-regulated	Yes	Up-regulated_Yes	NA	NA
AKT2	Pt2.DP2	ENSG00000105221.16	-0.105364079850971	Not significant	No	Not significant_No	NA	NA
AKT2	Pt17.DP1	ENSG00000105221.16	1.55107486530257	Up-regulated	Yes	Up-regulated_Yes	NA	NA
AKT2	Pt20.DDP1	ENSG00000105221.16	-0.683141461907076	Down-regulated	Yes	Down-regulated_Yes	NA	NA
AKT2	Pt20.DP1	ENSG00000105221.16	-0.0875394801305417	Not significant	No	Not significant_No	NA	NA
AKT2	Pt22.DDP1	ENSG00000105221.16	0.721192381184067	Up-regulated	Yes	Up-regulated_Yes	NA	NA
AKT2	Pt22.DDP2	ENSG00000105221.16	0.908168580262369	Up-regulated	Yes	Up-regulated_Yes	NA	NA
AKT2	Pt22.DDP3	ENSG00000105221.16	1.12038548518577	Up-regulated	Yes	Up-regulated_Yes	NA	NA
AKT2	Pt23.DDP1	ENSG00000105221.16	-0.853369033399401	Down-regulated	Yes	Down-regulated_Yes	NA	NA
AKT2	Pt24.DDP1	ENSG00000105221.16	0.224718863924304	Not significant	Yes	Not significant_Yes	NA	NA
AKT2	Pt3.DP1	ENSG00000105221.16	-0.171122788780087	Not significant	Yes	Not significant_Yes	NA	NA
AKT2	Pt3.DP2	ENSG00000105221.16	-0.472032004203428	Down-regulated	Yes	Down-regulated_Yes	NA	NA
AKT2	Pt3.DP3	ENSG00000105221.16	-0.170198762059394	Not significant	Yes	Not significant_Yes	NA	NA
AKT2	Pt4.DP1	ENSG00000105221.16	-0.056294762614607	Not significant	Yes	Not significant_Yes	NA	NA
AKT2	Pt5.DP2	ENSG00000105221.16	-0.286986979063047	Not significant	Yes	Not significant_Yes	NA	NA
AKT2	Pt5.DP1	ENSG00000105221.16	0.0629599315925498	Not significant	Yes	Not significant_Yes	NA	NA
AKT2	Pt5.DP3	ENSG00000105221.16	0.906418385453928	Up-regulated	Yes	Up-regulated_Yes	NA	NA
AKT2	Pt6.DP2	ENSG00000105221.16	0.890651213022998	Up-regulated	Yes	Up-regulated_Yes	NA	NA
AKT2	Pt8.DP2	ENSG00000105221.16	-0.433134875472237	Down-regulated	Yes	Down-regulated_Yes	NA	NA
AKT2	Pt6.DP1	ENSG00000105221.16	0.71374936076457	Up-regulated	Yes	Up-regulated_Yes	NA	NA
AKT2	Pt8.DP1	ENSG00000105221.16	-0.0160832113712843	Not significant	Yes	Not significant_Yes	NA	NA
AKT2	Pt8.DP3	ENSG00000105221.16	-0.711124076869718	Down-regulated	Yes	Down-regulated_Yes	NA	NA
AKT2	Pt9.DP1	ENSG00000105221.16	-0.0948226905647842	Not significant	No	Not significant_No	NA	NA
AKT2	Pt9.DP2	ENSG00000105221.16	-0.359071555316866	Down-regulated	Yes	Down-regulated_Yes	NA	NA
ANAPC5	Pt10.DP4	ENSG00000089053.12	0.267855671685348	Up-regulated	Yes	Up-regulated_Yes	NA	supp
ANAPC5	Pt9.DP1	ENSG00000089053.12	-0.248036099141375	Not significant	Yes	Not significant_Yes	NA	supp
ANAPC5	Pt3.DP1	ENSG00000089053.12	-0.467331738801262	Down-regulated	Yes	Down-regulated_Yes	NA	supp
ANAPC5	Pt6.DP2	ENSG00000089053.12	-0.779030959900029	Down-regulated	Yes	Down-regulated_Yes	NA	supp
ANAPC5	Pt8.DP1	ENSG00000089053.12	0.506392347546934	Up-regulated	Yes	Up-regulated_Yes	NA	supp
ANAPC5	Pt10.DP6	ENSG00000089053.12	-0.3623568344882	Down-regulated	Yes	Down-regulated_Yes	NA	supp
ANAPC5	Pt9.DP2	ENSG00000089053.12	-0.192293904598721	Not significant	Yes	Not significant_Yes	NA	supp
ANAPC5	Pt23.DDP1	ENSG00000089053.12	0.582977669437275	Up-regulated	Yes	Up-regulated_Yes	NA	supp
ANAPC5	Pt17.DP2	ENSG00000089053.12	0.0224737713460689	Not significant	Yes	Not significant_Yes	NA	supp
ANAPC5	Pt3.DP2	ENSG00000089053.12	-0.424320347144317	Down-regulated	Yes	Down-regulated_Yes	NA	supp
ANAPC5	Pt5.DP1	ENSG00000089053.12	-0.100387336463152	Not significant	Yes	Not significant_Yes	NA	supp
ANAPC5	Pt5.DP2	ENSG00000089053.12	-0.654560912518889	Down-regulated	Yes	Down-regulated_Yes	NA	supp
ANAPC5	Pt4.DP1	ENSG00000089053.12	-0.179256202802484	Not significant	Yes	Not significant_Yes	NA	supp
ANAPC5	Pt2.DP2	ENSG00000089053.12	0.0165498718562985	Not significant	Yes	Not significant_Yes	NA	supp
ANAPC5	Pt24.DDP1	ENSG00000089053.12	0.641157436912264	Up-regulated	Yes	Up-regulated_Yes	NA	supp
ANAPC5	Pt10.DP2	ENSG00000089053.12	0.417153317068311	Up-regulated	Yes	Up-regulated_Yes	NA	supp
ANAPC5	Pt19.DDP2	ENSG00000089053.12	-0.437293809831164	Down-regulated	Yes	Down-regulated_Yes	NA	supp
ANAPC5	Pt5.DP3	ENSG00000089053.12	-0.107924473246986	Not significant	No	Not significant_No	NA	supp
ANAPC5	LPt24.DP1	ENSG00000089053.12	-0.341922832473128	Down-regulated	Yes	Down-regulated_Yes	NA	supp
ANAPC5	Pt22.DDP3	ENSG00000089053.12	-0.387184409435129	Down-regulated	Yes	Down-regulated_Yes	NA	supp
ANAPC5	Pt8.DP2	ENSG00000089053.12	-0.320176201626335	Not significant	Yes	Not significant_Yes	NA	supp
ANAPC5	Pt10.DP9	ENSG00000089053.12	0.486407742211327	Up-regulated	Yes	Up-regulated_Yes	NA	supp
ANAPC5	Pt15.DP2	ENSG00000089053.12	-0.127238822328341	Not significant	No	Not significant_No	NA	supp
ANAPC5	Pt10.DP7	ENSG00000089053.12	-1.56673120606663	Down-regulated	Yes	Down-regulated_Yes	NA	supp
ANAPC5	Pt19.DDP1	ENSG00000089053.12	0.136339826918849	Not significant	Yes	Not significant_Yes	NA	supp
ANAPC5	Pt22.DDP2	ENSG00000089053.12	-0.53635092616627	Down-regulated	Yes	Down-regulated_Yes	NA	supp
ANAPC5	Pt16.DP1	ENSG00000089053.12	0.0509384862994221	Not significant	Yes	Not significant_Yes	NA	supp
ANAPC5	Pt20.DDP1	ENSG00000089053.12	-0.262977529074225	Not significant	Yes	Not significant_Yes	NA	supp
ANAPC5	Pt2.DP1	ENSG00000089053.12	0.254427516687495	Not significant	Yes	Not significant_Yes	NA	supp
ANAPC5	Pt17.DP1	ENSG00000089053.12	-0.113366815137526	Not significant	Yes	Not significant_Yes	NA	supp
ANAPC5	LPt25.DP1	ENSG00000089053.12	-0.0882331500720636	Not significant	Yes	Not significant_Yes	NA	supp
ANAPC5	Pt10.DP3	ENSG00000089053.12	0.785397804988514	Up-regulated	Yes	Up-regulated_Yes	NA	supp
ANAPC5	Pt3.DP3	ENSG00000089053.12	-0.28060505413328	Not significant	Yes	Not significant_Yes	NA	supp
ANAPC5	Pt8.DP3	ENSG00000089053.12	0.521533323196952	Up-regulated	Yes	Up-regulated_Yes	NA	supp
ANAPC5	Pt10.DP1	ENSG00000089053.12	-1.25786161965321	Down-regulated	Yes	Down-regulated_Yes	NA	supp
ANAPC5	Pt15.DP1	ENSG00000089053.12	-0.647096311065611	Down-regulated	Yes	Down-regulated_Yes	NA	supp
ANAPC5	Pt10.DP8	ENSG00000089053.12	0.331168373804436	Up-regulated	Yes	Up-regulated_Yes	NA	supp
ANAPC5	Pt22.DDP1	ENSG00000089053.12	-0.492746817360062	Down-regulated	Yes	Down-regulated_Yes	NA	supp
ANAPC5	Pt6.DP1	ENSG00000089053.12	-1.3982393795879	Down-regulated	Yes	Down-regulated_Yes	NA	supp
ANAPC5	Pt20.DP1	ENSG00000089053.12	-0.4059891773079	Down-regulated	Yes	Down-regulated_Yes	NA	supp
ANAPC5	Pt1.DP1	ENSG00000089053.12	0.216998939797365	Not significant	Yes	Not significant_Yes	NA	supp
ANAPC5	Pt10.DP5	ENSG00000089053.12	-1.1503594999671	Down-regulated	Yes	Down-regulated_Yes	NA	supp
ANAPC5	LPt15.DP1	ENSG00000089053.12	-0.452174937627608	Down-regulated	Yes	Down-regulated_Yes	NA	supp
ANAPC5	LPt16.DP1	ENSG00000089053.12	-1.18481338913813	Down-regulated	Yes	Down-regulated_Yes	NA	supp
AZGP1	LPt15.DP1	ENSG00000160862.12	NA	Not significant	No	Not significant_No	NA	NA
AZGP1	LPt16.DP1	ENSG00000160862.12	-3.05247162998558	Down-regulated	Yes	Down-regulated_Yes	NA	NA
AZGP1	LPt24.DP1	ENSG00000160862.12	-2.46128558768904	Down-regulated	Yes	Down-regulated_Yes	NA	NA
AZGP1	LPt25.DP1	ENSG00000160862.12	0.1472192138894	Not significant	Yes	Not significant_Yes	NA	NA
AZGP1	Pt1.DP1	ENSG00000160862.12	-4.56339942541547	Down-regulated	Yes	Down-regulated_Yes	NA	NA
AZGP1	Pt10.DP1	ENSG00000160862.12	3.68768972169243	Up-regulated	Yes	Up-regulated_Yes	NA	NA
AZGP1	Pt10.DP2	ENSG00000160862.12	2.35687943276285	Up-regulated	Yes	Up-regulated_Yes	NA	NA
AZGP1	Pt10.DP8	ENSG00000160862.12	2.49466812017406	Up-regulated	Yes	Up-regulated_Yes	NA	NA
AZGP1	Pt10.DP3	ENSG00000160862.12	2.78051989235015	Up-regulated	Yes	Up-regulated_Yes	NA	NA
AZGP1	Pt10.DP9	ENSG00000160862.12	2.28925977311212	Up-regulated	Yes	Up-regulated_Yes	NA	NA
AZGP1	Pt10.DP4	ENSG00000160862.12	2.38544464357632	Up-regulated	Yes	Up-regulated_Yes	NA	NA
AZGP1	Pt15.DP1	ENSG00000160862.12	NA	Not significant	No	Not significant_No	NA	NA
AZGP1	Pt10.DP5	ENSG00000160862.12	3.5814899709418	Up-regulated	Yes	Up-regulated_Yes	NA	NA
AZGP1	Pt15.DP2	ENSG00000160862.12	NA	Not significant	No	Not significant_No	NA	NA
AZGP1	Pt10.DP6	ENSG00000160862.12	3.16229657674486	Up-regulated	Yes	Up-regulated_Yes	NA	NA
AZGP1	Pt16.DP1	ENSG00000160862.12	0.542853685511543	Up-regulated	Yes	Up-regulated_Yes	NA	NA
AZGP1	Pt10.DP7	ENSG00000160862.12	2.6828561458201	Up-regulated	Yes	Up-regulated_Yes	NA	NA
AZGP1	Pt17.DP1	ENSG00000160862.12	-1.89007284649923	Down-regulated	Yes	Down-regulated_Yes	NA	NA
AZGP1	Pt17.DP2	ENSG00000160862.12	0.620826075934167	Up-regulated	Yes	Up-regulated_Yes	NA	NA
AZGP1	Pt19.DDP1	ENSG00000160862.12	1.3700828891237	Up-regulated	Yes	Up-regulated_Yes	NA	NA
AZGP1	Pt19.DDP2	ENSG00000160862.12	NA	Not significant	No	Not significant_No	NA	NA
AZGP1	Pt2.DP1	ENSG00000160862.12	-0.476630659321187	Down-regulated	Yes	Down-regulated_Yes	NA	NA
AZGP1	Pt2.DP2	ENSG00000160862.12	-1.74186726862193	Down-regulated	Yes	Down-regulated_Yes	NA	NA
AZGP1	Pt20.DDP1	ENSG00000160862.12	1.25872301475874	Up-regulated	Yes	Up-regulated_Yes	NA	NA
AZGP1	Pt20.DP1	ENSG00000160862.12	2.08822436092158	Up-regulated	Yes	Up-regulated_Yes	NA	NA
AZGP1	Pt22.DDP1	ENSG00000160862.12	NA	Not significant	No	Not significant_No	NA	NA
AZGP1	Pt22.DDP2	ENSG00000160862.12	NA	Not significant	No	Not significant_No	NA	NA
AZGP1	Pt22.DDP3	ENSG00000160862.12	NA	Not significant	No	Not significant_No	NA	NA
AZGP1	Pt23.DDP1	ENSG00000160862.12	0.234521579547413	Not significant	Yes	Not significant_Yes	NA	NA
AZGP1	Pt24.DDP1	ENSG00000160862.12	8.14968862645687	Up-regulated	Yes	Up-regulated_Yes	NA	NA
AZGP1	Pt3.DP1	ENSG00000160862.12	-4.80902390149035	Down-regulated	Yes	Down-regulated_Yes	NA	NA
AZGP1	Pt3.DP2	ENSG00000160862.12	-3.23646286576322	Down-regulated	Yes	Down-regulated_Yes	NA	NA
AZGP1	Pt3.DP3	ENSG00000160862.12	-2.58091846177733	Down-regulated	Yes	Down-regulated_Yes	NA	NA
AZGP1	Pt5.DP1	ENSG00000160862.12	3.39625506591127	Up-regulated	Yes	Up-regulated_Yes	NA	NA
AZGP1	Pt5.DP3	ENSG00000160862.12	0.552169196015685	Up-regulated	Yes	Up-regulated_Yes	NA	NA
AZGP1	Pt4.DP1	ENSG00000160862.12	0.515685267391473	Up-regulated	Yes	Up-regulated_Yes	NA	NA
AZGP1	Pt5.DP2	ENSG00000160862.12	4.22734461140144	Up-regulated	Yes	Up-regulated_Yes	NA	NA
AZGP1	Pt6.DP1	ENSG00000160862.12	5.35119528468186	Up-regulated	Yes	Up-regulated_Yes	NA	NA
AZGP1	Pt6.DP2	ENSG00000160862.12	NA	Not significant	No	Not significant_No	NA	NA
AZGP1	Pt8.DP1	ENSG00000160862.12	1.97239728964377	Up-regulated	Yes	Up-regulated_Yes	NA	NA
AZGP1	Pt8.DP2	ENSG00000160862.12	-0.0640018482999916	Not significant	No	Not significant_No	NA	NA
AZGP1	Pt9.DP1	ENSG00000160862.12	3.31836593446107	Up-regulated	Yes	Up-regulated_Yes	NA	NA
AZGP1	Pt8.DP3	ENSG00000160862.12	2.21293151412268	Up-regulated	Yes	Up-regulated_Yes	NA	NA
AZGP1	Pt9.DP2	ENSG00000160862.12	NA	Not significant	No	Not significant_No	NA	NA
B2M	LPt15.DP1	ENSG00000166710.18	0.153469948943927	Not significant	Yes	Not significant_Yes	NA	NA
B2M	Pt10.DP2	ENSG00000166710.18	0.435704304998699	Up-regulated	Yes	Up-regulated_Yes	NA	NA
B2M	LPt16.DP1	ENSG00000166710.18	0.603603470419402	Up-regulated	Yes	Up-regulated_Yes	NA	NA
B2M	Pt10.DP3	ENSG00000166710.18	-1.58932662969023	Down-regulated	Yes	Down-regulated_Yes	NA	NA
B2M	LPt24.DP1	ENSG00000166710.18	0.930113660545913	Up-regulated	Yes	Up-regulated_Yes	NA	NA
B2M	Pt10.DP4	ENSG00000166710.18	0.86105695666141	Up-regulated	Yes	Up-regulated_Yes	NA	NA
B2M	LPt25.DP1	ENSG00000166710.18	-0.502768217352092	Down-regulated	Yes	Down-regulated_Yes	NA	NA
B2M	Pt10.DP5	ENSG00000166710.18	0.624019463104894	Up-regulated	Yes	Up-regulated_Yes	NA	NA
B2M	Pt1.DP1	ENSG00000166710.18	-1.10489936400384	Down-regulated	Yes	Down-regulated_Yes	NA	NA
B2M	Pt10.DP6	ENSG00000166710.18	-0.790427575867532	Down-regulated	Yes	Down-regulated_Yes	NA	NA
B2M	Pt10.DP1	ENSG00000166710.18	-0.395083998149739	Down-regulated	Yes	Down-regulated_Yes	NA	NA
B2M	Pt10.DP7	ENSG00000166710.18	-0.672353424690284	Down-regulated	Yes	Down-regulated_Yes	NA	NA
B2M	Pt10.DP8	ENSG00000166710.18	-1.36274327867115	Down-regulated	Yes	Down-regulated_Yes	NA	NA
B2M	Pt17.DP2	ENSG00000166710.18	-0.0966578689011697	Not significant	Yes	Not significant_Yes	NA	NA
B2M	Pt10.DP9	ENSG00000166710.18	-1.17816079876362	Down-regulated	Yes	Down-regulated_Yes	NA	NA
B2M	Pt19.DDP1	ENSG00000166710.18	-2.34597258103299	Down-regulated	Yes	Down-regulated_Yes	NA	NA
B2M	Pt15.DP1	ENSG00000166710.18	-1.18076309117425	Down-regulated	Yes	Down-regulated_Yes	NA	NA
B2M	Pt19.DDP2	ENSG00000166710.18	-0.815602701972651	Down-regulated	Yes	Down-regulated_Yes	NA	NA
B2M	Pt15.DP2	ENSG00000166710.18	0.591828016242594	Up-regulated	Yes	Up-regulated_Yes	NA	NA
B2M	Pt2.DP1	ENSG00000166710.18	-1.59314216083938	Down-regulated	Yes	Down-regulated_Yes	NA	NA
B2M	Pt16.DP1	ENSG00000166710.18	-0.997714194445356	Down-regulated	Yes	Down-regulated_Yes	NA	NA
B2M	Pt2.DP2	ENSG00000166710.18	-0.924262611973119	Down-regulated	Yes	Down-regulated_Yes	NA	NA
B2M	Pt17.DP1	ENSG00000166710.18	-0.585297755460096	Down-regulated	Yes	Down-regulated_Yes	NA	NA
B2M	Pt20.DDP1	ENSG00000166710.18	-0.188957866873297	Not significant	No	Not significant_No	NA	NA
B2M	Pt20.DP1	ENSG00000166710.18	-0.0355650659382698	Not significant	Yes	Not significant_Yes	NA	NA
B2M	Pt22.DDP1	ENSG00000166710.18	0.276276250149156	Up-regulated	Yes	Up-regulated_Yes	NA	NA
B2M	Pt22.DDP2	ENSG00000166710.18	0.155868175103586	Not significant	Yes	Not significant_Yes	NA	NA
B2M	Pt22.DDP3	ENSG00000166710.18	-0.0610827291873786	Not significant	Yes	Not significant_Yes	NA	NA
B2M	Pt23.DDP1	ENSG00000166710.18	0.381397662967749	Up-regulated	Yes	Up-regulated_Yes	NA	NA
B2M	Pt24.DDP1	ENSG00000166710.18	1.5179795854551	Up-regulated	Yes	Up-regulated_Yes	NA	NA
B2M	Pt3.DP1	ENSG00000166710.18	1.00965895717077	Up-regulated	Yes	Up-regulated_Yes	NA	NA
B2M	Pt5.DP3	ENSG00000166710.18	-0.637088519017785	Down-regulated	Yes	Down-regulated_Yes	NA	NA
B2M	Pt3.DP2	ENSG00000166710.18	2.01059938948237	Up-regulated	Yes	Up-regulated_Yes	NA	NA
B2M	Pt6.DP1	ENSG00000166710.18	0.493752927592854	Up-regulated	Yes	Up-regulated_Yes	NA	NA
B2M	Pt3.DP3	ENSG00000166710.18	0.154981818243786	Not significant	Yes	Not significant_Yes	NA	NA
B2M	Pt6.DP2	ENSG00000166710.18	0.261510772447688	Not significant	Yes	Not significant_Yes	NA	NA
B2M	Pt4.DP1	ENSG00000166710.18	-0.420424189680922	Down-regulated	Yes	Down-regulated_Yes	NA	NA
B2M	Pt8.DP1	ENSG00000166710.18	0.859531851154214	Up-regulated	Yes	Up-regulated_Yes	NA	NA
B2M	Pt5.DP1	ENSG00000166710.18	0.841001495937511	Up-regulated	Yes	Up-regulated_Yes	NA	NA
B2M	Pt8.DP2	ENSG00000166710.18	-0.252910579127578	Not significant	Yes	Not significant_Yes	NA	NA
B2M	Pt5.DP2	ENSG00000166710.18	-0.0197058435562332	Not significant	Yes	Not significant_Yes	NA	NA
B2M	Pt8.DP3	ENSG00000166710.18	-1.14880508861042	Down-regulated	Yes	Down-regulated_Yes	NA	NA
B2M	Pt9.DP1	ENSG00000166710.18	1.04849148228729	Up-regulated	Yes	Up-regulated_Yes	NA	NA
B2M	Pt9.DP2	ENSG00000166710.18	-0.461023721073934	Down-regulated	Yes	Down-regulated_Yes	NA	NA
BCL6	LPt15.DP1	ENSG00000113916.17	-0.787475945459661	Down-regulated	Yes	Down-regulated_Yes	NA	NA
BCL6	Pt10.DP2	ENSG00000113916.17	-0.114929518858429	Not significant	Yes	Not significant_Yes	NA	NA
BCL6	LPt16.DP1	ENSG00000113916.17	1.05854031630053	Up-regulated	Yes	Up-regulated_Yes	NA	NA
BCL6	Pt10.DP3	ENSG00000113916.17	-0.181407966127397	Not significant	Yes	Not significant_Yes	NA	NA
BCL6	LPt24.DP1	ENSG00000113916.17	-0.602917435788354	Down-regulated	Yes	Down-regulated_Yes	NA	NA
BCL6	Pt10.DP4	ENSG00000113916.17	0.0133606829980924	Not significant	Yes	Not significant_Yes	NA	NA
BCL6	LPt25.DP1	ENSG00000113916.17	-1.35372288176334	Down-regulated	Yes	Down-regulated_Yes	NA	NA
BCL6	Pt10.DP5	ENSG00000113916.17	1.03460973084055	Up-regulated	Yes	Up-regulated_Yes	NA	NA
BCL6	Pt1.DP1	ENSG00000113916.17	-1.03096884856559	Down-regulated	Yes	Down-regulated_Yes	NA	NA
BCL6	Pt10.DP6	ENSG00000113916.17	0.215537414346091	Not significant	Yes	Not significant_Yes	NA	NA
BCL6	Pt10.DP1	ENSG00000113916.17	0.246159516018687	Not significant	Yes	Not significant_Yes	NA	NA
BCL6	Pt10.DP7	ENSG00000113916.17	0.737639792240927	Up-regulated	Yes	Up-regulated_Yes	NA	NA
BCL6	Pt10.DP8	ENSG00000113916.17	-0.894741347950597	Down-regulated	Yes	Down-regulated_Yes	NA	NA
BCL6	Pt10.DP9	ENSG00000113916.17	-0.477058539358589	Down-regulated	Yes	Down-regulated_Yes	NA	NA
BCL6	Pt15.DP1	ENSG00000113916.17	0.406853379708412	Up-regulated	Yes	Up-regulated_Yes	NA	NA
BCL6	Pt15.DP2	ENSG00000113916.17	0.558875306584046	Up-regulated	Yes	Up-regulated_Yes	NA	NA
BCL6	Pt16.DP1	ENSG00000113916.17	-0.215775797504651	Not significant	Yes	Not significant_Yes	NA	NA
BCL6	Pt17.DP1	ENSG00000113916.17	0.898767296525821	Up-regulated	Yes	Up-regulated_Yes	NA	NA
BCL6	Pt17.DP2	ENSG00000113916.17	1.7379002094964	Up-regulated	Yes	Up-regulated_Yes	NA	NA
BCL6	Pt19.DDP1	ENSG00000113916.17	0.450578719805413	Up-regulated	Yes	Up-regulated_Yes	NA	NA
BCL6	Pt19.DDP2	ENSG00000113916.17	0.222969675602823	Not significant	Yes	Not significant_Yes	NA	NA
BCL6	Pt2.DP1	ENSG00000113916.17	-0.845498085340671	Down-regulated	Yes	Down-regulated_Yes	NA	NA
BCL6	Pt2.DP2	ENSG00000113916.17	0.414636589966698	Up-regulated	Yes	Up-regulated_Yes	NA	NA
BCL6	Pt20.DDP1	ENSG00000113916.17	0.0124289397155994	Not significant	Yes	Not significant_Yes	NA	NA
BCL6	Pt20.DP1	ENSG00000113916.17	-0.353837883243228	Down-regulated	Yes	Down-regulated_Yes	NA	NA
BCL6	Pt22.DDP1	ENSG00000113916.17	0.838967878590986	Up-regulated	Yes	Up-regulated_Yes	NA	NA
BCL6	Pt22.DDP2	ENSG00000113916.17	0.459236714607683	Up-regulated	Yes	Up-regulated_Yes	NA	NA
BCL6	Pt22.DDP3	ENSG00000113916.17	NA	Not significant	No	Not significant_No	NA	NA
BCL6	Pt23.DDP1	ENSG00000113916.17	-1.34668468200776	Down-regulated	Yes	Down-regulated_Yes	NA	NA
BCL6	Pt24.DDP1	ENSG00000113916.17	1.14411927738545	Up-regulated	Yes	Up-regulated_Yes	NA	NA
BCL6	Pt3.DP1	ENSG00000113916.17	-0.77265164587221	Down-regulated	Yes	Down-regulated_Yes	NA	NA
BCL6	Pt3.DP3	ENSG00000113916.17	0.994095428879682	Up-regulated	Yes	Up-regulated_Yes	NA	NA
BCL6	Pt3.DP2	ENSG00000113916.17	0.96100599289477	Up-regulated	Yes	Up-regulated_Yes	NA	NA
BCL6	Pt4.DP1	ENSG00000113916.17	0.0800564775590088	Not significant	Yes	Not significant_Yes	NA	NA
BCL6	Pt5.DP1	ENSG00000113916.17	0.271566110656362	Up-regulated	No	Up-regulated_No	NA	NA
BCL6	Pt5.DP2	ENSG00000113916.17	0.303027862168532	Up-regulated	Yes	Up-regulated_Yes	NA	NA
BCL6	Pt5.DP3	ENSG00000113916.17	-0.205068241933555	Not significant	Yes	Not significant_Yes	NA	NA
BCL6	Pt6.DP2	ENSG00000113916.17	0.0877315836279883	Not significant	Yes	Not significant_Yes	NA	NA
BCL6	Pt6.DP1	ENSG00000113916.17	1.41832396016882	Up-regulated	Yes	Up-regulated_Yes	NA	NA
BCL6	Pt8.DP1	ENSG00000113916.17	0.0189990676212508	Not significant	Yes	Not significant_Yes	NA	NA
BCL6	Pt8.DP2	ENSG00000113916.17	1.30831192420496	Up-regulated	Yes	Up-regulated_Yes	NA	NA
BCL6	Pt8.DP3	ENSG00000113916.17	-2.89178447890164	Down-regulated	Yes	Down-regulated_Yes	NA	NA
BCL6	Pt9.DP1	ENSG00000113916.17	2.56847258845201	Up-regulated	Yes	Up-regulated_Yes	NA	NA
BCL6	Pt9.DP2	ENSG00000113916.17	NA	Not significant	No	Not significant_No	NA	NA
BLOC1S2	Pt10.DP4	ENSG00000196072.11	0.381894256151801	Up-regulated	Yes	Up-regulated_Yes	NA	supp
BLOC1S2	Pt15.DP1	ENSG00000196072.11	-0.188308695719157	Not significant	Yes	Not significant_Yes	NA	supp
BLOC1S2	Pt2.DP1	ENSG00000196072.11	-0.585712288618259	Down-regulated	Yes	Down-regulated_Yes	NA	supp
BLOC1S2	Pt16.DP1	ENSG00000196072.11	-0.728442235141313	Down-regulated	Yes	Down-regulated_Yes	NA	supp
BLOC1S2	Pt3.DP3	ENSG00000196072.11	0.13574678185776	Not significant	Yes	Not significant_Yes	NA	supp
BLOC1S2	Pt10.DP6	ENSG00000196072.11	-0.962925576126498	Down-regulated	Yes	Down-regulated_Yes	NA	supp
BLOC1S2	Pt8.DP1	ENSG00000196072.11	-0.0968558783270825	Not significant	No	Not significant_No	NA	supp
BLOC1S2	Pt8.DP2	ENSG00000196072.11	-0.672882053708529	Down-regulated	Yes	Down-regulated_Yes	NA	supp
BLOC1S2	Pt15.DP2	ENSG00000196072.11	-0.195909705342942	Not significant	Yes	Not significant_Yes	NA	supp
BLOC1S2	Pt10.DP7	ENSG00000196072.11	-2.28731919924635	Down-regulated	Yes	Down-regulated_Yes	NA	supp
BLOC1S2	Pt8.DP3	ENSG00000196072.11	-1.01069594541458	Down-regulated	Yes	Down-regulated_Yes	NA	supp
BLOC1S2	Pt24.DDP1	ENSG00000196072.11	-0.972384867762712	Down-regulated	Yes	Down-regulated_Yes	NA	supp
BLOC1S2	Pt6.DP1	ENSG00000196072.11	-1.18390889655008	Down-regulated	Yes	Down-regulated_Yes	NA	supp
BLOC1S2	Pt5.DP2	ENSG00000196072.11	-0.551210007921245	Down-regulated	Yes	Down-regulated_Yes	NA	supp
BLOC1S2	Pt10.DP2	ENSG00000196072.11	0.511344591644875	Up-regulated	Yes	Up-regulated_Yes	NA	supp
BLOC1S2	Pt10.DP9	ENSG00000196072.11	-1.49076089423984	Down-regulated	Yes	Down-regulated_Yes	NA	supp
BLOC1S2	Pt10.DP3	ENSG00000196072.11	0.281977909412794	Up-regulated	No	Up-regulated_No	NA	supp
BLOC1S2	Pt22.DDP2	ENSG00000196072.11	0.0963194253689067	Not significant	No	Not significant_No	NA	supp
BLOC1S2	Pt10.DP8	ENSG00000196072.11	-0.219630888293933	Not significant	Yes	Not significant_Yes	NA	supp
BLOC1S2	Pt17.DP1	ENSG00000196072.11	0.649292146582441	Up-regulated	Yes	Up-regulated_Yes	NA	supp
BLOC1S2	Pt4.DP1	ENSG00000196072.11	0.012309722554244	Not significant	No	Not significant_No	NA	supp
BLOC1S2	Pt5.DP3	ENSG00000196072.11	-0.763299705838528	Down-regulated	Yes	Down-regulated_Yes	NA	supp
BLOC1S2	Pt10.DP1	ENSG00000196072.11	-1.32635558189357	Down-regulated	Yes	Down-regulated_Yes	NA	supp
BLOC1S2	Pt3.DP2	ENSG00000196072.11	0.714221849087021	Up-regulated	Yes	Up-regulated_Yes	NA	supp
BLOC1S2	Pt1.DP1	ENSG00000196072.11	1.73919193593546	Up-regulated	Yes	Up-regulated_Yes	NA	supp
BLOC1S2	Pt23.DDP1	ENSG00000196072.11	-1.14042224872066	Down-regulated	Yes	Down-regulated_Yes	NA	supp
BLOC1S2	Pt22.DDP3	ENSG00000196072.11	0.0287907428637452	Not significant	No	Not significant_No	NA	supp
BLOC1S2	Pt5.DP1	ENSG00000196072.11	1.2119818555534	Up-regulated	Yes	Up-regulated_Yes	NA	supp
BLOC1S2	Pt6.DP2	ENSG00000196072.11	0.319097285375442	Up-regulated	Yes	Up-regulated_Yes	NA	supp
BLOC1S2	Pt9.DP1	ENSG00000196072.11	0.616322861983705	Up-regulated	Yes	Up-regulated_Yes	NA	supp
BLOC1S2	Pt10.DP5	ENSG00000196072.11	-0.618270905625326	Down-regulated	Yes	Down-regulated_Yes	NA	supp
BLOC1S2	Pt20.DDP1	ENSG00000196072.11	-1.32261182692416	Down-regulated	Yes	Down-regulated_Yes	NA	supp
BLOC1S2	Pt2.DP2	ENSG00000196072.11	-0.0384936117458756	Not significant	No	Not significant_No	NA	supp
BLOC1S2	Pt22.DDP1	ENSG00000196072.11	0.249214682545428	Not significant	No	Not significant_No	NA	supp
BLOC1S2	Pt17.DP2	ENSG00000196072.11	0.519379574269867	Up-regulated	Yes	Up-regulated_Yes	NA	supp
BLOC1S2	LPt25.DP1	ENSG00000196072.11	-1.27499737931389	Down-regulated	Yes	Down-regulated_Yes	NA	supp
BLOC1S2	LPt24.DP1	ENSG00000196072.11	-0.17361048390198	Not significant	No	Not significant_No	NA	supp
BLOC1S2	Pt3.DP1	ENSG00000196072.11	0.953908852709094	Up-regulated	Yes	Up-regulated_Yes	NA	supp
BLOC1S2	Pt19.DDP1	ENSG00000196072.11	-1.00546511082156	Down-regulated	No	Down-regulated_No	NA	supp
BLOC1S2	Pt19.DDP2	ENSG00000196072.11	1.52623496241103	Up-regulated	Yes	Up-regulated_Yes	NA	supp
BLOC1S2	LPt15.DP1	ENSG00000196072.11	-1.44414357653829	Down-regulated	Yes	Down-regulated_Yes	NA	supp
BLOC1S2	Pt20.DP1	ENSG00000196072.11	-1.25058750057951	Down-regulated	Yes	Down-regulated_Yes	NA	supp
BLOC1S2	Pt9.DP2	ENSG00000196072.11	-0.230905280934192	Not significant	Yes	Not significant_Yes	NA	supp
BLOC1S2	LPt16.DP1	ENSG00000196072.11	1.92366843685951	Up-regulated	Yes	Up-regulated_Yes	NA	supp
CAPZB	Pt10.DP5	ENSG00000077549.17	-0.017674306956004	Not significant	Yes	Not significant_Yes	NA	supp
CAPZB	Pt4.DP1	ENSG00000077549.17	-0.00251091066499971	Not significant	Yes	Not significant_Yes	NA	supp
CAPZB	Pt10.DP2	ENSG00000077549.17	-0.00676705635828314	Not significant	Yes	Not significant_Yes	NA	supp
CAPZB	Pt22.DDP3	ENSG00000077549.17	0.0290807197268471	Not significant	Yes	Not significant_Yes	NA	supp
CAPZB	Pt10.DP1	ENSG00000077549.17	-0.311437110302501	Not significant	Yes	Not significant_Yes	NA	supp
CAPZB	Pt23.DDP1	ENSG00000077549.17	-0.0947556494589957	Not significant	Yes	Not significant_Yes	NA	supp
CAPZB	Pt10.DP3	ENSG00000077549.17	-0.965671941435897	Down-regulated	Yes	Down-regulated_Yes	NA	supp
CAPZB	Pt3.DP3	ENSG00000077549.17	0.863851795974394	Up-regulated	Yes	Up-regulated_Yes	NA	supp
CAPZB	Pt15.DP2	ENSG00000077549.17	0.35012078825446	Up-regulated	Yes	Up-regulated_Yes	NA	supp
CAPZB	Pt9.DP2	ENSG00000077549.17	-0.281651527423015	Not significant	Yes	Not significant_Yes	NA	supp
CAPZB	LPt15.DP1	ENSG00000077549.17	0.131905947084234	Not significant	Yes	Not significant_Yes	NA	supp
CAPZB	Pt1.DP1	ENSG00000077549.17	0.130412568477597	Not significant	Yes	Not significant_Yes	NA	supp
CAPZB	Pt20.DP1	ENSG00000077549.17	-0.198844650998676	Not significant	No	Not significant_No	NA	supp
CAPZB	Pt10.DP6	ENSG00000077549.17	0.168930030753698	Not significant	Yes	Not significant_Yes	NA	supp
CAPZB	LPt25.DP1	ENSG00000077549.17	0.104811395598803	Not significant	Yes	Not significant_Yes	NA	supp
CAPZB	Pt17.DP1	ENSG00000077549.17	0.36159823752066	Up-regulated	Yes	Up-regulated_Yes	NA	supp
CAPZB	Pt22.DDP1	ENSG00000077549.17	-0.127053027029602	Not significant	Yes	Not significant_Yes	NA	supp
CAPZB	Pt19.DDP2	ENSG00000077549.17	0.0691004092237063	Not significant	Yes	Not significant_Yes	NA	supp
CAPZB	Pt24.DDP1	ENSG00000077549.17	0.194097952831766	Not significant	Yes	Not significant_Yes	NA	supp
CAPZB	LPt16.DP1	ENSG00000077549.17	0.36430206347522	Up-regulated	Yes	Up-regulated_Yes	NA	supp
CAPZB	Pt6.DP2	ENSG00000077549.17	0.104099915443283	Not significant	Yes	Not significant_Yes	NA	supp
CAPZB	Pt2.DP1	ENSG00000077549.17	-0.538571729724027	Down-regulated	Yes	Down-regulated_Yes	NA	supp
CAPZB	Pt10.DP8	ENSG00000077549.17	0.257859955427859	Not significant	Yes	Not significant_Yes	NA	supp
CAPZB	Pt2.DP2	ENSG00000077549.17	0.194246839481563	Not significant	Yes	Not significant_Yes	NA	supp
CAPZB	Pt5.DP3	ENSG00000077549.17	0.179660888153478	Not significant	Yes	Not significant_Yes	NA	supp
CAPZB	Pt22.DDP2	ENSG00000077549.17	0.0386288978918349	Not significant	Yes	Not significant_Yes	NA	supp
CAPZB	Pt10.DP7	ENSG00000077549.17	-0.339051709515896	Down-regulated	Yes	Down-regulated_Yes	NA	supp
CAPZB	Pt20.DDP1	ENSG00000077549.17	0.281948039986298	Up-regulated	Yes	Up-regulated_Yes	NA	supp
CAPZB	Pt17.DP2	ENSG00000077549.17	0.548383954749869	Up-regulated	Yes	Up-regulated_Yes	NA	supp
CAPZB	Pt3.DP1	ENSG00000077549.17	0.479815615389258	Up-regulated	Yes	Up-regulated_Yes	NA	supp
CAPZB	Pt10.DP9	ENSG00000077549.17	0.498973657298214	Up-regulated	Yes	Up-regulated_Yes	NA	supp
CAPZB	Pt5.DP2	ENSG00000077549.17	-0.334537383032351	Down-regulated	Yes	Down-regulated_Yes	NA	supp
CAPZB	LPt24.DP1	ENSG00000077549.17	0.00806312709961475	Not significant	Yes	Not significant_Yes	NA	supp
CAPZB	Pt10.DP4	ENSG00000077549.17	0.455583877570416	Up-regulated	Yes	Up-regulated_Yes	NA	supp
CAPZB	Pt8.DP1	ENSG00000077549.17	-0.10053434316436	Not significant	Yes	Not significant_Yes	NA	supp
CAPZB	Pt5.DP1	ENSG00000077549.17	-0.162436683122582	Not significant	Yes	Not significant_Yes	NA	supp
CAPZB	Pt16.DP1	ENSG00000077549.17	0.172469378166089	Not significant	Yes	Not significant_Yes	NA	supp
CAPZB	Pt6.DP1	ENSG00000077549.17	0.214060309871236	Not significant	Yes	Not significant_Yes	NA	supp
CAPZB	Pt15.DP1	ENSG00000077549.17	0.750556760880571	Up-regulated	Yes	Up-regulated_Yes	NA	supp
CAPZB	Pt8.DP2	ENSG00000077549.17	-0.597241629569506	Down-regulated	Yes	Down-regulated_Yes	NA	supp
CAPZB	Pt8.DP3	ENSG00000077549.17	-0.229943059111371	Not significant	Yes	Not significant_Yes	NA	supp
CAPZB	Pt19.DDP1	ENSG00000077549.17	0.120374819701333	Not significant	Yes	Not significant_Yes	NA	supp
CAPZB	Pt9.DP1	ENSG00000077549.17	0.11180513512829	Not significant	Yes	Not significant_Yes	NA	supp
CAPZB	Pt3.DP2	ENSG00000077549.17	0.59717127126198	Up-regulated	Yes	Up-regulated_Yes	NA	supp
CCND1	LPt15.DP1	ENSG00000110092.3	-2.911825883382	Down-regulated	Yes	Down-regulated_Yes	NA	NA
CCND1	Pt10.DP2	ENSG00000110092.3	1.29232382084129	Up-regulated	Yes	Up-regulated_Yes	NA	NA
CCND1	LPt16.DP1	ENSG00000110092.3	-3.88219162369886	Down-regulated	Yes	Down-regulated_Yes	NA	NA
CCND1	Pt10.DP3	ENSG00000110092.3	-1.63580974040344	Down-regulated	Yes	Down-regulated_Yes	NA	NA
CCND1	LPt24.DP1	ENSG00000110092.3	-1.44286113346011	Down-regulated	Yes	Down-regulated_Yes	NA	NA
CCND1	Pt10.DP4	ENSG00000110092.3	0.800240078050855	Up-regulated	Yes	Up-regulated_Yes	NA	NA
CCND1	LPt25.DP1	ENSG00000110092.3	-0.655144386700426	Down-regulated	Yes	Down-regulated_Yes	NA	NA
CCND1	Pt10.DP5	ENSG00000110092.3	0.0377497332284622	Not significant	No	Not significant_No	NA	NA
CCND1	Pt1.DP1	ENSG00000110092.3	1.85465083947129	Up-regulated	Yes	Up-regulated_Yes	NA	NA
CCND1	Pt10.DP6	ENSG00000110092.3	0.0801347631963538	Not significant	No	Not significant_No	NA	NA
CCND1	Pt10.DP1	ENSG00000110092.3	-0.00761355962171663	Not significant	Yes	Not significant_Yes	NA	NA
CCND1	Pt10.DP7	ENSG00000110092.3	-0.957297810192832	Down-regulated	Yes	Down-regulated_Yes	NA	NA
CCND1	Pt10.DP8	ENSG00000110092.3	-2.62390385657547	Down-regulated	Yes	Down-regulated_Yes	NA	NA
CCND1	Pt10.DP9	ENSG00000110092.3	-2.01023913944734	Down-regulated	Yes	Down-regulated_Yes	NA	NA
CCND1	Pt15.DP1	ENSG00000110092.3	0.455410793512936	Up-regulated	Yes	Up-regulated_Yes	NA	NA
CCND1	Pt15.DP2	ENSG00000110092.3	0.797519935907575	Up-regulated	Yes	Up-regulated_Yes	NA	NA
CCND1	Pt16.DP1	ENSG00000110092.3	-0.100497986806937	Not significant	No	Not significant_No	NA	NA
CCND1	Pt17.DP1	ENSG00000110092.3	1.23427938793019	Up-regulated	Yes	Up-regulated_Yes	NA	NA
CCND1	Pt17.DP2	ENSG00000110092.3	-0.477108649647819	Down-regulated	Yes	Down-regulated_Yes	NA	NA
CCND1	Pt20.DP1	ENSG00000110092.3	-0.70529163250044	Down-regulated	Yes	Down-regulated_Yes	NA	NA
CCND1	Pt19.DDP1	ENSG00000110092.3	-0.374697342818176	Down-regulated	Yes	Down-regulated_Yes	NA	NA
CCND1	Pt22.DDP1	ENSG00000110092.3	-1.00658006245613	Down-regulated	Yes	Down-regulated_Yes	NA	NA
CCND1	Pt19.DDP2	ENSG00000110092.3	-0.518290806383625	Down-regulated	Yes	Down-regulated_Yes	NA	NA
CCND1	Pt22.DDP2	ENSG00000110092.3	-1.33521994498756	Down-regulated	Yes	Down-regulated_Yes	NA	NA
CCND1	Pt2.DP1	ENSG00000110092.3	0.0847879975916588	Not significant	Yes	Not significant_Yes	NA	NA
CCND1	Pt22.DDP3	ENSG00000110092.3	-1.09462392420648	Down-regulated	Yes	Down-regulated_Yes	NA	NA
CCND1	Pt2.DP2	ENSG00000110092.3	1.17742252752857	Up-regulated	Yes	Up-regulated_Yes	NA	NA
CCND1	Pt23.DDP1	ENSG00000110092.3	-0.952294406705826	Down-regulated	Yes	Down-regulated_Yes	NA	NA
CCND1	Pt20.DDP1	ENSG00000110092.3	-1.48459687034147	Down-regulated	Yes	Down-regulated_Yes	NA	NA
CCND1	Pt24.DDP1	ENSG00000110092.3	-0.787992766820203	Down-regulated	Yes	Down-regulated_Yes	NA	NA
CCND1	Pt3.DP1	ENSG00000110092.3	1.00626474711117	Up-regulated	Yes	Up-regulated_Yes	NA	NA
CCND1	Pt3.DP2	ENSG00000110092.3	0.66206529080367	Up-regulated	Yes	Up-regulated_Yes	NA	NA
CCND1	Pt3.DP3	ENSG00000110092.3	1.10803452403936	Up-regulated	Yes	Up-regulated_Yes	NA	NA
CCND1	Pt4.DP1	ENSG00000110092.3	-0.935981884063197	Down-regulated	Yes	Down-regulated_Yes	NA	NA
CCND1	Pt5.DP1	ENSG00000110092.3	1.17197891636106	Up-regulated	Yes	Up-regulated_Yes	NA	NA
CCND1	Pt5.DP2	ENSG00000110092.3	0.367423302755615	Up-regulated	Yes	Up-regulated_Yes	NA	NA
CCND1	Pt5.DP3	ENSG00000110092.3	-0.866944212120604	Down-regulated	Yes	Down-regulated_Yes	NA	NA
CCND1	Pt6.DP1	ENSG00000110092.3	-1.33084909809209	Down-regulated	Yes	Down-regulated_Yes	NA	NA
CCND1	Pt6.DP2	ENSG00000110092.3	-1.4123129327606	Down-regulated	Yes	Down-regulated_Yes	NA	NA
CCND1	Pt8.DP1	ENSG00000110092.3	-2.09844462601194	Down-regulated	Yes	Down-regulated_Yes	NA	NA
CCND1	Pt8.DP2	ENSG00000110092.3	-2.97794618080182	Down-regulated	Yes	Down-regulated_Yes	NA	NA
CCND1	Pt8.DP3	ENSG00000110092.3	-4.07646005511528	Down-regulated	Yes	Down-regulated_Yes	NA	NA
CCND1	Pt9.DP1	ENSG00000110092.3	-1.13767965450027	Down-regulated	Yes	Down-regulated_Yes	NA	NA
CCND1	Pt9.DP2	ENSG00000110092.3	0.433972255046489	Up-regulated	Yes	Up-regulated_Yes	NA	NA
CCND3	LPt15.DP1	ENSG00000112576.12	0.957881913570511	Up-regulated	Yes	Up-regulated_Yes	NA	NA
CCND3	LPt16.DP1	ENSG00000112576.12	-2.15032511107898	Down-regulated	Yes	Down-regulated_Yes	NA	NA
CCND3	LPt24.DP1	ENSG00000112576.12	-0.412260377866893	Down-regulated	Yes	Down-regulated_Yes	NA	NA
CCND3	LPt25.DP1	ENSG00000112576.12	-0.577839480563491	Down-regulated	Yes	Down-regulated_Yes	NA	NA
CCND3	Pt1.DP1	ENSG00000112576.12	-0.0655915074125727	Not significant	No	Not significant_No	NA	NA
CCND3	Pt10.DP1	ENSG00000112576.12	1.54367779603997	Up-regulated	Yes	Up-regulated_Yes	NA	NA
CCND3	Pt10.DP2	ENSG00000112576.12	0.947158829681004	Up-regulated	Yes	Up-regulated_Yes	NA	NA
CCND3	Pt10.DP3	ENSG00000112576.12	0.269169751827144	Up-regulated	No	Up-regulated_No	NA	NA
CCND3	Pt10.DP4	ENSG00000112576.12	0.957853026658762	Up-regulated	Yes	Up-regulated_Yes	NA	NA
CCND3	Pt10.DP5	ENSG00000112576.12	1.55815191347627	Up-regulated	Yes	Up-regulated_Yes	NA	NA
CCND3	Pt10.DP6	ENSG00000112576.12	0.546183567396137	Up-regulated	Yes	Up-regulated_Yes	NA	NA
CCND3	Pt10.DP7	ENSG00000112576.12	1.9127816556231	Up-regulated	Yes	Up-regulated_Yes	NA	NA
CCND3	Pt10.DP8	ENSG00000112576.12	-0.238619592013731	Not significant	Yes	Not significant_Yes	NA	NA
CCND3	Pt10.DP9	ENSG00000112576.12	0.109911204710449	Not significant	No	Not significant_No	NA	NA
CCND3	Pt15.DP1	ENSG00000112576.12	0.616238711511718	Up-regulated	Yes	Up-regulated_Yes	NA	NA
CCND3	Pt15.DP2	ENSG00000112576.12	0.763791205841075	Up-regulated	Yes	Up-regulated_Yes	NA	NA
CCND3	Pt16.DP1	ENSG00000112576.12	0.304589548003098	Up-regulated	Yes	Up-regulated_Yes	NA	NA
CCND3	Pt17.DP1	ENSG00000112576.12	0.256028071413248	Not significant	Yes	Not significant_Yes	NA	NA
CCND3	Pt17.DP2	ENSG00000112576.12	-0.350057352431109	Down-regulated	Yes	Down-regulated_Yes	NA	NA
CCND3	Pt19.DDP1	ENSG00000112576.12	-0.00420440628336598	Not significant	Yes	Not significant_Yes	NA	NA
CCND3	Pt19.DDP2	ENSG00000112576.12	1.1441100291163	Up-regulated	Yes	Up-regulated_Yes	NA	NA
CCND3	Pt2.DP1	ENSG00000112576.12	-0.0818389598881312	Not significant	Yes	Not significant_Yes	NA	NA
CCND3	Pt2.DP2	ENSG00000112576.12	0.197161091251299	Not significant	Yes	Not significant_Yes	NA	NA
CCND3	Pt20.DDP1	ENSG00000112576.12	-0.23583770439731	Not significant	Yes	Not significant_Yes	NA	NA
CCND3	Pt20.DP1	ENSG00000112576.12	-0.147200374984255	Not significant	Yes	Not significant_Yes	NA	NA
CCND3	Pt22.DDP1	ENSG00000112576.12	1.52319800504271	Up-regulated	Yes	Up-regulated_Yes	NA	NA
CCND3	Pt22.DDP2	ENSG00000112576.12	1.87677185601798	Up-regulated	Yes	Up-regulated_Yes	NA	NA
CCND3	Pt23.DDP1	ENSG00000112576.12	-0.558457565632524	Down-regulated	Yes	Down-regulated_Yes	NA	NA
CCND3	Pt22.DDP3	ENSG00000112576.12	2.03295541863493	Up-regulated	Yes	Up-regulated_Yes	NA	NA
CCND3	Pt24.DDP1	ENSG00000112576.12	-0.335358295506796	Down-regulated	Yes	Down-regulated_Yes	NA	NA
CCND3	Pt3.DP1	ENSG00000112576.12	0.924399970276148	Up-regulated	Yes	Up-regulated_Yes	NA	NA
CCND3	Pt3.DP2	ENSG00000112576.12	0.363647826704682	Up-regulated	Yes	Up-regulated_Yes	NA	NA
CCND3	Pt3.DP3	ENSG00000112576.12	-0.292281339772313	Not significant	No	Not significant_No	NA	NA
CCND3	Pt4.DP1	ENSG00000112576.12	0.280847678931656	Up-regulated	No	Up-regulated_No	NA	NA
CCND3	Pt5.DP1	ENSG00000112576.12	0.403653882755506	Up-regulated	Yes	Up-regulated_Yes	NA	NA
CCND3	Pt8.DP2	ENSG00000112576.12	-0.649614281346364	Down-regulated	Yes	Down-regulated_Yes	NA	NA
CCND3	Pt5.DP3	ENSG00000112576.12	0.567089225195975	Up-regulated	Yes	Up-regulated_Yes	NA	NA
CCND3	Pt6.DP2	ENSG00000112576.12	0.3873697182492	Up-regulated	Yes	Up-regulated_Yes	NA	NA
CCND3	Pt5.DP2	ENSG00000112576.12	0.391763235140589	Up-regulated	Yes	Up-regulated_Yes	NA	NA
CCND3	Pt9.DP2	ENSG00000112576.12	-0.573677576566597	Down-regulated	Yes	Down-regulated_Yes	NA	NA
CCND3	Pt8.DP1	ENSG00000112576.12	-0.269219292687982	Not significant	Yes	Not significant_Yes	NA	NA
CCND3	Pt8.DP3	ENSG00000112576.12	-0.2210940200703	Not significant	Yes	Not significant_Yes	NA	NA
CCND3	Pt6.DP1	ENSG00000112576.12	0.434772916856152	Up-regulated	Yes	Up-regulated_Yes	NA	NA
CCND3	Pt9.DP1	ENSG00000112576.12	-0.0609574385258131	Not significant	Yes	Not significant_Yes	NA	NA
CCT8	Pt16.DP1	ENSG00000156261.12	0.158417873124563	Not significant	No	Not significant_No	NA	supp
CCT8	Pt10.DP4	ENSG00000156261.12	0.00129890164493773	Not significant	Yes	Not significant_Yes	NA	supp
CCT8	LPt16.DP1	ENSG00000156261.12	0.538865883226049	Up-regulated	Yes	Up-regulated_Yes	NA	supp
CCT8	LPt25.DP1	ENSG00000156261.12	-0.44860571716187	Down-regulated	Yes	Down-regulated_Yes	NA	supp
CCT8	Pt8.DP3	ENSG00000156261.12	0.325657977713453	Up-regulated	Yes	Up-regulated_Yes	NA	supp
CCT8	Pt6.DP1	ENSG00000156261.12	-1.46756465905023	Down-regulated	Yes	Down-regulated_Yes	NA	supp
CCT8	Pt8.DP1	ENSG00000156261.12	-0.0527659115780741	Not significant	Yes	Not significant_Yes	NA	supp
CCT8	Pt22.DDP2	ENSG00000156261.12	0.596227454297472	Up-regulated	Yes	Up-regulated_Yes	NA	supp
CCT8	Pt10.DP5	ENSG00000156261.12	-0.452544417655164	Down-regulated	Yes	Down-regulated_Yes	NA	supp
CCT8	LPt24.DP1	ENSG00000156261.12	-0.596631650071384	Down-regulated	Yes	Down-regulated_Yes	NA	supp
CCT8	LPt15.DP1	ENSG00000156261.12	0.848179746101025	Up-regulated	Yes	Up-regulated_Yes	NA	supp
CCT8	Pt15.DP1	ENSG00000156261.12	0.258420576006622	Not significant	Yes	Not significant_Yes	NA	supp
CCT8	Pt20.DDP1	ENSG00000156261.12	-0.895781262899774	Down-regulated	Yes	Down-regulated_Yes	NA	supp
CCT8	Pt17.DP2	ENSG00000156261.12	-0.567751883336389	Down-regulated	Yes	Down-regulated_Yes	NA	supp
CCT8	Pt19.DDP2	ENSG00000156261.12	-0.564561630775008	Down-regulated	Yes	Down-regulated_Yes	NA	supp
CCT8	Pt3.DP2	ENSG00000156261.12	0.199424204963244	Not significant	No	Not significant_No	NA	supp
CCT8	Pt23.DDP1	ENSG00000156261.12	-0.10618897789635	Not significant	Yes	Not significant_Yes	NA	supp
CCT8	Pt3.DP3	ENSG00000156261.12	-0.476021234757901	Down-regulated	Yes	Down-regulated_Yes	NA	supp
CCT8	Pt10.DP8	ENSG00000156261.12	1.14774913973675	Up-regulated	Yes	Up-regulated_Yes	NA	supp
CCT8	Pt15.DP2	ENSG00000156261.12	-0.0611825469533885	Not significant	Yes	Not significant_Yes	NA	supp
CCT8	Pt10.DP7	ENSG00000156261.12	-1.18406916122528	Down-regulated	Yes	Down-regulated_Yes	NA	supp
CCT8	Pt8.DP2	ENSG00000156261.12	-0.0217413427698483	Not significant	Yes	Not significant_Yes	NA	supp
CCT8	Pt22.DDP3	ENSG00000156261.12	0.620262816012604	Up-regulated	Yes	Up-regulated_Yes	NA	supp
CCT8	Pt1.DP1	ENSG00000156261.12	0.0839743802103027	Not significant	No	Not significant_No	NA	supp
CCT8	Pt24.DDP1	ENSG00000156261.12	-0.684314765756898	Down-regulated	Yes	Down-regulated_Yes	NA	supp
CCT8	Pt2.DP2	ENSG00000156261.12	0.737085276443781	Up-regulated	Yes	Up-regulated_Yes	NA	supp
CCT8	Pt10.DP2	ENSG00000156261.12	0.770587743877895	Up-regulated	Yes	Up-regulated_Yes	NA	supp
CCT8	Pt9.DP2	ENSG00000156261.12	-0.0915662332798379	Not significant	Yes	Not significant_Yes	NA	supp
CCT8	Pt10.DP3	ENSG00000156261.12	0.528587350107739	Up-regulated	Yes	Up-regulated_Yes	NA	supp
CCT8	Pt9.DP1	ENSG00000156261.12	0.0913691924763395	Not significant	Yes	Not significant_Yes	NA	supp
CCT8	Pt20.DP1	ENSG00000156261.12	-0.146363831529891	Not significant	Yes	Not significant_Yes	NA	supp
CCT8	Pt2.DP1	ENSG00000156261.12	0.302603593613007	Up-regulated	Yes	Up-regulated_Yes	NA	supp
CCT8	Pt17.DP1	ENSG00000156261.12	0.0919410320662619	Not significant	Yes	Not significant_Yes	NA	supp
CCT8	Pt5.DP1	ENSG00000156261.12	0.601337790982972	Up-regulated	Yes	Up-regulated_Yes	NA	supp
CCT8	Pt6.DP2	ENSG00000156261.12	-0.857042764428174	Down-regulated	Yes	Down-regulated_Yes	NA	supp
CCT8	Pt19.DDP1	ENSG00000156261.12	-0.325013594199752	Down-regulated	Yes	Down-regulated_Yes	NA	supp
CCT8	Pt5.DP2	ENSG00000156261.12	-0.0197975908179867	Not significant	Yes	Not significant_Yes	NA	supp
CCT8	Pt10.DP9	ENSG00000156261.12	1.05977088126794	Up-regulated	Yes	Up-regulated_Yes	NA	supp
CCT8	Pt10.DP6	ENSG00000156261.12	-0.109346020411006	Not significant	Yes	Not significant_Yes	NA	supp
CCT8	Pt4.DP1	ENSG00000156261.12	-0.0214332164285262	Not significant	Yes	Not significant_Yes	NA	supp
CCT8	Pt10.DP1	ENSG00000156261.12	-0.53306111962843	Down-regulated	Yes	Down-regulated_Yes	NA	supp
CCT8	Pt3.DP1	ENSG00000156261.12	0.223608276447176	Not significant	Yes	Not significant_Yes	NA	supp
CCT8	Pt22.DDP1	ENSG00000156261.12	0.00240415755813168	Not significant	No	Not significant_No	NA	supp
CCT8	Pt5.DP3	ENSG00000156261.12	0.281998182144266	Up-regulated	Yes	Up-regulated_Yes	NA	supp
CD163	LPt15.DP1	ENSG00000177575.12	2.29657197594737	Up-regulated	Yes	Up-regulated_Yes	NA	NA
CD163	LPt16.DP1	ENSG00000177575.12	2.40593545823325	Up-regulated	Yes	Up-regulated_Yes	NA	NA
CD163	LPt24.DP1	ENSG00000177575.12	-1.05112975167684	Down-regulated	Yes	Down-regulated_Yes	NA	NA
CD163	LPt25.DP1	ENSG00000177575.12	-3.64151612660959	Down-regulated	Yes	Down-regulated_Yes	NA	NA
CD163	Pt1.DP1	ENSG00000177575.12	0.556698599888004	Up-regulated	Yes	Up-regulated_Yes	NA	NA
CD163	Pt10.DP1	ENSG00000177575.12	1.08220411693473	Up-regulated	Yes	Up-regulated_Yes	NA	NA
CD163	Pt10.DP2	ENSG00000177575.12	1.47548843223318	Up-regulated	Yes	Up-regulated_Yes	NA	NA
CD163	Pt10.DP3	ENSG00000177575.12	-0.0579004940340887	Not significant	Yes	Not significant_Yes	NA	NA
CD163	Pt10.DP4	ENSG00000177575.12	1.62984442690844	Up-regulated	Yes	Up-regulated_Yes	NA	NA
CD163	Pt10.DP5	ENSG00000177575.12	2.15496744865586	Up-regulated	Yes	Up-regulated_Yes	NA	NA
CD163	Pt10.DP6	ENSG00000177575.12	0.341859419968659	Up-regulated	Yes	Up-regulated_Yes	NA	NA
CD163	Pt10.DP7	ENSG00000177575.12	-0.144354900982445	Not significant	No	Not significant_No	NA	NA
CD163	Pt10.DP8	ENSG00000177575.12	1.76476702003145	Up-regulated	Yes	Up-regulated_Yes	NA	NA
CD163	Pt10.DP9	ENSG00000177575.12	2.99917418325371	Up-regulated	Yes	Up-regulated_Yes	NA	NA
CD163	Pt15.DP1	ENSG00000177575.12	1.8056435450579	Up-regulated	Yes	Up-regulated_Yes	NA	NA
CD163	Pt15.DP2	ENSG00000177575.12	0.933953206968787	Up-regulated	Yes	Up-regulated_Yes	NA	NA
CD163	Pt16.DP1	ENSG00000177575.12	-0.865210795392027	Down-regulated	Yes	Down-regulated_Yes	NA	NA
CD163	Pt17.DP1	ENSG00000177575.12	1.91283565954579	Up-regulated	Yes	Up-regulated_Yes	NA	NA
CD163	Pt17.DP2	ENSG00000177575.12	1.12163358760356	Up-regulated	Yes	Up-regulated_Yes	NA	NA
CD163	Pt19.DDP1	ENSG00000177575.12	-2.28185458357799	Down-regulated	Yes	Down-regulated_Yes	NA	NA
CD163	Pt19.DDP2	ENSG00000177575.12	1.85486911602945	Up-regulated	Yes	Up-regulated_Yes	NA	NA
CD163	Pt2.DP1	ENSG00000177575.12	-1.09705570975946	Down-regulated	Yes	Down-regulated_Yes	NA	NA
CD163	Pt2.DP2	ENSG00000177575.12	0.219268528195214	Not significant	Yes	Not significant_Yes	NA	NA
CD163	Pt20.DDP1	ENSG00000177575.12	-0.45730192558635	Down-regulated	Yes	Down-regulated_Yes	NA	NA
CD163	Pt20.DP1	ENSG00000177575.12	-0.972148314146082	Down-regulated	Yes	Down-regulated_Yes	NA	NA
CD163	Pt22.DDP1	ENSG00000177575.12	-0.474682943734277	Down-regulated	No	Down-regulated_No	NA	NA
CD163	Pt22.DDP2	ENSG00000177575.12	-0.0565590894194709	Not significant	No	Not significant_No	NA	NA
CD163	Pt22.DDP3	ENSG00000177575.12	-0.196342786087563	Not significant	No	Not significant_No	NA	NA
CD163	Pt23.DDP1	ENSG00000177575.12	-0.804227488747511	Down-regulated	Yes	Down-regulated_Yes	NA	NA
CD163	Pt24.DDP1	ENSG00000177575.12	0.382257302305172	Up-regulated	Yes	Up-regulated_Yes	NA	NA
CD163	Pt3.DP1	ENSG00000177575.12	0.480663763093093	Up-regulated	Yes	Up-regulated_Yes	NA	NA
CD163	Pt3.DP2	ENSG00000177575.12	1.08332386529912	Up-regulated	Yes	Up-regulated_Yes	NA	NA
CD163	Pt9.DP1	ENSG00000177575.12	1.78441734095076	Up-regulated	Yes	Up-regulated_Yes	NA	NA
CD163	Pt9.DP2	ENSG00000177575.12	-1.27019408422771	Down-regulated	No	Down-regulated_No	NA	NA
CD163	Pt3.DP3	ENSG00000177575.12	1.67238644920431	Up-regulated	Yes	Up-regulated_Yes	NA	NA
CD163	Pt5.DP1	ENSG00000177575.12	0.274638863829658	Up-regulated	Yes	Up-regulated_Yes	NA	NA
CD163	Pt5.DP3	ENSG00000177575.12	0.744805072794997	Up-regulated	Yes	Up-regulated_Yes	NA	NA
CD163	Pt6.DP1	ENSG00000177575.12	2.01273879525291	Up-regulated	Yes	Up-regulated_Yes	NA	NA
CD163	Pt8.DP3	ENSG00000177575.12	-2.0036460423973	Down-regulated	Yes	Down-regulated_Yes	NA	NA
CD163	Pt4.DP1	ENSG00000177575.12	1.50926461938754	Up-regulated	Yes	Up-regulated_Yes	NA	NA
CD163	Pt5.DP2	ENSG00000177575.12	-1.42795292541267	Down-regulated	Yes	Down-regulated_Yes	NA	NA
CD163	Pt6.DP2	ENSG00000177575.12	1.81805928788383	Up-regulated	Yes	Up-regulated_Yes	NA	NA
CD163	Pt8.DP2	ENSG00000177575.12	1.69887315628638	Up-regulated	Yes	Up-regulated_Yes	NA	NA
CD163	Pt8.DP1	ENSG00000177575.12	1.6679319231677	Up-regulated	Yes	Up-regulated_Yes	NA	NA
CDC42	LPt15.DP1	ENSG00000070831.15	0.36553972231521	Up-regulated	Yes	Up-regulated_Yes	NA	NA
CDC42	LPt16.DP1	ENSG00000070831.15	0.178304893046392	Not significant	Yes	Not significant_Yes	NA	NA
CDC42	LPt24.DP1	ENSG00000070831.15	-0.50188445219096	Down-regulated	Yes	Down-regulated_Yes	NA	NA
CDC42	LPt25.DP1	ENSG00000070831.15	-0.658618238280923	Down-regulated	Yes	Down-regulated_Yes	NA	NA
CDC42	Pt1.DP1	ENSG00000070831.15	0.753431153518233	Up-regulated	Yes	Up-regulated_Yes	NA	NA
CDC42	Pt10.DP1	ENSG00000070831.15	-0.632586019145375	Down-regulated	Yes	Down-regulated_Yes	NA	NA
CDC42	Pt10.DP2	ENSG00000070831.15	0.670354678304939	Up-regulated	Yes	Up-regulated_Yes	NA	NA
CDC42	Pt10.DP8	ENSG00000070831.15	0.34899697118271	Up-regulated	Yes	Up-regulated_Yes	NA	NA
CDC42	Pt10.DP3	ENSG00000070831.15	-0.969810020089794	Down-regulated	Yes	Down-regulated_Yes	NA	NA
CDC42	Pt10.DP9	ENSG00000070831.15	0.519331075376995	Up-regulated	Yes	Up-regulated_Yes	NA	NA
CDC42	Pt10.DP4	ENSG00000070831.15	0.745620447656828	Up-regulated	Yes	Up-regulated_Yes	NA	NA
CDC42	Pt15.DP1	ENSG00000070831.15	0.400679935516195	Up-regulated	Yes	Up-regulated_Yes	NA	NA
CDC42	Pt10.DP5	ENSG00000070831.15	-0.0319969002737971	Not significant	Yes	Not significant_Yes	NA	NA
CDC42	Pt15.DP2	ENSG00000070831.15	0.171220160937569	Not significant	Yes	Not significant_Yes	NA	NA
CDC42	Pt10.DP6	ENSG00000070831.15	-0.119195591993248	Not significant	Yes	Not significant_Yes	NA	NA
CDC42	Pt16.DP1	ENSG00000070831.15	0.563335847555503	Up-regulated	Yes	Up-regulated_Yes	NA	NA
CDC42	Pt10.DP7	ENSG00000070831.15	-0.809117166807342	Down-regulated	Yes	Down-regulated_Yes	NA	NA
CDC42	Pt17.DP1	ENSG00000070831.15	0.311895454455621	Up-regulated	Yes	Up-regulated_Yes	NA	NA
CDC42	Pt17.DP2	ENSG00000070831.15	-0.232877638889433	Not significant	Yes	Not significant_Yes	NA	NA
CDC42	Pt19.DDP1	ENSG00000070831.15	-0.191494961581997	Not significant	Yes	Not significant_Yes	NA	NA
CDC42	Pt19.DDP2	ENSG00000070831.15	0.000358201422639684	Not significant	Yes	Not significant_Yes	NA	NA
CDC42	Pt2.DP1	ENSG00000070831.15	-0.666386866196953	Down-regulated	Yes	Down-regulated_Yes	NA	NA
CDC42	Pt2.DP2	ENSG00000070831.15	0.00518016048056645	Not significant	No	Not significant_No	NA	NA
CDC42	Pt20.DDP1	ENSG00000070831.15	0.40070580390879	Up-regulated	Yes	Up-regulated_Yes	NA	NA
CDC42	Pt20.DP1	ENSG00000070831.15	0.318859457978319	Up-regulated	Yes	Up-regulated_Yes	NA	NA
CDC42	Pt22.DDP1	ENSG00000070831.15	-0.193117265467754	Not significant	Yes	Not significant_Yes	NA	NA
CDC42	Pt22.DDP2	ENSG00000070831.15	-0.0850353026087694	Not significant	No	Not significant_No	NA	NA
CDC42	Pt22.DDP3	ENSG00000070831.15	-0.079093478490747	Not significant	Yes	Not significant_Yes	NA	NA
CDC42	Pt23.DDP1	ENSG00000070831.15	0.088666124013538	Not significant	Yes	Not significant_Yes	NA	NA
CDC42	Pt24.DDP1	ENSG00000070831.15	-0.125717662701825	Not significant	Yes	Not significant_Yes	NA	NA
CDC42	Pt3.DP1	ENSG00000070831.15	0.231884339980439	Not significant	Yes	Not significant_Yes	NA	NA
CDC42	Pt5.DP3	ENSG00000070831.15	0.24085534158238	Not significant	Yes	Not significant_Yes	NA	NA
CDC42	Pt3.DP2	ENSG00000070831.15	0.0725013213956292	Not significant	Yes	Not significant_Yes	NA	NA
CDC42	Pt6.DP1	ENSG00000070831.15	-0.703154382907346	Down-regulated	Yes	Down-regulated_Yes	NA	NA
CDC42	Pt3.DP3	ENSG00000070831.15	0.198712117776622	Not significant	Yes	Not significant_Yes	NA	NA
CDC42	Pt6.DP2	ENSG00000070831.15	-1.06278506372074	Down-regulated	Yes	Down-regulated_Yes	NA	NA
CDC42	Pt4.DP1	ENSG00000070831.15	0.340597043903842	Up-regulated	Yes	Up-regulated_Yes	NA	NA
CDC42	Pt8.DP1	ENSG00000070831.15	-0.0297881590756023	Not significant	Yes	Not significant_Yes	NA	NA
CDC42	Pt5.DP1	ENSG00000070831.15	0.934042147867443	Up-regulated	Yes	Up-regulated_Yes	NA	NA
CDC42	Pt8.DP2	ENSG00000070831.15	0.166405708637036	Not significant	Yes	Not significant_Yes	NA	NA
CDC42	Pt5.DP2	ENSG00000070831.15	-0.160838189380538	Not significant	Yes	Not significant_Yes	NA	NA
CDC42	Pt8.DP3	ENSG00000070831.15	-0.298999705638079	Not significant	Yes	Not significant_Yes	NA	NA
CDC42	Pt9.DP1	ENSG00000070831.15	0.096441078225569	Not significant	Yes	Not significant_Yes	NA	NA
CDC42	Pt9.DP2	ENSG00000070831.15	0.0242532725177944	Not significant	No	Not significant_No	NA	NA
CDK2	LPt15.DP1	ENSG00000123374.10	-2.03016975442037	Down-regulated	Yes	Down-regulated_Yes	NA	NA
CDK2	LPt16.DP1	ENSG00000123374.10	-2.19912035862441	Down-regulated	Yes	Down-regulated_Yes	NA	NA
CDK2	LPt24.DP1	ENSG00000123374.10	-1.51043942010967	Down-regulated	Yes	Down-regulated_Yes	NA	NA
CDK2	LPt25.DP1	ENSG00000123374.10	-0.124132022690709	Not significant	Yes	Not significant_Yes	NA	NA
CDK2	Pt1.DP1	ENSG00000123374.10	1.2308822222988	Up-regulated	Yes	Up-regulated_Yes	NA	NA
CDK2	Pt10.DP1	ENSG00000123374.10	0.331581964666449	Up-regulated	Yes	Up-regulated_Yes	NA	NA
CDK2	Pt10.DP2	ENSG00000123374.10	1.16852085624793	Up-regulated	Yes	Up-regulated_Yes	NA	NA
CDK2	Pt10.DP3	ENSG00000123374.10	0.702759012138366	Up-regulated	Yes	Up-regulated_Yes	NA	NA
CDK2	Pt10.DP4	ENSG00000123374.10	1.56229291046998	Up-regulated	Yes	Up-regulated_Yes	NA	NA
CDK2	Pt10.DP5	ENSG00000123374.10	-0.849316898440233	Down-regulated	Yes	Down-regulated_Yes	NA	NA
CDK2	Pt10.DP6	ENSG00000123374.10	-0.234441920953613	Not significant	Yes	Not significant_Yes	NA	NA
CDK2	Pt10.DP7	ENSG00000123374.10	-0.71962086281034	Down-regulated	Yes	Down-regulated_Yes	NA	NA
CDK2	Pt10.DP8	ENSG00000123374.10	-0.353760891127308	Down-regulated	Yes	Down-regulated_Yes	NA	NA
CDK2	Pt10.DP9	ENSG00000123374.10	-0.661419860598511	Down-regulated	Yes	Down-regulated_Yes	NA	NA
CDK2	Pt15.DP1	ENSG00000123374.10	-1.3147083911547	Down-regulated	Yes	Down-regulated_Yes	NA	NA
CDK2	Pt15.DP2	ENSG00000123374.10	-0.550892119590523	Down-regulated	Yes	Down-regulated_Yes	NA	NA
CDK2	Pt16.DP1	ENSG00000123374.10	0.168440961477725	Not significant	Yes	Not significant_Yes	NA	NA
CDK2	Pt17.DP1	ENSG00000123374.10	1.89908810414089	Up-regulated	Yes	Up-regulated_Yes	NA	NA
CDK2	Pt17.DP2	ENSG00000123374.10	-0.276996333337047	Not significant	Yes	Not significant_Yes	NA	NA
CDK2	Pt19.DDP1	ENSG00000123374.10	1.03442488455154	Up-regulated	Yes	Up-regulated_Yes	NA	NA
CDK2	Pt19.DDP2	ENSG00000123374.10	-0.563889329424284	Down-regulated	Yes	Down-regulated_Yes	NA	NA
CDK2	Pt2.DP1	ENSG00000123374.10	-0.964271010382382	Down-regulated	Yes	Down-regulated_Yes	NA	NA
CDK2	Pt2.DP2	ENSG00000123374.10	-1.21636251671905	Down-regulated	Yes	Down-regulated_Yes	NA	NA
CDK2	Pt20.DDP1	ENSG00000123374.10	-0.460006599876779	Down-regulated	Yes	Down-regulated_Yes	NA	NA
CDK2	Pt20.DP1	ENSG00000123374.10	-0.441733892814039	Down-regulated	Yes	Down-regulated_Yes	NA	NA
CDK2	Pt22.DDP1	ENSG00000123374.10	0.321916442267048	Up-regulated	Yes	Up-regulated_Yes	NA	NA
CDK2	Pt22.DDP2	ENSG00000123374.10	0.093064560267581	Not significant	Yes	Not significant_Yes	NA	NA
CDK2	Pt22.DDP3	ENSG00000123374.10	0.0910618490941331	Not significant	Yes	Not significant_Yes	NA	NA
CDK2	Pt23.DDP1	ENSG00000123374.10	0.345134987521808	Up-regulated	Yes	Up-regulated_Yes	NA	NA
CDK2	Pt24.DDP1	ENSG00000123374.10	-0.255231197694315	Not significant	Yes	Not significant_Yes	NA	NA
CDK2	Pt3.DP1	ENSG00000123374.10	-0.487571820715553	Down-regulated	Yes	Down-regulated_Yes	NA	NA
CDK2	Pt3.DP3	ENSG00000123374.10	-0.726570258802918	Down-regulated	Yes	Down-regulated_Yes	NA	NA
CDK2	Pt8.DP2	ENSG00000123374.10	-1.49898959800525	Down-regulated	Yes	Down-regulated_Yes	NA	NA
CDK2	Pt3.DP2	ENSG00000123374.10	-0.941243111335856	Down-regulated	Yes	Down-regulated_Yes	NA	NA
CDK2	Pt4.DP1	ENSG00000123374.10	0.212266421811245	Not significant	No	Not significant_No	NA	NA
CDK2	Pt8.DP3	ENSG00000123374.10	1.27225339388964	Up-regulated	Yes	Up-regulated_Yes	NA	NA
CDK2	Pt5.DP1	ENSG00000123374.10	-0.180135722302193	Not significant	Yes	Not significant_Yes	NA	NA
CDK2	Pt6.DP1	ENSG00000123374.10	-1.51269377230242	Down-regulated	Yes	Down-regulated_Yes	NA	NA
CDK2	Pt8.DP1	ENSG00000123374.10	0.425740409700397	Up-regulated	Yes	Up-regulated_Yes	NA	NA
CDK2	Pt9.DP2	ENSG00000123374.10	0.271031787677184	Up-regulated	Yes	Up-regulated_Yes	NA	NA
CDK2	Pt6.DP2	ENSG00000123374.10	0.13902168441738	Not significant	Yes	Not significant_Yes	NA	NA
CDK2	Pt9.DP1	ENSG00000123374.10	-0.0748347071029506	Not significant	Yes	Not significant_Yes	NA	NA
CDK2	Pt5.DP2	ENSG00000123374.10	-0.379600707333782	Down-regulated	No	Down-regulated_No	NA	NA
CDK2	Pt5.DP3	ENSG00000123374.10	0.837575412835105	Up-regulated	Yes	Up-regulated_Yes	NA	NA
CDK4	LPt15.DP1	ENSG00000135446.16	0.130868887661374	Not significant	Yes	Not significant_Yes	NA	NA
CDK4	Pt10.DP2	ENSG00000135446.16	-0.4790116566286	Down-regulated	Yes	Down-regulated_Yes	NA	NA
CDK4	LPt16.DP1	ENSG00000135446.16	-2.32308210177835	Down-regulated	Yes	Down-regulated_Yes	NA	NA
CDK4	Pt10.DP3	ENSG00000135446.16	-0.231081930251565	Not significant	Yes	Not significant_Yes	NA	NA
CDK4	LPt24.DP1	ENSG00000135446.16	-0.597488358478883	Down-regulated	Yes	Down-regulated_Yes	NA	NA
CDK4	Pt10.DP4	ENSG00000135446.16	0.164971243579342	Not significant	Yes	Not significant_Yes	NA	NA
CDK4	LPt25.DP1	ENSG00000135446.16	-0.958194824541488	Down-regulated	Yes	Down-regulated_Yes	NA	NA
CDK4	Pt10.DP5	ENSG00000135446.16	-0.448263352269854	Down-regulated	Yes	Down-regulated_Yes	NA	NA
CDK4	Pt1.DP1	ENSG00000135446.16	0.642653464244132	Up-regulated	Yes	Up-regulated_Yes	NA	NA
CDK4	Pt10.DP6	ENSG00000135446.16	-0.388497125689125	Down-regulated	Yes	Down-regulated_Yes	NA	NA
CDK4	Pt10.DP1	ENSG00000135446.16	0.0960924238050825	Not significant	Yes	Not significant_Yes	NA	NA
CDK4	Pt10.DP7	ENSG00000135446.16	-0.303560895782973	Not significant	Yes	Not significant_Yes	NA	NA
CDK4	Pt10.DP8	ENSG00000135446.16	-0.00775428972780123	Not significant	Yes	Not significant_Yes	NA	NA
CDK4	Pt10.DP9	ENSG00000135446.16	0.333161529714292	Up-regulated	No	Up-regulated_No	NA	NA
CDK4	Pt15.DP1	ENSG00000135446.16	0.600658171203994	Up-regulated	Yes	Up-regulated_Yes	NA	NA
CDK4	Pt15.DP2	ENSG00000135446.16	0.290678429875172	Up-regulated	Yes	Up-regulated_Yes	NA	NA
CDK4	Pt16.DP1	ENSG00000135446.16	0.59600143155863	Up-regulated	Yes	Up-regulated_Yes	NA	NA
CDK4	Pt17.DP1	ENSG00000135446.16	0.393418328281548	Up-regulated	Yes	Up-regulated_Yes	NA	NA
CDK4	Pt17.DP2	ENSG00000135446.16	-0.804785895326033	Down-regulated	Yes	Down-regulated_Yes	NA	NA
CDK4	Pt19.DDP1	ENSG00000135446.16	-0.0304058580168366	Not significant	Yes	Not significant_Yes	NA	NA
CDK4	Pt19.DDP2	ENSG00000135446.16	-0.13225090332231	Not significant	Yes	Not significant_Yes	NA	NA
CDK4	Pt2.DP1	ENSG00000135446.16	1.12176911535157	Up-regulated	Yes	Up-regulated_Yes	NA	NA
CDK4	Pt2.DP2	ENSG00000135446.16	0.410405965516936	Up-regulated	Yes	Up-regulated_Yes	NA	NA
CDK4	Pt20.DDP1	ENSG00000135446.16	-0.34475639150536	Down-regulated	Yes	Down-regulated_Yes	NA	NA
CDK4	Pt20.DP1	ENSG00000135446.16	-0.224348612147545	Not significant	Yes	Not significant_Yes	NA	NA
CDK4	Pt3.DP1	ENSG00000135446.16	-0.33266547956852	Down-regulated	Yes	Down-regulated_Yes	NA	NA
CDK4	Pt22.DDP1	ENSG00000135446.16	-0.758104911909293	Down-regulated	Yes	Down-regulated_Yes	NA	NA
CDK4	Pt3.DP2	ENSG00000135446.16	-0.227455873950734	Not significant	Yes	Not significant_Yes	NA	NA
CDK4	Pt22.DDP2	ENSG00000135446.16	-0.370151391637375	Down-regulated	Yes	Down-regulated_Yes	NA	NA
CDK4	Pt3.DP3	ENSG00000135446.16	-0.363370389327957	Down-regulated	Yes	Down-regulated_Yes	NA	NA
CDK4	Pt22.DDP3	ENSG00000135446.16	-0.249706611797861	Not significant	Yes	Not significant_Yes	NA	NA
CDK4	Pt4.DP1	ENSG00000135446.16	0.747412148138551	Up-regulated	Yes	Up-regulated_Yes	NA	NA
CDK4	Pt23.DDP1	ENSG00000135446.16	-0.534517061596113	Down-regulated	Yes	Down-regulated_Yes	NA	NA
CDK4	Pt5.DP1	ENSG00000135446.16	-0.713366920113919	Down-regulated	Yes	Down-regulated_Yes	NA	NA
CDK4	Pt24.DDP1	ENSG00000135446.16	-0.415599976076821	Down-regulated	Yes	Down-regulated_Yes	NA	NA
CDK4	Pt5.DP2	ENSG00000135446.16	-0.777870933472999	Down-regulated	Yes	Down-regulated_Yes	NA	NA
CDK4	Pt5.DP3	ENSG00000135446.16	-0.648168395412507	Down-regulated	Yes	Down-regulated_Yes	NA	NA
CDK4	Pt9.DP1	ENSG00000135446.16	-1.09857119903454	Down-regulated	Yes	Down-regulated_Yes	NA	NA
CDK4	Pt6.DP1	ENSG00000135446.16	-0.756566036034659	Down-regulated	Yes	Down-regulated_Yes	NA	NA
CDK4	Pt9.DP2	ENSG00000135446.16	-0.227811187058054	Not significant	Yes	Not significant_Yes	NA	NA
CDK4	Pt6.DP2	ENSG00000135446.16	0.105696351428982	Not significant	Yes	Not significant_Yes	NA	NA
CDK4	Pt8.DP1	ENSG00000135446.16	0.120930429513175	Not significant	Yes	Not significant_Yes	NA	NA
CDK4	Pt8.DP2	ENSG00000135446.16	-0.313542266606486	Not significant	Yes	Not significant_Yes	NA	NA
CDK4	Pt8.DP3	ENSG00000135446.16	-0.00454911756418742	Not significant	Yes	Not significant_Yes	NA	NA
CDKN1A	LPt15.DP1	ENSG00000124762.13	-0.945782093844102	Down-regulated	Yes	Down-regulated_Yes	NA	NA
CDKN1A	LPt16.DP1	ENSG00000124762.13	-1.95359376055653	Down-regulated	Yes	Down-regulated_Yes	NA	NA
CDKN1A	LPt24.DP1	ENSG00000124762.13	-0.313600884309387	Not significant	No	Not significant_No	NA	NA
CDKN1A	LPt25.DP1	ENSG00000124762.13	-1.04762708126254	Down-regulated	Yes	Down-regulated_Yes	NA	NA
CDKN1A	Pt1.DP1	ENSG00000124762.13	-0.120650644768526	Not significant	No	Not significant_No	NA	NA
CDKN1A	Pt10.DP1	ENSG00000124762.13	0.706926285750467	Up-regulated	Yes	Up-regulated_Yes	NA	NA
CDKN1A	Pt10.DP2	ENSG00000124762.13	0.648537434258037	Up-regulated	Yes	Up-regulated_Yes	NA	NA
CDKN1A	Pt10.DP3	ENSG00000124762.13	0.412263830195846	Up-regulated	Yes	Up-regulated_Yes	NA	NA
CDKN1A	Pt10.DP4	ENSG00000124762.13	-0.0512901104467762	Not significant	No	Not significant_No	NA	NA
CDKN1A	Pt10.DP5	ENSG00000124762.13	1.1615791485763	Up-regulated	Yes	Up-regulated_Yes	NA	NA
CDKN1A	Pt10.DP6	ENSG00000124762.13	0.677624209773168	Up-regulated	Yes	Up-regulated_Yes	NA	NA
CDKN1A	Pt10.DP7	ENSG00000124762.13	0.519476236420294	Up-regulated	Yes	Up-regulated_Yes	NA	NA
CDKN1A	Pt10.DP8	ENSG00000124762.13	1.09325719237505	Up-regulated	Yes	Up-regulated_Yes	NA	NA
CDKN1A	Pt10.DP9	ENSG00000124762.13	1.30570970460469	Up-regulated	Yes	Up-regulated_Yes	NA	NA
CDKN1A	Pt15.DP1	ENSG00000124762.13	0.827221965937182	Up-regulated	Yes	Up-regulated_Yes	NA	NA
CDKN1A	Pt15.DP2	ENSG00000124762.13	0.486143261360005	Up-regulated	Yes	Up-regulated_Yes	NA	NA
CDKN1A	Pt16.DP1	ENSG00000124762.13	-0.550090393706705	Down-regulated	Yes	Down-regulated_Yes	NA	NA
CDKN1A	Pt17.DP1	ENSG00000124762.13	-0.328741093373331	Down-regulated	Yes	Down-regulated_Yes	NA	NA
CDKN1A	Pt17.DP2	ENSG00000124762.13	-1.02494723297516	Down-regulated	Yes	Down-regulated_Yes	NA	NA
CDKN1A	Pt19.DDP1	ENSG00000124762.13	-1.00428334386176	Down-regulated	Yes	Down-regulated_Yes	NA	NA
CDKN1A	Pt19.DDP2	ENSG00000124762.13	1.32914169333019	Up-regulated	Yes	Up-regulated_Yes	NA	NA
CDKN1A	Pt2.DP1	ENSG00000124762.13	-0.854743056367504	Down-regulated	Yes	Down-regulated_Yes	NA	NA
CDKN1A	Pt2.DP2	ENSG00000124762.13	0.0621163116530489	Not significant	Yes	Not significant_Yes	NA	NA
CDKN1A	Pt20.DDP1	ENSG00000124762.13	-2.00906038587119	Down-regulated	Yes	Down-regulated_Yes	NA	NA
CDKN1A	Pt20.DP1	ENSG00000124762.13	-0.392099677829423	Down-regulated	Yes	Down-regulated_Yes	NA	NA
CDKN1A	Pt22.DDP1	ENSG00000124762.13	-0.35651466160726	Down-regulated	Yes	Down-regulated_Yes	NA	NA
CDKN1A	Pt22.DDP2	ENSG00000124762.13	0.741898115413388	Up-regulated	Yes	Up-regulated_Yes	NA	NA
CDKN1A	Pt22.DDP3	ENSG00000124762.13	0.448587033534516	Up-regulated	Yes	Up-regulated_Yes	NA	NA
CDKN1A	Pt23.DDP1	ENSG00000124762.13	-0.827561465503953	Down-regulated	Yes	Down-regulated_Yes	NA	NA
CDKN1A	Pt24.DDP1	ENSG00000124762.13	-0.499851867529215	Down-regulated	Yes	Down-regulated_Yes	NA	NA
CDKN1A	Pt5.DP3	ENSG00000124762.13	0.132124030787927	Not significant	No	Not significant_No	NA	NA
CDKN1A	Pt3.DP1	ENSG00000124762.13	2.30160892687772	Up-regulated	Yes	Up-regulated_Yes	NA	NA
CDKN1A	Pt6.DP1	ENSG00000124762.13	-0.1358018695821	Not significant	Yes	Not significant_Yes	NA	NA
CDKN1A	Pt6.DP2	ENSG00000124762.13	0.0808235492949221	Not significant	Yes	Not significant_Yes	NA	NA
CDKN1A	Pt3.DP2	ENSG00000124762.13	2.49553363777755	Up-regulated	Yes	Up-regulated_Yes	NA	NA
CDKN1A	Pt5.DP2	ENSG00000124762.13	0.908130994689127	Up-regulated	Yes	Up-regulated_Yes	NA	NA
CDKN1A	Pt8.DP1	ENSG00000124762.13	-3.29845284996382	Down-regulated	Yes	Down-regulated_Yes	NA	NA
CDKN1A	Pt8.DP3	ENSG00000124762.13	-2.98462068847779	Down-regulated	Yes	Down-regulated_Yes	NA	NA
CDKN1A	Pt9.DP2	ENSG00000124762.13	-0.381738366688685	Down-regulated	Yes	Down-regulated_Yes	NA	NA
CDKN1A	Pt5.DP1	ENSG00000124762.13	1.20870387361556	Up-regulated	Yes	Up-regulated_Yes	NA	NA
CDKN1A	Pt8.DP2	ENSG00000124762.13	-1.59724324238748	Down-regulated	Yes	Down-regulated_Yes	NA	NA
CDKN1A	Pt3.DP3	ENSG00000124762.13	0.854667755523209	Up-regulated	Yes	Up-regulated_Yes	NA	NA
CDKN1A	Pt9.DP1	ENSG00000124762.13	1.05839812809885	Up-regulated	Yes	Up-regulated_Yes	NA	NA
CDKN1A	Pt4.DP1	ENSG00000124762.13	0.283700335484697	Up-regulated	Yes	Up-regulated_Yes	NA	NA
CLEC11A	Pt5.DP2	ENSG00000105472.12	-0.473734605753203	Down-regulated	Yes	Down-regulated_Yes	NA	supp
CLEC11A	LPt25.DP1	ENSG00000105472.12	0.786084520705871	Up-regulated	Yes	Up-regulated_Yes	NA	supp
CLEC11A	Pt19.DDP1	ENSG00000105472.12	-1.92442742953725	Down-regulated	Yes	Down-regulated_Yes	NA	supp
CLEC11A	Pt3.DP2	ENSG00000105472.12	0.0872683083946479	Not significant	Yes	Not significant_Yes	NA	supp
CLEC11A	Pt9.DP2	ENSG00000105472.12	0.411327518897013	Up-regulated	Yes	Up-regulated_Yes	NA	supp
CLEC11A	Pt8.DP3	ENSG00000105472.12	-2.03664848835061	Down-regulated	Yes	Down-regulated_Yes	NA	supp
CLEC11A	Pt16.DP1	ENSG00000105472.12	0.193885856966566	Not significant	No	Not significant_No	NA	supp
CLEC11A	Pt9.DP1	ENSG00000105472.12	0.501191285382026	Up-regulated	Yes	Up-regulated_Yes	NA	supp
CLEC11A	Pt6.DP1	ENSG00000105472.12	-0.822001312917728	Down-regulated	Yes	Down-regulated_Yes	NA	supp
CLEC11A	Pt4.DP1	ENSG00000105472.12	0.756652598206907	Up-regulated	Yes	Up-regulated_Yes	NA	supp
CLEC11A	Pt20.DDP1	ENSG00000105472.12	1.02726808196442	Up-regulated	Yes	Up-regulated_Yes	NA	supp
CLEC11A	Pt15.DP2	ENSG00000105472.12	0.212293316572646	Not significant	No	Not significant_No	NA	supp
CLEC11A	Pt10.DP7	ENSG00000105472.12	1.30921981244616	Up-regulated	Yes	Up-regulated_Yes	NA	supp
CLEC11A	Pt10.DP4	ENSG00000105472.12	-0.158937841929278	Not significant	Yes	Not significant_Yes	NA	supp
CLEC11A	Pt5.DP3	ENSG00000105472.12	-1.46348392541606	Down-regulated	Yes	Down-regulated_Yes	NA	supp
CLEC11A	Pt3.DP3	ENSG00000105472.12	0.507805801520631	Up-regulated	Yes	Up-regulated_Yes	NA	supp
CLEC11A	Pt8.DP2	ENSG00000105472.12	-3.4235186778726	Down-regulated	Yes	Down-regulated_Yes	NA	supp
CLEC11A	Pt5.DP1	ENSG00000105472.12	0.812785222514193	Up-regulated	Yes	Up-regulated_Yes	NA	supp
CLEC11A	Pt3.DP1	ENSG00000105472.12	-0.114786554072776	Not significant	Yes	Not significant_Yes	NA	supp
CLEC11A	Pt22.DDP1	ENSG00000105472.12	-0.166653516043531	Not significant	No	Not significant_No	NA	supp
CLEC11A	Pt10.DP3	ENSG00000105472.12	0.0855439164945385	Not significant	Yes	Not significant_Yes	NA	supp
CLEC11A	Pt8.DP1	ENSG00000105472.12	0.0516697602099725	Not significant	No	Not significant_No	NA	supp
CLEC11A	Pt24.DDP1	ENSG00000105472.12	0.769439310306432	Up-regulated	Yes	Up-regulated_Yes	NA	supp
CLEC11A	Pt6.DP2	ENSG00000105472.12	0.156325462696018	Not significant	Yes	Not significant_Yes	NA	supp
CLEC11A	Pt23.DDP1	ENSG00000105472.12	-1.36677437979554	Down-regulated	Yes	Down-regulated_Yes	NA	supp
CLEC11A	Pt2.DP2	ENSG00000105472.12	0.331783451740994	Up-regulated	Yes	Up-regulated_Yes	NA	supp
CLEC11A	LPt15.DP1	ENSG00000105472.12	-0.665668725018843	Down-regulated	Yes	Down-regulated_Yes	NA	supp
CLEC11A	Pt19.DDP2	ENSG00000105472.12	1.31994338401889	Up-regulated	Yes	Up-regulated_Yes	NA	supp
CLEC11A	Pt17.DP1	ENSG00000105472.12	-1.59334923249298	Down-regulated	Yes	Down-regulated_Yes	NA	supp
CLEC11A	LPt24.DP1	ENSG00000105472.12	0.959027042647524	Up-regulated	Yes	Up-regulated_Yes	NA	supp
CLEC11A	Pt17.DP2	ENSG00000105472.12	-0.652736221753271	Down-regulated	Yes	Down-regulated_Yes	NA	supp
CLEC11A	Pt2.DP1	ENSG00000105472.12	-0.759710559862377	Down-regulated	Yes	Down-regulated_Yes	NA	supp
CLEC11A	Pt1.DP1	ENSG00000105472.12	-1.1422317589097	Down-regulated	No	Down-regulated_No	NA	supp
CLEC11A	Pt10.DP6	ENSG00000105472.12	1.09055965807841	Up-regulated	Yes	Up-regulated_Yes	NA	supp
CLEC11A	Pt22.DDP3	ENSG00000105472.12	1.01777723386582	Up-regulated	Yes	Up-regulated_Yes	NA	supp
CLEC11A	Pt22.DDP2	ENSG00000105472.12	1.11749292053246	Up-regulated	Yes	Up-regulated_Yes	NA	supp
CLEC11A	Pt10.DP8	ENSG00000105472.12	0.686294486150389	Up-regulated	Yes	Up-regulated_Yes	NA	supp
CLEC11A	Pt20.DP1	ENSG00000105472.12	2.35749591258191	Up-regulated	Yes	Up-regulated_Yes	NA	supp
CLEC11A	LPt16.DP1	ENSG00000105472.12	-6.85091017680587	Down-regulated	Yes	Down-regulated_Yes	NA	supp
CLEC11A	Pt10.DP5	ENSG00000105472.12	0.855985416334307	Up-regulated	Yes	Up-regulated_Yes	NA	supp
CLEC11A	Pt10.DP9	ENSG00000105472.12	0.621024457071068	Up-regulated	Yes	Up-regulated_Yes	NA	supp
CLEC11A	Pt10.DP2	ENSG00000105472.12	0.610278925913646	Up-regulated	Yes	Up-regulated_Yes	NA	supp
CLEC11A	Pt15.DP1	ENSG00000105472.12	0.741310665707881	Up-regulated	Yes	Up-regulated_Yes	NA	supp
CLEC11A	Pt10.DP1	ENSG00000105472.12	0.353273596238057	Up-regulated	Yes	Up-regulated_Yes	NA	supp
COL5A1	LPt15.DP1	ENSG00000130635.15	0.852028803639352	Up-regulated	Yes	Up-regulated_Yes	NA	NA
COL5A1	LPt16.DP1	ENSG00000130635.15	0.572867328991713	Up-regulated	Yes	Up-regulated_Yes	NA	NA
COL5A1	LPt24.DP1	ENSG00000130635.15	-0.50902005865099	Down-regulated	Yes	Down-regulated_Yes	NA	NA
COL5A1	LPt25.DP1	ENSG00000130635.15	-3.90709016354663	Down-regulated	Yes	Down-regulated_Yes	NA	NA
COL5A1	Pt1.DP1	ENSG00000130635.15	-1.76186795064021	Down-regulated	Yes	Down-regulated_Yes	NA	NA
COL5A1	Pt10.DP1	ENSG00000130635.15	-1.13185915362499	Down-regulated	Yes	Down-regulated_Yes	NA	NA
COL5A1	Pt10.DP2	ENSG00000130635.15	-1.29608885349146	Down-regulated	Yes	Down-regulated_Yes	NA	NA
COL5A1	Pt10.DP3	ENSG00000130635.15	-3.05263276167644	Down-regulated	Yes	Down-regulated_Yes	NA	NA
COL5A1	Pt10.DP4	ENSG00000130635.15	-1.39197035121643	Down-regulated	Yes	Down-regulated_Yes	NA	NA
COL5A1	Pt10.DP5	ENSG00000130635.15	0.302092329751795	Up-regulated	Yes	Up-regulated_Yes	NA	NA
COL5A1	Pt10.DP6	ENSG00000130635.15	-0.106827861668936	Not significant	Yes	Not significant_Yes	NA	NA
COL5A1	Pt10.DP7	ENSG00000130635.15	-0.320434237528697	Not significant	Yes	Not significant_Yes	NA	NA
COL5A1	Pt10.DP8	ENSG00000130635.15	-1.89607537889289	Down-regulated	Yes	Down-regulated_Yes	NA	NA
COL5A1	Pt10.DP9	ENSG00000130635.15	-1.93680367229515	Down-regulated	Yes	Down-regulated_Yes	NA	NA
COL5A1	Pt15.DP1	ENSG00000130635.15	2.0855499553906	Up-regulated	Yes	Up-regulated_Yes	NA	NA
COL5A1	Pt15.DP2	ENSG00000130635.15	1.66747112618705	Up-regulated	Yes	Up-regulated_Yes	NA	NA
COL5A1	Pt16.DP1	ENSG00000130635.15	-0.479307695359316	Down-regulated	Yes	Down-regulated_Yes	NA	NA
COL5A1	Pt17.DP1	ENSG00000130635.15	3.80562692114939	Up-regulated	Yes	Up-regulated_Yes	NA	NA
COL5A1	Pt17.DP2	ENSG00000130635.15	3.77391791504303	Up-regulated	Yes	Up-regulated_Yes	NA	NA
COL5A1	Pt19.DDP1	ENSG00000130635.15	-4.22257044029419	Down-regulated	Yes	Down-regulated_Yes	NA	NA
COL5A1	Pt19.DDP2	ENSG00000130635.15	1.92857434939476	Up-regulated	Yes	Up-regulated_Yes	NA	NA
COL5A1	Pt2.DP1	ENSG00000130635.15	-1.39422621035983	Down-regulated	Yes	Down-regulated_Yes	NA	NA
COL5A1	Pt2.DP2	ENSG00000130635.15	-0.00633515868085226	Not significant	Yes	Not significant_Yes	NA	NA
COL5A1	Pt20.DDP1	ENSG00000130635.15	0.824114619083617	Up-regulated	Yes	Up-regulated_Yes	NA	NA
COL5A1	Pt20.DP1	ENSG00000130635.15	-0.541299082718366	Down-regulated	Yes	Down-regulated_Yes	NA	NA
COL5A1	Pt22.DDP1	ENSG00000130635.15	-0.153627659303711	Not significant	Yes	Not significant_Yes	NA	NA
COL5A1	Pt22.DDP2	ENSG00000130635.15	1.68870717892931	Up-regulated	Yes	Up-regulated_Yes	NA	NA
COL5A1	Pt22.DDP3	ENSG00000130635.15	-0.101871480296733	Not significant	Yes	Not significant_Yes	NA	NA
COL5A1	Pt23.DDP1	ENSG00000130635.15	-1.61580918054128	Down-regulated	Yes	Down-regulated_Yes	NA	NA
COL5A1	Pt3.DP3	ENSG00000130635.15	1.85601759841839	Up-regulated	Yes	Up-regulated_Yes	NA	NA
COL5A1	Pt4.DP1	ENSG00000130635.15	2.45450890873207	Up-regulated	Yes	Up-regulated_Yes	NA	NA
COL5A1	Pt24.DDP1	ENSG00000130635.15	-2.54729557480162	Down-regulated	Yes	Down-regulated_Yes	NA	NA
COL5A1	Pt5.DP1	ENSG00000130635.15	-1.13701832594695	Down-regulated	Yes	Down-regulated_Yes	NA	NA
COL5A1	Pt3.DP1	ENSG00000130635.15	1.01024078919761	Up-regulated	Yes	Up-regulated_Yes	NA	NA
COL5A1	Pt3.DP2	ENSG00000130635.15	0.989129601642635	Up-regulated	No	Up-regulated_No	NA	NA
COL5A1	Pt5.DP2	ENSG00000130635.15	-2.48130246467483	Down-regulated	Yes	Down-regulated_Yes	NA	NA
COL5A1	Pt8.DP1	ENSG00000130635.15	1.8795825991399	Up-regulated	Yes	Up-regulated_Yes	NA	NA
COL5A1	Pt6.DP1	ENSG00000130635.15	-0.54230800832546	Down-regulated	Yes	Down-regulated_Yes	NA	NA
COL5A1	Pt5.DP3	ENSG00000130635.15	-0.913300472399622	Down-regulated	Yes	Down-regulated_Yes	NA	NA
COL5A1	Pt6.DP2	ENSG00000130635.15	0.434888002569746	Up-regulated	Yes	Up-regulated_Yes	NA	NA
COL5A1	Pt8.DP2	ENSG00000130635.15	0.127859703845375	Not significant	Yes	Not significant_Yes	NA	NA
COL5A1	Pt9.DP1	ENSG00000130635.15	-0.130207751995825	Not significant	Yes	Not significant_Yes	NA	NA
COL5A1	Pt8.DP3	ENSG00000130635.15	-3.25074789913505	Down-regulated	Yes	Down-regulated_Yes	NA	NA
COL5A1	Pt9.DP2	ENSG00000130635.15	-2.2875098401593	Down-regulated	Yes	Down-regulated_Yes	NA	NA
CTBP1	LPt15.DP1	ENSG00000159692.15	-0.422065380364981	Down-regulated	Yes	Down-regulated_Yes	NA	NA
CTBP1	LPt16.DP1	ENSG00000159692.15	-4.06844052547503	Down-regulated	Yes	Down-regulated_Yes	NA	NA
CTBP1	LPt24.DP1	ENSG00000159692.15	-0.528751517868684	Down-regulated	Yes	Down-regulated_Yes	NA	NA
CTBP1	LPt25.DP1	ENSG00000159692.15	-0.65245245185062	Down-regulated	Yes	Down-regulated_Yes	NA	NA
CTBP1	Pt1.DP1	ENSG00000159692.15	0.380309327636834	Up-regulated	Yes	Up-regulated_Yes	NA	NA
CTBP1	Pt10.DP1	ENSG00000159692.15	0.0329869715711221	Not significant	Yes	Not significant_Yes	NA	NA
CTBP1	Pt10.DP2	ENSG00000159692.15	-0.273599345506539	Not significant	Yes	Not significant_Yes	NA	NA
CTBP1	Pt10.DP3	ENSG00000159692.15	-0.174664900215614	Not significant	Yes	Not significant_Yes	NA	NA
CTBP1	Pt10.DP4	ENSG00000159692.15	-0.310378408041509	Not significant	Yes	Not significant_Yes	NA	NA
CTBP1	Pt10.DP5	ENSG00000159692.15	-0.294285675620893	Not significant	Yes	Not significant_Yes	NA	NA
CTBP1	Pt10.DP6	ENSG00000159692.15	-0.19205348117482	Not significant	Yes	Not significant_Yes	NA	NA
CTBP1	Pt10.DP7	ENSG00000159692.15	0.265522782310746	Up-regulated	Yes	Up-regulated_Yes	NA	NA
CTBP1	Pt10.DP8	ENSG00000159692.15	-0.475689159529806	Down-regulated	Yes	Down-regulated_Yes	NA	NA
CTBP1	Pt17.DP2	ENSG00000159692.15	-0.0802165365678972	Not significant	Yes	Not significant_Yes	NA	NA
CTBP1	Pt10.DP9	ENSG00000159692.15	-0.374195020430132	Down-regulated	Yes	Down-regulated_Yes	NA	NA
CTBP1	Pt19.DDP1	ENSG00000159692.15	-0.425609667082207	Down-regulated	Yes	Down-regulated_Yes	NA	NA
CTBP1	Pt15.DP1	ENSG00000159692.15	0.0283141690371018	Not significant	Yes	Not significant_Yes	NA	NA
CTBP1	Pt19.DDP2	ENSG00000159692.15	-0.663983535377963	Down-regulated	Yes	Down-regulated_Yes	NA	NA
CTBP1	Pt15.DP2	ENSG00000159692.15	0.0496022838907296	Not significant	Yes	Not significant_Yes	NA	NA
CTBP1	Pt2.DP1	ENSG00000159692.15	-0.388607276347786	Down-regulated	Yes	Down-regulated_Yes	NA	NA
CTBP1	Pt16.DP1	ENSG00000159692.15	-0.00235315376740402	Not significant	Yes	Not significant_Yes	NA	NA
CTBP1	Pt2.DP2	ENSG00000159692.15	-0.501670878722459	Down-regulated	Yes	Down-regulated_Yes	NA	NA
CTBP1	Pt17.DP1	ENSG00000159692.15	-0.28281233524865	Not significant	Yes	Not significant_Yes	NA	NA
CTBP1	Pt20.DDP1	ENSG00000159692.15	-0.200482551053859	Not significant	Yes	Not significant_Yes	NA	NA
CTBP1	Pt20.DP1	ENSG00000159692.15	-0.645365069425511	Down-regulated	Yes	Down-regulated_Yes	NA	NA
CTBP1	Pt3.DP1	ENSG00000159692.15	-0.0778107343154827	Not significant	Yes	Not significant_Yes	NA	NA
CTBP1	Pt22.DDP1	ENSG00000159692.15	0.801312054626871	Up-regulated	Yes	Up-regulated_Yes	NA	NA
CTBP1	Pt3.DP2	ENSG00000159692.15	-0.17318180117472	Not significant	Yes	Not significant_Yes	NA	NA
CTBP1	Pt22.DDP2	ENSG00000159692.15	0.889953891472668	Up-regulated	Yes	Up-regulated_Yes	NA	NA
CTBP1	Pt3.DP3	ENSG00000159692.15	0.163093348956895	Not significant	Yes	Not significant_Yes	NA	NA
CTBP1	Pt22.DDP3	ENSG00000159692.15	1.08275144119076	Up-regulated	Yes	Up-regulated_Yes	NA	NA
CTBP1	Pt4.DP1	ENSG00000159692.15	0.238777632638403	Not significant	No	Not significant_No	NA	NA
CTBP1	Pt23.DDP1	ENSG00000159692.15	-0.436184374427068	Down-regulated	Yes	Down-regulated_Yes	NA	NA
CTBP1	Pt5.DP1	ENSG00000159692.15	-0.558528153831747	Down-regulated	Yes	Down-regulated_Yes	NA	NA
CTBP1	Pt24.DDP1	ENSG00000159692.15	-0.130334754355234	Not significant	Yes	Not significant_Yes	NA	NA
CTBP1	Pt5.DP2	ENSG00000159692.15	-0.88837187902742	Down-regulated	Yes	Down-regulated_Yes	NA	NA
CTBP1	Pt5.DP3	ENSG00000159692.15	-0.284836472331834	Not significant	Yes	Not significant_Yes	NA	NA
CTBP1	Pt6.DP1	ENSG00000159692.15	-0.129162186431112	Not significant	Yes	Not significant_Yes	NA	NA
CTBP1	Pt6.DP2	ENSG00000159692.15	0.411029595664523	Up-regulated	Yes	Up-regulated_Yes	NA	NA
CTBP1	Pt8.DP1	ENSG00000159692.15	0.242010632998796	Not significant	Yes	Not significant_Yes	NA	NA
CTBP1	Pt8.DP2	ENSG00000159692.15	-0.508585291901368	Down-regulated	Yes	Down-regulated_Yes	NA	NA
CTBP1	Pt8.DP3	ENSG00000159692.15	-0.795510765369607	Down-regulated	Yes	Down-regulated_Yes	NA	NA
CTBP1	Pt9.DP1	ENSG00000159692.15	-0.866532166334976	Down-regulated	Yes	Down-regulated_Yes	NA	NA
CTBP1	Pt9.DP2	ENSG00000159692.15	-1.47865845937854	Down-regulated	Yes	Down-regulated_Yes	NA	NA
CTNNA1	LPt15.DP1	ENSG00000044115.20	-1.09931993750143	Down-regulated	Yes	Down-regulated_Yes	NA	NA
CTNNA1	LPt16.DP1	ENSG00000044115.20	1.11015654186054	Up-regulated	Yes	Up-regulated_Yes	NA	NA
CTNNA1	LPt24.DP1	ENSG00000044115.20	-0.963462307361562	Down-regulated	Yes	Down-regulated_Yes	NA	NA
CTNNA1	LPt25.DP1	ENSG00000044115.20	-0.622934215601771	Down-regulated	Yes	Down-regulated_Yes	NA	NA
CTNNA1	Pt1.DP1	ENSG00000044115.20	-0.499599733265563	Down-regulated	Yes	Down-regulated_Yes	NA	NA
CTNNA1	Pt10.DP1	ENSG00000044115.20	0.217905159905561	Not significant	Yes	Not significant_Yes	NA	NA
CTNNA1	Pt10.DP2	ENSG00000044115.20	1.17145649688808	Up-regulated	Yes	Up-regulated_Yes	NA	NA
CTNNA1	Pt10.DP3	ENSG00000044115.20	0.472637238181236	Up-regulated	Yes	Up-regulated_Yes	NA	NA
CTNNA1	Pt10.DP4	ENSG00000044115.20	-0.00923021773320068	Not significant	Yes	Not significant_Yes	NA	NA
CTNNA1	Pt10.DP5	ENSG00000044115.20	0.0766245816573995	Not significant	Yes	Not significant_Yes	NA	NA
CTNNA1	Pt10.DP6	ENSG00000044115.20	-0.27029382569329	Not significant	Yes	Not significant_Yes	NA	NA
CTNNA1	Pt10.DP7	ENSG00000044115.20	-1.17540391976163	Down-regulated	Yes	Down-regulated_Yes	NA	NA
CTNNA1	Pt10.DP8	ENSG00000044115.20	0.35241461703776	Up-regulated	Yes	Up-regulated_Yes	NA	NA
CTNNA1	Pt10.DP9	ENSG00000044115.20	-0.199165552691741	Not significant	Yes	Not significant_Yes	NA	NA
CTNNA1	Pt15.DP1	ENSG00000044115.20	0.638621506103193	Up-regulated	Yes	Up-regulated_Yes	NA	NA
CTNNA1	Pt15.DP2	ENSG00000044115.20	0.542020794297707	Up-regulated	Yes	Up-regulated_Yes	NA	NA
CTNNA1	Pt16.DP1	ENSG00000044115.20	-0.401044882360354	Down-regulated	Yes	Down-regulated_Yes	NA	NA
CTNNA1	Pt17.DP1	ENSG00000044115.20	0.787837838158572	Up-regulated	Yes	Up-regulated_Yes	NA	NA
CTNNA1	Pt17.DP2	ENSG00000044115.20	0.746953439252976	Up-regulated	Yes	Up-regulated_Yes	NA	NA
CTNNA1	Pt19.DDP1	ENSG00000044115.20	0.064436776268591	Not significant	Yes	Not significant_Yes	NA	NA
CTNNA1	Pt19.DDP2	ENSG00000044115.20	-0.103971544444279	Not significant	Yes	Not significant_Yes	NA	NA
CTNNA1	Pt2.DP1	ENSG00000044115.20	0.138834096420634	Not significant	Yes	Not significant_Yes	NA	NA
CTNNA1	Pt2.DP2	ENSG00000044115.20	0.244373068266757	Not significant	Yes	Not significant_Yes	NA	NA
CTNNA1	Pt20.DDP1	ENSG00000044115.20	-0.116600142402253	Not significant	Yes	Not significant_Yes	NA	NA
CTNNA1	Pt20.DP1	ENSG00000044115.20	-0.167242713990979	Not significant	Yes	Not significant_Yes	NA	NA
CTNNA1	Pt22.DDP1	ENSG00000044115.20	0.794060938220715	Up-regulated	Yes	Up-regulated_Yes	NA	NA
CTNNA1	Pt22.DDP2	ENSG00000044115.20	0.856668763801449	Up-regulated	Yes	Up-regulated_Yes	NA	NA
CTNNA1	Pt23.DDP1	ENSG00000044115.20	-1.31177516802086	Down-regulated	Yes	Down-regulated_Yes	NA	NA
CTNNA1	Pt22.DDP3	ENSG00000044115.20	0.82037350824057	Up-regulated	Yes	Up-regulated_Yes	NA	NA
CTNNA1	Pt24.DDP1	ENSG00000044115.20	-0.647358722331008	Down-regulated	Yes	Down-regulated_Yes	NA	NA
CTNNA1	Pt3.DP1	ENSG00000044115.20	0.476901162170443	Up-regulated	Yes	Up-regulated_Yes	NA	NA
CTNNA1	Pt3.DP2	ENSG00000044115.20	0.167018948485137	Not significant	Yes	Not significant_Yes	NA	NA
CTNNA1	Pt3.DP3	ENSG00000044115.20	0.360964778119478	Up-regulated	Yes	Up-regulated_Yes	NA	NA
CTNNA1	Pt4.DP1	ENSG00000044115.20	0.584063445527157	Up-regulated	Yes	Up-regulated_Yes	NA	NA
CTNNA1	Pt5.DP2	ENSG00000044115.20	-0.0429899621267158	Not significant	Yes	Not significant_Yes	NA	NA
CTNNA1	Pt6.DP1	ENSG00000044115.20	-0.470084069705079	Down-regulated	No	Down-regulated_No	NA	NA
CTNNA1	Pt5.DP1	ENSG00000044115.20	0.0148319720970746	Not significant	Yes	Not significant_Yes	NA	NA
CTNNA1	Pt6.DP2	ENSG00000044115.20	-0.740819716609716	Down-regulated	Yes	Down-regulated_Yes	NA	NA
CTNNA1	Pt5.DP3	ENSG00000044115.20	0.176349373653443	Not significant	Yes	Not significant_Yes	NA	NA
CTNNA1	Pt8.DP1	ENSG00000044115.20	0.265920603586548	Up-regulated	Yes	Up-regulated_Yes	NA	NA
CTNNA1	Pt9.DP1	ENSG00000044115.20	0.127267555638795	Not significant	Yes	Not significant_Yes	NA	NA
CTNNA1	Pt8.DP2	ENSG00000044115.20	-0.223344657731126	Not significant	Yes	Not significant_Yes	NA	NA
CTNNA1	Pt8.DP3	ENSG00000044115.20	-0.00122112049503371	Not significant	Yes	Not significant_Yes	NA	NA
CTNNA1	Pt9.DP2	ENSG00000044115.20	0.0168350020032456	Not significant	No	Not significant_No	NA	NA
CTNNB1	LPt15.DP1	ENSG00000168036.17	-1.55600100207108	Down-regulated	Yes	Down-regulated_Yes	NA	NA
CTNNB1	LPt16.DP1	ENSG00000168036.17	-0.547131282592459	Down-regulated	Yes	Down-regulated_Yes	NA	NA
CTNNB1	LPt24.DP1	ENSG00000168036.17	-1.49201505644083	Down-regulated	Yes	Down-regulated_Yes	NA	NA
CTNNB1	LPt25.DP1	ENSG00000168036.17	-2.22932309345057	Down-regulated	Yes	Down-regulated_Yes	NA	NA
CTNNB1	Pt1.DP1	ENSG00000168036.17	0.729808634471117	Up-regulated	Yes	Up-regulated_Yes	NA	NA
CTNNB1	Pt10.DP1	ENSG00000168036.17	-0.137303540013706	Not significant	Yes	Not significant_Yes	NA	NA
CTNNB1	Pt10.DP2	ENSG00000168036.17	1.56913954122457	Up-regulated	Yes	Up-regulated_Yes	NA	NA
CTNNB1	Pt10.DP8	ENSG00000168036.17	0.808095646296572	Up-regulated	Yes	Up-regulated_Yes	NA	NA
CTNNB1	Pt10.DP3	ENSG00000168036.17	1.06648546603927	Up-regulated	Yes	Up-regulated_Yes	NA	NA
CTNNB1	Pt10.DP9	ENSG00000168036.17	0.870819067987494	Up-regulated	Yes	Up-regulated_Yes	NA	NA
CTNNB1	Pt10.DP4	ENSG00000168036.17	1.20188126878161	Up-regulated	Yes	Up-regulated_Yes	NA	NA
CTNNB1	Pt15.DP1	ENSG00000168036.17	0.310497715246815	Up-regulated	Yes	Up-regulated_Yes	NA	NA
CTNNB1	Pt10.DP5	ENSG00000168036.17	-0.48721475506036	Down-regulated	Yes	Down-regulated_Yes	NA	NA
CTNNB1	Pt15.DP2	ENSG00000168036.17	0.0571232499096058	Not significant	Yes	Not significant_Yes	NA	NA
CTNNB1	Pt10.DP6	ENSG00000168036.17	-0.539044225323094	Down-regulated	Yes	Down-regulated_Yes	NA	NA
CTNNB1	Pt16.DP1	ENSG00000168036.17	-0.0796158833578314	Not significant	Yes	Not significant_Yes	NA	NA
CTNNB1	Pt10.DP7	ENSG00000168036.17	-1.70581437881938	Down-regulated	Yes	Down-regulated_Yes	NA	NA
CTNNB1	Pt17.DP1	ENSG00000168036.17	0.281025881200237	Up-regulated	Yes	Up-regulated_Yes	NA	NA
CTNNB1	Pt17.DP2	ENSG00000168036.17	0.497168900940036	Up-regulated	Yes	Up-regulated_Yes	NA	NA
CTNNB1	Pt20.DP1	ENSG00000168036.17	-0.139295438412457	Not significant	Yes	Not significant_Yes	NA	NA
CTNNB1	Pt19.DDP1	ENSG00000168036.17	0.671377190391493	Up-regulated	Yes	Up-regulated_Yes	NA	NA
CTNNB1	Pt22.DDP1	ENSG00000168036.17	0.0826354937881742	Not significant	Yes	Not significant_Yes	NA	NA
CTNNB1	Pt19.DDP2	ENSG00000168036.17	-1.24078240372043	Down-regulated	Yes	Down-regulated_Yes	NA	NA
CTNNB1	Pt22.DDP2	ENSG00000168036.17	-0.0791302433447669	Not significant	Yes	Not significant_Yes	NA	NA
CTNNB1	Pt2.DP1	ENSG00000168036.17	-0.800204611236789	Down-regulated	Yes	Down-regulated_Yes	NA	NA
CTNNB1	Pt22.DDP3	ENSG00000168036.17	-0.316875703780098	Not significant	Yes	Not significant_Yes	NA	NA
CTNNB1	Pt2.DP2	ENSG00000168036.17	-0.621615726478377	Down-regulated	Yes	Down-regulated_Yes	NA	NA
CTNNB1	Pt23.DDP1	ENSG00000168036.17	-1.40830670510967	Down-regulated	Yes	Down-regulated_Yes	NA	NA
CTNNB1	Pt20.DDP1	ENSG00000168036.17	0.029589276678413	Not significant	Yes	Not significant_Yes	NA	NA
CTNNB1	Pt24.DDP1	ENSG00000168036.17	-0.590465919341414	Down-regulated	Yes	Down-regulated_Yes	NA	NA
CTNNB1	Pt3.DP1	ENSG00000168036.17	0.248353568145684	Not significant	Yes	Not significant_Yes	NA	NA
CTNNB1	Pt3.DP2	ENSG00000168036.17	-0.0648245828700045	Not significant	Yes	Not significant_Yes	NA	NA
CTNNB1	Pt3.DP3	ENSG00000168036.17	0.170930741336906	Not significant	Yes	Not significant_Yes	NA	NA
CTNNB1	Pt4.DP1	ENSG00000168036.17	-0.0293213973586515	Not significant	Yes	Not significant_Yes	NA	NA
CTNNB1	Pt5.DP1	ENSG00000168036.17	0.246992775580591	Not significant	Yes	Not significant_Yes	NA	NA
CTNNB1	Pt5.DP2	ENSG00000168036.17	-0.771537795148064	Down-regulated	Yes	Down-regulated_Yes	NA	NA
CTNNB1	Pt5.DP3	ENSG00000168036.17	-0.814157273396472	Down-regulated	Yes	Down-regulated_Yes	NA	NA
CTNNB1	Pt6.DP1	ENSG00000168036.17	-3.318387729886	Down-regulated	Yes	Down-regulated_Yes	NA	NA
CTNNB1	Pt6.DP2	ENSG00000168036.17	-1.52117900848501	Down-regulated	Yes	Down-regulated_Yes	NA	NA
CTNNB1	Pt8.DP1	ENSG00000168036.17	-0.417873067747226	Down-regulated	Yes	Down-regulated_Yes	NA	NA
CTNNB1	Pt8.DP2	ENSG00000168036.17	-1.05341298412975	Down-regulated	Yes	Down-regulated_Yes	NA	NA
CTNNB1	Pt8.DP3	ENSG00000168036.17	-0.490121033385464	Down-regulated	Yes	Down-regulated_Yes	NA	NA
CTNNB1	Pt9.DP2	ENSG00000168036.17	1.87515312031755	Up-regulated	Yes	Up-regulated_Yes	NA	NA
CTNNB1	Pt9.DP1	ENSG00000168036.17	0.0545852327900635	Not significant	Yes	Not significant_Yes	NA	NA
ERBB3	LPt15.DP1	ENSG00000065361.15	-5.59863842058386	Down-regulated	Yes	Down-regulated_Yes	NA	NA
ERBB3	LPt16.DP1	ENSG00000065361.15	-2.0565751907821	Down-regulated	Yes	Down-regulated_Yes	NA	NA
ERBB3	LPt24.DP1	ENSG00000065361.15	-1.79442758534576	Down-regulated	Yes	Down-regulated_Yes	NA	NA
ERBB3	LPt25.DP1	ENSG00000065361.15	-2.00889827739913	Down-regulated	Yes	Down-regulated_Yes	NA	NA
ERBB3	Pt1.DP1	ENSG00000065361.15	-0.396031605970285	Down-regulated	Yes	Down-regulated_Yes	NA	NA
ERBB3	Pt10.DP1	ENSG00000065361.15	0.709848801636268	Up-regulated	Yes	Up-regulated_Yes	NA	NA
ERBB3	Pt10.DP2	ENSG00000065361.15	0.549404695337089	Up-regulated	Yes	Up-regulated_Yes	NA	NA
ERBB3	Pt10.DP3	ENSG00000065361.15	1.49143710168148	Up-regulated	Yes	Up-regulated_Yes	NA	NA
ERBB3	Pt10.DP4	ENSG00000065361.15	0.493123432705493	Up-regulated	Yes	Up-regulated_Yes	NA	NA
ERBB3	Pt10.DP5	ENSG00000065361.15	-0.363322850006721	Down-regulated	Yes	Down-regulated_Yes	NA	NA
ERBB3	Pt10.DP6	ENSG00000065361.15	0.0252298444432135	Not significant	Yes	Not significant_Yes	NA	NA
ERBB3	Pt10.DP7	ENSG00000065361.15	-1.26568705105132	Down-regulated	Yes	Down-regulated_Yes	NA	NA
ERBB3	Pt10.DP8	ENSG00000065361.15	-0.160136095330996	Not significant	Yes	Not significant_Yes	NA	NA
ERBB3	Pt10.DP9	ENSG00000065361.15	-0.489565054716906	Down-regulated	Yes	Down-regulated_Yes	NA	NA
ERBB3	Pt15.DP1	ENSG00000065361.15	-0.628279080718888	Down-regulated	Yes	Down-regulated_Yes	NA	NA
ERBB3	Pt15.DP2	ENSG00000065361.15	-0.0187667663184649	Not significant	No	Not significant_No	NA	NA
ERBB3	Pt16.DP1	ENSG00000065361.15	-0.299959568312688	Not significant	No	Not significant_No	NA	NA
ERBB3	Pt17.DP1	ENSG00000065361.15	-0.0010409797717258	Not significant	Yes	Not significant_Yes	NA	NA
ERBB3	Pt17.DP2	ENSG00000065361.15	0.911320977066561	Up-regulated	Yes	Up-regulated_Yes	NA	NA
ERBB3	Pt19.DDP1	ENSG00000065361.15	-0.453268887707505	Down-regulated	Yes	Down-regulated_Yes	NA	NA
ERBB3	Pt19.DDP2	ENSG00000065361.15	-1.84669801569885	Down-regulated	Yes	Down-regulated_Yes	NA	NA
ERBB3	Pt2.DP1	ENSG00000065361.15	-0.0755842944892386	Not significant	No	Not significant_No	NA	NA
ERBB3	Pt2.DP2	ENSG00000065361.15	-0.577873512939476	Down-regulated	Yes	Down-regulated_Yes	NA	NA
ERBB3	Pt20.DDP1	ENSG00000065361.15	-1.37061110280962	Down-regulated	Yes	Down-regulated_Yes	NA	NA
ERBB3	Pt20.DP1	ENSG00000065361.15	-1.00230157253264	Down-regulated	Yes	Down-regulated_Yes	NA	NA
ERBB3	Pt22.DDP1	ENSG00000065361.15	1.12845703527994	Up-regulated	Yes	Up-regulated_Yes	NA	NA
ERBB3	Pt22.DDP2	ENSG00000065361.15	0.903865811529101	Up-regulated	Yes	Up-regulated_Yes	NA	NA
ERBB3	Pt22.DDP3	ENSG00000065361.15	0.864094385931851	Up-regulated	Yes	Up-regulated_Yes	NA	NA
ERBB3	Pt23.DDP1	ENSG00000065361.15	-1.57869297076277	Down-regulated	Yes	Down-regulated_Yes	NA	NA
ERBB3	Pt24.DDP1	ENSG00000065361.15	-0.600754471063029	Down-regulated	Yes	Down-regulated_Yes	NA	NA
ERBB3	Pt4.DP1	ENSG00000065361.15	-0.243798954279933	Not significant	Yes	Not significant_Yes	NA	NA
ERBB3	Pt5.DP2	ENSG00000065361.15	-0.993189453645548	Down-regulated	Yes	Down-regulated_Yes	NA	NA
ERBB3	Pt3.DP1	ENSG00000065361.15	-0.575445389435331	Down-regulated	Yes	Down-regulated_Yes	NA	NA
ERBB3	Pt3.DP2	ENSG00000065361.15	-0.294232941149738	Not significant	Yes	Not significant_Yes	NA	NA
ERBB3	Pt3.DP3	ENSG00000065361.15	-1.0149781421442	Down-regulated	Yes	Down-regulated_Yes	NA	NA
ERBB3	Pt5.DP1	ENSG00000065361.15	-0.403154044052299	Down-regulated	Yes	Down-regulated_Yes	NA	NA
ERBB3	Pt5.DP3	ENSG00000065361.15	-0.574627351936398	Down-regulated	Yes	Down-regulated_Yes	NA	NA
ERBB3	Pt6.DP1	ENSG00000065361.15	-2.03477872897765	Down-regulated	Yes	Down-regulated_Yes	NA	NA
ERBB3	Pt6.DP2	ENSG00000065361.15	-2.41072023642906	Down-regulated	Yes	Down-regulated_Yes	NA	NA
ERBB3	Pt8.DP1	ENSG00000065361.15	-0.557869946295399	Down-regulated	Yes	Down-regulated_Yes	NA	NA
ERBB3	Pt8.DP3	ENSG00000065361.15	-0.409005814512297	Down-regulated	Yes	Down-regulated_Yes	NA	NA
ERBB3	Pt8.DP2	ENSG00000065361.15	-1.70696794259937	Down-regulated	Yes	Down-regulated_Yes	NA	NA
ERBB3	Pt9.DP1	ENSG00000065361.15	-0.989053767550977	Down-regulated	Yes	Down-regulated_Yes	NA	NA
ERBB3	Pt9.DP2	ENSG00000065361.15	-0.00569431355348064	Not significant	No	Not significant_No	NA	NA
FAT1	LPt15.DP1	ENSG00000083857.13	-2.76459238648212	Down-regulated	Yes	Down-regulated_Yes	NA	NA
FAT1	Pt10.DP2	ENSG00000083857.13	-0.0600832606408987	Not significant	Yes	Not significant_Yes	NA	NA
FAT1	LPt16.DP1	ENSG00000083857.13	1.09858678770626	Up-regulated	Yes	Up-regulated_Yes	NA	NA
FAT1	Pt10.DP3	ENSG00000083857.13	-2.29755210031441	Down-regulated	Yes	Down-regulated_Yes	NA	NA
FAT1	LPt24.DP1	ENSG00000083857.13	-0.364028526073598	Down-regulated	Yes	Down-regulated_Yes	NA	NA
FAT1	Pt10.DP4	ENSG00000083857.13	-0.451120907513717	Down-regulated	Yes	Down-regulated_Yes	NA	NA
FAT1	LPt25.DP1	ENSG00000083857.13	-1.85287818483494	Down-regulated	Yes	Down-regulated_Yes	NA	NA
FAT1	Pt10.DP5	ENSG00000083857.13	-0.373574636251124	Down-regulated	Yes	Down-regulated_Yes	NA	NA
FAT1	Pt1.DP1	ENSG00000083857.13	0.963218316249068	Up-regulated	Yes	Up-regulated_Yes	NA	NA
FAT1	Pt10.DP6	ENSG00000083857.13	-0.216157036871422	Not significant	Yes	Not significant_Yes	NA	NA
FAT1	Pt10.DP1	ENSG00000083857.13	-0.0609013747787481	Not significant	Yes	Not significant_Yes	NA	NA
FAT1	Pt10.DP7	ENSG00000083857.13	-0.875424225043288	Down-regulated	Yes	Down-regulated_Yes	NA	NA
FAT1	Pt10.DP8	ENSG00000083857.13	-2.23688463737234	Down-regulated	Yes	Down-regulated_Yes	NA	NA
FAT1	Pt17.DP2	ENSG00000083857.13	1.94188421584423	Up-regulated	Yes	Up-regulated_Yes	NA	NA
FAT1	Pt10.DP9	ENSG00000083857.13	-1.62751497107233	Down-regulated	Yes	Down-regulated_Yes	NA	NA
FAT1	Pt19.DDP1	ENSG00000083857.13	-0.73280102598705	Down-regulated	Yes	Down-regulated_Yes	NA	NA
FAT1	Pt15.DP1	ENSG00000083857.13	0.321246093797351	Up-regulated	No	Up-regulated_No	NA	NA
FAT1	Pt19.DDP2	ENSG00000083857.13	-0.328670355793765	Down-regulated	Yes	Down-regulated_Yes	NA	NA
FAT1	Pt15.DP2	ENSG00000083857.13	1.22429993185677	Up-regulated	Yes	Up-regulated_Yes	NA	NA
FAT1	Pt2.DP1	ENSG00000083857.13	-0.317794649017696	Not significant	Yes	Not significant_Yes	NA	NA
FAT1	Pt16.DP1	ENSG00000083857.13	-0.766173311265462	Down-regulated	Yes	Down-regulated_Yes	NA	NA
FAT1	Pt2.DP2	ENSG00000083857.13	-0.113272205137763	Not significant	Yes	Not significant_Yes	NA	NA
FAT1	Pt17.DP1	ENSG00000083857.13	0.88464040435205	Up-regulated	Yes	Up-regulated_Yes	NA	NA
FAT1	Pt20.DDP1	ENSG00000083857.13	0.148453869427912	Not significant	Yes	Not significant_Yes	NA	NA
FAT1	Pt20.DP1	ENSG00000083857.13	-0.439484440024135	Down-regulated	Yes	Down-regulated_Yes	NA	NA
FAT1	Pt22.DDP1	ENSG00000083857.13	0.0430906122049817	Not significant	No	Not significant_No	NA	NA
FAT1	Pt22.DDP2	ENSG00000083857.13	0.350457925502085	Up-regulated	Yes	Up-regulated_Yes	NA	NA
FAT1	Pt22.DDP3	ENSG00000083857.13	0.0964380071332925	Not significant	No	Not significant_No	NA	NA
FAT1	Pt23.DDP1	ENSG00000083857.13	-0.980041128036493	Down-regulated	Yes	Down-regulated_Yes	NA	NA
FAT1	Pt24.DDP1	ENSG00000083857.13	-0.627694456355342	Down-regulated	Yes	Down-regulated_Yes	NA	NA
FAT1	Pt3.DP1	ENSG00000083857.13	0.795196844655235	Up-regulated	Yes	Up-regulated_Yes	NA	NA
FAT1	Pt3.DP2	ENSG00000083857.13	1.11102290057511	Up-regulated	Yes	Up-regulated_Yes	NA	NA
FAT1	Pt3.DP3	ENSG00000083857.13	0.676449011600526	Up-regulated	Yes	Up-regulated_Yes	NA	NA
FAT1	Pt4.DP1	ENSG00000083857.13	0.436845137797614	Up-regulated	Yes	Up-regulated_Yes	NA	NA
FAT1	Pt5.DP1	ENSG00000083857.13	0.0565789906133243	Not significant	No	Not significant_No	NA	NA
FAT1	Pt5.DP2	ENSG00000083857.13	-0.361545450043495	Down-regulated	No	Down-regulated_No	NA	NA
FAT1	Pt5.DP3	ENSG00000083857.13	-0.109540372566909	Not significant	No	Not significant_No	NA	NA
FAT1	Pt6.DP1	ENSG00000083857.13	-1.32047574707736	Down-regulated	Yes	Down-regulated_Yes	NA	NA
FAT1	Pt6.DP2	ENSG00000083857.13	-0.888448970280386	Down-regulated	Yes	Down-regulated_Yes	NA	NA
FAT1	Pt8.DP1	ENSG00000083857.13	0.57092828944317	Up-regulated	Yes	Up-regulated_Yes	NA	NA
FAT1	Pt8.DP2	ENSG00000083857.13	-0.372489639319652	Down-regulated	No	Down-regulated_No	NA	NA
FAT1	Pt8.DP3	ENSG00000083857.13	-0.10974031480747	Not significant	Yes	Not significant_Yes	NA	NA
FAT1	Pt9.DP1	ENSG00000083857.13	-0.718197605152123	Down-regulated	Yes	Down-regulated_Yes	NA	NA
FAT1	Pt9.DP2	ENSG00000083857.13	-1.02693362400185	Down-regulated	Yes	Down-regulated_Yes	Yes	NA
FN1	LPt15.DP1	ENSG00000115414.18	1.62680484789096	Up-regulated	Yes	Up-regulated_Yes	NA	NA
FN1	LPt16.DP1	ENSG00000115414.18	4.48909361810228	Up-regulated	Yes	Up-regulated_Yes	NA	NA
FN1	LPt24.DP1	ENSG00000115414.18	-0.857807626178328	Down-regulated	Yes	Down-regulated_Yes	NA	NA
FN1	LPt25.DP1	ENSG00000115414.18	-1.63430552059907	Down-regulated	Yes	Down-regulated_Yes	NA	NA
FN1	Pt1.DP1	ENSG00000115414.18	-2.65247532569642	Down-regulated	Yes	Down-regulated_Yes	NA	NA
FN1	Pt10.DP1	ENSG00000115414.18	-0.842144051042518	Down-regulated	Yes	Down-regulated_Yes	NA	NA
FN1	Pt10.DP2	ENSG00000115414.18	1.44266858607608	Up-regulated	Yes	Up-regulated_Yes	NA	NA
FN1	Pt10.DP3	ENSG00000115414.18	-1.32552033845918	Down-regulated	Yes	Down-regulated_Yes	NA	NA
FN1	Pt10.DP4	ENSG00000115414.18	-0.0209998601123638	Not significant	Yes	Not significant_Yes	NA	NA
FN1	Pt10.DP5	ENSG00000115414.18	0.427054946098337	Up-regulated	Yes	Up-regulated_Yes	NA	NA
FN1	Pt10.DP6	ENSG00000115414.18	-0.375040708670369	Down-regulated	Yes	Down-regulated_Yes	NA	NA
FN1	Pt10.DP7	ENSG00000115414.18	-1.89112428582915	Down-regulated	Yes	Down-regulated_Yes	NA	NA
FN1	Pt10.DP8	ENSG00000115414.18	-0.253914001780024	Not significant	Yes	Not significant_Yes	NA	NA
FN1	Pt10.DP9	ENSG00000115414.18	-0.0302876608385466	Not significant	Yes	Not significant_Yes	NA	NA
FN1	Pt15.DP1	ENSG00000115414.18	3.64405439515455	Up-regulated	Yes	Up-regulated_Yes	NA	NA
FN1	Pt15.DP2	ENSG00000115414.18	2.80603376972053	Up-regulated	Yes	Up-regulated_Yes	NA	NA
FN1	Pt16.DP1	ENSG00000115414.18	-1.06992654949074	Down-regulated	Yes	Down-regulated_Yes	NA	NA
FN1	Pt17.DP1	ENSG00000115414.18	2.75820743148128	Up-regulated	Yes	Up-regulated_Yes	NA	NA
FN1	Pt17.DP2	ENSG00000115414.18	2.37801942239098	Up-regulated	Yes	Up-regulated_Yes	NA	NA
FN1	Pt19.DDP1	ENSG00000115414.18	-4.15363532311415	Down-regulated	Yes	Down-regulated_Yes	NA	NA
FN1	Pt19.DDP2	ENSG00000115414.18	2.32515479475058	Up-regulated	Yes	Up-regulated_Yes	NA	NA
FN1	Pt2.DP1	ENSG00000115414.18	-0.810404705173159	Down-regulated	Yes	Down-regulated_Yes	NA	NA
FN1	Pt2.DP2	ENSG00000115414.18	0.260257598018331	Not significant	Yes	Not significant_Yes	NA	NA
FN1	Pt20.DDP1	ENSG00000115414.18	0.359667982989442	Up-regulated	Yes	Up-regulated_Yes	NA	NA
FN1	Pt20.DP1	ENSG00000115414.18	0.0754619361223302	Not significant	Yes	Not significant_Yes	NA	NA
FN1	Pt22.DDP1	ENSG00000115414.18	-3.19514189970556	Down-regulated	Yes	Down-regulated_Yes	NA	NA
FN1	Pt22.DDP2	ENSG00000115414.18	-2.56518841052551	Down-regulated	Yes	Down-regulated_Yes	NA	NA
FN1	Pt22.DDP3	ENSG00000115414.18	-3.02602339790467	Down-regulated	Yes	Down-regulated_Yes	NA	NA
FN1	Pt23.DDP1	ENSG00000115414.18	-2.04886441987901	Down-regulated	Yes	Down-regulated_Yes	NA	NA
FN1	Pt24.DDP1	ENSG00000115414.18	-3.15661378675362	Down-regulated	Yes	Down-regulated_Yes	NA	NA
FN1	Pt3.DP2	ENSG00000115414.18	1.23969463401215	Up-regulated	Yes	Up-regulated_Yes	NA	NA
FN1	Pt3.DP1	ENSG00000115414.18	0.0406787574355725	Not significant	Yes	Not significant_Yes	NA	NA
FN1	Pt3.DP3	ENSG00000115414.18	1.34727796308549	Up-regulated	Yes	Up-regulated_Yes	NA	NA
FN1	Pt5.DP1	ENSG00000115414.18	-0.696725186869045	Down-regulated	Yes	Down-regulated_Yes	NA	NA
FN1	Pt4.DP1	ENSG00000115414.18	0.775639100217178	Up-regulated	Yes	Up-regulated_Yes	NA	NA
FN1	Pt5.DP2	ENSG00000115414.18	-1.25417110318244	Down-regulated	Yes	Down-regulated_Yes	NA	NA
FN1	Pt5.DP3	ENSG00000115414.18	-0.85184575642845	Down-regulated	Yes	Down-regulated_Yes	NA	NA
FN1	Pt6.DP1	ENSG00000115414.18	-0.759539278024499	Down-regulated	Yes	Down-regulated_Yes	NA	NA
FN1	Pt6.DP2	ENSG00000115414.18	1.55646183527295	Up-regulated	Yes	Up-regulated_Yes	NA	NA
FN1	Pt8.DP1	ENSG00000115414.18	1.39258892485429	Up-regulated	Yes	Up-regulated_Yes	NA	NA
FN1	Pt8.DP2	ENSG00000115414.18	0.688778307541637	Up-regulated	Yes	Up-regulated_Yes	NA	NA
FN1	Pt8.DP3	ENSG00000115414.18	-1.82977895277889	Down-regulated	Yes	Down-regulated_Yes	NA	NA
FN1	Pt9.DP1	ENSG00000115414.18	0.714391532558771	Up-regulated	Yes	Up-regulated_Yes	NA	NA
FN1	Pt9.DP2	ENSG00000115414.18	-0.9385861602445	Down-regulated	Yes	Down-regulated_Yes	NA	NA
FOS	Pt17.DP1	ENSG00000170345.9	2.98140012018805	Up-regulated	Yes	Up-regulated_Yes	NA	onco
FOS	Pt10.DP6	ENSG00000170345.9	0.724088045690585	Up-regulated	Yes	Up-regulated_Yes	NA	onco
FOS	Pt15.DP2	ENSG00000170345.9	0.892253401950595	Up-regulated	Yes	Up-regulated_Yes	NA	onco
FOS	Pt10.DP5	ENSG00000170345.9	0.932041046854942	Up-regulated	Yes	Up-regulated_Yes	NA	onco
FOS	Pt17.DP2	ENSG00000170345.9	4.8553703195244	Up-regulated	Yes	Up-regulated_Yes	NA	onco
FOS	Pt20.DDP1	ENSG00000170345.9	1.27427644999297	Up-regulated	Yes	Up-regulated_Yes	NA	onco
FOS	Pt10.DP2	ENSG00000170345.9	2.20588987617226	Up-regulated	Yes	Up-regulated_Yes	NA	onco
FOS	Pt2.DP2	ENSG00000170345.9	2.06697638023376	Up-regulated	Yes	Up-regulated_Yes	NA	onco
FOS	Pt19.DDP2	ENSG00000170345.9	4.06459699908874	Up-regulated	Yes	Up-regulated_Yes	NA	onco
FOS	Pt10.DP8	ENSG00000170345.9	0.264234113581792	Up-regulated	No	Up-regulated_No	NA	onco
FOS	LPt25.DP1	ENSG00000170345.9	1.06259174102582	Up-regulated	Yes	Up-regulated_Yes	NA	onco
FOS	Pt10.DP9	ENSG00000170345.9	3.23881946167657	Up-regulated	Yes	Up-regulated_Yes	NA	onco
FOS	Pt10.DP1	ENSG00000170345.9	0.668791698492667	Up-regulated	Yes	Up-regulated_Yes	NA	onco
FOS	Pt10.DP3	ENSG00000170345.9	0.66462895431233	Up-regulated	No	Up-regulated_No	NA	onco
FOS	Pt2.DP1	ENSG00000170345.9	0.111673169773308	Not significant	No	Not significant_No	NA	onco
FOS	Pt3.DP3	ENSG00000170345.9	0.464145312796301	Up-regulated	Yes	Up-regulated_Yes	NA	onco
FOS	Pt6.DP1	ENSG00000170345.9	0.833417202661938	Up-regulated	Yes	Up-regulated_Yes	NA	onco
FOS	Pt22.DDP2	ENSG00000170345.9	0.545814311091386	Up-regulated	Yes	Up-regulated_Yes	NA	onco
FOS	Pt1.DP1	ENSG00000170345.9	-1.01157121136899	Down-regulated	Yes	Down-regulated_Yes	NA	onco
FOS	Pt4.DP1	ENSG00000170345.9	-0.85144284556425	Down-regulated	Yes	Down-regulated_Yes	NA	onco
FOS	Pt19.DDP1	ENSG00000170345.9	-0.206369447890604	Not significant	No	Not significant_No	NA	onco
FOS	LPt16.DP1	ENSG00000170345.9	-1.05239633488205	Down-regulated	Yes	Down-regulated_Yes	NA	onco
FOS	Pt5.DP1	ENSG00000170345.9	-0.106639714514638	Not significant	No	Not significant_No	NA	onco
FOS	Pt20.DP1	ENSG00000170345.9	0.853907725971608	Up-regulated	Yes	Up-regulated_Yes	NA	onco
FOS	Pt22.DDP1	ENSG00000170345.9	1.30173100433807	Up-regulated	Yes	Up-regulated_Yes	NA	onco
FOS	Pt15.DP1	ENSG00000170345.9	0.441505433180149	Up-regulated	Yes	Up-regulated_Yes	NA	onco
FOS	Pt16.DP1	ENSG00000170345.9	-0.446963523937064	Down-regulated	Yes	Down-regulated_Yes	NA	onco
FOS	Pt6.DP2	ENSG00000170345.9	-1.0248121928841	Down-regulated	Yes	Down-regulated_Yes	NA	onco
FOS	Pt8.DP3	ENSG00000170345.9	-4.39679115016135	Down-regulated	Yes	Down-regulated_Yes	NA	onco
FOS	Pt10.DP7	ENSG00000170345.9	3.93790932130133	Up-regulated	Yes	Up-regulated_Yes	NA	onco
FOS	Pt5.DP2	ENSG00000170345.9	1.03962131405766	Up-regulated	Yes	Up-regulated_Yes	NA	onco
FOS	Pt24.DDP1	ENSG00000170345.9	3.36165672518047	Up-regulated	Yes	Up-regulated_Yes	NA	onco
FOS	Pt3.DP1	ENSG00000170345.9	-0.207411069392374	Not significant	No	Not significant_No	NA	onco
FOS	Pt9.DP1	ENSG00000170345.9	-0.297238603291222	Not significant	No	Not significant_No	NA	onco
FOS	LPt24.DP1	ENSG00000170345.9	0.499317397302329	Up-regulated	Yes	Up-regulated_Yes	NA	onco
FOS	Pt10.DP4	ENSG00000170345.9	0.732034798543521	Up-regulated	Yes	Up-regulated_Yes	NA	onco
FOS	LPt15.DP1	ENSG00000170345.9	-2.6617657523041	Down-regulated	Yes	Down-regulated_Yes	NA	onco
FOS	Pt8.DP1	ENSG00000170345.9	-2.07119371314181	Down-regulated	Yes	Down-regulated_Yes	NA	onco
FOS	Pt8.DP2	ENSG00000170345.9	1.97708735285055	Up-regulated	Yes	Up-regulated_Yes	NA	onco
FOS	Pt5.DP3	ENSG00000170345.9	0.0688803065559116	Not significant	No	Not significant_No	NA	onco
FOS	Pt23.DDP1	ENSG00000170345.9	0.925539394375961	Up-regulated	Yes	Up-regulated_Yes	NA	onco
FOS	Pt9.DP2	ENSG00000170345.9	0.0800986999817309	Not significant	No	Not significant_No	NA	onco
FOS	Pt22.DDP3	ENSG00000170345.9	0.557211633422707	Up-regulated	Yes	Up-regulated_Yes	NA	onco
FOS	Pt3.DP2	ENSG00000170345.9	2.18797052694765	Up-regulated	Yes	Up-regulated_Yes	NA	onco
GNAS	LPt15.DP1	ENSG00000087460.24	0.897856118775353	Up-regulated	Yes	Up-regulated_Yes	NA	NA
GNAS	LPt16.DP1	ENSG00000087460.24	-1.06757648457669	Down-regulated	Yes	Down-regulated_Yes	NA	NA
GNAS	LPt24.DP1	ENSG00000087460.24	0.199695422287432	Not significant	Yes	Not significant_Yes	NA	NA
GNAS	LPt25.DP1	ENSG00000087460.24	0.00561719198721967	Not significant	Yes	Not significant_Yes	NA	NA
GNAS	Pt1.DP1	ENSG00000087460.24	0.399759106650503	Up-regulated	Yes	Up-regulated_Yes	NA	NA
GNAS	Pt10.DP1	ENSG00000087460.24	-0.183332083978703	Not significant	Yes	Not significant_Yes	NA	NA
GNAS	Pt10.DP2	ENSG00000087460.24	-0.498935707924954	Down-regulated	Yes	Down-regulated_Yes	NA	NA
GNAS	Pt10.DP3	ENSG00000087460.24	0.148870758483156	Not significant	Yes	Not significant_Yes	NA	NA
GNAS	Pt10.DP4	ENSG00000087460.24	-0.0749049559971514	Not significant	Yes	Not significant_Yes	NA	NA
GNAS	Pt10.DP5	ENSG00000087460.24	-0.34206804027635	Down-regulated	Yes	Down-regulated_Yes	NA	NA
GNAS	Pt10.DP6	ENSG00000087460.24	-0.160794400893568	Not significant	Yes	Not significant_Yes	NA	NA
GNAS	Pt10.DP7	ENSG00000087460.24	-0.125363191360906	Not significant	Yes	Not significant_Yes	NA	NA
GNAS	Pt10.DP8	ENSG00000087460.24	0.245496859581835	Not significant	Yes	Not significant_Yes	NA	NA
GNAS	Pt10.DP9	ENSG00000087460.24	0.2571018022402	Not significant	Yes	Not significant_Yes	NA	NA
GNAS	Pt15.DP1	ENSG00000087460.24	0.701150647711129	Up-regulated	Yes	Up-regulated_Yes	NA	NA
GNAS	Pt15.DP2	ENSG00000087460.24	0.0832603231534301	Not significant	Yes	Not significant_Yes	NA	NA
GNAS	Pt16.DP1	ENSG00000087460.24	0.331378658344238	Up-regulated	Yes	Up-regulated_Yes	NA	NA
GNAS	Pt17.DP1	ENSG00000087460.24	0.812674665175855	Up-regulated	Yes	Up-regulated_Yes	NA	NA
GNAS	Pt17.DP2	ENSG00000087460.24	0.920305770265924	Up-regulated	Yes	Up-regulated_Yes	NA	NA
GNAS	Pt19.DDP1	ENSG00000087460.24	0.356222003590893	Up-regulated	Yes	Up-regulated_Yes	NA	NA
GNAS	Pt19.DDP2	ENSG00000087460.24	-0.70895981928513	Down-regulated	Yes	Down-regulated_Yes	NA	NA
GNAS	Pt2.DP1	ENSG00000087460.24	-0.346855913161881	Down-regulated	Yes	Down-regulated_Yes	NA	NA
GNAS	Pt2.DP2	ENSG00000087460.24	0.370976832855085	Up-regulated	Yes	Up-regulated_Yes	NA	NA
GNAS	Pt20.DDP1	ENSG00000087460.24	-0.823128030882083	Down-regulated	Yes	Down-regulated_Yes	NA	NA
GNAS	Pt20.DP1	ENSG00000087460.24	-0.382010207714179	Down-regulated	Yes	Down-regulated_Yes	NA	NA
GNAS	Pt22.DDP1	ENSG00000087460.24	0.514647440663528	Up-regulated	Yes	Up-regulated_Yes	NA	NA
GNAS	Pt22.DDP2	ENSG00000087460.24	0.669548231812627	Up-regulated	Yes	Up-regulated_Yes	NA	NA
GNAS	Pt22.DDP3	ENSG00000087460.24	0.392752109664382	Up-regulated	Yes	Up-regulated_Yes	NA	NA
GNAS	Pt23.DDP1	ENSG00000087460.24	-0.138575248107106	Not significant	Yes	Not significant_Yes	NA	NA
GNAS	Pt24.DDP1	ENSG00000087460.24	-0.586736299086744	Down-regulated	Yes	Down-regulated_Yes	NA	NA
GNAS	Pt3.DP1	ENSG00000087460.24	-0.209914315898133	Not significant	Yes	Not significant_Yes	NA	NA
GNAS	Pt3.DP2	ENSG00000087460.24	-0.225835754897646	Not significant	Yes	Not significant_Yes	NA	NA
GNAS	Pt3.DP3	ENSG00000087460.24	-0.23928869966987	Not significant	Yes	Not significant_Yes	NA	NA
GNAS	Pt5.DP1	ENSG00000087460.24	0.569420912679041	Up-regulated	Yes	Up-regulated_Yes	NA	NA
GNAS	Pt4.DP1	ENSG00000087460.24	0.232456967593739	Not significant	Yes	Not significant_Yes	NA	NA
GNAS	Pt5.DP2	ENSG00000087460.24	-0.38933588312096	Down-regulated	Yes	Down-regulated_Yes	NA	NA
GNAS	Pt5.DP3	ENSG00000087460.24	0.772898565821499	Up-regulated	Yes	Up-regulated_Yes	NA	NA
GNAS	Pt6.DP1	ENSG00000087460.24	-0.02910909407533	Not significant	Yes	Not significant_Yes	NA	NA
GNAS	Pt8.DP1	ENSG00000087460.24	0.0360120316547487	Not significant	Yes	Not significant_Yes	NA	NA
GNAS	Pt6.DP2	ENSG00000087460.24	0.572921405075628	Up-regulated	Yes	Up-regulated_Yes	NA	NA
GNAS	Pt8.DP2	ENSG00000087460.24	-1.14605481560946	Down-regulated	Yes	Down-regulated_Yes	NA	NA
GNAS	Pt9.DP1	ENSG00000087460.24	0.524731096315558	Up-regulated	Yes	Up-regulated_Yes	NA	NA
GNAS	Pt8.DP3	ENSG00000087460.24	0.420659782375292	Up-regulated	Yes	Up-regulated_Yes	NA	NA
GNAS	Pt9.DP2	ENSG00000087460.24	0.267357877820546	Up-regulated	Yes	Up-regulated_Yes	NA	NA
GOT1	LPt15.DP1	ENSG00000120053.11	0.117432659885644	Not significant	Yes	Not significant_Yes	NA	NA
GOT1	Pt10.DP2	ENSG00000120053.11	-0.0465194381334466	Not significant	Yes	Not significant_Yes	NA	NA
GOT1	LPt16.DP1	ENSG00000120053.11	-1.78569925162458	Down-regulated	Yes	Down-regulated_Yes	NA	NA
GOT1	Pt10.DP3	ENSG00000120053.11	-0.188226194044373	Not significant	Yes	Not significant_Yes	NA	NA
GOT1	LPt24.DP1	ENSG00000120053.11	-0.421732809502418	Down-regulated	No	Down-regulated_No	NA	NA
GOT1	Pt10.DP4	ENSG00000120053.11	-0.0709481481042048	Not significant	Yes	Not significant_Yes	NA	NA
GOT1	LPt25.DP1	ENSG00000120053.11	0.64047844245229	Up-regulated	Yes	Up-regulated_Yes	NA	NA
GOT1	Pt10.DP5	ENSG00000120053.11	-0.60838567577501	Down-regulated	Yes	Down-regulated_Yes	NA	NA
GOT1	Pt1.DP1	ENSG00000120053.11	0.459749141741136	Up-regulated	Yes	Up-regulated_Yes	NA	NA
GOT1	Pt10.DP6	ENSG00000120053.11	-0.629826670824487	Down-regulated	Yes	Down-regulated_Yes	NA	NA
GOT1	Pt10.DP1	ENSG00000120053.11	-0.362553240996729	Down-regulated	Yes	Down-regulated_Yes	NA	NA
GOT1	Pt10.DP7	ENSG00000120053.11	-1.11515814000623	Down-regulated	Yes	Down-regulated_Yes	NA	NA
GOT1	Pt10.DP8	ENSG00000120053.11	0.735962854694951	Up-regulated	Yes	Up-regulated_Yes	NA	NA
GOT1	Pt10.DP9	ENSG00000120053.11	0.138426587315139	Not significant	Yes	Not significant_Yes	NA	NA
GOT1	Pt15.DP1	ENSG00000120053.11	0.92158970950221	Up-regulated	Yes	Up-regulated_Yes	NA	NA
GOT1	Pt15.DP2	ENSG00000120053.11	0.601733049441862	Up-regulated	Yes	Up-regulated_Yes	NA	NA
GOT1	Pt16.DP1	ENSG00000120053.11	0.559416751052828	Up-regulated	Yes	Up-regulated_Yes	NA	NA
GOT1	Pt17.DP1	ENSG00000120053.11	1.14982886849701	Up-regulated	Yes	Up-regulated_Yes	NA	NA
GOT1	Pt17.DP2	ENSG00000120053.11	0.565363988613659	Up-regulated	Yes	Up-regulated_Yes	NA	NA
GOT1	Pt19.DDP1	ENSG00000120053.11	-0.421065007439065	Down-regulated	Yes	Down-regulated_Yes	NA	NA
GOT1	Pt19.DDP2	ENSG00000120053.11	-0.114805274488731	Not significant	No	Not significant_No	NA	NA
GOT1	Pt2.DP1	ENSG00000120053.11	-0.117575088516502	Not significant	Yes	Not significant_Yes	NA	NA
GOT1	Pt2.DP2	ENSG00000120053.11	0.480811560507493	Up-regulated	Yes	Up-regulated_Yes	NA	NA
GOT1	Pt20.DDP1	ENSG00000120053.11	0.10506889318449	Not significant	Yes	Not significant_Yes	NA	NA
GOT1	Pt20.DP1	ENSG00000120053.11	0.526919598458551	Up-regulated	Yes	Up-regulated_Yes	NA	NA
GOT1	Pt22.DDP1	ENSG00000120053.11	0.308063926469017	Up-regulated	No	Up-regulated_No	NA	NA
GOT1	Pt22.DDP2	ENSG00000120053.11	0.0603312634366037	Not significant	Yes	Not significant_Yes	NA	NA
GOT1	Pt22.DDP3	ENSG00000120053.11	-0.0473062161910877	Not significant	Yes	Not significant_Yes	NA	NA
GOT1	Pt23.DDP1	ENSG00000120053.11	-0.402180509343377	Down-regulated	Yes	Down-regulated_Yes	NA	NA
GOT1	Pt24.DDP1	ENSG00000120053.11	-0.433775069678494	Down-regulated	Yes	Down-regulated_Yes	NA	NA
GOT1	Pt3.DP1	ENSG00000120053.11	-0.841680115817375	Down-regulated	Yes	Down-regulated_Yes	NA	NA
GOT1	Pt3.DP2	ENSG00000120053.11	0.138943798465061	Not significant	No	Not significant_No	NA	NA
GOT1	Pt3.DP3	ENSG00000120053.11	-0.283353697203607	Not significant	Yes	Not significant_Yes	NA	NA
GOT1	Pt4.DP1	ENSG00000120053.11	-0.0792946380583428	Not significant	Yes	Not significant_Yes	NA	NA
GOT1	Pt5.DP1	ENSG00000120053.11	0.684915855031564	Up-regulated	Yes	Up-regulated_Yes	NA	NA
GOT1	Pt5.DP2	ENSG00000120053.11	0.0775407539242888	Not significant	Yes	Not significant_Yes	NA	NA
GOT1	Pt5.DP3	ENSG00000120053.11	0.0800432477148973	Not significant	No	Not significant_No	NA	NA
GOT1	Pt6.DP1	ENSG00000120053.11	-1.32229033906403	Down-regulated	Yes	Down-regulated_Yes	NA	NA
GOT1	Pt6.DP2	ENSG00000120053.11	0.579268840711282	Up-regulated	Yes	Up-regulated_Yes	NA	NA
GOT1	Pt8.DP1	ENSG00000120053.11	0.455161670852237	Up-regulated	Yes	Up-regulated_Yes	NA	NA
GOT1	Pt8.DP3	ENSG00000120053.11	-0.518696925022081	Down-regulated	Yes	Down-regulated_Yes	NA	NA
GOT1	Pt8.DP2	ENSG00000120053.11	-0.401916263761549	Down-regulated	Yes	Down-regulated_Yes	NA	NA
GOT1	Pt9.DP1	ENSG00000120053.11	0.537103184153174	Up-regulated	Yes	Up-regulated_Yes	NA	NA
GOT1	Pt9.DP2	ENSG00000120053.11	0.562772908587666	Up-regulated	Yes	Up-regulated_Yes	NA	NA
GUSB	LPt15.DP1	ENSG00000169919.16	0.692475989978316	Up-regulated	Yes	Up-regulated_Yes	NA	NA
GUSB	LPt16.DP1	ENSG00000169919.16	-2.46774177210998	Down-regulated	Yes	Down-regulated_Yes	NA	NA
GUSB	LPt24.DP1	ENSG00000169919.16	-0.185334178045866	Not significant	Yes	Not significant_Yes	NA	NA
GUSB	LPt25.DP1	ENSG00000169919.16	-0.0879593709253861	Not significant	Yes	Not significant_Yes	NA	NA
GUSB	Pt1.DP1	ENSG00000169919.16	0.637027865081709	Up-regulated	Yes	Up-regulated_Yes	NA	NA
GUSB	Pt10.DP1	ENSG00000169919.16	-0.67474894179835	Down-regulated	Yes	Down-regulated_Yes	NA	NA
GUSB	Pt10.DP2	ENSG00000169919.16	0.50093400706693	Up-regulated	Yes	Up-regulated_Yes	NA	NA
GUSB	Pt10.DP3	ENSG00000169919.16	-0.752289293255033	Down-regulated	Yes	Down-regulated_Yes	NA	NA
GUSB	Pt10.DP4	ENSG00000169919.16	-0.0232122217969882	Not significant	Yes	Not significant_Yes	NA	NA
GUSB	Pt10.DP5	ENSG00000169919.16	-0.545160475529266	Down-regulated	Yes	Down-regulated_Yes	NA	NA
GUSB	Pt10.DP6	ENSG00000169919.16	-0.701224361467276	Down-regulated	Yes	Down-regulated_Yes	NA	NA
GUSB	Pt10.DP7	ENSG00000169919.16	-0.56874833710789	Down-regulated	Yes	Down-regulated_Yes	NA	NA
GUSB	Pt10.DP8	ENSG00000169919.16	-1.15881570446315	Down-regulated	Yes	Down-regulated_Yes	NA	NA
GUSB	Pt10.DP9	ENSG00000169919.16	-0.470530199455863	Down-regulated	Yes	Down-regulated_Yes	NA	NA
GUSB	Pt15.DP1	ENSG00000169919.16	0.244219847813242	Not significant	Yes	Not significant_Yes	NA	NA
GUSB	Pt15.DP2	ENSG00000169919.16	-0.0903484796912978	Not significant	Yes	Not significant_Yes	NA	NA
GUSB	Pt16.DP1	ENSG00000169919.16	-0.331582748201578	Down-regulated	Yes	Down-regulated_Yes	NA	NA
GUSB	Pt17.DP1	ENSG00000169919.16	0.291508190418577	Up-regulated	Yes	Up-regulated_Yes	NA	NA
GUSB	Pt17.DP2	ENSG00000169919.16	0.231282610057894	Not significant	Yes	Not significant_Yes	NA	NA
GUSB	Pt19.DDP1	ENSG00000169919.16	-0.461605005724525	Down-regulated	Yes	Down-regulated_Yes	NA	NA
GUSB	Pt19.DDP2	ENSG00000169919.16	-0.00234262889216524	Not significant	Yes	Not significant_Yes	NA	NA
GUSB	Pt2.DP1	ENSG00000169919.16	-0.540873947629441	Down-regulated	Yes	Down-regulated_Yes	NA	NA
GUSB	Pt2.DP2	ENSG00000169919.16	-0.810841244289525	Down-regulated	Yes	Down-regulated_Yes	NA	NA
GUSB	Pt20.DDP1	ENSG00000169919.16	0.214369402622707	Not significant	Yes	Not significant_Yes	NA	NA
GUSB	Pt20.DP1	ENSG00000169919.16	0.611297045135057	Up-regulated	Yes	Up-regulated_Yes	NA	NA
GUSB	Pt22.DDP1	ENSG00000169919.16	0.170374029939851	Not significant	Yes	Not significant_Yes	NA	NA
GUSB	Pt22.DDP2	ENSG00000169919.16	0.214155876472032	Not significant	Yes	Not significant_Yes	NA	NA
GUSB	Pt22.DDP3	ENSG00000169919.16	0.614126415458649	Up-regulated	Yes	Up-regulated_Yes	NA	NA
GUSB	Pt23.DDP1	ENSG00000169919.16	-0.393459133087601	Down-regulated	Yes	Down-regulated_Yes	NA	NA
GUSB	Pt24.DDP1	ENSG00000169919.16	0.900770943631529	Up-regulated	Yes	Up-regulated_Yes	NA	NA
GUSB	Pt3.DP1	ENSG00000169919.16	-0.218087801409027	Not significant	Yes	Not significant_Yes	NA	NA
GUSB	Pt3.DP2	ENSG00000169919.16	0.507542425109163	Up-regulated	Yes	Up-regulated_Yes	NA	NA
GUSB	Pt3.DP3	ENSG00000169919.16	-0.308806262881528	Not significant	Yes	Not significant_Yes	NA	NA
GUSB	Pt4.DP1	ENSG00000169919.16	-0.282406041730892	Not significant	Yes	Not significant_Yes	NA	NA
GUSB	Pt5.DP1	ENSG00000169919.16	-0.43420891264049	Down-regulated	Yes	Down-regulated_Yes	NA	NA
GUSB	Pt5.DP2	ENSG00000169919.16	-0.919279215595051	Down-regulated	Yes	Down-regulated_Yes	NA	NA
GUSB	Pt5.DP3	ENSG00000169919.16	-0.316239649237163	Not significant	Yes	Not significant_Yes	NA	NA
GUSB	Pt6.DP1	ENSG00000169919.16	-1.02402141104207	Down-regulated	Yes	Down-regulated_Yes	NA	NA
GUSB	Pt9.DP1	ENSG00000169919.16	-0.0145006762521056	Not significant	Yes	Not significant_Yes	NA	NA
GUSB	Pt8.DP1	ENSG00000169919.16	0.221737730351395	Not significant	Yes	Not significant_Yes	NA	NA
GUSB	Pt8.DP3	ENSG00000169919.16	0.995188370285307	Up-regulated	Yes	Up-regulated_Yes	NA	NA
GUSB	Pt9.DP2	ENSG00000169919.16	0.2507634005733	Not significant	Yes	Not significant_Yes	NA	NA
GUSB	Pt6.DP2	ENSG00000169919.16	-0.704043192639132	Down-regulated	Yes	Down-regulated_Yes	NA	NA
GUSB	Pt8.DP2	ENSG00000169919.16	-1.96955782189256	Down-regulated	Yes	Down-regulated_Yes	NA	NA
HDAC2	Pt15.DP1	ENSG00000196591.11	-0.675892185175858	Down-regulated	Yes	Down-regulated_Yes	NA	supp
HDAC2	Pt10.DP6	ENSG00000196591.11	0.987097057924382	Up-regulated	Yes	Up-regulated_Yes	NA	supp
HDAC2	Pt15.DP2	ENSG00000196591.11	-0.747647528930187	Down-regulated	Yes	Down-regulated_Yes	NA	supp
HDAC2	Pt10.DP7	ENSG00000196591.11	NA	Not significant	No	Not significant_No	NA	supp
HDAC2	LPt15.DP1	ENSG00000196591.11	0.812616004593598	Up-regulated	Yes	Up-regulated_Yes	NA	supp
HDAC2	LPt24.DP1	ENSG00000196591.11	-1.82937853744762	Down-regulated	Yes	Down-regulated_Yes	NA	supp
HDAC2	Pt2.DP1	ENSG00000196591.11	0.190056111151465	Not significant	Yes	Not significant_Yes	NA	supp
HDAC2	Pt19.DDP1	ENSG00000196591.11	1.28133988765565	Up-regulated	Yes	Up-regulated_Yes	NA	supp
HDAC2	Pt22.DDP3	ENSG00000196591.11	0.642164142571031	Up-regulated	Yes	Up-regulated_Yes	NA	supp
HDAC2	Pt10.DP2	ENSG00000196591.11	2.12479991272802	Up-regulated	Yes	Up-regulated_Yes	NA	supp
HDAC2	Pt10.DP1	ENSG00000196591.11	NA	Not significant	No	Not significant_No	NA	supp
HDAC2	Pt10.DP3	ENSG00000196591.11	1.51195986564972	Up-regulated	Yes	Up-regulated_Yes	NA	supp
HDAC2	Pt3.DP3	ENSG00000196591.11	-0.189851525633283	Not significant	Yes	Not significant_Yes	NA	supp
HDAC2	Pt10.DP5	ENSG00000196591.11	NA	Not significant	No	Not significant_No	NA	supp
HDAC2	Pt1.DP1	ENSG00000196591.11	-0.165024328849422	Not significant	Yes	Not significant_Yes	NA	supp
HDAC2	Pt6.DP2	ENSG00000196591.11	-1.52493581885658	Down-regulated	Yes	Down-regulated_Yes	NA	supp
HDAC2	Pt17.DP1	ENSG00000196591.11	-0.00978583414501389	Not significant	Yes	Not significant_Yes	NA	supp
HDAC2	Pt5.DP3	ENSG00000196591.11	0.3525777858367	Up-regulated	Yes	Up-regulated_Yes	NA	supp
HDAC2	Pt20.DDP1	ENSG00000196591.11	1.3098751505797	Up-regulated	Yes	Up-regulated_Yes	NA	supp
HDAC2	Pt19.DDP2	ENSG00000196591.11	-0.633359986909915	Down-regulated	Yes	Down-regulated_Yes	NA	supp
HDAC2	LPt16.DP1	ENSG00000196591.11	2.40957012189989	Up-regulated	Yes	Up-regulated_Yes	NA	supp
HDAC2	Pt8.DP3	ENSG00000196591.11	-0.490240475172491	Down-regulated	Yes	Down-regulated_Yes	NA	supp
HDAC2	Pt22.DDP2	ENSG00000196591.11	1.04339931737973	Up-regulated	Yes	Up-regulated_Yes	NA	supp
HDAC2	Pt2.DP2	ENSG00000196591.11	-0.472174901091533	Down-regulated	Yes	Down-regulated_Yes	NA	supp
HDAC2	Pt20.DP1	ENSG00000196591.11	-0.31368695656689	Not significant	Yes	Not significant_Yes	NA	supp
HDAC2	Pt9.DP1	ENSG00000196591.11	0.13222415422771	Not significant	Yes	Not significant_Yes	NA	supp
HDAC2	Pt10.DP4	ENSG00000196591.11	0.623075092215742	Up-regulated	No	Up-regulated_No	NA	supp
HDAC2	Pt8.DP2	ENSG00000196591.11	-1.2565210281519	Down-regulated	Yes	Down-regulated_Yes	NA	supp
HDAC2	Pt10.DP8	ENSG00000196591.11	2.21365478291009	Up-regulated	Yes	Up-regulated_Yes	NA	supp
HDAC2	LPt25.DP1	ENSG00000196591.11	-2.71796525006662	Down-regulated	Yes	Down-regulated_Yes	NA	supp
HDAC2	Pt17.DP2	ENSG00000196591.11	-0.274027149706299	Not significant	Yes	Not significant_Yes	NA	supp
HDAC2	Pt8.DP1	ENSG00000196591.11	-0.53076074839866	Down-regulated	Yes	Down-regulated_Yes	NA	supp
HDAC2	Pt9.DP2	ENSG00000196591.11	-0.55734407014242	Down-regulated	Yes	Down-regulated_Yes	NA	supp
HDAC2	Pt6.DP1	ENSG00000196591.11	-4.00264988555033	Down-regulated	Yes	Down-regulated_Yes	NA	supp
HDAC2	Pt5.DP1	ENSG00000196591.11	1.3276498773777	Up-regulated	Yes	Up-regulated_Yes	NA	supp
HDAC2	Pt23.DDP1	ENSG00000196591.11	0.760838193985955	Up-regulated	Yes	Up-regulated_Yes	NA	supp
HDAC2	Pt10.DP9	ENSG00000196591.11	3.09445118291817	Up-regulated	Yes	Up-regulated_Yes	NA	supp
HDAC2	Pt22.DDP1	ENSG00000196591.11	1.37456153613263	Up-regulated	Yes	Up-regulated_Yes	NA	supp
HDAC2	Pt16.DP1	ENSG00000196591.11	0.0413406494232616	Not significant	Yes	Not significant_Yes	NA	supp
HDAC2	Pt24.DDP1	ENSG00000196591.11	-2.5376793781822	Down-regulated	Yes	Down-regulated_Yes	NA	supp
HDAC2	Pt3.DP2	ENSG00000196591.11	0.25015609507078	Not significant	Yes	Not significant_Yes	NA	supp
HDAC2	Pt5.DP2	ENSG00000196591.11	NA	Not significant	Yes	Not significant_Yes	NA	supp
HDAC2	Pt4.DP1	ENSG00000196591.11	0.225271442904203	Not significant	Yes	Not significant_Yes	NA	supp
HDAC2	Pt3.DP1	ENSG00000196591.11	-1.23023095433451	Down-regulated	Yes	Down-regulated_Yes	NA	supp
HIST1H2BD	LPt15.DP1	ENSG00000158373.8	-1.64603900803222	Down-regulated	Yes	Down-regulated_Yes	NA	NA
HIST1H2BD	LPt16.DP1	ENSG00000158373.8	1.8903179134944	Up-regulated	Yes	Up-regulated_Yes	NA	NA
HIST1H2BD	LPt24.DP1	ENSG00000158373.8	-0.19647488717106	Not significant	No	Not significant_No	NA	NA
HIST1H2BD	LPt25.DP1	ENSG00000158373.8	0.757756382321642	Up-regulated	Yes	Up-regulated_Yes	NA	NA
HIST1H2BD	Pt1.DP1	ENSG00000158373.8	-0.94077530429712	Down-regulated	Yes	Down-regulated_Yes	NA	NA
HIST1H2BD	Pt10.DP1	ENSG00000158373.8	1.46963691324402	Up-regulated	Yes	Up-regulated_Yes	NA	NA
HIST1H2BD	Pt10.DP2	ENSG00000158373.8	2.67660522881875	Up-regulated	Yes	Up-regulated_Yes	NA	NA
HIST1H2BD	Pt10.DP3	ENSG00000158373.8	2.87186255991163	Up-regulated	Yes	Up-regulated_Yes	NA	NA
HIST1H2BD	Pt10.DP4	ENSG00000158373.8	2.04527962234467	Up-regulated	Yes	Up-regulated_Yes	NA	NA
HIST1H2BD	Pt10.DP5	ENSG00000158373.8	1.37041184595483	Up-regulated	Yes	Up-regulated_Yes	NA	NA
HIST1H2BD	Pt10.DP6	ENSG00000158373.8	1.59970572441361	Up-regulated	Yes	Up-regulated_Yes	NA	NA
HIST1H2BD	Pt10.DP7	ENSG00000158373.8	0.670096829402	Up-regulated	Yes	Up-regulated_Yes	NA	NA
HIST1H2BD	Pt10.DP8	ENSG00000158373.8	3.18751670765878	Up-regulated	Yes	Up-regulated_Yes	NA	NA
HIST1H2BD	Pt10.DP9	ENSG00000158373.8	3.07693932615588	Up-regulated	Yes	Up-regulated_Yes	NA	NA
HIST1H2BD	Pt15.DP1	ENSG00000158373.8	NA	Not significant	No	Not significant_No	NA	NA
HIST1H2BD	Pt15.DP2	ENSG00000158373.8	1.95475965867078	Up-regulated	Yes	Up-regulated_Yes	NA	NA
HIST1H2BD	Pt16.DP1	ENSG00000158373.8	-0.052344756883943	Not significant	No	Not significant_No	NA	NA
HIST1H2BD	Pt17.DP1	ENSG00000158373.8	-1.01179094574595	Down-regulated	Yes	Down-regulated_Yes	NA	NA
HIST1H2BD	Pt17.DP2	ENSG00000158373.8	-0.368777423088613	Down-regulated	Yes	Down-regulated_Yes	NA	NA
HIST1H2BD	Pt19.DDP1	ENSG00000158373.8	0.203920768942434	Not significant	No	Not significant_No	NA	NA
HIST1H2BD	Pt19.DDP2	ENSG00000158373.8	0.338454442918025	Up-regulated	Yes	Up-regulated_Yes	NA	NA
HIST1H2BD	Pt2.DP1	ENSG00000158373.8	NA	Not significant	Yes	Not significant_Yes	NA	NA
HIST1H2BD	Pt2.DP2	ENSG00000158373.8	1.39360522104073	Up-regulated	Yes	Up-regulated_Yes	NA	NA
HIST1H2BD	Pt20.DDP1	ENSG00000158373.8	-0.439038671046347	Down-regulated	No	Down-regulated_No	NA	NA
HIST1H2BD	Pt20.DP1	ENSG00000158373.8	0.86991228658485	Up-regulated	Yes	Up-regulated_Yes	NA	NA
HIST1H2BD	Pt22.DDP1	ENSG00000158373.8	-2.98778093986702	Down-regulated	Yes	Down-regulated_Yes	NA	NA
HIST1H2BD	Pt22.DDP2	ENSG00000158373.8	-0.916534984042114	Down-regulated	Yes	Down-regulated_Yes	NA	NA
HIST1H2BD	Pt22.DDP3	ENSG00000158373.8	-1.14420775314674	Down-regulated	Yes	Down-regulated_Yes	NA	NA
HIST1H2BD	Pt23.DDP1	ENSG00000158373.8	-0.235309809504636	Not significant	No	Not significant_No	NA	NA
HIST1H2BD	Pt24.DDP1	ENSG00000158373.8	NA	Not significant	No	Not significant_No	NA	NA
HIST1H2BD	Pt3.DP1	ENSG00000158373.8	1.40319190458394	Up-regulated	Yes	Up-regulated_Yes	NA	NA
HIST1H2BD	Pt3.DP2	ENSG00000158373.8	-0.445618867680712	Down-regulated	Yes	Down-regulated_Yes	NA	NA
HIST1H2BD	Pt3.DP3	ENSG00000158373.8	0.804282027120092	Up-regulated	Yes	Up-regulated_Yes	NA	NA
HIST1H2BD	Pt4.DP1	ENSG00000158373.8	-0.721479236325264	Down-regulated	Yes	Down-regulated_Yes	NA	NA
HIST1H2BD	Pt5.DP1	ENSG00000158373.8	0.878785035640788	Up-regulated	Yes	Up-regulated_Yes	NA	NA
HIST1H2BD	Pt8.DP2	ENSG00000158373.8	-0.893600036237733	Down-regulated	Yes	Down-regulated_Yes	NA	NA
HIST1H2BD	Pt5.DP2	ENSG00000158373.8	0.422811587928853	Up-regulated	Yes	Up-regulated_Yes	NA	NA
HIST1H2BD	Pt6.DP2	ENSG00000158373.8	1.03342641164725	Up-regulated	Yes	Up-regulated_Yes	NA	NA
HIST1H2BD	Pt6.DP1	ENSG00000158373.8	0.826219909867384	Up-regulated	Yes	Up-regulated_Yes	NA	NA
HIST1H2BD	Pt8.DP3	ENSG00000158373.8	-1.84254132854947	Down-regulated	Yes	Down-regulated_Yes	NA	NA
HIST1H2BD	Pt9.DP2	ENSG00000158373.8	0.248928248875183	Not significant	Yes	Not significant_Yes	NA	NA
HIST1H2BD	Pt5.DP3	ENSG00000158373.8	0.681650633125928	Up-regulated	Yes	Up-regulated_Yes	NA	NA
HIST1H2BD	Pt8.DP1	ENSG00000158373.8	-2.25244359499469	Down-regulated	Yes	Down-regulated_Yes	NA	NA
HIST1H2BD	Pt9.DP1	ENSG00000158373.8	0.378921304317537	Up-regulated	Yes	Up-regulated_Yes	NA	NA
HLA-A	LPt15.DP1	ENSG00000206503.12	0.682870984461374	Up-regulated	Yes	Up-regulated_Yes	NA	NA
HLA-A	LPt16.DP1	ENSG00000206503.12	-3.1413590522192	Down-regulated	Yes	Down-regulated_Yes	NA	NA
HLA-A	LPt24.DP1	ENSG00000206503.12	0.0890185756925754	Not significant	Yes	Not significant_Yes	NA	NA
HLA-A	LPt25.DP1	ENSG00000206503.12	0.463703863391317	Up-regulated	Yes	Up-regulated_Yes	NA	NA
HLA-A	Pt1.DP1	ENSG00000206503.12	-0.943011831935137	Down-regulated	Yes	Down-regulated_Yes	NA	NA
HLA-A	Pt10.DP1	ENSG00000206503.12	-0.529828980816623	Down-regulated	Yes	Down-regulated_Yes	NA	NA
HLA-A	Pt10.DP2	ENSG00000206503.12	-0.216009361202993	Not significant	Yes	Not significant_Yes	NA	NA
HLA-A	Pt10.DP3	ENSG00000206503.12	-1.83994718231558	Down-regulated	Yes	Down-regulated_Yes	NA	NA
HLA-A	Pt10.DP4	ENSG00000206503.12	0.437606595758987	Up-regulated	Yes	Up-regulated_Yes	NA	NA
HLA-A	Pt10.DP5	ENSG00000206503.12	-0.057886869073919	Not significant	Yes	Not significant_Yes	NA	NA
HLA-A	Pt10.DP6	ENSG00000206503.12	-0.00238767117599198	Not significant	Yes	Not significant_Yes	NA	NA
HLA-A	Pt10.DP7	ENSG00000206503.12	0.637018850114133	Up-regulated	Yes	Up-regulated_Yes	NA	NA
HLA-A	Pt10.DP8	ENSG00000206503.12	-1.28227072187418	Down-regulated	Yes	Down-regulated_Yes	NA	NA
HLA-A	Pt10.DP9	ENSG00000206503.12	-0.735575739674081	Down-regulated	Yes	Down-regulated_Yes	NA	NA
HLA-A	Pt15.DP1	ENSG00000206503.12	-0.93416567469696	Down-regulated	Yes	Down-regulated_Yes	NA	NA
HLA-A	Pt15.DP2	ENSG00000206503.12	-0.0782250701349017	Not significant	Yes	Not significant_Yes	NA	NA
HLA-A	Pt16.DP1	ENSG00000206503.12	-0.581899842945883	Down-regulated	Yes	Down-regulated_Yes	NA	NA
HLA-A	Pt17.DP1	ENSG00000206503.12	-0.511956568432468	Down-regulated	Yes	Down-regulated_Yes	NA	NA
HLA-A	Pt17.DP2	ENSG00000206503.12	-0.569446111003693	Down-regulated	Yes	Down-regulated_Yes	NA	NA
HLA-A	Pt19.DDP1	ENSG00000206503.12	-2.78375853251492	Down-regulated	Yes	Down-regulated_Yes	NA	NA
HLA-A	Pt19.DDP2	ENSG00000206503.12	-0.477809462746761	Down-regulated	Yes	Down-regulated_Yes	NA	NA
HLA-A	Pt2.DP1	ENSG00000206503.12	-2.13909090792556	Down-regulated	Yes	Down-regulated_Yes	NA	NA
HLA-A	Pt2.DP2	ENSG00000206503.12	-2.14885126545287	Down-regulated	Yes	Down-regulated_Yes	NA	NA
HLA-A	Pt20.DDP1	ENSG00000206503.12	-0.0364266943424405	Not significant	Yes	Not significant_Yes	NA	NA
HLA-A	Pt20.DP1	ENSG00000206503.12	0.504922346127344	Up-regulated	Yes	Up-regulated_Yes	NA	NA
HLA-A	Pt22.DDP1	ENSG00000206503.12	-0.0733295886998034	Not significant	Yes	Not significant_Yes	NA	NA
HLA-A	Pt22.DDP2	ENSG00000206503.12	-0.035686228211115	Not significant	Yes	Not significant_Yes	NA	NA
HLA-A	Pt22.DDP3	ENSG00000206503.12	0.0287538769982005	Not significant	Yes	Not significant_Yes	NA	NA
HLA-A	Pt23.DDP1	ENSG00000206503.12	0.0598240472957325	Not significant	Yes	Not significant_Yes	NA	NA
HLA-A	Pt24.DDP1	ENSG00000206503.12	2.24905974654095	Up-regulated	Yes	Up-regulated_Yes	NA	NA
HLA-A	Pt3.DP1	ENSG00000206503.12	0.677907860855608	Up-regulated	Yes	Up-regulated_Yes	NA	NA
HLA-A	Pt5.DP3	ENSG00000206503.12	-0.0554144944784648	Not significant	Yes	Not significant_Yes	NA	NA
HLA-A	Pt3.DP2	ENSG00000206503.12	0.509979314829456	Up-regulated	Yes	Up-regulated_Yes	NA	NA
HLA-A	Pt6.DP1	ENSG00000206503.12	1.43370819759312	Up-regulated	Yes	Up-regulated_Yes	NA	NA
HLA-A	Pt8.DP1	ENSG00000206503.12	-0.00883660506998241	Not significant	No	Not significant_No	NA	NA
HLA-A	Pt3.DP3	ENSG00000206503.12	0.677708890727106	Up-regulated	Yes	Up-regulated_Yes	NA	NA
HLA-A	Pt6.DP2	ENSG00000206503.12	1.49111488249182	Up-regulated	Yes	Up-regulated_Yes	NA	NA
HLA-A	Pt8.DP2	ENSG00000206503.12	-1.15761146570436	Down-regulated	Yes	Down-regulated_Yes	NA	NA
HLA-A	Pt4.DP1	ENSG00000206503.12	-0.109116507027564	Not significant	Yes	Not significant_Yes	NA	NA
HLA-A	Pt9.DP2	ENSG00000206503.12	-1.34463575865921	Down-regulated	Yes	Down-regulated_Yes	NA	NA
HLA-A	Pt5.DP1	ENSG00000206503.12	0.0228214496694839	Not significant	Yes	Not significant_Yes	NA	NA
HLA-A	Pt5.DP2	ENSG00000206503.12	-0.416891076122624	Down-regulated	Yes	Down-regulated_Yes	NA	NA
HLA-A	Pt9.DP1	ENSG00000206503.12	1.45573624010961	Up-regulated	Yes	Up-regulated_Yes	NA	NA
HLA-A	Pt8.DP3	ENSG00000206503.12	-1.40272734246188	Down-regulated	Yes	Down-regulated_Yes	NA	NA
HLA-B	LPt15.DP1	ENSG00000234745.10	0.419262392706022	Up-regulated	Yes	Up-regulated_Yes	NA	NA
HLA-B	LPt16.DP1	ENSG00000234745.10	-0.779309944688375	Down-regulated	Yes	Down-regulated_Yes	NA	NA
HLA-B	LPt24.DP1	ENSG00000234745.10	0.101676958954708	Not significant	No	Not significant_No	NA	NA
HLA-B	LPt25.DP1	ENSG00000234745.10	0.248478808035386	Not significant	Yes	Not significant_Yes	NA	NA
HLA-B	Pt1.DP1	ENSG00000234745.10	-0.85510455916871	Down-regulated	Yes	Down-regulated_Yes	NA	NA
HLA-B	Pt10.DP1	ENSG00000234745.10	-0.556169509117787	Down-regulated	Yes	Down-regulated_Yes	NA	NA
HLA-B	Pt10.DP2	ENSG00000234745.10	-0.173958389949243	Not significant	Yes	Not significant_Yes	NA	NA
HLA-B	Pt10.DP3	ENSG00000234745.10	-1.94179251263241	Down-regulated	Yes	Down-regulated_Yes	NA	NA
HLA-B	Pt10.DP4	ENSG00000234745.10	-0.469778212464248	Down-regulated	Yes	Down-regulated_Yes	NA	NA
HLA-B	Pt10.DP5	ENSG00000234745.10	-0.125793531020394	Not significant	No	Not significant_No	NA	NA
HLA-B	Pt10.DP6	ENSG00000234745.10	-0.414957106672834	Down-regulated	Yes	Down-regulated_Yes	NA	NA
HLA-B	Pt10.DP7	ENSG00000234745.10	0.141751980421081	Not significant	Yes	Not significant_Yes	NA	NA
HLA-B	Pt10.DP8	ENSG00000234745.10	-1.93999050268361	Down-regulated	Yes	Down-regulated_Yes	NA	NA
HLA-B	Pt10.DP9	ENSG00000234745.10	-1.68474842978768	Down-regulated	Yes	Down-regulated_Yes	NA	NA
HLA-B	Pt15.DP1	ENSG00000234745.10	-1.07562605638281	Down-regulated	Yes	Down-regulated_Yes	NA	NA
HLA-B	Pt15.DP2	ENSG00000234745.10	-0.0153610027596895	Not significant	No	Not significant_No	NA	NA
HLA-B	Pt16.DP1	ENSG00000234745.10	-0.985984503666709	Down-regulated	Yes	Down-regulated_Yes	NA	NA
HLA-B	Pt17.DP1	ENSG00000234745.10	-1.14730910900903	Down-regulated	Yes	Down-regulated_Yes	NA	NA
HLA-B	Pt17.DP2	ENSG00000234745.10	-0.720777876038677	Down-regulated	Yes	Down-regulated_Yes	NA	NA
HLA-B	Pt19.DDP1	ENSG00000234745.10	-3.94597357174872	Down-regulated	Yes	Down-regulated_Yes	NA	NA
HLA-B	Pt19.DDP2	ENSG00000234745.10	-0.664598828869132	Down-regulated	Yes	Down-regulated_Yes	NA	NA
HLA-B	Pt2.DP1	ENSG00000234745.10	-3.66592601795035	Down-regulated	Yes	Down-regulated_Yes	NA	NA
HLA-B	Pt2.DP2	ENSG00000234745.10	-1.7778946127258	Down-regulated	Yes	Down-regulated_Yes	NA	NA
HLA-B	Pt20.DDP1	ENSG00000234745.10	0.0777805213727169	Not significant	No	Not significant_No	NA	NA
HLA-B	Pt20.DP1	ENSG00000234745.10	0.523186061662853	Up-regulated	Yes	Up-regulated_Yes	NA	NA
HLA-B	Pt22.DDP1	ENSG00000234745.10	-0.740776534775638	Down-regulated	Yes	Down-regulated_Yes	NA	NA
HLA-B	Pt22.DDP2	ENSG00000234745.10	-1.26481200432433	Down-regulated	Yes	Down-regulated_Yes	NA	NA
HLA-B	Pt22.DDP3	ENSG00000234745.10	-1.25792931605576	Down-regulated	Yes	Down-regulated_Yes	NA	NA
HLA-B	Pt23.DDP1	ENSG00000234745.10	0.276731777494237	Up-regulated	Yes	Up-regulated_Yes	NA	NA
HLA-B	Pt24.DDP1	ENSG00000234745.10	2.10425687220113	Up-regulated	Yes	Up-regulated_Yes	NA	NA
HLA-B	Pt3.DP1	ENSG00000234745.10	0.705196733573597	Up-regulated	Yes	Up-regulated_Yes	NA	NA
HLA-B	Pt5.DP3	ENSG00000234745.10	-0.918299719261099	Down-regulated	Yes	Down-regulated_Yes	NA	NA
HLA-B	Pt3.DP2	ENSG00000234745.10	1.0164497081927	Up-regulated	Yes	Up-regulated_Yes	NA	NA
HLA-B	Pt6.DP1	ENSG00000234745.10	1.9669705916095	Up-regulated	Yes	Up-regulated_Yes	NA	NA
HLA-B	Pt8.DP1	ENSG00000234745.10	0.0779751470639557	Not significant	Yes	Not significant_Yes	NA	NA
HLA-B	Pt9.DP2	ENSG00000234745.10	-0.575127382472797	Down-regulated	Yes	Down-regulated_Yes	NA	NA
HLA-B	Pt6.DP2	ENSG00000234745.10	1.1822929994977	Up-regulated	Yes	Up-regulated_Yes	NA	NA
HLA-B	Pt9.DP1	ENSG00000234745.10	2.03271284193003	Up-regulated	Yes	Up-regulated_Yes	NA	NA
HLA-B	Pt3.DP3	ENSG00000234745.10	1.11012974635476	Up-regulated	Yes	Up-regulated_Yes	NA	NA
HLA-B	Pt4.DP1	ENSG00000234745.10	-0.612241314068437	Down-regulated	Yes	Down-regulated_Yes	NA	NA
HLA-B	Pt8.DP2	ENSG00000234745.10	-0.219991997525007	Not significant	Yes	Not significant_Yes	NA	NA
HLA-B	Pt5.DP2	ENSG00000234745.10	-0.680925902743423	Down-regulated	Yes	Down-regulated_Yes	NA	NA
HLA-B	Pt8.DP3	ENSG00000234745.10	-3.69807400176586	Down-regulated	Yes	Down-regulated_Yes	NA	NA
HLA-B	Pt5.DP1	ENSG00000234745.10	0.412261562639854	Up-regulated	Yes	Up-regulated_Yes	NA	NA
HSP90AA1	LPt15.DP1	ENSG00000080824.18	0.505855078737042	Up-regulated	Yes	Up-regulated_Yes	NA	NA
HSP90AA1	LPt16.DP1	ENSG00000080824.18	1.46946594477959	Up-regulated	Yes	Up-regulated_Yes	NA	NA
HSP90AA1	LPt24.DP1	ENSG00000080824.18	-0.969989858450668	Down-regulated	Yes	Down-regulated_Yes	NA	NA
HSP90AA1	LPt25.DP1	ENSG00000080824.18	0.679067268567134	Up-regulated	Yes	Up-regulated_Yes	NA	NA
HSP90AA1	Pt1.DP1	ENSG00000080824.18	-0.314959048474134	Not significant	Yes	Not significant_Yes	NA	NA
HSP90AA1	Pt10.DP1	ENSG00000080824.18	-0.065210684723502	Not significant	Yes	Not significant_Yes	NA	NA
HSP90AA1	Pt10.DP2	ENSG00000080824.18	1.92636433795984	Up-regulated	Yes	Up-regulated_Yes	NA	NA
HSP90AA1	Pt10.DP3	ENSG00000080824.18	1.72041139928612	Up-regulated	Yes	Up-regulated_Yes	NA	NA
HSP90AA1	Pt10.DP4	ENSG00000080824.18	0.510967708205255	Up-regulated	Yes	Up-regulated_Yes	NA	NA
HSP90AA1	Pt10.DP5	ENSG00000080824.18	-0.378843735050686	Down-regulated	Yes	Down-regulated_Yes	NA	NA
HSP90AA1	Pt10.DP6	ENSG00000080824.18	-0.122256801826471	Not significant	Yes	Not significant_Yes	NA	NA
HSP90AA1	Pt10.DP7	ENSG00000080824.18	-0.54184707930522	Down-regulated	Yes	Down-regulated_Yes	NA	NA
HSP90AA1	Pt10.DP8	ENSG00000080824.18	2.1451171312833	Up-regulated	Yes	Up-regulated_Yes	NA	NA
HSP90AA1	Pt10.DP9	ENSG00000080824.18	2.35105838491691	Up-regulated	Yes	Up-regulated_Yes	NA	NA
HSP90AA1	Pt15.DP1	ENSG00000080824.18	-0.00367101665442743	Not significant	No	Not significant_No	NA	NA
HSP90AA1	Pt15.DP2	ENSG00000080824.18	0.0794490497402659	Not significant	Yes	Not significant_Yes	NA	NA
HSP90AA1	Pt16.DP1	ENSG00000080824.18	0.842802081251806	Up-regulated	Yes	Up-regulated_Yes	NA	NA
HSP90AA1	Pt17.DP1	ENSG00000080824.18	-0.179904602890512	Not significant	Yes	Not significant_Yes	NA	NA
HSP90AA1	Pt17.DP2	ENSG00000080824.18	-0.107779221575036	Not significant	Yes	Not significant_Yes	NA	NA
HSP90AA1	Pt19.DDP1	ENSG00000080824.18	0.280264690428107	Up-regulated	Yes	Up-regulated_Yes	NA	NA
HSP90AA1	Pt19.DDP2	ENSG00000080824.18	-1.4391224060989	Down-regulated	Yes	Down-regulated_Yes	NA	NA
HSP90AA1	Pt2.DP1	ENSG00000080824.18	0.574021735955206	Up-regulated	Yes	Up-regulated_Yes	NA	NA
HSP90AA1	Pt2.DP2	ENSG00000080824.18	0.45785065920098	Up-regulated	Yes	Up-regulated_Yes	NA	NA
HSP90AA1	Pt20.DDP1	ENSG00000080824.18	0.172915358322533	Not significant	Yes	Not significant_Yes	NA	NA
HSP90AA1	Pt20.DP1	ENSG00000080824.18	0.591836033075429	Up-regulated	Yes	Up-regulated_Yes	NA	NA
HSP90AA1	Pt3.DP1	ENSG00000080824.18	0.0804628262450909	Not significant	Yes	Not significant_Yes	NA	NA
HSP90AA1	Pt22.DDP1	ENSG00000080824.18	0.854409651088318	Up-regulated	Yes	Up-regulated_Yes	NA	NA
HSP90AA1	Pt3.DP2	ENSG00000080824.18	0.319704788516064	Up-regulated	Yes	Up-regulated_Yes	NA	NA
HSP90AA1	Pt22.DDP2	ENSG00000080824.18	1.20904152800161	Up-regulated	Yes	Up-regulated_Yes	NA	NA
HSP90AA1	Pt3.DP3	ENSG00000080824.18	-0.015897880500998	Not significant	Yes	Not significant_Yes	NA	NA
HSP90AA1	Pt22.DDP3	ENSG00000080824.18	0.972715087025956	Up-regulated	Yes	Up-regulated_Yes	NA	NA
HSP90AA1	Pt4.DP1	ENSG00000080824.18	0.168849497750266	Not significant	Yes	Not significant_Yes	NA	NA
HSP90AA1	Pt23.DDP1	ENSG00000080824.18	-1.4414320404898	Down-regulated	Yes	Down-regulated_Yes	NA	NA
HSP90AA1	Pt5.DP1	ENSG00000080824.18	0.878486382308067	Up-regulated	Yes	Up-regulated_Yes	NA	NA
HSP90AA1	Pt24.DDP1	ENSG00000080824.18	-0.74342376036881	Down-regulated	Yes	Down-regulated_Yes	NA	NA
HSP90AA1	Pt5.DP2	ENSG00000080824.18	0.262796858597251	Not significant	Yes	Not significant_Yes	NA	NA
HSP90AA1	Pt5.DP3	ENSG00000080824.18	0.489424431522987	Up-regulated	Yes	Up-regulated_Yes	NA	NA
HSP90AA1	Pt9.DP1	ENSG00000080824.18	0.282161107103062	Up-regulated	Yes	Up-regulated_Yes	NA	NA
HSP90AA1	Pt9.DP2	ENSG00000080824.18	0.58942318628505	Up-regulated	Yes	Up-regulated_Yes	NA	NA
HSP90AA1	Pt6.DP1	ENSG00000080824.18	-3.42551976199187	Down-regulated	Yes	Down-regulated_Yes	NA	NA
HSP90AA1	Pt6.DP2	ENSG00000080824.18	-2.17631037427804	Down-regulated	Yes	Down-regulated_Yes	NA	NA
HSP90AA1	Pt8.DP1	ENSG00000080824.18	-1.34265897042855	Down-regulated	Yes	Down-regulated_Yes	NA	NA
HSP90AA1	Pt8.DP2	ENSG00000080824.18	-1.03795232894986	Down-regulated	Yes	Down-regulated_Yes	NA	NA
HSP90AA1	Pt8.DP3	ENSG00000080824.18	-0.374492257260304	Down-regulated	Yes	Down-regulated_Yes	NA	NA
IDH1	LPt15.DP1	ENSG00000138413.13	0.751876368949745	Up-regulated	Yes	Up-regulated_Yes	NA	NA
IDH1	LPt16.DP1	ENSG00000138413.13	0.757713232234458	Up-regulated	Yes	Up-regulated_Yes	NA	NA
IDH1	LPt24.DP1	ENSG00000138413.13	-0.657035999631091	Down-regulated	Yes	Down-regulated_Yes	NA	NA
IDH1	LPt25.DP1	ENSG00000138413.13	-1.31007142143571	Down-regulated	Yes	Down-regulated_Yes	NA	NA
IDH1	Pt1.DP1	ENSG00000138413.13	1.01128879123372	Up-regulated	Yes	Up-regulated_Yes	NA	NA
IDH1	Pt10.DP1	ENSG00000138413.13	-0.289585191215596	Not significant	Yes	Not significant_Yes	NA	NA
IDH1	Pt10.DP2	ENSG00000138413.13	1.38241013672453	Up-regulated	Yes	Up-regulated_Yes	NA	NA
IDH1	Pt10.DP3	ENSG00000138413.13	0.704522576847058	Up-regulated	Yes	Up-regulated_Yes	NA	NA
IDH1	Pt10.DP4	ENSG00000138413.13	1.04991140488683	Up-regulated	Yes	Up-regulated_Yes	NA	NA
IDH1	Pt10.DP5	ENSG00000138413.13	0.594909032798143	Up-regulated	Yes	Up-regulated_Yes	NA	NA
IDH1	Pt10.DP6	ENSG00000138413.13	-0.281915316885436	Not significant	Yes	Not significant_Yes	NA	NA
IDH1	Pt10.DP7	ENSG00000138413.13	-1.4495710094702	Down-regulated	Yes	Down-regulated_Yes	NA	NA
IDH1	Pt10.DP8	ENSG00000138413.13	0.934616466350095	Up-regulated	Yes	Up-regulated_Yes	NA	NA
IDH1	Pt10.DP9	ENSG00000138413.13	0.705482946543358	Up-regulated	Yes	Up-regulated_Yes	NA	NA
IDH1	Pt15.DP1	ENSG00000138413.13	0.598149608795158	Up-regulated	Yes	Up-regulated_Yes	NA	NA
IDH1	Pt15.DP2	ENSG00000138413.13	0.00151119153656247	Not significant	Yes	Not significant_Yes	NA	NA
IDH1	Pt16.DP1	ENSG00000138413.13	0.518338748991785	Up-regulated	Yes	Up-regulated_Yes	NA	NA
IDH1	Pt17.DP1	ENSG00000138413.13	0.837100727659074	Up-regulated	Yes	Up-regulated_Yes	NA	NA
IDH1	Pt17.DP2	ENSG00000138413.13	-0.14531375726758	Not significant	Yes	Not significant_Yes	NA	NA
IDH1	Pt19.DDP1	ENSG00000138413.13	0.192448522690295	Not significant	Yes	Not significant_Yes	NA	NA
IDH1	Pt19.DDP2	ENSG00000138413.13	0.224668380128399	Not significant	Yes	Not significant_Yes	NA	NA
IDH1	Pt2.DP1	ENSG00000138413.13	0.198448017105776	Not significant	No	Not significant_No	NA	NA
IDH1	Pt2.DP2	ENSG00000138413.13	0.368688250875262	Up-regulated	Yes	Up-regulated_Yes	NA	NA
IDH1	Pt20.DDP1	ENSG00000138413.13	-0.497200328366848	Down-regulated	Yes	Down-regulated_Yes	NA	NA
IDH1	Pt20.DP1	ENSG00000138413.13	-0.236338607875071	Not significant	Yes	Not significant_Yes	NA	NA
IDH1	Pt3.DP1	ENSG00000138413.13	-0.241491412169937	Not significant	Yes	Not significant_Yes	NA	NA
IDH1	Pt22.DDP1	ENSG00000138413.13	0.854211961680263	Up-regulated	Yes	Up-regulated_Yes	NA	NA
IDH1	Pt3.DP2	ENSG00000138413.13	0.110230519252913	Not significant	Yes	Not significant_Yes	NA	NA
IDH1	Pt22.DDP2	ENSG00000138413.13	0.876251613970573	Up-regulated	Yes	Up-regulated_Yes	NA	NA
IDH1	Pt3.DP3	ENSG00000138413.13	0.324634346292602	Up-regulated	Yes	Up-regulated_Yes	NA	NA
IDH1	Pt22.DDP3	ENSG00000138413.13	0.739319716562681	Up-regulated	Yes	Up-regulated_Yes	NA	NA
IDH1	Pt4.DP1	ENSG00000138413.13	1.39432988039662	Up-regulated	Yes	Up-regulated_Yes	NA	NA
IDH1	Pt23.DDP1	ENSG00000138413.13	0.902682570285495	Up-regulated	Yes	Up-regulated_Yes	NA	NA
IDH1	Pt5.DP1	ENSG00000138413.13	1.37257125628862	Up-regulated	Yes	Up-regulated_Yes	NA	NA
IDH1	Pt24.DDP1	ENSG00000138413.13	-1.09368504335147	Down-regulated	Yes	Down-regulated_Yes	NA	NA
IDH1	Pt5.DP2	ENSG00000138413.13	-0.24140588443887	Not significant	No	Not significant_No	NA	NA
IDH1	Pt5.DP3	ENSG00000138413.13	0.973052876639217	Up-regulated	Yes	Up-regulated_Yes	NA	NA
IDH1	Pt9.DP1	ENSG00000138413.13	1.26260542670875	Up-regulated	Yes	Up-regulated_Yes	NA	NA
IDH1	Pt6.DP1	ENSG00000138413.13	-1.6583064087925	Down-regulated	Yes	Down-regulated_Yes	NA	NA
IDH1	Pt9.DP2	ENSG00000138413.13	0.87977409826001	Up-regulated	Yes	Up-regulated_Yes	NA	NA
IDH1	Pt8.DP3	ENSG00000138413.13	1.20017255918095	Up-regulated	Yes	Up-regulated_Yes	NA	NA
IDH1	Pt6.DP2	ENSG00000138413.13	-0.535593545728249	Down-regulated	Yes	Down-regulated_Yes	NA	NA
IDH1	Pt8.DP2	ENSG00000138413.13	-0.769615395590845	Down-regulated	Yes	Down-regulated_Yes	NA	NA
IDH1	Pt8.DP1	ENSG00000138413.13	-0.372938686630863	Down-regulated	Yes	Down-regulated_Yes	NA	NA
JUP	LPt15.DP1	ENSG00000173801.16	-0.321899777603558	Not significant	Yes	Not significant_Yes	NA	NA
JUP	LPt16.DP1	ENSG00000173801.16	-3.94315095520993	Down-regulated	Yes	Down-regulated_Yes	NA	NA
JUP	LPt24.DP1	ENSG00000173801.16	-0.674947578817558	Down-regulated	Yes	Down-regulated_Yes	NA	NA
JUP	LPt25.DP1	ENSG00000173801.16	-1.569252617872	Down-regulated	Yes	Down-regulated_Yes	NA	NA
JUP	Pt1.DP1	ENSG00000173801.16	-0.0289049288097555	Not significant	No	Not significant_No	NA	NA
JUP	Pt10.DP1	ENSG00000173801.16	0.261410957695464	Not significant	Yes	Not significant_Yes	NA	NA
JUP	Pt10.DP2	ENSG00000173801.16	-1.99943952019971	Down-regulated	Yes	Down-regulated_Yes	NA	NA
JUP	Pt10.DP3	ENSG00000173801.16	-2.4046069427656	Down-regulated	Yes	Down-regulated_Yes	NA	NA
JUP	Pt10.DP4	ENSG00000173801.16	-1.38863555555274	Down-regulated	Yes	Down-regulated_Yes	NA	NA
JUP	Pt10.DP5	ENSG00000173801.16	0.323572146856646	Up-regulated	Yes	Up-regulated_Yes	NA	NA
JUP	Pt10.DP6	ENSG00000173801.16	0.178784028705485	Not significant	Yes	Not significant_Yes	NA	NA
JUP	Pt10.DP7	ENSG00000173801.16	0.788076536263654	Up-regulated	Yes	Up-regulated_Yes	NA	NA
JUP	Pt10.DP8	ENSG00000173801.16	-3.31252820315165	Down-regulated	Yes	Down-regulated_Yes	NA	NA
JUP	Pt10.DP9	ENSG00000173801.16	-3.24474235974797	Down-regulated	Yes	Down-regulated_Yes	NA	NA
JUP	Pt15.DP1	ENSG00000173801.16	1.03578576602181	Up-regulated	Yes	Up-regulated_Yes	NA	NA
JUP	Pt15.DP2	ENSG00000173801.16	1.05944532278765	Up-regulated	Yes	Up-regulated_Yes	NA	NA
JUP	Pt16.DP1	ENSG00000173801.16	0.366454888703606	Up-regulated	Yes	Up-regulated_Yes	NA	NA
JUP	Pt17.DP1	ENSG00000173801.16	1.78234129581834	Up-regulated	Yes	Up-regulated_Yes	NA	NA
JUP	Pt17.DP2	ENSG00000173801.16	1.02435202782361	Up-regulated	Yes	Up-regulated_Yes	NA	NA
JUP	Pt20.DP1	ENSG00000173801.16	0.721029404312623	Up-regulated	Yes	Up-regulated_Yes	NA	NA
JUP	Pt19.DDP1	ENSG00000173801.16	-0.424502426096787	Down-regulated	Yes	Down-regulated_Yes	NA	NA
JUP	Pt22.DDP1	ENSG00000173801.16	2.39015267526162	Up-regulated	Yes	Up-regulated_Yes	NA	NA
JUP	Pt19.DDP2	ENSG00000173801.16	0.174862145181133	Not significant	Yes	Not significant_Yes	NA	NA
JUP	Pt22.DDP2	ENSG00000173801.16	2.4542679656937	Up-regulated	Yes	Up-regulated_Yes	NA	NA
JUP	Pt2.DP1	ENSG00000173801.16	0.449951417812622	Up-regulated	Yes	Up-regulated_Yes	NA	NA
JUP	Pt22.DDP3	ENSG00000173801.16	2.12556277616848	Up-regulated	Yes	Up-regulated_Yes	NA	NA
JUP	Pt2.DP2	ENSG00000173801.16	0.752846952635713	Up-regulated	Yes	Up-regulated_Yes	NA	NA
JUP	Pt23.DDP1	ENSG00000173801.16	-0.11550451856536	Not significant	No	Not significant_No	NA	NA
JUP	Pt20.DDP1	ENSG00000173801.16	0.826594600858749	Up-regulated	Yes	Up-regulated_Yes	NA	NA
JUP	Pt24.DDP1	ENSG00000173801.16	-1.29522561583633	Down-regulated	Yes	Down-regulated_Yes	NA	NA
JUP	Pt3.DP1	ENSG00000173801.16	-3.36576278379103	Down-regulated	Yes	Down-regulated_Yes	NA	NA
JUP	Pt5.DP3	ENSG00000173801.16	0.263228776359843	Up-regulated	Yes	Up-regulated_Yes	NA	NA
JUP	Pt3.DP2	ENSG00000173801.16	-3.48389063224657	Down-regulated	Yes	Down-regulated_Yes	NA	NA
JUP	Pt6.DP1	ENSG00000173801.16	6.18211928497047	Up-regulated	Yes	Up-regulated_Yes	NA	NA
JUP	Pt3.DP3	ENSG00000173801.16	-0.0229235836109037	Not significant	No	Not significant_No	NA	NA
JUP	Pt6.DP2	ENSG00000173801.16	1.38480406912023	Up-regulated	Yes	Up-regulated_Yes	NA	NA
JUP	Pt4.DP1	ENSG00000173801.16	-1.01839578867441	Down-regulated	Yes	Down-regulated_Yes	NA	NA
JUP	Pt8.DP1	ENSG00000173801.16	-3.06439559305234	Down-regulated	Yes	Down-regulated_Yes	NA	NA
JUP	Pt5.DP1	ENSG00000173801.16	1.70324211165296	Up-regulated	Yes	Up-regulated_Yes	NA	NA
JUP	Pt8.DP2	ENSG00000173801.16	0.336483995413588	Up-regulated	Yes	Up-regulated_Yes	NA	NA
JUP	Pt5.DP2	ENSG00000173801.16	3.05637030526866	Up-regulated	Yes	Up-regulated_Yes	NA	NA
JUP	Pt8.DP3	ENSG00000173801.16	-4.76276417625279	Down-regulated	Yes	Down-regulated_Yes	NA	NA
JUP	Pt9.DP1	ENSG00000173801.16	0.195052976882885	Not significant	Yes	Not significant_Yes	NA	NA
JUP	Pt9.DP2	ENSG00000173801.16	-0.490079157280386	Down-regulated	Yes	Down-regulated_Yes	NA	NA
LAMA4	LPt15.DP1	ENSG00000112769.18	-1.3943507318875	Down-regulated	Yes	Down-regulated_Yes	NA	NA
LAMA4	LPt16.DP1	ENSG00000112769.18	3.43513103757092	Up-regulated	Yes	Up-regulated_Yes	NA	NA
LAMA4	LPt24.DP1	ENSG00000112769.18	-1.14807427851266	Down-regulated	Yes	Down-regulated_Yes	NA	NA
LAMA4	LPt25.DP1	ENSG00000112769.18	-1.83493540027209	Down-regulated	Yes	Down-regulated_Yes	NA	NA
LAMA4	Pt1.DP1	ENSG00000112769.18	0.202937416286297	Not significant	Yes	Not significant_Yes	NA	NA
LAMA4	Pt10.DP1	ENSG00000112769.18	-0.22434176347709	Not significant	No	Not significant_No	NA	NA
LAMA4	Pt10.DP2	ENSG00000112769.18	0.413778280135918	Up-regulated	No	Up-regulated_No	NA	NA
LAMA4	Pt10.DP3	ENSG00000112769.18	1.16705496294766	Up-regulated	Yes	Up-regulated_Yes	NA	NA
LAMA4	Pt10.DP4	ENSG00000112769.18	-0.0191362985010092	Not significant	No	Not significant_No	NA	NA
LAMA4	Pt10.DP5	ENSG00000112769.18	-0.406136492480083	Down-regulated	Yes	Down-regulated_Yes	NA	NA
LAMA4	Pt10.DP6	ENSG00000112769.18	-0.815227375579761	Down-regulated	Yes	Down-regulated_Yes	NA	NA
LAMA4	Pt10.DP7	ENSG00000112769.18	-1.1980007453375	Down-regulated	Yes	Down-regulated_Yes	NA	NA
LAMA4	Pt10.DP8	ENSG00000112769.18	-0.757275232740818	Down-regulated	Yes	Down-regulated_Yes	NA	NA
LAMA4	Pt10.DP9	ENSG00000112769.18	-0.554854375522879	Down-regulated	Yes	Down-regulated_Yes	NA	NA
LAMA4	Pt15.DP1	ENSG00000112769.18	0.140589518844492	Not significant	No	Not significant_No	NA	NA
LAMA4	Pt15.DP2	ENSG00000112769.18	1.07853376915159	Up-regulated	Yes	Up-regulated_Yes	NA	NA
LAMA4	Pt16.DP1	ENSG00000112769.18	-0.859722578636562	Down-regulated	Yes	Down-regulated_Yes	NA	NA
LAMA4	Pt17.DP1	ENSG00000112769.18	1.88739200456111	Up-regulated	Yes	Up-regulated_Yes	NA	NA
LAMA4	Pt17.DP2	ENSG00000112769.18	2.28339341498758	Up-regulated	Yes	Up-regulated_Yes	NA	NA
LAMA4	Pt20.DP1	ENSG00000112769.18	-0.222303001886501	Not significant	Yes	Not significant_Yes	NA	NA
LAMA4	Pt19.DDP1	ENSG00000112769.18	-0.884135001067957	Down-regulated	Yes	Down-regulated_Yes	NA	NA
LAMA4	Pt22.DDP1	ENSG00000112769.18	1.0718867081222	Up-regulated	Yes	Up-regulated_Yes	NA	NA
LAMA4	Pt19.DDP2	ENSG00000112769.18	0.157533499693734	Not significant	Yes	Not significant_Yes	NA	NA
LAMA4	Pt22.DDP2	ENSG00000112769.18	0.717927305551828	Up-regulated	Yes	Up-regulated_Yes	NA	NA
LAMA4	Pt2.DP1	ENSG00000112769.18	-0.782692481405997	Down-regulated	Yes	Down-regulated_Yes	NA	NA
LAMA4	Pt22.DDP3	ENSG00000112769.18	0.491686456816818	Up-regulated	Yes	Up-regulated_Yes	NA	NA
LAMA4	Pt2.DP2	ENSG00000112769.18	0.0346361869740739	Not significant	Yes	Not significant_Yes	NA	NA
LAMA4	Pt23.DDP1	ENSG00000112769.18	-1.24130994941534	Down-regulated	Yes	Down-regulated_Yes	NA	NA
LAMA4	Pt20.DDP1	ENSG00000112769.18	0.2149883973543	Not significant	Yes	Not significant_Yes	NA	NA
LAMA4	Pt24.DDP1	ENSG00000112769.18	-1.27934231087062	Down-regulated	Yes	Down-regulated_Yes	NA	NA
LAMA4	Pt3.DP1	ENSG00000112769.18	0.197506568073484	Not significant	Yes	Not significant_Yes	NA	NA
LAMA4	Pt5.DP3	ENSG00000112769.18	-0.974891694819266	Down-regulated	Yes	Down-regulated_Yes	NA	NA
LAMA4	Pt3.DP2	ENSG00000112769.18	0.201811582975547	Not significant	Yes	Not significant_Yes	NA	NA
LAMA4	Pt6.DP1	ENSG00000112769.18	-2.00347966347521	Down-regulated	Yes	Down-regulated_Yes	NA	NA
LAMA4	Pt3.DP3	ENSG00000112769.18	-0.18388255663497	Not significant	Yes	Not significant_Yes	NA	NA
LAMA4	Pt6.DP2	ENSG00000112769.18	-1.20158356280826	Down-regulated	Yes	Down-regulated_Yes	NA	NA
LAMA4	Pt4.DP1	ENSG00000112769.18	-0.680556389443134	Down-regulated	Yes	Down-regulated_Yes	NA	NA
LAMA4	Pt8.DP1	ENSG00000112769.18	0.580684150204253	Up-regulated	Yes	Up-regulated_Yes	NA	NA
LAMA4	Pt5.DP1	ENSG00000112769.18	-0.431838382559514	Down-regulated	Yes	Down-regulated_Yes	NA	NA
LAMA4	Pt8.DP2	ENSG00000112769.18	-1.35303059968846	Down-regulated	Yes	Down-regulated_Yes	NA	NA
LAMA4	Pt8.DP3	ENSG00000112769.18	0.693780042617199	Up-regulated	Yes	Up-regulated_Yes	NA	NA
LAMA4	Pt5.DP2	ENSG00000112769.18	-1.67179615190694	Down-regulated	Yes	Down-regulated_Yes	NA	NA
LAMA4	Pt9.DP1	ENSG00000112769.18	-0.341277134527714	Down-regulated	Yes	Down-regulated_Yes	NA	NA
LAMA4	Pt9.DP2	ENSG00000112769.18	-1.77356487350911	Down-regulated	Yes	Down-regulated_Yes	NA	NA
LEF1	LPt15.DP1	ENSG00000138795.9	-4.36875084701565	Down-regulated	Yes	Down-regulated_Yes	NA	NA
LEF1	LPt16.DP1	ENSG00000138795.9	0.647563129078151	Up-regulated	Yes	Up-regulated_Yes	NA	NA
LEF1	LPt24.DP1	ENSG00000138795.9	-1.51836763279198	Down-regulated	Yes	Down-regulated_Yes	NA	NA
LEF1	LPt25.DP1	ENSG00000138795.9	-1.28528809867411	Down-regulated	Yes	Down-regulated_Yes	NA	NA
LEF1	Pt1.DP1	ENSG00000138795.9	-0.120114571414521	Not significant	Yes	Not significant_Yes	NA	NA
LEF1	Pt10.DP1	ENSG00000138795.9	-0.0303992915059677	Not significant	Yes	Not significant_Yes	NA	NA
LEF1	Pt10.DP2	ENSG00000138795.9	0.347497812356421	Up-regulated	Yes	Up-regulated_Yes	NA	NA
LEF1	Pt10.DP3	ENSG00000138795.9	-0.853094331000696	Down-regulated	Yes	Down-regulated_Yes	NA	NA
LEF1	Pt10.DP4	ENSG00000138795.9	0.195228796914577	Not significant	Yes	Not significant_Yes	NA	NA
LEF1	Pt10.DP5	ENSG00000138795.9	-0.457205944799253	Down-regulated	Yes	Down-regulated_Yes	NA	NA
LEF1	Pt10.DP6	ENSG00000138795.9	-0.0787897218439019	Not significant	No	Not significant_No	NA	NA
LEF1	Pt10.DP7	ENSG00000138795.9	-1.14756334989699	Down-regulated	Yes	Down-regulated_Yes	NA	NA
LEF1	Pt10.DP8	ENSG00000138795.9	-1.47575133711852	Down-regulated	Yes	Down-regulated_Yes	NA	NA
LEF1	Pt17.DP2	ENSG00000138795.9	1.12676218359044	Up-regulated	Yes	Up-regulated_Yes	NA	NA
LEF1	Pt10.DP9	ENSG00000138795.9	-2.1131712685311	Down-regulated	Yes	Down-regulated_Yes	NA	NA
LEF1	Pt19.DDP1	ENSG00000138795.9	NA	Not significant	No	Not significant_No	NA	NA
LEF1	Pt15.DP1	ENSG00000138795.9	0.19100307310242	Not significant	Yes	Not significant_Yes	NA	NA
LEF1	Pt19.DDP2	ENSG00000138795.9	NA	Not significant	No	Not significant_No	NA	NA
LEF1	Pt15.DP2	ENSG00000138795.9	0.875585209405537	Up-regulated	Yes	Up-regulated_Yes	NA	NA
LEF1	Pt2.DP1	ENSG00000138795.9	1.61805108504877	Up-regulated	No	Up-regulated_No	NA	NA
LEF1	Pt16.DP1	ENSG00000138795.9	-0.946538086610666	Down-regulated	Yes	Down-regulated_Yes	NA	NA
LEF1	Pt2.DP2	ENSG00000138795.9	2.69135524581181	Up-regulated	Yes	Up-regulated_Yes	NA	NA
LEF1	Pt17.DP1	ENSG00000138795.9	1.09072986666836	Up-regulated	Yes	Up-regulated_Yes	NA	NA
LEF1	Pt20.DDP1	ENSG00000138795.9	-1.19952227547529	Down-regulated	Yes	Down-regulated_Yes	NA	NA
LEF1	Pt20.DP1	ENSG00000138795.9	-0.225258587338081	Not significant	Yes	Not significant_Yes	NA	NA
LEF1	Pt3.DP1	ENSG00000138795.9	0.0144593854427709	Not significant	Yes	Not significant_Yes	NA	NA
LEF1	Pt22.DDP1	ENSG00000138795.9	-0.594389489848202	Down-regulated	Yes	Down-regulated_Yes	NA	NA
LEF1	Pt3.DP2	ENSG00000138795.9	-0.0256873717474275	Not significant	Yes	Not significant_Yes	NA	NA
LEF1	Pt22.DDP2	ENSG00000138795.9	0.068736658341003	Not significant	Yes	Not significant_Yes	NA	NA
LEF1	Pt3.DP3	ENSG00000138795.9	-0.499118104828834	Down-regulated	Yes	Down-regulated_Yes	NA	NA
LEF1	Pt22.DDP3	ENSG00000138795.9	-1.25866167527486	Down-regulated	Yes	Down-regulated_Yes	NA	NA
LEF1	Pt4.DP1	ENSG00000138795.9	0.160158731554645	Not significant	No	Not significant_No	NA	NA
LEF1	Pt23.DDP1	ENSG00000138795.9	-1.47886511236518	Down-regulated	Yes	Down-regulated_Yes	NA	NA
LEF1	Pt5.DP1	ENSG00000138795.9	0.743336842084248	Up-regulated	Yes	Up-regulated_Yes	NA	NA
LEF1	Pt24.DDP1	ENSG00000138795.9	-0.384040318286979	Down-regulated	Yes	Down-regulated_Yes	NA	NA
LEF1	Pt5.DP2	ENSG00000138795.9	-0.412513334517111	Down-regulated	No	Down-regulated_No	NA	NA
LEF1	Pt5.DP3	ENSG00000138795.9	-0.22292293086159	Not significant	Yes	Not significant_Yes	NA	NA
LEF1	Pt6.DP1	ENSG00000138795.9	-3.09000774782287	Down-regulated	Yes	Down-regulated_Yes	NA	NA
LEF1	Pt6.DP2	ENSG00000138795.9	-1.75086403102763	Down-regulated	Yes	Down-regulated_Yes	NA	NA
LEF1	Pt8.DP1	ENSG00000138795.9	-0.910160828840112	Down-regulated	Yes	Down-regulated_Yes	NA	NA
LEF1	Pt8.DP2	ENSG00000138795.9	-2.2559469618346	Down-regulated	Yes	Down-regulated_Yes	NA	NA
LEF1	Pt8.DP3	ENSG00000138795.9	-1.71524211905667	Down-regulated	Yes	Down-regulated_Yes	NA	NA
LEF1	Pt9.DP1	ENSG00000138795.9	-1.12971104559943	Down-regulated	Yes	Down-regulated_Yes	NA	NA
LEF1	Pt9.DP2	ENSG00000138795.9	-0.534874895077347	Down-regulated	Yes	Down-regulated_Yes	NA	NA
MCL1	LPt15.DP1	ENSG00000143384.12	-0.410368845538168	Down-regulated	Yes	Down-regulated_Yes	NA	NA
MCL1	LPt16.DP1	ENSG00000143384.12	-1.4463823425265	Down-regulated	Yes	Down-regulated_Yes	NA	NA
MCL1	LPt24.DP1	ENSG00000143384.12	1.98216927134005	Up-regulated	Yes	Up-regulated_Yes	NA	NA
MCL1	LPt25.DP1	ENSG00000143384.12	-4.03251463109307	Down-regulated	Yes	Down-regulated_Yes	NA	NA
MCL1	Pt1.DP1	ENSG00000143384.12	0.0436636440883542	Not significant	No	Not significant_No	NA	NA
MCL1	Pt10.DP1	ENSG00000143384.12	-1.18049696785024	Down-regulated	Yes	Down-regulated_Yes	NA	NA
MCL1	Pt10.DP2	ENSG00000143384.12	1.01235743389772	Up-regulated	Yes	Up-regulated_Yes	NA	NA
MCL1	Pt10.DP3	ENSG00000143384.12	-1.58341195014543	Down-regulated	Yes	Down-regulated_Yes	NA	NA
MCL1	Pt10.DP4	ENSG00000143384.12	-0.686837372119868	Down-regulated	Yes	Down-regulated_Yes	NA	NA
MCL1	Pt10.DP5	ENSG00000143384.12	-0.66764332189091	Down-regulated	Yes	Down-regulated_Yes	NA	NA
MCL1	Pt10.DP6	ENSG00000143384.12	-0.20363852096875	Not significant	Yes	Not significant_Yes	NA	NA
MCL1	Pt10.DP7	ENSG00000143384.12	-0.990548101399077	Down-regulated	Yes	Down-regulated_Yes	NA	NA
MCL1	Pt10.DP8	ENSG00000143384.12	0.204608808044459	Not significant	Yes	Not significant_Yes	NA	NA
MCL1	Pt17.DP2	ENSG00000143384.12	0.840867235110332	Up-regulated	Yes	Up-regulated_Yes	NA	NA
MCL1	Pt10.DP9	ENSG00000143384.12	-1.76478294545081	Down-regulated	Yes	Down-regulated_Yes	NA	NA
MCL1	Pt19.DDP1	ENSG00000143384.12	-0.393361583584573	Down-regulated	Yes	Down-regulated_Yes	NA	NA
MCL1	Pt15.DP1	ENSG00000143384.12	-0.586802170085322	Down-regulated	Yes	Down-regulated_Yes	NA	NA
MCL1	Pt19.DDP2	ENSG00000143384.12	0.838435292835076	Up-regulated	Yes	Up-regulated_Yes	NA	NA
MCL1	Pt15.DP2	ENSG00000143384.12	0.19051501220811	Not significant	Yes	Not significant_Yes	NA	NA
MCL1	Pt2.DP1	ENSG00000143384.12	-0.586533664826184	Down-regulated	Yes	Down-regulated_Yes	NA	NA
MCL1	Pt16.DP1	ENSG00000143384.12	-0.330075406904751	Down-regulated	Yes	Down-regulated_Yes	NA	NA
MCL1	Pt2.DP2	ENSG00000143384.12	-0.929137896607485	Down-regulated	Yes	Down-regulated_Yes	NA	NA
MCL1	Pt17.DP1	ENSG00000143384.12	0.465560276921657	Up-regulated	Yes	Up-regulated_Yes	NA	NA
MCL1	Pt20.DDP1	ENSG00000143384.12	-2.26371698151163	Down-regulated	Yes	Down-regulated_Yes	NA	NA
MCL1	Pt20.DP1	ENSG00000143384.12	-0.00870383458986945	Not significant	Yes	Not significant_Yes	NA	NA
MCL1	Pt3.DP1	ENSG00000143384.12	1.07264552544072	Up-regulated	Yes	Up-regulated_Yes	NA	NA
MCL1	Pt22.DDP1	ENSG00000143384.12	0.113495014388746	Not significant	Yes	Not significant_Yes	NA	NA
MCL1	Pt3.DP2	ENSG00000143384.12	0.57840175951313	Up-regulated	Yes	Up-regulated_Yes	NA	NA
MCL1	Pt22.DDP2	ENSG00000143384.12	1.16270379989673	Up-regulated	Yes	Up-regulated_Yes	NA	NA
MCL1	Pt3.DP3	ENSG00000143384.12	0.302196969985511	Up-regulated	Yes	Up-regulated_Yes	NA	NA
MCL1	Pt22.DDP3	ENSG00000143384.12	0.508994194328662	Up-regulated	Yes	Up-regulated_Yes	NA	NA
MCL1	Pt4.DP1	ENSG00000143384.12	-0.518526341236842	Down-regulated	Yes	Down-regulated_Yes	NA	NA
MCL1	Pt23.DDP1	ENSG00000143384.12	0.117044238630222	Not significant	Yes	Not significant_Yes	NA	NA
MCL1	Pt5.DP1	ENSG00000143384.12	-1.28708327632415	Down-regulated	Yes	Down-regulated_Yes	NA	NA
MCL1	Pt24.DDP1	ENSG00000143384.12	0.254449692529668	Not significant	Yes	Not significant_Yes	NA	NA
MCL1	Pt5.DP2	ENSG00000143384.12	0.0991419553809524	Not significant	Yes	Not significant_Yes	NA	NA
MCL1	Pt5.DP3	ENSG00000143384.12	0.454507044305272	Up-regulated	Yes	Up-regulated_Yes	NA	NA
MCL1	Pt6.DP1	ENSG00000143384.12	-0.506541329044989	Down-regulated	Yes	Down-regulated_Yes	NA	NA
MCL1	Pt6.DP2	ENSG00000143384.12	-0.503024809291455	Down-regulated	Yes	Down-regulated_Yes	NA	NA
MCL1	Pt8.DP1	ENSG00000143384.12	-0.246707132085056	Not significant	Yes	Not significant_Yes	NA	NA
MCL1	Pt8.DP2	ENSG00000143384.12	0.425166608123553	Up-regulated	Yes	Up-regulated_Yes	NA	NA
MCL1	Pt8.DP3	ENSG00000143384.12	-3.09394605310079	Down-regulated	Yes	Down-regulated_Yes	NA	NA
MCL1	Pt9.DP1	ENSG00000143384.12	-0.0618348486575607	Not significant	Yes	Not significant_Yes	NA	NA
MCL1	Pt9.DP2	ENSG00000143384.12	-0.179680308431927	Not significant	No	Not significant_No	NA	NA
MMP1	LPt15.DP1	ENSG00000196611.4	5.07630708033549	Up-regulated	Yes	Up-regulated_Yes	NA	NA
MMP1	LPt16.DP1	ENSG00000196611.4	7.71066013211138	Up-regulated	Yes	Up-regulated_Yes	NA	NA
MMP1	LPt24.DP1	ENSG00000196611.4	-3.41482041757818	Down-regulated	Yes	Down-regulated_Yes	NA	NA
MMP1	LPt25.DP1	ENSG00000196611.4	-4.51862189646806	Down-regulated	Yes	Down-regulated_Yes	NA	NA
MMP1	Pt1.DP1	ENSG00000196611.4	-1.69035511406795	Down-regulated	Yes	Down-regulated_Yes	NA	NA
MMP1	Pt10.DP1	ENSG00000196611.4	-0.741457455792544	Down-regulated	Yes	Down-regulated_Yes	NA	NA
MMP1	Pt10.DP2	ENSG00000196611.4	-1.27491381321689	Down-regulated	Yes	Down-regulated_Yes	NA	NA
MMP1	Pt10.DP8	ENSG00000196611.4	-3.88412638612178	Down-regulated	Yes	Down-regulated_Yes	NA	NA
MMP1	Pt10.DP3	ENSG00000196611.4	-2.208900777357	Down-regulated	Yes	Down-regulated_Yes	NA	NA
MMP1	Pt10.DP9	ENSG00000196611.4	-2.87464497393325	Down-regulated	Yes	Down-regulated_Yes	NA	NA
MMP1	Pt10.DP4	ENSG00000196611.4	-1.07937161554126	Down-regulated	Yes	Down-regulated_Yes	NA	NA
MMP1	Pt15.DP1	ENSG00000196611.4	NA	Not significant	No	Not significant_No	NA	NA
MMP1	Pt10.DP5	ENSG00000196611.4	-0.0123201995740766	Not significant	No	Not significant_No	NA	NA
MMP1	Pt15.DP2	ENSG00000196611.4	NA	Not significant	No	Not significant_No	NA	NA
MMP1	Pt10.DP6	ENSG00000196611.4	-0.273297043314309	Not significant	No	Not significant_No	NA	NA
MMP1	Pt16.DP1	ENSG00000196611.4	-3.31063194454961	Down-regulated	Yes	Down-regulated_Yes	NA	NA
MMP1	Pt10.DP7	ENSG00000196611.4	-2.99379519548471	Down-regulated	Yes	Down-regulated_Yes	NA	NA
MMP1	Pt17.DP1	ENSG00000196611.4	NA	Not significant	No	Not significant_No	NA	NA
MMP1	Pt17.DP2	ENSG00000196611.4	NA	Not significant	No	Not significant_No	NA	NA
MMP1	Pt20.DP1	ENSG00000196611.4	-2.3472559336895	Down-regulated	Yes	Down-regulated_Yes	NA	NA
MMP1	Pt19.DDP1	ENSG00000196611.4	-5.50833516839517	Down-regulated	Yes	Down-regulated_Yes	NA	NA
MMP1	Pt22.DDP1	ENSG00000196611.4	1.04913260514357	Up-regulated	Yes	Up-regulated_Yes	NA	NA
MMP1	Pt19.DDP2	ENSG00000196611.4	-1.75581723534223	Down-regulated	Yes	Down-regulated_Yes	NA	NA
MMP1	Pt22.DDP2	ENSG00000196611.4	-0.390544345382694	Down-regulated	Yes	Down-regulated_Yes	NA	NA
MMP1	Pt2.DP1	ENSG00000196611.4	NA	Not significant	No	Not significant_No	NA	NA
MMP1	Pt22.DDP3	ENSG00000196611.4	1.56059707693312	Up-regulated	Yes	Up-regulated_Yes	NA	NA
MMP1	Pt2.DP2	ENSG00000196611.4	NA	Not significant	No	Not significant_No	NA	NA
MMP1	Pt23.DDP1	ENSG00000196611.4	NA	Not significant	Yes	Not significant_Yes	NA	NA
MMP1	Pt20.DDP1	ENSG00000196611.4	-0.892152004196706	Down-regulated	Yes	Down-regulated_Yes	NA	NA
MMP1	Pt24.DDP1	ENSG00000196611.4	-1.47530756363857	Down-regulated	Yes	Down-regulated_Yes	NA	NA
MMP1	Pt3.DP1	ENSG00000196611.4	-1.73702045994494	Down-regulated	Yes	Down-regulated_Yes	NA	NA
MMP1	Pt3.DP2	ENSG00000196611.4	-0.469161685898143	Down-regulated	Yes	Down-regulated_Yes	NA	NA
MMP1	Pt3.DP3	ENSG00000196611.4	1.33269102046497	Up-regulated	Yes	Up-regulated_Yes	NA	NA
MMP1	Pt4.DP1	ENSG00000196611.4	-0.275643073718413	Not significant	No	Not significant_No	NA	NA
MMP1	Pt5.DP1	ENSG00000196611.4	1.91799479366622	Up-regulated	Yes	Up-regulated_Yes	NA	NA
MMP1	Pt5.DP2	ENSG00000196611.4	-0.925116048829689	Down-regulated	Yes	Down-regulated_Yes	NA	NA
MMP1	Pt5.DP3	ENSG00000196611.4	-0.468480404441578	Down-regulated	Yes	Down-regulated_Yes	NA	NA
MMP1	Pt6.DP1	ENSG00000196611.4	-1.25888440700615	Down-regulated	Yes	Down-regulated_Yes	NA	NA
MMP1	Pt6.DP2	ENSG00000196611.4	-1.8062790558637	Down-regulated	Yes	Down-regulated_Yes	NA	NA
MMP1	Pt8.DP1	ENSG00000196611.4	-1.44413897593519	Down-regulated	Yes	Down-regulated_Yes	NA	NA
MMP1	Pt8.DP2	ENSG00000196611.4	5.68069725509756	Up-regulated	Yes	Up-regulated_Yes	NA	NA
MMP1	Pt8.DP3	ENSG00000196611.4	-3.64044162075874	Down-regulated	Yes	Down-regulated_Yes	NA	NA
MMP1	Pt9.DP1	ENSG00000196611.4	2.67546509714635	Up-regulated	Yes	Up-regulated_Yes	NA	NA
MMP1	Pt9.DP2	ENSG00000196611.4	NA	Not significant	No	Not significant_No	NA	NA
MMP9	LPt15.DP1	ENSG00000100985.7	3.24646087139735	Up-regulated	Yes	Up-regulated_Yes	NA	NA
MMP9	LPt16.DP1	ENSG00000100985.7	-2.5356603202401	Down-regulated	No	Down-regulated_No	NA	NA
MMP9	LPt24.DP1	ENSG00000100985.7	-0.135144086042058	Not significant	Yes	Not significant_Yes	NA	NA
MMP9	LPt25.DP1	ENSG00000100985.7	-2.20161471611004	Down-regulated	Yes	Down-regulated_Yes	NA	NA
MMP9	Pt1.DP1	ENSG00000100985.7	1.91948491960753	Up-regulated	Yes	Up-regulated_Yes	NA	NA
MMP9	Pt10.DP1	ENSG00000100985.7	-0.139682245307221	Not significant	No	Not significant_No	NA	NA
MMP9	Pt10.DP2	ENSG00000100985.7	1.03611729367912	Up-regulated	Yes	Up-regulated_Yes	NA	NA
MMP9	Pt10.DP8	ENSG00000100985.7	-0.741862720147657	Down-regulated	Yes	Down-regulated_Yes	NA	NA
MMP9	Pt10.DP3	ENSG00000100985.7	-3.56080526355785	Down-regulated	Yes	Down-regulated_Yes	NA	NA
MMP9	Pt10.DP9	ENSG00000100985.7	0.309361293305024	Up-regulated	No	Up-regulated_No	NA	NA
MMP9	Pt10.DP4	ENSG00000100985.7	-1.16550950941336	Down-regulated	Yes	Down-regulated_Yes	NA	NA
MMP9	Pt15.DP1	ENSG00000100985.7	2.23107090043305	Up-regulated	Yes	Up-regulated_Yes	NA	NA
MMP9	Pt10.DP5	ENSG00000100985.7	1.08513309620456	Up-regulated	Yes	Up-regulated_Yes	NA	NA
MMP9	Pt15.DP2	ENSG00000100985.7	3.64630422926725	Up-regulated	Yes	Up-regulated_Yes	NA	NA
MMP9	Pt10.DP6	ENSG00000100985.7	0.164607120896955	Not significant	Yes	Not significant_Yes	NA	NA
MMP9	Pt16.DP1	ENSG00000100985.7	0.0433136493655919	Not significant	Yes	Not significant_Yes	NA	NA
MMP9	Pt10.DP7	ENSG00000100985.7	0.857013366723818	Up-regulated	Yes	Up-regulated_Yes	NA	NA
MMP9	Pt17.DP1	ENSG00000100985.7	2.37763774770203	Up-regulated	Yes	Up-regulated_Yes	NA	NA
MMP9	Pt17.DP2	ENSG00000100985.7	2.56212977590849	Up-regulated	Yes	Up-regulated_Yes	NA	NA
MMP9	Pt20.DP1	ENSG00000100985.7	1.44809046434553	Up-regulated	Yes	Up-regulated_Yes	NA	NA
MMP9	Pt19.DDP1	ENSG00000100985.7	-3.84049621834771	Down-regulated	Yes	Down-regulated_Yes	NA	NA
MMP9	Pt22.DDP1	ENSG00000100985.7	-1.27997882109687	Down-regulated	Yes	Down-regulated_Yes	NA	NA
MMP9	Pt19.DDP2	ENSG00000100985.7	-1.41396866192936	Down-regulated	Yes	Down-regulated_Yes	NA	NA
MMP9	Pt22.DDP2	ENSG00000100985.7	1.01802045970387	Up-regulated	Yes	Up-regulated_Yes	NA	NA
MMP9	Pt2.DP1	ENSG00000100985.7	NA	Not significant	No	Not significant_No	NA	NA
MMP9	Pt22.DDP3	ENSG00000100985.7	-1.96844494787011	Down-regulated	Yes	Down-regulated_Yes	NA	NA
MMP9	Pt2.DP2	ENSG00000100985.7	1.43863900351318	Up-regulated	Yes	Up-regulated_Yes	NA	NA
MMP9	Pt23.DDP1	ENSG00000100985.7	-1.45707337076261	Down-regulated	Yes	Down-regulated_Yes	NA	NA
MMP9	Pt20.DDP1	ENSG00000100985.7	4.49878762860127	Up-regulated	Yes	Up-regulated_Yes	NA	NA
MMP9	Pt24.DDP1	ENSG00000100985.7	-1.52738240355404	Down-regulated	Yes	Down-regulated_Yes	NA	NA
MMP9	Pt3.DP1	ENSG00000100985.7	5.02025117743891	Up-regulated	Yes	Up-regulated_Yes	NA	NA
MMP9	Pt3.DP2	ENSG00000100985.7	0.680420151893364	Up-regulated	Yes	Up-regulated_Yes	NA	NA
MMP9	Pt3.DP3	ENSG00000100985.7	1.84430167314203	Up-regulated	Yes	Up-regulated_Yes	NA	NA
MMP9	Pt4.DP1	ENSG00000100985.7	2.92389591085982	Up-regulated	Yes	Up-regulated_Yes	NA	NA
MMP9	Pt5.DP1	ENSG00000100985.7	-1.08893284020976	Down-regulated	Yes	Down-regulated_Yes	NA	NA
MMP9	Pt5.DP2	ENSG00000100985.7	-0.714637608787985	Down-regulated	Yes	Down-regulated_Yes	NA	NA
MMP9	Pt5.DP3	ENSG00000100985.7	1.22722268348337	Up-regulated	Yes	Up-regulated_Yes	NA	NA
MMP9	Pt9.DP1	ENSG00000100985.7	7.5907195842435	Up-regulated	Yes	Up-regulated_Yes	NA	NA
MMP9	Pt6.DP1	ENSG00000100985.7	1.06583207757247	Up-regulated	Yes	Up-regulated_Yes	NA	NA
MMP9	Pt9.DP2	ENSG00000100985.7	3.85845661515503	Up-regulated	Yes	Up-regulated_Yes	NA	NA
MMP9	Pt6.DP2	ENSG00000100985.7	1.35595098753705	Up-regulated	Yes	Up-regulated_Yes	NA	NA
MMP9	Pt8.DP1	ENSG00000100985.7	1.10661794309465	Up-regulated	Yes	Up-regulated_Yes	NA	NA
MMP9	Pt8.DP2	ENSG00000100985.7	-1.36822023922676	Down-regulated	Yes	Down-regulated_Yes	NA	NA
MMP9	Pt8.DP3	ENSG00000100985.7	-2.07483278851587	Down-regulated	Yes	Down-regulated_Yes	NA	NA
MYD88	LPt15.DP1	ENSG00000172936.13	-0.477633409553437	Down-regulated	Yes	Down-regulated_Yes	NA	NA
MYD88	Pt10.DP2	ENSG00000172936.13	-0.951640605760174	Down-regulated	Yes	Down-regulated_Yes	NA	NA
MYD88	LPt16.DP1	ENSG00000172936.13	-1.10829668716203	Down-regulated	Yes	Down-regulated_Yes	NA	NA
MYD88	Pt10.DP3	ENSG00000172936.13	0.0457167679808761	Not significant	Yes	Not significant_Yes	NA	NA
MYD88	LPt24.DP1	ENSG00000172936.13	-0.384716987205494	Down-regulated	No	Down-regulated_No	NA	NA
MYD88	Pt10.DP4	ENSG00000172936.13	-1.08121318565766	Down-regulated	Yes	Down-regulated_Yes	NA	NA
MYD88	LPt25.DP1	ENSG00000172936.13	-1.57738757005212	Down-regulated	Yes	Down-regulated_Yes	NA	NA
MYD88	Pt10.DP5	ENSG00000172936.13	-0.0455968970498296	Not significant	Yes	Not significant_Yes	NA	NA
MYD88	Pt1.DP1	ENSG00000172936.13	-0.372208483733996	Down-regulated	Yes	Down-regulated_Yes	NA	NA
MYD88	Pt10.DP6	ENSG00000172936.13	-1.82781815964274	Down-regulated	Yes	Down-regulated_Yes	NA	NA
MYD88	Pt10.DP1	ENSG00000172936.13	-0.491035876852428	Down-regulated	Yes	Down-regulated_Yes	NA	NA
MYD88	Pt10.DP7	ENSG00000172936.13	-0.747629537654882	Down-regulated	Yes	Down-regulated_Yes	NA	NA
MYD88	Pt10.DP8	ENSG00000172936.13	-0.810927752777691	Down-regulated	Yes	Down-regulated_Yes	NA	NA
MYD88	Pt17.DP2	ENSG00000172936.13	0.323748754307215	Up-regulated	Yes	Up-regulated_Yes	NA	NA
MYD88	Pt10.DP9	ENSG00000172936.13	-1.65919902071938	Down-regulated	Yes	Down-regulated_Yes	NA	NA
MYD88	Pt19.DDP1	ENSG00000172936.13	-1.72025415622301	Down-regulated	Yes	Down-regulated_Yes	NA	NA
MYD88	Pt15.DP1	ENSG00000172936.13	0.923432836794907	Up-regulated	Yes	Up-regulated_Yes	NA	NA
MYD88	Pt19.DDP2	ENSG00000172936.13	-0.429459820784253	Down-regulated	Yes	Down-regulated_Yes	NA	NA
MYD88	Pt15.DP2	ENSG00000172936.13	0.207745477647061	Not significant	Yes	Not significant_Yes	NA	NA
MYD88	Pt2.DP1	ENSG00000172936.13	-1.15784624463542	Down-regulated	Yes	Down-regulated_Yes	NA	NA
MYD88	Pt16.DP1	ENSG00000172936.13	0.0820153575093842	Not significant	No	Not significant_No	NA	NA
MYD88	Pt2.DP2	ENSG00000172936.13	0.704929915603313	Up-regulated	Yes	Up-regulated_Yes	NA	NA
MYD88	Pt17.DP1	ENSG00000172936.13	1.50722569205417	Up-regulated	Yes	Up-regulated_Yes	NA	NA
MYD88	Pt20.DDP1	ENSG00000172936.13	-1.27001048113872	Down-regulated	Yes	Down-regulated_Yes	NA	NA
MYD88	Pt20.DP1	ENSG00000172936.13	-0.991607225601061	Down-regulated	Yes	Down-regulated_Yes	NA	NA
MYD88	Pt22.DDP1	ENSG00000172936.13	-0.702126859330425	Down-regulated	Yes	Down-regulated_Yes	NA	NA
MYD88	Pt22.DDP2	ENSG00000172936.13	0.19836311264215	Not significant	Yes	Not significant_Yes	NA	NA
MYD88	Pt22.DDP3	ENSG00000172936.13	-0.994880662552934	Down-regulated	Yes	Down-regulated_Yes	NA	NA
MYD88	Pt23.DDP1	ENSG00000172936.13	-0.774798584774534	Down-regulated	Yes	Down-regulated_Yes	NA	NA
MYD88	Pt24.DDP1	ENSG00000172936.13	-0.372892216937531	Down-regulated	Yes	Down-regulated_Yes	NA	NA
MYD88	Pt3.DP1	ENSG00000172936.13	-0.885048469082243	Down-regulated	Yes	Down-regulated_Yes	NA	NA
MYD88	Pt3.DP2	ENSG00000172936.13	0.581970911006534	Up-regulated	Yes	Up-regulated_Yes	NA	NA
MYD88	Pt3.DP3	ENSG00000172936.13	-0.846672991337709	Down-regulated	Yes	Down-regulated_Yes	NA	NA
MYD88	Pt4.DP1	ENSG00000172936.13	1.37183816801964	Up-regulated	Yes	Up-regulated_Yes	NA	NA
MYD88	Pt5.DP1	ENSG00000172936.13	-0.34744101968757	Down-regulated	Yes	Down-regulated_Yes	NA	NA
MYD88	Pt5.DP2	ENSG00000172936.13	-0.21875361887803	Not significant	Yes	Not significant_Yes	NA	NA
MYD88	Pt5.DP3	ENSG00000172936.13	-0.0997098337504546	Not significant	Yes	Not significant_Yes	NA	NA
MYD88	Pt6.DP1	ENSG00000172936.13	-0.994971051766467	Down-regulated	Yes	Down-regulated_Yes	NA	NA
MYD88	Pt6.DP2	ENSG00000172936.13	-0.978396212364204	Down-regulated	Yes	Down-regulated_Yes	NA	NA
MYD88	Pt8.DP2	ENSG00000172936.13	2.17791265202838	Up-regulated	Yes	Up-regulated_Yes	NA	NA
MYD88	Pt8.DP1	ENSG00000172936.13	0.00920033962902096	Not significant	No	Not significant_No	NA	NA
MYD88	Pt8.DP3	ENSG00000172936.13	-1.01202032303977	Down-regulated	Yes	Down-regulated_Yes	NA	NA
MYD88	Pt9.DP1	ENSG00000172936.13	-1.03012469349875	Down-regulated	Yes	Down-regulated_Yes	NA	NA
MYD88	Pt9.DP2	ENSG00000172936.13	0.425705401446408	Up-regulated	Yes	Up-regulated_Yes	NA	NA
NRAS	LPt15.DP1	ENSG00000213281.4	1.44215185447829	Up-regulated	Yes	Up-regulated_Yes	NA	NA
NRAS	Pt10.DP2	ENSG00000213281.4	1.27740403897389	Up-regulated	Yes	Up-regulated_Yes	NA	NA
NRAS	LPt16.DP1	ENSG00000213281.4	-0.0355204590492719	Not significant	No	Not significant_No	NA	NA
NRAS	Pt10.DP3	ENSG00000213281.4	1.71380827782192	Up-regulated	Yes	Up-regulated_Yes	NA	NA
NRAS	LPt24.DP1	ENSG00000213281.4	-0.858945621726661	Down-regulated	Yes	Down-regulated_Yes	NA	NA
NRAS	Pt10.DP4	ENSG00000213281.4	0.722007128043947	Up-regulated	Yes	Up-regulated_Yes	NA	NA
NRAS	LPt25.DP1	ENSG00000213281.4	-1.63498985789262	Down-regulated	Yes	Down-regulated_Yes	NA	NA
NRAS	Pt10.DP5	ENSG00000213281.4	-0.34406104428612	Down-regulated	No	Down-regulated_No	NA	NA
NRAS	Pt1.DP1	ENSG00000213281.4	0.646232892122857	Up-regulated	Yes	Up-regulated_Yes	NA	NA
NRAS	Pt10.DP6	ENSG00000213281.4	-0.179803288759567	Not significant	No	Not significant_No	NA	NA
NRAS	Pt10.DP1	ENSG00000213281.4	-0.806879810944571	Down-regulated	Yes	Down-regulated_Yes	NA	NA
NRAS	Pt10.DP7	ENSG00000213281.4	-0.714921810954913	Down-regulated	Yes	Down-regulated_Yes	NA	NA
NRAS	Pt10.DP8	ENSG00000213281.4	1.52656511185336	Up-regulated	Yes	Up-regulated_Yes	NA	NA
NRAS	Pt17.DP2	ENSG00000213281.4	-0.289566615048255	Not significant	Yes	Not significant_Yes	NA	NA
NRAS	Pt10.DP9	ENSG00000213281.4	1.75403440239852	Up-regulated	Yes	Up-regulated_Yes	NA	NA
NRAS	Pt19.DDP1	ENSG00000213281.4	-0.0415132295638973	Not significant	No	Not significant_No	NA	NA
NRAS	Pt15.DP1	ENSG00000213281.4	0.383429828599742	Up-regulated	Yes	Up-regulated_Yes	NA	NA
NRAS	Pt19.DDP2	ENSG00000213281.4	-1.17244512640239	Down-regulated	Yes	Down-regulated_Yes	NA	NA
NRAS	Pt15.DP2	ENSG00000213281.4	0.340632186061597	Up-regulated	Yes	Up-regulated_Yes	Yes	NA
NRAS	Pt2.DP1	ENSG00000213281.4	-0.421831189223116	Down-regulated	Yes	Down-regulated_Yes	NA	NA
NRAS	Pt16.DP1	ENSG00000213281.4	1.33832395714093	Up-regulated	Yes	Up-regulated_Yes	NA	NA
NRAS	Pt2.DP2	ENSG00000213281.4	0.237662937182057	Not significant	No	Not significant_No	NA	NA
NRAS	Pt17.DP1	ENSG00000213281.4	0.435850769111099	Up-regulated	No	Up-regulated_No	NA	NA
NRAS	Pt20.DDP1	ENSG00000213281.4	0.523283309039525	Up-regulated	Yes	Up-regulated_Yes	NA	NA
NRAS	Pt20.DP1	ENSG00000213281.4	0.347586487291483	Up-regulated	Yes	Up-regulated_Yes	NA	NA
NRAS	Pt22.DDP1	ENSG00000213281.4	1.27470098791332	Up-regulated	Yes	Up-regulated_Yes	NA	NA
NRAS	Pt22.DDP2	ENSG00000213281.4	1.31891929422333	Up-regulated	Yes	Up-regulated_Yes	NA	NA
NRAS	Pt22.DDP3	ENSG00000213281.4	1.41286052913563	Up-regulated	Yes	Up-regulated_Yes	NA	NA
NRAS	Pt23.DDP1	ENSG00000213281.4	0.545920071908282	Up-regulated	Yes	Up-regulated_Yes	NA	NA
NRAS	Pt24.DDP1	ENSG00000213281.4	-0.123460626163435	Not significant	No	Not significant_No	NA	NA
NRAS	Pt3.DP1	ENSG00000213281.4	0.319180037862708	Up-regulated	Yes	Up-regulated_Yes	NA	NA
NRAS	Pt5.DP3	ENSG00000213281.4	0.386700660645576	Up-regulated	Yes	Up-regulated_Yes	NA	NA
NRAS	Pt3.DP2	ENSG00000213281.4	0.47379827382282	Up-regulated	Yes	Up-regulated_Yes	NA	NA
NRAS	Pt6.DP1	ENSG00000213281.4	-1.89748350749728	Down-regulated	Yes	Down-regulated_Yes	NA	NA
NRAS	Pt3.DP3	ENSG00000213281.4	0.284404366878316	Up-regulated	Yes	Up-regulated_Yes	NA	NA
NRAS	Pt6.DP2	ENSG00000213281.4	-1.59046020146994	Down-regulated	Yes	Down-regulated_Yes	NA	NA
NRAS	Pt4.DP1	ENSG00000213281.4	0.278154834131367	Up-regulated	No	Up-regulated_No	NA	NA
NRAS	Pt8.DP1	ENSG00000213281.4	0.0343117318898773	Not significant	No	Not significant_No	NA	NA
NRAS	Pt5.DP1	ENSG00000213281.4	0.77071276648316	Up-regulated	Yes	Up-regulated_Yes	NA	NA
NRAS	Pt8.DP2	ENSG00000213281.4	-0.0104821578208797	Not significant	No	Not significant_No	NA	NA
NRAS	Pt5.DP2	ENSG00000213281.4	-0.18549874249298	Not significant	No	Not significant_No	NA	NA
NRAS	Pt8.DP3	ENSG00000213281.4	0.724266104454554	Up-regulated	Yes	Up-regulated_Yes	NA	NA
NRAS	Pt9.DP1	ENSG00000213281.4	0.345013120384102	Up-regulated	Yes	Up-regulated_Yes	NA	NA
NRAS	Pt9.DP2	ENSG00000213281.4	0.546119907251942	Up-regulated	Yes	Up-regulated_Yes	Yes	NA
NUP93	Pt6.DP2	ENSG00000102900.12	-0.605489454396587	Down-regulated	Yes	Down-regulated_Yes	NA	supp
NUP93	Pt3.DP3	ENSG00000102900.12	-0.255760252611809	Not significant	Yes	Not significant_Yes	NA	supp
NUP93	Pt8.DP1	ENSG00000102900.12	0.172227008193938	Not significant	No	Not significant_No	NA	supp
NUP93	Pt8.DP2	ENSG00000102900.12	-0.543048301922691	Down-regulated	Yes	Down-regulated_Yes	NA	supp
NUP93	Pt5.DP1	ENSG00000102900.12	-0.0809096681547339	Not significant	Yes	Not significant_Yes	NA	supp
NUP93	Pt8.DP3	ENSG00000102900.12	0.479299977596378	Up-regulated	Yes	Up-regulated_Yes	NA	supp
NUP93	Pt3.DP2	ENSG00000102900.12	-0.0419992944396756	Not significant	Yes	Not significant_Yes	NA	supp
NUP93	Pt3.DP1	ENSG00000102900.12	-0.0922439975624439	Not significant	Yes	Not significant_Yes	NA	supp
NUP93	Pt6.DP1	ENSG00000102900.12	-1.18673774613386	Down-regulated	Yes	Down-regulated_Yes	NA	supp
NUP93	Pt2.DP2	ENSG00000102900.12	0.142442410191026	Not significant	Yes	Not significant_Yes	NA	supp
NUP93	Pt10.DP8	ENSG00000102900.12	-0.221389959167325	Not significant	Yes	Not significant_Yes	NA	supp
NUP93	Pt24.DDP1	ENSG00000102900.12	-0.963918776899578	Down-regulated	Yes	Down-regulated_Yes	NA	supp
NUP93	Pt10.DP6	ENSG00000102900.12	0.0206926633460284	Not significant	Yes	Not significant_Yes	NA	supp
NUP93	Pt23.DDP1	ENSG00000102900.12	-0.656326084131483	Down-regulated	Yes	Down-regulated_Yes	NA	supp
NUP93	Pt5.DP3	ENSG00000102900.12	0.0526024358670786	Not significant	No	Not significant_No	NA	supp
NUP93	Pt22.DDP2	ENSG00000102900.12	-0.255445071226001	Not significant	Yes	Not significant_Yes	NA	supp
NUP93	Pt2.DP1	ENSG00000102900.12	0.359167135433392	Up-regulated	Yes	Up-regulated_Yes	NA	supp
NUP93	Pt10.DP9	ENSG00000102900.12	-0.568129644817904	Down-regulated	Yes	Down-regulated_Yes	NA	supp
NUP93	Pt4.DP1	ENSG00000102900.12	0.0901668728083104	Not significant	No	Not significant_No	NA	supp
NUP93	Pt22.DDP3	ENSG00000102900.12	-0.382606774468637	Down-regulated	Yes	Down-regulated_Yes	NA	supp
NUP93	Pt10.DP7	ENSG00000102900.12	-0.95037647193174	Down-regulated	Yes	Down-regulated_Yes	NA	supp
NUP93	Pt5.DP2	ENSG00000102900.12	-0.607639642616751	Down-regulated	Yes	Down-regulated_Yes	NA	supp
NUP93	Pt19.DDP2	ENSG00000102900.12	-0.558874939469373	Down-regulated	Yes	Down-regulated_Yes	NA	supp
NUP93	Pt16.DP1	ENSG00000102900.12	0.0691617295215294	Not significant	Yes	Not significant_Yes	NA	supp
NUP93	Pt9.DP2	ENSG00000102900.12	0.311297123149158	Up-regulated	Yes	Up-regulated_Yes	NA	supp
NUP93	LPt15.DP1	ENSG00000102900.12	-0.0170419482951925	Not significant	Yes	Not significant_Yes	NA	supp
NUP93	Pt10.DP2	ENSG00000102900.12	0.574824076454709	Up-regulated	Yes	Up-regulated_Yes	NA	supp
NUP93	Pt20.DP1	ENSG00000102900.12	0.204438553400045	Not significant	Yes	Not significant_Yes	NA	supp
NUP93	Pt19.DDP1	ENSG00000102900.12	0.86785945798537	Up-regulated	Yes	Up-regulated_Yes	NA	supp
NUP93	Pt9.DP1	ENSG00000102900.12	-0.578789610491969	Down-regulated	Yes	Down-regulated_Yes	NA	supp
NUP93	Pt17.DP1	ENSG00000102900.12	1.41750179977113	Up-regulated	Yes	Up-regulated_Yes	NA	supp
NUP93	Pt20.DDP1	ENSG00000102900.12	-0.220704337820902	Not significant	Yes	Not significant_Yes	NA	supp
NUP93	Pt10.DP5	ENSG00000102900.12	-0.402422186498107	Down-regulated	Yes	Down-regulated_Yes	NA	supp
NUP93	LPt25.DP1	ENSG00000102900.12	-0.498284626027138	Down-regulated	Yes	Down-regulated_Yes	NA	supp
NUP93	Pt22.DDP1	ENSG00000102900.12	-0.144907450561148	Not significant	Yes	Not significant_Yes	NA	supp
NUP93	LPt24.DP1	ENSG00000102900.12	-0.644660429524886	Down-regulated	Yes	Down-regulated_Yes	NA	supp
NUP93	Pt17.DP2	ENSG00000102900.12	0.725019147472872	Up-regulated	Yes	Up-regulated_Yes	NA	supp
NUP93	Pt1.DP1	ENSG00000102900.12	1.24485205166611	Up-regulated	Yes	Up-regulated_Yes	NA	supp
NUP93	Pt10.DP3	ENSG00000102900.12	0.188325519597313	Not significant	Yes	Not significant_Yes	NA	supp
NUP93	LPt16.DP1	ENSG00000102900.12	-0.0540699973094521	Not significant	Yes	Not significant_Yes	NA	supp
NUP93	Pt10.DP4	ENSG00000102900.12	0.73470650083593	Up-regulated	Yes	Up-regulated_Yes	NA	supp
NUP93	Pt15.DP1	ENSG00000102900.12	0.0939675612194878	Not significant	Yes	Not significant_Yes	NA	supp
NUP93	Pt15.DP2	ENSG00000102900.12	0.056856569476908	Not significant	No	Not significant_No	NA	supp
NUP93	Pt10.DP1	ENSG00000102900.12	-0.180069773488618	Not significant	Yes	Not significant_Yes	NA	supp
OGDH	Pt5.DP1	ENSG00000105953.14	-0.262788253242493	Not significant	Yes	Not significant_Yes	NA	supp
OGDH	Pt9.DP2	ENSG00000105953.14	1.05064621529629	Up-regulated	Yes	Up-regulated_Yes	NA	supp
OGDH	Pt3.DP3	ENSG00000105953.14	0.276866337450782	Up-regulated	Yes	Up-regulated_Yes	NA	supp
OGDH	Pt5.DP2	ENSG00000105953.14	-0.23234370949075	Not significant	Yes	Not significant_Yes	NA	supp
OGDH	Pt4.DP1	ENSG00000105953.14	0.0677406171427189	Not significant	Yes	Not significant_Yes	NA	supp
OGDH	Pt22.DDP2	ENSG00000105953.14	1.1293581100866	Up-regulated	Yes	Up-regulated_Yes	NA	supp
OGDH	Pt9.DP1	ENSG00000105953.14	1.1360150293558	Up-regulated	Yes	Up-regulated_Yes	NA	supp
OGDH	Pt8.DP2	ENSG00000105953.14	-0.730498769789169	Down-regulated	Yes	Down-regulated_Yes	NA	supp
OGDH	Pt16.DP1	ENSG00000105953.14	0.27939974948521	Up-regulated	Yes	Up-regulated_Yes	NA	supp
OGDH	Pt3.DP2	ENSG00000105953.14	0.289242988257661	Up-regulated	No	Up-regulated_No	NA	supp
OGDH	Pt2.DP1	ENSG00000105953.14	0.0745147955178159	Not significant	Yes	Not significant_Yes	NA	supp
OGDH	Pt19.DDP2	ENSG00000105953.14	0.127253645425544	Not significant	Yes	Not significant_Yes	NA	supp
OGDH	Pt6.DP2	ENSG00000105953.14	1.04600111027402	Up-regulated	Yes	Up-regulated_Yes	NA	supp
OGDH	Pt10.DP6	ENSG00000105953.14	0.438709786821235	Up-regulated	Yes	Up-regulated_Yes	NA	supp
OGDH	Pt17.DP2	ENSG00000105953.14	1.63692258214309	Up-regulated	Yes	Up-regulated_Yes	NA	supp
OGDH	Pt3.DP1	ENSG00000105953.14	0.740826138703888	Up-regulated	Yes	Up-regulated_Yes	NA	supp
OGDH	Pt17.DP1	ENSG00000105953.14	2.58369837413324	Up-regulated	Yes	Up-regulated_Yes	NA	supp
OGDH	Pt19.DDP1	ENSG00000105953.14	-0.568622802299603	Down-regulated	Yes	Down-regulated_Yes	NA	supp
OGDH	Pt22.DDP3	ENSG00000105953.14	1.06952991456164	Up-regulated	Yes	Up-regulated_Yes	NA	supp
OGDH	Pt15.DP2	ENSG00000105953.14	0.7806152341091	Up-regulated	Yes	Up-regulated_Yes	NA	supp
OGDH	Pt8.DP3	ENSG00000105953.14	-0.499075485166331	Down-regulated	Yes	Down-regulated_Yes	NA	supp
OGDH	Pt6.DP1	ENSG00000105953.14	0.830014173081341	Up-regulated	Yes	Up-regulated_Yes	NA	supp
OGDH	Pt10.DP8	ENSG00000105953.14	-0.429361149997619	Down-regulated	Yes	Down-regulated_Yes	NA	supp
OGDH	Pt10.DP4	ENSG00000105953.14	0.708254934016559	Up-regulated	Yes	Up-regulated_Yes	NA	supp
OGDH	Pt2.DP2	ENSG00000105953.14	0.581816386093599	Up-regulated	Yes	Up-regulated_Yes	NA	supp
OGDH	Pt20.DP1	ENSG00000105953.14	-0.238008950272379	Not significant	Yes	Not significant_Yes	NA	supp
OGDH	Pt5.DP3	ENSG00000105953.14	-0.261430203026223	Not significant	Yes	Not significant_Yes	NA	supp
OGDH	Pt10.DP3	ENSG00000105953.14	-0.508033555490721	Down-regulated	Yes	Down-regulated_Yes	NA	supp
OGDH	Pt8.DP1	ENSG00000105953.14	0.187970760097498	Not significant	Yes	Not significant_Yes	NA	supp
OGDH	LPt25.DP1	ENSG00000105953.14	-0.548351352086255	Down-regulated	Yes	Down-regulated_Yes	NA	supp
OGDH	Pt10.DP7	ENSG00000105953.14	0.717548391920161	Up-regulated	Yes	Up-regulated_Yes	NA	supp
OGDH	LPt24.DP1	ENSG00000105953.14	-1.01414730760053	Down-regulated	Yes	Down-regulated_Yes	NA	supp
OGDH	LPt15.DP1	ENSG00000105953.14	-0.0568646424907105	Not significant	Yes	Not significant_Yes	NA	supp
OGDH	Pt24.DDP1	ENSG00000105953.14	-0.264014896924882	Not significant	Yes	Not significant_Yes	NA	supp
OGDH	Pt15.DP1	ENSG00000105953.14	0.840915647236098	Up-regulated	Yes	Up-regulated_Yes	NA	supp
OGDH	Pt23.DDP1	ENSG00000105953.14	-0.898471712590837	Down-regulated	Yes	Down-regulated_Yes	NA	supp
OGDH	Pt10.DP5	ENSG00000105953.14	0.737359554718399	Up-regulated	Yes	Up-regulated_Yes	NA	supp
OGDH	Pt10.DP2	ENSG00000105953.14	1.12292213739561	Up-regulated	Yes	Up-regulated_Yes	NA	supp
OGDH	Pt1.DP1	ENSG00000105953.14	1.41108347282817	Up-regulated	Yes	Up-regulated_Yes	NA	supp
OGDH	Pt10.DP9	ENSG00000105953.14	-1.04482323858938	Down-regulated	Yes	Down-regulated_Yes	NA	supp
OGDH	Pt22.DDP1	ENSG00000105953.14	0.672305976433918	Up-regulated	Yes	Up-regulated_Yes	NA	supp
OGDH	Pt20.DDP1	ENSG00000105953.14	-0.445645248495721	Down-regulated	Yes	Down-regulated_Yes	NA	supp
OGDH	Pt10.DP1	ENSG00000105953.14	0.656716267413884	Up-regulated	Yes	Up-regulated_Yes	NA	supp
OGDH	LPt16.DP1	ENSG00000105953.14	-1.60820056066009	Down-regulated	Yes	Down-regulated_Yes	NA	supp
PPARD	LPt15.DP1	ENSG00000112033.13	-0.427326001295942	Down-regulated	Yes	Down-regulated_Yes	NA	NA
PPARD	Pt10.DP2	ENSG00000112033.13	0.0796619576008628	Not significant	Yes	Not significant_Yes	NA	NA
PPARD	LPt16.DP1	ENSG00000112033.13	-2.69095128675183	Down-regulated	Yes	Down-regulated_Yes	NA	NA
PPARD	Pt10.DP3	ENSG00000112033.13	-0.147960086788206	Not significant	Yes	Not significant_Yes	NA	NA
PPARD	LPt24.DP1	ENSG00000112033.13	-0.384768824282723	Down-regulated	Yes	Down-regulated_Yes	NA	NA
PPARD	Pt10.DP4	ENSG00000112033.13	0.641881317645961	Up-regulated	Yes	Up-regulated_Yes	NA	NA
PPARD	LPt25.DP1	ENSG00000112033.13	-0.482873782469196	Down-regulated	No	Down-regulated_No	NA	NA
PPARD	Pt10.DP5	ENSG00000112033.13	0.686378741284362	Up-regulated	Yes	Up-regulated_Yes	NA	NA
PPARD	Pt1.DP1	ENSG00000112033.13	-0.208134620977673	Not significant	Yes	Not significant_Yes	NA	NA
PPARD	Pt10.DP6	ENSG00000112033.13	0.3506414692111	Up-regulated	Yes	Up-regulated_Yes	NA	NA
PPARD	Pt10.DP1	ENSG00000112033.13	0.620051472587704	Up-regulated	Yes	Up-regulated_Yes	NA	NA
PPARD	Pt10.DP7	ENSG00000112033.13	0.750590901988442	Up-regulated	Yes	Up-regulated_Yes	NA	NA
PPARD	Pt10.DP8	ENSG00000112033.13	-1.04202592297788	Down-regulated	Yes	Down-regulated_Yes	NA	NA
PPARD	Pt10.DP9	ENSG00000112033.13	-0.897005987826628	Down-regulated	Yes	Down-regulated_Yes	NA	NA
PPARD	Pt15.DP1	ENSG00000112033.13	0.0841031221966712	Not significant	Yes	Not significant_Yes	NA	NA
PPARD	Pt15.DP2	ENSG00000112033.13	0.647849466799049	Up-regulated	Yes	Up-regulated_Yes	NA	NA
PPARD	Pt16.DP1	ENSG00000112033.13	0.2276202825177	Not significant	Yes	Not significant_Yes	NA	NA
PPARD	Pt17.DP1	ENSG00000112033.13	2.73987022730102	Up-regulated	Yes	Up-regulated_Yes	NA	NA
PPARD	Pt17.DP2	ENSG00000112033.13	1.73715679184994	Up-regulated	Yes	Up-regulated_Yes	NA	NA
[truncated: 685 more rows]
