# Supplementary material for: Transcriptome-wide decoding the roles of aberrant splicing in melanoma MAPK-targeted resistance evolution
Source: EMBO Rep. 2025 Jul 18;26(16):4180–96. doi: 10.1038/s44319-025-00521-6 (PMC12373858; doi:10.1038/s44319-025-00521-6)
Supplement: Supplementary file 11 — Source data Fig. 2 [file 44319_2025_521_MOESM11_ESM.zip]

Archive with 8 entries (4 files):
- Figure 2/
- Figure 2/2A/
- Figure 2/2A/Fig2a_DET_alluvial_plot_2024-09-27.csv
- Figure 2/2B/
- Figure 2/2B/Fig2B_chord_GO_info.txt
- Figure 2/2B/Fig2B_chord_link_info.txt
- Figure 2/2C/
- Figure 2/2C/Fig2C_KEGG_pathways.csv
