# Supplementary material for: Transcriptome-wide decoding the roles of aberrant splicing in melanoma MAPK-targeted resistance evolution
Source: EMBO Rep. 2025 Jul 18;26(16):4180–96. doi: 10.1038/s44319-025-00521-6 (PMC12373858; doi:10.1038/s44319-025-00521-6)
Supplement: Supplementary file 11 — Source data Fig. 2 [file 44319_2025_521_MOESM11_ESM.zip › Figure 2/2A/Fig2a_DET_alluvial_plot_2024-09-27.csv]

Expression_pattern_of_transcripts	Interactiong_domains	Gene_classfication	n	col	border
Up_regulation	Domain missing	Oncogenes	65	#ED0000FF	#ED0000FF
Up_regulation	Domain missing	Suppressors	89	#00468BFF	#00468BFF
Up_regulation	Domain missing	Cancer-associated	490	#42B540FF	#42B540FF
Up_regulation	Domain missing	others	11104	#e5e3e3	#e5e3e3
Up_regulation	Domain retaion	Oncogenes	8	#ED0000FF	#ED0000FF
Up_regulation	Domain retaion	Suppressors	6	#00468BFF	#00468BFF
Up_regulation	Domain retaion	Cancer-associated	85	#42B540FF	#42B540FF
Up_regulation	Domain retaion	others	916	#e5e3e3	#e5e3e3
Up_regulation	Unknown	Oncogenes	7	#ED0000FF	#ED0000FF
Up_regulation	Unknown	Suppressors	10	#00468BFF	#00468BFF
Up_regulation	Unknown	Cancer-associated	37	#42B540FF	#42B540FF
Up_regulation	Unknown	others	1387	#e5e3e3	#e5e3e3
Down_regulation	Domain missing	Oncogenes	55	#ED0000FF	#ED0000FF
Down_regulation	Domain missing	Suppressors	66	#00468BFF	#00468BFF
Down_regulation	Domain missing	Cancer-associated	382	#42B540FF	#42B540FF
Down_regulation	Domain missing	others	8630	#e5e3e3	#e5e3e3
Down_regulation	Domain retaion	Oncogenes	10	#ED0000FF	#ED0000FF
Down_regulation	Domain retaion	Suppressors	10	#00468BFF	#00468BFF
Down_regulation	Domain retaion	Cancer-associated	81	#42B540FF	#42B540FF
Down_regulation	Domain retaion	others	668	#e5e3e3	#e5e3e3
Down_regulation	Unknown	Oncogenes	6	#ED0000FF	#ED0000FF
Down_regulation	Unknown	Suppressors	13	#00468BFF	#00468BFF
Down_regulation	Unknown	Cancer-associated	29	#42B540FF	#42B540FF
Down_regulation	Unknown	others	1145	#e5e3e3	#e5e3e3
