# Supplementary material for: Transcriptome-wide decoding the roles of aberrant splicing in melanoma MAPK-targeted resistance evolution
Source: EMBO Rep. 2025 Jul 18;26(16):4180–96. doi: 10.1038/s44319-025-00521-6 (PMC12373858; doi:10.1038/s44319-025-00521-6)
Supplement: Supplementary file 11 — Source data Fig. 2 [file 44319_2025_521_MOESM11_ESM.zip › Figure 2/2B/Fig2B_chord_GO_info.txt]

sector	Pfam_num	FDR
regulation of biological quality	524	1.35E-45
regulation of molecular function	309	2.80E-43
multi-organism process	425	1.49E-41
regulation of localization	343	4.58E-41
immune system process	296	5.12E-41
regulation of signal transduction	367	5.12E-41
cellular localization	357	8.49E-41
response to organic substance	409	1.99E-40
response to stress	560	3.22E-39
macromolecule localization	311	3.77E-39
positive regulation of response to stimulus	289	5.64E-39
negative regulation of cellular process	539	4.77E-38
regulation of cellular component organization	372	3.06E-37
regulation of developmental process	365	6.20E-36
regulation of multicellular organismal process	406	7.24E-36
cellular response to chemical stimulus	374	9.06E-36
cell communication	455	2.07E-35
signaling	411	8.73E-34
protein-containing complex subunit organization	293	1.54E-33
negative regulation of response to stimulus	235	3.52E-33
