# Supplementary material for: Transcriptome-wide decoding the roles of aberrant splicing in melanoma MAPK-targeted resistance evolution
Source: EMBO Rep. 2025 Jul 18;26(16):4180–96. doi: 10.1038/s44319-025-00521-6 (PMC12373858; doi:10.1038/s44319-025-00521-6)
Supplement: Supplementary file 11 — Source data Fig. 2 [file 44319_2025_521_MOESM11_ESM.zip › Figure 2/2B/Fig2B_chord_link_info.txt]

from	to
regulation of biological quality	PF07703
regulation of biological quality	PF00405
regulation of biological quality	PF00214
regulation of biological quality	PF00899
regulation of biological quality	PF06367
regulation of biological quality	PF08033
regulation of biological quality	PF03299
regulation of biological quality	PF12925
regulation of biological quality	PF04810
regulation of biological quality	PF12605
regulation of biological quality	PF03494
regulation of biological quality	PF10515
regulation of biological quality	PF05920
regulation of biological quality	PF00026
regulation of biological quality	PF18139
regulation of biological quality	PF16300
regulation of biological quality	PF12924
regulation of biological quality	PF01835
regulation of biological quality	PF04815
regulation of biological quality	PF06456
regulation of biological quality	PF00207
regulation of biological quality	PF02177
regulation of biological quality	PF07678
regulation of biological quality	PF08953
regulation of biological quality	PF00055
regulation of biological quality	PF04811
regulation of biological quality	PF17791
regulation of biological quality	PF06017
regulation of biological quality	PF01753
regulation of molecular function	PF00214
regulation of molecular function	PF07717
regulation of molecular function	PF03299
regulation of molecular function	PF12925
regulation of molecular function	PF03494
regulation of molecular function	PF10515
regulation of molecular function	PF12924
regulation of molecular function	PF16746
regulation of molecular function	PF04408
regulation of molecular function	PF02177
multi-organism process	PF07703
multi-organism process	PF00405
multi-organism process	PF01426
multi-organism process	PF07717
multi-organism process	PF00899
multi-organism process	PF06367
multi-organism process	PF03299
multi-organism process	PF12925
multi-organism process	PF12605
multi-organism process	PF03494
multi-organism process	PF10515
multi-organism process	PF02263
multi-organism process	PF05920
multi-organism process	PF00026
multi-organism process	PF16300
multi-organism process	PF04505
multi-organism process	PF12924
multi-organism process	PF03357
multi-organism process	PF01835
multi-organism process	PF04408
multi-organism process	PF00207
multi-organism process	PF02177
multi-organism process	PF07678
multi-organism process	PF08953
multi-organism process	PF00334
multi-organism process	PF17791
multi-organism process	PF01753
regulation of localization	PF07703
regulation of localization	PF07717
regulation of localization	PF00884
regulation of localization	PF08033
regulation of localization	PF03299
regulation of localization	PF04810
regulation of localization	PF12605
regulation of localization	PF02263
regulation of localization	PF18139
regulation of localization	PF16300
regulation of localization	PF01835
regulation of localization	PF04815
regulation of localization	PF04408
regulation of localization	PF06456
regulation of localization	PF00207
regulation of localization	PF07678
regulation of localization	PF08953
regulation of localization	PF02383
regulation of localization	PF00055
regulation of localization	PF04811
regulation of localization	PF17791
immune system process	PF07703
immune system process	PF00405
immune system process	PF01426
immune system process	PF08033
immune system process	PF04810
immune system process	PF02263
immune system process	PF00026
immune system process	PF18139
immune system process	PF04505
immune system process	PF01835
immune system process	PF04815
immune system process	PF00207
immune system process	PF07678
immune system process	PF01754
immune system process	PF04811
immune system process	PF17791
immune system process	PF06017
regulation of signal transduction	PF07703
regulation of signal transduction	PF00405
regulation of signal transduction	PF00899
regulation of signal transduction	PF00884
regulation of signal transduction	PF03299
regulation of signal transduction	PF12925
regulation of signal transduction	PF03494
regulation of signal transduction	PF10515
regulation of signal transduction	PF05920
regulation of signal transduction	PF00026
regulation of signal transduction	PF12924
regulation of signal transduction	PF03357
regulation of signal transduction	PF01835
regulation of signal transduction	PF00207
regulation of signal transduction	PF02177
regulation of signal transduction	PF07678
regulation of signal transduction	PF01754
regulation of signal transduction	PF17791
regulation of signal transduction	PF01753
cellular localization	PF06367
cellular localization	PF08033
cellular localization	PF12925
cellular localization	PF04810
cellular localization	PF03494
cellular localization	PF10515
cellular localization	PF18139
cellular localization	PF16300
cellular localization	PF04505
cellular localization	PF12924
cellular localization	PF16746
cellular localization	PF03357
cellular localization	PF04815
cellular localization	PF06456
cellular localization	PF02177
cellular localization	PF08953
cellular localization	PF02383
cellular localization	PF01754
cellular localization	PF04811
cellular localization	PF06017
response to organic substance	PF00214
response to organic substance	PF07717
response to organic substance	PF00899
response to organic substance	PF02263
response to organic substance	PF05920
response to organic substance	PF00026
response to organic substance	PF04505
response to organic substance	PF16746
response to organic substance	PF04408
response to organic substance	PF01754
response to stress	PF07703
response to stress	PF00405
response to stress	PF00214
response to stress	PF01426
response to stress	PF00899
response to stress	PF02263
response to stress	PF00026
response to stress	PF18139
response to stress	PF16300
response to stress	PF04505
response to stress	PF01835
response to stress	PF06456
response to stress	PF00207
response to stress	PF07678
response to stress	PF08953
response to stress	PF02383
response to stress	PF00334
response to stress	PF00055
response to stress	PF17791
response to stress	PF06017
response to stress	PF01753
macromolecule localization	PF08033
macromolecule localization	PF04810
macromolecule localization	PF16300
macromolecule localization	PF04505
macromolecule localization	PF16746
macromolecule localization	PF03357
macromolecule localization	PF04815
macromolecule localization	PF06456
macromolecule localization	PF08953
macromolecule localization	PF01754
macromolecule localization	PF04811
positive regulation of response to stimulus	PF07703
positive regulation of response to stimulus	PF07717
positive regulation of response to stimulus	PF00884
positive regulation of response to stimulus	PF00026
positive regulation of response to stimulus	PF01835
positive regulation of response to stimulus	PF04408
positive regulation of response to stimulus	PF00207
positive regulation of response to stimulus	PF07678
positive regulation of response to stimulus	PF17791
positive regulation of response to stimulus	PF06017
negative regulation of cellular process	PF07703
negative regulation of cellular process	PF00405
negative regulation of cellular process	PF00214
negative regulation of cellular process	PF01426
negative regulation of cellular process	PF07717
negative regulation of cellular process	PF00899
negative regulation of cellular process	PF06367
negative regulation of cellular process	PF00884
negative regulation of cellular process	PF03299
negative regulation of cellular process	PF12605
negative regulation of cellular process	PF02263
negative regulation of cellular process	PF05920
negative regulation of cellular process	PF18139
negative regulation of cellular process	PF16300
negative regulation of cellular process	PF16746
negative regulation of cellular process	PF03357
negative regulation of cellular process	PF01835
negative regulation of cellular process	PF04408
negative regulation of cellular process	PF06456
negative regulation of cellular process	PF00207
negative regulation of cellular process	PF07678
negative regulation of cellular process	PF08953
negative regulation of cellular process	PF02383
negative regulation of cellular process	PF01754
negative regulation of cellular process	PF00334
negative regulation of cellular process	PF00055
negative regulation of cellular process	PF17791
negative regulation of cellular process	PF06017
negative regulation of cellular process	PF01753
regulation of cellular component organization	PF01426
regulation of cellular component organization	PF00899
regulation of cellular component organization	PF06367
regulation of cellular component organization	PF08033
regulation of cellular component organization	PF04810
regulation of cellular component organization	PF12605
regulation of cellular component organization	PF16300
regulation of cellular component organization	PF16746
regulation of cellular component organization	PF03357
regulation of cellular component organization	PF04815
regulation of cellular component organization	PF06456
regulation of cellular component organization	PF08953
regulation of cellular component organization	PF02383
regulation of cellular component organization	PF00334
regulation of cellular component organization	PF00055
regulation of cellular component organization	PF04811
regulation of cellular component organization	PF06017
regulation of cellular component organization	PF01753
regulation of developmental process	PF00405
regulation of developmental process	PF01426
regulation of developmental process	PF06367
regulation of developmental process	PF00884
regulation of developmental process	PF08033
regulation of developmental process	PF03299
regulation of developmental process	PF12925
regulation of developmental process	PF04810
regulation of developmental process	PF12605
regulation of developmental process	PF03494
regulation of developmental process	PF10515
regulation of developmental process	PF05920
regulation of developmental process	PF04505
regulation of developmental process	PF12924
regulation of developmental process	PF04815
regulation of developmental process	PF02177
regulation of developmental process	PF02383
regulation of developmental process	PF00334
regulation of developmental process	PF00055
regulation of developmental process	PF04811
regulation of developmental process	PF01753
regulation of multicellular organismal process	PF07703
regulation of multicellular organismal process	PF00405
regulation of multicellular organismal process	PF00214
regulation of multicellular organismal process	PF01426
regulation of multicellular organismal process	PF07717
regulation of multicellular organismal process	PF06367
regulation of multicellular organismal process	PF00884
regulation of multicellular organismal process	PF08033
regulation of multicellular organismal process	PF03299
regulation of multicellular organismal process	PF12925
regulation of multicellular organismal process	PF04810
regulation of multicellular organismal process	PF12605
regulation of multicellular organismal process	PF03494
regulation of multicellular organismal process	PF10515
regulation of multicellular organismal process	PF02263
regulation of multicellular organismal process	PF05920
regulation of multicellular organismal process	PF04505
regulation of multicellular organismal process	PF12924
regulation of multicellular organismal process	PF01835
regulation of multicellular organismal process	PF04815
regulation of multicellular organismal process	PF04408
regulation of multicellular organismal process	PF00207
regulation of multicellular organismal process	PF02177
regulation of multicellular organismal process	PF07678
regulation of multicellular organismal process	PF02383
regulation of multicellular organismal process	PF01754
regulation of multicellular organismal process	PF00334
regulation of multicellular organismal process	PF00055
regulation of multicellular organismal process	PF04811
regulation of multicellular organismal process	PF17791
regulation of multicellular organismal process	PF01753
cellular response to chemical stimulus	PF00214
cellular response to chemical stimulus	PF07717
cellular response to chemical stimulus	PF00899
cellular response to chemical stimulus	PF03299
cellular response to chemical stimulus	PF02263
cellular response to chemical stimulus	PF00026
cellular response to chemical stimulus	PF18139
cellular response to chemical stimulus	PF04505
cellular response to chemical stimulus	PF16746
cellular response to chemical stimulus	PF03357
cellular response to chemical stimulus	PF04408
cellular response to chemical stimulus	PF06456
cellular response to chemical stimulus	PF01754
cellular response to chemical stimulus	PF00334
cell communication	PF00214
cell communication	PF01426
cell communication	PF00899
cell communication	PF06367
cell communication	PF00884
cell communication	PF12925
cell communication	PF12605
cell communication	PF03494
cell communication	PF10515
cell communication	PF05920
cell communication	PF00026
cell communication	PF18139
cell communication	PF12924
cell communication	PF16746
cell communication	PF06456
cell communication	PF02177
cell communication	PF02383
cell communication	PF00334
cell communication	PF00055
cell communication	PF06017
signaling	PF00214
signaling	PF01426
signaling	PF00884
signaling	PF12925
signaling	PF12605
signaling	PF03494
signaling	PF10515
signaling	PF05920
signaling	PF18139
signaling	PF12924
signaling	PF16746
signaling	PF02177
signaling	PF02383
signaling	PF00334
signaling	PF00055
signaling	PF06017
protein-containing complex subunit organization	PF07717
protein-containing complex subunit organization	PF06367
protein-containing complex subunit organization	PF08033
protein-containing complex subunit organization	PF04810
protein-containing complex subunit organization	PF02263
protein-containing complex subunit organization	PF16300
protein-containing complex subunit organization	PF03357
protein-containing complex subunit organization	PF04815
protein-containing complex subunit organization	PF04408
protein-containing complex subunit organization	PF08953
protein-containing complex subunit organization	PF04811
protein-containing complex subunit organization	PF01753
negative regulation of response to stimulus	PF00405
negative regulation of response to stimulus	PF00884
negative regulation of response to stimulus	PF03357
negative regulation of response to stimulus	PF01754
