# Supplementary material for: Transcriptome-wide decoding the roles of aberrant splicing in melanoma MAPK-targeted resistance evolution
Source: EMBO Rep. 2025 Jul 18;26(16):4180–96. doi: 10.1038/s44319-025-00521-6 (PMC12373858; doi:10.1038/s44319-025-00521-6)
Supplement: Supplementary file 11 — Source data Fig. 2 [file 44319_2025_521_MOESM11_ESM.zip › Figure 2/2C/Fig2C_KEGG_pathways.csv]

Term	ID	Enrich count	p.value	p.adjust
PI3K-Akt signaling pathway	hsa04151	277	5.41729E-05	0.00075842
MAPK signaling pathway	hsa04010	244	1.72608E-06	2.41651E-05
Focal adhesion	hsa04510	191	1.03377E-10	1.44728E-09
mTOR signaling pathway	hsa04150	133	1.51662E-05	0.000212327
Apoptosis	hsa04210	129	1.46884E-08	2.05637E-07
Cell cycle	hsa04110	125	8.33108E-12	1.16635E-10
HIF-1 signaling pathway	hsa04066	93	7.70891E-06	0.000107925
TGF-beta signaling pathway	hsa04350	75	0.001095322	1.53E-02
ECM-receptor interaction	hsa04512	70	0.002550118	3.57E-02
Adherens junction	hsa04520	68	1.19225E-07	1.66915E-06
p53 signaling pathway	hsa04115	66	5.64144E-07	7.89802E-06
VEGF signaling pathway	hsa04370	50	2.83207E-06	3.9649E-05
Notch signaling pathway	hsa04330	48	1.12244E-05	0.000157142
Hedgehog signaling pathway	hsa04340	45	0.000216635	0.003032891
