# Supplementary material for: Transcriptome-wide decoding the roles of aberrant splicing in melanoma MAPK-targeted resistance evolution
Source: EMBO Rep. 2025 Jul 18;26(16):4180–96. doi: 10.1038/s44319-025-00521-6 (PMC12373858; doi:10.1038/s44319-025-00521-6)
Supplement: Supplementary file 12 — Source data Fig. 3 [file 44319_2025_521_MOESM12_ESM.zip]

Archive with 13 entries (6 files):
- Figure 3/
- Figure 3/3A/
- Figure 3/3A/Fig3a_PI3K_DEIs_heatmap_2024-05-20.csv
- Figure 3/3B/
- Figure 3/3B/Fig3b_AKT2_isoforms_heatmap_2024-05-20.csv
- Figure 3/3C/
- Figure 3/3C/Fig3c_AKT2_isoform_log2FC_point_2024-05-20.csv
- Figure 3/3D/
- Figure 3/3D/Fig3d_AKT2_isoform_structure_plot_2025-04-11.csv
- Figure 3/3E/
- Figure 3/3E/Fig3e_AKT210_TPM_slope_2024-05-20.csv
- Figure 3/3F/
- Figure 3/3F/Fig3f_AKT2_DEisoform_correlation_2025-04-11.csv
