# Supplementary material for: Transcriptome-wide decoding the roles of aberrant splicing in melanoma MAPK-targeted resistance evolution
Source: EMBO Rep. 2025 Jul 18;26(16):4180–96. doi: 10.1038/s44319-025-00521-6 (PMC12373858; doi:10.1038/s44319-025-00521-6)
Supplement: Supplementary file 12 — Source data Fig. 3 [file 44319_2025_521_MOESM12_ESM.zip › Figure 3/3A/Fig3a_PI3K_DEIs_heatmap_2024-05-20.csv]

transcript_id	LPt15.DP1	LPt16.DP1	LPt24.DP1	LPt25.DP1	Pt1.DP1	Pt10.DP1	Pt10.DP2	Pt10.DP3	Pt10.DP4	Pt10.DP5	Pt10.DP6	Pt10.DP7	Pt10.DP8	Pt10.DP9	Pt15.DP1	Pt15.DP2	Pt16.DP1	Pt17.DP1	Pt17.DP2	Pt19.DDP1	Pt19.DDP2	Pt2.DP1	Pt2.DP2	Pt20.DDP1	Pt20.DP1	Pt22.DDP1	Pt22.DDP2	Pt22.DDP3	Pt23.DDP1	Pt24.DDP1	Pt3.DP1	Pt3.DP2	Pt3.DP3	Pt4.DP1	Pt5.DP1	Pt5.DP2	Pt5.DP3	Pt6.DP1	Pt6.DP2	Pt8.DP1	Pt8.DP2	Pt8.DP3	Pt9.DP1	Pt9.DP2	UP	Down	Up_DOWN	DE	transcript_type
ENSG00000143384.12_novel_2	1.40290965917942	-1.52866572731925	2.03524449061068	-5.00218587542897	-0.265528989349422	0.402272295202783	2.22575065153271	1.14660348814604	0.924553563167805	0.724865073373448	0.970357252780929	2.2663972948068	3.13094519851786	1.06608684866557	0.575330228020145	0.07752523069356	0.148197568025523	-0.067680154962663	1.62713839142072	-0.895630100766139	4.06053775950554	-2.16830062305798	0.830587228295321	-2.3295816674308	-1.56747029458397	0.466637000946646	2.41938007976936	1.03097869078295	-2.41888687894439	-0.393333976882012	0.568618855277778	0.424384270106539	0.360413584153751	1.11448811841583	0.564742979558734	0.173451873590668	0.265173088477279	0.0480599909689285	-1.91834868430929	1.00521770927102	2.32809455745747	0.861741244971355	-0.425653152746029	-0.108993327284572	27	9	18	36	-
ENST00000545054.6	3.88117515534928	-0.854964408957426	-0.526635723896046	0.71119338831127	1.8042784020787	-4.77425995143276	-1.22114524331754	-2.92386055466251	-0.314566048449523	-1.34920354032818	0.620871415611306	1.17087951149235	0.398947451840374	0.491364470781039	0.944921925409724	0.473663226610951	-2.18697410722805	3.76329447410265	2.59736752161194	-1.81516551408758	-1.81516551408758	-0.258721987771988	-0.0178531378258413	-1.96010119390461	-0.19154693661092	3.30956919912684	2.68769480070825	4.11728876357606	5.39170340309683	0.734276354742665	1.60111293226931	-2.77544118116356	0.299031015556853	0.801183108759245	1.00687287714147	3.77894091491777	3.215224853063	5.83752745924642	5.30998916065557	1.1998513975004	-1.91101651369485	0.152346387923978	1.20521045912826	2.4707393838427	22	5	17	27	protein_coding
ENST00000348035.8	-1.69204964609696	2.63821281277689	-0.227127859356768	-0.133642928744735	0.944851996803477	0.177012845889505	0.414884780614516	0.00632361006057869	0.540573153560481	0.0333976466952063	0.441723489614409	0.110036937015114	-0.617696157821355	-0.440030025463148	0.898083133623719	0.607427064246974	-1.97717904476579	2.28131133085506	0.09336079122028	-0.359768390294937	0.829776207663611	-0.0208432780434365	0.436477501810584	-0.0803512326009655	-0.128528435196078	-0.0282112099647032	1.96247386552002	0.467091044833667	0.47342880790194	0.439032531983326	0.0941135239504172	-0.115035421438359	0.198908324082923	0.572630184183101	0.0312023767594726	-0.283558900880491	0.205746141100679	0.326561162851938	0.428541194252525	0.0604225092763961	0.602981806845243	0.534130608916235	0.687824765399073	1.06184824614173	21	5	16	26	protein_coding
ENST00000414200.6	5.79220463969037	-5.05857626122623	-0.450951249781834	-0.407760700633108	-0.568376212039929	1.35012300544952	0.945231585202755	-0.230586605832526	0.943122506555621	1.88895333270928	-0.790102065223119	0.291379885047251	-1.38744502051392	0.102238513224116	2.06620956986588	1.92523509179266	-0.168667531615568	-0.0131587716257233	-0.75326253427254	-1.77441810410581	2.00966703862894	1.30466803739192	-0.50403538322133	0.399855998084679	-0.815832948232719	2.13750352374994	2.80090962843561	2.98784740570682	0.541658716500296	0.492798048223883	1.96957358567843	1.18418275840827	-0.581556630387384	0.226912100663568	1.56226363948224	1.65188531117966	1.78617789628417	2.10587141600169	1.41801492895258	0.498929241223306	0.784302355007915	1.00480418372978	0.822890595740657	0.0769339775790536	24	8	16	32	protein_coding
ENST00000537320.5	3.46283760142902	2.7682449491257	-1.23057334658708	-1.07851863999929	-1.20416822672043	3.87846824764031	4.33809922110527	1.90506753861179	2.98181242814187	4.31527127912181	3.57933753775868	3.31844426397356	-2.16477038951893	-2.04322280247739	0.457648252894527	0.473933833516762	-1.93790086300723	1.5733860612257	1.62683049190448	-6.38012335050661	-3.19504971262985	-2.11156068138818	1.85648316269723	0.685969013152636	0.111788360842323	1.12141216871429	2.04836702908659	2.68729812951673	-5.9473725413047	-0.680928692105449	0.170974698336585	0.53264465265245	0.375883743637299	1.5428802944874	-1.09891412908263	-0.916709283622299	-1.03393078041086	0.958061100047285	0.29750689056193	1.11373193362519	0.792294913244486	-0.502175605356595	0.0608095813660672	-1.18847806703344	23	9	14	32	protein_coding
ENSG00000184371.13_novel_2	1.27079292386085	0.335693942719533	0.191030902600102	0.840809239670079	-0.819977860056173	0.471979106738875	0.451178662400891	-0.596575056374227	-0.135800952782928	0.442601741911195	0.434467959404477	0.836080322831801	0.0331042311053689	0.911581712518392	0.481372130852233	1.21788649895898	-0.255028091745556	0.0557890497834957	0.792834466254946	-0.914891270307702	0.0434062998497084	-1.37648777645427	-0.202565672958498	0.506816044816783	-0.566376717413575	0.895850788381577	1.1207740524769	0.715359137976831	-0.0336227832767273	1.32806471432966	1.21862294164572	0.663239327011614	1.30186604090057	-0.486920314947765	-0.479192675134955	-0.879913428767872	-0.167610177800328	1.2081550464164	0.868729169127063	0.662049887388295	-0.14977216009029	-2.4444698392689	1.40483275471195	-0.83255250216393	22	9	13	31	-
ENST00000372067.7	1.75266478990875	0.300503391390504	0.344715399837758	3.90112574730708	0.798724865413665	0.732587153655632	2.06305131452722	1.62420951166063	0.202629166515018	2.14926812572381	1.69289346901529	0.774973998555475	-0.898846048050703	-0.238266500684852	-2.40161891132925	1.26436109381819	-2.59914657782306	1.02725330287452	1.03434944971208	1.73394393475354	-2.29557809506898	1.21691999723287	0.894348822936225	0.237284492200803	-1.39957592160755	-1.13766611574624	-3.53863051363554	-3.2033126924525	0.22876966009465	0.609853408408609	0.521831003304693	0.398838939412904	0.251654409258131	-0.592724947160158	0.804003390411177	0.531011893445828	0.130478437674966	-0.466117045048737	0.403936152457084	-0.250820783517906	1.18233726456089	-0.60020764839362	0.580256315965636	-0.0441850903080539	23	10	13	33	protein_coding
ENST00000612273.1	-4.76414652760183	-1.21598915414672	-0.0291253302837174	-0.51110714662194	-0.3079739233726	0.836378740642361	6.35893344949047	-0.579802846754243	0.160021268340975	8.24600174866357	0.693353775404526	1.56749997659687	-0.61104124931266	-0.776295441200761	6.40224217278438	5.59485131976591	-0.112944585976745	6.76990712909062	7.26392143959971	-3.49019514617199	-4.93132848489379	-0.536976309523892	-0.149465542319791	-0.169948944402555	-0.45176639146335	0.759297816293995	2.03201668939037	0.895482330883644	-0.909197062991687	-0.81726645329114	0.76191586998416	1.06875716856685	1.58457718450477	1.29345961573351	-1.01651508678302	5.06388170736042	-0.831900699838344	0.934387829306695	1.04816483555368	0.427342009181965	-0.0225729752977242	3.5208731191201	-0.187659919249214	-0.106960780218175	15	3	12	18	protein_coding
ENST00000454220.6	2.63552224145975	4.91671548146183	-0.316702427983062	3.04709846716549	5.36306592058719	6.47794282874444	5.50542747030312	0.421480167265688	6.1725703171336	0.204892138253676	6.61439605513417	6.72808288755684	-0.127209020043096	0.362433415240156	2.59593444465741	-0.273672926280142	5.88834111175703	6.28626036357672	0.348464618556752	0.359792751706926	-0.345964030342872	6.43212427264156	0.241230035515445	0	4.61329589917267	5.74995211717234	5.98242569630048	5.96916783673801	-0.659277284383713	-0.36513259345253	-5.07900108070955	-0.488488989761962	-2.06449494377227	0.0108168832191513	6.35309067817821	-0.128256681844451	0.305406650813217	7.3369400470707	7.72399100286477	0.215881786512777	0.209937422763521	0.339730917407115	-6.36034671685724	-5.91038923322924	18	6	12	24	protein_coding
ENST00000409322.5	5.67304754681734	1.12628130865001	-0.555041648057588	1.2204128999939	1.54310422141552	0.0287943381778542	-0.223432755673635	-0.733275817008022	0.00183902660864121	-0.375323354961188	0.152696702943443	-0.302327300141359	-0.833366667480871	-0.299096645685723	0.785903002687571	0.710610349519397	-0.100278861450804	0.0800261381842112	0.0579615503730193	-0.733906694430618	0.399246842230337	-0.369742685592033	0.461606773530326	0.243458635696447	0.327581165551361	0.115213020549846	0.421345819854412	-0.275954898175048	0.339495286600582	-0.660734446605193	0.133269276260272	0.0617592894438768	0.347651581340788	0.429033323962416	0.433518237449999	0.781864900438084	0.290334562721805	0.413379654646545	-0.0529462442107308	0.474905393951351	0.226688940359639	0.771109278813592	0.597926392508526	-0.905670270057226	20	8	12	28	protein_coding
ENST00000553716.5	2.83045816354108	-4.27418710144717	0.917084554110829	2.94199145132412	-1.50220718575074	0.675657578761512	-0.150621000083191	0.501109842138712	0.205416446001952	0.557712975802767	0.50835542918478	1.1664137432034	0.601520306150162	1.9891830743633	2.20033562662342	0.590696090071273	-0.401608935871367	0.415723400421673	1.03121873061072	1.31024830595689	1.01092052131364	2.01498246453113	2.40650832984859	0.159721118742852	0.167497053152581	-1.77976288327282	-0.593508907820157	-1.11147710257696	-0.719570956536521	0.57432337909564	-0.60093704026496	0.0834769044674411	0.505359219694407	1.61023992144552	-1.98845742285936	-0.147029791207879	-1.41399887065685	2.05683472673742	-0.186244210164316	0.264036054218766	0.435595753126952	-1.36039254208581	0.107045311238681	1.41324733272468	20	8	12	28	protein_coding
ENSG00000080824.18_novel_1	2.64380942418562	2.60274934454828	0.450722939995041	-0.209665997126159	-0.13431847567952	1.28083350635103	3.02118428421901	2.45404812940118	1.50006780651314	0.536923328384745	-0.347036694600894	-0.915307869331534	2.85238983851739	2.38371116508494	0.225725422038958	0.285506836967396	1.06864502723378	-0.308896256343487	0.130322439814757	-3.00079245899308	-1.87998818396442	0.743185302564944	0.597782588131114	-0.0673336522617719	0.460803324403706	0.858971181080014	1.93743611713795	1.55333215318823	-2.01752992455758	-0.25770199363619	-0.362941261491981	-0.621842977962481	-0.115365482369179	0.0109655585489056	-0.802478201782852	0.280196332264948	0.302305465118152	-2.76791769340554	2.36963110293669	2.73162482754829	-0.454666112671523	-1.38148020533229	-0.501503216652357	0.707573740311749	22	10	12	32	-
ENSG00000130702.15_novel_1	2.55221504275773	-0.459942739368843	0.359935525740191	-0.959960839596429	-0.446766448594501	-0.213727738735731	-1.50629168431861	-0.532185262402368	-0.414024182332807	0.589546552204028	0.313424004386572	1.25286189761811	-1.18344917302203	-0.481229178688012	-0.83700995061771	0.0215028620601804	-0.240037447068032	2.64626762589117	1.66041599749242	0.596469928739255	-0.560617991329082	0.604370969722194	0.826008893899478	0.663553035278515	-0.140616110606459	1.16122784930193	0.72417055065828	0.386698504086723	-0.156379939957483	1.84316193120412	1.29903903305786	0.0673352748299443	1.24013122422958	-0.570949208506712	-0.296176561999304	0.560014815204224	-0.322399416833604	1.39592350953868	0.106416892343695	1.01603849383827	1.02705984680804	-1.27693522265006	0.355215702191544	0.434174271897679	22	10	12	32	-
ENST00000550595.1	2.11879050574635	3.15037051414718	-1.09877395492663	1.0850442404477	-0.14136750969582	0.044292208925685	0.814224531046191	0.391409681175628	0.257863995388775	-0.502255148048199	-1.08960128424078	-1.1042876179847	1.73224979949979	2.53859218551801	-0.45194566432467	-0.131717858427147	-0.408588715782336	1.2684646825195	0.44762964951855	0.10504968992943	-1.14469902515414	-0.16330696683559	0.888761639478468	-0.0413502108152388	-0.378366732423548	1.11460592907404	1.32172220148886	1.27122481523635	-0.330156465097643	1.24830793043421	-0.874133860831988	-0.698178243260537	-0.516694281309686	-0.0427598611763023	0.17467572786134	-0.201468741589962	-0.230297619421794	-1.05032755355842	-1.05032755355842	-0.0765846297830779	-0.862313226461616	-1.32383323484613	1.3159072735371	0.365604501474425	13	2	11	15	protein_coding
ENST00000342216.8	4.17552460108987	-2.77399632511117	-0.656981677057766	0.171116751542443	1.2958771032813	1.8591143310102	-1.20057167811281	0.698711421988441	0.915844511337532	1.50665737209673	0.714558623244588	1.39166808490637	2.28000472433701	1.81435491172879	0.171195353274829	0.0335655026481117	0.698974449215504	-0.181903559163764	-2.02403479703454	-2.90049330524853	0.598920360405001	-0.529725654983865	-0.784688558831788	1.33987089301005	-1.14879165684548	0.997618349908627	2.16902091854765	-0.125782639355397	0.287536902710674	1.79198635425615	-0.333155041582288	0.419496049768287	0.101978403712336	-2.34889329614403	-0.296606915791707	-0.430614173267502	-1.13851266770122	3.55944846765223	2.55124498167384	0.346167400376273	-4.22295908308695	0.890116268360589	-4.57313211780203	0.8040263444575	23	13	10	36	protein_coding
ENSG00000112769.18_novel_1	0.128293401009818	6.15825622881134	-0.122688904723173	0.190120676526849	3.63663607345842	-0.0474749359433961	-0.273018494406416	-0.280398024772014	-0.163214485401674	-0.297765156742102	-0.22832700412227	-0.165490030101971	-0.141773961128163	-0.282866280362763	0.530444164088995	3.76494116682739	-0.0619557476884628	3.28751969251648	0.00589096384417576	-0.0681715026415791	-0.183864192400186	2.30267459673184	5.03895045471862	-1.59873113736763	-0.896257238051164	-0.0882271830117352	-0.282730207174714	-0.286792232497949	-0.0983020736118038	-0.293421667198368	2.36446213872592	2.86864646662207	2.00701919309492	-2.52088448703186	-0.0658090890904646	-0.302808864724188	-0.242926832385219	-0.926648258252741	-0.45005608845726	5.04811135212493	3.6195027848465	5.18851213597812	3.45350703878977	-1.81356629303857	12	3	9	15	-
ENST00000395200.5	2.49620666592348	-3.28421798317836	-0.170400589065175	-0.137923155818306	-1.24339469234067	3.5045701124862	2.51067645096989	-0.664584835539975	2.14474833857864	-0.575764078360104	0.19504110326278	2.20702952309513	1.22630718929907	0.171731656839191	3.78964728895418	1.73606063257739	-2.21617826415198	0.865090187869345	1.05303440557284	2.59848364037478	-0.200819009388096	0.512989033174383	0.455544539660106	2.06120584334636	1.95250143832606	-0.100071874857998	0.602118324451872	1.50967361621096	-4.13124318142694	-0.196918260798412	1.36570211869547	-1.83226026382042	-0.841260262071376	1.90350597225932	-1.21733891338975	-0.587730088703674	-0.928662624298772	4.00367103938947	3.39228284774752	0.990618457919128	0.851528864932633	0.0426730068374644	-2.49644923870201	0.0153236846109376	14	5	9	19	protein_coding
ENST00000528577.5	2.64431777833758	0.994489317055036	-0.0567037579627442	-1.63125615299509	1.83963858833203	0.183204876793209	5.43527941988044	4.96678883382544	0.77398552249313	-0.0768228128531318	0.744243805472736	-0.280503810814032	3.26776980128529	0.71021113785823	1.68730143566718	1.52940718333391	-0.892856012741576	5.11240842741135	5.54210411847902	-0.975133271322836	-1.13120029714779	2.16478627814334	6.49767622852715	-0.0466672731904327	-0.0968117131096772	-0.13502280654838	-0.556843998910546	-0.283678130088941	-1.86273245737909	0.265663136965222	-1.91635634043971	-0.0493563445412084	2.8405582036509	2.73651861855532	-0.67514933624951	-1.00716148400189	-1.05725043143062	-2.06718289725815	0.291014101417303	-0.0205444945768373	3.38785559684477	0.378890333071074	1.40879469857601	2.04130304504784	14	5	9	19	protein_coding
ENST00000394820.8	1.77400636377958	0.0832990943128399	-0.564007702968526	-0.384484227355927	2.98101657883463	0.482168398313055	0.356465312392571	0.734243735443192	0.380206651694452	0.422551075699718	-3.50005260488791	0.568008556626825	-0.268453759480344	-0.468083917147103	-1.85043892044086	-2.13863319818284	0.170893764036748	0.729666381533761	0.28710179847614	1.64894221403746	1.75376194702079	-1.27125593104204	-0.248052830183292	1.87819944877309	-0.057024113204389	1.23222503001309	1.36924500484713	0.931414214562116	-0.520749518152569	-3.63075354748022	4.1165163520488	4.64417923776435	2.08519508497033	0.701916885503411	-0.0895865946253543	-0.0856009569356788	-0.282831970101019	-0.386431029709493	-0.226567100769467	2.52782691489387	1.1205537101326	3.45346540873252	3.25779177960227	2.19067103652943	19	10	9	29	protein_coding
ENSG00000096384.19_novel_13	0	0	0	6.84033733875703	-4.94237374773721	-2.67946542770718	1.83192735548254	1.8012497016294	2.48647164502087	-2.66847911954518	2.3668262458132	-2.9991395067957	0.288026221765042	-4.20453201978539	7.00526523409202	5.99020609794419	-0.499783564199075	2.02045483261731	1.87704203769815	-0.670587638617355	-6.02715405150373	0.258397078114862	0.155349239739271	5.3007094716501	6.30113033051831	-0.113927635399453	-0.358064726256783	0.0549489716159658	0.669440429259255	1.22188556111018	0.879932498130618	0.467582404542474	-0.504390475138704	-0.953844047326788	-1.02062219313225	-0.301037168066015	-1.77152812946481	0	5.43269221678717	5.15311624412839	4.25118887102195	6.04965254737664	5.22280456104526	5.87243479584022	22	13	9	35	-
ENSG00000133703.11_novel_2	4.58928410667125	0	0.228476230087871	0	-1.34596403034287	0	3.5528688710113	0	0.990591872587583	0	0	0	0	1.11169907219742	0.378251701616978	2.4914776389324	0.157569983051066	1.01924064213012	1.08510356837642	3.04732870794972	-1.60217179075338	2.6145356161045	-0.0275792396737963	-2.40165220022048	0.0351566969584096	0.0300181449041646	1.82592198944472	0.0435704609995958	-0.949348164288563	0	1.89090714277812	-0.263303841830634	2.58884875162719	2.94663798113165	-0.654687910036231	-0.869405248059793	0.0328272420153695	-3.22866479481694	-3.22866479481694	3.09538447000778	0.23659986939027	0.71869269703643	-3.77841886647074	-1.75197288616694	10	2	8	12	-
ENST00000237305.11	-1.16123909402739	5.79119861505217	-2.74966341321095	2.9966980972063	-1.10668920014995	4.02116522976552	1.88109283978678	0.185221025327402	0.355345638674687	1.98136774094159	1.0096705974295	0.744199206149876	2.08574951575795	1.53543642034277	-0.130735475859304	0.943128862560502	1.01295029580832	-0.463731756070923	-0.606196335160376	-0.151926065492289	0.0144857042268441	-1.36742691853292	-2.23158708327128	2.42370236040597	1.4613616457357	1.01275060865804	0.468161875340365	0.264396648530824	-0.761680460518753	-0.482074679520606	-1.06372702890588	-0.509226981231809	-0.966016553299994	-0.64864579117942	-2.07380924169343	0.205418985373951	-2.49944564609788	3.4867702488621	1.38595300682266	-0.382446998677142	-0.290810167180809	-1.2727015926938	0.571706404018889	-0.0767812344874812	10	2	8	12	protein_coding
ENSG00000082701.15_novel_17	-1.11769504266975	-4.76515318755536	-0.00719550140420373	-0.42867840994823	-2.31411643114067	0	3.90255600534463	4.97269265400426	3.06660588420444	0	0	1.14535138557262	0	1.03984026453179	4.49409554494063	3.77483975982733	4.79639009733101	0	0	0	0.181420640280142	-5.04386940757202	-5.04386940757202	-0.0745054363636297	1.00683419108831	0	3.96402890000206	4.49505552836802	0	-2.37889882741556	0.632605295656796	-3.53555533339931	1.01811235508375	4.60246875768407	-0.171206827418142	2.5059631114001	-0.171206827418142	0	0	3.26768560285999	4.48536241970395	2.91609442293836	0.0621217119077975	4.48793647817866	12	4	8	16	-
ENST00000556260.6	0.487057782894945	-1.86644855498799	-0.270048316989815	0.358416954528919	0.526830243743362	0.0234161899229443	0.729786007677429	0.118717787414883	0.32141518695341	-0.413711858240163	-0.0838671090541149	-0.307368845164624	-0.186129608929993	-0.645775002082904	0.264014585227379	-0.141570636921228	-0.465684588673643	0.808681641015087	0.913649241451331	0.198949666555501	-0.380188870848005	0.792270946865342	0.417385476715324	1.4023257982608	1.37123936630054	0.389558667580564	0.300809996114639	0.249064140225187	-0.311795121070171	0.460209142256704	-0.404232082176985	-0.322869582385113	0.0458910822854685	-0.260878455438929	0.38343493986619	0.0578243855049251	-0.107499008383514	-0.316432997930524	-0.183317491481451	0.249940014519192	-0.192123262881132	0.355378984446033	-0.396214802344219	0.126555701223126	16	8	8	24	protein_coding
ENSG00000051382.8_novel_1	-2.20942130495545	1.18084178012593	0.733614133535952	2.82529058369578	3.13048757987827	-0.105198393147525	0.496161841259718	-2.55235370420912	-2.44055146398645	-2.11749983727546	-1.14144284768016	-1.5406893897026	-1.09679170263863	-2.13688250733468	-1.17289545554735	0.298035312566046	-1.51517167731496	2.6655067204607	0.446092340403726	2.50524582072371	0.149688485149935	-3.28500232250675	-0.50533496597442	-0.0311828609661121	-0.0377956840377649	1.96861958536022	0.3986852938714	0.811403647935261	-0.0992096039278993	0.197989663022314	-0.075301918810973	-0.0186557992803239	2.38435160170185	-0.329507570481513	-1.73484700736514	-2.07132498849939	0.218324568856311	2.96653934122049	-0.501337345673064	0.679795883984293	-1.34927190989752	-1.45035803501184	-1.31670545820248	-1.11206900643045	10	3	7	13	-
ENSG00000142166.12_novel_59	4.0264459803038	-3.96541490744932	3.71556395051172	0	-0.31748218985617	0	6.60519798912314	3.69298506323756	2.24488705912353	0	0	1.74243744537627	4.03174806286428	4.22465773412074	-1.87853224804472	1.93847085217037	-3.44201456555989	2.4819851027208	-0.429119915627824	3.20882936257385	0	0.204486387802535	0.658155370625005	-0.405990784131702	-1.08301092492154	3.08559461502544	2.51424852992186	3.31179371775365	2.67649309384177	-3.68043688716979	2.27857955045842	5.22473489803063	3.69209237542757	-0.692427198089708	2.90188056371866	2.00755433613827	0	-3.69041709553247	-3.69041709553247	0.39982205446008	-3.11669744320102	0.34679423406135	3.46440688552961	3.35797419504422	14	7	7	21	-
ENST00000426016.5	-0.539974015476782	0.930037441832433	-0.0216032172314019	-1.76309662624267	-1.34564042310064	0.187952025996834	1.46313733487827	2.4562097506226	-0.0623424644691693	-0.017388388581463	-0.261369437338684	-0.408665528106206	1.31231705689762	1.08844246717301	-0.613056519117301	-0.15274039452132	0.919120388527781	1.04526732739931	1.0966584902284	-0.195603364243788	-0.402888893190028	-0.00528887663219815	-0.113001485865716	0.0393206947433695	-0.228325498999568	0.269566730616709	0.359398407301394	0.305163403124367	0.149660133817781	0.124160094691854	-0.00477275030691932	-0.00487899096685079	0.259058211196814	0.218361375818204	0.76657885354869	0.0940801224832031	0.315164893314027	-1.33498220379681	-1.31247129240212	0.509621586633807	0.0530420843275012	-0.560940778144262	0.340050952307702	0.405788496087952	15	8	7	23	protein_coding
ENST00000619485.4	6.25623699951778	0	-4.93357263826102	6.06313618193998	5.23855759957537	6.38062556407212	5.66803400407589	0	5.22032995487956	5.80771555074112	5.81713716134211	7.25150134660804	5.93616677797915	5.52625665035555	0.60186155174035	0.0226663903557677	-4.8109571587378	-0.313549254140983	-0.520308785792421	-4.81188199621867	-4.81188199621867	0.455891024508014	-0.135682120419738	-5.58652457437824	-0.727747829070052	0.808384677689397	1.17949605495836	1.14177241671471	-5.84722024708326	0	0	0	0	-0.243711869206597	0.186938620736234	-1.25902252725553	0.243436143019421	1.25787694185374	0.747060648128881	-5.7601677095049	-5.7601677095049	-0.590803865255019	5.15043782218611	0	19	12	7	31	protein_coding
ENSG00000082701.15_novel_16	-1.82252621903883	4.25218534744674	0.83994143478787	1.72726701073491	4.89370197106575	-0.459012741024743	-0.379975427507483	-4.48439596250267	-0.683030334879901	-4.22497281022125	-0.554794307266248	-4.48439596250267	-0.397357505735719	-0.596383377099837	1.51551061996901	3.95317209882043	-4.63462106295871	3.82228705882518	4.27362727787434	2.35304093573761	0.425459304765355	2.13789095855169	2.39944643545957	-0.595366774146076	-5.10030490579569	0.821699235662138	-1.59637386467759	-2.47915663560662	3.724082140607	-3.62366574233662	0.0686255735691635	2.24256611970006	0.157428171957317	0	-0.039351337504097	0.0629206569875478	-1.03994687726111	0.329984649758421	2.7737853893639	-1.43379545345277	-4.22838259657038	-1.9589613561749	0.410187460296556	-3.51058221272409	12	19	-7	31	-
ENST00000508233.5	9.36609486256877	3.02394090122638	-1.7741233255748	-6.66942727497852	-10.4495395571282	0.616946489012917	2.31501371022153	-5.14138389712675	0.532100985911232	-6.17074881638579	-6.64167607386091	-6.64167607386091	1.95974931763457	2.40636389052767	5.1200908059054	4.38613044276589	-5.17050755547441	2.19139219463231	2.75381278466942	4.9017771475696	-4.4060621440293	-0.298509207503725	0.245636637729995	-1.69001492433711	-0.908545931297004	-0.95405513497707	-1.20084345674976	-1.6610650091993	-7.72266639258951	-1.13871460045559	-0.321716708779977	-1.11141860001617	-0.635276194948178	-6.53241147704914	-0.146363500670163	2.55749034316513	0.116917751779151	-3.41844032634753	-2.15459452804017	0.411337070943102	-9.59056085288008	-9.13008038284007	1.57143411587651	9.65419205405427	15	22	-7	37	protein_coding
ENST00000340107.8	0.150559676575381	0	-0.0243196791954129	0	-1.39889757120247	-0.661698561156832	-3.43564860970336	-3.50912320400846	-2.24952579029225	0.215187571997804	-0.304272799901661	0.220615225369412	-5.228087539768	-5.228087539768	0	0	0	0	0	0	0	0	0	0	0	1.2606279081267	0.567545447643747	0.10969486482593	0.238786859587116	0	-2.78555055173926	-2.78555055173926	0.660970368553929	-3.75435836405341	-0.347062720053494	1.34586692154811	-0.971081576110067	6.08710352202717	0.0204278816977889	-2.77440109627038	1.68139672264721	-4.53866231448749	0.180147861158429	0	3	11	-8	14	protein_coding
ENST00000456850.6	3.34500958140036	-0.418999465431266	1.38882331904617	3.61056441752304	2.81455042346181	-3.76426121821711	-3.76426121821711	-3.54022094399918	-3.76426121821711	0.0122639332047983	-0.919072282877037	-3.76426121821711	-3.76426121821711	-1.19234175497156	0.827006009638977	3.33227828305693	-0.7628538672766	-0.397092879006204	-1.62033170402835	-5.01792190799726	-5.01792190799726	-3.72506294116879	-1.35279636317372	3.83448484383519	-0.0239866803647677	-0.0013061975006247	0.0181636666976	0.0104072230631655	2.7238521623113	0	2.31237474677515	0	2.49005662446431	-3.21924597851919	2.4512770620982	2.13224779829844	2.03843618165611	5.18931063076323	4.42344371037861	-1.10741111074244	-1.92789645372882	-1.1446493563507	0.0519277920438611	0.00377175388920852	7	15	-8	22	protein_coding
ENST00000413996.7	-1.11273666589901	-2.59054771484861	-0.0905471163734431	-2.39779155165298	-1.62091428709169	2.35905462172285	-0.475424356043192	-0.540871309456391	0.783599406697445	-0.0944427640435902	-0.636689697386693	-1.44874686088562	0.120019329142545	1.00260066955973	-0.955380698949475	-0.15555271319452	0.232400980402165	-2.08642703252928	-0.771604317427037	1.21969993886705	1.3586727123101	-1.54184743233683	-3.15592977783045	-0.0217881139198297	-1.53146501514287	-0.0266955909692359	0.0243432082210778	-0.0620498872698591	-0.593138373827489	-1.14850793043633	-0.0844444607888928	0.353304558135774	-2.30032861847963	-0.952862304209883	-1.87548277603622	0.554162854851476	-2.4362997538503	1.74394316002213	-1.19784072842449	-0.255467392697132	-0.846811941362346	-0.473914723815743	-1.28650116621202	-1.28708067818642	8	16	-8	24	protein_coding
ENST00000544972.1	4.7063095175996	2.60207879568939	-0.582587735566373	-0.174937232543812	-5.85942296930148	-1.52057750773585	1.83444177176686	-2.59353388141112	-2.77140426504701	-1.45116347184828	-2.17857883551262	-2.34916569603703	-5.56842470447494	-3.34432937637228	1.95950411234117	-1.67842597035924	-2.19411065008623	0.45786249257458	1.00744818883445	-4.69682846458871	-2.30863892743263	-1.78400415776614	-1.60570912633719	0.203793104782379	-0.366999060282333	0.269714777731573	1.2464378953031	1.74632442715123	-1.02923093575485	-2.79775603005949	0.783716538427816	0.0240152350445434	-0.225001460452848	0.908848249791514	-0.508963950732228	-0.158903279270395	-0.205208971861641	0.497410970390181	-0.867364443972966	1.47295259853403	2.01376030439709	-3.39068679333866	1.58613596420333	-2.36091633000873	15	23	-8	38	protein_coding
ENST00000404220.7	1.38086736476105	1.12697285625777	0.181733180402563	-0.0926111501848749	0.452387862207705	-0.749433288279964	0.0387786852932699	-0.0495419627805874	-0.431865482350841	-0.982686540500178	-0.553228730219471	-1.54350906139936	-0.477085875097776	0.3924592898192	-0.573095913393461	-0.11829612475611	-0.67038560178778	-0.346477163041835	-0.204701397682222	-0.968944314909391	0.38084126871705	-0.324717582498232	-0.280567785216014	-0.750876107837341	-0.668304157679874	-0.681551823036162	-0.250025587135502	0.341277972007816	0.619143642636236	0.738959466500138	-0.213261671472274	-0.0949886902264285	-0.446764807673913	-0.389028007626503	0.577668422349558	-0.812115423303898	-0.0896868612142611	-0.568678673546091	-0.448545154050095	0.112892857298231	0.0170722013939921	-0.357576399161514	0.119297744852231	-0.815148998757458	8	17	-9	25	protein_coding
ENST00000620463.1	-1.93615192732346	2.42423538844266	-6.04479972019527	-0.709858393780288	-0.107513047025097	-7.06723456930287	-7.44537311393003	-9.97281981158945	-7.92842569223099	0.700716104363425	-6.53000486954262	-0.127686892532643	-8.93283812609794	-8.8387517320791	8.87460388069874	0.997905595991873	-0.757106124292396	2.46862118030953	2.70573439879226	-1.7936239026306	2.45806457023406	-1.78528410998291	-0.811136562600031	0.867231423532132	-0.53603991128022	0.509115184950748	8.87772548070895	0.0812615020820229	0.203103444732855	-4.50708723445206	0.0235264836472436	0.838509039089261	1.97997932147759	9.38879375073608	-1.4765144743573	-1.79155826345518	-0.942161408448008	0.221461019360272	-0.0786906565604152	7.39752375007818	0.155595138182038	-3.57843814798101	-0.885511042722069	-1.66189516095602	8	17	-9	25	protein_coding
ENST00000532791.5	5.01310489169949	-3.56022582239965	0.139605189899426	-3.07364888166241	-2.28434352083314	0.976121681971459	-2.41957046758796	-2.26537290399165	-1.25704745702642	-0.968661859496047	-0.418866748223296	-0.169925001442312	-1.65715276874832	-0.424647405522486	1.6598536739553	1.72628667435735	0.435213977247803	0.869320570373867	1.0887435165686	-1.4646314319942	0.406199267986007	1.54005843829018	0.582644270163973	-0.208057785674249	-0.82355629340372	0.629597353649681	1.1716375841125	1.53697118324057	-0.958830811023596	-2.11388926421387	0.921345990459456	0.841620613419929	0.24319420411201	-1.9358036797128	-0.486461610632255	-0.895184703133396	0.315895218251296	-0.965040001524655	-0.283154243297135	1.22618068182616	0.112069006430449	0.276676290680367	-2.39216660425608	-2.15874839309777	9	18	-9	27	protein_coding
ENSG00000123358.19_novel_1	-2.23365497092872	-0.768925335563751	-0.308396708932838	1.68444565916429	-0.209703355239885	-2.85597207267715	-2.14507999012083	-1.95884405217663	-2.8416878466709	-2.3806060806055	-2.60013316824756	-0.322974943480217	-3.30082337602221	-1.08402460967075	-0.40663701530853	0.0349579764766737	0.31348098949896	1.04048988971666	3.08536789136738	-1.07974414630544	4.07421619564907	-0.0424935992847525	0.585706733412868	-0.185065751445834	-0.820840184200616	0.361276066345323	0.702885217297255	0.538432637018712	0.170479016605948	0.704630218220776	-0.611227065327717	1.09126089680131	-0.0221817947497047	-2.56087581694227	0.458857777079718	0.475747612923498	0.381518350367621	-2.47694262979747	-1.16933007564382	-1.72788024623163	-1.77664288786138	-3.1564776800011	0.210317382757982	0.50187318053421	4	14	-10	18	-
ENST00000535648.5	-1.75897671702957	2.0908118034124	-0.259158470221619	0.00298087527433002	-1.41617362878307	-2.78756960582366	-0.882172593915235	-3.04708952748121	-2.7811859890328	-2.54723835129633	-2.89460784884654	-1.96792860853539	-3.3365961446762	-2.96792860853539	-0.734603193867685	-0.239228269745405	-1.06779796619056	0.596982392998575	0.280556274426206	-0.949348164288563	1.74486344347933	-2.556387993299	-2.77699644626062	0.872864875517002	0.258061395507496	0.168593312116372	0.27000567890265	0.516625370958003	0.352215764310433	2.21073695413517	-0.388202952289239	0.065049934842261	0.00856019912246449	1.43853526185105	-0.644267350668845	-0.86942291759689	-0.174179325216548	0.175176900365184	0.240765241992761	1.99125413772263	1.86799469490207	-1.40356600576266	1.28321274077893	0.550101616341925	4	14	-10	18	protein_coding
ENSG00000173511.9_novel_40	0	-2.77420723002214	-3.50105692365951	3.4979955006733	4.09153059312062	-5.00979503338752	-5.00979503338752	-5.00979503338752	-5.00979503338752	-0.832196104059783	-5.00979503338752	-5.00979503338752	-5.00979503338752	-5.00979503338752	0	3.25731240568561	2.74308405554959	0	3.99412711400313	-3.43776039353993	-3.43776039353993	0	0	3.80683958179819	0	-3.41535305430647	-3.41535305430647	-3.41535305430647	-3.54312464483191	-4.54287709935414	0	0	0	-1.77169300464999	3.633198686374	0	2.66721091248087	-3.19250981894195	1.10776036469433	-3.55262299200928	-3.55262299200928	-3.55262299200928	0	0	6	16	-10	22	-
ENST00000614857.4	0.0758748669751276	-7.14299538176562	0	0.0412429822318813	-1.23388806017428	1.10456894312429	1.43470246262019	-0.0157829972409274	2.73375127042833	0.511287338271733	-0.0157829972409274	-0.0157829972409274	-0.0157829972409274	-0.0157829972409274	1.03219081256424	4.16567274509126	0.312231855607064	2.12455164034273	2.2719078861663	-0.883281532819208	-0.845271898162557	0.126972856257766	0.0894981508391026	-4.59060201943572	-1.35947686155667	-2.74347266955195	-4.40695014594841	-3.1009697781429	-1.86397015061445	2.77747817615355	-0.198086789791293	-5.09057694615726	-4.37178354512281	-0.539509237211923	-2.05542567045837	-2.58517084717843	-2.79181407116183	-3.62147108090601	-0.651942865125907	-0.170280249420252	-0.460318329986082	-0.723781823041797	6.59179907811781	0.549915553621955	6	16	-10	22	protein_coding
ENSG00000143384.12_novel_14	0.789948592832628	0.0295891618204175	3.8375030214534	-2.56057574970385	0.0632746423702226	-1.46162403814126	0.46845426571927	-5.68542129835668	-1.26844630557184	-0.867817742930466	-0.408639887318548	-3.89831506014288	-4.57108421340022	-5.48354589436075	-0.777591761217257	-1.11215935357362	-3.32263167697441	0.867941133656253	2.36413374221282	-1.48912234783172	-1.72148407368142	-0.587442537658871	-5.34293495926447	-2.95833391617195	-4.05189409233429	-2.61561708034312	-2.51835353059921	0.111825366927635	4.58315444247784	0.305360717390452	1.20597717292339	0.057231137269104	-0.17315956036095	0.842233611775863	-5.31870942496905	0.372776779864077	0.417766516786184	-4.75068762280151	-1.5033455431186	0.62116356021	1.65906128815121	-5.61541643510053	-0.0341235449298401	-0.198279153975644	12	23	-11	35	-
ENST00000457183.6	0	0	0	0.144046369616707	0	-3.56413424345824	-3.56413424345824	-3.56413424345824	-3.29629885136062	-3.56413424345824	-3.56413424345824	-3.56413424345824	-3.56413424345824	-3.56413424345824	0	0	0	0	0	0	0	0	0	-4.98349529441451	-4.98349529441451	0	2.84056394205016	2.44307615136267	-5.58258610902383	-1.97152806117484	0	0	0	0	0.762136169901112	1.4905701304462	0.77568270173906	0	0	0	0	0	0	0	0	12	-12	12	protein_coding
ENSG00000197461.13_novel_53	4.58351908385149	0	0	-0.401630466584741	0	-3.5670586262992	-3.5569949429545	-3.5670586262992	-3.32217156717566	-3.5670586262992	-0.175840818696298	-3.56561665212529	-3.5670586262992	-3.34549083776079	-4.0775848292956	-4.07326322334551	-0.155749232677945	0	0	-0.965386244918663	-1.17951105027151	0	0	1.55483439589419	0	0.0565835283663675	0	0	-0.171517556014989	-0.723724485280485	-0.0143552929770701	-0.0143552929770701	-0.0143552929770701	0	2.11940246612471	-0.408168370708106	2.19329044990925	0.00288250853312137	0.260627908126699	-4.95023510048569	-4.95023510048569	-4.95023510048569	0	0	1	13	-12	14	-
ENST00000552388.1	-2.91913155660048	-6.7904983793598	0.000321563590072769	-2.48783153771106	3.16449258497542	0.346679704728422	-1.28415181293489	-1.67004368950144	-0.743709952851983	-1.07451625661701	-0.903499353127013	-0.0914717176701828	0.0218306413777368	0.0670848478073766	1.08757522589336	0.548445178495197	4.07450252256694	0.54739214417138	-2.32336264978214	0.449002893564193	-1.97905282831594	2.92410638751646	0.716805762959745	-2.15026275446528	-0.150199623733797	-0.912474486851598	-0.296811477250663	-0.153303288389069	-0.503539222291429	-0.373429709440236	-0.870060542014107	-0.206573810992583	-0.207743068701367	4.12587649021151	-0.841139165282297	-0.989794605451959	-1.2540082830864	-0.475775962168985	-0.600011480298363	-0.18395069924446	0.117164866356515	-1.31989819727366	-3.95519449979689	-0.182592090150271	10	22	-12	32	protein_coding
ENST00000573026.1	8.62179914261519	-8.51961659746353	-4.93828063140955	-1.79414840837843	-6.39135208648253	-5.04451726348732	-0.365559718175505	-0.691522387329866	-0.577851900643554	-0.814005825429656	-0.246500206009055	-0.717041441811864	-0.386114992436438	-0.259969519630123	0.212611902176244	-0.409937491259645	0.0365949552664352	-0.30763364716177	-0.321234926637142	0.0517591378456316	-4.73809849716438	-0.848214522715894	-0.306127973874624	5.81928770763291	6.19407753949933	-0.209364605961045	-0.246792311126202	-0.153178387922784	-6.39374677963237	-1.19844226790802	0.535647313489689	-0.0310986172211074	0.33143180280656	-1.79233892454348	0.515814612826334	-0.21979153624667	0.160681830338213	-0.541809603950676	-0.531063800554676	-0.0192482683643859	0.208645873973502	-6.35071061165751	-0.772403313661025	-0.676434255130303	6	19	-13	25	protein_coding
ENST00000409098.5	4.88445139746563	-3.35881820542763	-1.00146757727084	-0.210504085039714	1.00032925893191	-0.52806385796244	-1.64267586836479	-0.502700417021564	0.0412608860641708	-0.870646900709206	-0.891795527619956	-1.52490648128054	-0.0649015358148267	-1.61555492122279	0.149944465683739	-1.47645100657021	0.0425725521608588	-0.0936181177427861	-1.26099779252807	0.217715643152669	0.358046141922937	-0.519456743923568	-0.251547615144488	0.0890307597083209	0.18974138688012	-0.617951950671419	-0.798355081959033	0.764322529567553	0.205476173290697	-0.577920656156527	-0.448137232299876	0.523295340285681	-0.946819360118747	0.133199585294214	0.360010962728673	0.12607114575011	0.129906467005063	-0.503709590037044	-1.2050011147117	-1.83148625735783	0.425555699949884	-0.257275407016595	-0.913415594201336	0.191994749258101	7	20	-13	27	protein_coding
ENST00000551800.5	5.67310409759017	-5.02834813418931	-4.36162801260831	0.353835386732526	-2.78369164267563	-2.28616864890996	-2.06824212432409	-2.79626631075141	0.421959008163118	-0.113544702575301	-0.107925966480665	-2.18997718074751	-4.39462636903309	-0.268129114087294	0.38387348302073	-0.244664052014982	-1.70431480787589	-2.18547474436283	-2.30874543613652	-0.0417698173700026	-0.180235030995047	-2.3403448479408	0.0471299367266673	-0.396373450100423	-0.354700163787046	-0.54208443677316	1.72263437677199	1.9368163888294	-0.515111752101681	-0.584616524759436	0.714370720435874	-0.0443833078354083	-0.213788100480793	0.15019667430271	-0.272406811763106	1.64471367270181	-0.628499760138231	-0.254551690495325	-0.131482863957356	-0.842013784357719	-0.0764648632833225	-0.981832489038546	-0.727599820876197	-0.779808131403288	7	20	-13	27	protein_coding
ENST00000431068.5	3.10400111032121	-3.30392683648069	-0.311204235643505	-0.106152575291815	2.15447844017119	-3.92286384671243	-3.75165701929428	-3.55997320404657	-3.73890101186983	-3.65383070025719	3.89315979311557	0.0281643663353189	-0.686983642663101	-3.92286384671243	-0.590721770009841	-0.293236854299266	6.22611509790397	0.156411311971863	0.114929351602055	-0.1084654472258	-0.196607044094818	-0.0564291000529211	0.0764437573721057	-1.60501872582274	-6.83187851931794	-3.54806621963016	-3.65792549988477	2.3016510743354	-4.86327343705502	2.81638393181053	-0.328205958393478	0.156620306141911	-6.64552067803653	-6.20701021746857	-3.97271815555609	-4.00510930190805	1.3744453022264	-2.59550366050274	-2.59550366050274	-3.97859936554431	-3.88861194439499	-6.75788150390853	0.0100118031280666	5.2750091232469	6	20	-14	26	protein_coding
ENST00000571732.5	-0.268480840526634	-1.13846949756186	-2.1221179866417	-0.0975547099058205	-1.89405345305427	-2.8647085344818	-2.26249419597072	-1.20407939666103	-2.13245825056917	-2.60756542636548	-2.15767153819081	-2.70795856987601	-1.00424168177381	-0.513669244539251	-0.505428805047136	-0.455122274371421	-0.366574110103932	1.21013430914319	0.64165380497209	0.0599853988080799	-0.0776529798102763	-0.308337459199346	0.0561297370439984	0.21985429266104	0.381914418671105	0.1552975708764	-0.110112112325955	-0.251941760281839	-0.0651642440759049	-1.14131128205185	0.8016042740772	-0.133726613507059	0.173959907961833	-0.211650820668456	0.596839885347493	-0.26171979995316	0.408499715592551	-0.480752260317183	-0.647155139605593	0.153085077545239	0.00871483604643139	-1.32952631827229	-0.409417534210855	0.142247097026257	6	20	-14	26	protein_coding
ENST00000409514.5	-0.103768813736686	-0.894456574304251	0.253838834245946	-0.0639763587018936	0.655866513568994	0.0165088163178441	-0.88831817817616	-0.160023656373198	-0.39898766211523	0.220769402641832	-0.0932522384137642	-0.33340873697319	0.394213734030076	-1.01442599405062	-0.115848092453147	-1.08953036020421	0.343415475962938	0.129944702344601	-1.22779118438088	-0.991609504383607	0.052661691186514	-0.585456963844511	0.211346794399947	0.236116052691073	0.275774699371774	-0.902981224713138	-0.756540178228816	0.263480619180462	-1.17457013246856	-0.454014546106511	-1.05825073522256	-0.319523671688604	-0.915713427833015	0.125101023645255	0.474193506742585	0.0109207211062603	0.0200971990263137	-0.573519243203159	-0.533578014792359	-1.73463719664021	-0.466029081415937	0.223086995218227	-1.15384697864822	-0.40769344076855	6	21	-15	27	protein_coding
ENST00000424901.5	3.84016106714085	-6.73605009408375	-2.36530212789683	-1.11931917189376	3.33482912140841	0.189729666015346	-3.50748374804344	-5.51790555352995	-4.01710350047279	-0.0461328081220684	-3.34158278088949	0.732525519890327	-1.31572294536065	-5.51790555352995	3.12418758026283	0.920455888180818	0.0732608873901804	0.103497127644594	-0.00913925518846639	-4.54942274574666	-4.54942274574666	-4.39547406941359	-0.0395859579526241	-1.3557730833259	-0.0857082134234188	0.675267073156309	-1.42994054857144	-1.57647478663288	3.38739827873113	-3.75110798046229	-5.13951042429936	-1.24294793417732	0.235702815257026	-0.317416614992364	-0.0184427655017724	-0.553026120986174	-0.260661608009593	0.186011985609949	3.42747180319368	0.041185584987555	-1.69513804458107	-0.634408309473389	-0.059226809034143	-0.608529124517834	7	22	-15	29	protein_coding
ENST00000397492.1	0	0	0	5.0661683112974	-3.81782788059395	-4.32455885580415	-0.454348130461259	-2.25357570405547	-1.36407278387344	-4.30802348807785	-4.38252892444148	-4.38252892444148	-4.29982633511123	-2.43318076015292	4.65070712584629	4.75371149369124	-0.562283755625313	5.11136523092765	4.20914139783859	-4.82405498366306	-4.82405498366306	-5.27560307933685	-1.79598447086743	-4.33991572481894	-0.0445830779898548	0.168412993618009	-0.209375618436655	-0.464416174007692	-0.314618006655103	0	1.75594905792279	-0.413078313724467	0.782744777115593	-1.00585873648331	-4.75675645130727	-0.689289821870642	-4.69325350900112	-4.1330662284476	-4.23082143307864	-2.92599941855622	-2.99884648987147	1.32063506765235	0	0	8	26	-18	34	protein_coding
ENST00000315377.4	8.89384976811422	-6.7183753268809	7.42653609794951	2.55395608680313	-0.163843170832359	-1.37882683903838	-2.43771823600601	0.535022229788534	-2.11465600538616	-2.15869946778492	-1.32306552285322	-1.45153670816712	0.048780560734214	-0.196607657535162	3.10738183879488	-0.124556450220204	0.0982381078650127	-0.468966648421064	-1.03380180164628	3.58162026339664	-5.99663730970563	2.96457202378974	0.150378904301594	-0.810236094917971	-2.09646583845029	-0.58747835418422	-0.716032726839507	-0.409548811233823	0.097281995687523	-2.22460970458522	-0.846551094133228	-3.6582915892269	-1.59478020051282	-2.8879885569309	-0.712151220067599	-0.332333614038437	-0.817886876951355	-8.88337643667284	-1.86194112789694	-1.56242552021365	-1.68384953789461	1.13715436637206	0.617469377627298	-0.199288836907641	9	27	-18	36	protein_coding
ENST00000230538.11	-0.656479074096007	0.584724223838046	-0.937003594451462	-1.72270450010637	-2.65795744860631	-0.20297576615816	0.168245645077598	0.737033865608049	-0.198725233772552	-0.376683632843627	-0.76777812171777	-1.35552834612517	-1.09211788938289	-0.879679595181057	0.19274567625761	-1.56203961222195	-0.927128982428727	-2.54024651521261	2.06621556438052	-0.867561128793328	0.406358466375418	-5.06672264193905	-4.33526113680389	2.30502034185961	0.691498752348552	1.00836781705607	0.729531335660967	0.519799383183954	-0.985513992156731	-1.25569012225769	-3.98572559513327	-2.87995986752479	-2.85237481154564	2.79990968472409	-0.382176229926097	-1.39802110521703	-1.04673162667988	-1.59939498904747	-1.23500145297286	-4.28225422231427	-5.64405833670043	-4.45325225842181	-4.96941929031158	-1.92547697795328	9	30	-21	39	protein_coding
[truncated: 5 more columns]
