# Supplementary material for: Transcriptome-wide decoding the roles of aberrant splicing in melanoma MAPK-targeted resistance evolution
Source: EMBO Rep. 2025 Jul 18;26(16):4180–96. doi: 10.1038/s44319-025-00521-6 (PMC12373858; doi:10.1038/s44319-025-00521-6)
Supplement: Supplementary file 12 — Source data Fig. 3 [file 44319_2025_521_MOESM12_ESM.zip › Figure 3/3B/Fig3b_AKT2_isoforms_heatmap_2024-05-20.csv]

transcript_id	LPt15.DP1	LPt16.DP1	LPt24.DP1	LPt25.DP1	Pt1.DP1	Pt10.DP1	Pt10.DP2	Pt10.DP3	Pt10.DP4	Pt10.DP5	Pt10.DP6	Pt10.DP7	Pt10.DP8	Pt10.DP9	Pt15.DP1	Pt15.DP2	Pt16.DP1	Pt17.DP1	Pt17.DP2	Pt19.DDP1	Pt19.DDP2	Pt2.DP1	Pt2.DP2	Pt20.DDP1	Pt20.DP1	Pt22.DDP1	Pt22.DDP2	Pt22.DDP3	Pt23.DDP1	Pt24.DDP1	Pt3.DP1	Pt3.DP2	Pt3.DP3	Pt4.DP1	Pt5.DP1	Pt5.DP2	Pt5.DP3	Pt6.DP1	Pt6.DP2	Pt8.DP1	Pt8.DP2	Pt8.DP3	Pt9.DP1	Pt9.DP2	transcript_type	transcript_name	gene_id	gene_name	gene_type
ENST00000392038.6	-0.316970609532665	6.05525093274349	2.666262602823	3.87096317441461	-5.37131490804309	0.869581043305586	-0.803437634080766	4.6123990892402	5.17388804278212	1.08264566248692	-0.414211922695005	3.703295472778	3.57474135380104	4.42820315184796	-4.16295150435352	-5.27798474729977	-1.13282337465021	-1.95865710767711	0.227843449967385	1.49522484110112	1.34286484971203	4.75301612873584	0	-1.53123372744922	-1.5341133592254	-1.51709316480827	-1.26757356544896	-1.51709316480827	1.55087479467551	2.91892062102465	3.66453818697912	4.39724595953482	-0.843696769121325	0	-2.76615255882302	0.137746831793498	-1.6446542473832	1.39865671033233	-0.174124737882439	0.0527197231145349	4.1211453281302	-0.0113486920766633	1.43791520430035	0.0214584279361724	protein_coding	AKT2-206	ENSG00000105221.16	AKT2	protein_coding
ENSG00000105221.16_novel_1	-0.33382593474282	-0.166454524295437	2.37331037366912	-0.0783019283797803	-0.286976718013613	0.0210155943452848	4.13450542081625	1.4867870761179	0.393174025346409	0.160130379682083	5.28214170548871	0.616026930261899	2.60945112284115	2.73606561374346	-1.53768659954342	2.39473594986264	-0.211934619070228	0.065806222023806	0.533729301554743	-1.55449014849689	-2.65659606762102	0.690697001950825	0.336266267376133	3.5411863490755	-0.630983139835967	0.721925167240655	4.72122279038457	4.83414174771441	-5.11581477249501	0.0378177624237009	-1.01415048834303	-0.226380523505336	0.0985396810771904	-0.272954135784815	-1.28015805977735	0.826802807956714	-2.42107523798216	-0.247084136734328	1.01028522893729	-0.332331372731189	0.537117043189207	-1.32989397556267	-0.262995691874744	-0.0460222556438344	-	AKT2_novel_1	ENSG00000105221.16	AKT2	protein_coding
ENSG00000105221.16_novel_3	0	-1.11703005301019	-0.64984535230601	2.11941047552057	-0.997583424827117	-0.634128557525041	-0.0881601884197481	-0.634128557525041	0.889433398531972	0.0883374669460504	-0.267876293825477	-0.634128557525041	0.60282320106304	2.67998787361563	1.32135090142462	0.824564212089827	-1.96422572338802	0.762136169901112	1.22465773412074	-0.728389699986393	-2.62058641045188	-0.772307974958403	-0.0221302693653462	0.741643548818408	-0.220881745762929	0.625738061908648	0.835924074254375	0.868686765322135	-0.108782990377572	-2.78408514273476	-0.162210036314307	1.06922237213366	0.295121589170707	-0.884474343174318	4.16438404348467	1.41467678042689	0.512985334813676	0	3.63563832103828	0.802172086226792	-0.0427369827967299	0.0626282359679094	0.0118656080771663	0.357438287692911	-	AKT2_novel_3	ENSG00000105221.16	AKT2	protein_coding
ENSG00000105221.16_novel_2	-0.185648811393341	1.23500477785798	1.51777805799512	1.2671705306109	-0.494436257343677	0.120161158091603	0.633305212388562	1.45225627913596	0.727397287826412	0.789021073503131	0.626138307232977	0.615320748121263	1.06398568941991	1.37055674353735	-1.12991908897785	0.0882816418019532	0.0946869825048167	-0.397052833485611	0.334923794108455	-0.542548745490944	-1.54399071966485	0.266201318985422	-0.0644944474704561	1.55240477619246	-0.300277760136366	1.35898574203567	1.79037881734046	1.27335351895343	-0.23495588280036	0.11403849438612	-0.566769383955186	0.436677917663282	0.430269215673706	-0.3970792744217	0.0504552140133388	-0.24967394731238	-0.713731848887892	0.0907892713613353	1.10809999737916	0.832074180365516	0.525317079872822	-0.594137062901666	-0.298537085780747	-0.266527830922687	-	AKT2_novel_2	ENSG00000105221.16	AKT2	protein_coding
ENSG00000105221.16_novel_4	0.112098651998372	-1.63820828321356	1.50923037249741	1.08069990380707	-0.443007355930667	0.0437699102609204	0.327337531449523	1.01830992526997	0.606835517555007	0.226258373167145	0.272756835267037	0.289703679760636	0.709167985338448	0.969326512656243	-0.663578881978222	0.58031789568787	-0.313660478903762	-0.229206683094267	0.445743630376661	-0.495527417139212	-1.08094481146051	0.373478498992868	0.152117679445737	0.908880762329371	-0.34138840889318	1.06350294230616	0.536763412463824	0.589763486984978	-0.14608736997063	0.624456691183279	-0.293968798880884	0.423807708906576	0.360841483511701	-0.478101194069651	-0.670649393261854	-0.230959310135487	-0.845051341790656	0.442958394874778	1.04906081845089	0.563824191843322	0.0555372818609948	-1.21273976796716	-0.503280748205276	-0.281159179219363	-	AKT2_novel_4	ENSG00000105221.16	AKT2	protein_coding
ENSG00000105221.16_novel_5	0.144046369616707	-0.5489297694764	0.887597879264258	0.121585277338175	-0.217356831439149	0.494631591568884	0.131364120068846	0.642039643896886	0.123810725637211	0.183158735286847	0.015049586873294	0.493655148187522	0.689714890542682	0.436876251814777	-0.0815554972105481	0.0572187503803969	-0.328984042198808	-0.449994052100941	-0.146499381163035	-0.374744793330811	-0.555561584280597	0.087758505774561	0.0087702096277321	0.690994403905435	0.174450784549166	0.458978354302019	0.540755311422034	0.377667740033275	-0.350265569481587	0.181203069893624	-0.367340757247547	0.0786404492395646	0.392894616241506	-0.9159457538923	0.442646508326058	0.435626080648286	0.337884580989709	0.186190055805097	0.185111405256988	0.509375474573807	0.525161960803333	-0.119457646253916	-0.172107266328062	-0.131410684958833	-	AKT2_novel_5	ENSG00000105221.16	AKT2	protein_coding
ENSG00000105221.16_novel_6	-1.39726663875049	1.64697813601107	0.345692998055601	-0.0419161070085425	-0.12561566420952	0.026160191670055	0.313190078572827	0.0994476748293105	0.0183618211096475	0.477674957831641	0.158587746778344	-0.0347332248474797	0.0795994506315154	-0.0703233323724876	-0.418713157422242	0.015930541889765	0.0691975103590259	0.196704664843249	-0.0679197380476841	-0.303764658252541	-0.486456955768731	0.113756409238714	0.0768253387042971	-0.145172918874553	-0.164093780771781	0.236824526510945	0.426209841959075	0.764562158539151	-0.368250895165478	-0.0350672308939145	0.165837261485598	0.0997342414461957	0.183431321500337	-0.234356037160883	0.0293620596313432	0.0812631615433731	-0.0162711691744836	0.0165463088798832	-0.11868107181434	-0.109850196365832	-0.01148039247146	-0.374324931105715	-0.246372829172775	0.0246761153838714	-	AKT2_novel_6	ENSG00000105221.16	AKT2	protein_coding
ENSG00000105221.16_novel_7	-0.425331694348565	0.344648171387446	0	0.13510313738447	-0.731106667434506	0.0474429901046785	0.0446949987197674	-0.0243196791954129	-0.0243196791954129	0.0155205853363783	-0.0243196791954129	-0.0243196791954129	0.0322638491709546	0.144322356363426	0.00284836230903036	0.326482779146796	-0.0168082876865539	0.0989584800881688	0	0.111384462786053	-0.0827025893302493	-0.00808234629785874	-0.027119126348198	0.203428222221343	0.0145794951842296	0.383439271432307	-0.288032222543524	-0.296160103426924	0.0200576523412535	0.344828496997441	0	0.14535138557262	0.111031312388744	-0.172487515510134	-0.10701824988212	-0.0742121047988789	-0.10701824988212	0.478295545113076	-0.0607391578576786	0.197655340589603	-0.0464291031721511	-0.0378755502059699	0.037030730944967	0.070389327891398	-	AKT2_novel_7	ENSG00000105221.16	AKT2	protein_coding
ENST00000391845.6	0	0.830247559414408	0	-0.0524158941511386	0.0232073911613253	0	0.961993677420255	1.21598915414672	0.0356239097307212	0	0	2.40626454061069	0.0510240030244669	0	-0.0621217119077975	0.0408722814155282	0	-1.54447783534952	0.555241375513631	0.0579700686373299	0	-0.041779803084377	-0.046025107886483	0.166855139475453	-0.147827417473857	2.09558690799772	0.707524790899608	0.063502942306158	0	-0.0496307677246004	-0.0547578076704781	0.206182194155189	0.311682787103561	-0.0607391578576786	0	0.0243196791954129	0	0	0.0328061450832415	0.166733338176756	0.212025705778188	-0.329984649758421	-0.269592602663831	-0.209783207428528	processed_transcript	AKT2-204	ENSG00000105221.16	AKT2	protein_coding
ENST00000423127.5	-1.69740828315946	0.572682739300671	-0.233213014762524	-0.82177671633876	-0.317678621886005	0.0997216957342539	0.34243149990682	1.20998120388317	0.480835114176264	0.173331602885562	0.249248730057727	0.0426172447982657	0.309034290026712	0.582169285829476	-0.941405346089152	0.131488266074703	0.206643223983395	0.2837526801974	0.446556305244048	0.132133018574777	-0.703292547558354	-0.0545851377656027	0.226467833766565	-0.34990247895614	-0.116780900287961	1.05025362615109	1.49248822512747	1.69520147049641	-0.212880566344385	0.436216905061547	-0.150568289705814	-0.309065943950313	0.0909545196878076	0.0370490197352243	0.327793284624399	0.295093052213564	0.517648388692288	-0.1877591822592	-0.300438991686634	0.223138424269917	0.498500458350975	-0.0467138541646981	-0.395055254061154	0.434151286347057	protein_coding	AKT2-209	ENSG00000105221.16	AKT2	protein_coding
ENST00000452077.5	1.09491164702547	-0.108357178090418	0	0	0	0	0	0	0.0524158941511385	0	0	0	0	0.12565110166152	-0.811471030529836	-0.811471030529836	0.859969548221026	1.04823618565285	0.790772037862	0.977463111239466	0	0	0	-0.167357927738514	0.158028486921259	-0.467874490361538	-0.188375483110012	-0.12907257690978	0	0	-0.587845009254278	0.0266292735834233	-0.237347762170144	0.0398402645317911	-0.209141397838592	-0.209141397838592	0.0308675668964785	-0.119024103142275	-0.119024103142275	0	0	0	-0.324234562270531	-0.324234562270531	protein_coding	AKT2-213	ENSG00000105221.16	AKT2	protein_coding
ENST00000456441.5	0	0	0	0	0	0	0	0	0	0	0.0813396274519388	0	0	0	0	0	0	0	0	0	0	0	0	0	0	0	0	0.565597175854225	0	0	0	0	0	0	0	0	0	0	0	0	0	0	0	0	protein_coding	AKT2-214	ENSG00000105221.16	AKT2	protein_coding
ENST00000486368.6	-0.593014773015889	0.300104768469292	-0.00387300914720623	-0.309176187478514	-0.240321078484232	0.524976131998598	-0.0273764389313052	0.187891547971761	0.745617464419115	0.526859546157588	0.756894870013258	0.00676370221930101	0.0519346400901929	-0.0163634462088872	-0.825758392378589	-0.252799183639339	0.119024103142275	0.468032841489477	0.184369557884894	1.20190304580349	-0.211699649736116	0.0194586096001367	0.0440972641629965	-0.224659302268374	-0.256775415362111	0.165527595972014	0.298303182304112	0.53535946353333	-0.41677715346394	0.207892851641333	-0.121030517292035	-0.105334677533518	-0.0757200848633457	0.00362638240594955	0.0241124561168075	0.62142083326252	0.0647175387957607	-0.101564910564682	-0.0782175988508536	0.0344687565567671	0.0173373164330114	-0.159219359176011	-0.219535032719893	-0.0184225333727765	protein_coding	AKT2-219	ENSG00000105221.16	AKT2	protein_coding
ENST00000486647.5	0	1.60521954688132	0	0	-0.711054321812067	0	0	0	0	0	0	0	0	0	0	0	0	0	0.420078115979374	0	0	0	0.249748715083569	-0.469885976274464	-0.469885976274464	0	0.366252263699564	0	0	0	0	0	0.301002256032814	0.377401430785794	0	0	0	0	0	0	0	0	0.606915941825205	0.473007567916174	processed_transcript	AKT2-220	ENSG00000105221.16	AKT2	protein_coding
ENST00000498350.1	0	0	0.276198865032242	-0.415758666522498	0	0.217851096811131	0	0	0	0	0	0.212880566344385	0	0	-0.318461465167583	-0.318461465167583	0	0	0.15704371014558	-0.318461465167583	-0.318461465167583	0.367371065648529	0	-0.486456955768731	-0.486456955768731	0.0906248313339944	0.253177844119954	0.506865077694495	0	0.225274929869569	0	0	0.853596506202512	-0.803227036434928	0	0	0	0.0621217119077975	0	-0.543000877402426	-0.543000877402426	-0.543000877402426	1.12565110166152	1.13487805434311	processed_transcript	AKT2-227	ENSG00000105221.16	AKT2	protein_coding
ENST00000578123.5	0	0	0.204140716780225	0	0.75702324650746	1.00615550817927	0.629255363290941	-0.903809558578697	-0.112203833874146	0.537673921003948	0.126173307637017	1.08532944878954	-0.903809558578697	-0.903809558578697	0.814755482809874	0.9701173976055	-0.921436330806298	-0.755314904045098	-0.755314904045098	0	0	-0.75702324650746	0.0270618962272974	-1.15898325116039	-1.15898325116039	0.187767747046025	0.733788168625182	0	-0.568402589559428	-0.157374726610917	0.709290635723358	0	0	0	-0.954568570752994	-0.954568570752994	-0.0561667107608009	0	0	0	0	0	-0.0826024387706132	-0.859969548221026	protein_coding	AKT2-229	ENSG00000105221.16	AKT2	protein_coding
ENST00000583859.5	0.10701824988212	-0.635986503745623	0	0	0	0	0.546956178141411	0	0	0	0	0	0	0.953078952612507	-1.17504548611091	-1.17504548611091	0.504874589398464	0.605968358841458	0	0	0	0	0.358396261956654	0	0.0299828662157143	2.1079768847328	1.99557269970597	1.4081895691537	-0.521050736900963	0	-0.349365277594213	0.154492254983216	-0.048363021561399	0.398350370345965	0	0	0.386259141133346	0	0	-0.516015147003664	-0.516015147003664	-0.516015147003664	-0.458382004156013	-0.458382004156013	protein_coding	AKT2-239	ENSG00000105221.16	AKT2	protein_coding
ENST00000596634.5	0.0565835283663675	0	0	0	0	0	0	0	0.16478627814334	0	0	0	0	0	-0.155749232677945	-0.155749232677945	0	0.356143810225275	0	-0.918386234446348	-0.918386234446348	-0.16349873228288	-0.16349873228288	0	0	0.295135249000818	0.48336436071335	0	0	0	0	0	0.12961273813047	0	0	0.518031492602169	0	0	0	0	0.702214251010441	0	0	0	protein_coding	AKT2-241	ENSG00000105221.16	AKT2	protein_coding
ENST00000391844.8	1.89413868819967	-0.950072654503106	1.63428260258898	1.8958055796167	0.394957304651464	0.415822212401747	0.475186524535949	0.605227594086402	0.280200260540153	0.517474481876855	0.188124675641774	1.12078080613141	0.775840412009389	1.07754800924238	-0.604210385314434	-0.430766613735326	-0.630699803060455	-0.217019846540158	0.690132184674555	-0.325360407608952	0.205883334171008	-0.123875989740709	-0.301348996723644	0.966772021751323	-0.505404857556163	1.07881909796152	0.819365674922687	0.51717809988274	-1.18607007464161	0.0275363688175023	-0.103069413331952	-0.295514989781824	0.478163986661212	-0.382828918368508	-0.822113576042332	-0.821421469988814	-0.979202284575682	0.616671360448494	0.634011210387827	0.409677406483693	0.553882129368335	0.0514655666064233	-0.494681929654869	-0.463382128853336	nonsense_mediated_decay	AKT2-203	ENSG00000105221.16	AKT2	protein_coding
ENST00000584288.5	1.61682816660493	-4.61712213221935	-2.44174842994562	-5.09630402664219	5.54988475806102	0.628602754856292	-0.950297816200109	-1.82866497537743	-5.85060812001149	0.629699155910555	0.539960880167213	-6.05224198118114	-0.373888327206969	-6.05224198118114	6.34116741888527	6.08123309180764	5.62643913669732	2.74985444125474	-4.04858495757305	0	0	-0.47752648861677	-0.236299843744447	-3.40607903254768	0.0899213222933098	0.162715511504484	0.665457562412892	1.11149453122107	-0.740654412940457	0	0.212252185054236	-5.50728722964536	-0.603766855921988	0.920118633998572	0	3.08389412562431	6.24189737171664	0	0	-3.82089374922857	-0.364350409916095	-1.3251985866045	0	0	nonsense_mediated_decay	AKT2-240	ENSG00000105221.16	AKT2	protein_coding
ENST00000424901.5	3.84016106714085	-6.73605009408375	-2.36530212789683	-1.11931917189376	3.33482912140841	0.189729666015346	-3.50748374804344	-5.51790555352995	-4.01710350047279	-0.0461328081220684	-3.34158278088949	0.732525519890327	-1.31572294536065	-5.51790555352995	3.12418758026283	0.920455888180818	0.0732608873901804	0.103497127644594	-0.00913925518846639	-4.54942274574666	-4.54942274574666	-4.39547406941359	-0.0395859579526241	-1.3557730833259	-0.0857082134234188	0.675267073156309	-1.42994054857144	-1.57647478663288	3.38739827873113	-3.75110798046229	-5.13951042429936	-1.24294793417732	0.235702815257026	-0.317416614992364	-0.0184427655017724	-0.553026120986174	-0.260661608009593	0.186011985609949	3.42747180319368	0.041185584987555	-1.69513804458107	-0.634408309473389	-0.059226809034143	-0.608529124517834	protein_coding	AKT2-210	ENSG00000105221.16	AKT2	protein_coding
[truncated: 3 more columns]
