# Supplementary material for: Transcriptome-wide decoding the roles of aberrant splicing in melanoma MAPK-targeted resistance evolution
Source: EMBO Rep. 2025 Jul 18;26(16):4180–96. doi: 10.1038/s44319-025-00521-6 (PMC12373858; doi:10.1038/s44319-025-00521-6)
Supplement: Supplementary file 12 — Source data Fig. 3 [file 44319_2025_521_MOESM12_ESM.zip › Figure 3/3C/Fig3c_AKT2_isoform_log2FC_point_2024-05-20.csv]

isoforms	Patient	Log2FC	group
AKT2-206	LPt15.DP1	-0.316970609532665	PH(+)	STKc PKB(+)
AKT2_novel_1	LPt15.DP1	-0.33382593474282	Novel
AKT2_novel_3	LPt15.DP1	0	Novel
AKT2_novel_2	LPt15.DP1	-0.185648811393341	Novel
AKT2_novel_4	LPt15.DP1	0.112098651998372	Novel
AKT2_novel_5	LPt15.DP1	0.144046369616707	Novel
AKT2_novel_6	LPt15.DP1	-1.39726663875049	Novel
AKT2_novel_7	LPt15.DP1	-0.425331694348565	Novel
AKT2-204	LPt15.DP1	0	Nonsense mediated decay
AKT2-209	LPt15.DP1	-1.69740828315946	PH(-)	STKc PKB(-)
AKT2-213	LPt15.DP1	1.09491164702547	PH(+)	STKc PKB(-)
AKT2-214	LPt15.DP1	0	PH(-)	STKc PKB(-)
AKT2-219	LPt15.DP1	-0.593014773015889	PH(+)	STKc PKB(-)
AKT2-220	LPt15.DP1	0	Nonsense mediated decay
AKT2-227	LPt15.DP1	0	Nonsense mediated decay
AKT2-229	LPt15.DP1	0	PH(+)	STKc PKB(-)
AKT2-239	LPt15.DP1	0.10701824988212	PH(-)	STKc PKB(-)
AKT2-241	LPt15.DP1	0.0565835283663675	PH(+)	STKc PKB(-)
AKT2-203	LPt15.DP1	1.89413868819967	Nonsense mediated decay
AKT2-240	LPt15.DP1	1.61682816660493	Nonsense mediated decay
AKT2-210	LPt15.DP1	3.84016106714085	PH(+)	STKc PKB(like)
AKT2-206	LPt16.DP1	6.05525093274349	PH(+)	STKc PKB(+)
AKT2_novel_1	LPt16.DP1	-0.166454524295437	Novel
AKT2_novel_3	LPt16.DP1	-1.11703005301019	Novel
AKT2_novel_2	LPt16.DP1	1.23500477785798	Novel
AKT2_novel_4	LPt16.DP1	-1.63820828321356	Novel
AKT2_novel_5	LPt16.DP1	-0.5489297694764	Novel
AKT2_novel_6	LPt16.DP1	1.64697813601107	Novel
AKT2_novel_7	LPt16.DP1	0.344648171387446	Novel
AKT2-204	LPt16.DP1	0.830247559414408	Nonsense mediated decay
AKT2-209	LPt16.DP1	0.572682739300671	PH(-)	STKc PKB(-)
AKT2-213	LPt16.DP1	-0.108357178090418	PH(+)	STKc PKB(-)
AKT2-214	LPt16.DP1	0	PH(-)	STKc PKB(-)
AKT2-219	LPt16.DP1	0.300104768469292	PH(+)	STKc PKB(-)
AKT2-220	LPt16.DP1	1.60521954688132	Nonsense mediated decay
AKT2-227	LPt16.DP1	0	Nonsense mediated decay
AKT2-229	LPt16.DP1	0	PH(+)	STKc PKB(-)
AKT2-239	LPt16.DP1	-0.635986503745623	PH(-)	STKc PKB(-)
AKT2-241	LPt16.DP1	0	PH(+)	STKc PKB(-)
AKT2-203	LPt16.DP1	-0.950072654503106	Nonsense mediated decay
AKT2-240	LPt16.DP1	-4.61712213221935	Nonsense mediated decay
AKT2-210	LPt16.DP1	-6.73605009408375	PH(+)	STKc PKB(like)
AKT2-206	LPt24.DP1	2.666262602823	PH(+)	STKc PKB(+)
AKT2_novel_1	LPt24.DP1	2.37331037366912	Novel
AKT2_novel_3	LPt24.DP1	-0.64984535230601	Novel
AKT2_novel_2	LPt24.DP1	1.51777805799512	Novel
AKT2_novel_4	LPt24.DP1	1.50923037249741	Novel
AKT2_novel_5	LPt24.DP1	0.887597879264258	Novel
AKT2_novel_6	LPt24.DP1	0.345692998055601	Novel
AKT2_novel_7	LPt24.DP1	0	Novel
AKT2-204	LPt24.DP1	0	Nonsense mediated decay
AKT2-209	LPt24.DP1	-0.233213014762524	PH(-)	STKc PKB(-)
AKT2-213	LPt24.DP1	0	PH(+)	STKc PKB(-)
AKT2-214	LPt24.DP1	0	PH(-)	STKc PKB(-)
AKT2-219	LPt24.DP1	-0.00387300914720623	PH(+)	STKc PKB(-)
AKT2-220	LPt24.DP1	0	Nonsense mediated decay
AKT2-227	LPt24.DP1	0.276198865032242	Nonsense mediated decay
AKT2-229	LPt24.DP1	0.204140716780225	PH(+)	STKc PKB(-)
AKT2-239	LPt24.DP1	0	PH(-)	STKc PKB(-)
AKT2-241	LPt24.DP1	0	PH(+)	STKc PKB(-)
AKT2-203	LPt24.DP1	1.63428260258898	Nonsense mediated decay
AKT2-240	LPt24.DP1	-2.44174842994562	Nonsense mediated decay
AKT2-210	LPt24.DP1	-2.36530212789683	PH(+)	STKc PKB(like)
AKT2-206	LPt25.DP1	3.87096317441461	PH(+)	STKc PKB(+)
AKT2_novel_1	LPt25.DP1	-0.0783019283797803	Novel
AKT2_novel_3	LPt25.DP1	2.11941047552057	Novel
AKT2_novel_2	LPt25.DP1	1.2671705306109	Novel
AKT2_novel_4	LPt25.DP1	1.08069990380707	Novel
AKT2_novel_5	LPt25.DP1	0.121585277338175	Novel
AKT2_novel_6	LPt25.DP1	-0.0419161070085425	Novel
AKT2_novel_7	LPt25.DP1	0.13510313738447	Novel
AKT2-204	LPt25.DP1	-0.0524158941511386	Nonsense mediated decay
AKT2-209	LPt25.DP1	-0.82177671633876	PH(-)	STKc PKB(-)
AKT2-213	LPt25.DP1	0	PH(+)	STKc PKB(-)
AKT2-214	LPt25.DP1	0	PH(-)	STKc PKB(-)
AKT2-219	LPt25.DP1	-0.309176187478514	PH(+)	STKc PKB(-)
AKT2-220	LPt25.DP1	0	Nonsense mediated decay
AKT2-227	LPt25.DP1	-0.415758666522498	Nonsense mediated decay
AKT2-229	LPt25.DP1	0	PH(+)	STKc PKB(-)
AKT2-239	LPt25.DP1	0	PH(-)	STKc PKB(-)
AKT2-241	LPt25.DP1	0	PH(+)	STKc PKB(-)
AKT2-203	LPt25.DP1	1.8958055796167	Nonsense mediated decay
AKT2-240	LPt25.DP1	-5.09630402664219	Nonsense mediated decay
AKT2-210	LPt25.DP1	-1.11931917189376	PH(+)	STKc PKB(like)
AKT2-206	Pt1.DP1	-5.37131490804309	PH(+)	STKc PKB(+)
AKT2_novel_1	Pt1.DP1	-0.286976718013613	Novel
AKT2_novel_3	Pt1.DP1	-0.997583424827117	Novel
AKT2_novel_2	Pt1.DP1	-0.494436257343677	Novel
AKT2_novel_4	Pt1.DP1	-0.443007355930667	Novel
AKT2_novel_5	Pt1.DP1	-0.217356831439149	Novel
AKT2_novel_6	Pt1.DP1	-0.12561566420952	Novel
AKT2_novel_7	Pt1.DP1	-0.731106667434506	Novel
AKT2-204	Pt1.DP1	0.0232073911613253	Nonsense mediated decay
AKT2-209	Pt1.DP1	-0.317678621886005	PH(-)	STKc PKB(-)
AKT2-213	Pt1.DP1	0	PH(+)	STKc PKB(-)
AKT2-214	Pt1.DP1	0	PH(-)	STKc PKB(-)
AKT2-219	Pt1.DP1	-0.240321078484232	PH(+)	STKc PKB(-)
AKT2-220	Pt1.DP1	-0.711054321812067	Nonsense mediated decay
AKT2-227	Pt1.DP1	0	Nonsense mediated decay
AKT2-229	Pt1.DP1	0.75702324650746	PH(+)	STKc PKB(-)
AKT2-239	Pt1.DP1	0	PH(-)	STKc PKB(-)
AKT2-241	Pt1.DP1	0	PH(+)	STKc PKB(-)
AKT2-203	Pt1.DP1	0.394957304651464	Nonsense mediated decay
AKT2-240	Pt1.DP1	5.54988475806102	Nonsense mediated decay
AKT2-210	Pt1.DP1	3.33482912140841	PH(+)	STKc PKB(like)
AKT2-206	Pt10.DP1	0.869581043305586	PH(+)	STKc PKB(+)
AKT2_novel_1	Pt10.DP1	0.0210155943452848	Novel
AKT2_novel_3	Pt10.DP1	-0.634128557525041	Novel
AKT2_novel_2	Pt10.DP1	0.120161158091603	Novel
AKT2_novel_4	Pt10.DP1	0.0437699102609204	Novel
AKT2_novel_5	Pt10.DP1	0.494631591568884	Novel
AKT2_novel_6	Pt10.DP1	0.026160191670055	Novel
AKT2_novel_7	Pt10.DP1	0.0474429901046785	Novel
AKT2-204	Pt10.DP1	0	Nonsense mediated decay
AKT2-209	Pt10.DP1	0.0997216957342539	PH(-)	STKc PKB(-)
AKT2-213	Pt10.DP1	0	PH(+)	STKc PKB(-)
AKT2-214	Pt10.DP1	0	PH(-)	STKc PKB(-)
AKT2-219	Pt10.DP1	0.524976131998598	PH(+)	STKc PKB(-)
AKT2-220	Pt10.DP1	0	Nonsense mediated decay
AKT2-227	Pt10.DP1	0.217851096811131	Nonsense mediated decay
AKT2-229	Pt10.DP1	1.00615550817927	PH(+)	STKc PKB(-)
AKT2-239	Pt10.DP1	0	PH(-)	STKc PKB(-)
AKT2-241	Pt10.DP1	0	PH(+)	STKc PKB(-)
AKT2-203	Pt10.DP1	0.415822212401747	Nonsense mediated decay
AKT2-240	Pt10.DP1	0.628602754856292	Nonsense mediated decay
AKT2-210	Pt10.DP1	0.189729666015346	PH(+)	STKc PKB(like)
AKT2-206	Pt10.DP2	-0.803437634080766	PH(+)	STKc PKB(+)
AKT2_novel_1	Pt10.DP2	4.13450542081625	Novel
AKT2_novel_3	Pt10.DP2	-0.0881601884197481	Novel
AKT2_novel_2	Pt10.DP2	0.633305212388562	Novel
AKT2_novel_4	Pt10.DP2	0.327337531449523	Novel
AKT2_novel_5	Pt10.DP2	0.131364120068846	Novel
AKT2_novel_6	Pt10.DP2	0.313190078572827	Novel
AKT2_novel_7	Pt10.DP2	0.0446949987197674	Novel
AKT2-204	Pt10.DP2	0.961993677420255	Nonsense mediated decay
AKT2-209	Pt10.DP2	0.34243149990682	PH(-)	STKc PKB(-)
AKT2-213	Pt10.DP2	0	PH(+)	STKc PKB(-)
AKT2-214	Pt10.DP2	0	PH(-)	STKc PKB(-)
AKT2-219	Pt10.DP2	-0.0273764389313052	PH(+)	STKc PKB(-)
AKT2-220	Pt10.DP2	0	Nonsense mediated decay
AKT2-227	Pt10.DP2	0	Nonsense mediated decay
AKT2-229	Pt10.DP2	0.629255363290941	PH(+)	STKc PKB(-)
AKT2-239	Pt10.DP2	0.546956178141411	PH(-)	STKc PKB(-)
AKT2-241	Pt10.DP2	0	PH(+)	STKc PKB(-)
AKT2-203	Pt10.DP2	0.475186524535949	Nonsense mediated decay
AKT2-240	Pt10.DP2	-0.950297816200109	Nonsense mediated decay
AKT2-210	Pt10.DP2	-3.50748374804344	PH(+)	STKc PKB(like)
AKT2-206	Pt10.DP3	4.6123990892402	PH(+)	STKc PKB(+)
AKT2_novel_1	Pt10.DP3	1.4867870761179	Novel
AKT2_novel_3	Pt10.DP3	-0.634128557525041	Novel
AKT2_novel_2	Pt10.DP3	1.45225627913596	Novel
AKT2_novel_4	Pt10.DP3	1.01830992526997	Novel
AKT2_novel_5	Pt10.DP3	0.642039643896886	Novel
AKT2_novel_6	Pt10.DP3	0.0994476748293105	Novel
AKT2_novel_7	Pt10.DP3	-0.0243196791954129	Novel
AKT2-204	Pt10.DP3	1.21598915414672	Nonsense mediated decay
AKT2-209	Pt10.DP3	1.20998120388317	PH(-)	STKc PKB(-)
AKT2-213	Pt10.DP3	0	PH(+)	STKc PKB(-)
AKT2-214	Pt10.DP3	0	PH(-)	STKc PKB(-)
AKT2-219	Pt10.DP3	0.187891547971761	PH(+)	STKc PKB(-)
AKT2-220	Pt10.DP3	0	Nonsense mediated decay
AKT2-227	Pt10.DP3	0	Nonsense mediated decay
AKT2-229	Pt10.DP3	-0.903809558578697	PH(+)	STKc PKB(-)
AKT2-239	Pt10.DP3	0	PH(-)	STKc PKB(-)
AKT2-241	Pt10.DP3	0	PH(+)	STKc PKB(-)
AKT2-203	Pt10.DP3	0.605227594086402	Nonsense mediated decay
AKT2-240	Pt10.DP3	-1.82866497537743	Nonsense mediated decay
AKT2-210	Pt10.DP3	-5.51790555352995	PH(+)	STKc PKB(like)
AKT2-206	Pt10.DP4	5.17388804278212	PH(+)	STKc PKB(+)
AKT2_novel_1	Pt10.DP4	0.393174025346409	Novel
AKT2_novel_3	Pt10.DP4	0.889433398531972	Novel
AKT2_novel_2	Pt10.DP4	0.727397287826412	Novel
AKT2_novel_4	Pt10.DP4	0.606835517555007	Novel
AKT2_novel_5	Pt10.DP4	0.123810725637211	Novel
AKT2_novel_6	Pt10.DP4	0.0183618211096475	Novel
AKT2_novel_7	Pt10.DP4	-0.0243196791954129	Novel
AKT2-204	Pt10.DP4	0.0356239097307212	Nonsense mediated decay
AKT2-209	Pt10.DP4	0.480835114176264	PH(-)	STKc PKB(-)
AKT2-213	Pt10.DP4	0.0524158941511385	PH(+)	STKc PKB(-)
AKT2-214	Pt10.DP4	0	PH(-)	STKc PKB(-)
AKT2-219	Pt10.DP4	0.745617464419115	PH(+)	STKc PKB(-)
AKT2-220	Pt10.DP4	0	Nonsense mediated decay
AKT2-227	Pt10.DP4	0	Nonsense mediated decay
AKT2-229	Pt10.DP4	-0.112203833874146	PH(+)	STKc PKB(-)
AKT2-239	Pt10.DP4	0	PH(-)	STKc PKB(-)
AKT2-241	Pt10.DP4	0.16478627814334	PH(+)	STKc PKB(-)
AKT2-203	Pt10.DP4	0.280200260540153	Nonsense mediated decay
AKT2-240	Pt10.DP4	-5.85060812001149	Nonsense mediated decay
AKT2-210	Pt10.DP4	-4.01710350047279	PH(+)	STKc PKB(like)
AKT2-206	Pt10.DP5	1.08264566248692	PH(+)	STKc PKB(+)
AKT2_novel_1	Pt10.DP5	0.160130379682083	Novel
AKT2_novel_3	Pt10.DP5	0.0883374669460504	Novel
AKT2_novel_2	Pt10.DP5	0.789021073503131	Novel
AKT2_novel_4	Pt10.DP5	0.226258373167145	Novel
AKT2_novel_5	Pt10.DP5	0.183158735286847	Novel
AKT2_novel_6	Pt10.DP5	0.477674957831641	Novel
AKT2_novel_7	Pt10.DP5	0.0155205853363783	Novel
AKT2-204	Pt10.DP5	0	Nonsense mediated decay
AKT2-209	Pt10.DP5	0.173331602885562	PH(-)	STKc PKB(-)
AKT2-213	Pt10.DP5	0	PH(+)	STKc PKB(-)
AKT2-214	Pt10.DP5	0	PH(-)	STKc PKB(-)
AKT2-219	Pt10.DP5	0.526859546157588	PH(+)	STKc PKB(-)
AKT2-220	Pt10.DP5	0	Nonsense mediated decay
AKT2-227	Pt10.DP5	0	Nonsense mediated decay
AKT2-229	Pt10.DP5	0.537673921003948	PH(+)	STKc PKB(-)
AKT2-239	Pt10.DP5	0	PH(-)	STKc PKB(-)
AKT2-241	Pt10.DP5	0	PH(+)	STKc PKB(-)
AKT2-203	Pt10.DP5	0.517474481876855	Nonsense mediated decay
AKT2-240	Pt10.DP5	0.629699155910555	Nonsense mediated decay
AKT2-210	Pt10.DP5	-0.0461328081220684	PH(+)	STKc PKB(like)
AKT2-206	Pt10.DP6	-0.414211922695005	PH(+)	STKc PKB(+)
AKT2_novel_1	Pt10.DP6	5.28214170548871	Novel
AKT2_novel_3	Pt10.DP6	-0.267876293825477	Novel
AKT2_novel_2	Pt10.DP6	0.626138307232977	Novel
AKT2_novel_4	Pt10.DP6	0.272756835267037	Novel
AKT2_novel_5	Pt10.DP6	0.015049586873294	Novel
AKT2_novel_6	Pt10.DP6	0.158587746778344	Novel
AKT2_novel_7	Pt10.DP6	-0.0243196791954129	Novel
AKT2-204	Pt10.DP6	0	Nonsense mediated decay
AKT2-209	Pt10.DP6	0.249248730057727	PH(-)	STKc PKB(-)
AKT2-213	Pt10.DP6	0	PH(+)	STKc PKB(-)
AKT2-214	Pt10.DP6	0.0813396274519388	PH(-)	STKc PKB(-)
AKT2-219	Pt10.DP6	0.756894870013258	PH(+)	STKc PKB(-)
AKT2-220	Pt10.DP6	0	Nonsense mediated decay
AKT2-227	Pt10.DP6	0	Nonsense mediated decay
AKT2-229	Pt10.DP6	0.126173307637017	PH(+)	STKc PKB(-)
AKT2-239	Pt10.DP6	0	PH(-)	STKc PKB(-)
AKT2-241	Pt10.DP6	0	PH(+)	STKc PKB(-)
AKT2-203	Pt10.DP6	0.188124675641774	Nonsense mediated decay
AKT2-240	Pt10.DP6	0.539960880167213	Nonsense mediated decay
AKT2-210	Pt10.DP6	-3.34158278088949	PH(+)	STKc PKB(like)
AKT2-206	Pt10.DP7	3.703295472778	PH(+)	STKc PKB(+)
AKT2_novel_1	Pt10.DP7	0.616026930261899	Novel
AKT2_novel_3	Pt10.DP7	-0.634128557525041	Novel
AKT2_novel_2	Pt10.DP7	0.615320748121263	Novel
AKT2_novel_4	Pt10.DP7	0.289703679760636	Novel
AKT2_novel_5	Pt10.DP7	0.493655148187522	Novel
AKT2_novel_6	Pt10.DP7	-0.0347332248474797	Novel
AKT2_novel_7	Pt10.DP7	-0.0243196791954129	Novel
AKT2-204	Pt10.DP7	2.40626454061069	Nonsense mediated decay
AKT2-209	Pt10.DP7	0.0426172447982657	PH(-)	STKc PKB(-)
AKT2-213	Pt10.DP7	0	PH(+)	STKc PKB(-)
AKT2-214	Pt10.DP7	0	PH(-)	STKc PKB(-)
AKT2-219	Pt10.DP7	0.00676370221930101	PH(+)	STKc PKB(-)
AKT2-220	Pt10.DP7	0	Nonsense mediated decay
AKT2-227	Pt10.DP7	0.212880566344385	Nonsense mediated decay
AKT2-229	Pt10.DP7	1.08532944878954	PH(+)	STKc PKB(-)
AKT2-239	Pt10.DP7	0	PH(-)	STKc PKB(-)
AKT2-241	Pt10.DP7	0	PH(+)	STKc PKB(-)
AKT2-203	Pt10.DP7	1.12078080613141	Nonsense mediated decay
AKT2-240	Pt10.DP7	-6.05224198118114	Nonsense mediated decay
AKT2-210	Pt10.DP7	0.732525519890327	PH(+)	STKc PKB(like)
AKT2-206	Pt10.DP8	3.57474135380104	PH(+)	STKc PKB(+)
AKT2_novel_1	Pt10.DP8	2.60945112284115	Novel
AKT2_novel_3	Pt10.DP8	0.60282320106304	Novel
AKT2_novel_2	Pt10.DP8	1.06398568941991	Novel
AKT2_novel_4	Pt10.DP8	0.709167985338448	Novel
AKT2_novel_5	Pt10.DP8	0.689714890542682	Novel
AKT2_novel_6	Pt10.DP8	0.0795994506315154	Novel
AKT2_novel_7	Pt10.DP8	0.0322638491709546	Novel
AKT2-204	Pt10.DP8	0.0510240030244669	Nonsense mediated decay
AKT2-209	Pt10.DP8	0.309034290026712	PH(-)	STKc PKB(-)
AKT2-213	Pt10.DP8	0	PH(+)	STKc PKB(-)
AKT2-214	Pt10.DP8	0	PH(-)	STKc PKB(-)
AKT2-219	Pt10.DP8	0.0519346400901929	PH(+)	STKc PKB(-)
AKT2-220	Pt10.DP8	0	Nonsense mediated decay
AKT2-227	Pt10.DP8	0	Nonsense mediated decay
AKT2-229	Pt10.DP8	-0.903809558578697	PH(+)	STKc PKB(-)
AKT2-239	Pt10.DP8	0	PH(-)	STKc PKB(-)
AKT2-241	Pt10.DP8	0	PH(+)	STKc PKB(-)
AKT2-203	Pt10.DP8	0.775840412009389	Nonsense mediated decay
AKT2-240	Pt10.DP8	-0.373888327206969	Nonsense mediated decay
AKT2-210	Pt10.DP8	-1.31572294536065	PH(+)	STKc PKB(like)
AKT2-206	Pt10.DP9	4.42820315184796	PH(+)	STKc PKB(+)
AKT2_novel_1	Pt10.DP9	2.73606561374346	Novel
AKT2_novel_3	Pt10.DP9	2.67998787361563	Novel
AKT2_novel_2	Pt10.DP9	1.37055674353735	Novel
AKT2_novel_4	Pt10.DP9	0.969326512656243	Novel
AKT2_novel_5	Pt10.DP9	0.436876251814777	Novel
AKT2_novel_6	Pt10.DP9	-0.0703233323724876	Novel
AKT2_novel_7	Pt10.DP9	0.144322356363426	Novel
AKT2-204	Pt10.DP9	0	Nonsense mediated decay
AKT2-209	Pt10.DP9	0.582169285829476	PH(-)	STKc PKB(-)
AKT2-213	Pt10.DP9	0.12565110166152	PH(+)	STKc PKB(-)
AKT2-214	Pt10.DP9	0	PH(-)	STKc PKB(-)
AKT2-219	Pt10.DP9	-0.0163634462088872	PH(+)	STKc PKB(-)
AKT2-220	Pt10.DP9	0	Nonsense mediated decay
AKT2-227	Pt10.DP9	0	Nonsense mediated decay
AKT2-229	Pt10.DP9	-0.903809558578697	PH(+)	STKc PKB(-)
AKT2-239	Pt10.DP9	0.953078952612507	PH(-)	STKc PKB(-)
AKT2-241	Pt10.DP9	0	PH(+)	STKc PKB(-)
AKT2-203	Pt10.DP9	1.07754800924238	Nonsense mediated decay
AKT2-240	Pt10.DP9	-6.05224198118114	Nonsense mediated decay
AKT2-210	Pt10.DP9	-5.51790555352995	PH(+)	STKc PKB(like)
AKT2-206	Pt15.DP1	-4.16295150435352	PH(+)	STKc PKB(+)
AKT2_novel_1	Pt15.DP1	-1.53768659954342	Novel
AKT2_novel_3	Pt15.DP1	1.32135090142462	Novel
AKT2_novel_2	Pt15.DP1	-1.12991908897785	Novel
AKT2_novel_4	Pt15.DP1	-0.663578881978222	Novel
AKT2_novel_5	Pt15.DP1	-0.0815554972105481	Novel
AKT2_novel_6	Pt15.DP1	-0.418713157422242	Novel
AKT2_novel_7	Pt15.DP1	0.00284836230903036	Novel
AKT2-204	Pt15.DP1	-0.0621217119077975	Nonsense mediated decay
AKT2-209	Pt15.DP1	-0.941405346089152	PH(-)	STKc PKB(-)
AKT2-213	Pt15.DP1	-0.811471030529836	PH(+)	STKc PKB(-)
AKT2-214	Pt15.DP1	0	PH(-)	STKc PKB(-)
AKT2-219	Pt15.DP1	-0.825758392378589	PH(+)	STKc PKB(-)
AKT2-220	Pt15.DP1	0	Nonsense mediated decay
AKT2-227	Pt15.DP1	-0.318461465167583	Nonsense mediated decay
AKT2-229	Pt15.DP1	0.814755482809874	PH(+)	STKc PKB(-)
AKT2-239	Pt15.DP1	-1.17504548611091	PH(-)	STKc PKB(-)
AKT2-241	Pt15.DP1	-0.155749232677945	PH(+)	STKc PKB(-)
AKT2-203	Pt15.DP1	-0.604210385314434	Nonsense mediated decay
AKT2-240	Pt15.DP1	6.34116741888527	Nonsense mediated decay
AKT2-210	Pt15.DP1	3.12418758026283	PH(+)	STKc PKB(like)
AKT2-206	Pt15.DP2	-5.27798474729977	PH(+)	STKc PKB(+)
AKT2_novel_1	Pt15.DP2	2.39473594986264	Novel
AKT2_novel_3	Pt15.DP2	0.824564212089827	Novel
AKT2_novel_2	Pt15.DP2	0.0882816418019532	Novel
AKT2_novel_4	Pt15.DP2	0.58031789568787	Novel
AKT2_novel_5	Pt15.DP2	0.0572187503803969	Novel
AKT2_novel_6	Pt15.DP2	0.015930541889765	Novel
AKT2_novel_7	Pt15.DP2	0.326482779146796	Novel
AKT2-204	Pt15.DP2	0.0408722814155282	Nonsense mediated decay
AKT2-209	Pt15.DP2	0.131488266074703	PH(-)	STKc PKB(-)
AKT2-213	Pt15.DP2	-0.811471030529836	PH(+)	STKc PKB(-)
AKT2-214	Pt15.DP2	0	PH(-)	STKc PKB(-)
AKT2-219	Pt15.DP2	-0.252799183639339	PH(+)	STKc PKB(-)
AKT2-220	Pt15.DP2	0	Nonsense mediated decay
AKT2-227	Pt15.DP2	-0.318461465167583	Nonsense mediated decay
AKT2-229	Pt15.DP2	0.9701173976055	PH(+)	STKc PKB(-)
AKT2-239	Pt15.DP2	-1.17504548611091	PH(-)	STKc PKB(-)
AKT2-241	Pt15.DP2	-0.155749232677945	PH(+)	STKc PKB(-)
AKT2-203	Pt15.DP2	-0.430766613735326	Nonsense mediated decay
AKT2-240	Pt15.DP2	6.08123309180764	Nonsense mediated decay
AKT2-210	Pt15.DP2	0.920455888180818	PH(+)	STKc PKB(like)
AKT2-206	Pt16.DP1	-1.13282337465021	PH(+)	STKc PKB(+)
AKT2_novel_1	Pt16.DP1	-0.211934619070228	Novel
AKT2_novel_3	Pt16.DP1	-1.96422572338802	Novel
AKT2_novel_2	Pt16.DP1	0.0946869825048167	Novel
AKT2_novel_4	Pt16.DP1	-0.313660478903762	Novel
AKT2_novel_5	Pt16.DP1	-0.328984042198808	Novel
AKT2_novel_6	Pt16.DP1	0.0691975103590259	Novel
AKT2_novel_7	Pt16.DP1	-0.0168082876865539	Novel
AKT2-204	Pt16.DP1	0	Nonsense mediated decay
AKT2-209	Pt16.DP1	0.206643223983395	PH(-)	STKc PKB(-)
AKT2-213	Pt16.DP1	0.859969548221026	PH(+)	STKc PKB(-)
AKT2-214	Pt16.DP1	0	PH(-)	STKc PKB(-)
AKT2-219	Pt16.DP1	0.119024103142275	PH(+)	STKc PKB(-)
AKT2-220	Pt16.DP1	0	Nonsense mediated decay
AKT2-227	Pt16.DP1	0	Nonsense mediated decay
AKT2-229	Pt16.DP1	-0.921436330806298	PH(+)	STKc PKB(-)
AKT2-239	Pt16.DP1	0.504874589398464	PH(-)	STKc PKB(-)
AKT2-241	Pt16.DP1	0	PH(+)	STKc PKB(-)
AKT2-203	Pt16.DP1	-0.630699803060455	Nonsense mediated decay
AKT2-240	Pt16.DP1	5.62643913669732	Nonsense mediated decay
AKT2-210	Pt16.DP1	0.0732608873901804	PH(+)	STKc PKB(like)
AKT2-206	Pt17.DP1	-1.95865710767711	PH(+)	STKc PKB(+)
AKT2_novel_1	Pt17.DP1	0.065806222023806	Novel
AKT2_novel_3	Pt17.DP1	0.762136169901112	Novel
AKT2_novel_2	Pt17.DP1	-0.397052833485611	Novel
AKT2_novel_4	Pt17.DP1	-0.229206683094267	Novel
AKT2_novel_5	Pt17.DP1	-0.449994052100941	Novel
AKT2_novel_6	Pt17.DP1	0.196704664843249	Novel
AKT2_novel_7	Pt17.DP1	0.0989584800881688	Novel
AKT2-204	Pt17.DP1	-1.54447783534952	Nonsense mediated decay
AKT2-209	Pt17.DP1	0.2837526801974	PH(-)	STKc PKB(-)
AKT2-213	Pt17.DP1	1.04823618565285	PH(+)	STKc PKB(-)
AKT2-214	Pt17.DP1	0	PH(-)	STKc PKB(-)
AKT2-219	Pt17.DP1	0.468032841489477	PH(+)	STKc PKB(-)
AKT2-220	Pt17.DP1	0	Nonsense mediated decay
AKT2-227	Pt17.DP1	0	Nonsense mediated decay
AKT2-229	Pt17.DP1	-0.755314904045098	PH(+)	STKc PKB(-)
AKT2-239	Pt17.DP1	0.605968358841458	PH(-)	STKc PKB(-)
AKT2-241	Pt17.DP1	0.356143810225275	PH(+)	STKc PKB(-)
AKT2-203	Pt17.DP1	-0.217019846540158	Nonsense mediated decay
AKT2-240	Pt17.DP1	2.74985444125474	Nonsense mediated decay
AKT2-210	Pt17.DP1	0.103497127644594	PH(+)	STKc PKB(like)
AKT2-206	Pt17.DP2	0.227843449967385	PH(+)	STKc PKB(+)
AKT2_novel_1	Pt17.DP2	0.533729301554743	Novel
AKT2_novel_3	Pt17.DP2	1.22465773412074	Novel
AKT2_novel_2	Pt17.DP2	0.334923794108455	Novel
AKT2_novel_4	Pt17.DP2	0.445743630376661	Novel
AKT2_novel_5	Pt17.DP2	-0.146499381163035	Novel
AKT2_novel_6	Pt17.DP2	-0.0679197380476841	Novel
AKT2_novel_7	Pt17.DP2	0	Novel
AKT2-204	Pt17.DP2	0.555241375513631	Nonsense mediated decay
AKT2-209	Pt17.DP2	0.446556305244048	PH(-)	STKc PKB(-)
AKT2-213	Pt17.DP2	0.790772037862	PH(+)	STKc PKB(-)
AKT2-214	Pt17.DP2	0	PH(-)	STKc PKB(-)
AKT2-219	Pt17.DP2	0.184369557884894	PH(+)	STKc PKB(-)
AKT2-220	Pt17.DP2	0.420078115979374	Nonsense mediated decay
AKT2-227	Pt17.DP2	0.15704371014558	Nonsense mediated decay
AKT2-229	Pt17.DP2	-0.755314904045098	PH(+)	STKc PKB(-)
AKT2-239	Pt17.DP2	0	PH(-)	STKc PKB(-)
AKT2-241	Pt17.DP2	0	PH(+)	STKc PKB(-)
AKT2-203	Pt17.DP2	0.690132184674555	Nonsense mediated decay
AKT2-240	Pt17.DP2	-4.04858495757305	Nonsense mediated decay
AKT2-210	Pt17.DP2	-0.00913925518846639	PH(+)	STKc PKB(like)
AKT2-206	Pt19.DDP1	1.49522484110112	PH(+)	STKc PKB(+)
AKT2_novel_1	Pt19.DDP1	-1.55449014849689	Novel
AKT2_novel_3	Pt19.DDP1	-0.728389699986393	Novel
AKT2_novel_2	Pt19.DDP1	-0.542548745490944	Novel
AKT2_novel_4	Pt19.DDP1	-0.495527417139212	Novel
AKT2_novel_5	Pt19.DDP1	-0.374744793330811	Novel
AKT2_novel_6	Pt19.DDP1	-0.303764658252541	Novel
AKT2_novel_7	Pt19.DDP1	0.111384462786053	Novel
AKT2-204	Pt19.DDP1	0.0579700686373299	Nonsense mediated decay
AKT2-209	Pt19.DDP1	0.132133018574777	PH(-)	STKc PKB(-)
AKT2-213	Pt19.DDP1	0.977463111239466	PH(+)	STKc PKB(-)
AKT2-214	Pt19.DDP1	0	PH(-)	STKc PKB(-)
AKT2-219	Pt19.DDP1	1.20190304580349	PH(+)	STKc PKB(-)
AKT2-220	Pt19.DDP1	0	Nonsense mediated decay
AKT2-227	Pt19.DDP1	-0.318461465167583	Nonsense mediated decay
AKT2-229	Pt19.DDP1	0	PH(+)	STKc PKB(-)
AKT2-239	Pt19.DDP1	0	PH(-)	STKc PKB(-)
AKT2-241	Pt19.DDP1	-0.918386234446348	PH(+)	STKc PKB(-)
AKT2-203	Pt19.DDP1	-0.325360407608952	Nonsense mediated decay
AKT2-240	Pt19.DDP1	0	Nonsense mediated decay
AKT2-210	Pt19.DDP1	-4.54942274574666	PH(+)	STKc PKB(like)
AKT2-206	Pt19.DDP2	1.34286484971203	PH(+)	STKc PKB(+)
AKT2_novel_1	Pt19.DDP2	-2.65659606762102	Novel
AKT2_novel_3	Pt19.DDP2	-2.62058641045188	Novel
AKT2_novel_2	Pt19.DDP2	-1.54399071966485	Novel
AKT2_novel_4	Pt19.DDP2	-1.08094481146051	Novel
AKT2_novel_5	Pt19.DDP2	-0.555561584280597	Novel
AKT2_novel_6	Pt19.DDP2	-0.486456955768731	Novel
AKT2_novel_7	Pt19.DDP2	-0.0827025893302493	Novel
AKT2-204	Pt19.DDP2	0	Nonsense mediated decay
AKT2-209	Pt19.DDP2	-0.703292547558354	PH(-)	STKc PKB(-)
AKT2-213	Pt19.DDP2	0	PH(+)	STKc PKB(-)
AKT2-214	Pt19.DDP2	0	PH(-)	STKc PKB(-)
AKT2-219	Pt19.DDP2	-0.211699649736116	PH(+)	STKc PKB(-)
AKT2-220	Pt19.DDP2	0	Nonsense mediated decay
AKT2-227	Pt19.DDP2	-0.318461465167583	Nonsense mediated decay
AKT2-229	Pt19.DDP2	0	PH(+)	STKc PKB(-)
AKT2-239	Pt19.DDP2	0	PH(-)	STKc PKB(-)
AKT2-241	Pt19.DDP2	-0.918386234446348	PH(+)	STKc PKB(-)
AKT2-203	Pt19.DDP2	0.205883334171008	Nonsense mediated decay
AKT2-240	Pt19.DDP2	0	Nonsense mediated decay
AKT2-210	Pt19.DDP2	-4.54942274574666	PH(+)	STKc PKB(like)
AKT2-206	Pt2.DP1	4.75301612873584	PH(+)	STKc PKB(+)
AKT2_novel_1	Pt2.DP1	0.690697001950825	Novel
AKT2_novel_3	Pt2.DP1	-0.772307974958403	Novel
AKT2_novel_2	Pt2.DP1	0.266201318985422	Novel
AKT2_novel_4	Pt2.DP1	0.373478498992868	Novel
AKT2_novel_5	Pt2.DP1	0.087758505774561	Novel
AKT2_novel_6	Pt2.DP1	0.113756409238714	Novel
AKT2_novel_7	Pt2.DP1	-0.00808234629785874	Novel
AKT2-204	Pt2.DP1	-0.041779803084377	Nonsense mediated decay
AKT2-209	Pt2.DP1	-0.0545851377656027	PH(-)	STKc PKB(-)
AKT2-213	Pt2.DP1	0	PH(+)	STKc PKB(-)
AKT2-214	Pt2.DP1	0	PH(-)	STKc PKB(-)
AKT2-219	Pt2.DP1	0.0194586096001367	PH(+)	STKc PKB(-)
AKT2-220	Pt2.DP1	0	Nonsense mediated decay
AKT2-227	Pt2.DP1	0.367371065648529	Nonsense mediated decay
AKT2-229	Pt2.DP1	-0.75702324650746	PH(+)	STKc PKB(-)
AKT2-239	Pt2.DP1	0	PH(-)	STKc PKB(-)
AKT2-241	Pt2.DP1	-0.16349873228288	PH(+)	STKc PKB(-)
AKT2-203	Pt2.DP1	-0.123875989740709	Nonsense mediated decay
AKT2-240	Pt2.DP1	-0.47752648861677	Nonsense mediated decay
AKT2-210	Pt2.DP1	-4.39547406941359	PH(+)	STKc PKB(like)
AKT2-206	Pt2.DP2	0	PH(+)	STKc PKB(+)
AKT2_novel_1	Pt2.DP2	0.336266267376133	Novel
AKT2_novel_3	Pt2.DP2	-0.0221302693653462	Novel
AKT2_novel_2	Pt2.DP2	-0.0644944474704561	Novel
AKT2_novel_4	Pt2.DP2	0.152117679445737	Novel
AKT2_novel_5	Pt2.DP2	0.0087702096277321	Novel
AKT2_novel_6	Pt2.DP2	0.0768253387042971	Novel
AKT2_novel_7	Pt2.DP2	-0.027119126348198	Novel
AKT2-204	Pt2.DP2	-0.046025107886483	Nonsense mediated decay
AKT2-209	Pt2.DP2	0.226467833766565	PH(-)	STKc PKB(-)
AKT2-213	Pt2.DP2	0	PH(+)	STKc PKB(-)
AKT2-214	Pt2.DP2	0	PH(-)	STKc PKB(-)
AKT2-219	Pt2.DP2	0.0440972641629965	PH(+)	STKc PKB(-)
AKT2-220	Pt2.DP2	0.249748715083569	Nonsense mediated decay
AKT2-227	Pt2.DP2	0	Nonsense mediated decay
AKT2-229	Pt2.DP2	0.0270618962272974	PH(+)	STKc PKB(-)
AKT2-239	Pt2.DP2	0.358396261956654	PH(-)	STKc PKB(-)
AKT2-241	Pt2.DP2	-0.16349873228288	PH(+)	STKc PKB(-)
AKT2-203	Pt2.DP2	-0.301348996723644	Nonsense mediated decay
AKT2-240	Pt2.DP2	-0.236299843744447	Nonsense mediated decay
AKT2-210	Pt2.DP2	-0.0395859579526241	PH(+)	STKc PKB(like)
AKT2-206	Pt20.DDP1	-1.53123372744922	PH(+)	STKc PKB(+)
AKT2_novel_1	Pt20.DDP1	3.5411863490755	Novel
AKT2_novel_3	Pt20.DDP1	0.741643548818408	Novel
AKT2_novel_2	Pt20.DDP1	1.55240477619246	Novel
AKT2_novel_4	Pt20.DDP1	0.908880762329371	Novel
AKT2_novel_5	Pt20.DDP1	0.690994403905435	Novel
AKT2_novel_6	Pt20.DDP1	-0.145172918874553	Novel
AKT2_novel_7	Pt20.DDP1	0.203428222221343	Novel
AKT2-204	Pt20.DDP1	0.166855139475453	Nonsense mediated decay
AKT2-209	Pt20.DDP1	-0.34990247895614	PH(-)	STKc PKB(-)
AKT2-213	Pt20.DDP1	-0.167357927738514	PH(+)	STKc PKB(-)
AKT2-214	Pt20.DDP1	0	PH(-)	STKc PKB(-)
AKT2-219	Pt20.DDP1	-0.224659302268374	PH(+)	STKc PKB(-)
AKT2-220	Pt20.DDP1	-0.469885976274464	Nonsense mediated decay
AKT2-227	Pt20.DDP1	-0.486456955768731	Nonsense mediated decay
AKT2-229	Pt20.DDP1	-1.15898325116039	PH(+)	STKc PKB(-)
AKT2-239	Pt20.DDP1	0	PH(-)	STKc PKB(-)
AKT2-241	Pt20.DDP1	0	PH(+)	STKc PKB(-)
AKT2-203	Pt20.DDP1	0.966772021751323	Nonsense mediated decay
AKT2-240	Pt20.DDP1	-3.40607903254768	Nonsense mediated decay
AKT2-210	Pt20.DDP1	-1.3557730833259	PH(+)	STKc PKB(like)
AKT2-206	Pt20.DP1	-1.5341133592254	PH(+)	STKc PKB(+)
AKT2_novel_1	Pt20.DP1	-0.630983139835967	Novel
AKT2_novel_3	Pt20.DP1	-0.220881745762929	Novel
AKT2_novel_2	Pt20.DP1	-0.300277760136366	Novel
AKT2_novel_4	Pt20.DP1	-0.34138840889318	Novel
AKT2_novel_5	Pt20.DP1	0.174450784549166	Novel
AKT2_novel_6	Pt20.DP1	-0.164093780771781	Novel
AKT2_novel_7	Pt20.DP1	0.0145794951842296	Novel
AKT2-204	Pt20.DP1	-0.147827417473857	Nonsense mediated decay
AKT2-209	Pt20.DP1	-0.116780900287961	PH(-)	STKc PKB(-)
AKT2-213	Pt20.DP1	0.158028486921259	PH(+)	STKc PKB(-)
AKT2-214	Pt20.DP1	0	PH(-)	STKc PKB(-)
AKT2-219	Pt20.DP1	-0.256775415362111	PH(+)	STKc PKB(-)
AKT2-220	Pt20.DP1	-0.469885976274464	Nonsense mediated decay
AKT2-227	Pt20.DP1	-0.486456955768731	Nonsense mediated decay
AKT2-229	Pt20.DP1	-1.15898325116039	PH(+)	STKc PKB(-)
AKT2-239	Pt20.DP1	0.0299828662157143	PH(-)	STKc PKB(-)
AKT2-241	Pt20.DP1	0	PH(+)	STKc PKB(-)
AKT2-203	Pt20.DP1	-0.505404857556163	Nonsense mediated decay
AKT2-240	Pt20.DP1	0.0899213222933098	Nonsense mediated decay
AKT2-210	Pt20.DP1	-0.0857082134234188	PH(+)	STKc PKB(like)
AKT2-206	Pt22.DDP1	-1.51709316480827	PH(+)	STKc PKB(+)
AKT2_novel_1	Pt22.DDP1	0.721925167240655	Novel
AKT2_novel_3	Pt22.DDP1	0.625738061908648	Novel
AKT2_novel_2	Pt22.DDP1	1.35898574203567	Novel
AKT2_novel_4	Pt22.DDP1	1.06350294230616	Novel
AKT2_novel_5	Pt22.DDP1	0.458978354302019	Novel
AKT2_novel_6	Pt22.DDP1	0.236824526510945	Novel
AKT2_novel_7	Pt22.DDP1	0.383439271432307	Novel
AKT2-204	Pt22.DDP1	2.09558690799772	Nonsense mediated decay
AKT2-209	Pt22.DDP1	1.05025362615109	PH(-)	STKc PKB(-)
AKT2-213	Pt22.DDP1	-0.467874490361538	PH(+)	STKc PKB(-)
AKT2-214	Pt22.DDP1	0	PH(-)	STKc PKB(-)
AKT2-219	Pt22.DDP1	0.165527595972014	PH(+)	STKc PKB(-)
AKT2-220	Pt22.DDP1	0	Nonsense mediated decay
AKT2-227	Pt22.DDP1	0.0906248313339944	Nonsense mediated decay
AKT2-229	Pt22.DDP1	0.187767747046025	PH(+)	STKc PKB(-)
AKT2-239	Pt22.DDP1	2.1079768847328	PH(-)	STKc PKB(-)
AKT2-241	Pt22.DDP1	0.295135249000818	PH(+)	STKc PKB(-)
AKT2-203	Pt22.DDP1	1.07881909796152	Nonsense mediated decay
AKT2-240	Pt22.DDP1	0.162715511504484	Nonsense mediated decay
AKT2-210	Pt22.DDP1	0.675267073156309	PH(+)	STKc PKB(like)
AKT2-206	Pt22.DDP2	-1.26757356544896	PH(+)	STKc PKB(+)
AKT2_novel_1	Pt22.DDP2	4.72122279038457	Novel
AKT2_novel_3	Pt22.DDP2	0.835924074254375	Novel
AKT2_novel_2	Pt22.DDP2	1.79037881734046	Novel
AKT2_novel_4	Pt22.DDP2	0.536763412463824	Novel
AKT2_novel_5	Pt22.DDP2	0.540755311422034	Novel
AKT2_novel_6	Pt22.DDP2	0.426209841959075	Novel
AKT2_novel_7	Pt22.DDP2	-0.288032222543524	Novel
AKT2-204	Pt22.DDP2	0.707524790899608	Nonsense mediated decay
AKT2-209	Pt22.DDP2	1.49248822512747	PH(-)	STKc PKB(-)
AKT2-213	Pt22.DDP2	-0.188375483110012	PH(+)	STKc PKB(-)
AKT2-214	Pt22.DDP2	0	PH(-)	STKc PKB(-)
AKT2-219	Pt22.DDP2	0.298303182304112	PH(+)	STKc PKB(-)
AKT2-220	Pt22.DDP2	0.366252263699564	Nonsense mediated decay
AKT2-227	Pt22.DDP2	0.253177844119954	Nonsense mediated decay
AKT2-229	Pt22.DDP2	0.733788168625182	PH(+)	STKc PKB(-)
AKT2-239	Pt22.DDP2	1.99557269970597	PH(-)	STKc PKB(-)
AKT2-241	Pt22.DDP2	0.48336436071335	PH(+)	STKc PKB(-)
AKT2-203	Pt22.DDP2	0.819365674922687	Nonsense mediated decay
AKT2-240	Pt22.DDP2	0.665457562412892	Nonsense mediated decay
AKT2-210	Pt22.DDP2	-1.42994054857144	PH(+)	STKc PKB(like)
AKT2-206	Pt22.DDP3	-1.51709316480827	PH(+)	STKc PKB(+)
AKT2_novel_1	Pt22.DDP3	4.83414174771441	Novel
AKT2_novel_3	Pt22.DDP3	0.868686765322135	Novel
AKT2_novel_2	Pt22.DDP3	1.27335351895343	Novel
AKT2_novel_4	Pt22.DDP3	0.589763486984978	Novel
AKT2_novel_5	Pt22.DDP3	0.377667740033275	Novel
AKT2_novel_6	Pt22.DDP3	0.764562158539151	Novel
AKT2_novel_7	Pt22.DDP3	-0.296160103426924	Novel
AKT2-204	Pt22.DDP3	0.063502942306158	Nonsense mediated decay
AKT2-209	Pt22.DDP3	1.69520147049641	PH(-)	STKc PKB(-)
AKT2-213	Pt22.DDP3	-0.12907257690978	PH(+)	STKc PKB(-)
AKT2-214	Pt22.DDP3	0.565597175854225	PH(-)	STKc PKB(-)
AKT2-219	Pt22.DDP3	0.53535946353333	PH(+)	STKc PKB(-)
AKT2-220	Pt22.DDP3	0	Nonsense mediated decay
AKT2-227	Pt22.DDP3	0.506865077694495	Nonsense mediated decay
AKT2-229	Pt22.DDP3	0	PH(+)	STKc PKB(-)
AKT2-239	Pt22.DDP3	1.4081895691537	PH(-)	STKc PKB(-)
AKT2-241	Pt22.DDP3	0	PH(+)	STKc PKB(-)
AKT2-203	Pt22.DDP3	0.51717809988274	Nonsense mediated decay
AKT2-240	Pt22.DDP3	1.11149453122107	Nonsense mediated decay
AKT2-210	Pt22.DDP3	-1.57647478663288	PH(+)	STKc PKB(like)
AKT2-206	Pt23.DDP1	1.55087479467551	PH(+)	STKc PKB(+)
AKT2_novel_1	Pt23.DDP1	-5.11581477249501	Novel
AKT2_novel_3	Pt23.DDP1	-0.108782990377572	Novel
AKT2_novel_2	Pt23.DDP1	-0.23495588280036	Novel
AKT2_novel_4	Pt23.DDP1	-0.14608736997063	Novel
AKT2_novel_5	Pt23.DDP1	-0.350265569481587	Novel
AKT2_novel_6	Pt23.DDP1	-0.368250895165478	Novel
AKT2_novel_7	Pt23.DDP1	0.0200576523412535	Novel
AKT2-204	Pt23.DDP1	0	Nonsense mediated decay
AKT2-209	Pt23.DDP1	-0.212880566344385	PH(-)	STKc PKB(-)
AKT2-213	Pt23.DDP1	0	PH(+)	STKc PKB(-)
AKT2-214	Pt23.DDP1	0	PH(-)	STKc PKB(-)
AKT2-219	Pt23.DDP1	-0.41677715346394	PH(+)	STKc PKB(-)
AKT2-220	Pt23.DDP1	0	Nonsense mediated decay
AKT2-227	Pt23.DDP1	0	Nonsense mediated decay
AKT2-229	Pt23.DDP1	-0.568402589559428	PH(+)	STKc PKB(-)
AKT2-239	Pt23.DDP1	-0.521050736900963	PH(-)	STKc PKB(-)
AKT2-241	Pt23.DDP1	0	PH(+)	STKc PKB(-)
AKT2-203	Pt23.DDP1	-1.18607007464161	Nonsense mediated decay
AKT2-240	Pt23.DDP1	-0.740654412940457	Nonsense mediated decay
AKT2-210	Pt23.DDP1	3.38739827873113	PH(+)	STKc PKB(like)
AKT2-206	Pt24.DDP1	2.91892062102465	PH(+)	STKc PKB(+)
AKT2_novel_1	Pt24.DDP1	0.0378177624237009	Novel
AKT2_novel_3	Pt24.DDP1	-2.78408514273476	Novel
AKT2_novel_2	Pt24.DDP1	0.11403849438612	Novel
AKT2_novel_4	Pt24.DDP1	0.624456691183279	Novel
AKT2_novel_5	Pt24.DDP1	0.181203069893624	Novel
AKT2_novel_6	Pt24.DDP1	-0.0350672308939145	Novel
AKT2_novel_7	Pt24.DDP1	0.344828496997441	Novel
AKT2-204	Pt24.DDP1	-0.0496307677246004	Nonsense mediated decay
AKT2-209	Pt24.DDP1	0.436216905061547	PH(-)	STKc PKB(-)
AKT2-213	Pt24.DDP1	0	PH(+)	STKc PKB(-)
AKT2-214	Pt24.DDP1	0	PH(-)	STKc PKB(-)
AKT2-219	Pt24.DDP1	0.207892851641333	PH(+)	STKc PKB(-)
AKT2-220	Pt24.DDP1	0	Nonsense mediated decay
AKT2-227	Pt24.DDP1	0.225274929869569	Nonsense mediated decay
AKT2-229	Pt24.DDP1	-0.157374726610917	PH(+)	STKc PKB(-)
AKT2-239	Pt24.DDP1	0	PH(-)	STKc PKB(-)
AKT2-241	Pt24.DDP1	0	PH(+)	STKc PKB(-)
AKT2-203	Pt24.DDP1	0.0275363688175023	Nonsense mediated decay
AKT2-240	Pt24.DDP1	0	Nonsense mediated decay
AKT2-210	Pt24.DDP1	-3.75110798046229	PH(+)	STKc PKB(like)
AKT2-206	Pt3.DP1	3.66453818697912	PH(+)	STKc PKB(+)
AKT2_novel_1	Pt3.DP1	-1.01415048834303	Novel
AKT2_novel_3	Pt3.DP1	-0.162210036314307	Novel
AKT2_novel_2	Pt3.DP1	-0.566769383955186	Novel
AKT2_novel_4	Pt3.DP1	-0.293968798880884	Novel
AKT2_novel_5	Pt3.DP1	-0.367340757247547	Novel
AKT2_novel_6	Pt3.DP1	0.165837261485598	Novel
AKT2_novel_7	Pt3.DP1	0	Novel
AKT2-204	Pt3.DP1	-0.0547578076704781	Nonsense mediated decay
AKT2-209	Pt3.DP1	-0.150568289705814	PH(-)	STKc PKB(-)
AKT2-213	Pt3.DP1	-0.587845009254278	PH(+)	STKc PKB(-)
AKT2-214	Pt3.DP1	0	PH(-)	STKc PKB(-)
AKT2-219	Pt3.DP1	-0.121030517292035	PH(+)	STKc PKB(-)
AKT2-220	Pt3.DP1	0	Nonsense mediated decay
AKT2-227	Pt3.DP1	0	Nonsense mediated decay
AKT2-229	Pt3.DP1	0.709290635723358	PH(+)	STKc PKB(-)
AKT2-239	Pt3.DP1	-0.349365277594213	PH(-)	STKc PKB(-)
AKT2-241	Pt3.DP1	0	PH(+)	STKc PKB(-)
AKT2-203	Pt3.DP1	-0.103069413331952	Nonsense mediated decay
AKT2-240	Pt3.DP1	0.212252185054236	Nonsense mediated decay
AKT2-210	Pt3.DP1	-5.13951042429936	PH(+)	STKc PKB(like)
AKT2-206	Pt3.DP2	4.39724595953482	PH(+)	STKc PKB(+)
AKT2_novel_1	Pt3.DP2	-0.226380523505336	Novel
AKT2_novel_3	Pt3.DP2	1.06922237213366	Novel
AKT2_novel_2	Pt3.DP2	0.436677917663282	Novel
AKT2_novel_4	Pt3.DP2	0.423807708906576	Novel
AKT2_novel_5	Pt3.DP2	0.0786404492395646	Novel
AKT2_novel_6	Pt3.DP2	0.0997342414461957	Novel
AKT2_novel_7	Pt3.DP2	0.14535138557262	Novel
AKT2-204	Pt3.DP2	0.206182194155189	Nonsense mediated decay
AKT2-209	Pt3.DP2	-0.309065943950313	PH(-)	STKc PKB(-)
AKT2-213	Pt3.DP2	0.0266292735834233	PH(+)	STKc PKB(-)
AKT2-214	Pt3.DP2	0	PH(-)	STKc PKB(-)
AKT2-219	Pt3.DP2	-0.105334677533518	PH(+)	STKc PKB(-)
AKT2-220	Pt3.DP2	0	Nonsense mediated decay
AKT2-227	Pt3.DP2	0	Nonsense mediated decay
AKT2-229	Pt3.DP2	0	PH(+)	STKc PKB(-)
AKT2-239	Pt3.DP2	0.154492254983216	PH(-)	STKc PKB(-)
AKT2-241	Pt3.DP2	0	PH(+)	STKc PKB(-)
AKT2-203	Pt3.DP2	-0.295514989781824	Nonsense mediated decay
AKT2-240	Pt3.DP2	-5.50728722964536	Nonsense mediated decay
AKT2-210	Pt3.DP2	-1.24294793417732	PH(+)	STKc PKB(like)
AKT2-206	Pt3.DP3	-0.843696769121325	PH(+)	STKc PKB(+)
AKT2_novel_1	Pt3.DP3	0.0985396810771904	Novel
AKT2_novel_3	Pt3.DP3	0.295121589170707	Novel
AKT2_novel_2	Pt3.DP3	0.430269215673706	Novel
AKT2_novel_4	Pt3.DP3	0.360841483511701	Novel
AKT2_novel_5	Pt3.DP3	0.392894616241506	Novel
AKT2_novel_6	Pt3.DP3	0.183431321500337	Novel
AKT2_novel_7	Pt3.DP3	0.111031312388744	Novel
AKT2-204	Pt3.DP3	0.311682787103561	Nonsense mediated decay
AKT2-209	Pt3.DP3	0.0909545196878076	PH(-)	STKc PKB(-)
AKT2-213	Pt3.DP3	-0.237347762170144	PH(+)	STKc PKB(-)
AKT2-214	Pt3.DP3	0	PH(-)	STKc PKB(-)
AKT2-219	Pt3.DP3	-0.0757200848633457	PH(+)	STKc PKB(-)
AKT2-220	Pt3.DP3	0.301002256032814	Nonsense mediated decay
AKT2-227	Pt3.DP3	0.853596506202512	Nonsense mediated decay
AKT2-229	Pt3.DP3	0	PH(+)	STKc PKB(-)
AKT2-239	Pt3.DP3	-0.048363021561399	PH(-)	STKc PKB(-)
AKT2-241	Pt3.DP3	0.12961273813047	PH(+)	STKc PKB(-)
AKT2-203	Pt3.DP3	0.478163986661212	Nonsense mediated decay
AKT2-240	Pt3.DP3	-0.603766855921988	Nonsense mediated decay
AKT2-210	Pt3.DP3	0.235702815257026	PH(+)	STKc PKB(like)
AKT2-206	Pt4.DP1	0	PH(+)	STKc PKB(+)
AKT2_novel_1	Pt4.DP1	-0.272954135784815	Novel
AKT2_novel_3	Pt4.DP1	-0.884474343174318	Novel
AKT2_novel_2	Pt4.DP1	-0.3970792744217	Novel
AKT2_novel_4	Pt4.DP1	-0.478101194069651	Novel
AKT2_novel_5	Pt4.DP1	-0.9159457538923	Novel
AKT2_novel_6	Pt4.DP1	-0.234356037160883	Novel
AKT2_novel_7	Pt4.DP1	-0.172487515510134	Novel
AKT2-204	Pt4.DP1	-0.0607391578576786	Nonsense mediated decay
AKT2-209	Pt4.DP1	0.0370490197352243	PH(-)	STKc PKB(-)
AKT2-213	Pt4.DP1	0.0398402645317911	PH(+)	STKc PKB(-)
AKT2-214	Pt4.DP1	0	PH(-)	STKc PKB(-)
AKT2-219	Pt4.DP1	0.00362638240594955	PH(+)	STKc PKB(-)
AKT2-220	Pt4.DP1	0.377401430785794	Nonsense mediated decay
AKT2-227	Pt4.DP1	-0.803227036434928	Nonsense mediated decay
AKT2-229	Pt4.DP1	0	PH(+)	STKc PKB(-)
AKT2-239	Pt4.DP1	0.398350370345965	PH(-)	STKc PKB(-)
AKT2-241	Pt4.DP1	0	PH(+)	STKc PKB(-)
AKT2-203	Pt4.DP1	-0.382828918368508	Nonsense mediated decay
AKT2-240	Pt4.DP1	0.920118633998572	Nonsense mediated decay
AKT2-210	Pt4.DP1	-0.317416614992364	PH(+)	STKc PKB(like)
AKT2-206	Pt5.DP1	-2.76615255882302	PH(+)	STKc PKB(+)
AKT2_novel_1	Pt5.DP1	-1.28015805977735	Novel
AKT2_novel_3	Pt5.DP1	4.16438404348467	Novel
AKT2_novel_2	Pt5.DP1	0.0504552140133388	Novel
AKT2_novel_4	Pt5.DP1	-0.670649393261854	Novel
AKT2_novel_5	Pt5.DP1	0.442646508326058	Novel
AKT2_novel_6	Pt5.DP1	0.0293620596313432	Novel
AKT2_novel_7	Pt5.DP1	-0.10701824988212	Novel
AKT2-204	Pt5.DP1	0	Nonsense mediated decay
AKT2-209	Pt5.DP1	0.327793284624399	PH(-)	STKc PKB(-)
AKT2-213	Pt5.DP1	-0.209141397838592	PH(+)	STKc PKB(-)
AKT2-214	Pt5.DP1	0	PH(-)	STKc PKB(-)
AKT2-219	Pt5.DP1	0.0241124561168075	PH(+)	STKc PKB(-)
AKT2-220	Pt5.DP1	0	Nonsense mediated decay
AKT2-227	Pt5.DP1	0	Nonsense mediated decay
AKT2-229	Pt5.DP1	-0.954568570752994	PH(+)	STKc PKB(-)
AKT2-239	Pt5.DP1	0	PH(-)	STKc PKB(-)
AKT2-241	Pt5.DP1	0	PH(+)	STKc PKB(-)
AKT2-203	Pt5.DP1	-0.822113576042332	Nonsense mediated decay
AKT2-240	Pt5.DP1	0	Nonsense mediated decay
AKT2-210	Pt5.DP1	-0.0184427655017724	PH(+)	STKc PKB(like)
AKT2-206	Pt5.DP2	0.137746831793498	PH(+)	STKc PKB(+)
AKT2_novel_1	Pt5.DP2	0.826802807956714	Novel
AKT2_novel_3	Pt5.DP2	1.41467678042689	Novel
AKT2_novel_2	Pt5.DP2	-0.24967394731238	Novel
AKT2_novel_4	Pt5.DP2	-0.230959310135487	Novel
AKT2_novel_5	Pt5.DP2	0.435626080648286	Novel
AKT2_novel_6	Pt5.DP2	0.0812631615433731	Novel
AKT2_novel_7	Pt5.DP2	-0.0742121047988789	Novel
AKT2-204	Pt5.DP2	0.0243196791954129	Nonsense mediated decay
AKT2-209	Pt5.DP2	0.295093052213564	PH(-)	STKc PKB(-)
AKT2-213	Pt5.DP2	-0.209141397838592	PH(+)	STKc PKB(-)
AKT2-214	Pt5.DP2	0	PH(-)	STKc PKB(-)
AKT2-219	Pt5.DP2	0.62142083326252	PH(+)	STKc PKB(-)
AKT2-220	Pt5.DP2	0	Nonsense mediated decay
AKT2-227	Pt5.DP2	0	Nonsense mediated decay
AKT2-229	Pt5.DP2	-0.954568570752994	PH(+)	STKc PKB(-)
AKT2-239	Pt5.DP2	0	PH(-)	STKc PKB(-)
AKT2-241	Pt5.DP2	0.518031492602169	PH(+)	STKc PKB(-)
AKT2-203	Pt5.DP2	-0.821421469988814	Nonsense mediated decay
AKT2-240	Pt5.DP2	3.08389412562431	Nonsense mediated decay
AKT2-210	Pt5.DP2	-0.553026120986174	PH(+)	STKc PKB(like)
AKT2-206	Pt5.DP3	-1.6446542473832	PH(+)	STKc PKB(+)
AKT2_novel_1	Pt5.DP3	-2.42107523798216	Novel
AKT2_novel_3	Pt5.DP3	0.512985334813676	Novel
AKT2_novel_2	Pt5.DP3	-0.713731848887892	Novel
AKT2_novel_4	Pt5.DP3	-0.845051341790656	Novel
AKT2_novel_5	Pt5.DP3	0.337884580989709	Novel
AKT2_novel_6	Pt5.DP3	-0.0162711691744836	Novel
AKT2_novel_7	Pt5.DP3	-0.10701824988212	Novel
AKT2-204	Pt5.DP3	0	Nonsense mediated decay
AKT2-209	Pt5.DP3	0.517648388692288	PH(-)	STKc PKB(-)
AKT2-213	Pt5.DP3	0.0308675668964785	PH(+)	STKc PKB(-)
AKT2-214	Pt5.DP3	0	PH(-)	STKc PKB(-)
AKT2-219	Pt5.DP3	0.0647175387957607	PH(+)	STKc PKB(-)
AKT2-220	Pt5.DP3	0	Nonsense mediated decay
AKT2-227	Pt5.DP3	0	Nonsense mediated decay
AKT2-229	Pt5.DP3	-0.0561667107608009	PH(+)	STKc PKB(-)
AKT2-239	Pt5.DP3	0.386259141133346	PH(-)	STKc PKB(-)
AKT2-241	Pt5.DP3	0	PH(+)	STKc PKB(-)
AKT2-203	Pt5.DP3	-0.979202284575682	Nonsense mediated decay
AKT2-240	Pt5.DP3	6.24189737171664	Nonsense mediated decay
AKT2-210	Pt5.DP3	-0.260661608009593	PH(+)	STKc PKB(like)
AKT2-206	Pt6.DP1	1.39865671033233	PH(+)	STKc PKB(+)
AKT2_novel_1	Pt6.DP1	-0.247084136734328	Novel
AKT2_novel_3	Pt6.DP1	0	Novel
AKT2_novel_2	Pt6.DP1	0.0907892713613353	Novel
AKT2_novel_4	Pt6.DP1	0.442958394874778	Novel
AKT2_novel_5	Pt6.DP1	0.186190055805097	Novel
AKT2_novel_6	Pt6.DP1	0.0165463088798832	Novel
AKT2_novel_7	Pt6.DP1	0.478295545113076	Novel
AKT2-204	Pt6.DP1	0	Nonsense mediated decay
AKT2-209	Pt6.DP1	-0.1877591822592	PH(-)	STKc PKB(-)
AKT2-213	Pt6.DP1	-0.119024103142275	PH(+)	STKc PKB(-)
AKT2-214	Pt6.DP1	0	PH(-)	STKc PKB(-)
AKT2-219	Pt6.DP1	-0.101564910564682	PH(+)	STKc PKB(-)
AKT2-220	Pt6.DP1	0	Nonsense mediated decay
AKT2-227	Pt6.DP1	0.0621217119077975	Nonsense mediated decay
AKT2-229	Pt6.DP1	0	PH(+)	STKc PKB(-)
AKT2-239	Pt6.DP1	0	PH(-)	STKc PKB(-)
AKT2-241	Pt6.DP1	0	PH(+)	STKc PKB(-)
AKT2-203	Pt6.DP1	0.616671360448494	Nonsense mediated decay
AKT2-240	Pt6.DP1	0	Nonsense mediated decay
AKT2-210	Pt6.DP1	0.186011985609949	PH(+)	STKc PKB(like)
AKT2-206	Pt6.DP2	-0.174124737882439	PH(+)	STKc PKB(+)
AKT2_novel_1	Pt6.DP2	1.01028522893729	Novel
AKT2_novel_3	Pt6.DP2	3.63563832103828	Novel
AKT2_novel_2	Pt6.DP2	1.10809999737916	Novel
AKT2_novel_4	Pt6.DP2	1.04906081845089	Novel
AKT2_novel_5	Pt6.DP2	0.185111405256988	Novel
AKT2_novel_6	Pt6.DP2	-0.11868107181434	Novel
AKT2_novel_7	Pt6.DP2	-0.0607391578576786	Novel
AKT2-204	Pt6.DP2	0.0328061450832415	Nonsense mediated decay
AKT2-209	Pt6.DP2	-0.300438991686634	PH(-)	STKc PKB(-)
AKT2-213	Pt6.DP2	-0.119024103142275	PH(+)	STKc PKB(-)
AKT2-214	Pt6.DP2	0	PH(-)	STKc PKB(-)
AKT2-219	Pt6.DP2	-0.0782175988508536	PH(+)	STKc PKB(-)
AKT2-220	Pt6.DP2	0	Nonsense mediated decay
AKT2-227	Pt6.DP2	0	Nonsense mediated decay
AKT2-229	Pt6.DP2	0	PH(+)	STKc PKB(-)
AKT2-239	Pt6.DP2	0	PH(-)	STKc PKB(-)
AKT2-241	Pt6.DP2	0	PH(+)	STKc PKB(-)
AKT2-203	Pt6.DP2	0.634011210387827	Nonsense mediated decay
AKT2-240	Pt6.DP2	0	Nonsense mediated decay
AKT2-210	Pt6.DP2	3.42747180319368	PH(+)	STKc PKB(like)
AKT2-206	Pt8.DP1	0.0527197231145349	PH(+)	STKc PKB(+)
AKT2_novel_1	Pt8.DP1	-0.332331372731189	Novel
AKT2_novel_3	Pt8.DP1	0.802172086226792	Novel
AKT2_novel_2	Pt8.DP1	0.832074180365516	Novel
AKT2_novel_4	Pt8.DP1	0.563824191843322	Novel
AKT2_novel_5	Pt8.DP1	0.509375474573807	Novel
AKT2_novel_6	Pt8.DP1	-0.109850196365832	Novel
AKT2_novel_7	Pt8.DP1	0.197655340589603	Novel
AKT2-204	Pt8.DP1	0.166733338176756	Nonsense mediated decay
AKT2-209	Pt8.DP1	0.223138424269917	PH(-)	STKc PKB(-)
AKT2-213	Pt8.DP1	0	PH(+)	STKc PKB(-)
AKT2-214	Pt8.DP1	0	PH(-)	STKc PKB(-)
AKT2-219	Pt8.DP1	0.0344687565567671	PH(+)	STKc PKB(-)
AKT2-220	Pt8.DP1	0	Nonsense mediated decay
AKT2-227	Pt8.DP1	-0.543000877402426	Nonsense mediated decay
AKT2-229	Pt8.DP1	0	PH(+)	STKc PKB(-)
AKT2-239	Pt8.DP1	-0.516015147003664	PH(-)	STKc PKB(-)
AKT2-241	Pt8.DP1	0	PH(+)	STKc PKB(-)
AKT2-203	Pt8.DP1	0.409677406483693	Nonsense mediated decay
AKT2-240	Pt8.DP1	-3.82089374922857	Nonsense mediated decay
AKT2-210	Pt8.DP1	0.041185584987555	PH(+)	STKc PKB(like)
AKT2-206	Pt8.DP2	4.1211453281302	PH(+)	STKc PKB(+)
AKT2_novel_1	Pt8.DP2	0.537117043189207	Novel
AKT2_novel_3	Pt8.DP2	-0.0427369827967299	Novel
AKT2_novel_2	Pt8.DP2	0.525317079872822	Novel
AKT2_novel_4	Pt8.DP2	0.0555372818609948	Novel
AKT2_novel_5	Pt8.DP2	0.525161960803333	Novel
AKT2_novel_6	Pt8.DP2	-0.01148039247146	Novel
AKT2_novel_7	Pt8.DP2	-0.0464291031721511	Novel
AKT2-204	Pt8.DP2	0.212025705778188	Nonsense mediated decay
AKT2-209	Pt8.DP2	0.498500458350975	PH(-)	STKc PKB(-)
AKT2-213	Pt8.DP2	0	PH(+)	STKc PKB(-)
AKT2-214	Pt8.DP2	0	PH(-)	STKc PKB(-)
AKT2-219	Pt8.DP2	0.0173373164330114	PH(+)	STKc PKB(-)
AKT2-220	Pt8.DP2	0	Nonsense mediated decay
AKT2-227	Pt8.DP2	-0.543000877402426	Nonsense mediated decay
AKT2-229	Pt8.DP2	0	PH(+)	STKc PKB(-)
AKT2-239	Pt8.DP2	-0.516015147003664	PH(-)	STKc PKB(-)
AKT2-241	Pt8.DP2	0.702214251010441	PH(+)	STKc PKB(-)
AKT2-203	Pt8.DP2	0.553882129368335	Nonsense mediated decay
AKT2-240	Pt8.DP2	-0.364350409916095	Nonsense mediated decay
AKT2-210	Pt8.DP2	-1.69513804458107	PH(+)	STKc PKB(like)
AKT2-206	Pt8.DP3	-0.0113486920766633	PH(+)	STKc PKB(+)
AKT2_novel_1	Pt8.DP3	-1.32989397556267	Novel
AKT2_novel_3	Pt8.DP3	0.0626282359679094	Novel
AKT2_novel_2	Pt8.DP3	-0.594137062901666	Novel
AKT2_novel_4	Pt8.DP3	-1.21273976796716	Novel
AKT2_novel_5	Pt8.DP3	-0.119457646253916	Novel
AKT2_novel_6	Pt8.DP3	-0.374324931105715	Novel
AKT2_novel_7	Pt8.DP3	-0.0378755502059699	Novel
AKT2-204	Pt8.DP3	-0.329984649758421	Nonsense mediated decay
AKT2-209	Pt8.DP3	-0.0467138541646981	PH(-)	STKc PKB(-)
AKT2-213	Pt8.DP3	0	PH(+)	STKc PKB(-)
AKT2-214	Pt8.DP3	0	PH(-)	STKc PKB(-)
AKT2-219	Pt8.DP3	-0.159219359176011	PH(+)	STKc PKB(-)
AKT2-220	Pt8.DP3	0	Nonsense mediated decay
AKT2-227	Pt8.DP3	-0.543000877402426	Nonsense mediated decay
AKT2-229	Pt8.DP3	0	PH(+)	STKc PKB(-)
AKT2-239	Pt8.DP3	-0.516015147003664	PH(-)	STKc PKB(-)
AKT2-241	Pt8.DP3	0	PH(+)	STKc PKB(-)
AKT2-203	Pt8.DP3	0.0514655666064233	Nonsense mediated decay
AKT2-240	Pt8.DP3	-1.3251985866045	Nonsense mediated decay
AKT2-210	Pt8.DP3	-0.634408309473389	PH(+)	STKc PKB(like)
AKT2-206	Pt9.DP1	1.43791520430035	PH(+)	STKc PKB(+)
AKT2_novel_1	Pt9.DP1	-0.262995691874744	Novel
AKT2_novel_3	Pt9.DP1	0.0118656080771663	Novel
AKT2_novel_2	Pt9.DP1	-0.298537085780747	Novel
AKT2_novel_4	Pt9.DP1	-0.503280748205276	Novel
AKT2_novel_5	Pt9.DP1	-0.172107266328062	Novel
AKT2_novel_6	Pt9.DP1	-0.246372829172775	Novel
AKT2_novel_7	Pt9.DP1	0.037030730944967	Novel
AKT2-204	Pt9.DP1	-0.269592602663831	Nonsense mediated decay
AKT2-209	Pt9.DP1	-0.395055254061154	PH(-)	STKc PKB(-)
AKT2-213	Pt9.DP1	-0.324234562270531	PH(+)	STKc PKB(-)
AKT2-214	Pt9.DP1	0	PH(-)	STKc PKB(-)
AKT2-219	Pt9.DP1	-0.219535032719893	PH(+)	STKc PKB(-)
AKT2-220	Pt9.DP1	0.606915941825205	Nonsense mediated decay
AKT2-227	Pt9.DP1	1.12565110166152	Nonsense mediated decay
AKT2-229	Pt9.DP1	-0.0826024387706132	PH(+)	STKc PKB(-)
AKT2-239	Pt9.DP1	-0.458382004156013	PH(-)	STKc PKB(-)
AKT2-241	Pt9.DP1	0	PH(+)	STKc PKB(-)
AKT2-203	Pt9.DP1	-0.494681929654869	Nonsense mediated decay
AKT2-240	Pt9.DP1	0	Nonsense mediated decay
AKT2-210	Pt9.DP1	-0.059226809034143	PH(+)	STKc PKB(like)
AKT2-206	Pt9.DP2	0.0214584279361724	PH(+)	STKc PKB(+)
AKT2_novel_1	Pt9.DP2	-0.0460222556438344	Novel
AKT2_novel_3	Pt9.DP2	0.357438287692911	Novel
AKT2_novel_2	Pt9.DP2	-0.266527830922687	Novel
AKT2_novel_4	Pt9.DP2	-0.281159179219363	Novel
AKT2_novel_5	Pt9.DP2	-0.131410684958833	Novel
AKT2_novel_6	Pt9.DP2	0.0246761153838714	Novel
AKT2_novel_7	Pt9.DP2	0.070389327891398	Novel
AKT2-204	Pt9.DP2	-0.209783207428528	Nonsense mediated decay
AKT2-209	Pt9.DP2	0.434151286347057	PH(-)	STKc PKB(-)
AKT2-213	Pt9.DP2	-0.324234562270531	PH(+)	STKc PKB(-)
AKT2-214	Pt9.DP2	0	PH(-)	STKc PKB(-)
AKT2-219	Pt9.DP2	-0.0184225333727765	PH(+)	STKc PKB(-)
AKT2-220	Pt9.DP2	0.473007567916174	Nonsense mediated decay
AKT2-227	Pt9.DP2	1.13487805434311	Nonsense mediated decay
AKT2-229	Pt9.DP2	-0.859969548221026	PH(+)	STKc PKB(-)
AKT2-239	Pt9.DP2	-0.458382004156013	PH(-)	STKc PKB(-)
AKT2-241	Pt9.DP2	0	PH(+)	STKc PKB(-)
AKT2-203	Pt9.DP2	-0.463382128853336	Nonsense mediated decay
AKT2-240	Pt9.DP2	0	Nonsense mediated decay
AKT2-210	Pt9.DP2	-0.608529124517834	PH(+)	STKc PKB(like)
