# Supplementary material for: Transcriptome-wide decoding the roles of aberrant splicing in melanoma MAPK-targeted resistance evolution
Source: EMBO Rep. 2025 Jul 18;26(16):4180–96. doi: 10.1038/s44319-025-00521-6 (PMC12373858; doi:10.1038/s44319-025-00521-6)
Supplement: Supplementary file 12 — Source data Fig. 3 [file 44319_2025_521_MOESM12_ESM.zip › Figure 3/3D/Fig3d_AKT2_isoform_structure_plot_2025-04-11.csv]

transcript_id	transcript_name	seqnames	start	end	strand
ENSG00000105221.16_novel_1	AKT2_novel_1	chr19	40232335	40233951	-
ENSG00000105221.16_novel_1	AKT2_novel_1	chr19	40235045	40235147	-
ENSG00000105221.16_novel_1	AKT2_novel_1	chr19	40235263	40235350	-
ENSG00000105221.16_novel_1	AKT2_novel_1	chr19	40235890	40236104	-
ENSG00000105221.16_novel_1	AKT2_novel_1	chr19	40236257	40238091	-
ENSG00000105221.16_novel_1	AKT2_novel_1	chr19	40238905	40238973	-
ENSG00000105221.16_novel_1	AKT2_novel_1	chr19	40240045	40240121	-
ENSG00000105221.16_novel_1	AKT2_novel_1	chr19	40241938	40242069	-
ENSG00000105221.16_novel_1	AKT2_novel_1	chr19	40242534	40242687	-
ENSG00000105221.16_novel_1	AKT2_novel_1	chr19	40255158	40255299	-
ENSG00000105221.16_novel_1	AKT2_novel_1	chr19	40256926	40257054	-
ENSG00000105221.16_novel_1	AKT2_novel_1	chr19	40265222	40265351	-
ENSG00000105221.16_novel_1	AKT2_novel_1	chr19	40285181	40285265	-
ENSG00000105221.16_novel_2	AKT2_novel_2	chr19	40233668	40233951	-
ENSG00000105221.16_novel_2	AKT2_novel_2	chr19	40235045	40235147	-
ENSG00000105221.16_novel_2	AKT2_novel_2	chr19	40235263	40235467	-
ENSG00000105221.16_novel_2	AKT2_novel_2	chr19	40235890	40236142	-
ENSG00000105221.16_novel_2	AKT2_novel_2	chr19	40236257	40236385	-
ENSG00000105221.16_novel_2	AKT2_novel_2	chr19	40237969	40238091	-
ENSG00000105221.16_novel_2	AKT2_novel_2	chr19	40238905	40238973	-
ENSG00000105221.16_novel_2	AKT2_novel_2	chr19	40240045	40240110	-
ENSG00000105221.16_novel_2	AKT2_novel_2	chr19	40241938	40242069	-
ENSG00000105221.16_novel_2	AKT2_novel_2	chr19	40242534	40242687	-
ENSG00000105221.16_novel_2	AKT2_novel_2	chr19	40255158	40255269	-
ENSG00000105221.16_novel_2	AKT2_novel_2	chr19	40256926	40257054	-
ENSG00000105221.16_novel_2	AKT2_novel_2	chr19	40265222	40265351	-
ENSG00000105221.16_novel_2	AKT2_novel_2	chr19	40279107	40279639	-
ENSG00000105221.16_novel_3	AKT2_novel_3	chr19	40233781	40233951	-
ENSG00000105221.16_novel_3	AKT2_novel_3	chr19	40235101	40235147	-
ENSG00000105221.16_novel_3	AKT2_novel_3	chr19	40235263	40235350	-
ENSG00000105221.16_novel_3	AKT2_novel_3	chr19	40235890	40236104	-
ENSG00000105221.16_novel_3	AKT2_novel_3	chr19	40236257	40236385	-
ENSG00000105221.16_novel_3	AKT2_novel_3	chr19	40237969	40238091	-
ENSG00000105221.16_novel_3	AKT2_novel_3	chr19	40238905	40238973	-
ENSG00000105221.16_novel_3	AKT2_novel_3	chr19	40240045	40240110	-
ENSG00000105221.16_novel_3	AKT2_novel_3	chr19	40241938	40242069	-
ENSG00000105221.16_novel_3	AKT2_novel_3	chr19	40242534	40242687	-
ENSG00000105221.16_novel_3	AKT2_novel_3	chr19	40255158	40255269	-
ENSG00000105221.16_novel_3	AKT2_novel_3	chr19	40256926	40257054	-
ENSG00000105221.16_novel_3	AKT2_novel_3	chr19	40285181	40285342	-
ENSG00000105221.16_novel_4	AKT2_novel_4	chr19	40233879	40233951	-
ENSG00000105221.16_novel_4	AKT2_novel_4	chr19	40234449	40234571	-
ENSG00000105221.16_novel_4	AKT2_novel_4	chr19	40235045	40235147	-
ENSG00000105221.16_novel_4	AKT2_novel_4	chr19	40235263	40235350	-
ENSG00000105221.16_novel_4	AKT2_novel_4	chr19	40235890	40236104	-
ENSG00000105221.16_novel_4	AKT2_novel_4	chr19	40236257	40236385	-
ENSG00000105221.16_novel_4	AKT2_novel_4	chr19	40237969	40238091	-
ENSG00000105221.16_novel_4	AKT2_novel_4	chr19	40238905	40238973	-
ENSG00000105221.16_novel_4	AKT2_novel_4	chr19	40241938	40242069	-
ENSG00000105221.16_novel_4	AKT2_novel_4	chr19	40242534	40242687	-
ENSG00000105221.16_novel_4	AKT2_novel_4	chr19	40255158	40255269	-
ENSG00000105221.16_novel_4	AKT2_novel_4	chr19	40256926	40257054	-
ENSG00000105221.16_novel_4	AKT2_novel_4	chr19	40265222	40265351	-
ENSG00000105221.16_novel_4	AKT2_novel_4	chr19	40266011	40266348	-
ENSG00000105221.16_novel_5	AKT2_novel_5	chr19	40236032	40236104	-
ENSG00000105221.16_novel_5	AKT2_novel_5	chr19	40236238	40236385	-
ENSG00000105221.16_novel_5	AKT2_novel_5	chr19	40237969	40238091	-
ENSG00000105221.16_novel_5	AKT2_novel_5	chr19	40238905	40238973	-
ENSG00000105221.16_novel_5	AKT2_novel_5	chr19	40240045	40240110	-
ENSG00000105221.16_novel_5	AKT2_novel_5	chr19	40241938	40242069	-
ENSG00000105221.16_novel_5	AKT2_novel_5	chr19	40242534	40242687	-
ENSG00000105221.16_novel_5	AKT2_novel_5	chr19	40255158	40255269	-
ENSG00000105221.16_novel_5	AKT2_novel_5	chr19	40256926	40257054	-
ENSG00000105221.16_novel_5	AKT2_novel_5	chr19	40266206	40266317	-
ENSG00000105221.16_novel_6	AKT2_novel_6	chr19	40236302	40236385	-
ENSG00000105221.16_novel_6	AKT2_novel_6	chr19	40241938	40242687	-
ENSG00000105221.16_novel_6	AKT2_novel_6	chr19	40255158	40255269	-
ENSG00000105221.16_novel_6	AKT2_novel_6	chr19	40256926	40257054	-
ENSG00000105221.16_novel_6	AKT2_novel_6	chr19	40265222	40265351	-
ENSG00000105221.16_novel_6	AKT2_novel_6	chr19	40268584	40268685	-
ENSG00000105221.16_novel_6	AKT2_novel_6	chr19	40269423	40269540	-
ENSG00000105221.16_novel_6	AKT2_novel_6	chr19	40270498	40270769	-
ENSG00000105221.16_novel_7	AKT2_novel_7	chr19	40240070	40240110	-
ENSG00000105221.16_novel_7	AKT2_novel_7	chr19	40241938	40242069	-
ENSG00000105221.16_novel_7	AKT2_novel_7	chr19	40242534	40242687	-
ENSG00000105221.16_novel_7	AKT2_novel_7	chr19	40244319	40244414	-
ENSG00000105221.16_novel_7	AKT2_novel_7	chr19	40255158	40255269	-
ENSG00000105221.16_novel_7	AKT2_novel_7	chr19	40256926	40257054	-
ENSG00000105221.16_novel_7	AKT2_novel_7	chr19	40265222	40265351	-
ENSG00000105221.16_novel_7	AKT2_novel_7	chr19	40266206	40266359	-
ENST00000391844.8	AKT2-203	chr19	40233670	40233951	-
ENST00000391844.8	AKT2-203	chr19	40235045	40235147	-
ENST00000391844.8	AKT2-203	chr19	40235263	40235350	-
ENST00000391844.8	AKT2-203	chr19	40235890	40236104	-
ENST00000391844.8	AKT2-203	chr19	40236257	40236385	-
ENST00000391844.8	AKT2-203	chr19	40237969	40238091	-
ENST00000391844.8	AKT2-203	chr19	40238905	40238973	-
ENST00000391844.8	AKT2-203	chr19	40240045	40240110	-
ENST00000391844.8	AKT2-203	chr19	40241938	40242069	-
ENST00000391844.8	AKT2-203	chr19	40242534	40242687	-
ENST00000391844.8	AKT2-203	chr19	40255158	40255269	-
ENST00000391844.8	AKT2-203	chr19	40256926	40257054	-
ENST00000391844.8	AKT2-203	chr19	40285181	40285373	-
ENST00000391845.6	AKT2-204	chr19	40235894	40236104	-
ENST00000391845.6	AKT2-204	chr19	40236257	40236385	-
ENST00000391845.6	AKT2-204	chr19	40237969	40238091	-
ENST00000391845.6	AKT2-204	chr19	40238905	40238973	-
ENST00000391845.6	AKT2-204	chr19	40240045	40240110	-
ENST00000391845.6	AKT2-204	chr19	40240262	40240299	-
ENST00000392038.6	AKT2-206	chr19	40230317	40233951	-
ENST00000392038.6	AKT2-206	chr19	40235045	40235147	-
ENST00000392038.6	AKT2-206	chr19	40235263	40235350	-
ENST00000392038.6	AKT2-206	chr19	40235890	40236104	-
ENST00000392038.6	AKT2-206	chr19	40236257	40236385	-
ENST00000392038.6	AKT2-206	chr19	40237969	40238091	-
ENST00000392038.6	AKT2-206	chr19	40238905	40238973	-
ENST00000392038.6	AKT2-206	chr19	40240045	40240110	-
ENST00000392038.6	AKT2-206	chr19	40241938	40242069	-
ENST00000392038.6	AKT2-206	chr19	40242534	40242687	-
ENST00000392038.6	AKT2-206	chr19	40255158	40255269	-
ENST00000392038.6	AKT2-206	chr19	40256926	40257054	-
ENST00000392038.6	AKT2-206	chr19	40265222	40265351	-
ENST00000392038.6	AKT2-206	chr19	40285181	40285395	-
ENST00000423127.5	AKT2-209	chr19	40242616	40242687	-
ENST00000423127.5	AKT2-209	chr19	40255158	40255269	-
ENST00000423127.5	AKT2-209	chr19	40256926	40257054	-
ENST00000423127.5	AKT2-209	chr19	40265222	40265351	-
ENST00000423127.5	AKT2-209	chr19	40282217	40282444	-
ENST00000423127.5	AKT2-209	chr19	40282708	40282776	-
ENST00000423127.5	AKT2-209	chr19	40284765	40284822	-
ENST00000424901.5	AKT2-210	chr19	40230318	40233951	-
ENST00000424901.5	AKT2-210	chr19	40235045	40235147	-
ENST00000424901.5	AKT2-210	chr19	40235263	40235350	-
ENST00000424901.5	AKT2-210	chr19	40235890	40236104	-
ENST00000424901.5	AKT2-210	chr19	40237969	40238091	-
ENST00000424901.5	AKT2-210	chr19	40238905	40238973	-
ENST00000424901.5	AKT2-210	chr19	40240045	40240110	-
ENST00000424901.5	AKT2-210	chr19	40241938	40242069	-
ENST00000424901.5	AKT2-210	chr19	40242534	40242687	-
ENST00000424901.5	AKT2-210	chr19	40255158	40255269	-
ENST00000424901.5	AKT2-210	chr19	40256926	40257054	-
ENST00000424901.5	AKT2-210	chr19	40265222	40265351	-
ENST00000424901.5	AKT2-210	chr19	40285181	40285395	-
ENST00000452077.5	AKT2-213	chr19	40242573	40242687	-
ENST00000452077.5	AKT2-213	chr19	40255158	40255269	-
ENST00000452077.5	AKT2-213	chr19	40256926	40257054	-
ENST00000452077.5	AKT2-213	chr19	40265222	40265351	-
ENST00000452077.5	AKT2-213	chr19	40284864	40284954	-
ENST00000456441.5	AKT2-214	chr19	40242653	40242687	-
ENST00000456441.5	AKT2-214	chr19	40255158	40255269	-
ENST00000456441.5	AKT2-214	chr19	40256926	40257054	-
ENST00000456441.5	AKT2-214	chr19	40265222	40265351	-
ENST00000456441.5	AKT2-214	chr19	40282217	40282304	-
ENST00000456441.5	AKT2-214	chr19	40284864	40284951	-
ENST00000486368.6	AKT2-219	chr19	40242040	40242069	-
ENST00000486368.6	AKT2-219	chr19	40242534	40242687	-
ENST00000486368.6	AKT2-219	chr19	40255158	40255269	-
ENST00000486368.6	AKT2-219	chr19	40256926	40257054	-
ENST00000486368.6	AKT2-219	chr19	40265222	40265351	-
ENST00000486368.6	AKT2-219	chr19	40280782	40280832	-
ENST00000486647.5	AKT2-220	chr19	40236024	40236104	-
ENST00000486647.5	AKT2-220	chr19	40236257	40236385	-
ENST00000486647.5	AKT2-220	chr19	40237061	40237307	-
ENST00000498350.1	AKT2-227	chr19	40268642	40269085	-
ENST00000498350.1	AKT2-227	chr19	40279107	40279224	-
ENST00000578123.5	AKT2-229	chr19	40242584	40242687	-
ENST00000578123.5	AKT2-229	chr19	40255158	40255269	-
ENST00000578123.5	AKT2-229	chr19	40256926	40257054	-
ENST00000578123.5	AKT2-229	chr19	40265222	40265351	-
ENST00000578123.5	AKT2-229	chr19	40285448	40285536	-
ENST00000583859.5	AKT2-239	chr19	40242677	40242687	-
ENST00000583859.5	AKT2-239	chr19	40255158	40255269	-
ENST00000583859.5	AKT2-239	chr19	40256926	40257054	-
ENST00000583859.5	AKT2-239	chr19	40265222	40265351	-
ENST00000583859.5	AKT2-239	chr19	40284765	40284949	-
ENST00000584288.5	AKT2-240	chr19	40233821	40233951	-
ENST00000584288.5	AKT2-240	chr19	40235045	40235147	-
ENST00000584288.5	AKT2-240	chr19	40235263	40235350	-
ENST00000584288.5	AKT2-240	chr19	40235890	40236104	-
ENST00000584288.5	AKT2-240	chr19	40236257	40236385	-
ENST00000584288.5	AKT2-240	chr19	40237969	40238091	-
ENST00000584288.5	AKT2-240	chr19	40238905	40238973	-
ENST00000584288.5	AKT2-240	chr19	40240045	40240110	-
ENST00000584288.5	AKT2-240	chr19	40241938	40242069	-
ENST00000584288.5	AKT2-240	chr19	40242534	40242687	-
ENST00000584288.5	AKT2-240	chr19	40255158	40255269	-
ENST00000584288.5	AKT2-240	chr19	40256926	40257054	-
ENST00000584288.5	AKT2-240	chr19	40265259	40265351	-
ENST00000584288.5	AKT2-240	chr19	40285181	40285342	-
ENST00000596634.5	AKT2-241	chr19	40242056	40242069	-
ENST00000596634.5	AKT2-241	chr19	40242534	40242687	-
ENST00000596634.5	AKT2-241	chr19	40255158	40255269	-
ENST00000596634.5	AKT2-241	chr19	40256926	40257054	-
ENST00000596634.5	AKT2-241	chr19	40265222	40265351	-
ENST00000596634.5	AKT2-241	chr19	40285049	40285092	-
