# Supplementary material for: Transcriptome-wide decoding the roles of aberrant splicing in melanoma MAPK-targeted resistance evolution
Source: EMBO Rep. 2025 Jul 18;26(16):4180–96. doi: 10.1038/s44319-025-00521-6 (PMC12373858; doi:10.1038/s44319-025-00521-6)
Supplement: Supplementary file 12 — Source data Fig. 3 [file 44319_2025_521_MOESM12_ESM.zip › Figure 3/3E/Fig3e_AKT210_TPM_slope_2024-05-20.csv]

Patient	group	Treatment	value
LPt15.DP1	Up	Baseline	0
LPt15.DP1	Up	DP	13.322
LPt16.DP1	Down	Baseline	105.599
LPt16.DP1	Down	DP	0
LPt24.DP1	Down	Baseline	32.224
LPt24.DP1	Down	DP	5.448
LPt25.DP1	Down	Baseline	33.405
LPt25.DP1	Down	DP	14.837
Pt1.DP1	Up	Baseline	2.184
Pt1.DP1	Up	DP	31.126
Pt10.DP1	Up	Baseline	44.82
Pt10.DP1	Up	DP	51.26
Pt10.DP2	Down	Baseline	44.82
Pt10.DP2	Down	DP	3.029
Pt10.DP3	Down	Baseline	44.82
Pt10.DP3	Down	DP	0
Pt10.DP4	Down	Baseline	44.82
Pt10.DP4	Down	DP	1.83
Pt10.DP5	Down	Baseline	44.82
Pt10.DP5	Down	DP	43.378
Pt10.DP6	Down	Baseline	44.82
Pt10.DP6	Down	DP	3.52
Pt10.DP7	Up	Baseline	44.82
Pt10.DP7	Up	DP	75.132
Pt10.DP8	Down	Baseline	44.82
Pt10.DP8	Down	DP	17.407
Pt10.DP9	Down	Baseline	44.82
Pt10.DP9	Down	DP	0
Pt15.DP1	Up	Baseline	1.731
Pt15.DP1	Up	DP	22.812
Pt15.DP2	Up	Baseline	1.731
Pt15.DP2	Up	DP	4.169
Pt16.DP1	Up	Baseline	34.994
Pt16.DP1	Up	DP	36.869
Pt17.DP1	Up	Baseline	31.78
Pt17.DP1	Up	DP	34.218
Pt17.DP2	Down	Baseline	31.78
Pt17.DP2	Down	DP	31.573
Pt19.DDP1	Down	Baseline	22.416
Pt19.DDP1	Down	DP	0
Pt19.DDP2	Down	Baseline	22.416
Pt19.DDP2	Down	DP	0
Pt2.DP1	Down	Baseline	32.4
Pt2.DP1	Down	DP	0.587
Pt2.DP2	Down	Baseline	32.4
Pt2.DP2	Down	DP	31.496
Pt20.DDP1	Down	Baseline	39.778
Pt20.DDP1	Down	DP	14.933
Pt20.DP1	Down	Baseline	39.778
Pt20.DP1	Down	DP	37.426
Pt22.DDP1	Up	Baseline	39.674
Pt22.DDP1	Up	DP	63.952
Pt22.DDP2	Down	Baseline	39.674
Pt22.DDP2	Down	DP	14.096
Pt22.DDP3	Down	Baseline	39.674
Pt22.DDP3	Down	DP	12.638
Pt23.DDP1	Up	Baseline	3.043
Pt23.DDP1	Up	DP	41.307
Pt24.DDP1	Down	Baseline	31.975
Pt24.DDP1	Down	DP	1.449
Pt3.DP1	Down	Baseline	34.249
Pt3.DP1	Down	DP	0
Pt3.DP2	Down	Baseline	34.249
Pt3.DP2	Down	DP	13.893
Pt3.DP3	Up	Baseline	34.249
Pt3.DP3	Up	DP	40.505
Pt4.DP1	Down	Baseline	42.662
Pt4.DP1	Down	DP	34.039
Pt5.DP1	Down	Baseline	41.04
Pt5.DP1	Down	DP	40.506
Pt5.DP2	Down	Baseline	41.04
Pt5.DP2	Down	DP	27.654
Pt5.DP3	Down	Baseline	41.04
Pt5.DP3	Down	DP	34.091
Pt6.DP1	Up	Baseline	1.834
Pt6.DP1	Up	DP	2.224
Pt6.DP2	Up	Baseline	1.834
Pt6.DP2	Up	DP	29.491
Pt8.DP1	Up	Baseline	45.583
Pt8.DP1	Up	DP	46.932
Pt8.DP2	Down	Baseline	45.583
Pt8.DP2	Down	DP	13.386
Pt8.DP3	Down	Baseline	45.583
Pt8.DP3	Down	DP	29.009
Pt9.DP1	Down	Baseline	39.426
Pt9.DP1	Down	DP	37.8
Pt9.DP2	Down	Baseline	39.426
Pt9.DP2	Down	DP	25.514
