# Supplementary material for: Transcriptome-wide decoding the roles of aberrant splicing in melanoma MAPK-targeted resistance evolution
Source: EMBO Rep. 2025 Jul 18;26(16):4180–96. doi: 10.1038/s44319-025-00521-6 (PMC12373858; doi:10.1038/s44319-025-00521-6)
Supplement: Supplementary file 12 — Source data Fig. 3 [file 44319_2025_521_MOESM12_ESM.zip › Figure 3/3F/Fig3f_AKT2_DEisoform_correlation_2025-04-11.csv]

	AKT2_novel_1	AKT2_novel_2	AKT2_novel_3	AKT2-203	AKT2-206	AKT2-210	AKT2-240	Treatment
LPt15.baseline	3.018	0.822	0	0	30.666	0	0	Base
LPt16.baseline	6.837	3.946	1.169	12.887	0.033	105.599	23.541	Base
LPt24.baseline	2.249	0.956	0.569	1.655	0.012	32.224	27.056	Base
LPt25.baseline	2.748	1.293	0.437	1.282	0.03	33.405	33.209	Base
Pt1.baseline	6.85	1.795	1.386	0.664	40.393	2.184	0	Base
Pt10.baseline	0.363	0.301	0.552	0.838	0.747	44.82	65.36	Base
Pt15.baseline	3.683	1.694	0	2.32	37.8	1.731	0	Base
Pt16.baseline	0.764	0.371	6.488	1.804	4.355	34.994	0	Base
Pt17.baseline	1.207	1.365	0	1.993	2.887	31.78	15.548	Base
Pt19.baseline	6.308	1.916	5.15	2.051	14.775	22.416	0	Base
Pt2.baseline	1.503	0.441	0.708	1.297	0	32.4	66.163	Base
Pt20.baseline	2.647	1.166	0.909	1.196	1.899	39.778	62.254	Base
Pt22.baseline	1.102	1.821	0	1.324	1.865	39.674	52.63	Base
Pt23.baseline	46.019	0.557	0.308	2.19	0.142	3.043	79.539	Base
Pt24.baseline	1.372	0.775	5.888	2.425	5.441	31.975	0	Base
Pt3.baseline	2.381	1.167	0.119	1.219	0.809	34.249	44.484	Base
Pt4.baseline	5.538	2.433	1.291	1.51	0.025	42.662	11.123	Base
Pt5.baseline	7.221	2.203	0	6.369	6.007	41.04	0	Base
Pt6.baseline	0.817	0.478	0	1.535	32.37	1.834	0	Base
Pt8.baseline	10.169	2.786	0.713	0.955	0.021	45.583	13.132	Base
Pt9.baseline	6.453	3.879	4.57	1.377	0.001	39.426	0	Base
LPt15.DP1	2.188	0.602	0	2.717	24.42	13.322	2.067	DP
LPt16.DP1	5.983	10.642	0	6.188	67.693	0	0	DP
LPt24.DP1	15.834	4.601	0	7.242	5.424	5.448	4.164	DP
LPt25.DP1	2.55	4.519	5.244	7.492	14.07	14.837	0	DP
Pt1.DP1	5.434	0.984	0.195	1.188	0	31.126	45.847	DP
Pt10.DP1	0.383	0.414	0	1.452	2.192	51.26	101.597	DP
Pt10.DP2	22.939	1.018	0.46	1.555	0.001	3.029	33.343	DP
Pt10.DP3	2.82	2.56	0	1.796	41.733	0	17.682	DP
Pt10.DP4	0.79	1.154	1.875	1.232	62.065	1.83	0.15	DP
Pt10.DP5	0.523	1.248	0.65	1.631	2.7	43.378	101.675	DP
Pt10.DP6	52.037	1.008	0.289	1.094	0.311	3.52	95.483	DP
Pt10.DP7	1.089	0.993	0	2.997	21.756	75.132	0	DP
Pt10.DP8	7.318	1.72	1.357	2.147	19.816	17.407	50.21	DP
Pt10.DP9	8.081	2.364	8.946	2.879	36.611	0	0	DP
Pt15.DP1	0.613	0.231	1.499	1.184	1.166	22.812	80.074	DP
Pt15.DP2	23.627	1.864	0.771	1.463	0	4.169	66.707	DP
Pt16.DP1	0.523	0.464	0.919	0.811	1.442	36.869	48.4	DP
Pt17.DP1	1.31	0.796	0.696	1.575	0	34.218	110.31	DP
Pt17.DP2	2.195	1.983	1.337	3.829	3.552	31.573	0	DP
Pt19.DDP1	1.488	1.002	2.712	1.435	43.471	0	0	DP
Pt19.DDP2	0.159	0	0	2.519	39.014	0	0	DP
Pt2.DP1	3.04	0.733	0	1.108	25.965	0.587	47.237	DP
Pt2.DP2	2.16	0.378	0.682	0.864	0	31.496	56.016	DP
Pt20.DDP1	41.456	5.353	2.192	3.292	0.003	14.933	4.967	DP
Pt20.DP1	1.355	0.759	0.638	0.547	0.001	37.426	66.322	DP
Pt22.DDP1	2.467	6.236	0.543	3.909	0.001	63.952	59.033	DP
Pt22.DDP2	54.445	8.758	0.785	3.101	0.19	14.096	84.061	DP
Pt22.DDP3	58.959	5.819	0.826	2.326	0.001	12.638	114.878	DP
Pt23.DDP1	0.356	0.323	0.213	0.402	2.346	41.307	47.2	DP
Pt24.DDP1	1.435	0.921	0	2.491	47.712	1.449	0	DP
Pt3.DP1	0.674	0.463	0	1.066	21.939	0	51.693	DP
Pt3.DP2	1.89	1.933	1.348	0.808	37.119	13.893	0	DP
Pt3.DP3	2.62	1.92	0.373	2.091	0.008	40.505	28.93	DP
Pt4.DP1	4.411	1.607	0.241	0.925	0.025	34.039	21.94	DP
Pt5.DP1	2.385	2.317	16.931	3.168	0.03	40.506	0	DP
Pt5.DP2	13.582	1.694	1.666	3.17	6.709	27.654	7.479	DP
Pt5.DP3	0.535	0.953	0.427	2.738	1.241	34.091	74.683	DP
Pt6.DP1	0.531	0.574	0	2.887	86.982	2.224	0	DP
Pt6.DP2	2.66	2.186	11.429	2.934	28.576	29.491	0	DP
Pt8.DP1	7.871	5.74	1.987	1.597	0.059	46.932	0	DP
Pt8.DP2	15.207	4.449	0.663	1.87	16.767	13.386	9.978	DP
Pt8.DP3	3.443	1.508	0.789	1.026	0.013	29.009	4.64	DP
Pt9.DP1	5.211	2.967	4.616	0.687	1.712	37.8	0	DP
Pt9.DP2	6.219	3.056	6.136	0.724	0.016	25.514	0	DP
