# Supplementary material for: Transcriptome-wide decoding the roles of aberrant splicing in melanoma MAPK-targeted resistance evolution
Source: EMBO Rep. 2025 Jul 18;26(16):4180–96. doi: 10.1038/s44319-025-00521-6 (PMC12373858; doi:10.1038/s44319-025-00521-6)
Supplement: Supplementary file 13 — Source data Fig. 4 [file 44319_2025_521_MOESM13_ESM.zip]

Archive with 7 entries (4 files):
- Figure 4/
- Figure 4/4A/
- Figure 4/4A/AKT2-206_AKT2-210.fa
- Figure 4/4B/
- Figure 4/4B/1o6k.pdb
- Figure 4/4B/AKT206_1o6k.pdb
- Figure 4/4B/AKT210_1o6k.pdb
