# Supplementary material for: Transcriptome-wide decoding the roles of aberrant splicing in melanoma MAPK-targeted resistance evolution
Source: EMBO Rep. 2025 Jul 18;26(16):4180–96. doi: 10.1038/s44319-025-00521-6 (PMC12373858; doi:10.1038/s44319-025-00521-6)
Supplement: Supplementary file 13 — Source data Fig. 4 [file 44319_2025_521_MOESM13_ESM.zip › Figure 4/4B/1o6k.pdb]

HEADER    TRANSFERASE                             08-OCT-02   1O6K              
TITLE     STRUCTURE OF ACTIVATED FORM OF PKB KINASE DOMAIN S474D WITH           
TITLE    2 GSK3 PEPTIDE AND AMP-PNP                                             
COMPND    MOL_ID: 1;                                                            
COMPND   2 MOLECULE: RAC-BETA SERINE/THREONINE PROTEIN KINASE;                  
COMPND   3 CHAIN: A;                                                            
COMPND   4 FRAGMENT: KINASE DOMAIN, RESIDUES 146-481;                           
COMPND   5 SYNONYM: RAC-PK-BETA, PROTEIN KINASE AKT-2, PROTEIN KINASE           
COMPND   6  B, BETA, PKB BETA, PROTEIN KINASE BETA, AKT2;                       
COMPND   7 EC: 2.7.1.-;                                                         
COMPND   8 ENGINEERED: YES;                                                     
COMPND   9 MUTATION: YES;                                                       
COMPND  10 MOL_ID: 2;                                                           
COMPND  11 MOLECULE: GLYCOGEN SYNTHASE KINASE-3 BETA;                           
COMPND  12 CHAIN: C;                                                            
COMPND  13 FRAGMENT: PEPTIDE, RESIDUES 3-12;                                    
COMPND  14 SYNONYM: GSK-3 BETA;                                                 
COMPND  15 EC: 2.7.1.37;                                                        
COMPND  16 ENGINEERED: YES                                                      
SOURCE    MOL_ID: 1;                                                            
SOURCE   2 ORGANISM_SCIENTIFIC: HOMO SAPIENS;                                   
SOURCE   3 ORGANISM_COMMON: HUMAN;                                              
SOURCE   4 ORGANISM_TAXID: 9606;                                                
SOURCE   5 EXPRESSION_SYSTEM: SPODOPTERA FRUGIPERDA;                            
SOURCE   6 EXPRESSION_SYSTEM_TAXID: 7108;                                       
SOURCE   7 EXPRESSION_SYSTEM_VECTOR_TYPE: BACULOVIRUS;                          
SOURCE   8 MOL_ID: 2;                                                           
SOURCE   9 ORGANISM_SCIENTIFIC: HOMO SAPIENS;                                   
SOURCE  10 ORGANISM_COMMON: HUMAN;                                              
SOURCE  11 ORGANISM_TAXID: 9606;                                                
SOURCE  12 EXPRESSION_SYSTEM: SPODOPTERA FRUGIPERDA;                            
SOURCE  13 EXPRESSION_SYSTEM_TAXID: 7108;                                       
SOURCE  14 EXPRESSION_SYSTEM_VECTOR_TYPE: BACULOVIRUS                           
KEYWDS    PROTEIN KINASE, TRANSFERASE, SERINE/THREONINE-PROTEIN KINASE          
EXPDTA    X-RAY DIFFRACTION                                                     
AUTHOR    J.YANG,P.CRON,V.M.GOOD,V.THOMPSON,B.A.HEMMINGS,D.BARFORD              
REVDAT   2   24-FEB-09 1O6K    1       VERSN                                    
REVDAT   1   19-NOV-02 1O6K    0                                                
JRNL        AUTH   J.YANG,P.CRON,V.M.GOOD,V.THOMPSON,B.A.HEMMINGS,              
JRNL        AUTH 2 D.BARFORD                                                    
JRNL        TITL   CRYSTAL STRUCTURE OF AN ACTIVATED AKT/PROTEIN                
JRNL        TITL 2 KINASE B TERNARY COMPLEX WITH GSK-3 PEPTIDE AND              
JRNL        TITL 3 AMP-PNP                                                      
JRNL        REF    NAT.STRUCT.BIOL.              V.   9   940 2002              
JRNL        REFN                   ISSN 1072-8368                               
JRNL        PMID   12434148                                                     
JRNL        DOI    10.1038/NSB870                                               
REMARK   2                                                                      
REMARK   2 RESOLUTION.    1.7  ANGSTROMS.                                       
REMARK   3                                                                      
REMARK   3 REFINEMENT.                                                          
REMARK   3   PROGRAM     : CNS 1.1                                              
REMARK   3   AUTHORS     : BRUNGER,ADAMS,CLORE,DELANO,GROS,GROSSE-              
REMARK   3               : KUNSTLEVE,JIANG,KUSZEWSKI,NILGES, PANNU,             
REMARK   3               : READ,RICE,SIMONSON,WARREN                            
REMARK   3                                                                      
REMARK   3  REFINEMENT TARGET : NULL                                            
REMARK   3                                                                      
REMARK   3  DATA USED IN REFINEMENT.                                            
REMARK   3   RESOLUTION RANGE HIGH (ANGSTROMS) : 1.70                           
REMARK   3   RESOLUTION RANGE LOW  (ANGSTROMS) : 36.89                          
REMARK   3   DATA CUTOFF            (SIGMA(F)) : 0.0                            
REMARK   3   DATA CUTOFF HIGH         (ABS(F)) : 1566941.48                     
REMARK   3   DATA CUTOFF LOW          (ABS(F)) : NULL                           
REMARK   3   COMPLETENESS (WORKING+TEST)   (%) : 76.4                           
REMARK   3   NUMBER OF REFLECTIONS             : 30601                          
REMARK   3                                                                      
REMARK   3  FIT TO DATA USED IN REFINEMENT.                                     
REMARK   3   CROSS-VALIDATION METHOD          : THROUGHOUT                      
REMARK   3   FREE R VALUE TEST SET SELECTION  : RANDOM                          
REMARK   3   R VALUE            (WORKING SET) : 0.205                           
REMARK   3   FREE R VALUE                     : 0.234                           
REMARK   3   FREE R VALUE TEST SET SIZE   (%) : 5.0                             
REMARK   3   FREE R VALUE TEST SET COUNT      : 1517                            
REMARK   3   ESTIMATED ERROR OF FREE R VALUE  : 0.006                           
REMARK   3                                                                      
REMARK   3  FIT IN THE HIGHEST RESOLUTION BIN.                                  
REMARK   3   TOTAL NUMBER OF BINS USED           : 6                            
REMARK   3   BIN RESOLUTION RANGE HIGH       (A) : 1.60                         
REMARK   3   BIN RESOLUTION RANGE LOW        (A) : 1.70                         
REMARK   3   BIN COMPLETENESS (WORKING+TEST) (%) : 0.1                          
REMARK   3   REFLECTIONS IN BIN    (WORKING SET) : 4                            
REMARK   3   BIN R VALUE           (WORKING SET) : 0.122                        
REMARK   3   BIN FREE R VALUE                    : NULL                         
REMARK   3   BIN FREE R VALUE TEST SET SIZE  (%) : NULL                         
REMARK   3   BIN FREE R VALUE TEST SET COUNT     : NULL                         
REMARK   3   ESTIMATED ERROR OF BIN FREE R VALUE : NULL                         
REMARK   3                                                                      
REMARK   3  NUMBER OF NON-HYDROGEN ATOMS USED IN REFINEMENT.                    
REMARK   3   PROTEIN ATOMS            : 2657                                    
REMARK   3   NUCLEIC ACID ATOMS       : 0                                       
REMARK   3   HETEROGEN ATOMS          : 44                                      
REMARK   3   SOLVENT ATOMS            : 281                                     
REMARK   3                                                                      
REMARK   3  B VALUES.                                                           
REMARK   3   FROM WILSON PLOT           (A**2) : 18.1                           
REMARK   3   MEAN B VALUE      (OVERALL, A**2) : 20.6                           
REMARK   3   OVERALL ANISOTROPIC B VALUE.                                       
REMARK   3    B11 (A**2) : -4.04                                                
REMARK   3    B22 (A**2) : -3.02                                                
REMARK   3    B33 (A**2) : 7.0                                                  
REMARK   3    B12 (A**2) : 0.00                                                 
REMARK   3    B13 (A**2) : 0.00                                                 
REMARK   3    B23 (A**2) : 0.00                                                 
REMARK   3                                                                      
REMARK   3  ESTIMATED COORDINATE ERROR.                                         
REMARK   3   ESD FROM LUZZATI PLOT        (A) : 0.21                            
REMARK   3   ESD FROM SIGMAA              (A) : 0.14                            
REMARK   3   LOW RESOLUTION CUTOFF        (A) : 5.00                            
REMARK   3                                                                      
REMARK   3  CROSS-VALIDATED ESTIMATED COORDINATE ERROR.                         
REMARK   3   ESD FROM C-V LUZZATI PLOT    (A) : 0.23                            
REMARK   3   ESD FROM C-V SIGMAA          (A) : 0.14                            
REMARK   3                                                                      
REMARK   3  RMS DEVIATIONS FROM IDEAL VALUES.                                   
REMARK   3   BOND LENGTHS                 (A) : 0.012                           
REMARK   3   BOND ANGLES            (DEGREES) : 1.5                             
REMARK   3   DIHEDRAL ANGLES        (DEGREES) : 23.6                            
REMARK   3   IMPROPER ANGLES        (DEGREES) : 1.44                            
REMARK   3                                                                      
REMARK   3  ISOTROPIC THERMAL MODEL : RESTRAINED                                
REMARK   3                                                                      
REMARK   3  ISOTROPIC THERMAL FACTOR RESTRAINTS.    RMS    SIGMA                
REMARK   3   MAIN-CHAIN BOND              (A**2) : 1.27  ; 1.50                 
REMARK   3   MAIN-CHAIN ANGLE             (A**2) : 2.01  ; 2.00                 
REMARK   3   SIDE-CHAIN BOND              (A**2) : 1.89  ; 2.00                 
REMARK   3   SIDE-CHAIN ANGLE             (A**2) : 2.87  ; 2.50                 
REMARK   3                                                                      
REMARK   3  BULK SOLVENT MODELING.                                              
REMARK   3   METHOD USED : FLAT MODEL                                           
REMARK   3   KSOL        : 0.337772                                             
REMARK   3   BSOL        : 17.395                                               
REMARK   3                                                                      
REMARK   3  NCS MODEL : NULL                                                    
REMARK   3                                                                      
REMARK   3  NCS RESTRAINTS.                         RMS   SIGMA/WEIGHT          
REMARK   3   GROUP  1  POSITIONAL            (A) : NULL  ; NULL                 
REMARK   3   GROUP  1  B-FACTOR           (A**2) : NULL  ; NULL                 
REMARK   3                                                                      
REMARK   3  PARAMETER FILE  1  : PARAM19X.PRO                                   
REMARK   3  PARAMETER FILE  2  : ANP.PAR                                        
REMARK   3  PARAMETER FILE  3  : ION.PARAM                                      
REMARK   3  PARAMETER FILE  4  : WATER_REP.PARAM                                
REMARK   3  PARAMETER FILE  5  : NULL                                           
REMARK   3  TOPOLOGY FILE  1   : PROTEIN.TOP                                    
REMARK   3  TOPOLOGY FILE  2   : NULL                                           
REMARK   3  TOPOLOGY FILE  3   : NULL                                           
REMARK   3  TOPOLOGY FILE  4   : NULL                                           
REMARK   3  TOPOLOGY FILE  5   : NULL                                           
REMARK   3                                                                      
REMARK   3  OTHER REFINEMENT REMARKS: NULL                                      
REMARK   4                                                                      
REMARK   4 1O6K COMPLIES WITH FORMAT V. 3.15, 01-DEC-08                         
REMARK 100                                                                      
REMARK 100 THIS ENTRY HAS BEEN PROCESSED BY PDBE ON  08-OCT-02.                 
REMARK 100 THE PDBE ID CODE IS EBI-11497.                                       
REMARK 200                                                                      
REMARK 200 EXPERIMENTAL DETAILS                                                 
REMARK 200  EXPERIMENT TYPE                : X-RAY DIFFRACTION                  
REMARK 200  DATE OF DATA COLLECTION        : 15-JUL-02                          
REMARK 200  TEMPERATURE           (KELVIN) : 100.0                              
REMARK 200  PH                             : 7.50                               
REMARK 200  NUMBER OF CRYSTALS USED        : 1                                  
REMARK 200                                                                      
REMARK 200  SYNCHROTRON              (Y/N) : Y                                  
REMARK 200  RADIATION SOURCE               : ESRF                               
REMARK 200  BEAMLINE                       : ID14-4                             
REMARK 200  X-RAY GENERATOR MODEL          : NULL                               
REMARK 200  MONOCHROMATIC OR LAUE    (M/L) : M                                  
REMARK 200  WAVELENGTH OR RANGE        (A) : 1.0                                
REMARK 200  MONOCHROMATOR                  : SILICON                            
REMARK 200  OPTICS                         : NULL                               
REMARK 200                                                                      
REMARK 200  DETECTOR TYPE                  : CCD                                
REMARK 200  DETECTOR MANUFACTURER          : ADSC                               
REMARK 200  INTENSITY-INTEGRATION SOFTWARE : MOSFLM                             
REMARK 200  DATA SCALING SOFTWARE          : CCP4 (SCALA)                       
REMARK 200                                                                      
REMARK 200  NUMBER OF UNIQUE REFLECTIONS   : 116971                             
REMARK 200  RESOLUTION RANGE HIGH      (A) : 1.700                              
REMARK 200  RESOLUTION RANGE LOW       (A) : 50.000                             
REMARK 200  REJECTION CRITERIA  (SIGMA(I)) : NULL                               
REMARK 200                                                                      
REMARK 200 OVERALL.                                                             
REMARK 200  COMPLETENESS FOR RANGE     (%) : 82.4                               
REMARK 200  DATA REDUNDANCY                : 4.200                              
REMARK 200  R MERGE                    (I) : 0.07800                            
REMARK 200  R SYM                      (I) : NULL                               
REMARK 200  <I/SIGMA(I)> FOR THE DATA SET  : 6.0000                             
REMARK 200                                                                      
REMARK 200 IN THE HIGHEST RESOLUTION SHELL.                                     
REMARK 200  HIGHEST RESOLUTION SHELL, RANGE HIGH (A) : 1.70                     
REMARK 200  HIGHEST RESOLUTION SHELL, RANGE LOW  (A) : 1.80                     
REMARK 200  COMPLETENESS FOR SHELL     (%) : 63.7                               
REMARK 200  DATA REDUNDANCY IN SHELL       : NULL                               
REMARK 200  R MERGE FOR SHELL          (I) : 0.18600                            
REMARK 200  R SYM FOR SHELL            (I) : NULL                               
REMARK 200  <I/SIGMA(I)> FOR SHELL         : 2.300                              
REMARK 200                                                                      
REMARK 200 DIFFRACTION PROTOCOL: SINGLE WAVELENGTH                              
REMARK 200 METHOD USED TO DETERMINE THE STRUCTURE: MOLECULAR REPLACEMENT        
REMARK 200 SOFTWARE USED: CNS                                                   
REMARK 200 STARTING MODEL: CDK1                                                 
REMARK 200                                                                      
REMARK 200 REMARK: NULL                                                         
REMARK 280                                                                      
REMARK 280 CRYSTAL                                                              
REMARK 280 SOLVENT CONTENT, VS  (%): 49                                         
REMARK 280 MATTHEWS COEFFICIENT, VM (ANGSTROMS**3/DA): 2.6                      
REMARK 280                                                                      
REMARK 280 CRYSTALLIZATION CONDITIONS: 10 MG/ML PROTEIN                         
REMARK 280  20 PEG 4K, 10% ISOPROPONAL, 5 MM DTT                                
REMARK 290                                                                      
REMARK 290 CRYSTALLOGRAPHIC SYMMETRY                                            
REMARK 290 SYMMETRY OPERATORS FOR SPACE GROUP: P 21 21 21                       
REMARK 290                                                                      
REMARK 290      SYMOP   SYMMETRY                                                
REMARK 290     NNNMMM   OPERATOR                                                
REMARK 290       1555   X,Y,Z                                                   
REMARK 290       2555   -X+1/2,-Y,Z+1/2                                         
REMARK 290       3555   -X,Y+1/2,-Z+1/2                                         
REMARK 290       4555   X+1/2,-Y+1/2,-Z                                         
REMARK 290                                                                      
REMARK 290     WHERE NNN -> OPERATOR NUMBER                                     
REMARK 290           MMM -> TRANSLATION VECTOR                                  
REMARK 290                                                                      
REMARK 290 CRYSTALLOGRAPHIC SYMMETRY TRANSFORMATIONS                            
REMARK 290 THE FOLLOWING TRANSFORMATIONS OPERATE ON THE ATOM/HETATM             
REMARK 290 RECORDS IN THIS ENTRY TO PRODUCE CRYSTALLOGRAPHICALLY                
REMARK 290 RELATED MOLECULES.                                                   
REMARK 290   SMTRY1   1  1.000000  0.000000  0.000000        0.00000            
REMARK 290   SMTRY2   1  0.000000  1.000000  0.000000        0.00000            
REMARK 290   SMTRY3   1  0.000000  0.000000  1.000000        0.00000            
REMARK 290   SMTRY1   2 -1.000000  0.000000  0.000000       22.45300            
REMARK 290   SMTRY2   2  0.000000 -1.000000  0.000000        0.00000            
REMARK 290   SMTRY3   2  0.000000  0.000000  1.000000       64.70500            
REMARK 290   SMTRY1   3 -1.000000  0.000000  0.000000        0.00000            
REMARK 290   SMTRY2   3  0.000000  1.000000  0.000000       30.49900            
REMARK 290   SMTRY3   3  0.000000  0.000000 -1.000000       64.70500            
REMARK 290   SMTRY1   4  1.000000  0.000000  0.000000       22.45300            
REMARK 290   SMTRY2   4  0.000000 -1.000000  0.000000       30.49900            
REMARK 290   SMTRY3   4  0.000000  0.000000 -1.000000        0.00000            
REMARK 290                                                                      
REMARK 290 REMARK: NULL                                                         
REMARK 300                                                                      
REMARK 300 BIOMOLECULE: 1                                                       
REMARK 300 SEE REMARK 350 FOR THE AUTHOR PROVIDED AND/OR PROGRAM                
REMARK 300 GENERATED ASSEMBLY INFORMATION FOR THE STRUCTURE IN                  
REMARK 300 THIS ENTRY.  THE REMARK MAY ALSO PROVIDE INFORMATION ON              
REMARK 300 BURIED SURFACE AREA.                                                 
REMARK 300                                                                      
REMARK 300 DETAILS:CHAIN A IS A MONOMER, BUT THIS ENTRY IS                      
REMARK 300  CLASSIFIEDAS A DIMER AS CHAIN A IS IN COMPLEX                       
REMARK 300  WITH A PEPTIDE(CHAIN C), FORMING A DIMERIC                          
REMARK 300 ASSOCIATION.                                                         
REMARK 350                                                                      
REMARK 350 GENERATING THE BIOMOLECULE                                           
REMARK 350 COORDINATES FOR A COMPLETE MULTIMER REPRESENTING THE KNOWN           
REMARK 350 BIOLOGICALLY SIGNIFICANT OLIGOMERIZATION STATE OF THE                
REMARK 350 MOLECULE CAN BE GENERATED BY APPLYING BIOMT TRANSFORMATIONS          
REMARK 350 GIVEN BELOW.  BOTH NON-CRYSTALLOGRAPHIC AND                          
REMARK 350 CRYSTALLOGRAPHIC OPERATIONS ARE GIVEN.                               
REMARK 350                                                                      
REMARK 350 BIOMOLECULE:  1                                                      
REMARK 350 AUTHOR DETERMINED BIOLOGICAL UNIT: DIMERIC                           
REMARK 350 SOFTWARE DETERMINED QUATERNARY STRUCTURE: DIMERIC                    
REMARK 350 SOFTWARE USED: PQS                                                   
REMARK 350 APPLY THE FOLLOWING TO CHAINS: A, C                                  
REMARK 350   BIOMT1   1  1.000000  0.000000  0.000000        0.00000            
REMARK 350   BIOMT2   1  0.000000  1.000000  0.000000        0.00000            
REMARK 350   BIOMT3   1  0.000000  0.000000  1.000000        0.00000            
REMARK 400                                                                      
REMARK 400 COMPOUND                                                             
REMARK 400  PROTEIN KINASE KNOWN TO PHOSPHORYLATE SEVERAL PROTEINS.             
REMARK 400                                                                      
REMARK 400  ENGINEERED MUTATION IN CHAIN A SER 474 ASP                          
REMARK 465                                                                      
REMARK 465 MISSING RESIDUES                                                     
REMARK 465 THE FOLLOWING RESIDUES WERE NOT LOCATED IN THE                       
REMARK 465 EXPERIMENT. (M=MODEL NUMBER; RES=RESIDUE NAME; C=CHAIN               
REMARK 465 IDENTIFIER; SSSEQ=SEQUENCE NUMBER; I=INSERTION CODE.)                
REMARK 465                                                                      
REMARK 465   M RES C SSSEQI                                                     
REMARK 465     ILE A   450                                                      
REMARK 465     THR A   451                                                      
REMARK 465     PRO A   452                                                      
REMARK 465     PRO A   453                                                      
REMARK 465     ASP A   454                                                      
REMARK 465     ARG A   455                                                      
REMARK 465     TYR A   456                                                      
REMARK 465     ASP A   457                                                      
REMARK 465     SER A   458                                                      
REMARK 465     LEU A   459                                                      
REMARK 465     GLY A   460                                                      
REMARK 465     LEU A   461                                                      
REMARK 465     LEU A   462                                                      
REMARK 465     GLU A   463                                                      
REMARK 465     LEU A   464                                                      
REMARK 465     ASP A   465                                                      
REMARK 465     ARG A   480                                                      
REMARK 465     GLU A   481                                                      
REMARK 470                                                                      
REMARK 470 MISSING ATOM                                                         
REMARK 470 THE FOLLOWING RESIDUES HAVE MISSING ATOMS (M=MODEL NUMBER;           
REMARK 470 RES=RESIDUE NAME; C=CHAIN IDENTIFIER; SSEQ=SEQUENCE NUMBER;          
REMARK 470 I=INSERTION CODE):                                                   
REMARK 470   M RES CSSEQI  ATOMS                                                
REMARK 470     THR A 449    OG1  CG2                                            
REMARK 470     GLN A 466    CG   CD   OE1  NE2                                  
REMARK 470     ARG A 467    CG   CD   NE   CZ   NH1  NH2                        
REMARK 470     ILE A 479    CG1  CG2  CD1                                       
REMARK 500                                                                      
REMARK 500 GEOMETRY AND STEREOCHEMISTRY                                         
REMARK 500 SUBTOPIC: TORSION ANGLES                                             
REMARK 500                                                                      
REMARK 500 TORSION ANGLES OUTSIDE THE EXPECTED RAMACHANDRAN REGIONS:            
REMARK 500 (M=MODEL NUMBER; RES=RESIDUE NAME; C=CHAIN IDENTIFIER;               
REMARK 500 SSEQ=SEQUENCE NUMBER; I=INSERTION CODE).                             
REMARK 500 STANDARD TABLE:                                                      
REMARK 500 FORMAT:(10X,I3,1X,A3,1X,A1,I4,A1,4X,F7.2,3X,F7.2)                    
REMARK 500                                                                      
REMARK 500 EXPECTED VALUES: GJ KLEYWEGT AND TA JONES (1996). PHI/PSI-           
REMARK 500 CHOLOGY: RAMACHANDRAN REVISITED. STRUCTURE 4, 1395 - 1400            
REMARK 500                                                                      
REMARK 500  M RES CSSEQI        PSI       PHI                                   
REMARK 500    THR A 221     -162.90   -117.93                                   
REMARK 500    ARG A 245      -44.99     67.42                                   
REMARK 500    ARG A 274       -9.20     65.54                                   
REMARK 500    ASP A 293       82.90     56.87                                   
REMARK 500    ASN A 325     -142.99     70.02                                   
REMARK 500    ASP A 399     -111.74     51.86                                   
REMARK 500    GLN A 429       49.22    -87.16                                   
REMARK 500    PHE A 473     -152.66   -105.99                                   
REMARK 500    ARG C   4      110.34     61.79                                   
REMARK 500                                                                      
REMARK 500 REMARK: NULL                                                         
REMARK 525                                                                      
REMARK 525 SOLVENT                                                              
REMARK 525                                                                      
REMARK 525 THE SOLVENT MOLECULES HAVE CHAIN IDENTIFIERS THAT                    
REMARK 525 INDICATE THE POLYMER CHAIN WITH WHICH THEY ARE MOST                  
REMARK 525 CLOSELY ASSOCIATED. THE REMARK LISTS ALL THE SOLVENT                 
REMARK 525 MOLECULES WHICH ARE MORE THAN 5A AWAY FROM THE                       
REMARK 525 NEAREST POLYMER CHAIN (M = MODEL NUMBER;                             
REMARK 525 RES=RESIDUE NAME; C=CHAIN IDENTIFIER; SSEQ=SEQUENCE                  
REMARK 525 NUMBER; I=INSERTION CODE):                                           
REMARK 620                                                                      
REMARK 620 METAL COORDINATION                                                   
REMARK 620  (M=MODEL NUMBER; RES=RESIDUE NAME; C=CHAIN IDENTIFIER;              
REMARK 620   SSEQ=SEQUENCE NUMBER; I=INSERTION CODE):                           
REMARK 620                                                                      
REMARK 620 COORDINATION ANGLES FOR:  M RES CSSEQI METAL                         
REMARK 620                              MN A1481  MN                            
REMARK 620 N RES CSSEQI ATOM                                                    
REMARK 620 1 ANP A1480   O2G                                                    
REMARK 620 2 ASP A 293   OD2  88.8                                              
REMARK 620 3 ANP A1480   O2A 133.4  90.6                                        
REMARK 620 4 HOH A2265   O    88.4 176.4  89.8                                  
REMARK 620 5 ASN A 280   OD1 121.1  89.5 105.5  93.9                            
REMARK 620 N                    1     2     3     4                             
REMARK 620                                                                      
REMARK 620 COORDINATION ANGLES FOR:  M RES CSSEQI METAL                         
REMARK 620                              MN A1482  MN                            
REMARK 620 N RES CSSEQI ATOM                                                    
REMARK 620 1 ANP A1480   O1G                                                    
REMARK 620 2 ASP A 293   OD1 150.5                                              
REMARK 620 3 HOH A2266   O    99.3  93.5                                        
REMARK 620 4 HOH A2267   O   106.3  98.7  95.6                                  
REMARK 620 5 ASP A 293   OD2  97.8  56.6  85.4 155.3                            
REMARK 620 6 ANP A1480   O2B  82.3  82.6 174.1  89.3  88.7                      
REMARK 620 N                    1     2     3     4     5                       
REMARK 800                                                                      
REMARK 800 SITE                                                                 
REMARK 800 SITE_IDENTIFIER: AC1                                                 
REMARK 800 EVIDENCE_CODE: SOFTWARE                                              
REMARK 800 SITE_DESCRIPTION: BINDING SITE FOR RESIDUE  MN A1481                 
REMARK 800                                                                      
REMARK 800 SITE_IDENTIFIER: AC2                                                 
REMARK 800 EVIDENCE_CODE: SOFTWARE                                              
REMARK 800 SITE_DESCRIPTION: BINDING SITE FOR RESIDUE  MN A1482                 
REMARK 800                                                                      
REMARK 800 SITE_IDENTIFIER: AC3                                                 
REMARK 800 EVIDENCE_CODE: SOFTWARE                                              
REMARK 800 SITE_DESCRIPTION: BINDING SITE FOR RESIDUE ANP A1480                 
REMARK 900                                                                      
REMARK 900 RELATED ENTRIES                                                      
REMARK 900 RELATED ID: 1GZK   RELATED DB: PDB                                   
REMARK 900  MOLECULAR MECHANISM FOR THE REGULATION OF                           
REMARK 900  PROTEIN KINASE B/AKT BY HYDROPHOBIC MOTIF                           
REMARK 900  PHOSPHORYLATION                                                     
REMARK 900 RELATED ID: 1GZN   RELATED DB: PDB                                   
REMARK 900  STRUCTURE OF PKB KINASE DOMAIN                                      
REMARK 900 RELATED ID: 1GZO   RELATED DB: PDB                                   
REMARK 900  STRUCTURE OF PROTEIN KINASE B UNPHOSPHORYLATED                      
REMARK 900 RELATED ID: 1O6L   RELATED DB: PDB                                   
REMARK 900  CRYSTAL STRUCTURE OF AN ACTIVATED AKT/PROTEIN KINASE B              
REMARK 900  (PKB-PIF CHIMERA) TERNARY COMPLEX WITH AMP-PNP AND GSK3             
REMARK 900  PEPTIDESTRUCTURE OF PROTEIN KINASE B UNPHOSPHORYLATED               
DBREF  1O6K A  146   481  UNP    P31751   AKT2_HUMAN     146    481             
DBREF  1O6K C    3    12  UNP    P49841   KG3B_HUMAN       3     12             
SEQADV 1O6K ASP A  474  UNP  P31751    SER   474 ENGINEERED MUTATION            
SEQRES   1 A  336  LYS VAL THR MET ASN ASP PHE ASP TYR LEU LYS LEU LEU          
SEQRES   2 A  336  GLY LYS GLY THR PHE GLY LYS VAL ILE LEU VAL ARG GLU          
SEQRES   3 A  336  LYS ALA THR GLY ARG TYR TYR ALA MET LYS ILE LEU ARG          
SEQRES   4 A  336  LYS GLU VAL ILE ILE ALA LYS ASP GLU VAL ALA HIS THR          
SEQRES   5 A  336  VAL THR GLU SER ARG VAL LEU GLN ASN THR ARG HIS PRO          
SEQRES   6 A  336  PHE LEU THR ALA LEU LYS TYR ALA PHE GLN THR HIS ASP          
SEQRES   7 A  336  ARG LEU CYS PHE VAL MET GLU TYR ALA ASN GLY GLY GLU          
SEQRES   8 A  336  LEU PHE PHE HIS LEU SER ARG GLU ARG VAL PHE THR GLU          
SEQRES   9 A  336  GLU ARG ALA ARG PHE TYR GLY ALA GLU ILE VAL SER ALA          
SEQRES  10 A  336  LEU GLU TYR LEU HIS SER ARG ASP VAL VAL TYR ARG ASP          
SEQRES  11 A  336  ILE LYS LEU GLU ASN LEU MET LEU ASP LYS ASP GLY HIS          
SEQRES  12 A  336  ILE LYS ILE THR ASP PHE GLY LEU CYS LYS GLU GLY ILE          
SEQRES  13 A  336  SER ASP GLY ALA THR MET LYS TPO PHE CYS GLY THR PRO          
SEQRES  14 A  336  GLU TYR LEU ALA PRO GLU VAL LEU GLU ASP ASN ASP TYR          
SEQRES  15 A  336  GLY ARG ALA VAL ASP TRP TRP GLY LEU GLY VAL VAL MET          
SEQRES  16 A  336  TYR GLU MET MET CYS GLY ARG LEU PRO PHE TYR ASN GLN          
SEQRES  17 A  336  ASP HIS GLU ARG LEU PHE GLU LEU ILE LEU MET GLU GLU          
SEQRES  18 A  336  ILE ARG PHE PRO ARG THR LEU SER PRO GLU ALA LYS SER          
SEQRES  19 A  336  LEU LEU ALA GLY LEU LEU LYS LYS ASP PRO LYS GLN ARG          
SEQRES  20 A  336  LEU GLY GLY GLY PRO SER ASP ALA LYS GLU VAL MET GLU          
SEQRES  21 A  336  HIS ARG PHE PHE LEU SER ILE ASN TRP GLN ASP VAL VAL          
SEQRES  22 A  336  GLN LYS LYS LEU LEU PRO PRO PHE LYS PRO GLN VAL THR          
SEQRES  23 A  336  SER GLU VAL ASP THR ARG TYR PHE ASP ASP GLU PHE THR          
SEQRES  24 A  336  ALA GLN SER ILE THR ILE THR PRO PRO ASP ARG TYR ASP          
SEQRES  25 A  336  SER LEU GLY LEU LEU GLU LEU ASP GLN ARG THR HIS PHE          
SEQRES  26 A  336  PRO GLN PHE ASP TYR SER ALA SER ILE ARG GLU                  
SEQRES   1 C   10  GLY ARG PRO ARG THR THR SER PHE ALA GLU                      
MODRES 1O6K TPO A  309  THR  PHOSPHOTHREONINE                                   
HET    TPO  A 309      11                                                       
HET     MN  A1481       1                                                       
HET     MN  A1482       1                                                       
HET    ANP  A1480      31                                                       
HETNAM     TPO PHOSPHOTHREONINE                                                 
HETNAM      MN MANGANESE (II) ION                                               
HETNAM     ANP PHOSPHOAMINOPHOSPHONIC ACID-ADENYLATE ESTER                      
HETSYN     TPO PHOSPHONOTHREONINE                                               
FORMUL   1  TPO    C4 H10 N O6 P                                                
FORMUL   3   MN    2(MN 2+)                                                     
FORMUL   5  ANP    C10 H17 N6 O12 P3                                            
FORMUL   6  HOH   *281(H2 O1)                                                   
HELIX    1   1 THR A  148  ASN A  150  5                                   3    
HELIX    2   2 LYS A  185  LYS A  191  1                                   7    
HELIX    3   3 GLU A  193  THR A  207  1                                  15    
HELIX    4   4 GLU A  236  ARG A  245  1                                  10    
HELIX    5   5 THR A  248  ARG A  269  1                                  22    
HELIX    6   6 THR A  313  LEU A  317  5                                   5    
HELIX    7   7 ALA A  330  GLY A  346  1                                  17    
HELIX    8   8 ASP A  354  GLU A  365  1                                  12    
HELIX    9   9 SER A  374  LEU A  385  1                                  12    
HELIX   10  10 ASP A  399  GLU A  405  1                                   7    
HELIX   11  11 HIS A  406  LEU A  410  5                                   5    
HELIX   12  12 ASN A  413  GLN A  419  1                                   7    
HELIX   13  13 ASP A  440  ALA A  445  1                                   6    
SHEET    1  AA 6 PHE A 152  LYS A 160  0                                        
SHEET    2  AA 6 GLY A 164  GLU A 171 -1  O  VAL A 166   N  LEU A 158           
SHEET    3  AA 6 TYR A 177  ARG A 184 -1  O  TYR A 178   N  VAL A 169           
SHEET    4  AA 6 ARG A 224  GLU A 230 -1  O  LEU A 225   N  LEU A 183           
SHEET    5  AA 6 LEU A 215  GLN A 220 -1  N  LYS A 216   O  VAL A 228           
SHEET    6  AA 6 TYR A 475  SER A 476 -1  O  TYR A 475   N  ALA A 218           
SHEET    1  AB 2 LEU A 281  LEU A 283  0                                        
SHEET    2  AB 2 ILE A 289  ILE A 291 -1  O  LYS A 290   N  MET A 282           
SHEET    1  AC 2 CYS A 311  GLY A 312  0                                        
SHEET    2  AC 2 PHE C  10  ALA C  11 -1  O  PHE C  10   N  GLY A 312           
LINK         C   LYS A 308                 N   TPO A 309     1555   1555  1.34  
LINK         C   TPO A 309                 N   PHE A 310     1555   1555  1.33  
LINK         O2A ANP A1480                MN    MN A1481     1555   1555  2.04  
LINK        MN    MN A1481                 OD2 ASP A 293     1555   1555  2.26  
LINK        MN    MN A1481                 O   HOH A2265     1555   1555  2.21  
LINK        MN    MN A1481                 OD1 ASN A 280     1555   1555  2.17  
LINK        MN    MN A1481                 O2G ANP A1480     1555   1555  2.13  
LINK        MN    MN A1482                 O   HOH A2266     1555   1555  2.25  
LINK        MN    MN A1482                 O   HOH A2267     1555   1555  2.18  
LINK        MN    MN A1482                 OD2 ASP A 293     1555   1555  2.34  
LINK        MN    MN A1482                 O2B ANP A1480     1555   1555  2.17  
LINK        MN    MN A1482                 OD1 ASP A 293     1555   1555  2.28  
LINK        MN    MN A1482                 O1G ANP A1480     1555   1555  2.16  
SITE     1 AC1  4 ASN A 280  ASP A 293  ANP A1480  HOH A2265                    
SITE     1 AC2  4 ASP A 293  ANP A1480  HOH A2266  HOH A2267                    
SITE     1 AC3 28 GLY A 159  GLY A 161  VAL A 166  ALA A 179                    
SITE     2 AC3 28 LYS A 181  THR A 213  MET A 229  GLU A 230                    
SITE     3 AC3 28 ALA A 232  GLU A 236  LYS A 277  GLU A 279                    
SITE     4 AC3 28 ASN A 280  MET A 282  THR A 292  ASP A 293                    
SITE     5 AC3 28 PHE A 439   MN A1481   MN A1482  HOH A2008                    
SITE     6 AC3 28 HOH A2013  HOH A2264  HOH A2265  HOH A2267                    
SITE     7 AC3 28 ARG C   6  THR C   8  SER C   9  HOH C2008                    
CRYST1   44.906   60.998  129.410  90.00  90.00  90.00 P 21 21 21    4          
ORIGX1      1.000000  0.000000  0.000000        0.00000                         
ORIGX2      0.000000  1.000000  0.000000        0.00000                         
ORIGX3      0.000000  0.000000  1.000000        0.00000                         
SCALE1      0.022269  0.000000  0.000000        0.00000                         
SCALE2      0.000000  0.016394  0.000000        0.00000                         
SCALE3      0.000000  0.000000  0.007727        0.00000                         
ATOM      1  N   LYS A 146      36.358  49.816 157.132  1.00 46.38           N  
ATOM      2  CA  LYS A 146      36.396  48.335 156.947  1.00 46.02           C  
ATOM      3  C   LYS A 146      37.792  47.796 157.271  1.00 45.29           C  
ATOM      4  O   LYS A 146      38.804  48.458 157.011  1.00 45.52           O  
ATOM      5  CB  LYS A 146      35.991  47.970 155.511  1.00 47.18           C  
ATOM      6  CG  LYS A 146      35.552  46.519 155.327  1.00 48.64           C  
ATOM      7  CD  LYS A 146      35.012  46.271 153.930  1.00 49.80           C  
ATOM      8  CE  LYS A 146      34.523  44.840 153.779  1.00 50.28           C  
ATOM      9  NZ  LYS A 146      33.881  44.612 152.453  1.00 51.29           N  
ATOM     10  N   VAL A 147      37.827  46.598 157.859  1.00 43.17           N  
ATOM     11  CA  VAL A 147      39.074  45.936 158.259  1.00 41.14           C  
ATOM     12  C   VAL A 147      39.307  44.670 157.424  1.00 39.28           C  
ATOM     13  O   VAL A 147      38.397  43.851 157.259  1.00 38.92           O  
ATOM     14  CB  VAL A 147      39.056  45.539 159.772  1.00 40.95           C  
ATOM     15  CG1 VAL A 147      40.474  45.391 160.300  1.00 40.25           C  
ATOM     16  CG2 VAL A 147      38.283  46.556 160.605  1.00 41.30           C  
ATOM     17  N   THR A 148      40.528  44.525 156.904  1.00 38.11           N  
ATOM     18  CA  THR A 148      40.915  43.370 156.084  1.00 37.71           C  
ATOM     19  C   THR A 148      42.116  42.611 156.662  1.00 36.35           C  
ATOM     20  O   THR A 148      42.756  43.070 157.613  1.00 35.53           O  
ATOM     21  CB  THR A 148      41.229  43.776 154.611  1.00 38.33           C  
ATOM     22  OG1 THR A 148      42.165  44.860 154.591  1.00 39.80           O  
ATOM     23  CG2 THR A 148      39.959  44.175 153.862  1.00 38.25           C  
ATOM     24  N   MET A 149      42.417  41.459 156.061  1.00 35.76           N  
ATOM     25  CA  MET A 149      43.520  40.577 156.462  1.00 35.32           C  
ATOM     26  C   MET A 149      44.907  41.197 156.230  1.00 34.39           C  
ATOM     27  O   MET A 149      45.818  41.014 157.043  1.00 33.37           O  
ATOM     28  CB  MET A 149      43.414  39.255 155.691  1.00 36.73           C  
ATOM     29  CG  MET A 149      43.998  38.040 156.391  1.00 38.53           C  
ATOM     30  SD  MET A 149      43.030  37.531 157.828  1.00 41.30           S  
ATOM     31  CE  MET A 149      42.120  36.200 157.139  1.00 39.25           C  
ATOM     32  N   ASN A 150      45.032  41.964 155.146  1.00 34.05           N  
ATOM     33  CA  ASN A 150      46.287  42.620 154.761  1.00 34.19           C  
ATOM     34  C   ASN A 150      46.680  43.885 155.543  1.00 32.17           C  
ATOM     35  O   ASN A 150      47.716  44.494 155.261  1.00 32.80           O  
ATOM     36  CB  ASN A 150      46.310  42.887 153.242  1.00 37.65           C  
ATOM     37  CG  ASN A 150      45.099  43.676 152.756  1.00 40.25           C  
ATOM     38  OD1 ASN A 150      44.990  44.882 152.990  1.00 42.72           O  
ATOM     39  ND2 ASN A 150      44.191  42.996 152.066  1.00 41.81           N  
ATOM     40  N   ASP A 151      45.857  44.272 156.518  1.00 29.64           N  
ATOM     41  CA  ASP A 151      46.121  45.449 157.357  1.00 27.53           C  
ATOM     42  C   ASP A 151      47.005  45.083 158.551  1.00 25.99           C  
ATOM     43  O   ASP A 151      47.368  45.944 159.361  1.00 24.88           O  
ATOM     44  CB  ASP A 151      44.805  46.053 157.876  1.00 28.48           C  
ATOM     45  CG  ASP A 151      43.957  46.667 156.775  1.00 30.42           C  
ATOM     46  OD1 ASP A 151      44.517  47.317 155.864  1.00 32.31           O  
ATOM     47  OD2 ASP A 151      42.720  46.509 156.833  1.00 30.42           O  
ATOM     48  N   PHE A 152      47.331  43.793 158.652  1.00 24.72           N  
ATOM     49  CA  PHE A 152      48.139  43.255 159.745  1.00 24.15           C  
ATOM     50  C   PHE A 152      49.380  42.492 159.296  1.00 23.66           C  
ATOM     51  O   PHE A 152      49.446  41.981 158.173  1.00 24.27           O  
ATOM     52  CB  PHE A 152      47.290  42.314 160.624  1.00 22.87           C  
ATOM     53  CG  PHE A 152      46.049  42.951 161.191  1.00 22.46           C  
ATOM     54  CD1 PHE A 152      46.090  43.627 162.424  1.00 22.59           C  
ATOM     55  CD2 PHE A 152      44.835  42.908 160.477  1.00 21.75           C  
ATOM     56  CE1 PHE A 152      44.932  44.265 162.947  1.00 22.39           C  
ATOM     57  CE2 PHE A 152      43.670  43.537 160.981  1.00 21.35           C  
ATOM     58  CZ  PHE A 152      43.719  44.219 162.220  1.00 21.69           C  
ATOM     59  N   ASP A 153      50.401  42.454 160.234  1.00 22.53           N  
ATOM     60  CA  ASP A 153      51.659  41.723 160.063  1.00 22.81           C  
ATOM     61  C   ASP A 153      51.514  40.515 160.986  1.00 22.39           C  
ATOM     62  O   ASP A 153      51.228  40.680 162.170  1.00 21.74           O  
ATOM     63  CB  ASP A 153      52.864  42.554 160.526  1.00 25.67           C  
ATOM     64  CG  ASP A 153      53.219  43.672 159.571  1.00 29.07           C  
ATOM     65  OD1 ASP A 153      53.379  43.407 158.359  1.00 31.47           O  
ATOM     66  OD2 ASP A 153      53.362  44.819 160.041  1.00 30.34           O  
ATOM     67  N   TYR A 154      51.656  39.304 160.427  1.00 23.12           N  
ATOM     68  CA  TYR A 154      51.552  38.063 161.200  1.00 22.61           C  
ATOM     69  C   TYR A 154      52.928  37.617 161.686  1.00 23.16           C  
ATOM     70  O   TYR A 154      53.755  37.127 160.913  1.00 22.74           O  
ATOM     71  CB  TYR A 154      50.833  36.991 160.362  1.00 23.22           C  
ATOM     72  CG  TYR A 154      49.442  37.436 159.938  1.00 21.65           C  
ATOM     73  CD1 TYR A 154      49.261  38.289 158.821  1.00 22.01           C  
ATOM     74  CD2 TYR A 154      48.310  37.115 160.717  1.00 21.98           C  
ATOM     75  CE1 TYR A 154      47.985  38.830 158.502  1.00 22.45           C  
ATOM     76  CE2 TYR A 154      47.024  37.650 160.407  1.00 22.41           C  
ATOM     77  CZ  TYR A 154      46.878  38.511 159.304  1.00 21.98           C  
ATOM     78  OH  TYR A 154      45.660  39.090 159.037  1.00 20.98           O  
ATOM     79  N   LEU A 155      53.156  37.815 162.984  1.00 23.24           N  
ATOM     80  CA  LEU A 155      54.436  37.517 163.631  1.00 23.89           C  
ATOM     81  C   LEU A 155      54.654  36.095 164.140  1.00 24.17           C  
ATOM     82  O   LEU A 155      55.531  35.394 163.627  1.00 25.85           O  
ATOM     83  CB  LEU A 155      54.709  38.548 164.732  1.00 22.63           C  
ATOM     84  CG  LEU A 155      54.516  40.018 164.322  1.00 24.22           C  
ATOM     85  CD1 LEU A 155      54.699  40.891 165.524  1.00 25.87           C  
ATOM     86  CD2 LEU A 155      55.470  40.434 163.196  1.00 24.64           C  
ATOM     87  N   LYS A 156      53.899  35.681 165.161  1.00 24.12           N  
ATOM     88  CA  LYS A 156      54.022  34.324 165.713  1.00 24.23           C  
ATOM     89  C   LYS A 156      52.778  33.759 166.381  1.00 22.52           C  
ATOM     90  O   LYS A 156      51.905  34.503 166.832  1.00 20.71           O  
ATOM     91  CB  LYS A 156      55.243  34.177 166.642  1.00 26.91           C  
ATOM     92  CG  LYS A 156      55.446  35.236 167.710  1.00 28.79           C  
ATOM     93  CD  LYS A 156      56.739  34.935 168.446  1.00 30.60           C  
ATOM     94  CE  LYS A 156      57.547  36.187 168.697  1.00 31.67           C  
ATOM     95  NZ  LYS A 156      58.763  35.906 169.507  1.00 31.31           N  
ATOM     96  N   LEU A 157      52.713  32.427 166.427  1.00 20.71           N  
ATOM     97  CA  LEU A 157      51.596  31.698 167.025  1.00 18.39           C  
ATOM     98  C   LEU A 157      51.663  31.740 168.551  1.00 17.61           C  
ATOM     99  O   LEU A 157      52.695  31.428 169.147  1.00 16.66           O  
ATOM    100  CB  LEU A 157      51.590  30.244 166.529  1.00 18.67           C  
ATOM    101  CG  LEU A 157      50.460  29.295 166.950  1.00 17.64           C  
ATOM    102  CD1 LEU A 157      49.163  29.686 166.272  1.00 18.75           C  
ATOM    103  CD2 LEU A 157      50.828  27.874 166.586  1.00 18.21           C  
ATOM    104  N   LEU A 158      50.559  32.157 169.164  1.00 16.60           N  
ATOM    105  CA  LEU A 158      50.453  32.247 170.620  1.00 15.94           C  
ATOM    106  C   LEU A 158      49.793  31.007 171.200  1.00 16.13           C  
ATOM    107  O   LEU A 158      50.201  30.514 172.253  1.00 15.66           O  
ATOM    108  CB  LEU A 158      49.637  33.476 171.017  1.00 15.00           C  
ATOM    109  CG  LEU A 158      50.188  34.849 170.645  1.00 14.50           C  
ATOM    110  CD1 LEU A 158      49.148  35.897 170.959  1.00 14.80           C  
ATOM    111  CD2 LEU A 158      51.503  35.133 171.371  1.00 13.86           C  
ATOM    112  N   GLY A 159      48.777  30.512 170.497  1.00 17.32           N  
ATOM    113  CA  GLY A 159      48.054  29.339 170.948  1.00 19.44           C  
ATOM    114  C   GLY A 159      47.246  28.690 169.848  1.00 23.16           C  
ATOM    115  O   GLY A 159      46.961  29.312 168.821  1.00 20.84           O  
ATOM    116  N   LYS A 160      46.856  27.441 170.084  1.00 26.81           N  
ATOM    117  CA  LYS A 160      46.080  26.670 169.120  1.00 32.09           C  
ATOM    118  C   LYS A 160      45.072  25.784 169.841  1.00 35.31           C  
ATOM    119  O   LYS A 160      45.374  25.197 170.885  1.00 35.49           O  
ATOM    120  CB  LYS A 160      47.021  25.810 168.263  1.00 33.96           C  
ATOM    121  CG  LYS A 160      46.474  25.406 166.902  1.00 37.89           C  
ATOM    122  CD  LYS A 160      47.561  24.765 166.051  1.00 39.42           C  
ATOM    123  CE  LYS A 160      47.085  24.532 164.623  1.00 41.37           C  
ATOM    124  NZ  LYS A 160      48.162  23.969 163.761  1.00 42.76           N  
ATOM    125  N   GLY A 161      43.865  25.733 169.287  1.00 37.81           N  
ATOM    126  CA  GLY A 161      42.804  24.908 169.835  1.00 41.32           C  
ATOM    127  C   GLY A 161      42.480  23.808 168.842  1.00 43.29           C  
ATOM    128  O   GLY A 161      43.197  23.628 167.849  1.00 44.37           O  
ATOM    129  N   THR A 162      41.399  23.077 169.101  1.00 45.10           N  
ATOM    130  CA  THR A 162      40.957  21.988 168.226  1.00 46.33           C  
ATOM    131  C   THR A 162      40.044  22.560 167.123  1.00 46.72           C  
ATOM    132  O   THR A 162      39.621  21.839 166.215  1.00 47.95           O  
ATOM    133  CB  THR A 162      40.212  20.882 169.044  1.00 47.00           C  
ATOM    134  OG1 THR A 162      40.875  20.686 170.301  1.00 46.94           O  
ATOM    135  CG2 THR A 162      40.223  19.546 168.298  1.00 46.94           C  
ATOM    136  N   PHE A 163      39.763  23.864 167.210  1.00 46.48           N  
ATOM    137  CA  PHE A 163      38.908  24.567 166.249  1.00 46.34           C  
ATOM    138  C   PHE A 163      39.639  25.704 165.522  1.00 44.68           C  
ATOM    139  O   PHE A 163      39.503  25.844 164.300  1.00 45.35           O  
ATOM    140  CB  PHE A 163      37.654  25.139 166.941  1.00 49.00           C  
ATOM    141  CG  PHE A 163      36.868  24.129 167.749  1.00 51.25           C  
ATOM    142  CD1 PHE A 163      36.739  24.285 169.144  1.00 52.29           C  
ATOM    143  CD2 PHE A 163      36.253  23.019 167.128  1.00 52.46           C  
ATOM    144  CE1 PHE A 163      36.006  23.345 169.928  1.00 53.51           C  
ATOM    145  CE2 PHE A 163      35.515  22.065 167.892  1.00 53.33           C  
ATOM    146  CZ  PHE A 163      35.391  22.230 169.297  1.00 53.76           C  
ATOM    147  N   GLY A 164      40.402  26.506 166.272  1.00 42.18           N  
ATOM    148  CA  GLY A 164      41.128  27.628 165.686  1.00 37.91           C  
ATOM    149  C   GLY A 164      42.459  28.002 166.319  1.00 35.07           C  
ATOM    150  O   GLY A 164      42.857  27.432 167.340  1.00 34.42           O  
ATOM    151  N   LYS A 165      43.128  28.989 165.718  1.00 30.89           N  
ATOM    152  CA  LYS A 165      44.437  29.464 166.175  1.00 26.76           C  
ATOM    153  C   LYS A 165      44.494  30.949 166.553  1.00 23.70           C  
ATOM    154  O   LYS A 165      43.719  31.758 166.041  1.00 22.51           O  
ATOM    155  CB  LYS A 165      45.507  29.144 165.119  1.00 28.47           C  
ATOM    156  CG  LYS A 165      45.213  29.664 163.712  1.00 30.06           C  
ATOM    157  CD  LYS A 165      46.250  29.187 162.712  1.00 32.30           C  
ATOM    158  CE  LYS A 165      45.887  29.629 161.304  1.00 34.52           C  
ATOM    159  NZ  LYS A 165      46.866  29.140 160.292  1.00 37.01           N  
ATOM    160  N   VAL A 166      45.405  31.285 167.473  1.00 18.91           N  
ATOM    161  CA  VAL A 166      45.605  32.664 167.946  1.00 16.52           C  
ATOM    162  C   VAL A 166      47.033  33.096 167.602  1.00 15.11           C  
ATOM    163  O   VAL A 166      48.002  32.486 168.051  1.00 14.06           O  
ATOM    164  CB  VAL A 166      45.335  32.813 169.478  1.00 15.20           C  
ATOM    165  CG1 VAL A 166      45.444  34.284 169.914  1.00 13.92           C  
ATOM    166  CG2 VAL A 166      43.945  32.289 169.823  1.00 15.18           C  
ATOM    167  N   ILE A 167      47.135  34.146 166.789  1.00 14.73           N  
ATOM    168  CA  ILE A 167      48.413  34.683 166.311  1.00 14.26           C  
ATOM    169  C   ILE A 167      48.660  36.123 166.789  1.00 13.21           C  
ATOM    170  O   ILE A 167      47.738  36.939 166.818  1.00 13.82           O  
ATOM    171  CB  ILE A 167      48.456  34.630 164.725  1.00 16.39           C  
ATOM    172  CG1 ILE A 167      48.376  33.172 164.237  1.00 17.51           C  
ATOM    173  CG2 ILE A 167      49.737  35.282 164.164  1.00 16.16           C  
ATOM    174  CD1 ILE A 167      48.112  33.004 162.746  1.00 19.90           C  
ATOM    175  N   LEU A 168      49.912  36.421 167.153  1.00 13.97           N  
ATOM    176  CA  LEU A 168      50.321  37.769 167.568  1.00 13.74           C  
ATOM    177  C   LEU A 168      50.480  38.586 166.288  1.00 14.18           C  
ATOM    178  O   LEU A 168      51.263  38.219 165.405  1.00 14.36           O  
ATOM    179  CB  LEU A 168      51.657  37.741 168.331  1.00 14.25           C  
ATOM    180  CG  LEU A 168      52.360  39.064 168.686  1.00 14.71           C  
ATOM    181  CD1 LEU A 168      51.474  39.963 169.534  1.00 15.76           C  
ATOM    182  CD2 LEU A 168      53.660  38.775 169.396  1.00 15.62           C  
ATOM    183  N   VAL A 169      49.693  39.656 166.188  1.00 14.23           N  
ATOM    184  CA  VAL A 169      49.705  40.532 165.020  1.00 16.90           C  
ATOM    185  C   VAL A 169      50.062  41.980 165.348  1.00 17.43           C  
ATOM    186  O   VAL A 169      49.970  42.410 166.497  1.00 16.68           O  
ATOM    187  CB  VAL A 169      48.338  40.496 164.242  1.00 15.79           C  
ATOM    188  CG1 VAL A 169      48.027  39.095 163.770  1.00 16.58           C  
ATOM    189  CG2 VAL A 169      47.183  41.021 165.095  1.00 16.29           C  
ATOM    190  N   ARG A 170      50.493  42.710 164.323  1.00 19.38           N  
ATOM    191  CA  ARG A 170      50.835  44.120 164.449  1.00 20.57           C  
ATOM    192  C   ARG A 170      50.032  44.846 163.379  1.00 21.28           C  
ATOM    193  O   ARG A 170      50.069  44.463 162.207  1.00 21.61           O  
ATOM    194  CB  ARG A 170      52.344  44.340 164.249  1.00 22.39           C  
ATOM    195  CG  ARG A 170      52.798  45.811 164.246  1.00 24.94           C  
ATOM    196  CD  ARG A 170      54.319  45.972 164.189  1.00 27.09           C  
ATOM    197  NE  ARG A 170      54.944  45.240 163.086  1.00 30.74           N  
ATOM    198  CZ  ARG A 170      56.024  44.466 163.202  1.00 31.70           C  
ATOM    199  NH1 ARG A 170      56.622  44.305 164.377  1.00 31.99           N  
ATOM    200  NH2 ARG A 170      56.503  43.840 162.134  1.00 33.40           N  
ATOM    201  N   GLU A 171      49.264  45.851 163.800  1.00 21.04           N  
ATOM    202  CA  GLU A 171      48.459  46.658 162.884  1.00 22.46           C  
ATOM    203  C   GLU A 171      49.417  47.632 162.196  1.00 22.77           C  
ATOM    204  O   GLU A 171      50.087  48.419 162.864  1.00 22.85           O  
ATOM    205  CB  GLU A 171      47.360  47.405 163.650  1.00 23.22           C  
ATOM    206  CG  GLU A 171      46.315  48.084 162.753  1.00 25.30           C  
ATOM    207  CD  GLU A 171      45.188  48.772 163.516  1.00 26.78           C  
ATOM    208  OE1 GLU A 171      45.287  48.974 164.748  1.00 28.96           O  
ATOM    209  OE2 GLU A 171      44.186  49.126 162.864  1.00 30.24           O  
ATOM    210  N   LYS A 172      49.508  47.525 160.871  1.00 23.48           N  
ATOM    211  CA  LYS A 172      50.400  48.350 160.045  1.00 25.76           C  
ATOM    212  C   LYS A 172      50.278  49.865 160.206  1.00 26.37           C  
ATOM    213  O   LYS A 172      51.289  50.555 160.371  1.00 27.42           O  
ATOM    214  CB  LYS A 172      50.238  47.985 158.567  1.00 25.07           C  
ATOM    215  CG  LYS A 172      50.701  46.585 158.206  1.00 25.56           C  
ATOM    216  CD  LYS A 172      50.441  46.283 156.741  1.00 26.43           C  
ATOM    217  CE  LYS A 172      50.894  44.882 156.373  1.00 27.70           C  
ATOM    218  NZ  LYS A 172      50.627  44.564 154.941  1.00 29.04           N  
ATOM    219  N   ALA A 173      49.039  50.358 160.221  1.00 27.57           N  
ATOM    220  CA  ALA A 173      48.744  51.788 160.340  1.00 27.94           C  
ATOM    221  C   ALA A 173      49.044  52.437 161.689  1.00 28.67           C  
ATOM    222  O   ALA A 173      49.482  53.589 161.734  1.00 29.42           O  
ATOM    223  CB  ALA A 173      47.296  52.054 159.941  1.00 28.68           C  
ATOM    224  N   THR A 174      48.838  51.687 162.774  1.00 28.52           N  
ATOM    225  CA  THR A 174      49.053  52.193 164.133  1.00 27.20           C  
ATOM    226  C   THR A 174      50.319  51.694 164.839  1.00 27.49           C  
ATOM    227  O   THR A 174      50.823  52.356 165.755  1.00 27.15           O  
ATOM    228  CB  THR A 174      47.841  51.887 165.045  1.00 27.99           C  
ATOM    229  OG1 THR A 174      47.652  50.469 165.132  1.00 26.36           O  
ATOM    230  CG2 THR A 174      46.568  52.542 164.511  1.00 26.32           C  
ATOM    231  N   GLY A 175      50.816  50.528 164.425  1.00 27.01           N  
ATOM    232  CA  GLY A 175      52.006  49.947 165.034  1.00 27.74           C  
ATOM    233  C   GLY A 175      51.710  49.208 166.331  1.00 27.53           C  
ATOM    234  O   GLY A 175      52.626  48.705 166.987  1.00 27.55           O  
ATOM    235  N   ARG A 176      50.426  49.146 166.690  1.00 26.98           N  
ATOM    236  CA  ARG A 176      49.963  48.480 167.909  1.00 25.86           C  
ATOM    237  C   ARG A 176      49.828  46.973 167.728  1.00 24.41           C  
ATOM    238  O   ARG A 176      49.442  46.495 166.656  1.00 24.01           O  
ATOM    239  CB  ARG A 176      48.637  49.082 168.377  1.00 29.07           C  
ATOM    240  CG  ARG A 176      48.748  50.519 168.855  1.00 32.56           C  
ATOM    241  CD  ARG A 176      47.390  51.087 169.205  1.00 36.23           C  
ATOM    242  NE  ARG A 176      47.473  52.504 169.554  1.00 40.79           N  
ATOM    243  CZ  ARG A 176      46.468  53.372 169.450  1.00 42.49           C  
ATOM    244  NH1 ARG A 176      45.279  52.984 169.001  1.00 43.87           N  
ATOM    245  NH2 ARG A 176      46.654  54.638 169.796  1.00 43.54           N  
ATOM    246  N   TYR A 177      50.155  46.237 168.790  1.00 22.05           N  
ATOM    247  CA  TYR A 177      50.114  44.779 168.787  1.00 20.94           C  
ATOM    248  C   TYR A 177      48.833  44.211 169.377  1.00 19.47           C  
ATOM    249  O   TYR A 177      48.320  44.715 170.379  1.00 20.07           O  
ATOM    250  CB  TYR A 177      51.336  44.212 169.514  1.00 21.01           C  
ATOM    251  CG  TYR A 177      52.662  44.516 168.843  1.00 23.22           C  
ATOM    252  CD1 TYR A 177      53.195  45.828 168.833  1.00 24.64           C  
ATOM    253  CD2 TYR A 177      53.415  43.490 168.241  1.00 24.05           C  
ATOM    254  CE1 TYR A 177      54.457  46.110 168.237  1.00 25.72           C  
ATOM    255  CE2 TYR A 177      54.679  43.761 167.644  1.00 27.12           C  
ATOM    256  CZ  TYR A 177      55.187  45.069 167.648  1.00 26.51           C  
ATOM    257  OH  TYR A 177      56.406  45.327 167.061  1.00 28.54           O  
ATOM    258  N   TYR A 178      48.297  43.189 168.709  1.00 18.00           N  
ATOM    259  CA  TYR A 178      47.057  42.529 169.116  1.00 17.51           C  
ATOM    260  C   TYR A 178      47.155  41.012 168.964  1.00 15.67           C  
ATOM    261  O   TYR A 178      48.116  40.493 168.396  1.00 15.52           O  
ATOM    262  CB  TYR A 178      45.877  43.019 168.261  1.00 17.87           C  
ATOM    263  CG  TYR A 178      45.579  44.507 168.316  1.00 19.66           C  
ATOM    264  CD1 TYR A 178      45.920  45.349 167.234  1.00 19.97           C  
ATOM    265  CD2 TYR A 178      44.977  45.089 169.452  1.00 19.52           C  
ATOM    266  CE1 TYR A 178      45.670  46.749 167.283  1.00 21.98           C  
ATOM    267  CE2 TYR A 178      44.723  46.489 169.516  1.00 22.72           C  
ATOM    268  CZ  TYR A 178      45.075  47.307 168.427  1.00 22.42           C  
ATOM    269  OH  TYR A 178      44.845  48.660 168.483  1.00 26.58           O  
ATOM    270  N   ALA A 179      46.167  40.307 169.510  1.00 14.13           N  
ATOM    271  CA  ALA A 179      46.093  38.856 169.401  1.00 13.28           C  
ATOM    272  C   ALA A 179      44.891  38.556 168.513  1.00 12.97           C  
ATOM    273  O   ALA A 179      43.766  38.952 168.830  1.00 11.75           O  
ATOM    274  CB  ALA A 179      45.920  38.224 170.770  1.00 13.84           C  
ATOM    275  N   MET A 180      45.141  37.912 167.376  1.00 12.54           N  
ATOM    276  CA  MET A 180      44.070  37.577 166.444  1.00 12.86           C  
ATOM    277  C   MET A 180      43.656  36.113 166.488  1.00 13.16           C  
ATOM    278  O   MET A 180      44.453  35.229 166.180  1.00 11.98           O  
ATOM    279  CB  MET A 180      44.448  37.959 165.006  1.00 13.81           C  
ATOM    280  CG  MET A 180      43.265  37.956 164.032  1.00 16.63           C  
ATOM    281  SD  MET A 180      43.740  38.002 162.294  1.00 18.49           S  
ATOM    282  CE  MET A 180      44.079  39.712 162.118  1.00 19.00           C  
ATOM    283  N   LYS A 181      42.404  35.870 166.877  1.00 12.75           N  
ATOM    284  CA  LYS A 181      41.858  34.520 166.909  1.00 14.21           C  
ATOM    285  C   LYS A 181      41.219  34.277 165.541  1.00 15.98           C  
ATOM    286  O   LYS A 181      40.275  34.975 165.150  1.00 16.31           O  
ATOM    287  CB  LYS A 181      40.824  34.352 168.031  1.00 13.40           C  
ATOM    288  CG  LYS A 181      40.321  32.921 168.189  1.00 14.76           C  
ATOM    289  CD  LYS A 181      39.412  32.758 169.383  1.00 13.04           C  
ATOM    290  CE  LYS A 181      38.950  31.313 169.497  1.00 15.12           C  
ATOM    291  NZ  LYS A 181      38.167  31.096 170.745  1.00 14.02           N  
ATOM    292  N   ILE A 182      41.793  33.329 164.804  1.00 17.32           N  
ATOM    293  CA  ILE A 182      41.332  32.963 163.467  1.00 19.17           C  
ATOM    294  C   ILE A 182      40.587  31.627 163.502  1.00 19.91           C  
ATOM    295  O   ILE A 182      41.125  30.611 163.955  1.00 21.02           O  
ATOM    296  CB  ILE A 182      42.521  32.887 162.455  1.00 18.73           C  
ATOM    297  CG1 ILE A 182      43.251  34.237 162.391  1.00 18.67           C  
ATOM    298  CG2 ILE A 182      42.015  32.506 161.055  1.00 20.17           C  
ATOM    299  CD1 ILE A 182      44.575  34.219 161.643  1.00 19.82           C  
ATOM    300  N   LEU A 183      39.341  31.656 163.035  1.00 20.20           N  
ATOM    301  CA  LEU A 183      38.482  30.475 162.980  1.00 21.28           C  
ATOM    302  C   LEU A 183      38.079  30.193 161.530  1.00 21.38           C  
ATOM    303  O   LEU A 183      37.784  31.116 160.770  1.00 21.21           O  
ATOM    304  CB  LEU A 183      37.231  30.684 163.846  1.00 22.63           C  
ATOM    305  CG  LEU A 183      37.343  30.798 165.375  1.00 23.02           C  
ATOM    306  CD1 LEU A 183      36.011  31.217 165.953  1.00 25.66           C  
ATOM    307  CD2 LEU A 183      37.779  29.481 165.990  1.00 25.24           C  
ATOM    308  N   ARG A 184      38.100  28.917 161.151  1.00 22.77           N  
ATOM    309  CA  ARG A 184      37.745  28.490 159.795  1.00 24.86           C  
ATOM    310  C   ARG A 184      36.242  28.236 159.673  1.00 23.87           C  
ATOM    311  O   ARG A 184      35.684  27.423 160.418  1.00 23.84           O  
ATOM    312  CB  ARG A 184      38.528  27.230 159.413  1.00 27.04           C  
ATOM    313  CG  ARG A 184      40.037  27.412 159.350  1.00 31.84           C  
ATOM    314  CD  ARG A 184      40.737  26.100 159.025  1.00 35.27           C  
ATOM    315  NE  ARG A 184      42.175  26.286 158.834  1.00 39.81           N  
ATOM    316  CZ  ARG A 184      42.825  26.078 157.689  1.00 40.95           C  
ATOM    317  NH1 ARG A 184      42.177  25.665 156.604  1.00 41.26           N  
ATOM    318  NH2 ARG A 184      44.131  26.306 157.623  1.00 41.52           N  
ATOM    319  N   LYS A 185      35.605  28.926 158.723  1.00 24.11           N  
ATOM    320  CA  LYS A 185      34.159  28.824 158.472  1.00 25.74           C  
ATOM    321  C   LYS A 185      33.636  27.428 158.151  1.00 26.35           C  
ATOM    322  O   LYS A 185      32.611  27.017 158.694  1.00 27.03           O  
ATOM    323  CB  LYS A 185      33.729  29.765 157.342  1.00 26.07           C  
ATOM    324  CG  LYS A 185      33.756  31.234 157.681  1.00 27.24           C  
ATOM    325  CD  LYS A 185      33.158  32.059 156.551  1.00 27.53           C  
ATOM    326  CE  LYS A 185      33.152  33.535 156.886  1.00 27.50           C  
ATOM    327  NZ  LYS A 185      32.548  34.353 155.795  1.00 28.04           N  
ATOM    328  N   GLU A 186      34.369  26.695 157.310  1.00 27.57           N  
ATOM    329  CA  GLU A 186      33.989  25.345 156.878  1.00 29.05           C  
ATOM    330  C   GLU A 186      33.876  24.317 158.011  1.00 28.11           C  
ATOM    331  O   GLU A 186      32.985  23.466 157.990  1.00 27.95           O  
ATOM    332  CB  GLU A 186      34.952  24.856 155.789  1.00 32.67           C  
ATOM    333  CG  GLU A 186      34.361  23.808 154.845  1.00 38.71           C  
ATOM    334  CD  GLU A 186      35.222  23.568 153.617  1.00 41.45           C  
ATOM    335  OE1 GLU A 186      35.835  22.481 153.523  1.00 44.12           O  
ATOM    336  OE2 GLU A 186      35.279  24.463 152.743  1.00 42.70           O  
ATOM    337  N   VAL A 187      34.733  24.456 159.024  1.00 27.27           N  
ATOM    338  CA  VAL A 187      34.760  23.567 160.196  1.00 27.23           C  
ATOM    339  C   VAL A 187      33.585  23.870 161.133  1.00 26.04           C  
ATOM    340  O   VAL A 187      32.925  22.956 161.631  1.00 26.72           O  
ATOM    341  CB  VAL A 187      36.095  23.724 160.993  1.00 27.18           C  
ATOM    342  CG1 VAL A 187      36.257  22.610 162.027  1.00 27.49           C  
ATOM    343  CG2 VAL A 187      37.271  23.717 160.050  1.00 27.79           C  
ATOM    344  N   ILE A 188      33.320  25.163 161.325  1.00 25.87           N  
ATOM    345  CA  ILE A 188      32.245  25.663 162.186  1.00 25.73           C  
ATOM    346  C   ILE A 188      30.843  25.308 161.668  1.00 25.97           C  
ATOM    347  O   ILE A 188      29.974  24.911 162.452  1.00 24.71           O  
ATOM    348  CB  ILE A 188      32.421  27.197 162.416  1.00 26.29           C  
ATOM    349  CG1 ILE A 188      33.682  27.431 163.254  1.00 27.39           C  
ATOM    350  CG2 ILE A 188      31.205  27.820 163.117  1.00 25.69           C  
ATOM    351  CD1 ILE A 188      34.062  28.868 163.415  1.00 28.76           C  
ATOM    352  N   ILE A 189      30.649  25.418 160.353  1.00 26.17           N  
ATOM    353  CA  ILE A 189      29.370  25.099 159.708  1.00 27.11           C  
ATOM    354  C   ILE A 189      29.115  23.580 159.730  1.00 28.06           C  
ATOM    355  O   ILE A 189      27.996  23.146 160.016  1.00 28.48           O  
ATOM    356  CB  ILE A 189      29.313  25.675 158.244  1.00 27.42           C  
ATOM    357  CG1 ILE A 189      29.386  27.209 158.291  1.00 26.34           C  
ATOM    358  CG2 ILE A 189      28.009  25.260 157.526  1.00 27.05           C  
ATOM    359  CD1 ILE A 189      29.688  27.880 156.957  1.00 28.31           C  
ATOM    360  N   ALA A 190      30.175  22.795 159.510  1.00 29.03           N  
ATOM    361  CA  ALA A 190      30.106  21.328 159.494  1.00 30.35           C  
ATOM    362  C   ALA A 190      29.807  20.713 160.863  1.00 31.37           C  
ATOM    363  O   ALA A 190      29.134  19.683 160.953  1.00 32.14           O  
ATOM    364  CB  ALA A 190      31.395  20.745 158.928  1.00 30.98           C  
ATOM    365  N   LYS A 191      30.296  21.363 161.920  1.00 32.34           N  
ATOM    366  CA  LYS A 191      30.088  20.907 163.295  1.00 32.59           C  
ATOM    367  C   LYS A 191      28.845  21.523 163.948  1.00 32.13           C  
ATOM    368  O   LYS A 191      28.551  21.239 165.115  1.00 32.24           O  
ATOM    369  CB  LYS A 191      31.335  21.188 164.143  1.00 34.60           C  
ATOM    370  CG  LYS A 191      32.515  20.271 163.839  1.00 37.74           C  
ATOM    371  CD  LYS A 191      33.738  20.646 164.663  1.00 40.40           C  
ATOM    372  CE  LYS A 191      34.896  19.688 164.411  1.00 41.69           C  
ATOM    373  NZ  LYS A 191      36.125  20.078 165.167  1.00 42.78           N  
ATOM    374  N   ASP A 192      28.116  22.341 163.173  1.00 31.18           N  
ATOM    375  CA  ASP A 192      26.884  23.046 163.584  1.00 31.20           C  
ATOM    376  C   ASP A 192      27.126  23.952 164.811  1.00 30.25           C  
ATOM    377  O   ASP A 192      26.313  24.018 165.745  1.00 30.47           O  
ATOM    378  CB  ASP A 192      25.731  22.038 163.812  1.00 33.51           C  
ATOM    379  CG  ASP A 192      24.352  22.670 163.677  1.00 36.71           C  
ATOM    380  OD1 ASP A 192      23.725  22.955 164.719  1.00 39.57           O  
ATOM    381  OD2 ASP A 192      23.893  22.874 162.531  1.00 39.15           O  
ATOM    382  N   GLU A 193      28.267  24.643 164.781  1.00 27.84           N  
ATOM    383  CA  GLU A 193      28.694  25.538 165.858  1.00 26.01           C  
ATOM    384  C   GLU A 193      28.577  27.032 165.541  1.00 24.70           C  
ATOM    385  O   GLU A 193      29.275  27.858 166.141  1.00 23.63           O  
ATOM    386  CB  GLU A 193      30.135  25.197 166.272  1.00 26.95           C  
ATOM    387  CG  GLU A 193      30.288  23.902 167.071  1.00 27.97           C  
ATOM    388  CD  GLU A 193      29.638  23.968 168.446  1.00 29.46           C  
ATOM    389  OE1 GLU A 193      30.037  24.835 169.254  1.00 29.71           O  
ATOM    390  OE2 GLU A 193      28.728  23.152 168.713  1.00 29.75           O  
ATOM    391  N   VAL A 194      27.667  27.376 164.627  1.00 22.43           N  
ATOM    392  CA  VAL A 194      27.438  28.764 164.204  1.00 21.79           C  
ATOM    393  C   VAL A 194      26.924  29.656 165.343  1.00 20.30           C  
ATOM    394  O   VAL A 194      27.477  30.731 165.573  1.00 18.63           O  
ATOM    395  CB  VAL A 194      26.471  28.827 162.972  1.00 21.96           C  
ATOM    396  CG1 VAL A 194      26.205  30.276 162.532  1.00 22.76           C  
ATOM    397  CG2 VAL A 194      27.062  28.043 161.806  1.00 21.28           C  
ATOM    398  N   ALA A 195      25.932  29.160 166.087  1.00 20.86           N  
ATOM    399  CA  ALA A 195      25.311  29.881 167.206  1.00 20.16           C  
ATOM    400  C   ALA A 195      26.297  30.270 168.311  1.00 19.40           C  
ATOM    401  O   ALA A 195      26.265  31.397 168.804  1.00 18.46           O  
ATOM    402  CB  ALA A 195      24.161  29.060 167.784  1.00 22.58           C  
ATOM    403  N   HIS A 196      27.208  29.352 168.635  1.00 18.71           N  
ATOM    404  CA  HIS A 196      28.232  29.574 169.655  1.00 18.37           C  
ATOM    405  C   HIS A 196      29.279  30.608 169.226  1.00 17.32           C  
ATOM    406  O   HIS A 196      29.736  31.409 170.046  1.00 17.15           O  
ATOM    407  CB  HIS A 196      28.915  28.251 170.029  1.00 20.25           C  
ATOM    408  CG  HIS A 196      28.093  27.368 170.920  1.00 21.61           C  
ATOM    409  ND1 HIS A 196      28.305  26.010 171.015  1.00 24.15           N  
ATOM    410  CD2 HIS A 196      27.071  27.647 171.765  1.00 22.51           C  
ATOM    411  CE1 HIS A 196      27.450  25.490 171.878  1.00 24.18           C  
ATOM    412  NE2 HIS A 196      26.690  26.463 172.347  1.00 22.96           N  
ATOM    413  N   THR A 197      29.601  30.614 167.932  1.00 17.18           N  
ATOM    414  CA  THR A 197      30.578  31.541 167.353  1.00 16.72           C  
ATOM    415  C   THR A 197      30.006  32.967 167.262  1.00 16.04           C  
ATOM    416  O   THR A 197      30.734  33.939 167.478  1.00 14.17           O  
ATOM    417  CB  THR A 197      31.074  31.041 165.966  1.00 18.52           C  
ATOM    418  OG1 THR A 197      31.510  29.679 166.084  1.00 20.01           O  
ATOM    419  CG2 THR A 197      32.252  31.874 165.472  1.00 18.72           C  
ATOM    420  N   VAL A 198      28.701  33.075 166.985  1.00 15.92           N  
ATOM    421  CA  VAL A 198      28.006  34.372 166.908  1.00 16.72           C  
ATOM    422  C   VAL A 198      27.933  34.950 168.330  1.00 15.61           C  
ATOM    423  O   VAL A 198      28.151  36.145 168.527  1.00 14.71           O  
ATOM    424  CB  VAL A 198      26.556  34.239 166.307  1.00 17.15           C  
ATOM    425  CG1 VAL A 198      25.839  35.597 166.262  1.00 18.40           C  
ATOM    426  CG2 VAL A 198      26.614  33.669 164.904  1.00 19.18           C  
ATOM    427  N   THR A 199      27.704  34.075 169.314  1.00 15.12           N  
ATOM    428  CA  THR A 199      27.630  34.471 170.724  1.00 15.59           C  
ATOM    429  C   THR A 199      29.003  34.953 171.204  1.00 13.84           C  
ATOM    430  O   THR A 199      29.086  35.970 171.889  1.00 13.74           O  
ATOM    431  CB  THR A 199      27.100  33.314 171.614  1.00 17.15           C  
ATOM    432  OG1 THR A 199      25.810  32.914 171.141  1.00 20.45           O  
ATOM    433  CG2 THR A 199      26.974  33.741 173.077  1.00 16.31           C  
ATOM    434  N   GLU A 200      30.071  34.281 170.758  1.00 14.54           N  
ATOM    435  CA  GLU A 200      31.450  34.655 171.116  1.00 15.39           C  
ATOM    436  C   GLU A 200      31.742  36.074 170.630  1.00 16.04           C  
ATOM    437  O   GLU A 200      32.346  36.868 171.353  1.00 15.39           O  
ATOM    438  CB  GLU A 200      32.462  33.672 170.512  1.00 16.09           C  
ATOM    439  CG  GLU A 200      33.935  33.968 170.866  1.00 16.54           C  
ATOM    440  CD  GLU A 200      34.906  32.871 170.452  1.00 17.77           C  
ATOM    441  OE1 GLU A 200      34.503  31.916 169.748  1.00 19.42           O  
ATOM    442  OE2 GLU A 200      36.088  32.962 170.847  1.00 19.12           O  
ATOM    443  N   SER A 201      31.230  36.393 169.439  1.00 15.12           N  
ATOM    444  CA  SER A 201      31.393  37.714 168.836  1.00 17.70           C  
ATOM    445  C   SER A 201      30.589  38.763 169.586  1.00 16.13           C  
ATOM    446  O   SER A 201      31.126  39.807 169.948  1.00 16.60           O  
ATOM    447  CB  SER A 201      30.965  37.695 167.366  1.00 17.60           C  
ATOM    448  OG  SER A 201      31.340  38.901 166.721  1.00 20.19           O  
ATOM    449  N   ARG A 202      29.329  38.435 169.879  1.00 17.09           N  
ATOM    450  CA  ARG A 202      28.413  39.326 170.595  1.00 16.05           C  
ATOM    451  C   ARG A 202      28.883  39.659 172.009  1.00 16.25           C  
ATOM    452  O   ARG A 202      28.764  40.804 172.445  1.00 15.75           O  
ATOM    453  CB  ARG A 202      27.017  38.714 170.647  1.00 18.27           C  
ATOM    454  CG  ARG A 202      26.242  38.775 169.337  1.00 19.67           C  
ATOM    455  CD  ARG A 202      24.906  38.038 169.458  1.00 23.49           C  
ATOM    456  NE  ARG A 202      24.133  38.461 170.629  1.00 23.99           N  
ATOM    457  CZ  ARG A 202      23.279  39.484 170.666  1.00 25.55           C  
ATOM    458  NH1 ARG A 202      22.645  39.769 171.794  1.00 26.20           N  
ATOM    459  NH2 ARG A 202      23.048  40.217 169.586  1.00 26.68           N  
ATOM    460  N   VAL A 203      29.448  38.665 172.701  1.00 15.15           N  
ATOM    461  CA  VAL A 203      29.960  38.856 174.061  1.00 15.43           C  
ATOM    462  C   VAL A 203      31.225  39.723 174.015  1.00 16.23           C  
ATOM    463  O   VAL A 203      31.351  40.651 174.802  1.00 17.31           O  
ATOM    464  CB  VAL A 203      30.202  37.490 174.797  1.00 14.07           C  
ATOM    465  CG1 VAL A 203      30.819  37.705 176.183  1.00 13.84           C  
ATOM    466  CG2 VAL A 203      28.877  36.761 174.969  1.00 13.14           C  
ATOM    467  N   LEU A 204      32.100  39.478 173.037  1.00 17.33           N  
ATOM    468  CA  LEU A 204      33.333  40.261 172.874  1.00 18.03           C  
ATOM    469  C   LEU A 204      33.055  41.726 172.507  1.00 19.48           C  
ATOM    470  O   LEU A 204      33.753  42.625 172.977  1.00 21.16           O  
ATOM    471  CB  LEU A 204      34.250  39.622 171.825  1.00 17.89           C  
ATOM    472  CG  LEU A 204      35.279  38.588 172.296  1.00 17.27           C  
ATOM    473  CD1 LEU A 204      35.779  37.765 171.125  1.00 17.38           C  
ATOM    474  CD2 LEU A 204      36.441  39.277 173.012  1.00 18.50           C  
ATOM    475  N   GLN A 205      31.985  41.950 171.741  1.00 20.76           N  
ATOM    476  CA  GLN A 205      31.571  43.289 171.301  1.00 23.46           C  
ATOM    477  C   GLN A 205      30.873  44.114 172.383  1.00 24.08           C  
ATOM    478  O   GLN A 205      31.144  45.309 172.532  1.00 25.94           O  
ATOM    479  CB  GLN A 205      30.597  43.197 170.120  1.00 23.23           C  
ATOM    480  CG  GLN A 205      31.162  42.674 168.821  1.00 23.49           C  
ATOM    481  CD  GLN A 205      30.102  42.558 167.739  1.00 24.94           C  
ATOM    482  OE1 GLN A 205      29.446  43.541 167.386  1.00 26.34           O  
ATOM    483  NE2 GLN A 205      29.927  41.356 167.209  1.00 24.59           N  
ATOM    484  N   ASN A 206      29.976  43.463 173.123  1.00 24.40           N  
ATOM    485  CA  ASN A 206      29.167  44.117 174.151  1.00 24.77           C  
ATOM    486  C   ASN A 206      29.643  44.134 175.604  1.00 24.63           C  
ATOM    487  O   ASN A 206      28.905  44.593 176.485  1.00 26.06           O  
ATOM    488  CB  ASN A 206      27.723  43.603 174.068  1.00 25.64           C  
ATOM    489  CG  ASN A 206      27.047  43.979 172.761  1.00 27.13           C  
ATOM    490  OD1 ASN A 206      26.544  45.092 172.608  1.00 28.21           O  
ATOM    491  ND2 ASN A 206      27.054  43.058 171.804  1.00 25.76           N  
ATOM    492  N   THR A 207      30.851  43.635 175.867  1.00 22.76           N  
ATOM    493  CA  THR A 207      31.385  43.649 177.231  1.00 20.45           C  
ATOM    494  C   THR A 207      32.497  44.672 177.415  1.00 20.07           C  
ATOM    495  O   THR A 207      33.321  44.881 176.521  1.00 19.91           O  
ATOM    496  CB  THR A 207      31.894  42.264 177.710  1.00 20.38           C  
ATOM    497  OG1 THR A 207      32.833  41.725 176.772  1.00 18.58           O  
ATOM    498  CG2 THR A 207      30.729  41.296 177.923  1.00 19.56           C  
ATOM    499  N   ARG A 208      32.497  45.306 178.585  1.00 20.32           N  
ATOM    500  CA  ARG A 208      33.489  46.311 178.945  1.00 21.23           C  
ATOM    501  C   ARG A 208      33.794  46.167 180.439  1.00 19.73           C  
ATOM    502  O   ARG A 208      33.010  46.589 181.292  1.00 19.76           O  
ATOM    503  CB  ARG A 208      32.966  47.721 178.614  1.00 25.07           C  
ATOM    504  CG  ARG A 208      34.001  48.651 177.973  1.00 28.69           C  
ATOM    505  CD  ARG A 208      34.286  48.295 176.510  1.00 31.45           C  
ATOM    506  NE  ARG A 208      33.255  48.783 175.589  1.00 33.15           N  
ATOM    507  CZ  ARG A 208      32.748  48.089 174.569  1.00 34.34           C  
ATOM    508  NH1 ARG A 208      33.157  46.849 174.317  1.00 33.78           N  
ATOM    509  NH2 ARG A 208      31.851  48.652 173.770  1.00 34.43           N  
ATOM    510  N   HIS A 209      34.923  45.525 180.738  1.00 18.15           N  
ATOM    511  CA  HIS A 209      35.372  45.283 182.112  1.00 16.11           C  
ATOM    512  C   HIS A 209      36.903  45.167 182.096  1.00 15.72           C  
ATOM    513  O   HIS A 209      37.466  44.597 181.159  1.00 14.72           O  
ATOM    514  CB  HIS A 209      34.744  43.975 182.634  1.00 14.37           C  
ATOM    515  CG  HIS A 209      34.881  43.768 184.113  1.00 14.91           C  
ATOM    516  ND1 HIS A 209      33.986  44.286 185.023  1.00 14.20           N  
ATOM    517  CD2 HIS A 209      35.808  43.099 184.838  1.00 13.47           C  
ATOM    518  CE1 HIS A 209      34.356  43.945 186.244  1.00 14.20           C  
ATOM    519  NE2 HIS A 209      35.458  43.225 186.160  1.00 15.61           N  
ATOM    520  N   PRO A 210      37.597  45.700 183.133  1.00 15.03           N  
ATOM    521  CA  PRO A 210      39.063  45.611 183.164  1.00 15.16           C  
ATOM    522  C   PRO A 210      39.679  44.206 183.164  1.00 12.84           C  
ATOM    523  O   PRO A 210      40.830  44.046 182.768  1.00 14.33           O  
ATOM    524  CB  PRO A 210      39.427  46.386 184.434  1.00 15.44           C  
ATOM    525  CG  PRO A 210      38.190  46.335 185.263  1.00 15.12           C  
ATOM    526  CD  PRO A 210      37.135  46.571 184.232  1.00 16.25           C  
ATOM    527  N   PHE A 211      38.915  43.199 183.597  1.00 12.38           N  
ATOM    528  CA  PHE A 211      39.423  41.826 183.649  1.00 11.47           C  
ATOM    529  C   PHE A 211      38.922  40.892 182.558  1.00 11.35           C  
ATOM    530  O   PHE A 211      39.043  39.670 182.663  1.00 11.74           O  
ATOM    531  CB  PHE A 211      39.250  41.226 185.056  1.00 10.57           C  
ATOM    532  CG  PHE A 211      39.810  42.097 186.148  1.00 10.82           C  
ATOM    533  CD1 PHE A 211      41.098  42.665 186.024  1.00 11.06           C  
ATOM    534  CD2 PHE A 211      39.013  42.455 187.247  1.00 11.51           C  
ATOM    535  CE1 PHE A 211      41.580  43.593 186.972  1.00 13.44           C  
ATOM    536  CE2 PHE A 211      39.482  43.380 188.210  1.00 11.39           C  
ATOM    537  CZ  PHE A 211      40.770  43.953 188.068  1.00 12.06           C  
ATOM    538  N   LEU A 212      38.344  41.483 181.515  1.00 10.69           N  
ATOM    539  CA  LEU A 212      37.868  40.733 180.359  1.00 11.16           C  
ATOM    540  C   LEU A 212      38.618  41.292 179.163  1.00 12.37           C  
ATOM    541  O   LEU A 212      38.778  42.514 179.040  1.00 13.02           O  
ATOM    542  CB  LEU A 212      36.357  40.910 180.141  1.00 11.76           C  
ATOM    543  CG  LEU A 212      35.335  40.364 181.145  1.00 12.58           C  
ATOM    544  CD1 LEU A 212      33.963  40.658 180.631  1.00 12.46           C  
ATOM    545  CD2 LEU A 212      35.481  38.879 181.377  1.00 12.81           C  
ATOM    546  N   THR A 213      39.090  40.394 178.298  1.00 11.97           N  
ATOM    547  CA  THR A 213      39.811  40.763 177.082  1.00 12.45           C  
ATOM    548  C   THR A 213      38.880  41.601 176.196  1.00 12.02           C  
ATOM    549  O   THR A 213      37.741  41.209 175.940  1.00 13.21           O  
ATOM    550  CB  THR A 213      40.289  39.491 176.332  1.00 13.56           C  
ATOM    551  OG1 THR A 213      41.159  38.743 177.188  1.00 13.69           O  
ATOM    552  CG2 THR A 213      41.043  39.832 175.066  1.00 14.35           C  
ATOM    553  N   ALA A 214      39.348  42.797 175.841  1.00 14.18           N  
ATOM    554  CA  ALA A 214      38.590  43.724 175.004  1.00 15.67           C  
ATOM    555  C   ALA A 214      38.832  43.456 173.525  1.00 16.37           C  
ATOM    556  O   ALA A 214      39.939  43.082 173.127  1.00 16.14           O  
ATOM    557  CB  ALA A 214      38.952  45.164 175.345  1.00 16.72           C  
ATOM    558  N   LEU A 215      37.783  43.643 172.727  1.00 15.99           N  
ATOM    559  CA  LEU A 215      37.845  43.438 171.284  1.00 17.04           C  
ATOM    560  C   LEU A 215      38.042  44.769 170.566  1.00 17.25           C  
ATOM    561  O   LEU A 215      37.384  45.762 170.883  1.00 18.40           O  
ATOM    562  CB  LEU A 215      36.554  42.775 170.787  1.00 16.89           C  
ATOM    563  CG  LEU A 215      36.474  42.292 169.329  1.00 17.37           C  
ATOM    564  CD1 LEU A 215      37.284  41.017 169.148  1.00 15.58           C  
ATOM    565  CD2 LEU A 215      35.032  42.040 168.954  1.00 17.96           C  
ATOM    566  N   LYS A 216      38.967  44.780 169.611  1.00 18.32           N  
ATOM    567  CA  LYS A 216      39.248  45.969 168.816  1.00 19.61           C  
ATOM    568  C   LYS A 216      38.447  45.856 167.518  1.00 19.64           C  
ATOM    569  O   LYS A 216      37.678  46.759 167.180  1.00 20.93           O  
ATOM    570  CB  LYS A 216      40.758  46.093 168.545  1.00 21.17           C  
ATOM    571  CG  LYS A 216      41.204  47.365 167.805  1.00 24.44           C  
ATOM    572  CD  LYS A 216      40.977  48.646 168.600  1.00 28.67           C  
ATOM    573  CE  LYS A 216      41.317  49.872 167.762  1.00 30.89           C  
ATOM    574  NZ  LYS A 216      40.984  51.133 168.484  1.00 34.96           N  
ATOM    575  N   TYR A 217      38.638  44.750 166.796  1.00 19.57           N  
ATOM    576  CA  TYR A 217      37.932  44.498 165.537  1.00 21.38           C  
ATOM    577  C   TYR A 217      37.424  43.065 165.441  1.00 21.64           C  
ATOM    578  O   TYR A 217      38.001  42.140 166.012  1.00 21.68           O  
ATOM    579  CB  TYR A 217      38.835  44.717 164.306  1.00 21.48           C  
ATOM    580  CG  TYR A 217      39.583  46.026 164.212  1.00 22.61           C  
ATOM    581  CD1 TYR A 217      38.897  47.258 164.131  1.00 23.38           C  
ATOM    582  CD2 TYR A 217      40.992  46.040 164.166  1.00 23.79           C  
ATOM    583  CE1 TYR A 217      39.601  48.484 164.005  1.00 25.66           C  
ATOM    584  CE2 TYR A 217      41.710  47.258 164.038  1.00 25.47           C  
ATOM    585  CZ  TYR A 217      41.005  48.472 163.959  1.00 25.20           C  
ATOM    586  OH  TYR A 217      41.691  49.656 163.845  1.00 27.06           O  
ATOM    587  N   ALA A 218      36.329  42.906 164.709  1.00 22.37           N  
ATOM    588  CA  ALA A 218      35.730  41.610 164.427  1.00 23.38           C  
ATOM    589  C   ALA A 218      35.405  41.712 162.946  1.00 23.61           C  
ATOM    590  O   ALA A 218      34.700  42.628 162.537  1.00 23.97           O  
ATOM    591  CB  ALA A 218      34.458  41.393 165.240  1.00 22.80           C  
ATOM    592  N   PHE A 219      36.026  40.860 162.135  1.00 24.55           N  
ATOM    593  CA  PHE A 219      35.778  40.867 160.695  1.00 24.89           C  
ATOM    594  C   PHE A 219      35.797  39.463 160.113  1.00 25.70           C  
ATOM    595  O   PHE A 219      36.140  38.499 160.803  1.00 24.44           O  
ATOM    596  CB  PHE A 219      36.751  41.821 159.947  1.00 25.19           C  
ATOM    597  CG  PHE A 219      38.203  41.375 159.928  1.00 23.94           C  
ATOM    598  CD1 PHE A 219      39.064  41.680 161.000  1.00 24.32           C  
ATOM    599  CD2 PHE A 219      38.725  40.681 158.814  1.00 25.01           C  
ATOM    600  CE1 PHE A 219      40.438  41.299 160.964  1.00 23.30           C  
ATOM    601  CE2 PHE A 219      40.090  40.292 158.762  1.00 23.67           C  
ATOM    602  CZ  PHE A 219      40.950  40.604 159.842  1.00 23.35           C  
ATOM    603  N   GLN A 220      35.426  39.361 158.840  1.00 26.11           N  
ATOM    604  CA  GLN A 220      35.403  38.085 158.142  1.00 28.67           C  
ATOM    605  C   GLN A 220      35.841  38.211 156.690  1.00 30.68           C  
ATOM    606  O   GLN A 220      35.776  39.292 156.098  1.00 30.87           O  
ATOM    607  CB  GLN A 220      34.011  37.437 158.228  1.00 27.82           C  
ATOM    608  CG  GLN A 220      32.856  38.245 157.636  1.00 27.65           C  
ATOM    609  CD  GLN A 220      31.509  37.614 157.907  1.00 27.21           C  
ATOM    610  OE1 GLN A 220      31.233  36.495 157.475  1.00 26.10           O  
ATOM    611  NE2 GLN A 220      30.659  38.331 158.633  1.00 28.64           N  
ATOM    612  N   THR A 221      36.359  37.105 156.161  1.00 32.85           N  
ATOM    613  CA  THR A 221      36.799  37.008 154.772  1.00 35.17           C  
ATOM    614  C   THR A 221      35.920  35.932 154.121  1.00 37.17           C  
ATOM    615  O   THR A 221      34.880  35.565 154.680  1.00 38.02           O  
ATOM    616  CB  THR A 221      38.307  36.634 154.660  1.00 35.28           C  
ATOM    617  OG1 THR A 221      38.574  35.454 155.425  1.00 34.61           O  
ATOM    618  CG2 THR A 221      39.198  37.779 155.140  1.00 34.58           C  
ATOM    619  N   HIS A 222      36.343  35.410 152.970  1.00 38.77           N  
ATOM    620  CA  HIS A 222      35.589  34.383 152.242  1.00 40.33           C  
ATOM    621  C   HIS A 222      35.600  32.987 152.875  1.00 39.87           C  
ATOM    622  O   HIS A 222      34.708  32.177 152.605  1.00 41.45           O  
ATOM    623  CB  HIS A 222      36.071  34.305 150.788  1.00 42.69           C  
ATOM    624  CG  HIS A 222      35.834  35.559 150.004  1.00 45.36           C  
ATOM    625  ND1 HIS A 222      34.588  36.137 149.881  1.00 46.14           N  
ATOM    626  CD2 HIS A 222      36.684  36.348 149.304  1.00 46.77           C  
ATOM    627  CE1 HIS A 222      34.681  37.227 149.140  1.00 47.42           C  
ATOM    628  NE2 HIS A 222      35.943  37.378 148.777  1.00 47.77           N  
ATOM    629  N   ASP A 223      36.581  32.726 153.741  1.00 38.28           N  
ATOM    630  CA  ASP A 223      36.710  31.425 154.403  1.00 36.81           C  
ATOM    631  C   ASP A 223      37.098  31.474 155.888  1.00 34.54           C  
ATOM    632  O   ASP A 223      37.108  30.436 156.560  1.00 33.52           O  
ATOM    633  CB  ASP A 223      37.702  30.530 153.628  1.00 38.82           C  
ATOM    634  CG  ASP A 223      39.125  31.093 153.601  1.00 41.54           C  
ATOM    635  OD1 ASP A 223      39.302  32.292 153.290  1.00 43.46           O  
ATOM    636  OD2 ASP A 223      40.067  30.327 153.899  1.00 42.68           O  
ATOM    637  N   ARG A 224      37.426  32.665 156.393  1.00 32.05           N  
ATOM    638  CA  ARG A 224      37.845  32.828 157.792  1.00 29.65           C  
ATOM    639  C   ARG A 224      37.073  33.872 158.605  1.00 28.00           C  
ATOM    640  O   ARG A 224      36.478  34.798 158.051  1.00 26.15           O  
ATOM    641  CB  ARG A 224      39.353  33.133 157.862  1.00 31.48           C  
ATOM    642  CG  ARG A 224      40.268  31.957 157.497  1.00 35.41           C  
ATOM    643  CD  ARG A 224      41.699  32.401 157.243  1.00 38.66           C  
ATOM    644  NE  ARG A 224      42.568  31.285 156.869  1.00 42.39           N  
ATOM    645  CZ  ARG A 224      43.894  31.274 157.001  1.00 43.84           C  
ATOM    646  NH1 ARG A 224      44.537  32.324 157.504  1.00 44.46           N  
ATOM    647  NH2 ARG A 224      44.585  30.204 156.628  1.00 44.89           N  
ATOM    648  N   LEU A 225      37.047  33.659 159.924  1.00 24.66           N  
ATOM    649  CA  LEU A 225      36.403  34.551 160.897  1.00 21.78           C  
ATOM    650  C   LEU A 225      37.523  35.027 161.808  1.00 20.55           C  
ATOM    651  O   LEU A 225      38.254  34.205 162.367  1.00 20.44           O  
ATOM    652  CB  LEU A 225      35.360  33.801 161.733  1.00 21.58           C  
ATOM    653  CG  LEU A 225      34.088  33.324 161.040  1.00 21.91           C  
ATOM    654  CD1 LEU A 225      33.358  32.344 161.918  1.00 22.94           C  
ATOM    655  CD2 LEU A 225      33.212  34.501 160.686  1.00 21.84           C  
ATOM    656  N   CYS A 226      37.644  36.343 161.974  1.00 19.47           N  
ATOM    657  CA  CYS A 226      38.716  36.905 162.790  1.00 19.91           C  
ATOM    658  C   CYS A 226      38.306  37.828 163.929  1.00 18.97           C  
ATOM    659  O   CYS A 226      37.440  38.692 163.772  1.00 18.79           O  
ATOM    660  CB  CYS A 226      39.722  37.632 161.896  1.00 19.95           C  
ATOM    661  SG  CYS A 226      40.281  36.700 160.448  1.00 23.97           S  
ATOM    662  N   PHE A 227      38.958  37.627 165.074  1.00 17.65           N  
ATOM    663  CA  PHE A 227      38.752  38.423 166.283  1.00 16.54           C  
ATOM    664  C   PHE A 227      40.074  39.090 166.627  1.00 16.02           C  
ATOM    665  O   PHE A 227      41.033  38.405 166.973  1.00 16.23           O  
ATOM    666  CB  PHE A 227      38.369  37.541 167.480  1.00 17.72           C  
ATOM    667  CG  PHE A 227      37.025  36.905 167.380  1.00 18.11           C  
ATOM    668  CD1 PHE A 227      36.894  35.513 167.524  1.00 18.36           C  
ATOM    669  CD2 PHE A 227      35.873  37.685 167.186  1.00 18.40           C  
ATOM    670  CE1 PHE A 227      35.621  34.892 167.483  1.00 19.59           C  
ATOM    671  CE2 PHE A 227      34.605  37.084 167.144  1.00 19.73           C  
ATOM    672  CZ  PHE A 227      34.472  35.680 167.295  1.00 18.95           C  
ATOM    673  N   VAL A 228      40.127  40.415 166.533  1.00 15.89           N  
ATOM    674  CA  VAL A 228      41.340  41.165 166.863  1.00 15.70           C  
ATOM    675  C   VAL A 228      41.131  41.670 168.294  1.00 15.26           C  
ATOM    676  O   VAL A 228      40.414  42.644 168.538  1.00 14.64           O  
ATOM    677  CB  VAL A 228      41.592  42.323 165.850  1.00 15.89           C  
ATOM    678  CG1 VAL A 228      42.885  43.040 166.151  1.00 14.97           C  
ATOM    679  CG2 VAL A 228      41.640  41.785 164.435  1.00 18.70           C  
ATOM    680  N   MET A 229      41.705  40.927 169.236  1.00 15.51           N  
ATOM    681  CA  MET A 229      41.594  41.212 170.666  1.00 15.53           C  
ATOM    682  C   MET A 229      42.846  41.873 171.212  1.00 16.05           C  
ATOM    683  O   MET A 229      43.904  41.805 170.589  1.00 16.57           O  
ATOM    684  CB  MET A 229      41.430  39.902 171.437  1.00 15.14           C  
ATOM    685  CG  MET A 229      40.387  38.940 170.934  1.00 18.20           C  
ATOM    686  SD  MET A 229      40.569  37.400 171.834  1.00 20.00           S  
ATOM    687  CE  MET A 229      41.938  36.649 170.952  1.00 17.29           C  
ATOM    688  N   GLU A 230      42.740  42.450 172.413  1.00 16.15           N  
ATOM    689  CA  GLU A 230      43.900  43.052 173.067  1.00 17.82           C  
ATOM    690  C   GLU A 230      44.825  41.896 173.489  1.00 16.50           C  
ATOM    691  O   GLU A 230      44.360  40.816 173.891  1.00 15.93           O  
ATOM    692  CB  GLU A 230      43.504  43.950 174.256  1.00 20.96           C  
ATOM    693  CG  GLU A 230      42.870  43.263 175.453  1.00 25.29           C  
ATOM    694  CD  GLU A 230      42.589  44.204 176.615  1.00 26.83           C  
ATOM    695  OE1 GLU A 230      43.444  45.060 176.940  1.00 30.21           O  
ATOM    696  OE2 GLU A 230      41.510  44.069 177.224  1.00 22.86           O  
ATOM    697  N   TYR A 231      46.116  42.099 173.269  1.00 15.01           N  
ATOM    698  CA  TYR A 231      47.143  41.109 173.562  1.00 15.03           C  
ATOM    699  C   TYR A 231      47.515  41.041 175.042  1.00 14.72           C  
ATOM    700  O   TYR A 231      47.859  42.051 175.657  1.00 15.52           O  
ATOM    701  CB  TYR A 231      48.372  41.399 172.679  1.00 15.61           C  
ATOM    702  CG  TYR A 231      49.619  40.562 172.903  1.00 15.62           C  
ATOM    703  CD1 TYR A 231      49.560  39.151 172.979  1.00 16.04           C  
ATOM    704  CD2 TYR A 231      50.877  41.182 173.033  1.00 15.89           C  
ATOM    705  CE1 TYR A 231      50.734  38.378 173.188  1.00 18.36           C  
ATOM    706  CE2 TYR A 231      52.060  40.415 173.236  1.00 16.92           C  
ATOM    707  CZ  TYR A 231      51.976  39.020 173.314  1.00 16.77           C  
ATOM    708  OH  TYR A 231      53.110  38.274 173.527  1.00 18.74           O  
ATOM    709  N   ALA A 232      47.433  39.829 175.592  1.00 13.48           N  
ATOM    710  CA  ALA A 232      47.788  39.572 176.982  1.00 12.60           C  
ATOM    711  C   ALA A 232      49.237  39.067 177.007  1.00 13.40           C  
ATOM    712  O   ALA A 232      49.496  37.863 176.882  1.00 12.38           O  
ATOM    713  CB  ALA A 232      46.844  38.556 177.582  1.00 12.36           C  
ATOM    714  N   ASN A 233      50.163  40.018 177.172  1.00 12.90           N  
ATOM    715  CA  ASN A 233      51.619  39.793 177.193  1.00 14.75           C  
ATOM    716  C   ASN A 233      52.124  38.794 178.225  1.00 13.13           C  
ATOM    717  O   ASN A 233      53.154  38.139 178.019  1.00 14.27           O  
ATOM    718  CB  ASN A 233      52.365  41.114 177.438  1.00 15.12           C  
ATOM    719  CG  ASN A 233      52.082  42.164 176.387  1.00 18.53           C  
ATOM    720  OD1 ASN A 233      52.952  42.495 175.577  1.00 19.28           O  
ATOM    721  ND2 ASN A 233      50.868  42.705 176.398  1.00 17.55           N  
ATOM    722  N   GLY A 234      51.392  38.695 179.332  1.00 12.92           N  
ATOM    723  CA  GLY A 234      51.768  37.812 180.420  1.00 12.26           C  
ATOM    724  C   GLY A 234      51.504  36.332 180.298  1.00 11.58           C  
ATOM    725  O   GLY A 234      51.895  35.584 181.188  1.00 12.85           O  
ATOM    726  N   GLY A 235      50.850  35.902 179.221  1.00 12.05           N  
ATOM    727  CA  GLY A 235      50.576  34.484 179.034  1.00 12.43           C  
ATOM    728  C   GLY A 235      49.470  33.931 179.914  1.00 11.89           C  
ATOM    729  O   GLY A 235      48.814  34.674 180.647  1.00 12.46           O  
ATOM    730  N   GLU A 236      49.279  32.616 179.840  1.00 11.35           N  
ATOM    731  CA  GLU A 236      48.244  31.914 180.598  1.00 10.95           C  
ATOM    732  C   GLU A 236      48.638  31.718 182.046  1.00  9.80           C  
ATOM    733  O   GLU A 236      49.820  31.612 182.367  1.00  9.70           O  
ATOM    734  CB  GLU A 236      48.008  30.521 180.019  1.00 11.73           C  
ATOM    735  CG  GLU A 236      47.733  30.443 178.540  1.00 12.41           C  
ATOM    736  CD  GLU A 236      47.744  29.013 178.016  1.00 14.00           C  
ATOM    737  OE1 GLU A 236      48.240  28.101 178.715  1.00 13.69           O  
ATOM    738  OE2 GLU A 236      47.244  28.792 176.898  1.00 13.48           O  
ATOM    739  N   LEU A 237      47.631  31.581 182.908  1.00 10.99           N  
ATOM    740  CA  LEU A 237      47.860  31.324 184.326  1.00 12.41           C  
ATOM    741  C   LEU A 237      48.421  29.897 184.417  1.00 11.25           C  
ATOM    742  O   LEU A 237      49.205  29.584 185.310  1.00 12.23           O  
ATOM    743  CB  LEU A 237      46.546  31.464 185.102  1.00 13.74           C  
ATOM    744  CG  LEU A 237      46.561  32.014 186.534  1.00 18.24           C  
ATOM    745  CD1 LEU A 237      47.318  33.336 186.615  1.00 17.65           C  
ATOM    746  CD2 LEU A 237      45.121  32.199 187.007  1.00 15.03           C  
ATOM    747  N   PHE A 238      48.093  29.092 183.399  1.00 10.55           N  
ATOM    748  CA  PHE A 238      48.553  27.706 183.250  1.00 10.80           C  
ATOM    749  C   PHE A 238      50.076  27.643 183.100  1.00 11.14           C  
ATOM    750  O   PHE A 238      50.711  26.766 183.685  1.00 10.47           O  
ATOM    751  CB  PHE A 238      47.860  27.054 182.035  1.00 11.59           C  
ATOM    752  CG  PHE A 238      48.218  25.600 181.811  1.00 15.62           C  
ATOM    753  CD1 PHE A 238      48.063  24.641 182.836  1.00 17.68           C  
ATOM    754  CD2 PHE A 238      48.736  25.188 180.569  1.00 16.11           C  
ATOM    755  CE1 PHE A 238      48.428  23.283 182.624  1.00 17.90           C  
ATOM    756  CE2 PHE A 238      49.103  23.834 180.340  1.00 18.13           C  
ATOM    757  CZ  PHE A 238      48.949  22.880 181.373  1.00 17.44           C  
ATOM    758  N   PHE A 239      50.652  28.589 182.353  1.00 10.17           N  
ATOM    759  CA  PHE A 239      52.104  28.647 182.147  1.00 10.85           C  
ATOM    760  C   PHE A 239      52.824  28.899 183.475  1.00 10.60           C  
ATOM    761  O   PHE A 239      53.789  28.202 183.810  1.00  9.98           O  
ATOM    762  CB  PHE A 239      52.469  29.757 181.134  1.00 12.00           C  
ATOM    763  CG  PHE A 239      53.926  29.757 180.719  1.00 12.83           C  
ATOM    764  CD1 PHE A 239      54.367  28.925 179.673  1.00 13.14           C  
ATOM    765  CD2 PHE A 239      54.877  30.545 181.410  1.00 11.38           C  
ATOM    766  CE1 PHE A 239      55.745  28.866 179.315  1.00 16.42           C  
ATOM    767  CE2 PHE A 239      56.259  30.496 181.068  1.00 14.61           C  
ATOM    768  CZ  PHE A 239      56.691  29.654 180.019  1.00 15.39           C  
ATOM    769  N   HIS A 240      52.329  29.888 184.219  1.00 10.28           N  
ATOM    770  CA  HIS A 240      52.901  30.290 185.503  1.00 12.38           C  
ATOM    771  C   HIS A 240      52.751  29.254 186.599  1.00 12.34           C  
ATOM    772  O   HIS A 240      53.708  28.989 187.327  1.00 13.70           O  
ATOM    773  CB  HIS A 240      52.319  31.632 185.944  1.00 12.55           C  
ATOM    774  CG  HIS A 240      52.584  32.736 184.974  1.00 12.81           C  
ATOM    775  ND1 HIS A 240      53.836  33.282 184.796  1.00 13.24           N  
ATOM    776  CD2 HIS A 240      51.770  33.362 184.094  1.00 12.65           C  
ATOM    777  CE1 HIS A 240      53.780  34.196 183.844  1.00 13.99           C  
ATOM    778  NE2 HIS A 240      52.539  34.264 183.402  1.00 13.36           N  
ATOM    779  N   LEU A 241      51.571  28.634 186.676  1.00 14.36           N  
ATOM    780  CA  LEU A 241      51.308  27.608 187.681  1.00 13.32           C  
ATOM    781  C   LEU A 241      52.080  26.318 187.414  1.00 14.84           C  
ATOM    782  O   LEU A 241      52.565  25.698 188.356  1.00 14.48           O  
ATOM    783  CB  LEU A 241      49.805  27.335 187.818  1.00 14.45           C  
ATOM    784  CG  LEU A 241      49.351  26.532 189.043  1.00 14.17           C  
ATOM    785  CD1 LEU A 241      49.746  27.213 190.344  1.00 14.78           C  
ATOM    786  CD2 LEU A 241      47.874  26.374 188.981  1.00 13.57           C  
ATOM    787  N   SER A 242      52.242  25.956 186.138  1.00 14.36           N  
ATOM    788  CA  SER A 242      52.996  24.756 185.753  1.00 15.99           C  
ATOM    789  C   SER A 242      54.472  24.907 186.131  1.00 16.45           C  
ATOM    790  O   SER A 242      55.104  23.946 186.561  1.00 17.71           O  
ATOM    791  CB  SER A 242      52.880  24.489 184.249  1.00 16.60           C  
ATOM    792  OG  SER A 242      51.543  24.187 183.880  1.00 19.05           O  
ATOM    793  N   ARG A 243      54.980  26.137 186.017  1.00 14.71           N  
ATOM    794  CA  ARG A 243      56.369  26.481 186.344  1.00 15.26           C  
ATOM    795  C   ARG A 243      56.608  26.545 187.860  1.00 15.12           C  
ATOM    796  O   ARG A 243      57.531  25.907 188.378  1.00 14.66           O  
ATOM    797  CB  ARG A 243      56.729  27.836 185.700  1.00 15.48           C  
ATOM    798  CG  ARG A 243      58.152  28.360 185.968  1.00 16.95           C  
ATOM    799  CD  ARG A 243      58.311  29.821 185.540  1.00 18.36           C  
ATOM    800  NE  ARG A 243      57.546  30.745 186.384  1.00 22.18           N  
ATOM    801  CZ  ARG A 243      56.771  31.731 185.929  1.00 23.32           C  
ATOM    802  NH1 ARG A 243      56.638  31.947 184.626  1.00 24.08           N  
ATOM    803  NH2 ARG A 243      56.112  32.501 186.785  1.00 25.14           N  
ATOM    804  N   GLU A 244      55.755  27.296 188.556  1.00 13.07           N  
ATOM    805  CA  GLU A 244      55.861  27.497 190.002  1.00 13.65           C  
ATOM    806  C   GLU A 244      55.262  26.403 190.889  1.00 12.75           C  
ATOM    807  O   GLU A 244      55.461  26.426 192.106  1.00 12.46           O  
ATOM    808  CB  GLU A 244      55.263  28.853 190.383  1.00 15.69           C  
ATOM    809  CG  GLU A 244      55.997  30.046 189.774  1.00 20.51           C  
ATOM    810  CD  GLU A 244      55.456  31.381 190.245  1.00 22.40           C  
ATOM    811  OE1 GLU A 244      55.241  31.553 191.465  1.00 25.53           O  
ATOM    812  OE2 GLU A 244      55.258  32.273 189.395  1.00 27.22           O  
ATOM    813  N   ARG A 245      54.592  25.424 190.263  1.00 13.05           N  
ATOM    814  CA  ARG A 245      53.913  24.267 190.905  1.00 12.73           C  
ATOM    815  C   ARG A 245      52.689  24.634 191.750  1.00 13.17           C  
ATOM    816  O   ARG A 245      51.650  23.970 191.667  1.00 12.02           O  
ATOM    817  CB  ARG A 245      54.856  23.388 191.767  1.00 16.36           C  
ATOM    818  CG  ARG A 245      56.232  23.022 191.185  1.00 17.97           C  
ATOM    819  CD  ARG A 245      56.190  22.359 189.828  1.00 20.18           C  
ATOM    820  NE  ARG A 245      57.537  21.940 189.445  1.00 21.89           N  
ATOM    821  CZ  ARG A 245      58.108  22.172 188.266  1.00 22.47           C  
ATOM    822  NH1 ARG A 245      57.464  22.834 187.314  1.00 21.59           N  
ATOM    823  NH2 ARG A 245      59.326  21.705 188.031  1.00 23.94           N  
ATOM    824  N   VAL A 246      52.830  25.678 192.566  1.00 11.18           N  
ATOM    825  CA  VAL A 246      51.777  26.148 193.467  1.00 12.20           C  
ATOM    826  C   VAL A 246      51.968  27.641 193.774  1.00 11.94           C  
ATOM    827  O   VAL A 246      53.090  28.150 193.727  1.00 11.44           O  
ATOM    828  CB  VAL A 246      51.771  25.295 194.799  1.00 13.01           C  
ATOM    829  CG1 VAL A 246      53.016  25.563 195.654  1.00 13.26           C  
ATOM    830  CG2 VAL A 246      50.494  25.503 195.587  1.00 12.43           C  
ATOM    831  N   PHE A 247      50.862  28.337 194.046  1.00 11.84           N  
ATOM    832  CA  PHE A 247      50.897  29.758 194.394  1.00 11.83           C  
ATOM    833  C   PHE A 247      50.600  29.876 195.880  1.00 11.90           C  
ATOM    834  O   PHE A 247      49.991  28.978 196.473  1.00 11.51           O  
ATOM    835  CB  PHE A 247      49.806  30.559 193.654  1.00 11.38           C  
ATOM    836  CG  PHE A 247      50.010  30.702 192.162  1.00 11.09           C  
ATOM    837  CD1 PHE A 247      51.282  30.578 191.558  1.00 10.31           C  
ATOM    838  CD2 PHE A 247      48.903  31.004 191.345  1.00 10.45           C  
ATOM    839  CE1 PHE A 247      51.448  30.757 190.152  1.00 11.07           C  
ATOM    840  CE2 PHE A 247      49.047  31.184 189.940  1.00 10.63           C  
ATOM    841  CZ  PHE A 247      50.325  31.061 189.343  1.00  9.40           C  
ATOM    842  N   THR A 248      51.008  30.998 196.477  1.00 13.06           N  
ATOM    843  CA  THR A 248      50.719  31.261 197.888  1.00 12.82           C  
ATOM    844  C   THR A 248      49.229  31.607 197.950  1.00 12.43           C  
ATOM    845  O   THR A 248      48.615  31.915 196.917  1.00 13.78           O  
ATOM    846  CB  THR A 248      51.525  32.465 198.439  1.00 12.70           C  
ATOM    847  OG1 THR A 248      51.186  33.650 197.709  1.00 13.92           O  
ATOM    848  CG2 THR A 248      53.025  32.209 198.329  1.00 15.33           C  
ATOM    849  N   GLU A 249      48.655  31.563 199.146  1.00 12.95           N  
ATOM    850  CA  GLU A 249      47.241  31.874 199.327  1.00 13.32           C  
ATOM    851  C   GLU A 249      46.895  33.323 199.000  1.00 12.87           C  
ATOM    852  O   GLU A 249      45.829  33.590 198.451  1.00 11.65           O  
ATOM    853  CB  GLU A 249      46.794  31.513 200.734  1.00 13.73           C  
ATOM    854  CG  GLU A 249      46.767  30.009 200.966  1.00 16.38           C  
ATOM    855  CD  GLU A 249      46.055  29.624 202.235  1.00 16.09           C  
ATOM    856  OE1 GLU A 249      45.152  30.378 202.665  1.00 16.33           O  
ATOM    857  OE2 GLU A 249      46.390  28.559 202.801  1.00 13.93           O  
ATOM    858  N   GLU A 250      47.844  34.231 199.245  1.00 13.56           N  
ATOM    859  CA  GLU A 250      47.657  35.654 198.969  1.00 14.89           C  
ATOM    860  C   GLU A 250      47.698  35.924 197.463  1.00 13.99           C  
ATOM    861  O   GLU A 250      46.941  36.762 196.958  1.00 13.25           O  
ATOM    862  CB  GLU A 250      48.710  36.500 199.705  1.00 19.83           C  
ATOM    863  CG  GLU A 250      48.371  37.999 199.834  1.00 26.42           C  
ATOM    864  CD  GLU A 250      47.109  38.267 200.658  1.00 28.59           C  
ATOM    865  OE1 GLU A 250      47.137  38.051 201.889  1.00 33.94           O  
ATOM    866  OE2 GLU A 250      46.091  38.692 200.072  1.00 29.34           O  
ATOM    867  N   ARG A 251      48.542  35.173 196.750  1.00 13.33           N  
ATOM    868  CA  ARG A 251      48.669  35.315 195.299  1.00 11.86           C  
ATOM    869  C   ARG A 251      47.418  34.755 194.615  1.00 10.41           C  
ATOM    870  O   ARG A 251      46.904  35.352 193.666  1.00 11.04           O  
ATOM    871  CB  ARG A 251      49.937  34.628 194.778  1.00 13.98           C  
ATOM    872  CG  ARG A 251      50.109  34.767 193.274  1.00 14.89           C  
ATOM    873  CD  ARG A 251      51.522  34.658 192.796  1.00 18.91           C  
ATOM    874  NE  ARG A 251      51.563  34.773 191.340  1.00 19.95           N  
ATOM    875  CZ  ARG A 251      52.558  34.333 190.578  1.00 20.95           C  
ATOM    876  NH1 ARG A 251      53.611  33.749 191.128  1.00 24.16           N  
ATOM    877  NH2 ARG A 251      52.490  34.459 189.260  1.00 23.17           N  
ATOM    878  N   ALA A 252      46.908  33.647 195.150  1.00 10.44           N  
ATOM    879  CA  ALA A 252      45.698  33.010 194.632  1.00 10.46           C  
ATOM    880  C   ALA A 252      44.480  33.889 194.907  1.00 11.01           C  
ATOM    881  O   ALA A 252      43.577  33.976 194.071  1.00  9.28           O  
ATOM    882  CB  ALA A 252      45.517  31.660 195.252  1.00 12.86           C  
ATOM    883  N   ARG A 253      44.505  34.594 196.046  1.00  9.87           N  
ATOM    884  CA  ARG A 253      43.428  35.507 196.446  1.00 10.62           C  
ATOM    885  C   ARG A 253      43.319  36.685 195.481  1.00  9.80           C  
ATOM    886  O   ARG A 253      42.215  37.081 195.109  1.00  8.71           O  
ATOM    887  CB  ARG A 253      43.654  36.009 197.880  1.00 11.98           C  
ATOM    888  CG  ARG A 253      42.640  37.044 198.395  1.00 16.19           C  
ATOM    889  CD  ARG A 253      42.515  37.073 199.916  1.00 18.59           C  
ATOM    890  NE  ARG A 253      43.780  36.884 200.615  1.00 22.07           N  
ATOM    891  CZ  ARG A 253      44.006  35.940 201.527  1.00 21.78           C  
ATOM    892  NH1 ARG A 253      43.048  35.086 201.874  1.00 22.93           N  
ATOM    893  NH2 ARG A 253      45.215  35.814 202.044  1.00 24.62           N  
ATOM    894  N   PHE A 254      44.471  37.194 195.044  1.00  9.79           N  
ATOM    895  CA  PHE A 254      44.526  38.311 194.103  1.00 10.06           C  
ATOM    896  C   PHE A 254      43.878  37.921 192.770  1.00  8.88           C  
ATOM    897  O   PHE A 254      43.020  38.643 192.272  1.00  9.14           O  
ATOM    898  CB  PHE A 254      45.977  38.773 193.879  1.00  9.76           C  
ATOM    899  CG  PHE A 254      46.108  39.931 192.911  1.00 11.76           C  
ATOM    900  CD1 PHE A 254      45.963  41.255 193.362  1.00 15.63           C  
ATOM    901  CD2 PHE A 254      46.339  39.700 191.531  1.00 15.43           C  
ATOM    902  CE1 PHE A 254      46.040  42.345 192.454  1.00 17.22           C  
ATOM    903  CE2 PHE A 254      46.418  40.776 190.609  1.00 15.50           C  
ATOM    904  CZ  PHE A 254      46.266  42.103 191.078  1.00 16.46           C  
ATOM    905  N   TYR A 255      44.311  36.793 192.202  1.00  9.29           N  
ATOM    906  CA  TYR A 255      43.774  36.306 190.928  1.00  9.43           C  
ATOM    907  C   TYR A 255      42.308  35.925 191.055  1.00  8.39           C  
ATOM    908  O   TYR A 255      41.498  36.312 190.218  1.00  7.90           O  
ATOM    909  CB  TYR A 255      44.590  35.121 190.396  1.00  9.59           C  
ATOM    910  CG  TYR A 255      46.029  35.450 190.040  1.00 10.31           C  
ATOM    911  CD1 TYR A 255      46.377  36.685 189.445  1.00  9.49           C  
ATOM    912  CD2 TYR A 255      47.061  34.531 190.309  1.00 10.05           C  
ATOM    913  CE1 TYR A 255      47.731  37.000 189.129  1.00 10.06           C  
ATOM    914  CE2 TYR A 255      48.421  34.834 189.988  1.00  9.89           C  
ATOM    915  CZ  TYR A 255      48.740  36.069 189.403  1.00 11.74           C  
ATOM    916  OH  TYR A 255      50.052  36.368 189.105  1.00 11.99           O  
ATOM    917  N   GLY A 256      41.975  35.259 192.163  1.00  8.87           N  
ATOM    918  CA  GLY A 256      40.608  34.845 192.440  1.00  8.34           C  
ATOM    919  C   GLY A 256      39.651  36.017 192.548  1.00  8.38           C  
ATOM    920  O   GLY A 256      38.563  35.969 191.977  1.00  7.83           O  
ATOM    921  N   ALA A 257      40.102  37.101 193.190  1.00  9.04           N  
ATOM    922  CA  ALA A 257      39.296  38.316 193.354  1.00 10.33           C  
ATOM    923  C   ALA A 257      38.985  38.977 192.015  1.00 10.96           C  
ATOM    924  O   ALA A 257      37.859  39.420 191.773  1.00 10.65           O  
ATOM    925  CB  ALA A 257      39.993  39.306 194.276  1.00 10.51           C  
ATOM    926  N   GLU A 258      39.971  38.971 191.121  1.00 10.79           N  
ATOM    927  CA  GLU A 258      39.794  39.558 189.800  1.00 11.65           C  
ATOM    928  C   GLU A 258      38.863  38.722 188.914  1.00 10.48           C  
ATOM    929  O   GLU A 258      38.052  39.285 188.174  1.00 10.22           O  
ATOM    930  CB  GLU A 258      41.146  39.820 189.138  1.00 11.90           C  
ATOM    931  CG  GLU A 258      42.025  40.767 189.944  1.00 11.06           C  
ATOM    932  CD  GLU A 258      43.165  41.375 189.153  1.00 14.87           C  
ATOM    933  OE1 GLU A 258      43.711  40.715 188.252  1.00 13.76           O  
ATOM    934  OE2 GLU A 258      43.517  42.542 189.431  1.00 16.32           O  
ATOM    935  N   ILE A 259      38.904  37.393 189.082  1.00 10.40           N  
ATOM    936  CA  ILE A 259      38.040  36.468 188.326  1.00 10.06           C  
ATOM    937  C   ILE A 259      36.594  36.615 188.819  1.00 10.05           C  
ATOM    938  O   ILE A 259      35.672  36.645 188.003  1.00  9.55           O  
ATOM    939  CB  ILE A 259      38.498  34.977 188.450  1.00 10.27           C  
ATOM    940  CG1 ILE A 259      39.893  34.803 187.839  1.00 11.52           C  
ATOM    941  CG2 ILE A 259      37.526  34.033 187.700  1.00  9.28           C  
ATOM    942  CD1 ILE A 259      40.627  33.550 188.318  1.00 12.42           C  
ATOM    943  N   VAL A 260      36.417  36.759 190.139  1.00  9.01           N  
ATOM    944  CA  VAL A 260      35.087  36.934 190.754  1.00  8.92           C  
ATOM    945  C   VAL A 260      34.451  38.232 190.242  1.00 10.35           C  
ATOM    946  O   VAL A 260      33.272  38.247 189.887  1.00 10.17           O  
ATOM    947  CB  VAL A 260      35.161  36.963 192.314  1.00  8.03           C  
ATOM    948  CG1 VAL A 260      33.801  37.292 192.931  1.00  8.49           C  
ATOM    949  CG2 VAL A 260      35.615  35.622 192.847  1.00  7.98           C  
ATOM    950  N   SER A 261      35.259  39.292 190.165  1.00 11.35           N  
ATOM    951  CA  SER A 261      34.818  40.605 189.680  1.00 11.04           C  
ATOM    952  C   SER A 261      34.333  40.505 188.228  1.00 11.04           C  
ATOM    953  O   SER A 261      33.264  41.018 187.889  1.00 10.61           O  
ATOM    954  CB  SER A 261      35.967  41.614 189.793  1.00 12.66           C  
ATOM    955  OG  SER A 261      35.595  42.886 189.298  1.00 13.67           O  
ATOM    956  N   ALA A 262      35.082  39.757 187.416  1.00  9.97           N  
ATOM    957  CA  ALA A 262      34.764  39.533 186.005  1.00 11.06           C  
ATOM    958  C   ALA A 262      33.512  38.672 185.834  1.00 11.35           C  
ATOM    959  O   ALA A 262      32.673  38.958 184.978  1.00 11.85           O  
ATOM    960  CB  ALA A 262      35.937  38.891 185.309  1.00  9.92           C  
ATOM    961  N   LEU A 263      33.378  37.647 186.678  1.00 11.12           N  
ATOM    962  CA  LEU A 263      32.221  36.746 186.643  1.00  9.35           C  
ATOM    963  C   LEU A 263      30.942  37.421 187.139  1.00 10.92           C  
ATOM    964  O   LEU A 263      29.859  37.151 186.615  1.00 10.30           O  
ATOM    965  CB  LEU A 263      32.505  35.456 187.419  1.00  9.52           C  
ATOM    966  CG  LEU A 263      33.369  34.389 186.731  1.00  8.46           C  
ATOM    967  CD1 LEU A 263      33.638  33.255 187.709  1.00  8.37           C  
ATOM    968  CD2 LEU A 263      32.689  33.851 185.479  1.00  8.84           C  
ATOM    969  N   GLU A 264      31.091  38.349 188.091  1.00 10.71           N  
ATOM    970  CA  GLU A 264      29.973  39.131 188.646  1.00 12.36           C  
ATOM    971  C   GLU A 264      29.425  39.997 187.515  1.00 11.74           C  
ATOM    972  O   GLU A 264      28.211  40.066 187.316  1.00 10.95           O  
ATOM    973  CB  GLU A 264      30.466  40.041 189.793  1.00 14.88           C  
ATOM    974  CG  GLU A 264      29.376  40.752 190.653  1.00 20.77           C  
ATOM    975  CD  GLU A 264      28.795  42.031 190.049  1.00 24.42           C  
ATOM    976  OE1 GLU A 264      27.588  42.287 190.257  1.00 27.31           O  
ATOM    977  OE2 GLU A 264      29.532  42.771 189.363  1.00 27.35           O  
ATOM    978  N   TYR A 265      30.341  40.645 186.790  1.00 12.04           N  
ATOM    979  CA  TYR A 265      29.999  41.514 185.667  1.00 11.45           C  
ATOM    980  C   TYR A 265      29.278  40.734 184.565  1.00 11.22           C  
ATOM    981  O   TYR A 265      28.272  41.206 184.046  1.00 12.72           O  
ATOM    982  CB  TYR A 265      31.252  42.212 185.108  1.00 12.73           C  
ATOM    983  CG  TYR A 265      31.010  43.028 183.843  1.00 13.35           C  
ATOM    984  CD1 TYR A 265      30.414  44.310 183.902  1.00 14.19           C  
ATOM    985  CD2 TYR A 265      31.300  42.485 182.573  1.00 12.64           C  
ATOM    986  CE1 TYR A 265      30.107  45.029 182.711  1.00 14.28           C  
ATOM    987  CE2 TYR A 265      30.997  43.189 181.385  1.00 14.87           C  
ATOM    988  CZ  TYR A 265      30.402  44.453 181.462  1.00 15.45           C  
ATOM    989  OH  TYR A 265      30.102  45.110 180.294  1.00 15.85           O  
ATOM    990  N   LEU A 266      29.816  39.566 184.207  1.00 11.58           N  
ATOM    991  CA  LEU A 266      29.221  38.716 183.170  1.00 11.25           C  
ATOM    992  C   LEU A 266      27.813  38.256 183.548  1.00 11.36           C  
ATOM    993  O   LEU A 266      26.889  38.385 182.746  1.00  9.67           O  
ATOM    994  CB  LEU A 266      30.115  37.510 182.867  1.00 11.80           C  
ATOM    995  CG  LEU A 266      31.366  37.737 182.007  1.00 10.86           C  
ATOM    996  CD1 LEU A 266      32.222  36.476 182.001  1.00 11.84           C  
ATOM    997  CD2 LEU A 266      30.983  38.117 180.577  1.00 12.41           C  
ATOM    998  N   HIS A 267      27.644  37.807 184.794  1.00 10.15           N  
ATOM    999  CA  HIS A 267      26.345  37.350 185.292  1.00 10.92           C  
ATOM   1000  C   HIS A 267      25.315  38.484 185.371  1.00 12.33           C  
ATOM   1001  O   HIS A 267      24.127  38.247 185.155  1.00 14.71           O  
ATOM   1002  CB  HIS A 267      26.488  36.649 186.652  1.00 11.28           C  
ATOM   1003  CG  HIS A 267      27.144  35.298 186.585  1.00  9.68           C  
ATOM   1004  ND1 HIS A 267      27.185  34.441 187.664  1.00 10.59           N  
ATOM   1005  CD2 HIS A 267      27.781  34.655 185.575  1.00 10.30           C  
ATOM   1006  CE1 HIS A 267      27.814  33.332 187.324  1.00 10.95           C  
ATOM   1007  NE2 HIS A 267      28.186  33.436 186.062  1.00 11.19           N  
ATOM   1008  N   SER A 268      25.793  39.715 185.586  1.00 13.39           N  
ATOM   1009  CA  SER A 268      24.932  40.906 185.666  1.00 16.48           C  
ATOM   1010  C   SER A 268      24.454  41.343 184.271  1.00 17.80           C  
ATOM   1011  O   SER A 268      23.441  42.034 184.138  1.00 20.13           O  
ATOM   1012  CB  SER A 268      25.654  42.063 186.377  1.00 15.37           C  
ATOM   1013  OG  SER A 268      26.632  42.678 185.554  1.00 20.10           O  
ATOM   1014  N   ARG A 269      25.196  40.914 183.246  1.00 17.58           N  
ATOM   1015  CA  ARG A 269      24.888  41.193 181.841  1.00 18.02           C  
ATOM   1016  C   ARG A 269      24.175  39.977 181.227  1.00 17.32           C  
ATOM   1017  O   ARG A 269      24.036  39.872 180.000  1.00 16.71           O  
ATOM   1018  CB  ARG A 269      26.177  41.498 181.060  1.00 21.51           C  
ATOM   1019  CG  ARG A 269      26.888  42.795 181.454  1.00 25.78           C  
ATOM   1020  CD  ARG A 269      26.203  44.039 180.904  1.00 28.18           C  
ATOM   1021  NE  ARG A 269      26.350  44.157 179.453  1.00 32.49           N  
ATOM   1022  CZ  ARG A 269      25.748  45.076 178.699  1.00 34.10           C  
ATOM   1023  NH1 ARG A 269      24.939  45.979 179.244  1.00 35.29           N  
ATOM   1024  NH2 ARG A 269      25.963  45.097 177.391  1.00 34.01           N  
ATOM   1025  N   ASP A 270      23.724  39.074 182.107  1.00 14.80           N  
ATOM   1026  CA  ASP A 270      23.005  37.830 181.778  1.00 13.86           C  
ATOM   1027  C   ASP A 270      23.815  36.808 180.964  1.00 12.18           C  
ATOM   1028  O   ASP A 270      23.257  36.012 180.199  1.00 11.23           O  
ATOM   1029  CB  ASP A 270      21.650  38.124 181.092  1.00 15.00           C  
ATOM   1030  CG  ASP A 270      20.732  39.018 181.925  1.00 18.66           C  
ATOM   1031  OD1 ASP A 270      20.919  39.132 183.158  1.00 18.44           O  
ATOM   1032  OD2 ASP A 270      19.802  39.605 181.331  1.00 21.42           O  
ATOM   1033  N   VAL A 271      25.131  36.817 181.167  1.00 10.82           N  
ATOM   1034  CA  VAL A 271      26.043  35.920 180.457  1.00  9.67           C  
ATOM   1035  C   VAL A 271      26.700  34.919 181.408  1.00  9.73           C  
ATOM   1036  O   VAL A 271      27.217  35.297 182.457  1.00 10.82           O  
ATOM   1037  CB  VAL A 271      27.173  36.721 179.713  1.00 11.24           C  
ATOM   1038  CG1 VAL A 271      28.106  35.785 178.950  1.00 11.46           C  
ATOM   1039  CG2 VAL A 271      26.575  37.749 178.751  1.00 11.18           C  
ATOM   1040  N   VAL A 272      26.643  33.641 181.033  1.00  8.34           N  
ATOM   1041  CA  VAL A 272      27.279  32.561 181.790  1.00  6.89           C  
ATOM   1042  C   VAL A 272      28.463  32.152 180.915  1.00  7.57           C  
ATOM   1043  O   VAL A 272      28.299  31.860 179.728  1.00  8.87           O  
ATOM   1044  CB  VAL A 272      26.308  31.377 182.034  1.00  6.82           C  
ATOM   1045  CG1 VAL A 272      26.991  30.243 182.811  1.00  8.62           C  
ATOM   1046  CG2 VAL A 272      25.153  31.861 182.833  1.00  7.19           C  
ATOM   1047  N   TYR A 273      29.646  32.132 181.522  1.00  7.01           N  
ATOM   1048  CA  TYR A 273      30.895  31.827 180.830  1.00  8.42           C  
ATOM   1049  C   TYR A 273      31.125  30.351 180.437  1.00  9.43           C  
ATOM   1050  O   TYR A 273      31.582  30.077 179.322  1.00  9.24           O  
ATOM   1051  CB  TYR A 273      32.048  32.422 181.648  1.00  8.05           C  
ATOM   1052  CG  TYR A 273      33.395  32.332 181.000  1.00  8.39           C  
ATOM   1053  CD1 TYR A 273      33.727  33.105 179.865  1.00  7.58           C  
ATOM   1054  CD2 TYR A 273      34.338  31.430 181.485  1.00  7.43           C  
ATOM   1055  CE1 TYR A 273      34.985  32.949 179.229  1.00  7.25           C  
ATOM   1056  CE2 TYR A 273      35.576  31.280 180.871  1.00  8.63           C  
ATOM   1057  CZ  TYR A 273      35.896  32.020 179.755  1.00  7.12           C  
ATOM   1058  OH  TYR A 273      37.112  31.765 179.196  1.00  9.35           O  
ATOM   1059  N   ARG A 274      30.864  29.428 181.369  1.00  9.03           N  
ATOM   1060  CA  ARG A 274      30.977  27.967 181.173  1.00  9.58           C  
ATOM   1061  C   ARG A 274      32.331  27.292 180.912  1.00  9.74           C  
ATOM   1062  O   ARG A 274      32.408  26.059 180.946  1.00 12.26           O  
ATOM   1063  CB  ARG A 274      29.961  27.463 180.122  1.00  9.66           C  
ATOM   1064  CG  ARG A 274      28.505  27.591 180.537  1.00 10.43           C  
ATOM   1065  CD  ARG A 274      27.570  26.835 179.606  1.00 10.71           C  
ATOM   1066  NE  ARG A 274      27.509  27.402 178.258  1.00 10.53           N  
ATOM   1067  CZ  ARG A 274      26.604  27.069 177.337  1.00 10.55           C  
ATOM   1068  NH1 ARG A 274      25.670  26.164 177.602  1.00 10.83           N  
ATOM   1069  NH2 ARG A 274      26.623  27.660 176.151  1.00  8.98           N  
ATOM   1070  N   ASP A 275      33.390  28.066 180.679  1.00  8.42           N  
ATOM   1071  CA  ASP A 275      34.693  27.459 180.402  1.00  8.44           C  
ATOM   1072  C   ASP A 275      35.866  28.002 181.234  1.00  7.40           C  
ATOM   1073  O   ASP A 275      36.957  28.240 180.693  1.00  7.87           O  
ATOM   1074  CB  ASP A 275      34.995  27.532 178.886  1.00 10.20           C  
ATOM   1075  CG  ASP A 275      36.035  26.501 178.433  1.00  8.31           C  
ATOM   1076  OD1 ASP A 275      36.271  25.518 179.166  1.00  9.21           O  
ATOM   1077  OD2 ASP A 275      36.623  26.680 177.346  1.00  8.83           O  
ATOM   1078  N   ILE A 276      35.634  28.252 182.529  1.00  6.91           N  
ATOM   1079  CA  ILE A 276      36.699  28.744 183.421  1.00  7.00           C  
ATOM   1080  C   ILE A 276      37.759  27.650 183.522  1.00  8.87           C  
ATOM   1081  O   ILE A 276      37.451  26.495 183.833  1.00  9.05           O  
ATOM   1082  CB  ILE A 276      36.190  29.097 184.868  1.00  7.65           C  
ATOM   1083  CG1 ILE A 276      35.267  30.326 184.871  1.00  9.45           C  
ATOM   1084  CG2 ILE A 276      37.383  29.332 185.831  1.00  7.74           C  
ATOM   1085  CD1 ILE A 276      35.970  31.697 184.676  1.00 12.54           C  
ATOM   1086  N   LYS A 277      38.976  28.025 183.142  1.00  7.62           N  
ATOM   1087  CA  LYS A 277      40.139  27.152 183.179  1.00  7.20           C  
ATOM   1088  C   LYS A 277      41.406  27.968 183.104  1.00  8.20           C  
ATOM   1089  O   LYS A 277      41.392  29.091 182.603  1.00  9.99           O  
ATOM   1090  CB  LYS A 277      40.106  26.077 182.078  1.00  8.40           C  
ATOM   1091  CG  LYS A 277      40.140  26.534 180.648  1.00  6.97           C  
ATOM   1092  CD  LYS A 277      40.157  25.310 179.770  1.00 10.25           C  
ATOM   1093  CE  LYS A 277      40.085  25.671 178.319  1.00 10.48           C  
ATOM   1094  NZ  LYS A 277      39.993  24.460 177.450  1.00 13.32           N  
ATOM   1095  N   LEU A 278      42.507  27.392 183.583  1.00 10.29           N  
ATOM   1096  CA  LEU A 278      43.797  28.078 183.591  1.00  8.76           C  
ATOM   1097  C   LEU A 278      44.309  28.515 182.212  1.00  9.03           C  
ATOM   1098  O   LEU A 278      45.001  29.522 182.108  1.00  9.42           O  
ATOM   1099  CB  LEU A 278      44.840  27.221 184.295  1.00  8.57           C  
ATOM   1100  CG  LEU A 278      44.707  26.894 185.782  1.00  8.44           C  
ATOM   1101  CD1 LEU A 278      45.802  25.911 186.112  1.00  8.81           C  
ATOM   1102  CD2 LEU A 278      44.818  28.136 186.659  1.00 10.65           C  
ATOM   1103  N   GLU A 279      43.920  27.785 181.162  1.00  9.19           N  
ATOM   1104  CA  GLU A 279      44.316  28.109 179.784  1.00  8.65           C  
ATOM   1105  C   GLU A 279      43.570  29.326 179.232  1.00  8.71           C  
ATOM   1106  O   GLU A 279      44.039  29.970 178.286  1.00  8.94           O  
ATOM   1107  CB  GLU A 279      44.097  26.910 178.844  1.00  9.80           C  
ATOM   1108  CG  GLU A 279      45.007  25.704 179.102  1.00 13.17           C  
ATOM   1109  CD  GLU A 279      44.418  24.672 180.057  1.00 13.44           C  
ATOM   1110  OE1 GLU A 279      43.599  25.029 180.934  1.00 13.84           O  
ATOM   1111  OE2 GLU A 279      44.791  23.486 179.934  1.00 14.06           O  
ATOM   1112  N   ASN A 280      42.419  29.632 179.836  1.00  6.71           N  
ATOM   1113  CA  ASN A 280      41.575  30.767 179.440  1.00  7.73           C  
ATOM   1114  C   ASN A 280      41.755  32.013 180.303  1.00  7.20           C  
ATOM   1115  O   ASN A 280      41.158  33.056 180.024  1.00 10.86           O  
ATOM   1116  CB  ASN A 280      40.096  30.368 179.453  1.00  6.41           C  
ATOM   1117  CG  ASN A 280      39.725  29.456 178.304  1.00  9.17           C  
ATOM   1118  OD1 ASN A 280      40.528  29.223 177.402  1.00  8.40           O  
ATOM   1119  ND2 ASN A 280      38.495  28.942 178.325  1.00  7.53           N  
ATOM   1120  N   LEU A 281      42.545  31.886 181.370  1.00  7.87           N  
ATOM   1121  CA  LEU A 281      42.817  32.998 182.287  1.00  8.81           C  
ATOM   1122  C   LEU A 281      44.222  33.526 182.001  1.00  9.86           C  
ATOM   1123  O   LEU A 281      45.219  32.868 182.292  1.00 10.54           O  
ATOM   1124  CB  LEU A 281      42.674  32.534 183.744  1.00  8.56           C  
ATOM   1125  CG  LEU A 281      41.296  31.986 184.143  1.00  8.85           C  
ATOM   1126  CD1 LEU A 281      41.389  31.184 185.432  1.00 10.30           C  
ATOM   1127  CD2 LEU A 281      40.265  33.095 184.246  1.00 12.16           C  
ATOM   1128  N   MET A 282      44.281  34.707 181.392  1.00 10.32           N  
ATOM   1129  CA  MET A 282      45.548  35.332 181.010  1.00 10.32           C  
ATOM   1130  C   MET A 282      45.971  36.464 181.930  1.00 10.64           C  
ATOM   1131  O   MET A 282      45.190  36.940 182.745  1.00 11.50           O  
ATOM   1132  CB  MET A 282      45.442  35.936 179.604  1.00 10.30           C  
ATOM   1133  CG  MET A 282      44.780  35.093 178.531  1.00 13.42           C  
ATOM   1134  SD  MET A 282      45.649  33.583 178.146  1.00 16.30           S  
ATOM   1135  CE  MET A 282      47.048  34.238 177.267  1.00 14.24           C  
ATOM   1136  N   LEU A 283      47.224  36.889 181.777  1.00  9.97           N  
ATOM   1137  CA  LEU A 283      47.762  38.018 182.530  1.00 10.20           C  
ATOM   1138  C   LEU A 283      48.171  39.075 181.515  1.00 11.20           C  
ATOM   1139  O   LEU A 283      48.740  38.735 180.475  1.00 11.29           O  
ATOM   1140  CB  LEU A 283      48.981  37.617 183.376  1.00 11.77           C  
ATOM   1141  CG  LEU A 283      48.810  36.691 184.587  1.00 11.51           C  
ATOM   1142  CD1 LEU A 283      50.123  36.609 185.358  1.00 12.41           C  
ATOM   1143  CD2 LEU A 283      47.711  37.212 185.497  1.00 12.77           C  
ATOM   1144  N   ASP A 284      47.818  40.338 181.767  1.00 12.61           N  
ATOM   1145  CA  ASP A 284      48.218  41.426 180.862  1.00 12.55           C  
ATOM   1146  C   ASP A 284      49.651  41.858 181.209  1.00 14.36           C  
ATOM   1147  O   ASP A 284      50.250  41.285 182.123  1.00 12.83           O  
ATOM   1148  CB  ASP A 284      47.216  42.610 180.872  1.00 13.34           C  
ATOM   1149  CG  ASP A 284      47.055  43.295 182.242  1.00 15.58           C  
ATOM   1150  OD1 ASP A 284      47.848  43.064 183.177  1.00 13.25           O  
ATOM   1151  OD2 ASP A 284      46.106  44.099 182.371  1.00 15.88           O  
ATOM   1152  N   LYS A 285      50.174  42.880 180.525  1.00 15.66           N  
ATOM   1153  CA  LYS A 285      51.541  43.372 180.764  1.00 18.96           C  
ATOM   1154  C   LYS A 285      51.828  43.890 182.181  1.00 17.08           C  
ATOM   1155  O   LYS A 285      52.987  43.955 182.595  1.00 18.57           O  
ATOM   1156  CB  LYS A 285      51.929  44.434 179.721  1.00 22.23           C  
ATOM   1157  CG  LYS A 285      50.982  45.626 179.604  1.00 26.46           C  
ATOM   1158  CD  LYS A 285      51.481  46.619 178.557  1.00 29.93           C  
ATOM   1159  CE  LYS A 285      50.449  47.704 178.275  1.00 31.69           C  
ATOM   1160  NZ  LYS A 285      49.206  47.152 177.657  1.00 34.15           N  
ATOM   1161  N   ASP A 286      50.765  44.209 182.919  1.00 17.10           N  
ATOM   1162  CA  ASP A 286      50.872  44.718 184.290  1.00 15.62           C  
ATOM   1163  C   ASP A 286      50.715  43.626 185.356  1.00 15.32           C  
ATOM   1164  O   ASP A 286      51.060  43.842 186.521  1.00 16.59           O  
ATOM   1165  CB  ASP A 286      49.838  45.829 184.529  1.00 15.96           C  
ATOM   1166  CG  ASP A 286      50.035  47.032 183.613  1.00 20.19           C  
ATOM   1167  OD1 ASP A 286      51.161  47.570 183.547  1.00 22.02           O  
ATOM   1168  OD2 ASP A 286      49.055  47.444 182.957  1.00 22.65           O  
ATOM   1169  N   GLY A 287      50.191  42.466 184.957  1.00 13.97           N  
ATOM   1170  CA  GLY A 287      49.999  41.359 185.887  1.00 12.10           C  
ATOM   1171  C   GLY A 287      48.574  41.120 186.350  1.00 12.04           C  
ATOM   1172  O   GLY A 287      48.339  40.316 187.258  1.00 12.18           O  
ATOM   1173  N   HIS A 288      47.629  41.834 185.743  1.00 10.31           N  
ATOM   1174  CA  HIS A 288      46.207  41.697 186.066  1.00 11.63           C  
ATOM   1175  C   HIS A 288      45.576  40.628 185.179  1.00 11.00           C  
ATOM   1176  O   HIS A 288      46.028  40.410 184.055  1.00 11.62           O  
ATOM   1177  CB  HIS A 288      45.471  43.017 185.834  1.00 13.68           C  
ATOM   1178  CG  HIS A 288      45.808  44.088 186.822  1.00 15.03           C  
ATOM   1179  ND1 HIS A 288      45.356  44.068 188.123  1.00 15.71           N  
ATOM   1180  CD2 HIS A 288      46.526  45.228 186.691  1.00 16.83           C  
ATOM   1181  CE1 HIS A 288      45.779  45.150 188.752  1.00 17.21           C  
ATOM   1182  NE2 HIS A 288      46.492  45.871 187.904  1.00 18.27           N  
ATOM   1183  N   ILE A 289      44.519  39.991 185.686  1.00 11.22           N  
ATOM   1184  CA  ILE A 289      43.774  38.947 184.971  1.00 10.61           C  
ATOM   1185  C   ILE A 289      43.032  39.488 183.748  1.00 10.99           C  
ATOM   1186  O   ILE A 289      42.554  40.621 183.746  1.00 11.91           O  
ATOM   1187  CB  ILE A 289      42.739  38.227 185.933  1.00  9.91           C  
ATOM   1188  CG1 ILE A 289      43.473  37.322 186.929  1.00 11.58           C  
ATOM   1189  CG2 ILE A 289      41.618  37.445 185.165  1.00  8.33           C  
ATOM   1190  CD1 ILE A 289      44.069  36.033 186.354  1.00 13.88           C  
ATOM   1191  N   LYS A 290      43.036  38.685 182.688  1.00 12.17           N  
ATOM   1192  CA  LYS A 290      42.324  38.979 181.455  1.00 11.40           C  
ATOM   1193  C   LYS A 290      41.695  37.664 181.035  1.00 11.70           C  
ATOM   1194  O   LYS A 290      42.397  36.735 180.631  1.00 12.44           O  
ATOM   1195  CB  LYS A 290      43.252  39.492 180.341  1.00 13.50           C  
ATOM   1196  CG  LYS A 290      43.686  40.953 180.447  1.00 15.39           C  
ATOM   1197  CD  LYS A 290      42.529  41.930 180.290  1.00 18.92           C  
ATOM   1198  CE  LYS A 290      43.034  43.364 180.295  1.00 22.51           C  
ATOM   1199  NZ  LYS A 290      41.922  44.337 180.126  1.00 26.95           N  
ATOM   1200  N   ILE A 291      40.385  37.542 181.229  1.00 10.33           N  
ATOM   1201  CA  ILE A 291      39.682  36.332 180.811  1.00  9.96           C  
ATOM   1202  C   ILE A 291      39.510  36.439 179.294  1.00  9.56           C  
ATOM   1203  O   ILE A 291      39.099  37.482 178.788  1.00 11.00           O  
ATOM   1204  CB  ILE A 291      38.279  36.183 181.477  1.00 10.53           C  
ATOM   1205  CG1 ILE A 291      38.399  36.142 183.006  1.00 12.01           C  
ATOM   1206  CG2 ILE A 291      37.582  34.918 180.959  1.00 10.94           C  
ATOM   1207  CD1 ILE A 291      37.094  35.832 183.747  1.00 12.64           C  
ATOM   1208  N   THR A 292      39.902  35.382 178.590  1.00  8.65           N  
ATOM   1209  CA  THR A 292      39.777  35.311 177.142  1.00 10.23           C  
ATOM   1210  C   THR A 292      38.899  34.098 176.828  1.00 10.08           C  
ATOM   1211  O   THR A 292      38.379  33.467 177.753  1.00 10.83           O  
ATOM   1212  CB  THR A 292      41.179  35.209 176.452  1.00 11.55           C  
ATOM   1213  OG1 THR A 292      41.037  35.449 175.048  1.00 13.08           O  
ATOM   1214  CG2 THR A 292      41.833  33.831 176.672  1.00 11.16           C  
ATOM   1215  N   ASP A 293      38.721  33.799 175.537  1.00  9.57           N  
ATOM   1216  CA  ASP A 293      37.931  32.655 175.053  1.00 10.44           C  
ATOM   1217  C   ASP A 293      36.473  32.625 175.536  1.00  9.98           C  
ATOM   1218  O   ASP A 293      36.118  31.901 176.475  1.00 11.18           O  
ATOM   1219  CB  ASP A 293      38.658  31.336 175.377  1.00  9.76           C  
ATOM   1220  CG  ASP A 293      37.989  30.109 174.770  1.00 11.06           C  
ATOM   1221  OD1 ASP A 293      37.099  30.252 173.899  1.00 10.61           O  
ATOM   1222  OD2 ASP A 293      38.361  28.988 175.171  1.00 10.42           O  
ATOM   1223  N   PHE A 294      35.634  33.371 174.833  1.00  9.82           N  
ATOM   1224  CA  PHE A 294      34.216  33.457 175.151  1.00 11.05           C  
ATOM   1225  C   PHE A 294      33.401  32.528 174.243  1.00 10.99           C  
ATOM   1226  O   PHE A 294      32.197  32.718 174.062  1.00 12.38           O  
ATOM   1227  CB  PHE A 294      33.765  34.919 175.027  1.00  9.38           C  
ATOM   1228  CG  PHE A 294      34.492  35.850 175.965  1.00 10.80           C  
ATOM   1229  CD1 PHE A 294      35.657  36.524 175.545  1.00 10.84           C  
ATOM   1230  CD2 PHE A 294      34.037  36.034 177.284  1.00 10.62           C  
ATOM   1231  CE1 PHE A 294      36.372  37.377 176.429  1.00 11.30           C  
ATOM   1232  CE2 PHE A 294      34.734  36.880 178.186  1.00 10.57           C  
ATOM   1233  CZ  PHE A 294      35.912  37.556 177.753  1.00  9.79           C  
ATOM   1234  N   GLY A 295      34.074  31.490 173.735  1.00 10.22           N  
ATOM   1235  CA  GLY A 295      33.481  30.518 172.823  1.00 10.41           C  
ATOM   1236  C   GLY A 295      32.307  29.675 173.272  1.00 12.05           C  
ATOM   1237  O   GLY A 295      31.543  29.186 172.434  1.00 12.88           O  
ATOM   1238  N   LEU A 296      32.188  29.469 174.582  1.00 10.97           N  
ATOM   1239  CA  LEU A 296      31.105  28.666 175.139  1.00 12.03           C  
ATOM   1240  C   LEU A 296      30.147  29.452 176.022  1.00 11.20           C  
ATOM   1241  O   LEU A 296      29.403  28.874 176.817  1.00 12.57           O  
ATOM   1242  CB  LEU A 296      31.663  27.439 175.874  1.00 10.66           C  
ATOM   1243  CG  LEU A 296      32.185  26.311 174.973  1.00 13.75           C  
ATOM   1244  CD1 LEU A 296      32.808  25.234 175.818  1.00 11.69           C  
ATOM   1245  CD2 LEU A 296      31.069  25.737 174.094  1.00 12.50           C  
ATOM   1246  N   CYS A 297      30.139  30.773 175.845  1.00 11.20           N  
ATOM   1247  CA  CYS A 297      29.254  31.652 176.603  1.00 13.62           C  
ATOM   1248  C   CYS A 297      27.807  31.491 176.152  1.00 15.12           C  
ATOM   1249  O   CYS A 297      27.541  31.040 175.037  1.00 16.00           O  
ATOM   1250  CB  CYS A 297      29.650  33.120 176.428  1.00 13.84           C  
ATOM   1251  SG  CYS A 297      31.066  33.657 177.396  1.00 14.11           S  
ATOM   1252  N   LYS A 298      26.883  31.807 177.053  1.00 14.55           N  
ATOM   1253  CA  LYS A 298      25.461  31.753 176.750  1.00 14.25           C  
ATOM   1254  C   LYS A 298      24.862  33.058 177.241  1.00 15.04           C  
ATOM   1255  O   LYS A 298      25.089  33.463 178.386  1.00 12.06           O  
ATOM   1256  CB  LYS A 298      24.778  30.562 177.435  1.00 15.55           C  
ATOM   1257  CG  LYS A 298      23.365  30.255 176.908  1.00 16.18           C  
ATOM   1258  CD  LYS A 298      23.368  29.620 175.525  1.00 17.16           C  
ATOM   1259  CE  LYS A 298      21.948  29.414 175.021  1.00 18.24           C  
ATOM   1260  NZ  LYS A 298      21.915  28.831 173.647  1.00 20.36           N  
ATOM   1261  N   GLU A 299      24.146  33.733 176.343  1.00 14.73           N  
ATOM   1262  CA  GLU A 299      23.482  35.003 176.637  1.00 16.51           C  
ATOM   1263  C   GLU A 299      22.039  34.780 177.075  1.00 16.32           C  
ATOM   1264  O   GLU A 299      21.492  33.688 176.902  1.00 15.36           O  
ATOM   1265  CB  GLU A 299      23.466  35.897 175.395  1.00 18.08           C  
ATOM   1266  CG  GLU A 299      24.812  36.408 174.942  1.00 19.52           C  
ATOM   1267  CD  GLU A 299      24.710  37.162 173.631  1.00 21.44           C  
ATOM   1268  OE1 GLU A 299      24.554  38.400 173.663  1.00 25.27           O  
ATOM   1269  OE2 GLU A 299      24.763  36.510 172.569  1.00 23.36           O  
ATOM   1270  N   GLY A 300      21.446  35.826 177.653  1.00 16.15           N  
ATOM   1271  CA  GLY A 300      20.060  35.794 178.099  1.00 17.87           C  
ATOM   1272  C   GLY A 300      19.732  34.960 179.322  1.00 18.10           C  
ATOM   1273  O   GLY A 300      18.566  34.623 179.545  1.00 20.56           O  
ATOM   1274  N   ILE A 301      20.755  34.633 180.114  1.00 17.52           N  
ATOM   1275  CA  ILE A 301      20.582  33.826 181.321  1.00 18.27           C  
ATOM   1276  C   ILE A 301      20.545  34.713 182.571  1.00 18.86           C  
ATOM   1277  O   ILE A 301      21.584  35.030 183.164  1.00 17.54           O  
ATOM   1278  CB  ILE A 301      21.690  32.723 181.437  1.00 17.01           C  
ATOM   1279  CG1 ILE A 301      21.796  31.902 180.138  1.00 17.11           C  
ATOM   1280  CG2 ILE A 301      21.438  31.802 182.641  1.00 17.66           C  
ATOM   1281  CD1 ILE A 301      20.506  31.195 179.667  1.00 15.42           C  
ATOM   1282  N   SER A 302      19.332  35.132 182.928  1.00 20.53           N  
ATOM   1283  CA  SER A 302      19.077  35.983 184.090  1.00 22.93           C  
ATOM   1284  C   SER A 302      18.524  35.159 185.245  1.00 24.26           C  
ATOM   1285  O   SER A 302      17.776  34.208 185.020  1.00 24.37           O  
ATOM   1286  CB  SER A 302      18.073  37.083 183.727  1.00 23.58           C  
ATOM   1287  OG  SER A 302      16.908  36.542 183.122  1.00 25.68           O  
ATOM   1288  N   ASP A 303      18.886  35.547 186.472  1.00 26.48           N  
ATOM   1289  CA  ASP A 303      18.456  34.896 187.721  1.00 27.71           C  
ATOM   1290  C   ASP A 303      18.652  33.370 187.737  1.00 26.82           C  
ATOM   1291  O   ASP A 303      19.787  32.892 187.664  1.00 28.08           O  
ATOM   1292  CB  ASP A 303      17.005  35.281 188.076  1.00 30.41           C  
ATOM   1293  CG  ASP A 303      16.838  36.766 188.352  1.00 33.38           C  
ATOM   1294  OD1 ASP A 303      16.891  37.163 189.536  1.00 34.53           O  
ATOM   1295  OD2 ASP A 303      16.644  37.534 187.385  1.00 36.60           O  
ATOM   1296  N   GLY A 304      17.544  32.628 187.755  1.00 25.07           N  
ATOM   1297  CA  GLY A 304      17.595  31.177 187.772  1.00 22.71           C  
ATOM   1298  C   GLY A 304      17.347  30.513 186.429  1.00 21.81           C  
ATOM   1299  O   GLY A 304      16.949  29.346 186.398  1.00 22.76           O  
ATOM   1300  N   ALA A 305      17.588  31.234 185.326  1.00 19.78           N  
ATOM   1301  CA  ALA A 305      17.400  30.692 183.974  1.00 16.63           C  
ATOM   1302  C   ALA A 305      18.412  29.576 183.723  1.00 15.89           C  
ATOM   1303  O   ALA A 305      19.523  29.604 184.259  1.00 16.81           O  
ATOM   1304  CB  ALA A 305      17.534  31.784 182.923  1.00 18.52           C  
ATOM   1305  N   THR A 306      18.008  28.582 182.939  1.00 15.04           N  
ATOM   1306  CA  THR A 306      18.857  27.423 182.679  1.00 15.09           C  
ATOM   1307  C   THR A 306      19.374  27.222 181.249  1.00 14.26           C  
ATOM   1308  O   THR A 306      18.902  27.858 180.305  1.00 13.95           O  
ATOM   1309  CB  THR A 306      18.147  26.135 183.143  1.00 15.13           C  
ATOM   1310  OG1 THR A 306      16.953  25.939 182.373  1.00 14.78           O  
ATOM   1311  CG2 THR A 306      17.801  26.183 184.639  1.00 16.17           C  
ATOM   1312  N   MET A 307      20.379  26.348 181.126  1.00 13.16           N  
ATOM   1313  CA  MET A 307      21.030  25.989 179.858  1.00 13.55           C  
ATOM   1314  C   MET A 307      20.997  24.475 179.689  1.00 14.61           C  
ATOM   1315  O   MET A 307      21.014  23.740 180.679  1.00 14.38           O  
ATOM   1316  CB  MET A 307      22.487  26.452 179.848  1.00 14.83           C  
ATOM   1317  CG  MET A 307      22.665  27.950 179.895  1.00 18.36           C  
ATOM   1318  SD  MET A 307      24.155  28.447 180.732  1.00 15.46           S  
ATOM   1319  CE  MET A 307      23.609  28.298 182.407  1.00 17.04           C  
ATOM   1320  N   LYS A 308      21.002  24.012 178.438  1.00 14.34           N  
ATOM   1321  CA  LYS A 308      20.933  22.579 178.138  1.00 16.80           C  
ATOM   1322  C   LYS A 308      22.121  21.939 177.414  1.00 15.31           C  
ATOM   1323  O   LYS A 308      22.251  20.714 177.428  1.00 15.81           O  
ATOM   1324  CB  LYS A 308      19.650  22.275 177.345  1.00 20.42           C  
ATOM   1325  CG  LYS A 308      18.356  22.428 178.138  1.00 26.46           C  
ATOM   1326  CD  LYS A 308      17.131  22.272 177.254  1.00 29.72           C  
ATOM   1327  CE  LYS A 308      15.855  22.516 178.049  1.00 31.88           C  
ATOM   1328  NZ  LYS A 308      14.645  22.478 177.180  1.00 34.74           N  
HETATM 1329  N   TPO A 309      22.995  22.753 176.816  1.00 14.80           N  
HETATM 1330  CA  TPO A 309      24.145  22.248 176.051  1.00 12.61           C  
HETATM 1331  CB  TPO A 309      24.836  23.392 175.261  1.00 13.99           C  
HETATM 1332  CG2 TPO A 309      25.863  22.833 174.267  1.00 11.74           C  
HETATM 1333  OG1 TPO A 309      23.864  24.142 174.505  1.00 13.97           O  
HETATM 1334  P   TPO A 309      23.695  25.504 174.704  1.00 15.80           P  
HETATM 1335  O1P TPO A 309      24.865  26.333 174.283  1.00 15.57           O  
HETATM 1336  O2P TPO A 309      23.252  25.585 176.140  1.00 15.91           O  
HETATM 1337  O3P TPO A 309      22.569  25.829 173.656  1.00 15.73           O  
HETATM 1338  C   TPO A 309      25.200  21.515 176.902  1.00 13.83           C  
HETATM 1339  O   TPO A 309      25.651  22.046 177.914  1.00 12.56           O  
ATOM   1340  N   PHE A 310      25.565  20.297 176.498  1.00 12.00           N  
ATOM   1341  CA  PHE A 310      26.607  19.533 177.193  1.00 12.12           C  
ATOM   1342  C   PHE A 310      27.919  20.069 176.600  1.00 11.68           C  
ATOM   1343  O   PHE A 310      28.305  19.708 175.484  1.00 12.12           O  
ATOM   1344  CB  PHE A 310      26.439  18.021 176.927  1.00 12.58           C  
ATOM   1345  CG  PHE A 310      27.425  17.127 177.668  1.00 11.83           C  
ATOM   1346  CD1 PHE A 310      27.917  15.962 177.046  1.00 15.34           C  
ATOM   1347  CD2 PHE A 310      27.840  17.415 178.992  1.00 11.44           C  
ATOM   1348  CE1 PHE A 310      28.810  15.083 177.728  1.00 14.38           C  
ATOM   1349  CE2 PHE A 310      28.729  16.553 179.688  1.00 11.88           C  
ATOM   1350  CZ  PHE A 310      29.216  15.379 179.053  1.00 14.00           C  
ATOM   1351  N   CYS A 311      28.550  20.983 177.338  1.00 11.11           N  
ATOM   1352  CA  CYS A 311      29.790  21.617 176.905  1.00 11.40           C  
ATOM   1353  C   CYS A 311      30.689  22.042 178.063  1.00 11.00           C  
ATOM   1354  O   CYS A 311      30.269  22.039 179.220  1.00  9.31           O  
ATOM   1355  CB  CYS A 311      29.476  22.836 176.030  1.00 12.31           C  
ATOM   1356  SG  CYS A 311      28.629  24.175 176.875  1.00 12.71           S  
ATOM   1357  N   GLY A 312      31.911  22.447 177.719  1.00 11.50           N  
ATOM   1358  CA  GLY A 312      32.893  22.878 178.705  1.00 11.76           C  
ATOM   1359  C   GLY A 312      34.201  22.154 178.454  1.00 10.96           C  
ATOM   1360  O   GLY A 312      34.472  21.741 177.329  1.00 11.69           O  
ATOM   1361  N   THR A 313      35.017  22.018 179.495  1.00 10.31           N  
ATOM   1362  CA  THR A 313      36.294  21.314 179.420  1.00 10.03           C  
ATOM   1363  C   THR A 313      36.150  20.163 180.427  1.00 10.50           C  
ATOM   1364  O   THR A 313      35.793  20.414 181.583  1.00  9.55           O  
ATOM   1365  CB  THR A 313      37.469  22.273 179.754  1.00  8.61           C  
ATOM   1366  OG1 THR A 313      37.591  23.245 178.710  1.00  8.80           O  
ATOM   1367  CG2 THR A 313      38.767  21.538 179.842  1.00  9.89           C  
ATOM   1368  N   PRO A 314      36.419  18.897 180.003  1.00 10.75           N  
ATOM   1369  CA  PRO A 314      36.309  17.692 180.842  1.00 10.95           C  
ATOM   1370  C   PRO A 314      36.693  17.750 182.321  1.00 10.30           C  
ATOM   1371  O   PRO A 314      35.857  17.489 183.190  1.00 10.86           O  
ATOM   1372  CB  PRO A 314      37.131  16.667 180.064  1.00 11.71           C  
ATOM   1373  CG  PRO A 314      36.807  17.012 178.677  1.00 11.84           C  
ATOM   1374  CD  PRO A 314      36.972  18.514 178.683  1.00 12.60           C  
ATOM   1375  N   GLU A 315      37.925  18.169 182.595  1.00 10.90           N  
ATOM   1376  CA  GLU A 315      38.462  18.264 183.956  1.00 10.17           C  
ATOM   1377  C   GLU A 315      37.821  19.352 184.820  1.00  9.48           C  
ATOM   1378  O   GLU A 315      37.923  19.310 186.049  1.00 10.82           O  
ATOM   1379  CB  GLU A 315      39.981  18.492 183.890  1.00 12.08           C  
ATOM   1380  CG  GLU A 315      40.800  17.322 183.303  1.00 12.47           C  
ATOM   1381  CD  GLU A 315      40.854  17.269 181.773  1.00 15.82           C  
ATOM   1382  OE1 GLU A 315      40.240  18.114 181.084  1.00 14.83           O  
ATOM   1383  OE2 GLU A 315      41.543  16.370 181.250  1.00 18.57           O  
ATOM   1384  N   TYR A 316      37.125  20.284 184.167  1.00  8.19           N  
ATOM   1385  CA  TYR A 316      36.479  21.420 184.824  1.00  9.32           C  
ATOM   1386  C   TYR A 316      34.958  21.371 184.902  1.00 10.20           C  
ATOM   1387  O   TYR A 316      34.339  22.274 185.477  1.00 10.79           O  
ATOM   1388  CB  TYR A 316      36.898  22.718 184.127  1.00  9.59           C  
ATOM   1389  CG  TYR A 316      38.344  23.088 184.339  1.00  8.92           C  
ATOM   1390  CD1 TYR A 316      39.367  22.514 183.555  1.00  9.87           C  
ATOM   1391  CD2 TYR A 316      38.706  24.005 185.337  1.00 10.60           C  
ATOM   1392  CE1 TYR A 316      40.724  22.849 183.762  1.00 10.16           C  
ATOM   1393  CE2 TYR A 316      40.062  24.348 185.560  1.00  9.25           C  
ATOM   1394  CZ  TYR A 316      41.059  23.775 184.765  1.00  9.90           C  
ATOM   1395  OH  TYR A 316      42.351  24.203 184.909  1.00 13.03           O  
ATOM   1396  N   LEU A 317      34.359  20.325 184.331  1.00  9.32           N  
ATOM   1397  CA  LEU A 317      32.905  20.175 184.327  1.00 10.34           C  
ATOM   1398  C   LEU A 317      32.284  20.030 185.704  1.00  8.52           C  
ATOM   1399  O   LEU A 317      32.814  19.324 186.564  1.00  9.09           O  
ATOM   1400  CB  LEU A 317      32.477  18.977 183.478  1.00  9.79           C  
ATOM   1401  CG  LEU A 317      32.619  19.044 181.963  1.00 11.18           C  
ATOM   1402  CD1 LEU A 317      32.104  17.748 181.394  1.00 11.61           C  
ATOM   1403  CD2 LEU A 317      31.866  20.222 181.373  1.00 10.37           C  
ATOM   1404  N   ALA A 318      31.175  20.740 185.903  1.00 10.44           N  
ATOM   1405  CA  ALA A 318      30.412  20.701 187.148  1.00  9.86           C  
ATOM   1406  C   ALA A 318      29.595  19.405 187.170  1.00  8.92           C  
ATOM   1407  O   ALA A 318      29.194  18.929 186.107  1.00  9.49           O  
ATOM   1408  CB  ALA A 318      29.508  21.928 187.236  1.00 10.75           C  
ATOM   1409  N   PRO A 319      29.366  18.797 188.365  1.00  9.41           N  
ATOM   1410  CA  PRO A 319      28.594  17.548 188.466  1.00  9.30           C  
ATOM   1411  C   PRO A 319      27.208  17.605 187.844  1.00  8.52           C  
ATOM   1412  O   PRO A 319      26.760  16.625 187.253  1.00 10.53           O  
ATOM   1413  CB  PRO A 319      28.510  17.315 189.973  1.00  9.63           C  
ATOM   1414  CG  PRO A 319      29.769  17.906 190.466  1.00 10.70           C  
ATOM   1415  CD  PRO A 319      29.815  19.202 189.707  1.00 11.01           C  
ATOM   1416  N   GLU A 320      26.556  18.767 187.941  1.00  9.81           N  
ATOM   1417  CA  GLU A 320      25.215  18.952 187.372  1.00  9.48           C  
ATOM   1418  C   GLU A 320      25.197  18.896 185.837  1.00 11.34           C  
ATOM   1419  O   GLU A 320      24.207  18.464 185.245  1.00 10.95           O  
ATOM   1420  CB  GLU A 320      24.556  20.240 187.895  1.00 10.80           C  
ATOM   1421  CG  GLU A 320      25.240  21.552 187.504  1.00 10.96           C  
ATOM   1422  CD  GLU A 320      26.171  22.108 188.563  1.00 12.23           C  
ATOM   1423  OE1 GLU A 320      26.765  21.329 189.337  1.00 10.60           O  
ATOM   1424  OE2 GLU A 320      26.326  23.348 188.600  1.00 11.01           O  
ATOM   1425  N   VAL A 321      26.311  19.288 185.209  1.00  9.47           N  
ATOM   1426  CA  VAL A 321      26.454  19.255 183.744  1.00 10.54           C  
ATOM   1427  C   VAL A 321      26.639  17.789 183.313  1.00 10.49           C  
ATOM   1428  O   VAL A 321      26.296  17.414 182.190  1.00 10.86           O  
ATOM   1429  CB  VAL A 321      27.662  20.132 183.255  1.00  8.46           C  
ATOM   1430  CG1 VAL A 321      27.740  20.181 181.718  1.00 10.49           C  
ATOM   1431  CG2 VAL A 321      27.528  21.545 183.784  1.00 10.35           C  
ATOM   1432  N   LEU A 322      27.136  16.964 184.238  1.00 11.16           N  
ATOM   1433  CA  LEU A 322      27.346  15.534 183.999  1.00 10.64           C  
ATOM   1434  C   LEU A 322      26.093  14.703 184.261  1.00 10.02           C  
ATOM   1435  O   LEU A 322      26.117  13.466 184.215  1.00 10.16           O  
ATOM   1436  CB  LEU A 322      28.532  15.021 184.815  1.00 10.64           C  
ATOM   1437  CG  LEU A 322      29.875  15.467 184.246  1.00 11.53           C  
ATOM   1438  CD1 LEU A 322      30.975  15.144 185.229  1.00 10.65           C  
ATOM   1439  CD2 LEU A 322      30.106  14.781 182.906  1.00 11.06           C  
ATOM   1440  N   GLU A 323      25.003  15.411 184.536  1.00 11.76           N  
ATOM   1441  CA  GLU A 323      23.695  14.819 184.765  1.00 12.76           C  
ATOM   1442  C   GLU A 323      22.811  15.244 183.596  1.00 14.98           C  
ATOM   1443  O   GLU A 323      23.160  16.174 182.864  1.00 15.43           O  
ATOM   1444  CB  GLU A 323      23.092  15.307 186.086  1.00 12.99           C  
ATOM   1445  CG  GLU A 323      23.833  14.842 187.337  1.00 12.72           C  
ATOM   1446  CD  GLU A 323      23.263  15.415 188.628  1.00 14.58           C  
ATOM   1447  OE1 GLU A 323      22.733  16.546 188.612  1.00 13.87           O  
ATOM   1448  OE2 GLU A 323      23.353  14.733 189.671  1.00 14.84           O  
ATOM   1449  N   ASP A 324      21.690  14.549 183.399  1.00 16.21           N  
ATOM   1450  CA  ASP A 324      20.753  14.878 182.322  1.00 19.19           C  
ATOM   1451  C   ASP A 324      19.992  16.175 182.608  1.00 19.71           C  
ATOM   1452  O   ASP A 324      20.058  16.716 183.715  1.00 19.34           O  
ATOM   1453  CB  ASP A 324      19.741  13.747 182.104  1.00 21.15           C  
ATOM   1454  CG  ASP A 324      20.371  12.482 181.558  1.00 23.85           C  
ATOM   1455  OD1 ASP A 324      21.223  12.558 180.644  1.00 24.62           O  
ATOM   1456  OD2 ASP A 324      19.981  11.399 182.032  1.00 24.80           O  
ATOM   1457  N   ASN A 325      19.278  16.653 181.587  1.00 22.57           N  
ATOM   1458  CA  ASN A 325      18.462  17.874 181.618  1.00 23.56           C  
ATOM   1459  C   ASN A 325      19.261  19.189 181.691  1.00 24.00           C  
ATOM   1460  O   ASN A 325      20.353  19.283 181.119  1.00 25.64           O  
ATOM   1461  CB  ASN A 325      17.340  17.785 182.688  1.00 27.00           C  
ATOM   1462  CG  ASN A 325      16.054  18.515 182.278  1.00 30.06           C  
ATOM   1463  OD1 ASN A 325      15.296  18.973 183.133  1.00 31.81           O  
ATOM   1464  ND2 ASN A 325      15.802  18.610 180.973  1.00 33.45           N  
ATOM   1465  N   ASP A 326      18.748  20.167 182.434  1.00 20.89           N  
ATOM   1466  CA  ASP A 326      19.349  21.496 182.516  1.00 18.39           C  
ATOM   1467  C   ASP A 326      20.168  21.916 183.744  1.00 17.32           C  
ATOM   1468  O   ASP A 326      20.117  21.271 184.787  1.00 16.81           O  
ATOM   1469  CB  ASP A 326      18.260  22.535 182.202  1.00 19.29           C  
ATOM   1470  CG  ASP A 326      17.047  22.458 183.142  1.00 23.71           C  
ATOM   1471  OD1 ASP A 326      17.079  21.724 184.155  1.00 27.22           O  
ATOM   1472  OD2 ASP A 326      16.055  23.172 182.868  1.00 25.75           O  
ATOM   1473  N   TYR A 327      20.902  23.023 183.602  1.00 14.66           N  
ATOM   1474  CA  TYR A 327      21.745  23.568 184.673  1.00 13.33           C  
ATOM   1475  C   TYR A 327      21.765  25.100 184.689  1.00 12.24           C  
ATOM   1476  O   TYR A 327      21.590  25.735 183.646  1.00 13.90           O  
ATOM   1477  CB  TYR A 327      23.176  22.999 184.580  1.00 10.93           C  
ATOM   1478  CG  TYR A 327      23.885  23.243 183.259  1.00 10.24           C  
ATOM   1479  CD1 TYR A 327      24.635  24.423 183.043  1.00 10.34           C  
ATOM   1480  CD2 TYR A 327      23.784  22.315 182.198  1.00  9.45           C  
ATOM   1481  CE1 TYR A 327      25.262  24.679 181.809  1.00 10.07           C  
ATOM   1482  CE2 TYR A 327      24.407  22.562 180.953  1.00  9.19           C  
ATOM   1483  CZ  TYR A 327      25.141  23.752 180.771  1.00  9.74           C  
ATOM   1484  OH  TYR A 327      25.713  24.039 179.558  1.00 12.03           O  
ATOM   1485  N   GLY A 328      22.049  25.671 185.860  1.00 13.82           N  
ATOM   1486  CA  GLY A 328      22.086  27.117 186.028  1.00 12.65           C  
ATOM   1487  C   GLY A 328      23.457  27.768 185.989  1.00 11.26           C  
ATOM   1488  O   GLY A 328      24.462  27.117 185.671  1.00 12.46           O  
ATOM   1489  N   ARG A 329      23.492  29.060 186.325  1.00 10.84           N  
ATOM   1490  CA  ARG A 329      24.719  29.872 186.321  1.00 11.52           C  
ATOM   1491  C   ARG A 329      25.812  29.488 187.318  1.00 11.57           C  
ATOM   1492  O   ARG A 329      26.962  29.906 187.158  1.00 10.06           O  
ATOM   1493  CB  ARG A 329      24.385  31.369 186.466  1.00 13.48           C  
ATOM   1494  CG  ARG A 329      23.730  31.787 187.773  1.00 13.52           C  
ATOM   1495  CD  ARG A 329      23.319  33.241 187.706  1.00 18.33           C  
ATOM   1496  NE  ARG A 329      22.595  33.662 188.903  1.00 23.28           N  
ATOM   1497  CZ  ARG A 329      22.070  34.873 189.082  1.00 25.42           C  
ATOM   1498  NH1 ARG A 329      22.180  35.806 188.143  1.00 28.17           N  
ATOM   1499  NH2 ARG A 329      21.426  35.150 190.207  1.00 28.17           N  
ATOM   1500  N   ALA A 330      25.458  28.653 188.299  1.00 10.64           N  
ATOM   1501  CA  ALA A 330      26.382  28.195 189.340  1.00 10.90           C  
ATOM   1502  C   ALA A 330      27.575  27.383 188.831  1.00  9.25           C  
ATOM   1503  O   ALA A 330      28.532  27.165 189.576  1.00  8.55           O  
ATOM   1504  CB  ALA A 330      25.633  27.407 190.407  1.00  9.40           C  
ATOM   1505  N   VAL A 331      27.525  26.967 187.561  1.00  8.82           N  
ATOM   1506  CA  VAL A 331      28.614  26.202 186.939  1.00  8.81           C  
ATOM   1507  C   VAL A 331      29.920  27.000 186.901  1.00  7.32           C  
ATOM   1508  O   VAL A 331      31.002  26.426 186.998  1.00  8.12           O  
ATOM   1509  CB  VAL A 331      28.253  25.700 185.510  1.00  9.61           C  
ATOM   1510  CG1 VAL A 331      27.118  24.714 185.601  1.00  9.68           C  
ATOM   1511  CG2 VAL A 331      27.874  26.864 184.575  1.00 12.75           C  
ATOM   1512  N   ASP A 332      29.794  28.329 186.829  1.00  9.12           N  
ATOM   1513  CA  ASP A 332      30.949  29.230 186.808  1.00  8.82           C  
ATOM   1514  C   ASP A 332      31.663  29.279 188.156  1.00  8.56           C  
ATOM   1515  O   ASP A 332      32.877  29.489 188.205  1.00  9.72           O  
ATOM   1516  CB  ASP A 332      30.543  30.648 186.390  1.00  9.49           C  
ATOM   1517  CG  ASP A 332      30.297  30.779 184.891  1.00 11.21           C  
ATOM   1518  OD1 ASP A 332      30.726  29.897 184.116  1.00  8.94           O  
ATOM   1519  OD2 ASP A 332      29.686  31.788 184.483  1.00 11.11           O  
ATOM   1520  N   TRP A 333      30.914  29.049 189.240  1.00  8.37           N  
ATOM   1521  CA  TRP A 333      31.499  29.055 190.582  1.00  8.10           C  
ATOM   1522  C   TRP A 333      32.249  27.764 190.870  1.00  8.32           C  
ATOM   1523  O   TRP A 333      33.278  27.782 191.556  1.00  9.69           O  
ATOM   1524  CB  TRP A 333      30.460  29.418 191.655  1.00  7.43           C  
ATOM   1525  CG  TRP A 333      29.794  30.749 191.372  1.00  8.45           C  
ATOM   1526  CD1 TRP A 333      28.470  30.948 191.117  1.00  8.40           C  
ATOM   1527  CD2 TRP A 333      30.429  32.035 191.199  1.00  9.42           C  
ATOM   1528  NE1 TRP A 333      28.232  32.257 190.782  1.00 10.90           N  
ATOM   1529  CE2 TRP A 333      29.413  32.950 190.820  1.00  9.88           C  
ATOM   1530  CE3 TRP A 333      31.759  32.506 191.320  1.00  8.47           C  
ATOM   1531  CZ2 TRP A 333      29.679  34.312 190.554  1.00 11.30           C  
ATOM   1532  CZ3 TRP A 333      32.028  33.870 191.058  1.00 10.57           C  
ATOM   1533  CH2 TRP A 333      30.985  34.753 190.678  1.00 11.11           C  
ATOM   1534  N   TRP A 334      31.792  26.669 190.252  1.00  8.56           N  
ATOM   1535  CA  TRP A 334      32.473  25.374 190.367  1.00  6.91           C  
ATOM   1536  C   TRP A 334      33.820  25.538 189.647  1.00  7.78           C  
ATOM   1537  O   TRP A 334      34.846  25.086 190.148  1.00  8.82           O  
ATOM   1538  CB  TRP A 334      31.663  24.248 189.698  1.00  7.98           C  
ATOM   1539  CG  TRP A 334      32.431  22.936 189.535  1.00  8.17           C  
ATOM   1540  CD1 TRP A 334      33.258  22.585 188.484  1.00  7.01           C  
ATOM   1541  CD2 TRP A 334      32.484  21.843 190.458  1.00  7.19           C  
ATOM   1542  NE1 TRP A 334      33.824  21.361 188.708  1.00  7.46           N  
ATOM   1543  CE2 TRP A 334      33.375  20.873 189.906  1.00  6.74           C  
ATOM   1544  CE3 TRP A 334      31.872  21.579 191.701  1.00  8.95           C  
ATOM   1545  CZ2 TRP A 334      33.673  19.655 190.557  1.00  7.17           C  
ATOM   1546  CZ3 TRP A 334      32.170  20.349 192.358  1.00  8.11           C  
ATOM   1547  CH2 TRP A 334      33.066  19.410 191.775  1.00  8.55           C  
ATOM   1548  N   GLY A 335      33.773  26.146 188.455  1.00  7.52           N  
ATOM   1549  CA  GLY A 335      34.967  26.385 187.650  1.00  6.68           C  
ATOM   1550  C   GLY A 335      35.979  27.232 188.394  1.00  7.24           C  
ATOM   1551  O   GLY A 335      37.180  26.946 188.365  1.00  7.02           O  
ATOM   1552  N   LEU A 336      35.478  28.256 189.092  1.00  7.08           N  
ATOM   1553  CA  LEU A 336      36.317  29.136 189.908  1.00  4.87           C  
ATOM   1554  C   LEU A 336      36.945  28.277 191.008  1.00  5.68           C  
ATOM   1555  O   LEU A 336      38.136  28.389 191.284  1.00  5.05           O  
ATOM   1556  CB  LEU A 336      35.503  30.281 190.524  1.00  6.07           C  
ATOM   1557  CG  LEU A 336      36.249  31.165 191.542  1.00  7.25           C  
ATOM   1558  CD1 LEU A 336      37.319  32.015 190.873  1.00  9.89           C  
ATOM   1559  CD2 LEU A 336      35.274  32.026 192.298  1.00 10.30           C  
ATOM   1560  N   GLY A 337      36.152  27.351 191.546  1.00  5.79           N  
ATOM   1561  CA  GLY A 337      36.630  26.446 192.582  1.00  5.75           C  
ATOM   1562  C   GLY A 337      37.768  25.555 192.137  1.00  6.86           C  
ATOM   1563  O   GLY A 337      38.736  25.374 192.878  1.00  6.64           O  
ATOM   1564  N   VAL A 338      37.678  25.054 190.904  1.00  5.64           N  
ATOM   1565  CA  VAL A 338      38.715  24.181 190.356  1.00  6.30           C  
ATOM   1566  C   VAL A 338      40.033  24.940 190.151  1.00  6.40           C  
ATOM   1567  O   VAL A 338      41.090  24.430 190.534  1.00  5.84           O  
ATOM   1568  CB  VAL A 338      38.269  23.482 189.043  1.00  5.73           C  
ATOM   1569  CG1 VAL A 338      39.352  22.537 188.548  1.00  6.36           C  
ATOM   1570  CG2 VAL A 338      37.000  22.684 189.262  1.00  8.41           C  
ATOM   1571  N   VAL A 339      39.970  26.163 189.611  1.00  6.77           N  
ATOM   1572  CA  VAL A 339      41.197  26.950 189.404  1.00  6.49           C  
ATOM   1573  C   VAL A 339      41.821  27.414 190.719  1.00  5.70           C  
ATOM   1574  O   VAL A 339      43.038  27.415 190.853  1.00  7.18           O  
ATOM   1575  CB  VAL A 339      41.043  28.145 188.402  1.00  6.51           C  
ATOM   1576  CG1 VAL A 339      40.624  27.634 187.045  1.00  8.97           C  
ATOM   1577  CG2 VAL A 339      40.086  29.206 188.899  1.00 12.14           C  
ATOM   1578  N   MET A 340      40.978  27.735 191.704  1.00  8.24           N  
ATOM   1579  CA  MET A 340      41.455  28.154 193.021  1.00  8.00           C  
ATOM   1580  C   MET A 340      42.125  26.968 193.722  1.00  7.95           C  
ATOM   1581  O   MET A 340      43.148  27.142 194.389  1.00  7.73           O  
ATOM   1582  CB  MET A 340      40.314  28.718 193.873  1.00 10.20           C  
ATOM   1583  CG  MET A 340      39.808  30.088 193.440  1.00 12.48           C  
ATOM   1584  SD  MET A 340      41.050  31.377 193.499  1.00 15.92           S  
ATOM   1585  CE  MET A 340      41.018  31.824 195.212  1.00 14.39           C  
ATOM   1586  N   TYR A 341      41.591  25.762 193.486  1.00  8.18           N  
ATOM   1587  CA  TYR A 341      42.139  24.525 194.050  1.00  7.61           C  
ATOM   1588  C   TYR A 341      43.509  24.272 193.417  1.00  7.18           C  
ATOM   1589  O   TYR A 341      44.469  24.003 194.129  1.00  7.98           O  
ATOM   1590  CB  TYR A 341      41.183  23.327 193.830  1.00  7.62           C  
ATOM   1591  CG  TYR A 341      41.578  22.049 194.561  1.00  8.36           C  
ATOM   1592  CD1 TYR A 341      42.624  21.231 194.079  1.00  7.41           C  
ATOM   1593  CD2 TYR A 341      40.933  21.661 195.750  1.00  7.96           C  
ATOM   1594  CE1 TYR A 341      43.029  20.068 194.756  1.00  8.61           C  
ATOM   1595  CE2 TYR A 341      41.331  20.478 196.447  1.00  8.00           C  
ATOM   1596  CZ  TYR A 341      42.385  19.697 195.934  1.00  9.32           C  
ATOM   1597  OH  TYR A 341      42.825  18.569 196.576  1.00 11.39           O  
ATOM   1598  N   GLU A 342      43.596  24.390 192.091  1.00  6.87           N  
ATOM   1599  CA  GLU A 342      44.858  24.197 191.375  1.00  8.22           C  
ATOM   1600  C   GLU A 342      45.925  25.181 191.835  1.00  7.48           C  
ATOM   1601  O   GLU A 342      47.084  24.805 192.023  1.00  8.22           O  
ATOM   1602  CB  GLU A 342      44.659  24.355 189.876  1.00  7.10           C  
ATOM   1603  CG  GLU A 342      43.909  23.227 189.232  1.00  8.89           C  
ATOM   1604  CD  GLU A 342      43.719  23.466 187.763  1.00 11.27           C  
ATOM   1605  OE1 GLU A 342      42.866  24.302 187.416  1.00  8.88           O  
ATOM   1606  OE2 GLU A 342      44.435  22.842 186.954  1.00 10.55           O  
ATOM   1607  N   MET A 343      45.515  26.434 192.040  1.00  9.48           N  
ATOM   1608  CA  MET A 343      46.429  27.486 192.487  1.00  9.34           C  
ATOM   1609  C   MET A 343      46.951  27.291 193.910  1.00 10.19           C  
ATOM   1610  O   MET A 343      48.130  27.521 194.168  1.00  9.64           O  
ATOM   1611  CB  MET A 343      45.786  28.872 192.360  1.00 10.13           C  
ATOM   1612  CG  MET A 343      45.561  29.331 190.926  1.00 11.84           C  
ATOM   1613  SD  MET A 343      45.208  31.100 190.816  1.00 13.56           S  
ATOM   1614  CE  MET A 343      43.432  31.110 190.813  1.00 15.66           C  
ATOM   1615  N   MET A 344      46.091  26.812 194.812  1.00  8.51           N  
ATOM   1616  CA  MET A 344      46.486  26.626 196.213  1.00 10.32           C  
ATOM   1617  C   MET A 344      46.951  25.242 196.629  1.00 10.50           C  
ATOM   1618  O   MET A 344      47.716  25.113 197.594  1.00 11.44           O  
ATOM   1619  CB  MET A 344      45.378  27.107 197.152  1.00 11.04           C  
ATOM   1620  CG  MET A 344      45.118  28.579 197.021  1.00 11.66           C  
ATOM   1621  SD  MET A 344      44.052  29.333 198.240  1.00 12.93           S  
ATOM   1622  CE  MET A 344      42.443  28.833 197.665  1.00 15.00           C  
ATOM   1623  N   CYS A 345      46.537  24.219 195.884  1.00 11.26           N  
ATOM   1624  CA  CYS A 345      46.907  22.840 196.200  1.00 10.13           C  
ATOM   1625  C   CYS A 345      47.864  22.195 195.193  1.00 10.10           C  
ATOM   1626  O   CYS A 345      48.332  21.079 195.414  1.00 12.36           O  
ATOM   1627  CB  CYS A 345      45.655  21.982 196.381  1.00 11.64           C  
ATOM   1628  SG  CYS A 345      44.441  22.623 197.568  1.00 12.21           S  
ATOM   1629  N   GLY A 346      48.140  22.893 194.090  1.00 10.85           N  
ATOM   1630  CA  GLY A 346      49.078  22.401 193.085  1.00 11.32           C  
ATOM   1631  C   GLY A 346      48.691  21.245 192.179  1.00 11.11           C  
ATOM   1632  O   GLY A 346      49.561  20.638 191.549  1.00 13.83           O  
ATOM   1633  N   ARG A 347      47.400  20.929 192.130  1.00  9.42           N  
ATOM   1634  CA  ARG A 347      46.867  19.852 191.294  1.00  9.81           C  
ATOM   1635  C   ARG A 347      45.366  20.038 191.118  1.00 10.20           C  
ATOM   1636  O   ARG A 347      44.742  20.818 191.839  1.00  8.16           O  
ATOM   1637  CB  ARG A 347      47.137  18.464 191.922  1.00 11.10           C  
ATOM   1638  CG  ARG A 347      46.513  18.208 193.305  1.00 11.51           C  
ATOM   1639  CD  ARG A 347      46.485  16.712 193.606  1.00 13.71           C  
ATOM   1640  NE  ARG A 347      45.844  16.367 194.878  1.00 14.24           N  
ATOM   1641  CZ  ARG A 347      44.553  16.069 195.031  1.00 16.42           C  
ATOM   1642  NH1 ARG A 347      43.723  16.087 193.993  1.00 17.17           N  
ATOM   1643  NH2 ARG A 347      44.098  15.692 196.221  1.00 15.64           N  
ATOM   1644  N   LEU A 348      44.790  19.299 190.170  1.00  9.16           N  
ATOM   1645  CA  LEU A 348      43.347  19.322 189.932  1.00  8.17           C  
ATOM   1646  C   LEU A 348      42.691  18.556 191.080  1.00  8.52           C  
ATOM   1647  O   LEU A 348      43.339  17.691 191.679  1.00  8.03           O  
ATOM   1648  CB  LEU A 348      43.016  18.607 188.618  1.00  8.34           C  
ATOM   1649  CG  LEU A 348      43.179  19.366 187.307  1.00  4.77           C  
ATOM   1650  CD1 LEU A 348      43.207  18.384 186.184  1.00  8.70           C  
ATOM   1651  CD2 LEU A 348      42.024  20.348 187.117  1.00  5.66           C  
ATOM   1652  N   PRO A 349      41.445  18.918 191.467  1.00  7.02           N  
ATOM   1653  CA  PRO A 349      40.799  18.176 192.562  1.00  9.02           C  
ATOM   1654  C   PRO A 349      40.468  16.735 192.180  1.00 10.92           C  
ATOM   1655  O   PRO A 349      40.465  15.844 193.035  1.00 12.78           O  
ATOM   1656  CB  PRO A 349      39.548  19.012 192.863  1.00  9.00           C  
ATOM   1657  CG  PRO A 349      39.268  19.720 191.564  1.00  7.36           C  
ATOM   1658  CD  PRO A 349      40.641  20.102 191.103  1.00  8.05           C  
ATOM   1659  N   PHE A 350      40.215  16.530 190.886  1.00 11.52           N  
ATOM   1660  CA  PHE A 350      39.881  15.224 190.312  1.00 12.26           C  
ATOM   1661  C   PHE A 350      40.612  15.063 188.987  1.00 12.19           C  
ATOM   1662  O   PHE A 350      40.535  15.948 188.125  1.00 10.58           O  
ATOM   1663  CB  PHE A 350      38.369  15.104 190.034  1.00 12.42           C  
ATOM   1664  CG  PHE A 350      37.494  15.491 191.191  1.00 13.40           C  
ATOM   1665  CD1 PHE A 350      37.412  14.675 192.335  1.00 13.63           C  
ATOM   1666  CD2 PHE A 350      36.772  16.702 191.162  1.00 14.44           C  
ATOM   1667  CE1 PHE A 350      36.622  15.060 193.447  1.00 15.22           C  
ATOM   1668  CE2 PHE A 350      35.974  17.101 192.268  1.00 12.50           C  
ATOM   1669  CZ  PHE A 350      35.902  16.274 193.412  1.00 13.70           C  
ATOM   1670  N   TYR A 351      41.318  13.941 188.823  1.00 12.42           N  
ATOM   1671  CA  TYR A 351      42.031  13.660 187.577  1.00 11.81           C  
ATOM   1672  C   TYR A 351      42.235  12.183 187.258  1.00 11.05           C  
ATOM   1673  O   TYR A 351      42.535  11.370 188.133  1.00 10.23           O  
ATOM   1674  CB  TYR A 351      43.395  14.398 187.496  1.00 13.13           C  
ATOM   1675  CG  TYR A 351      44.077  14.267 186.132  1.00 15.49           C  
ATOM   1676  CD1 TYR A 351      43.525  14.882 184.983  1.00 16.76           C  
ATOM   1677  CD2 TYR A 351      45.206  13.432 185.961  1.00 17.34           C  
ATOM   1678  CE1 TYR A 351      44.075  14.661 183.688  1.00 18.30           C  
ATOM   1679  CE2 TYR A 351      45.763  13.197 184.671  1.00 17.50           C  
ATOM   1680  CZ  TYR A 351      45.189  13.813 183.545  1.00 19.08           C  
ATOM   1681  OH  TYR A 351      45.705  13.567 182.296  1.00 19.78           O  
ATOM   1682  N   ASN A 352      42.097  11.894 185.964  1.00 13.73           N  
ATOM   1683  CA  ASN A 352      42.306  10.589 185.337  1.00 15.46           C  
ATOM   1684  C   ASN A 352      42.358  10.881 183.833  1.00 16.54           C  
ATOM   1685  O   ASN A 352      41.558  11.677 183.326  1.00 16.88           O  
ATOM   1686  CB  ASN A 352      41.179   9.591 185.650  1.00 15.64           C  
ATOM   1687  CG  ASN A 352      41.552   8.153 185.284  1.00 17.32           C  
ATOM   1688  OD1 ASN A 352      41.586   7.788 184.108  1.00 15.21           O  
ATOM   1689  ND2 ASN A 352      41.817   7.334 186.292  1.00 16.18           N  
ATOM   1690  N   GLN A 353      43.292  10.233 183.130  1.00 18.64           N  
ATOM   1691  CA  GLN A 353      43.475  10.398 181.678  1.00 21.08           C  
ATOM   1692  C   GLN A 353      42.256   9.980 180.845  1.00 20.72           C  
ATOM   1693  O   GLN A 353      42.007  10.530 179.769  1.00 22.24           O  
ATOM   1694  CB  GLN A 353      44.721   9.636 181.194  1.00 24.11           C  
ATOM   1695  CG  GLN A 353      44.775   8.154 181.584  1.00 30.35           C  
ATOM   1696  CD  GLN A 353      45.429   7.286 180.527  1.00 34.20           C  
ATOM   1697  OE1 GLN A 353      46.598   7.473 180.183  1.00 37.81           O  
ATOM   1698  NE2 GLN A 353      44.672   6.326 180.003  1.00 35.36           N  
ATOM   1699  N   ASP A 354      41.511   9.004 181.361  1.00 21.14           N  
ATOM   1700  CA  ASP A 354      40.304   8.489 180.721  1.00 21.74           C  
ATOM   1701  C   ASP A 354      39.139   9.360 181.198  1.00 20.12           C  
ATOM   1702  O   ASP A 354      38.920   9.498 182.406  1.00 19.48           O  
ATOM   1703  CB  ASP A 354      40.100   7.018 181.116  1.00 23.71           C  
ATOM   1704  CG  ASP A 354      38.885   6.389 180.456  1.00 28.72           C  
ATOM   1705  OD1 ASP A 354      37.856   6.242 181.144  1.00 31.16           O  
ATOM   1706  OD2 ASP A 354      38.957   6.044 179.258  1.00 30.83           O  
ATOM   1707  N   HIS A 355      38.411   9.944 180.245  1.00 19.98           N  
ATOM   1708  CA  HIS A 355      37.271  10.820 180.536  1.00 19.79           C  
ATOM   1709  C   HIS A 355      36.115  10.166 181.291  1.00 20.44           C  
ATOM   1710  O   HIS A 355      35.514  10.805 182.154  1.00 18.92           O  
ATOM   1711  CB  HIS A 355      36.764  11.511 179.263  1.00 20.17           C  
ATOM   1712  CG  HIS A 355      37.698  12.551 178.715  1.00 19.78           C  
ATOM   1713  ND1 HIS A 355      37.578  13.052 177.436  1.00 22.30           N  
ATOM   1714  CD2 HIS A 355      38.764  13.182 179.265  1.00 18.23           C  
ATOM   1715  CE1 HIS A 355      38.529  13.944 177.222  1.00 22.16           C  
ATOM   1716  NE2 HIS A 355      39.262  14.042 178.316  1.00 21.16           N  
ATOM   1717  N   GLU A 356      35.853   8.885 181.012  1.00 21.05           N  
ATOM   1718  CA  GLU A 356      34.785   8.129 181.683  1.00 21.39           C  
ATOM   1719  C   GLU A 356      35.060   7.975 183.181  1.00 18.83           C  
ATOM   1720  O   GLU A 356      34.157   8.155 183.999  1.00 19.07           O  
ATOM   1721  CB  GLU A 356      34.607   6.744 181.053  1.00 26.14           C  
ATOM   1722  CG  GLU A 356      34.065   6.752 179.632  1.00 32.86           C  
ATOM   1723  CD  GLU A 356      33.852   5.350 179.087  1.00 36.48           C  
ATOM   1724  OE1 GLU A 356      34.635   4.928 178.209  1.00 38.92           O  
ATOM   1725  OE2 GLU A 356      32.905   4.670 179.540  1.00 38.82           O  
ATOM   1726  N   ARG A 357      36.322   7.704 183.527  1.00 16.23           N  
ATOM   1727  CA  ARG A 357      36.748   7.552 184.923  1.00 16.11           C  
ATOM   1728  C   ARG A 357      36.791   8.913 185.618  1.00 11.87           C  
ATOM   1729  O   ARG A 357      36.442   9.019 186.791  1.00 11.09           O  
ATOM   1730  CB  ARG A 357      38.129   6.894 185.014  1.00 17.08           C  
ATOM   1731  CG  ARG A 357      38.264   5.485 184.432  1.00 19.92           C  
ATOM   1732  CD  ARG A 357      37.563   4.407 185.263  1.00 23.81           C  
ATOM   1733  NE  ARG A 357      36.140   4.264 184.944  1.00 29.37           N  
ATOM   1734  CZ  ARG A 357      35.651   3.612 183.889  1.00 31.17           C  
ATOM   1735  NH1 ARG A 357      34.339   3.551 183.706  1.00 32.79           N  
ATOM   1736  NH2 ARG A 357      36.462   3.022 183.015  1.00 31.11           N  
ATOM   1737  N   LEU A 358      37.172   9.948 184.862  1.00 11.93           N  
ATOM   1738  CA  LEU A 358      37.248  11.334 185.356  1.00 10.43           C  
ATOM   1739  C   LEU A 358      35.857  11.849 185.743  1.00 10.35           C  
ATOM   1740  O   LEU A 358      35.699  12.506 186.771  1.00  9.18           O  
ATOM   1741  CB  LEU A 358      37.860  12.243 184.278  1.00 11.32           C  
ATOM   1742  CG  LEU A 358      37.811  13.775 184.369  1.00 10.83           C  
ATOM   1743  CD1 LEU A 358      38.723  14.289 185.482  1.00 12.25           C  
ATOM   1744  CD2 LEU A 358      38.202  14.353 183.034  1.00 13.17           C  
ATOM   1745  N   PHE A 359      34.862  11.524 184.917  1.00 11.55           N  
ATOM   1746  CA  PHE A 359      33.478  11.937 185.148  1.00 11.52           C  
ATOM   1747  C   PHE A 359      32.892  11.279 186.386  1.00 12.06           C  
ATOM   1748  O   PHE A 359      32.102  11.898 187.099  1.00 12.97           O  
ATOM   1749  CB  PHE A 359      32.613  11.674 183.908  1.00 12.51           C  
ATOM   1750  CG  PHE A 359      32.970  12.534 182.711  1.00 13.31           C  
ATOM   1751  CD1 PHE A 359      32.520  12.172 181.426  1.00 14.16           C  
ATOM   1752  CD2 PHE A 359      33.742  13.715 182.854  1.00 12.89           C  
ATOM   1753  CE1 PHE A 359      32.827  12.968 180.290  1.00 15.62           C  
ATOM   1754  CE2 PHE A 359      34.060  14.523 181.732  1.00 14.48           C  
ATOM   1755  CZ  PHE A 359      33.601  14.150 180.443  1.00 16.06           C  
ATOM   1756  N   GLU A 360      33.357  10.059 186.673  1.00 13.81           N  
ATOM   1757  CA  GLU A 360      32.941   9.302 187.857  1.00 13.76           C  
ATOM   1758  C   GLU A 360      33.539   9.970 189.095  1.00 12.55           C  
ATOM   1759  O   GLU A 360      32.872  10.098 190.109  1.00 12.09           O  
ATOM   1760  CB  GLU A 360      33.412   7.847 187.773  1.00 16.14           C  
ATOM   1761  CG  GLU A 360      32.655   7.001 186.751  1.00 21.36           C  
ATOM   1762  CD  GLU A 360      33.291   5.637 186.480  1.00 24.29           C  
ATOM   1763  OE1 GLU A 360      34.370   5.328 187.034  1.00 23.91           O  
ATOM   1764  OE2 GLU A 360      32.701   4.868 185.691  1.00 27.87           O  
ATOM   1765  N   LEU A 361      34.772  10.462 188.971  1.00 10.57           N  
ATOM   1766  CA  LEU A 361      35.449  11.148 190.076  1.00  9.98           C  
ATOM   1767  C   LEU A 361      34.763  12.471 190.430  1.00  8.92           C  
ATOM   1768  O   LEU A 361      34.522  12.745 191.601  1.00  9.91           O  
ATOM   1769  CB  LEU A 361      36.927  11.391 189.747  1.00 10.31           C  
ATOM   1770  CG  LEU A 361      37.869  10.187 189.621  1.00 12.20           C  
ATOM   1771  CD1 LEU A 361      39.220  10.671 189.133  1.00 13.13           C  
ATOM   1772  CD2 LEU A 361      38.015   9.450 190.951  1.00 12.44           C  
ATOM   1773  N   ILE A 362      34.390  13.247 189.408  1.00  8.88           N  
ATOM   1774  CA  ILE A 362      33.715  14.542 189.593  1.00  8.48           C  
ATOM   1775  C   ILE A 362      32.340  14.370 190.264  1.00  7.55           C  
ATOM   1776  O   ILE A 362      31.966  15.149 191.142  1.00  8.27           O  
ATOM   1777  CB  ILE A 362      33.573  15.305 188.231  1.00  7.77           C  
ATOM   1778  CG1 ILE A 362      34.960  15.696 187.703  1.00  8.95           C  
ATOM   1779  CG2 ILE A 362      32.714  16.567 188.379  1.00  8.65           C  
ATOM   1780  CD1 ILE A 362      34.981  16.199 186.255  1.00  9.89           C  
ATOM   1781  N   LEU A 363      31.629  13.320 189.870  1.00  9.20           N  
ATOM   1782  CA  LEU A 363      30.311  13.028 190.416  1.00  9.90           C  
ATOM   1783  C   LEU A 363      30.306  12.325 191.769  1.00  9.77           C  
ATOM   1784  O   LEU A 363      29.470  12.638 192.611  1.00  9.69           O  
ATOM   1785  CB  LEU A 363      29.511  12.163 189.433  1.00 10.63           C  
ATOM   1786  CG  LEU A 363      28.866  12.756 188.183  1.00 12.06           C  
ATOM   1787  CD1 LEU A 363      28.563  11.635 187.201  1.00 13.07           C  
ATOM   1788  CD2 LEU A 363      27.597  13.511 188.547  1.00 11.97           C  
ATOM   1789  N   MET A 364      31.270  11.424 191.991  1.00 12.57           N  
ATOM   1790  CA  MET A 364      31.306  10.594 193.205  1.00 11.40           C  
ATOM   1791  C   MET A 364      32.386  10.786 194.265  1.00 12.20           C  
ATOM   1792  O   MET A 364      32.139  10.503 195.437  1.00 13.12           O  
ATOM   1793  CB  MET A 364      31.343   9.103 192.817  1.00 13.31           C  
ATOM   1794  CG  MET A 364      30.464   8.668 191.649  1.00 16.04           C  
ATOM   1795  SD  MET A 364      28.732   8.949 191.931  1.00 17.68           S  
ATOM   1796  CE  MET A 364      28.046   8.535 190.264  1.00 12.85           C  
ATOM   1797  N   GLU A 365      33.586  11.193 193.858  1.00 10.37           N  
ATOM   1798  CA  GLU A 365      34.700  11.343 194.802  1.00 12.31           C  
ATOM   1799  C   GLU A 365      34.686  12.622 195.633  1.00 13.49           C  
ATOM   1800  O   GLU A 365      34.324  13.687 195.141  1.00 13.38           O  
ATOM   1801  CB  GLU A 365      36.043  11.191 194.062  1.00 11.89           C  
ATOM   1802  CG  GLU A 365      37.295  11.013 194.941  1.00 16.82           C  
ATOM   1803  CD  GLU A 365      37.255   9.748 195.789  1.00 18.50           C  
ATOM   1804  OE1 GLU A 365      37.645   8.678 195.278  1.00 22.24           O  
ATOM   1805  OE2 GLU A 365      36.827   9.828 196.961  1.00 19.60           O  
ATOM   1806  N   GLU A 366      35.074  12.505 196.903  1.00 14.22           N  
ATOM   1807  CA  GLU A 366      35.132  13.675 197.769  1.00 17.51           C  
ATOM   1808  C   GLU A 366      36.511  14.327 197.736  1.00 16.52           C  
ATOM   1809  O   GLU A 366      37.535  13.649 197.578  1.00 16.24           O  
ATOM   1810  CB  GLU A 366      34.663  13.370 199.199  1.00 22.26           C  
ATOM   1811  CG  GLU A 366      35.242  12.138 199.864  1.00 27.49           C  
ATOM   1812  CD  GLU A 366      34.590  11.863 201.211  1.00 31.94           C  
ATOM   1813  OE1 GLU A 366      33.555  11.158 201.244  1.00 34.58           O  
ATOM   1814  OE2 GLU A 366      35.105  12.362 202.236  1.00 34.06           O  
ATOM   1815  N   ILE A 367      36.503  15.657 197.786  1.00 16.43           N  
ATOM   1816  CA  ILE A 367      37.711  16.482 197.759  1.00 17.33           C  
ATOM   1817  C   ILE A 367      38.569  16.353 199.010  1.00 16.64           C  
ATOM   1818  O   ILE A 367      38.057  16.146 200.114  1.00 17.19           O  
ATOM   1819  CB  ILE A 367      37.386  17.986 197.547  1.00 19.25           C  
ATOM   1820  CG1 ILE A 367      36.154  18.392 198.376  1.00 22.64           C  
ATOM   1821  CG2 ILE A 367      37.265  18.290 196.058  1.00 20.39           C  
ATOM   1822  CD1 ILE A 367      35.726  19.831 198.234  1.00 26.90           C  
ATOM   1823  N   ARG A 368      39.881  16.417 198.797  1.00 15.11           N  
ATOM   1824  CA  ARG A 368      40.867  16.333 199.868  1.00 15.38           C  
ATOM   1825  C   ARG A 368      41.667  17.626 199.887  1.00 13.56           C  
ATOM   1826  O   ARG A 368      41.797  18.288 198.859  1.00 15.39           O  
ATOM   1827  CB  ARG A 368      41.783  15.129 199.657  1.00 15.68           C  
ATOM   1828  CG  ARG A 368      41.061  13.796 199.810  1.00 17.36           C  
ATOM   1829  CD  ARG A 368      41.968  12.615 199.551  1.00 16.12           C  
ATOM   1830  NE  ARG A 368      43.020  12.464 200.558  1.00 14.11           N  
ATOM   1831  CZ  ARG A 368      42.860  11.897 201.753  1.00 14.65           C  
ATOM   1832  NH1 ARG A 368      41.674  11.425 202.130  1.00 12.51           N  
ATOM   1833  NH2 ARG A 368      43.910  11.730 202.548  1.00 13.59           N  
ATOM   1834  N   PHE A 369      42.154  18.009 201.065  1.00 12.12           N  
ATOM   1835  CA  PHE A 369      42.919  19.247 201.232  1.00 12.96           C  
ATOM   1836  C   PHE A 369      44.214  19.014 201.988  1.00 11.29           C  
ATOM   1837  O   PHE A 369      44.244  18.175 202.892  1.00 10.02           O  
ATOM   1838  CB  PHE A 369      42.124  20.266 202.075  1.00 14.84           C  
ATOM   1839  CG  PHE A 369      40.806  20.660 201.492  1.00 17.14           C  
ATOM   1840  CD1 PHE A 369      40.740  21.329 200.255  1.00 17.27           C  
ATOM   1841  CD2 PHE A 369      39.615  20.357 202.175  1.00 18.55           C  
ATOM   1842  CE1 PHE A 369      39.497  21.691 199.700  1.00 17.91           C  
ATOM   1843  CE2 PHE A 369      38.355  20.715 201.635  1.00 18.20           C  
ATOM   1844  CZ  PHE A 369      38.298  21.385 200.391  1.00 18.74           C  
ATOM   1845  N   PRO A 370      45.297  19.767 201.654  1.00 11.95           N  
ATOM   1846  CA  PRO A 370      46.577  19.614 202.364  1.00 11.85           C  
ATOM   1847  C   PRO A 370      46.351  20.084 203.810  1.00 13.42           C  
ATOM   1848  O   PRO A 370      45.597  21.036 204.030  1.00 12.11           O  
ATOM   1849  CB  PRO A 370      47.493  20.586 201.619  1.00 13.99           C  
ATOM   1850  CG  PRO A 370      46.972  20.535 200.234  1.00 12.84           C  
ATOM   1851  CD  PRO A 370      45.486  20.615 200.458  1.00 10.39           C  
ATOM   1852  N   ARG A 371      46.941  19.389 204.787  1.00 13.32           N  
ATOM   1853  CA  ARG A 371      46.782  19.735 206.213  1.00 15.79           C  
ATOM   1854  C   ARG A 371      47.138  21.175 206.581  1.00 17.38           C  
ATOM   1855  O   ARG A 371      46.508  21.774 207.465  1.00 18.24           O  
ATOM   1856  CB  ARG A 371      47.612  18.794 207.093  1.00 15.48           C  
ATOM   1857  CG  ARG A 371      47.102  17.378 207.153  1.00 17.69           C  
ATOM   1858  CD  ARG A 371      48.043  16.473 207.934  1.00 18.51           C  
ATOM   1859  NE  ARG A 371      47.703  15.060 207.764  1.00 19.81           N  
ATOM   1860  CZ  ARG A 371      46.831  14.385 208.512  1.00 22.34           C  
ATOM   1861  NH1 ARG A 371      46.185  14.978 209.509  1.00 23.53           N  
ATOM   1862  NH2 ARG A 371      46.603  13.103 208.258  1.00 22.32           N  
ATOM   1863  N   THR A 372      48.110  21.726 205.853  1.00 17.12           N  
ATOM   1864  CA  THR A 372      48.626  23.078 206.065  1.00 20.10           C  
ATOM   1865  C   THR A 372      47.828  24.221 205.441  1.00 18.66           C  
ATOM   1866  O   THR A 372      48.093  25.391 205.739  1.00 20.59           O  
ATOM   1867  CB  THR A 372      50.095  23.187 205.598  1.00 21.36           C  
ATOM   1868  OG1 THR A 372      50.191  22.808 204.218  1.00 23.61           O  
ATOM   1869  CG2 THR A 372      50.990  22.289 206.443  1.00 23.78           C  
ATOM   1870  N   LEU A 373      46.867  23.887 204.575  1.00 17.25           N  
ATOM   1871  CA  LEU A 373      46.012  24.889 203.923  1.00 15.14           C  
ATOM   1872  C   LEU A 373      45.182  25.570 205.023  1.00 15.13           C  
ATOM   1873  O   LEU A 373      44.702  24.905 205.944  1.00 15.64           O  
ATOM   1874  CB  LEU A 373      45.106  24.214 202.880  1.00 15.98           C  
ATOM   1875  CG  LEU A 373      44.364  25.061 201.836  1.00 16.04           C  
ATOM   1876  CD1 LEU A 373      45.348  25.795 200.934  1.00 15.01           C  
ATOM   1877  CD2 LEU A 373      43.437  24.181 201.004  1.00 14.20           C  
ATOM   1878  N   SER A 374      45.093  26.897 204.968  1.00 14.43           N  
ATOM   1879  CA  SER A 374      44.361  27.677 205.970  1.00 14.30           C  
ATOM   1880  C   SER A 374      42.877  27.295 206.038  1.00 14.94           C  
ATOM   1881  O   SER A 374      42.316  26.860 205.022  1.00 12.51           O  
ATOM   1882  CB  SER A 374      44.510  29.174 205.682  1.00 16.08           C  
ATOM   1883  OG  SER A 374      43.662  29.580 204.620  1.00 15.20           O  
ATOM   1884  N   PRO A 375      42.240  27.391 207.236  1.00 14.15           N  
ATOM   1885  CA  PRO A 375      40.817  27.039 207.346  1.00 15.18           C  
ATOM   1886  C   PRO A 375      39.888  27.848 206.438  1.00 14.32           C  
ATOM   1887  O   PRO A 375      38.910  27.307 205.921  1.00 13.94           O  
ATOM   1888  CB  PRO A 375      40.517  27.242 208.841  1.00 16.16           C  
ATOM   1889  CG  PRO A 375      41.608  28.168 209.316  1.00 18.17           C  
ATOM   1890  CD  PRO A 375      42.799  27.643 208.581  1.00 17.01           C  
ATOM   1891  N   GLU A 376      40.252  29.109 206.182  1.00 14.61           N  
ATOM   1892  CA  GLU A 376      39.459  29.983 205.312  1.00 16.09           C  
ATOM   1893  C   GLU A 376      39.544  29.551 203.841  1.00 14.66           C  
ATOM   1894  O   GLU A 376      38.574  29.698 203.096  1.00 14.21           O  
ATOM   1895  CB  GLU A 376      39.838  31.467 205.490  1.00 17.20           C  
ATOM   1896  CG  GLU A 376      41.287  31.862 205.168  1.00 19.30           C  
ATOM   1897  CD  GLU A 376      42.206  31.939 206.388  1.00 21.93           C  
ATOM   1898  OE1 GLU A 376      41.923  31.296 207.429  1.00 18.78           O  
ATOM   1899  OE2 GLU A 376      43.248  32.631 206.282  1.00 21.38           O  
ATOM   1900  N   ALA A 377      40.687  28.976 203.456  1.00 13.64           N  
ATOM   1901  CA  ALA A 377      40.898  28.485 202.092  1.00 13.18           C  
ATOM   1902  C   ALA A 377      40.179  27.158 201.911  1.00 12.33           C  
ATOM   1903  O   ALA A 377      39.515  26.962 200.901  1.00 10.42           O  
ATOM   1904  CB  ALA A 377      42.373  28.352 201.781  1.00 12.75           C  
ATOM   1905  N   LYS A 378      40.246  26.295 202.932  1.00 12.31           N  
ATOM   1906  CA  LYS A 378      39.566  24.992 202.919  1.00 12.73           C  
ATOM   1907  C   LYS A 378      38.060  25.195 202.798  1.00 12.45           C  
ATOM   1908  O   LYS A 378      37.397  24.477 202.052  1.00 12.23           O  
ATOM   1909  CB  LYS A 378      39.853  24.199 204.198  1.00 12.46           C  
ATOM   1910  CG  LYS A 378      41.248  23.631 204.286  1.00 16.07           C  
ATOM   1911  CD  LYS A 378      41.458  22.874 205.584  1.00 17.42           C  
ATOM   1912  CE  LYS A 378      42.851  22.276 205.633  1.00 17.13           C  
ATOM   1913  NZ  LYS A 378      43.160  21.642 206.940  1.00 21.43           N  
ATOM   1914  N   SER A 379      37.556  26.224 203.490  1.00 11.50           N  
ATOM   1915  CA  SER A 379      36.134  26.582 203.490  1.00 12.07           C  
ATOM   1916  C   SER A 379      35.686  27.149 202.142  1.00 11.06           C  
ATOM   1917  O   SER A 379      34.587  26.833 201.677  1.00 10.35           O  
ATOM   1918  CB  SER A 379      35.828  27.582 204.611  1.00 12.72           C  
ATOM   1919  OG  SER A 379      34.457  27.948 204.619  1.00 13.94           O  
ATOM   1920  N   LEU A 380      36.546  27.958 201.515  1.00 12.09           N  
ATOM   1921  CA  LEU A 380      36.244  28.549 200.203  1.00 10.01           C  
ATOM   1922  C   LEU A 380      36.132  27.446 199.159  1.00 10.34           C  
ATOM   1923  O   LEU A 380      35.135  27.369 198.440  1.00 10.40           O  
ATOM   1924  CB  LEU A 380      37.325  29.546 199.767  1.00 11.47           C  
ATOM   1925  CG  LEU A 380      37.030  30.229 198.419  1.00 11.32           C  
ATOM   1926  CD1 LEU A 380      36.093  31.405 198.603  1.00 13.88           C  
ATOM   1927  CD2 LEU A 380      38.301  30.646 197.733  1.00 10.76           C  
ATOM   1928  N   LEU A 381      37.136  26.569 199.142  1.00 10.26           N  
ATOM   1929  CA  LEU A 381      37.191  25.456 198.202  1.00  9.86           C  
ATOM   1930  C   LEU A 381      36.089  24.436 198.415  1.00 11.35           C  
ATOM   1931  O   LEU A 381      35.477  24.006 197.449  1.00 10.94           O  
ATOM   1932  CB  LEU A 381      38.570  24.799 198.221  1.00 10.24           C  
ATOM   1933  CG  LEU A 381      39.744  25.697 197.831  1.00  9.57           C  
ATOM   1934  CD1 LEU A 381      41.052  24.948 197.958  1.00  9.41           C  
ATOM   1935  CD2 LEU A 381      39.548  26.208 196.420  1.00 12.16           C  
ATOM   1936  N   ALA A 382      35.775  24.129 199.677  1.00 12.13           N  
ATOM   1937  CA  ALA A 382      34.698  23.183 200.007  1.00 12.67           C  
ATOM   1938  C   ALA A 382      33.342  23.749 199.579  1.00 12.43           C  
ATOM   1939  O   ALA A 382      32.472  23.007 199.117  1.00 13.09           O  
ATOM   1940  CB  ALA A 382      34.693  22.870 201.498  1.00 13.11           C  
ATOM   1941  N   GLY A 383      33.222  25.078 199.658  1.00 10.99           N  
ATOM   1942  CA  GLY A 383      32.001  25.772 199.280  1.00 10.58           C  
ATOM   1943  C   GLY A 383      31.814  25.873 197.775  1.00  8.85           C  
ATOM   1944  O   GLY A 383      30.723  25.612 197.272  1.00 10.80           O  
ATOM   1945  N   LEU A 384      32.876  26.254 197.062  1.00  8.34           N  
ATOM   1946  CA  LEU A 384      32.837  26.384 195.604  1.00  8.43           C  
ATOM   1947  C   LEU A 384      32.764  25.013 194.933  1.00  8.99           C  
ATOM   1948  O   LEU A 384      32.134  24.863 193.884  1.00 10.29           O  
ATOM   1949  CB  LEU A 384      34.056  27.159 195.096  1.00  6.05           C  
ATOM   1950  CG  LEU A 384      34.172  28.658 195.399  1.00  8.16           C  
ATOM   1951  CD1 LEU A 384      35.550  29.149 195.002  1.00  6.86           C  
ATOM   1952  CD2 LEU A 384      33.102  29.457 194.674  1.00  6.57           C  
ATOM   1953  N   LEU A 385      33.365  24.013 195.578  1.00  8.79           N  
ATOM   1954  CA  LEU A 385      33.369  22.650 195.061  1.00  9.62           C  
ATOM   1955  C   LEU A 385      32.306  21.712 195.640  1.00  9.88           C  
ATOM   1956  O   LEU A 385      32.472  20.490 195.649  1.00 10.26           O  
ATOM   1957  CB  LEU A 385      34.774  22.025 195.118  1.00  9.56           C  
ATOM   1958  CG  LEU A 385      35.851  22.686 194.247  1.00 10.17           C  
ATOM   1959  CD1 LEU A 385      37.221  22.141 194.588  1.00  9.60           C  
ATOM   1960  CD2 LEU A 385      35.543  22.492 192.770  1.00 10.89           C  
ATOM   1961  N   LYS A 386      31.188  22.287 196.079  1.00 10.96           N  
ATOM   1962  CA  LYS A 386      30.071  21.493 196.591  1.00 11.78           C  
ATOM   1963  C   LYS A 386      29.389  20.955 195.330  1.00 10.85           C  
ATOM   1964  O   LYS A 386      29.172  21.711 194.373  1.00  9.72           O  
ATOM   1965  CB  LYS A 386      29.109  22.372 197.388  1.00 14.95           C  
ATOM   1966  CG  LYS A 386      28.256  21.629 198.398  1.00 21.24           C  
ATOM   1967  CD  LYS A 386      28.988  21.414 199.715  1.00 23.23           C  
ATOM   1968  CE  LYS A 386      28.062  20.811 200.756  1.00 28.24           C  
ATOM   1969  NZ  LYS A 386      28.721  20.676 202.085  1.00 29.49           N  
ATOM   1970  N   LYS A 387      29.093  19.655 195.320  1.00 11.29           N  
ATOM   1971  CA  LYS A 387      28.487  18.999 194.159  1.00 12.90           C  
ATOM   1972  C   LYS A 387      27.095  19.470 193.759  1.00 13.49           C  
ATOM   1973  O   LYS A 387      26.813  19.609 192.568  1.00 12.87           O  
ATOM   1974  CB  LYS A 387      28.544  17.477 194.306  1.00 13.37           C  
ATOM   1975  CG  LYS A 387      29.971  16.958 194.448  1.00 13.55           C  
ATOM   1976  CD  LYS A 387      30.063  15.475 194.194  1.00 13.33           C  
ATOM   1977  CE  LYS A 387      31.405  14.919 194.638  1.00 11.57           C  
ATOM   1978  NZ  LYS A 387      32.570  15.446 193.861  1.00 12.65           N  
ATOM   1979  N   ASP A 388      26.258  19.762 194.754  1.00 12.94           N  
ATOM   1980  CA  ASP A 388      24.898  20.257 194.532  1.00 13.82           C  
ATOM   1981  C   ASP A 388      24.991  21.778 194.298  1.00 13.49           C  
ATOM   1982  O   ASP A 388      25.468  22.507 195.176  1.00 11.61           O  
ATOM   1983  CB  ASP A 388      24.025  19.933 195.765  1.00 16.91           C  
ATOM   1984  CG  ASP A 388      22.566  20.410 195.637  1.00 18.80           C  
ATOM   1985  OD1 ASP A 388      22.161  20.968 194.596  1.00 17.80           O  
ATOM   1986  OD2 ASP A 388      21.814  20.229 196.614  1.00 18.64           O  
ATOM   1987  N   PRO A 389      24.549  22.268 193.109  1.00 14.38           N  
ATOM   1988  CA  PRO A 389      24.602  23.708 192.813  1.00 14.74           C  
ATOM   1989  C   PRO A 389      23.830  24.586 193.797  1.00 14.94           C  
ATOM   1990  O   PRO A 389      24.250  25.703 194.076  1.00 15.48           O  
ATOM   1991  CB  PRO A 389      24.052  23.802 191.384  1.00 14.88           C  
ATOM   1992  CG  PRO A 389      23.236  22.563 191.219  1.00 15.26           C  
ATOM   1993  CD  PRO A 389      24.071  21.528 191.924  1.00 14.05           C  
ATOM   1994  N   LYS A 390      22.772  24.030 194.391  1.00 16.54           N  
ATOM   1995  CA  LYS A 390      21.954  24.748 195.371  1.00 19.69           C  
ATOM   1996  C   LYS A 390      22.652  24.955 196.721  1.00 19.00           C  
ATOM   1997  O   LYS A 390      22.353  25.915 197.435  1.00 21.89           O  
ATOM   1998  CB  LYS A 390      20.614  24.041 195.577  1.00 21.14           C  
ATOM   1999  CG  LYS A 390      19.617  24.294 194.464  1.00 25.44           C  
ATOM   2000  CD  LYS A 390      18.218  23.864 194.877  1.00 31.39           C  
ATOM   2001  CE  LYS A 390      17.159  24.495 193.984  1.00 33.73           C  
ATOM   2002  NZ  LYS A 390      17.119  25.984 194.123  1.00 35.82           N  
ATOM   2003  N   GLN A 391      23.586  24.060 197.050  1.00 18.97           N  
ATOM   2004  CA  GLN A 391      24.353  24.123 198.300  1.00 19.52           C  
ATOM   2005  C   GLN A 391      25.712  24.816 198.084  1.00 17.32           C  
ATOM   2006  O   GLN A 391      26.411  25.145 199.046  1.00 17.58           O  
ATOM   2007  CB  GLN A 391      24.591  22.709 198.856  1.00 21.35           C  
ATOM   2008  CG  GLN A 391      23.347  21.934 199.310  1.00 25.86           C  
ATOM   2009  CD  GLN A 391      23.656  20.476 199.664  1.00 28.72           C  
ATOM   2010  OE1 GLN A 391      24.492  20.193 200.526  1.00 31.65           O  
ATOM   2011  NE2 GLN A 391      22.977  19.547 198.996  1.00 28.81           N  
ATOM   2012  N   ARG A 392      26.061  25.054 196.817  1.00 14.67           N  
ATOM   2013  CA  ARG A 392      27.332  25.685 196.435  1.00 12.23           C  
ATOM   2014  C   ARG A 392      27.419  27.175 196.748  1.00 11.22           C  
ATOM   2015  O   ARG A 392      26.407  27.881 196.711  1.00 11.98           O  
ATOM   2016  CB  ARG A 392      27.594  25.446 194.939  1.00 10.95           C  
ATOM   2017  CG  ARG A 392      28.962  25.900 194.406  1.00  9.90           C  
ATOM   2018  CD  ARG A 392      29.137  25.565 192.933  1.00  8.48           C  
ATOM   2019  NE  ARG A 392      28.943  24.135 192.703  1.00  9.28           N  
ATOM   2020  CZ  ARG A 392      28.373  23.609 191.625  1.00  9.30           C  
ATOM   2021  NH1 ARG A 392      27.947  24.387 190.638  1.00  9.81           N  
ATOM   2022  NH2 ARG A 392      28.133  22.304 191.586  1.00 10.17           N  
ATOM   2023  N   LEU A 393      28.635  27.630 197.073  1.00 10.99           N  
ATOM   2024  CA  LEU A 393      28.919  29.035 197.361  1.00 11.65           C  
ATOM   2025  C   LEU A 393      28.784  29.779 196.033  1.00 13.53           C  
ATOM   2026  O   LEU A 393      29.526  29.519 195.077  1.00 14.37           O  
ATOM   2027  CB  LEU A 393      30.336  29.191 197.918  1.00 13.25           C  
ATOM   2028  CG  LEU A 393      30.767  30.542 198.479  1.00 14.01           C  
ATOM   2029  CD1 LEU A 393      30.120  30.783 199.841  1.00 15.14           C  
ATOM   2030  CD2 LEU A 393      32.276  30.576 198.592  1.00 13.70           C  
ATOM   2031  N   GLY A 394      27.768  30.631 195.967  1.00 13.06           N  
ATOM   2032  CA  GLY A 394      27.484  31.381 194.760  1.00 12.46           C  
ATOM   2033  C   GLY A 394      26.319  30.763 194.013  1.00 13.34           C  
ATOM   2034  O   GLY A 394      25.881  31.299 192.994  1.00 14.42           O  
ATOM   2035  N   GLY A 395      25.828  29.635 194.529  1.00 15.57           N  
ATOM   2036  CA  GLY A 395      24.720  28.915 193.919  1.00 17.20           C  
ATOM   2037  C   GLY A 395      23.344  29.380 194.350  1.00 17.84           C  
ATOM   2038  O   GLY A 395      22.337  28.932 193.798  1.00 18.82           O  
ATOM   2039  N   GLY A 396      23.311  30.280 195.334  1.00 19.02           N  
ATOM   2040  CA  GLY A 396      22.061  30.829 195.836  1.00 19.12           C  
ATOM   2041  C   GLY A 396      21.583  31.999 194.987  1.00 20.49           C  
ATOM   2042  O   GLY A 396      22.287  32.380 194.044  1.00 19.62           O  
ATOM   2043  N   PRO A 397      20.409  32.604 195.288  1.00 21.56           N  
ATOM   2044  CA  PRO A 397      19.856  33.739 194.531  1.00 21.51           C  
ATOM   2045  C   PRO A 397      20.739  34.989 194.413  1.00 20.55           C  
ATOM   2046  O   PRO A 397      20.646  35.720 193.420  1.00 20.30           O  
ATOM   2047  CB  PRO A 397      18.560  34.045 195.282  1.00 22.07           C  
ATOM   2048  CG  PRO A 397      18.142  32.708 195.781  1.00 23.73           C  
ATOM   2049  CD  PRO A 397      19.443  32.168 196.317  1.00 22.65           C  
ATOM   2050  N   SER A 398      21.609  35.215 195.402  1.00 20.37           N  
ATOM   2051  CA  SER A 398      22.497  36.384 195.395  1.00 17.67           C  
ATOM   2052  C   SER A 398      23.747  36.231 194.522  1.00 17.00           C  
ATOM   2053  O   SER A 398      24.508  37.187 194.351  1.00 15.67           O  
ATOM   2054  CB  SER A 398      22.865  36.807 196.820  1.00 19.71           C  
ATOM   2055  OG  SER A 398      23.582  35.796 197.497  1.00 24.72           O  
ATOM   2056  N   ASP A 399      23.946  35.022 193.986  1.00 17.08           N  
ATOM   2057  CA  ASP A 399      25.052  34.685 193.078  1.00 15.01           C  
ATOM   2058  C   ASP A 399      26.459  35.068 193.592  1.00 13.68           C  
ATOM   2059  O   ASP A 399      26.909  34.534 194.602  1.00 12.50           O  
ATOM   2060  CB  ASP A 399      24.739  35.277 191.685  1.00 15.61           C  
ATOM   2061  CG  ASP A 399      25.636  34.738 190.580  1.00 18.21           C  
ATOM   2062  OD1 ASP A 399      25.662  33.511 190.348  1.00 16.12           O  
ATOM   2063  OD2 ASP A 399      26.295  35.569 189.929  1.00 20.00           O  
ATOM   2064  N   ALA A 400      27.098  36.045 192.946  1.00 14.81           N  
ATOM   2065  CA  ALA A 400      28.443  36.501 193.297  1.00 12.56           C  
ATOM   2066  C   ALA A 400      28.636  37.042 194.702  1.00 12.65           C  
ATOM   2067  O   ALA A 400      29.732  36.926 195.252  1.00 11.15           O  
ATOM   2068  CB  ALA A 400      28.916  37.510 192.298  1.00 12.62           C  
ATOM   2069  N   LYS A 401      27.566  37.592 195.284  1.00 12.10           N  
ATOM   2070  CA  LYS A 401      27.602  38.157 196.634  1.00 14.29           C  
ATOM   2071  C   LYS A 401      28.053  37.138 197.680  1.00 14.63           C  
ATOM   2072  O   LYS A 401      28.843  37.475 198.559  1.00 15.36           O  
ATOM   2073  CB  LYS A 401      26.241  38.751 197.017  1.00 16.52           C  
ATOM   2074  CG  LYS A 401      26.271  39.596 198.286  1.00 20.00           C  
ATOM   2075  CD  LYS A 401      24.880  39.905 198.794  1.00 21.08           C  
ATOM   2076  CE  LYS A 401      24.950  40.615 200.133  1.00 22.74           C  
ATOM   2077  NZ  LYS A 401      23.598  40.943 200.648  1.00 25.56           N  
ATOM   2078  N   GLU A 402      27.611  35.886 197.528  1.00 13.74           N  
ATOM   2079  CA  GLU A 402      27.979  34.802 198.448  1.00 15.87           C  
ATOM   2080  C   GLU A 402      29.484  34.519 198.430  1.00 14.82           C  
ATOM   2081  O   GLU A 402      30.088  34.282 199.480  1.00 14.05           O  
ATOM   2082  CB  GLU A 402      27.203  33.525 198.123  1.00 17.38           C  
ATOM   2083  CG  GLU A 402      25.721  33.597 198.471  1.00 23.20           C  
ATOM   2084  CD  GLU A 402      24.948  32.320 198.157  1.00 26.81           C  
ATOM   2085  OE1 GLU A 402      25.359  31.553 197.259  1.00 26.43           O  
ATOM   2086  OE2 GLU A 402      23.905  32.091 198.809  1.00 27.83           O  
ATOM   2087  N   VAL A 403      30.082  34.607 197.239  1.00 13.41           N  
ATOM   2088  CA  VAL A 403      31.518  34.385 197.053  1.00 12.16           C  
ATOM   2089  C   VAL A 403      32.303  35.588 197.576  1.00 12.24           C  
ATOM   2090  O   VAL A 403      33.286  35.420 198.298  1.00 10.87           O  
ATOM   2091  CB  VAL A 403      31.876  34.137 195.560  1.00 11.84           C  
ATOM   2092  CG1 VAL A 403      33.369  33.820 195.403  1.00  9.98           C  
ATOM   2093  CG2 VAL A 403      31.043  32.986 195.005  1.00 12.12           C  
ATOM   2094  N   MET A 404      31.830  36.787 197.232  1.00 12.20           N  
ATOM   2095  CA  MET A 404      32.457  38.045 197.641  1.00 13.66           C  
ATOM   2096  C   MET A 404      32.516  38.250 199.151  1.00 14.07           C  
ATOM   2097  O   MET A 404      33.516  38.754 199.671  1.00 13.94           O  
ATOM   2098  CB  MET A 404      31.750  39.244 196.994  1.00 15.45           C  
ATOM   2099  CG  MET A 404      31.958  39.354 195.494  1.00 16.73           C  
ATOM   2100  SD  MET A 404      31.462  40.933 194.791  1.00 18.63           S  
ATOM   2101  CE  MET A 404      29.757  40.696 194.547  1.00 21.93           C  
ATOM   2102  N   GLU A 405      31.466  37.801 199.840  1.00 14.90           N  
ATOM   2103  CA  GLU A 405      31.359  37.928 201.291  1.00 15.38           C  
ATOM   2104  C   GLU A 405      31.954  36.790 202.119  1.00 14.20           C  
ATOM   2105  O   GLU A 405      31.878  36.817 203.349  1.00 14.46           O  
ATOM   2106  CB  GLU A 405      29.903  38.193 201.706  1.00 17.87           C  
ATOM   2107  CG  GLU A 405      29.295  39.491 201.149  1.00 23.47           C  
ATOM   2108  CD  GLU A 405      30.138  40.735 201.417  1.00 27.41           C  
ATOM   2109  OE1 GLU A 405      30.342  41.086 202.601  1.00 30.81           O  
ATOM   2110  OE2 GLU A 405      30.600  41.358 200.436  1.00 30.39           O  
ATOM   2111  N   HIS A 406      32.587  35.819 201.455  1.00 12.15           N  
ATOM   2112  CA  HIS A 406      33.219  34.694 202.155  1.00 12.12           C  
ATOM   2113  C   HIS A 406      34.466  35.203 202.902  1.00 11.91           C  
ATOM   2114  O   HIS A 406      35.166  36.089 202.404  1.00 12.08           O  
ATOM   2115  CB  HIS A 406      33.585  33.576 201.166  1.00 11.45           C  
ATOM   2116  CG  HIS A 406      34.070  32.324 201.828  1.00 12.20           C  
ATOM   2117  ND1 HIS A 406      35.361  32.184 202.289  1.00 11.53           N  
ATOM   2118  CD2 HIS A 406      33.421  31.187 202.176  1.00 12.23           C  
ATOM   2119  CE1 HIS A 406      35.484  31.021 202.901  1.00 12.72           C  
ATOM   2120  NE2 HIS A 406      34.321  30.396 202.846  1.00 10.69           N  
ATOM   2121  N   ARG A 407      34.731  34.636 204.084  1.00 13.42           N  
ATOM   2122  CA  ARG A 407      35.868  35.036 204.933  1.00 14.67           C  
ATOM   2123  C   ARG A 407      37.259  35.005 204.297  1.00 13.13           C  
ATOM   2124  O   ARG A 407      38.146  35.746 204.718  1.00 14.38           O  
ATOM   2125  CB  ARG A 407      35.863  34.286 206.275  1.00 16.68           C  
ATOM   2126  CG  ARG A 407      35.775  32.776 206.190  1.00 22.76           C  
ATOM   2127  CD  ARG A 407      35.703  32.149 207.573  1.00 27.12           C  
ATOM   2128  NE  ARG A 407      35.227  30.767 207.515  1.00 32.11           N  
ATOM   2129  CZ  ARG A 407      35.868  29.715 208.020  1.00 33.90           C  
ATOM   2130  NH1 ARG A 407      37.038  29.859 208.635  1.00 36.31           N  
ATOM   2131  NH2 ARG A 407      35.326  28.509 207.922  1.00 35.07           N  
ATOM   2132  N   PHE A 408      37.424  34.196 203.248  1.00 13.08           N  
ATOM   2133  CA  PHE A 408      38.694  34.107 202.521  1.00 13.32           C  
ATOM   2134  C   PHE A 408      39.002  35.455 201.853  1.00 12.14           C  
ATOM   2135  O   PHE A 408      40.166  35.818 201.692  1.00 13.72           O  
ATOM   2136  CB  PHE A 408      38.625  32.985 201.467  1.00 11.20           C  
ATOM   2137  CG  PHE A 408      39.886  32.820 200.656  1.00 13.41           C  
ATOM   2138  CD1 PHE A 408      40.999  32.147 201.191  1.00 13.60           C  
ATOM   2139  CD2 PHE A 408      39.973  33.352 199.356  1.00 12.58           C  
ATOM   2140  CE1 PHE A 408      42.199  32.001 200.441  1.00 14.10           C  
ATOM   2141  CE2 PHE A 408      41.159  33.217 198.594  1.00 14.40           C  
ATOM   2142  CZ  PHE A 408      42.277  32.540 199.137  1.00 13.84           C  
ATOM   2143  N   PHE A 409      37.945  36.180 201.486  1.00 12.19           N  
ATOM   2144  CA  PHE A 409      38.060  37.477 200.826  1.00 12.35           C  
ATOM   2145  C   PHE A 409      37.804  38.682 201.745  1.00 14.38           C  
ATOM   2146  O   PHE A 409      37.555  39.786 201.255  1.00 13.73           O  
ATOM   2147  CB  PHE A 409      37.098  37.537 199.629  1.00 12.63           C  
ATOM   2148  CG  PHE A 409      37.473  36.630 198.481  1.00 11.09           C  
ATOM   2149  CD1 PHE A 409      36.592  35.616 198.066  1.00 10.82           C  
ATOM   2150  CD2 PHE A 409      38.687  36.806 197.782  1.00 11.40           C  
ATOM   2151  CE1 PHE A 409      36.909  34.776 196.957  1.00 11.14           C  
ATOM   2152  CE2 PHE A 409      39.023  35.976 196.670  1.00 11.39           C  
ATOM   2153  CZ  PHE A 409      38.128  34.959 196.258  1.00  9.74           C  
ATOM   2154  N   LEU A 410      37.906  38.482 203.063  1.00 13.79           N  
ATOM   2155  CA  LEU A 410      37.678  39.547 204.058  1.00 16.93           C  
ATOM   2156  C   LEU A 410      38.561  40.796 203.871  1.00 18.05           C  
ATOM   2157  O   LEU A 410      38.076  41.926 203.997  1.00 19.77           O  
ATOM   2158  CB  LEU A 410      37.848  38.989 205.482  1.00 20.56           C  
ATOM   2159  CG  LEU A 410      37.432  39.810 206.716  1.00 23.70           C  
ATOM   2160  CD1 LEU A 410      35.917  39.992 206.765  1.00 26.16           C  
ATOM   2161  CD2 LEU A 410      37.913  39.103 207.973  1.00 26.40           C  
ATOM   2162  N   SER A 411      39.820  40.577 203.484  1.00 18.44           N  
ATOM   2163  CA  SER A 411      40.798  41.652 203.269  1.00 19.99           C  
ATOM   2164  C   SER A 411      40.689  42.353 201.907  1.00 20.39           C  
ATOM   2165  O   SER A 411      41.476  43.254 201.598  1.00 21.68           O  
ATOM   2166  CB  SER A 411      42.221  41.105 203.458  1.00 22.08           C  
ATOM   2167  OG  SER A 411      42.528  40.102 202.496  1.00 23.78           O  
ATOM   2168  N   ILE A 412      39.704  41.945 201.111  1.00 19.00           N  
ATOM   2169  CA  ILE A 412      39.493  42.500 199.777  1.00 18.68           C  
ATOM   2170  C   ILE A 412      38.413  43.588 199.720  1.00 17.45           C  
ATOM   2171  O   ILE A 412      37.298  43.410 200.214  1.00 18.67           O  
ATOM   2172  CB  ILE A 412      39.151  41.357 198.742  1.00 18.89           C  
ATOM   2173  CG1 ILE A 412      40.297  40.335 198.643  1.00 18.67           C  
ATOM   2174  CG2 ILE A 412      38.813  41.920 197.364  1.00 19.31           C  
ATOM   2175  CD1 ILE A 412      41.629  40.866 198.097  1.00 20.38           C  
ATOM   2176  N   ASN A 413      38.780  44.714 199.113  1.00 18.13           N  
ATOM   2177  CA  ASN A 413      37.869  45.830 198.891  1.00 18.16           C  
ATOM   2178  C   ASN A 413      37.520  45.653 197.410  1.00 16.69           C  
ATOM   2179  O   ASN A 413      38.367  45.845 196.532  1.00 15.13           O  
ATOM   2180  CB  ASN A 413      38.570  47.173 199.155  1.00 19.77           C  
ATOM   2181  CG  ASN A 413      37.665  48.384 198.906  1.00 21.60           C  
ATOM   2182  OD1 ASN A 413      37.098  48.549 197.828  1.00 21.50           O  
ATOM   2183  ND2 ASN A 413      37.573  49.257 199.893  1.00 21.96           N  
ATOM   2184  N   TRP A 414      36.264  45.293 197.156  1.00 16.31           N  
ATOM   2185  CA  TRP A 414      35.763  45.034 195.807  1.00 16.85           C  
ATOM   2186  C   TRP A 414      35.751  46.181 194.812  1.00 17.79           C  
ATOM   2187  O   TRP A 414      35.760  45.951 193.597  1.00 18.29           O  
ATOM   2188  CB  TRP A 414      34.415  44.311 195.880  1.00 13.85           C  
ATOM   2189  CG  TRP A 414      34.584  42.970 196.530  1.00 14.80           C  
ATOM   2190  CD1 TRP A 414      34.372  42.661 197.850  1.00 12.82           C  
ATOM   2191  CD2 TRP A 414      35.140  41.795 195.927  1.00 11.46           C  
ATOM   2192  NE1 TRP A 414      34.781  41.373 198.108  1.00 13.50           N  
ATOM   2193  CE2 TRP A 414      35.255  40.816 196.950  1.00 12.57           C  
ATOM   2194  CE3 TRP A 414      35.563  41.471 194.620  1.00 12.26           C  
ATOM   2195  CZ2 TRP A 414      35.781  39.527 196.709  1.00 11.62           C  
ATOM   2196  CZ3 TRP A 414      36.087  40.188 194.376  1.00 10.77           C  
ATOM   2197  CH2 TRP A 414      36.190  39.230 195.424  1.00 11.51           C  
ATOM   2198  N   GLN A 415      35.782  47.409 195.326  1.00 19.11           N  
ATOM   2199  CA  GLN A 415      35.829  48.590 194.473  1.00 21.14           C  
ATOM   2200  C   GLN A 415      37.274  48.873 194.071  1.00 21.89           C  
ATOM   2201  O   GLN A 415      37.524  49.369 192.975  1.00 22.53           O  
ATOM   2202  CB  GLN A 415      35.189  49.804 195.152  1.00 25.09           C  
ATOM   2203  CG  GLN A 415      33.661  49.752 195.198  1.00 30.28           C  
ATOM   2204  CD  GLN A 415      33.001  49.730 193.817  1.00 34.61           C  
ATOM   2205  OE1 GLN A 415      33.336  50.527 192.935  1.00 38.03           O  
ATOM   2206  NE2 GLN A 415      32.051  48.816 193.633  1.00 35.72           N  
ATOM   2207  N   ASP A 416      38.216  48.486 194.937  1.00 21.98           N  
ATOM   2208  CA  ASP A 416      39.653  48.651 194.681  1.00 21.85           C  
ATOM   2209  C   ASP A 416      40.115  47.647 193.621  1.00 21.98           C  
ATOM   2210  O   ASP A 416      41.055  47.917 192.868  1.00 22.09           O  
ATOM   2211  CB  ASP A 416      40.474  48.432 195.956  1.00 21.77           C  
ATOM   2212  CG  ASP A 416      40.464  49.636 196.897  1.00 24.56           C  
ATOM   2213  OD1 ASP A 416      39.787  50.653 196.619  1.00 26.35           O  
ATOM   2214  OD2 ASP A 416      41.144  49.548 197.939  1.00 23.58           O  
ATOM   2215  N   VAL A 417      39.430  46.500 193.571  1.00 20.81           N  
ATOM   2216  CA  VAL A 417      39.720  45.429 192.614  1.00 20.34           C  
ATOM   2217  C   VAL A 417      39.344  45.869 191.199  1.00 21.39           C  
ATOM   2218  O   VAL A 417      40.213  45.922 190.334  1.00 21.85           O  
ATOM   2219  CB  VAL A 417      38.987  44.101 192.996  1.00 20.33           C  
ATOM   2220  CG1 VAL A 417      39.178  43.016 191.926  1.00 17.82           C  
ATOM   2221  CG2 VAL A 417      39.528  43.584 194.297  1.00 18.15           C  
ATOM   2222  N   VAL A 418      38.082  46.270 191.006  1.00 21.07           N  
ATOM   2223  CA  VAL A 418      37.575  46.703 189.697  1.00 23.72           C  
ATOM   2224  C   VAL A 418      38.234  47.988 189.154  1.00 24.06           C  
ATOM   2225  O   VAL A 418      38.341  48.170 187.942  1.00 25.19           O  
ATOM   2226  CB  VAL A 418      36.002  46.789 189.694  1.00 23.50           C  
ATOM   2227  CG1 VAL A 418      35.492  47.986 190.497  1.00 24.30           C  
ATOM   2228  CG2 VAL A 418      35.458  46.805 188.270  1.00 25.03           C  
ATOM   2229  N   GLN A 419      38.717  48.839 190.058  1.00 25.04           N  
ATOM   2230  CA  GLN A 419      39.381  50.087 189.677  1.00 26.52           C  
ATOM   2231  C   GLN A 419      40.900  49.935 189.518  1.00 26.70           C  
ATOM   2232  O   GLN A 419      41.603  50.924 189.285  1.00 25.83           O  
ATOM   2233  CB  GLN A 419      39.044  51.203 190.678  1.00 27.53           C  
ATOM   2234  CG  GLN A 419      37.590  51.677 190.619  1.00 30.10           C  
ATOM   2235  CD  GLN A 419      37.243  52.666 191.720  1.00 31.86           C  
ATOM   2236  OE1 GLN A 419      36.443  52.370 192.607  1.00 32.53           O  
ATOM   2237  NE2 GLN A 419      37.837  53.853 191.660  1.00 32.04           N  
ATOM   2238  N   LYS A 420      41.383  48.688 189.623  1.00 27.19           N  
ATOM   2239  CA  LYS A 420      42.806  48.305 189.494  1.00 28.65           C  
ATOM   2240  C   LYS A 420      43.781  48.989 190.467  1.00 29.36           C  
ATOM   2241  O   LYS A 420      44.945  49.226 190.128  1.00 29.66           O  
ATOM   2242  CB  LYS A 420      43.297  48.489 188.045  1.00 29.88           C  
ATOM   2243  CG  LYS A 420      42.849  47.437 187.052  1.00 32.35           C  
ATOM   2244  CD  LYS A 420      43.363  47.799 185.670  1.00 34.27           C  
ATOM   2245  CE  LYS A 420      43.263  46.639 184.705  1.00 36.94           C  
ATOM   2246  NZ  LYS A 420      43.670  47.044 183.331  1.00 37.93           N  
ATOM   2247  N   LYS A 421      43.311  49.262 191.684  1.00 29.45           N  
ATOM   2248  CA  LYS A 421      44.118  49.927 192.712  1.00 30.72           C  
ATOM   2249  C   LYS A 421      45.096  49.013 193.445  1.00 32.09           C  
ATOM   2250  O   LYS A 421      46.060  49.493 194.050  1.00 33.99           O  
ATOM   2251  CB  LYS A 421      43.219  50.633 193.731  1.00 30.57           C  
ATOM   2252  CG  LYS A 421      42.369  51.755 193.156  1.00 30.19           C  
ATOM   2253  CD  LYS A 421      41.592  52.450 194.257  1.00 30.87           C  
ATOM   2254  CE  LYS A 421      40.647  53.491 193.701  1.00 31.91           C  
ATOM   2255  NZ  LYS A 421      39.903  54.178 194.792  1.00 32.33           N  
ATOM   2256  N   LEU A 422      44.854  47.704 193.381  1.00 33.02           N  
ATOM   2257  CA  LEU A 422      45.712  46.721 194.041  1.00 32.77           C  
ATOM   2258  C   LEU A 422      46.958  46.372 193.232  1.00 32.25           C  
ATOM   2259  O   LEU A 422      46.887  46.188 192.013  1.00 32.71           O  
ATOM   2260  CB  LEU A 422      44.920  45.452 194.382  1.00 34.30           C  
ATOM   2261  CG  LEU A 422      43.839  45.531 195.469  1.00 34.43           C  
ATOM   2262  CD1 LEU A 422      43.122  44.198 195.558  1.00 34.27           C  
ATOM   2263  CD2 LEU A 422      44.444  45.895 196.823  1.00 35.78           C  
ATOM   2264  N   LEU A 423      48.094  46.313 193.929  1.00 30.77           N  
ATOM   2265  CA  LEU A 423      49.399  45.998 193.340  1.00 29.61           C  
ATOM   2266  C   LEU A 423      49.521  44.501 193.008  1.00 27.35           C  
ATOM   2267  O   LEU A 423      49.266  43.656 193.871  1.00 27.60           O  
ATOM   2268  CB  LEU A 423      50.524  46.430 194.304  1.00 30.46           C  
ATOM   2269  CG  LEU A 423      52.018  46.171 194.021  1.00 32.39           C  
ATOM   2270  CD1 LEU A 423      52.507  46.964 192.813  1.00 32.28           C  
ATOM   2271  CD2 LEU A 423      52.837  46.539 195.250  1.00 32.14           C  
ATOM   2272  N   PRO A 424      49.844  44.159 191.735  1.00 26.26           N  
ATOM   2273  CA  PRO A 424      49.996  42.759 191.311  1.00 23.99           C  
ATOM   2274  C   PRO A 424      51.201  42.057 191.958  1.00 23.01           C  
ATOM   2275  O   PRO A 424      52.268  42.658 192.085  1.00 22.54           O  
ATOM   2276  CB  PRO A 424      50.170  42.880 189.794  1.00 23.95           C  
ATOM   2277  CG  PRO A 424      49.393  44.103 189.464  1.00 25.61           C  
ATOM   2278  CD  PRO A 424      49.831  45.042 190.550  1.00 24.11           C  
ATOM   2279  N   PRO A 425      51.032  40.792 192.412  1.00 21.89           N  
ATOM   2280  CA  PRO A 425      52.097  40.005 193.047  1.00 21.67           C  
ATOM   2281  C   PRO A 425      53.160  39.504 192.065  1.00 20.92           C  
ATOM   2282  O   PRO A 425      54.187  38.959 192.473  1.00 20.86           O  
ATOM   2283  CB  PRO A 425      51.326  38.855 193.696  1.00 21.19           C  
ATOM   2284  CG  PRO A 425      50.179  38.658 192.775  1.00 20.35           C  
ATOM   2285  CD  PRO A 425      49.751  40.070 192.518  1.00 22.71           C  
ATOM   2286  N   PHE A 426      52.893  39.705 190.775  1.00 20.51           N  
ATOM   2287  CA  PHE A 426      53.796  39.313 189.701  1.00 20.91           C  
ATOM   2288  C   PHE A 426      53.575  40.216 188.492  1.00 20.27           C  
ATOM   2289  O   PHE A 426      52.450  40.350 188.003  1.00 19.47           O  
ATOM   2290  CB  PHE A 426      53.572  37.837 189.305  1.00 21.97           C  
ATOM   2291  CG  PHE A 426      54.572  37.310 188.298  1.00 24.14           C  
ATOM   2292  CD1 PHE A 426      55.909  37.066 188.673  1.00 27.25           C  
ATOM   2293  CD2 PHE A 426      54.191  37.092 186.959  1.00 26.51           C  
ATOM   2294  CE1 PHE A 426      56.865  36.613 187.723  1.00 28.37           C  
ATOM   2295  CE2 PHE A 426      55.132  36.641 185.996  1.00 27.29           C  
ATOM   2296  CZ  PHE A 426      56.474  36.401 186.380  1.00 27.89           C  
ATOM   2297  N   LYS A 427      54.653  40.843 188.031  1.00 20.51           N  
ATOM   2298  CA  LYS A 427      54.586  41.690 186.851  1.00 20.32           C  
ATOM   2299  C   LYS A 427      55.407  40.998 185.764  1.00 20.18           C  
ATOM   2300  O   LYS A 427      56.554  40.613 186.005  1.00 18.25           O  
ATOM   2301  CB  LYS A 427      55.129  43.110 187.104  1.00 23.86           C  
ATOM   2302  CG  LYS A 427      54.904  44.050 185.898  1.00 26.43           C  
ATOM   2303  CD  LYS A 427      55.558  45.414 186.026  1.00 29.93           C  
ATOM   2304  CE  LYS A 427      55.402  46.181 184.717  1.00 31.96           C  
ATOM   2305  NZ  LYS A 427      55.924  47.576 184.777  1.00 33.80           N  
ATOM   2306  N   PRO A 428      54.795  40.744 184.586  1.00 20.03           N  
ATOM   2307  CA  PRO A 428      55.479  40.097 183.462  1.00 19.83           C  
ATOM   2308  C   PRO A 428      56.708  40.902 183.039  1.00 19.92           C  
ATOM   2309  O   PRO A 428      56.621  42.119 182.843  1.00 19.29           O  
ATOM   2310  CB  PRO A 428      54.403  40.107 182.380  1.00 19.18           C  
ATOM   2311  CG  PRO A 428      53.177  39.887 183.175  1.00 20.53           C  
ATOM   2312  CD  PRO A 428      53.357  40.865 184.285  1.00 19.77           C  
ATOM   2313  N   GLN A 429      57.852  40.223 182.988  1.00 20.78           N  
ATOM   2314  CA  GLN A 429      59.130  40.841 182.632  1.00 24.08           C  
ATOM   2315  C   GLN A 429      59.430  40.884 181.132  1.00 25.20           C  
ATOM   2316  O   GLN A 429      60.529  40.532 180.692  1.00 25.39           O  
ATOM   2317  CB  GLN A 429      60.277  40.166 183.405  1.00 24.80           C  
ATOM   2318  CG  GLN A 429      60.268  40.410 184.915  1.00 28.63           C  
ATOM   2319  CD  GLN A 429      60.626  41.840 185.292  1.00 30.08           C  
ATOM   2320  OE1 GLN A 429      61.800  42.209 185.331  1.00 34.25           O  
ATOM   2321  NE2 GLN A 429      59.611  42.648 185.582  1.00 32.12           N  
ATOM   2322  N   VAL A 430      58.453  41.355 180.360  1.00 25.72           N  
ATOM   2323  CA  VAL A 430      58.585  41.480 178.908  1.00 27.34           C  
ATOM   2324  C   VAL A 430      59.374  42.739 178.526  1.00 28.51           C  
ATOM   2325  O   VAL A 430      59.141  43.819 179.079  1.00 29.31           O  
ATOM   2326  CB  VAL A 430      57.196  41.446 178.189  1.00 26.26           C  
ATOM   2327  CG1 VAL A 430      56.643  40.031 178.201  1.00 26.71           C  
ATOM   2328  CG2 VAL A 430      56.197  42.403 178.850  1.00 26.72           C  
ATOM   2329  N   THR A 431      60.335  42.572 177.617  1.00 29.03           N  
ATOM   2330  CA  THR A 431      61.196  43.664 177.151  1.00 31.11           C  
ATOM   2331  C   THR A 431      60.595  44.457 175.990  1.00 31.63           C  
ATOM   2332  O   THR A 431      60.789  45.671 175.888  1.00 32.81           O  
ATOM   2333  CB  THR A 431      62.589  43.141 176.737  1.00 31.47           C  
ATOM   2334  OG1 THR A 431      62.442  42.057 175.811  1.00 33.35           O  
ATOM   2335  CG2 THR A 431      63.369  42.672 177.959  1.00 31.97           C  
ATOM   2336  N   SER A 432      59.886  43.748 175.116  1.00 31.82           N  
ATOM   2337  CA  SER A 432      59.227  44.338 173.954  1.00 32.05           C  
ATOM   2338  C   SER A 432      57.816  43.765 173.844  1.00 32.26           C  
ATOM   2339  O   SER A 432      57.450  42.851 174.587  1.00 31.68           O  
ATOM   2340  CB  SER A 432      60.023  44.038 172.676  1.00 32.50           C  
ATOM   2341  OG  SER A 432      60.171  42.643 172.462  1.00 31.04           O  
ATOM   2342  N   GLU A 433      57.033  44.296 172.909  1.00 32.89           N  
ATOM   2343  CA  GLU A 433      55.663  43.836 172.685  1.00 33.74           C  
ATOM   2344  C   GLU A 433      55.618  42.526 171.884  1.00 32.75           C  
ATOM   2345  O   GLU A 433      54.568  41.888 171.779  1.00 34.44           O  
ATOM   2346  CB  GLU A 433      54.854  44.928 171.980  1.00 36.30           C  
ATOM   2347  CG  GLU A 433      54.521  46.158 172.830  1.00 40.32           C  
ATOM   2348  CD  GLU A 433      53.369  45.924 173.801  1.00 43.33           C  
ATOM   2349  OE1 GLU A 433      52.204  45.874 173.346  1.00 44.92           O  
ATOM   2350  OE2 GLU A 433      53.628  45.796 175.018  1.00 46.25           O  
ATOM   2351  N   VAL A 434      56.776  42.126 171.357  1.00 29.74           N  
ATOM   2352  CA  VAL A 434      56.923  40.902 170.570  1.00 27.97           C  
ATOM   2353  C   VAL A 434      57.544  39.763 171.419  1.00 26.20           C  
ATOM   2354  O   VAL A 434      57.710  38.635 170.947  1.00 26.90           O  
ATOM   2355  CB  VAL A 434      57.732  41.198 169.247  1.00 28.64           C  
ATOM   2356  CG1 VAL A 434      59.233  41.366 169.516  1.00 28.09           C  
ATOM   2357  CG2 VAL A 434      57.455  40.146 168.184  1.00 30.07           C  
ATOM   2358  N   ASP A 435      57.854  40.078 172.679  1.00 23.01           N  
ATOM   2359  CA  ASP A 435      58.442  39.139 173.640  1.00 20.82           C  
ATOM   2360  C   ASP A 435      57.355  38.156 174.103  1.00 19.93           C  
ATOM   2361  O   ASP A 435      56.418  38.537 174.810  1.00 20.31           O  
ATOM   2362  CB  ASP A 435      59.008  39.931 174.832  1.00 20.97           C  
ATOM   2363  CG  ASP A 435      59.900  39.101 175.758  1.00 22.24           C  
ATOM   2364  OD1 ASP A 435      59.839  37.852 175.753  1.00 21.81           O  
ATOM   2365  OD2 ASP A 435      60.669  39.727 176.517  1.00 23.12           O  
ATOM   2366  N   THR A 436      57.490  36.900 173.678  1.00 16.53           N  
ATOM   2367  CA  THR A 436      56.529  35.845 174.009  1.00 15.09           C  
ATOM   2368  C   THR A 436      57.098  34.776 174.957  1.00 13.63           C  
ATOM   2369  O   THR A 436      56.737  33.595 174.862  1.00 13.85           O  
ATOM   2370  CB  THR A 436      55.988  35.164 172.719  1.00 15.63           C  
ATOM   2371  OG1 THR A 436      57.083  34.673 171.934  1.00 17.52           O  
ATOM   2372  CG2 THR A 436      55.166  36.139 171.889  1.00 14.76           C  
ATOM   2373  N   ARG A 437      57.940  35.204 175.903  1.00 11.91           N  
ATOM   2374  CA  ARG A 437      58.581  34.301 176.872  1.00 12.66           C  
ATOM   2375  C   ARG A 437      57.606  33.579 177.813  1.00 12.36           C  
ATOM   2376  O   ARG A 437      57.958  32.571 178.432  1.00 12.92           O  
ATOM   2377  CB  ARG A 437      59.638  35.049 177.696  1.00 14.07           C  
ATOM   2378  CG  ARG A 437      59.081  36.111 178.628  1.00 13.91           C  
ATOM   2379  CD  ARG A 437      60.154  36.732 179.486  1.00 16.06           C  
ATOM   2380  NE  ARG A 437      60.964  37.681 178.733  1.00 17.66           N  
ATOM   2381  CZ  ARG A 437      62.110  38.195 179.163  1.00 16.47           C  
ATOM   2382  NH1 ARG A 437      62.595  37.852 180.349  1.00 17.67           N  
ATOM   2383  NH2 ARG A 437      62.767  39.062 178.407  1.00 20.07           N  
ATOM   2384  N   TYR A 438      56.385  34.102 177.901  1.00 12.50           N  
ATOM   2385  CA  TYR A 438      55.362  33.520 178.760  1.00 11.17           C  
ATOM   2386  C   TYR A 438      54.359  32.630 178.038  1.00 11.35           C  
ATOM   2387  O   TYR A 438      53.292  32.298 178.568  1.00 13.10           O  
ATOM   2388  CB  TYR A 438      54.675  34.607 179.583  1.00 11.58           C  
ATOM   2389  CG  TYR A 438      55.614  35.336 180.515  1.00 11.44           C  
ATOM   2390  CD1 TYR A 438      55.794  36.724 180.407  1.00 12.89           C  
ATOM   2391  CD2 TYR A 438      56.352  34.638 181.500  1.00 14.23           C  
ATOM   2392  CE1 TYR A 438      56.690  37.408 181.254  1.00 14.81           C  
ATOM   2393  CE2 TYR A 438      57.250  35.318 182.364  1.00 13.27           C  
ATOM   2394  CZ  TYR A 438      57.409  36.701 182.230  1.00 14.55           C  
ATOM   2395  OH  TYR A 438      58.259  37.379 183.065  1.00 16.98           O  
ATOM   2396  N   PHE A 439      54.726  32.251 176.819  1.00 11.85           N  
ATOM   2397  CA  PHE A 439      53.935  31.359 175.983  1.00 12.89           C  
ATOM   2398  C   PHE A 439      54.799  30.137 175.703  1.00 14.00           C  
ATOM   2399  O   PHE A 439      56.030  30.245 175.626  1.00 14.39           O  
ATOM   2400  CB  PHE A 439      53.525  32.055 174.684  1.00 12.32           C  
ATOM   2401  CG  PHE A 439      52.465  33.099 174.873  1.00 11.42           C  
ATOM   2402  CD1 PHE A 439      52.814  34.431 175.176  1.00 10.35           C  
ATOM   2403  CD2 PHE A 439      51.105  32.752 174.779  1.00 11.05           C  
ATOM   2404  CE1 PHE A 439      51.820  35.417 175.386  1.00  9.13           C  
ATOM   2405  CE2 PHE A 439      50.090  33.727 174.987  1.00 11.74           C  
ATOM   2406  CZ  PHE A 439      50.452  35.063 175.291  1.00 11.28           C  
ATOM   2407  N   ASP A 440      54.157  28.974 175.595  1.00 16.56           N  
ATOM   2408  CA  ASP A 440      54.857  27.708 175.349  1.00 20.22           C  
ATOM   2409  C   ASP A 440      55.574  27.657 174.005  1.00 20.38           C  
ATOM   2410  O   ASP A 440      55.037  28.118 172.993  1.00 19.73           O  
ATOM   2411  CB  ASP A 440      53.894  26.524 175.465  1.00 22.50           C  
ATOM   2412  CG  ASP A 440      53.392  26.317 176.875  1.00 27.82           C  
ATOM   2413  OD1 ASP A 440      52.186  26.540 177.109  1.00 31.22           O  
ATOM   2414  OD2 ASP A 440      54.201  25.935 177.750  1.00 30.82           O  
ATOM   2415  N   ASP A 441      56.791  27.104 174.022  1.00 21.43           N  
ATOM   2416  CA  ASP A 441      57.644  26.954 172.834  1.00 23.84           C  
ATOM   2417  C   ASP A 441      57.011  26.056 171.774  1.00 23.39           C  
ATOM   2418  O   ASP A 441      57.314  26.180 170.588  1.00 23.48           O  
ATOM   2419  CB  ASP A 441      59.019  26.389 173.217  1.00 26.85           C  
ATOM   2420  CG  ASP A 441      59.864  27.370 174.011  1.00 29.37           C  
ATOM   2421  OD1 ASP A 441      59.811  28.590 173.734  1.00 31.04           O  
ATOM   2422  OD2 ASP A 441      60.595  26.912 174.915  1.00 33.22           O  
ATOM   2423  N   GLU A 442      56.095  25.194 172.222  1.00 22.33           N  
ATOM   2424  CA  GLU A 442      55.349  24.258 171.374  1.00 24.54           C  
ATOM   2425  C   GLU A 442      54.516  25.031 170.341  1.00 23.29           C  
ATOM   2426  O   GLU A 442      54.305  24.557 169.222  1.00 23.70           O  
ATOM   2427  CB  GLU A 442      54.434  23.394 172.259  1.00 27.43           C  
ATOM   2428  CG  GLU A 442      53.712  22.238 171.555  1.00 32.74           C  
ATOM   2429  CD  GLU A 442      52.816  21.443 172.493  1.00 35.75           C  
ATOM   2430  OE1 GLU A 442      51.940  22.046 173.154  1.00 36.20           O  
ATOM   2431  OE2 GLU A 442      52.989  20.207 172.567  1.00 38.72           O  
ATOM   2432  N   PHE A 443      54.109  26.245 170.717  1.00 21.95           N  
ATOM   2433  CA  PHE A 443      53.312  27.117 169.862  1.00 19.82           C  
ATOM   2434  C   PHE A 443      54.111  28.204 169.150  1.00 19.18           C  
ATOM   2435  O   PHE A 443      53.990  28.352 167.938  1.00 20.13           O  
ATOM   2436  CB  PHE A 443      52.178  27.769 170.663  1.00 20.05           C  
ATOM   2437  CG  PHE A 443      51.247  26.786 171.309  1.00 20.02           C  
ATOM   2438  CD1 PHE A 443      51.178  26.694 172.711  1.00 21.47           C  
ATOM   2439  CD2 PHE A 443      50.453  25.925 170.525  1.00 21.55           C  
ATOM   2440  CE1 PHE A 443      50.328  25.747 173.338  1.00 21.81           C  
ATOM   2441  CE2 PHE A 443      49.597  24.971 171.130  1.00 21.85           C  
ATOM   2442  CZ  PHE A 443      49.535  24.881 172.540  1.00 22.77           C  
ATOM   2443  N   THR A 444      54.945  28.933 169.896  1.00 19.19           N  
ATOM   2444  CA  THR A 444      55.741  30.042 169.343  1.00 20.60           C  
ATOM   2445  C   THR A 444      56.830  29.696 168.329  1.00 21.79           C  
ATOM   2446  O   THR A 444      57.235  30.556 167.542  1.00 22.59           O  
ATOM   2447  CB  THR A 444      56.357  30.926 170.449  1.00 19.30           C  
ATOM   2448  OG1 THR A 444      57.288  30.163 171.223  1.00 18.95           O  
ATOM   2449  CG2 THR A 444      55.269  31.479 171.354  1.00 18.56           C  
ATOM   2450  N   ALA A 445      57.293  28.446 168.351  1.00 23.81           N  
ATOM   2451  CA  ALA A 445      58.332  27.980 167.429  1.00 25.74           C  
ATOM   2452  C   ALA A 445      57.761  27.493 166.095  1.00 27.69           C  
ATOM   2453  O   ALA A 445      58.512  27.273 165.139  1.00 27.33           O  
ATOM   2454  CB  ALA A 445      59.168  26.886 168.081  1.00 25.62           C  
ATOM   2455  N   GLN A 446      56.434  27.351 166.034  1.00 28.79           N  
ATOM   2456  CA  GLN A 446      55.735  26.898 164.829  1.00 30.80           C  
ATOM   2457  C   GLN A 446      55.654  27.981 163.761  1.00 32.40           C  
ATOM   2458  O   GLN A 446      55.357  29.140 164.059  1.00 31.78           O  
ATOM   2459  CB  GLN A 446      54.319  26.422 165.164  1.00 31.72           C  
ATOM   2460  CG  GLN A 446      54.240  25.068 165.848  1.00 32.85           C  
ATOM   2461  CD  GLN A 446      52.807  24.610 166.067  1.00 34.33           C  
ATOM   2462  OE1 GLN A 446      52.348  24.488 167.203  1.00 34.89           O  
ATOM   2463  NE2 GLN A 446      52.090  24.361 164.975  1.00 34.98           N  
ATOM   2464  N   SER A 447      55.934  27.590 162.519  1.00 34.78           N  
ATOM   2465  CA  SER A 447      55.891  28.503 161.378  1.00 37.27           C  
ATOM   2466  C   SER A 447      54.453  28.680 160.897  1.00 38.80           C  
ATOM   2467  O   SER A 447      53.683  27.716 160.848  1.00 39.65           O  
ATOM   2468  CB  SER A 447      56.785  27.989 160.242  1.00 37.87           C  
ATOM   2469  OG  SER A 447      56.482  26.646 159.902  1.00 37.87           O  
ATOM   2470  N   ILE A 448      54.090  29.927 160.604  1.00 40.89           N  
ATOM   2471  CA  ILE A 448      52.749  30.274 160.131  1.00 43.26           C  
ATOM   2472  C   ILE A 448      52.717  30.634 158.642  1.00 43.99           C  
ATOM   2473  O   ILE A 448      53.473  31.497 158.181  1.00 44.95           O  
ATOM   2474  CB  ILE A 448      52.111  31.412 160.988  1.00 43.39           C  
ATOM   2475  CG1 ILE A 448      53.133  32.524 161.278  1.00 42.97           C  
ATOM   2476  CG2 ILE A 448      51.539  30.826 162.281  1.00 44.12           C  
ATOM   2477  CD1 ILE A 448      52.548  33.770 161.891  1.00 42.97           C  
ATOM   2478  N   THR A 449      51.859  29.936 157.897  1.00 45.26           N  
ATOM   2479  CA  THR A 449      51.699  30.146 156.456  1.00 45.95           C  
ATOM   2480  C   THR A 449      50.263  29.874 156.017  1.00 46.57           C  
ATOM   2481  O   THR A 449      49.668  28.858 156.386  1.00 47.48           O  
ATOM   2482  CB  THR A 449      52.668  29.253 155.677  1.00 45.80           C  
ATOM   2483  N   GLN A 466      26.345  36.321 148.790  1.00 56.05           N  
ATOM   2484  CA  GLN A 466      26.716  36.093 150.182  1.00 55.72           C  
ATOM   2485  C   GLN A 466      25.826  35.026 150.825  1.00 55.68           C  
ATOM   2486  O   GLN A 466      24.699  35.306 151.250  1.00 56.03           O  
ATOM   2487  CB  GLN A 466      26.650  37.403 150.968  1.00 55.56           C  
ATOM   2488  N   ARG A 467      26.341  33.798 150.861  1.00 55.31           N  
ATOM   2489  CA  ARG A 467      25.638  32.654 151.442  1.00 54.72           C  
ATOM   2490  C   ARG A 467      26.403  32.088 152.638  1.00 54.39           C  
ATOM   2491  O   ARG A 467      25.829  31.391 153.480  1.00 54.36           O  
ATOM   2492  CB  ARG A 467      25.428  31.575 150.384  1.00 55.36           C  
ATOM   2493  N   THR A 468      27.698  32.400 152.700  1.00 53.31           N  
ATOM   2494  CA  THR A 468      28.586  31.953 153.777  1.00 51.42           C  
ATOM   2495  C   THR A 468      28.884  33.110 154.754  1.00 49.94           C  
ATOM   2496  O   THR A 468      29.800  33.031 155.581  1.00 48.98           O  
ATOM   2497  CB  THR A 468      29.896  31.331 153.187  1.00 51.93           C  
ATOM   2498  OG1 THR A 468      30.720  30.827 154.246  1.00 52.99           O  
ATOM   2499  CG2 THR A 468      30.684  32.352 152.351  1.00 52.09           C  
ATOM   2500  N   HIS A 469      28.068  34.163 154.663  1.00 48.40           N  
ATOM   2501  CA  HIS A 469      28.188  35.363 155.495  1.00 46.63           C  
ATOM   2502  C   HIS A 469      27.625  35.146 156.903  1.00 45.72           C  
ATOM   2503  O   HIS A 469      26.439  34.841 157.074  1.00 45.47           O  
ATOM   2504  CB  HIS A 469      27.474  36.541 154.810  1.00 46.48           C  
ATOM   2505  CG  HIS A 469      27.777  37.879 155.412  1.00 46.37           C  
ATOM   2506  ND1 HIS A 469      28.988  38.515 155.238  1.00 46.78           N  
ATOM   2507  CD2 HIS A 469      27.023  38.708 156.174  1.00 46.26           C  
ATOM   2508  CE1 HIS A 469      28.966  39.677 155.866  1.00 46.55           C  
ATOM   2509  NE2 HIS A 469      27.786  39.818 156.442  1.00 46.42           N  
ATOM   2510  N   PHE A 470      28.491  35.327 157.899  1.00 44.54           N  
ATOM   2511  CA  PHE A 470      28.132  35.177 159.310  1.00 43.42           C  
ATOM   2512  C   PHE A 470      27.510  36.462 159.867  1.00 43.79           C  
ATOM   2513  O   PHE A 470      28.119  37.536 159.773  1.00 42.96           O  
ATOM   2514  CB  PHE A 470      29.369  34.797 160.134  1.00 42.08           C  
ATOM   2515  CG  PHE A 470      29.591  33.315 160.263  1.00 40.88           C  
ATOM   2516  CD1 PHE A 470      29.477  32.688 161.519  1.00 40.02           C  
ATOM   2517  CD2 PHE A 470      29.937  32.535 159.141  1.00 40.61           C  
ATOM   2518  CE1 PHE A 470      29.708  31.293 161.665  1.00 39.95           C  
ATOM   2519  CE2 PHE A 470      30.171  31.139 159.266  1.00 39.97           C  
ATOM   2520  CZ  PHE A 470      30.057  30.517 160.533  1.00 40.20           C  
ATOM   2521  N   PRO A 471      26.281  36.375 160.428  1.00 44.74           N  
ATOM   2522  CA  PRO A 471      25.615  37.559 160.988  1.00 45.82           C  
ATOM   2523  C   PRO A 471      26.223  38.074 162.295  1.00 46.43           C  
ATOM   2524  O   PRO A 471      26.943  37.349 162.993  1.00 46.55           O  
ATOM   2525  CB  PRO A 471      24.175  37.083 161.177  1.00 45.86           C  
ATOM   2526  CG  PRO A 471      24.333  35.622 161.467  1.00 46.03           C  
ATOM   2527  CD  PRO A 471      25.366  35.213 160.446  1.00 45.44           C  
ATOM   2528  N   GLN A 472      25.926  39.340 162.590  1.00 46.73           N  
ATOM   2529  CA  GLN A 472      26.381  40.069 163.781  1.00 46.94           C  
ATOM   2530  C   GLN A 472      27.896  40.181 164.002  1.00 45.91           C  
ATOM   2531  O   GLN A 472      28.380  40.245 165.136  1.00 46.31           O  
ATOM   2532  CB  GLN A 472      25.639  39.600 165.042  1.00 47.63           C  
ATOM   2533  CG  GLN A 472      24.141  39.861 164.977  1.00 49.70           C  
ATOM   2534  CD  GLN A 472      23.496  39.887 166.336  1.00 50.45           C  
ATOM   2535  OE1 GLN A 472      23.577  40.886 167.050  1.00 50.90           O  
ATOM   2536  NE2 GLN A 472      22.851  38.787 166.709  1.00 50.89           N  
ATOM   2537  N   PHE A 473      28.630  40.205 162.890  1.00 45.15           N  
ATOM   2538  CA  PHE A 473      30.086  40.364 162.890  1.00 43.42           C  
ATOM   2539  C   PHE A 473      30.343  41.802 162.411  1.00 44.13           C  
ATOM   2540  O   PHE A 473      29.480  42.671 162.602  1.00 45.91           O  
ATOM   2541  CB  PHE A 473      30.744  39.336 161.957  1.00 41.74           C  
ATOM   2542  CG  PHE A 473      31.470  38.232 162.679  1.00 40.29           C  
ATOM   2543  CD1 PHE A 473      30.765  37.134 163.211  1.00 38.44           C  
ATOM   2544  CD2 PHE A 473      32.869  38.275 162.822  1.00 39.01           C  
ATOM   2545  CE1 PHE A 473      31.446  36.077 163.883  1.00 37.76           C  
ATOM   2546  CE2 PHE A 473      33.572  37.230 163.490  1.00 37.82           C  
ATOM   2547  CZ  PHE A 473      32.854  36.127 164.022  1.00 37.59           C  
ATOM   2548  N   ASP A 474      31.504  42.050 161.794  1.00 42.75           N  
ATOM   2549  CA  ASP A 474      31.906  43.371 161.268  1.00 42.64           C  
ATOM   2550  C   ASP A 474      31.819  44.527 162.288  1.00 40.40           C  
ATOM   2551  O   ASP A 474      30.980  45.429 162.177  1.00 41.34           O  
ATOM   2552  CB  ASP A 474      31.165  43.685 159.955  1.00 45.68           C  
ATOM   2553  CG  ASP A 474      31.574  42.757 158.813  1.00 48.14           C  
ATOM   2554  OD1 ASP A 474      31.190  41.565 158.835  1.00 48.95           O  
ATOM   2555  OD2 ASP A 474      32.282  43.223 157.891  1.00 49.87           O  
ATOM   2556  N   TYR A 475      32.704  44.465 163.282  1.00 36.84           N  
ATOM   2557  CA  TYR A 475      32.779  45.442 164.370  1.00 33.49           C  
ATOM   2558  C   TYR A 475      34.101  46.216 164.380  1.00 33.46           C  
ATOM   2559  O   TYR A 475      35.139  45.712 163.949  1.00 32.58           O  
ATOM   2560  CB  TYR A 475      32.573  44.700 165.706  1.00 30.44           C  
ATOM   2561  CG  TYR A 475      32.771  45.478 167.006  1.00 25.35           C  
ATOM   2562  CD1 TYR A 475      31.737  46.274 167.546  1.00 23.76           C  
ATOM   2563  CD2 TYR A 475      33.973  45.359 167.741  1.00 23.25           C  
ATOM   2564  CE1 TYR A 475      31.896  46.933 168.802  1.00 22.97           C  
ATOM   2565  CE2 TYR A 475      34.144  46.011 168.993  1.00 21.88           C  
ATOM   2566  CZ  TYR A 475      33.104  46.791 169.514  1.00 20.88           C  
ATOM   2567  OH  TYR A 475      33.272  47.411 170.729  1.00 22.92           O  
ATOM   2568  N   SER A 476      34.032  47.430 164.927  1.00 33.28           N  
ATOM   2569  CA  SER A 476      35.161  48.347 165.087  1.00 35.11           C  
ATOM   2570  C   SER A 476      34.898  49.124 166.376  1.00 36.31           C  
ATOM   2571  O   SER A 476      33.831  49.729 166.532  1.00 36.50           O  
ATOM   2572  CB  SER A 476      35.261  49.314 163.898  1.00 35.28           C  
ATOM   2573  OG  SER A 476      35.573  48.628 162.695  1.00 34.92           O  
ATOM   2574  N   ALA A 477      35.857  49.078 167.302  1.00 37.78           N  
ATOM   2575  CA  ALA A 477      35.745  49.754 168.599  1.00 40.77           C  
ATOM   2576  C   ALA A 477      35.883  51.271 168.536  1.00 42.61           C  
ATOM   2577  O   ALA A 477      36.699  51.802 167.777  1.00 42.58           O  
ATOM   2578  CB  ALA A 477      36.753  49.175 169.586  1.00 40.22           C  
ATOM   2579  N   SER A 478      35.063  51.947 169.340  1.00 45.54           N  
ATOM   2580  CA  SER A 478      35.035  53.407 169.431  1.00 47.73           C  
ATOM   2581  C   SER A 478      36.063  53.955 170.424  1.00 48.50           C  
ATOM   2582  O   SER A 478      36.592  55.053 170.228  1.00 48.14           O  
ATOM   2583  CB  SER A 478      33.630  53.885 169.813  1.00 50.13           C  
ATOM   2584  OG  SER A 478      32.676  53.498 168.837  1.00 51.22           O  
ATOM   2585  N   ILE A 479      36.342  53.180 171.475  1.00 49.19           N  
ATOM   2586  CA  ILE A 479      37.302  53.556 172.517  1.00 50.53           C  
ATOM   2587  C   ILE A 479      38.724  53.124 172.160  1.00 51.07           C  
ATOM   2588  O   ILE A 479      39.673  53.902 172.284  1.00 52.00           O  
ATOM   2589  CB  ILE A 479      36.887  52.957 173.857  1.00 50.44           C  
TER    2590      ILE A 479                                                      
ATOM   2591  N   GLY C   3      51.802  17.798 187.495  1.00 36.73           N  
ATOM   2592  CA  GLY C   3      51.851  17.538 186.029  1.00 36.37           C  
ATOM   2593  C   GLY C   3      50.740  18.235 185.265  1.00 35.08           C  
ATOM   2594  O   GLY C   3      50.818  19.442 185.025  1.00 37.54           O  
ATOM   2595  N   ARG C   4      49.716  17.461 184.886  1.00 32.54           N  
ATOM   2596  CA  ARG C   4      48.527  17.908 184.134  1.00 26.80           C  
ATOM   2597  C   ARG C   4      48.797  18.478 182.730  1.00 24.58           C  
ATOM   2598  O   ARG C   4      49.389  19.557 182.591  1.00 22.73           O  
ATOM   2599  CB  ARG C   4      47.671  18.879 184.976  1.00 26.98           C  
ATOM   2600  CG  ARG C   4      46.437  19.516 184.310  1.00 25.16           C  
ATOM   2601  CD  ARG C   4      46.316  20.936 184.844  1.00 23.73           C  
ATOM   2602  NE  ARG C   4      45.172  21.756 184.419  1.00 20.33           N  
ATOM   2603  CZ  ARG C   4      44.915  22.175 183.179  1.00 18.41           C  
ATOM   2604  NH1 ARG C   4      45.685  21.832 182.155  1.00 15.22           N  
ATOM   2605  NH2 ARG C   4      43.992  23.104 182.990  1.00 18.50           N  
ATOM   2606  N   PRO C   5      48.387  17.742 181.670  1.00 21.91           N  
ATOM   2607  CA  PRO C   5      48.591  18.212 180.293  1.00 19.38           C  
ATOM   2608  C   PRO C   5      47.553  19.275 179.913  1.00 18.60           C  
ATOM   2609  O   PRO C   5      46.621  19.539 180.687  1.00 15.04           O  
ATOM   2610  CB  PRO C   5      48.413  16.933 179.469  1.00 20.94           C  
ATOM   2611  CG  PRO C   5      47.409  16.153 180.256  1.00 21.89           C  
ATOM   2612  CD  PRO C   5      47.890  16.348 181.678  1.00 22.42           C  
ATOM   2613  N   ARG C   6      47.716  19.865 178.727  1.00 18.35           N  
ATOM   2614  CA  ARG C   6      46.792  20.883 178.214  1.00 18.05           C  
ATOM   2615  C   ARG C   6      45.403  20.299 178.036  1.00 17.37           C  
ATOM   2616  O   ARG C   6      45.254  19.164 177.581  1.00 16.29           O  
ATOM   2617  CB  ARG C   6      47.255  21.430 176.868  1.00 20.66           C  
ATOM   2618  CG  ARG C   6      48.392  22.398 176.947  1.00 23.47           C  
ATOM   2619  CD  ARG C   6      48.511  23.194 175.656  1.00 23.04           C  
ATOM   2620  NE  ARG C   6      47.416  24.148 175.441  1.00 22.74           N  
ATOM   2621  CZ  ARG C   6      47.322  25.350 176.016  1.00 20.22           C  
ATOM   2622  NH1 ARG C   6      48.251  25.771 176.865  1.00 19.12           N  
ATOM   2623  NH2 ARG C   6      46.307  26.148 175.720  1.00 20.28           N  
ATOM   2624  N   THR C   7      44.396  21.072 178.431  1.00 15.96           N  
ATOM   2625  CA  THR C   7      43.010  20.635 178.336  1.00 17.85           C  
ATOM   2626  C   THR C   7      42.253  21.468 177.303  1.00 17.65           C  
ATOM   2627  O   THR C   7      42.388  22.697 177.268  1.00 20.09           O  
ATOM   2628  CB  THR C   7      42.294  20.722 179.713  1.00 18.08           C  
ATOM   2629  OG1 THR C   7      42.156  22.093 180.107  1.00 21.93           O  
ATOM   2630  CG2 THR C   7      43.057  19.973 180.789  1.00 19.28           C  
ATOM   2631  N   THR C   8      41.481  20.791 176.454  1.00 16.42           N  
ATOM   2632  CA  THR C   8      40.697  21.455 175.409  1.00 15.95           C  
ATOM   2633  C   THR C   8      39.198  21.324 175.671  1.00 14.20           C  
ATOM   2634  O   THR C   8      38.754  20.392 176.349  1.00 13.73           O  
ATOM   2635  CB  THR C   8      41.025  20.895 173.996  1.00 19.30           C  
ATOM   2636  OG1 THR C   8      40.925  19.465 174.006  1.00 21.92           O  
ATOM   2637  CG2 THR C   8      42.426  21.303 173.560  1.00 21.76           C  
ATOM   2638  N   SER C   9      38.422  22.260 175.129  1.00 13.08           N  
ATOM   2639  CA  SER C   9      36.973  22.249 175.307  1.00 12.87           C  
ATOM   2640  C   SER C   9      36.245  21.361 174.296  1.00 13.16           C  
ATOM   2641  O   SER C   9      36.841  20.887 173.323  1.00 14.95           O  
ATOM   2642  CB  SER C   9      36.405  23.674 175.249  1.00 14.61           C  
ATOM   2643  OG  SER C   9      36.285  24.142 173.911  1.00 14.77           O  
ATOM   2644  N   PHE C  10      34.962  21.126 174.561  1.00 14.16           N  
ATOM   2645  CA  PHE C  10      34.100  20.333 173.688  1.00 13.86           C  
ATOM   2646  C   PHE C  10      32.693  20.926 173.732  1.00 14.31           C  
ATOM   2647  O   PHE C  10      32.360  21.692 174.642  1.00 12.25           O  
ATOM   2648  CB  PHE C  10      34.083  18.836 174.100  1.00 16.68           C  
ATOM   2649  CG  PHE C  10      33.284  18.538 175.355  1.00 15.34           C  
ATOM   2650  CD1 PHE C  10      31.961  18.045 175.265  1.00 17.22           C  
ATOM   2651  CD2 PHE C  10      33.828  18.789 176.625  1.00 17.62           C  
ATOM   2652  CE1 PHE C  10      31.186  17.816 176.429  1.00 15.92           C  
ATOM   2653  CE2 PHE C  10      33.067  18.564 177.805  1.00 15.18           C  
ATOM   2654  CZ  PHE C  10      31.741  18.078 177.702  1.00 15.84           C  
ATOM   2655  N   ALA C  11      31.867  20.510 172.776  1.00 14.49           N  
ATOM   2656  CA  ALA C  11      30.476  20.930 172.671  1.00 16.79           C  
ATOM   2657  C   ALA C  11      29.748  19.839 171.899  1.00 19.44           C  
ATOM   2658  O   ALA C  11      30.139  19.501 170.776  1.00 19.58           O  
ATOM   2659  CB  ALA C  11      30.357  22.277 171.951  1.00 15.87           C  
ATOM   2660  N   GLU C  12      28.740  19.248 172.542  1.00 22.05           N  
ATOM   2661  CA  GLU C  12      27.927  18.180 171.951  1.00 26.42           C  
ATOM   2662  C   GLU C  12      26.948  18.750 170.917  1.00 28.12           C  
ATOM   2663  O   GLU C  12      26.264  19.748 171.238  1.00 28.35           O  
ATOM   2664  CB  GLU C  12      27.165  17.433 173.055  1.00 28.73           C  
ATOM   2665  CG  GLU C  12      26.435  16.157 172.618  1.00 32.62           C  
ATOM   2666  CD  GLU C  12      25.643  15.520 173.751  1.00 35.35           C  
ATOM   2667  OE1 GLU C  12      24.628  16.115 174.182  1.00 36.96           O  
ATOM   2668  OE2 GLU C  12      26.036  14.425 174.211  1.00 37.25           O  
ATOM   2669  OXT GLU C  12      26.890  18.194 169.798  1.00 30.17           O  
TER    2670      GLU C  12                                                      
HETATM 2671  PG  ANP A1480      39.417  25.847 173.896  1.00  9.81           P  
HETATM 2672  O1G ANP A1480      37.969  26.073 173.474  1.00 10.05           O  
HETATM 2673  O2G ANP A1480      39.744  26.245 175.274  1.00  8.44           O  
HETATM 2674  O3G ANP A1480      39.850  24.489 173.609  1.00 10.88           O  
HETATM 2675  PB  ANP A1480      39.861  27.891 171.746  1.00 11.57           P  
HETATM 2676  O1B ANP A1480      39.952  27.125 170.525  1.00 13.49           O  
HETATM 2677  O2B ANP A1480      38.541  28.477 172.062  1.00 12.60           O  
HETATM 2678  N3B ANP A1480      40.344  26.913 173.019  1.00 10.78           N  
HETATM 2679  PA  ANP A1480      41.239  30.219 172.776  1.00 10.08           P  
HETATM 2680  O1A ANP A1480      40.479  31.439 172.504  1.00  9.42           O  
HETATM 2681  O2A ANP A1480      41.174  29.615 174.136  1.00  8.16           O  
HETATM 2682  O3A ANP A1480      40.938  29.083 171.660  1.00 11.48           O  
HETATM 2683  O5' ANP A1480      42.774  30.527 172.425  1.00  8.47           O  
HETATM 2684  C5' ANP A1480      43.761  29.488 172.580  1.00  9.86           C  
HETATM 2685  C4' ANP A1480      44.980  30.030 173.294  1.00 10.07           C  
HETATM 2686  O4' ANP A1480      45.424  31.254 172.662  1.00 12.35           O  
HETATM 2687  C3' ANP A1480      44.701  30.400 174.743  1.00 10.79           C  
HETATM 2688  O3' ANP A1480      44.708  29.285 175.636  1.00 10.89           O  
HETATM 2689  C2' ANP A1480      45.759  31.445 174.994  1.00 11.38           C  
HETATM 2690  O2' ANP A1480      47.007  30.817 175.342  1.00 11.07           O  
HETATM 2691  C1' ANP A1480      45.905  32.171 173.663  1.00  9.89           C  
HETATM 2692  N9  ANP A1480      45.115  33.414 173.660  1.00 11.00           N  
HETATM 2693  C8  ANP A1480      43.752  33.584 173.478  1.00 11.37           C  
HETATM 2694  N7  ANP A1480      43.357  34.811 173.540  1.00 11.78           N  
HETATM 2695  C5  ANP A1480      44.524  35.523 173.778  1.00 12.64           C  
HETATM 2696  C6  ANP A1480      44.777  36.902 173.952  1.00 12.16           C  
HETATM 2697  N6  ANP A1480      43.802  37.813 173.903  1.00 11.64           N  
HETATM 2698  N1  ANP A1480      46.084  37.297 174.178  1.00 13.79           N  
HETATM 2699  C2  ANP A1480      47.059  36.370 174.224  1.00 12.44           C  
HETATM 2700  N3  ANP A1480      46.929  35.038 174.075  1.00 10.98           N  
HETATM 2701  C4  ANP A1480      45.610  34.683 173.851  1.00 11.26           C  
HETATM 2702 MN    MN A1481      40.473  28.238 175.472  1.00  9.83          MN  
HETATM 2703 MN    MN A1482      37.013  28.007 173.523  1.00 11.47          MN  
HETATM 2704  O   HOH A2001      42.643  41.055 153.000  1.00 38.24           O  
HETATM 2705  O   HOH A2002      46.745  48.676 159.158  1.00 29.01           O  
HETATM 2706  O   HOH A2003      50.004  40.728 155.773  1.00 35.35           O  
HETATM 2707  O   HOH A2004      52.902  39.224 157.977  1.00 24.15           O  
HETATM 2708  O   HOH A2005      56.912  32.719 163.774  1.00 34.88           O  
HETATM 2709  O   HOH A2006      58.022  37.298 163.226  1.00 33.26           O  
HETATM 2710  O   HOH A2007      59.939  33.390 170.161  1.00 41.27           O  
HETATM 2711  O   HOH A2008      49.067  29.203 174.198  1.00 17.03           O  
HETATM 2712  O   HOH A2009      47.050  26.998 172.932  1.00 26.85           O  
HETATM 2713  O   HOH A2010      45.275  23.850 173.309  1.00 35.94           O  
HETATM 2714  O   HOH A2011      44.742  21.757 166.449  1.00 49.68           O  
HETATM 2715  O   HOH A2012      43.744  24.461 165.023  1.00 37.62           O  
HETATM 2716  O   HOH A2013      39.601  24.423 170.556  1.00 53.79           O  
HETATM 2717  O   HOH A2014      44.315  49.513 160.272  1.00 36.79           O  
HETATM 2718  O   HOH A2015      50.051  54.453 167.264  1.00 46.69           O  
HETATM 2719  O   HOH A2016      53.332  49.734 170.006  1.00 41.80           O  
HETATM 2720  O   HOH A2017      46.773  44.790 172.601  1.00 26.20           O  
HETATM 2721  O   HOH A2018      51.018  47.685 171.259  1.00 33.39           O  
HETATM 2722  O   HOH A2019      56.963  48.017 166.922  1.00 41.73           O  
HETATM 2723  O   HOH A2020      30.932  23.368 155.743  1.00 32.53           O  
HETATM 2724  O   HOH A2021      25.386  23.543 159.436  1.00 32.60           O  
HETATM 2725  O   HOH A2022      27.643  18.836 166.258  1.00 45.89           O  
HETATM 2726  O   HOH A2023      26.800  22.613 170.688  1.00 25.40           O  
HETATM 2727  O   HOH A2024      32.516  26.022 169.042  1.00 26.30           O  
HETATM 2728  O   HOH A2025      24.746  26.566 165.663  1.00 32.13           O  
HETATM 2729  O   HOH A2026      23.879  33.048 168.898  1.00 34.63           O  
HETATM 2730  O   HOH A2027      26.440  26.553 168.049  1.00 18.71           O  
HETATM 2731  O   HOH A2028      25.057  24.931 169.591  1.00 36.39           O  
HETATM 2732  O   HOH A2029      33.080  28.203 167.770  1.00 40.77           O  
HETATM 2733  O   HOH A2030      25.625  30.635 172.909  1.00 23.76           O  
HETATM 2734  O   HOH A2031      36.996  34.711 172.597  1.00 15.48           O  
HETATM 2735  O   HOH A2032      35.916  29.549 169.844  1.00 20.09           O  
HETATM 2736  O   HOH A2033      35.319  44.324 174.147  1.00 19.95           O  
HETATM 2737  O   HOH A2034      35.330  42.723 176.495  1.00 13.51           O  
HETATM 2738  O   HOH A2035      45.405  47.077 173.230  1.00 36.35           O  
HETATM 2739  O   HOH A2036      36.637  44.504 178.296  1.00 11.01           O  
HETATM 2740  O   HOH A2037      43.393  43.606 183.469  1.00 37.68           O  
HETATM 2741  O   HOH A2038      43.694  40.374 176.847  1.00 16.86           O  
HETATM 2742  O   HOH A2039      22.270  31.262 170.291  1.00 33.09           O  
HETATM 2743  O   HOH A2040      22.420  33.009 166.350  1.00 38.56           O  
HETATM 2744  O   HOH A2041      35.350  46.611 172.452  1.00 22.74           O  
HETATM 2745  O   HOH A2042      35.762  27.555 167.952  1.00 40.31           O  
HETATM 2746  O   HOH A2043      37.001  27.551 156.174  1.00 34.78           O  
HETATM 2747  O   HOH A2044      40.895  34.331 154.310  1.00 34.93           O  
HETATM 2748  O   HOH A2045      47.677  33.628 158.523  1.00 42.03           O  
HETATM 2749  O   HOH A2046      58.148  27.235 182.659  1.00 25.92           O  
HETATM 2750  O   HOH A2047      45.821  42.754 177.669  1.00 34.72           O  
HETATM 2751  O   HOH A2048      48.834  44.782 174.633  1.00 40.59           O  
HETATM 2752  O   HOH A2049      55.177  36.700 176.903  1.00 11.59           O  
HETATM 2753  O   HOH A2050      48.677  43.513 177.997  1.00 22.66           O  
HETATM 2754  O   HOH A2051      54.008  34.812 195.671  1.00 38.91           O  
HETATM 2755  O   HOH A2052      52.146  35.742 201.214  1.00 36.60           O  
HETATM 2756  O   HOH A2053      51.506  37.660 196.901  1.00 38.79           O  
HETATM 2757  O   HOH A2054      55.545  26.769 182.425  1.00 20.74           O  
HETATM 2758  O   HOH A2055      32.933  42.026 192.309  1.00 41.06           O  
HETATM 2759  O   HOH A2056      51.922  25.202 180.996  1.00 45.49           O  
HETATM 2760  O   HOH A2057      53.876  21.633 187.456  1.00 35.80           O  
HETATM 2761  O   HOH A2058      56.362  24.244 183.451  1.00 31.38           O  
HETATM 2762  O   HOH A2059      49.374  23.256 186.582  1.00 32.64           O  
HETATM 2763  O   HOH A2060      59.316  32.374 188.444  1.00 35.95           O  
HETATM 2764  O   HOH A2061      58.929  31.921 183.099  1.00 18.12           O  
HETATM 2765  O   HOH A2062      59.037  25.695 190.823  1.00 23.81           O  
HETATM 2766  O   HOH A2063      59.971  25.389 187.105  1.00 14.81           O  
HETATM 2767  O   HOH A2064      57.173  27.973 193.533  1.00 34.56           O  
HETATM 2768  O   HOH A2065      50.765  22.768 189.329  1.00 35.08           O  
HETATM 2769  O   HOH A2066      61.873  24.000 188.309  1.00 46.84           O  
HETATM 2770  O   HOH A2067      54.190  46.635 189.239  1.00 26.86           O  
HETATM 2771  O   HOH A2068      54.552  30.397 194.009  1.00 19.86           O  
HETATM 2772  O   HOH A2069      48.774  27.766 198.643  1.00 15.07           O  
HETATM 2773  O   HOH A2070      52.476  35.831 198.410  1.00 30.87           O  
HETATM 2774  O   HOH A2071      52.949  32.525 194.744  1.00 14.16           O  
HETATM 2775  O   HOH A2072      44.387  32.976 203.357  1.00 31.29           O  
HETATM 2776  O   HOH A2073      50.201  30.584 201.352  1.00 16.98           O  
HETATM 2777  O   HOH A2074      18.552  29.962 175.953  1.00 24.86           O  
HETATM 2778  O   HOH A2075      22.686  42.000 174.825  1.00 35.36           O  
HETATM 2779  O   HOH A2076      45.722  39.480 203.974  1.00 41.92           O  
HETATM 2780  O   HOH A2077      46.091  39.730 197.476  1.00 36.93           O  
HETATM 2781  O   HOH A2078      49.997  33.952 201.347  1.00 23.56           O  
HETATM 2782  O   HOH A2079      18.578  26.839 189.735  1.00 35.65           O  
HETATM 2783  O   HOH A2080      20.366  29.151 188.684  1.00 24.65           O  
HETATM 2784  O   HOH A2081      46.785  34.483 203.777  1.00 39.65           O  
HETATM 2785  O   HOH A2082      42.646  41.610 193.545  1.00 34.08           O  
HETATM 2786  O   HOH A2083      50.275  38.942 188.553  1.00 13.93           O  
HETATM 2787  O   HOH A2084      43.010  44.995 190.927  1.00 44.54           O  
HETATM 2788  O   HOH A2085      20.438  25.071 190.325  1.00 27.45           O  
HETATM 2789  O   HOH A2086      19.574  30.830 191.004  1.00 37.06           O  
HETATM 2790  O   HOH A2087      28.989  44.834 187.660  1.00 38.93           O  
HETATM 2791  O   HOH A2088      32.106  43.138 189.021  1.00 23.06           O  
HETATM 2792  O   HOH A2089      28.913  47.422 180.499  1.00 22.24           O  
HETATM 2793  O   HOH A2090      21.276  41.879 185.920  1.00 34.58           O  
HETATM 2794  O   HOH A2091      22.864  38.421 177.895  1.00 13.90           O  
HETATM 2795  O   HOH A2092      31.256   8.994 180.108  1.00 37.18           O  
HETATM 2796  O   HOH A2093      21.402  38.440 185.833  1.00 39.07           O  
HETATM 2797  O   HOH A2094      17.997  41.636 181.572  1.00 45.18           O  
HETATM 2798  O   HOH A2095      31.557  14.729 198.380  1.00 37.05           O  
HETATM 2799  O   HOH A2096      34.119  23.788 181.779  1.00  9.19           O  
HETATM 2800  O   HOH A2097      30.505  23.971 181.497  1.00 14.92           O  
HETATM 2801  O   HOH A2098      36.493  24.796 181.760  1.00 14.24           O  
HETATM 2802  O   HOH A2099      33.009  27.747 184.065  1.00 16.17           O  
HETATM 2803  O   HOH A2100      25.667  16.315 196.524  1.00 14.71           O  
HETATM 2804  O   HOH A2101      19.660  22.585 191.338  1.00 21.18           O  
HETATM 2805  O   HOH A2102      30.442  32.389 203.918  1.00 33.63           O  
HETATM 2806  O   HOH A2103      27.598  43.470 199.877  1.00 41.05           O  
HETATM 2807  O   HOH A2104      46.934  46.192 175.930  1.00 35.99           O  
HETATM 2808  O   HOH A2105      46.457  46.638 183.464  1.00 26.79           O  
HETATM 2809  O   HOH A2106      52.681  47.748 185.682  1.00 29.62           O  
HETATM 2810  O   HOH A2107      51.976  46.164 187.557  1.00 20.57           O  
HETATM 2811  O   HOH A2108      47.668  47.976 189.477  1.00 27.52           O  
HETATM 2812  O   HOH A2109      39.593  45.654 179.152  1.00 46.06           O  
HETATM 2813  O   HOH A2110      32.590  29.707 169.779  1.00 26.54           O  
HETATM 2814  O   HOH A2111      33.047  26.649 171.502  1.00 30.13           O  
HETATM 2815  O   HOH A2112      61.443  33.660 174.498  1.00 38.18           O  
HETATM 2816  O   HOH A2113      33.495  30.603 176.993  1.00 13.10           O  
HETATM 2817  O   HOH A2114      28.918  30.213 172.863  1.00 33.01           O  
HETATM 2818  O   HOH A2115      24.074  39.850 175.826  1.00 28.55           O  
HETATM 2819  O   HOH A2116      23.481  32.542 173.772  1.00 17.59           O  
HETATM 2820  O   HOH A2117      19.412  32.509 175.612  1.00 39.81           O  
HETATM 2821  O   HOH A2118      16.930  32.266 179.235  1.00 27.36           O  
HETATM 2822  O   HOH A2119      14.083  35.289 189.746  1.00 44.93           O  
HETATM 2823  O   HOH A2120      19.869  38.072 188.104  1.00 37.11           O  
HETATM 2824  O   HOH A2121      16.258  27.458 188.150  1.00 24.81           O  
HETATM 2825  O   HOH A2122      20.954  30.509 186.356  1.00 14.31           O  
HETATM 2826  O   HOH A2123      16.611  29.520 179.818  1.00 22.63           O  
HETATM 2827  O   HOH A2124      19.536  28.443 177.717  1.00 18.62           O  
HETATM 2828  O   HOH A2125      14.819  29.306 182.130  1.00 24.93           O  
HETATM 2829  O   HOH A2126      17.099  25.296 179.596  1.00 36.71           O  
HETATM 2830  O   HOH A2127      21.973  18.597 178.917  1.00 25.76           O  
HETATM 2831  O   HOH A2128      23.352  26.633 170.925  1.00 35.42           O  
HETATM 2832  O   HOH A2129      20.673  26.102 176.394  1.00 16.17           O  
HETATM 2833  O   HOH A2130      19.966  25.088 173.794  1.00 30.07           O  
HETATM 2834  O   HOH A2131      31.555  50.258 162.429  1.00 40.47           O  
HETATM 2835  O   HOH A2132      44.499  17.166 181.580  1.00 46.23           O  
HETATM 2836  O   HOH A2133      41.358  15.872 178.575  1.00 28.80           O  
HETATM 2837  O   HOH A2134      41.253  13.685 181.348  1.00 22.70           O  
HETATM 2838  O   HOH A2135      33.015  24.574 184.481  1.00 26.02           O  
HETATM 2839  O   HOH A2136      30.715  23.037 184.039  1.00 15.20           O  
HETATM 2840  O   HOH A2137      24.388  25.120 188.049  1.00 20.45           O  
HETATM 2841  O   HOH A2138      27.757  11.435 183.289  1.00 29.39           O  
HETATM 2842  O   HOH A2139      22.870  19.047 182.621  1.00 26.94           O  
HETATM 2843  O   HOH A2140      23.000  12.106 190.288  1.00 14.65           O  
HETATM 2844  O   HOH A2141      25.405  15.362 191.412  1.00 19.20           O  
HETATM 2845  O   HOH A2142      22.572  18.305 190.665  1.00 17.39           O  
HETATM 2846  O   HOH A2143      18.859  14.486 185.185  1.00 20.86           O  
HETATM 2847  O   HOH A2144      19.147  23.741 187.058  1.00 42.34           O  
HETATM 2848  O   HOH A2145      21.212  21.887 187.696  1.00 23.34           O  
HETATM 2849  O   HOH A2146      14.339  24.524 184.657  1.00 31.77           O  
HETATM 2850  O   HOH A2147      15.038  20.644 185.432  1.00 36.04           O  
HETATM 2851  O   HOH A2148      22.026  24.203 188.263  1.00 21.74           O  
HETATM 2852  O   HOH A2149      22.932  35.810 185.514  1.00 26.09           O  
HETATM 2853  O   HOH A2150      21.318  32.655 191.358  1.00 29.27           O  
HETATM 2854  O   HOH A2151      22.680  27.785 189.184  1.00 23.26           O  
HETATM 2855  O   HOH A2152      35.513  19.462 187.609  1.00  9.08           O  
HETATM 2856  O   HOH A2153      48.076  23.195 189.959  1.00 19.95           O  
HETATM 2857  O   HOH A2154      47.037  22.259 187.710  1.00 20.61           O  
HETATM 2858  O   HOH A2155      48.171  19.107 197.167  1.00 18.20           O  
HETATM 2859  O   HOH A2156      52.285  20.827 191.417  1.00 41.88           O  
HETATM 2860  O   HOH A2157      50.036  19.368 189.222  1.00 20.15           O  
HETATM 2861  O   HOH A2158      44.004  13.331 193.278  1.00 38.23           O  
HETATM 2862  O   HOH A2159      46.673  13.556 194.397  1.00 35.71           O  
HETATM 2863  O   HOH A2160      42.901  12.306 195.542  1.00 26.25           O  
HETATM 2864  O   HOH A2161      46.349  17.630 188.194  1.00 16.27           O  
HETATM 2865  O   HOH A2162      44.020  15.103 191.224  1.00 19.08           O  
HETATM 2866  O   HOH A2163      40.108  12.526 193.310  1.00 24.97           O  
HETATM 2867  O   HOH A2164      40.919  15.924 195.875  1.00 16.17           O  
HETATM 2868  O   HOH A2165      39.194  18.375 188.406  1.00  8.31           O  
HETATM 2869  O   HOH A2166      41.994  12.598 191.334  1.00 18.44           O  
HETATM 2870  O   HOH A2167      48.189  12.146 182.335  1.00 27.72           O  
HETATM 2871  O   HOH A2168      42.821   5.486 183.252  1.00 30.25           O  
HETATM 2872  O   HOH A2169      41.488   7.599 189.155  1.00 19.78           O  
HETATM 2873  O   HOH A2170      42.091   4.325 185.720  1.00 36.21           O  
HETATM 2874  O   HOH A2171      42.640  13.003 178.958  1.00 29.62           O  
HETATM 2875  O   HOH A2172      45.286   8.859 184.781  1.00 23.13           O  
HETATM 2876  O   HOH A2173      39.384   9.796 177.359  1.00 30.65           O  
HETATM 2877  O   HOH A2174      31.638   8.254 183.342  1.00 21.18           O  
HETATM 2878  O   HOH A2175      36.814   6.726 188.574  1.00 30.43           O  
HETATM 2879  O   HOH A2176      32.513   3.008 181.727  1.00 41.63           O  
HETATM 2880  O   HOH A2177      30.758   5.815 183.937  1.00 31.08           O  
HETATM 2881  O   HOH A2178      35.914   3.269 188.382  1.00 37.15           O  
HETATM 2882  O   HOH A2179      26.927  13.464 192.094  1.00 18.15           O  
HETATM 2883  O   HOH A2180      28.303  12.355 195.234  1.00 22.59           O  
HETATM 2884  O   HOH A2181      31.023  12.231 197.309  1.00 37.32           O  
HETATM 2885  O   HOH A2182      38.403   6.830 197.369  1.00 32.92           O  
HETATM 2886  O   HOH A2183      38.646  11.391 198.740  1.00 26.16           O  
HETATM 2887  O   HOH A2184      40.246  13.296 196.148  1.00 28.09           O  
HETATM 2888  O   HOH A2185      34.632   9.705 203.624  1.00 44.03           O  
HETATM 2889  O   HOH A2186      38.651  14.663 202.522  1.00 34.19           O  
HETATM 2890  O   HOH A2187      33.453  16.616 197.704  1.00 23.45           O  
HETATM 2891  O   HOH A2188      38.845  11.799 201.454  1.00 27.78           O  
HETATM 2892  O   HOH A2189      43.438  10.012 198.374  1.00 19.64           O  
HETATM 2893  O   HOH A2190      47.109  17.914 210.912  1.00 43.18           O  
HETATM 2894  O   HOH A2191      51.061  24.166 201.555  1.00 41.96           O  
HETATM 2895  O   HOH A2192      52.132  20.711 203.805  1.00 30.79           O  
HETATM 2896  O   HOH A2193      45.672  24.498 208.627  1.00 43.07           O  
HETATM 2897  O   HOH A2194      37.673  25.400 207.417  1.00 21.63           O  
HETATM 2898  O   HOH A2195      42.067  23.372 209.100  1.00 27.44           O  
HETATM 2899  O   HOH A2196      32.871  26.291 206.215  1.00 42.09           O  
HETATM 2900  O   HOH A2197      32.478  25.593 203.042  1.00 26.06           O  
HETATM 2901  O   HOH A2198      32.588  20.101 199.129  1.00 40.53           O  
HETATM 2902  O   HOH A2199      25.125  17.966 191.418  1.00 22.63           O  
HETATM 2903  O   HOH A2200      33.279  17.866 195.059  1.00 11.54           O  
HETATM 2904  O   HOH A2201      29.676  18.119 197.893  1.00 13.87           O  
HETATM 2905  O   HOH A2202      19.471  20.951 197.413  1.00 27.13           O  
HETATM 2906  O   HOH A2203      19.777  20.806 193.508  1.00 29.56           O  
HETATM 2907  O   HOH A2204      26.760  18.671 197.567  1.00 13.72           O  
HETATM 2908  O   HOH A2205      23.751  16.019 198.433  1.00 20.79           O  
HETATM 2909  O   HOH A2206      23.655  31.513 191.345  1.00 25.41           O  
HETATM 2910  O   HOH A2207      22.253  26.995 191.698  1.00 16.71           O  
HETATM 2911  O   HOH A2208      19.686  29.647 193.374  1.00 32.02           O  
HETATM 2912  O   HOH A2209      21.973  33.790 197.949  1.00 34.80           O  
HETATM 2913  O   HOH A2210      25.592  38.833 189.507  1.00 41.67           O  
HETATM 2914  O   HOH A2211      28.989  34.198 201.808  1.00 24.50           O  
HETATM 2915  O   HOH A2212      22.555  29.731 199.167  1.00 38.71           O  
HETATM 2916  O   HOH A2213      34.633  38.852 202.253  1.00 15.35           O  
HETATM 2917  O   HOH A2214      33.014  42.483 201.096  1.00 34.68           O  
HETATM 2918  O   HOH A2215      33.409  40.577 203.909  1.00 21.50           O  
HETATM 2919  O   HOH A2216      30.458  42.567 198.012  1.00 42.70           O  
HETATM 2920  O   HOH A2217      32.659  32.730 205.273  1.00 19.15           O  
HETATM 2921  O   HOH A2218      40.259  35.881 206.400  1.00 38.21           O  
HETATM 2922  O   HOH A2219      41.276  37.770 203.256  1.00 24.66           O  
HETATM 2923  O   HOH A2220      40.922  46.243 202.382  1.00 48.01           O  
HETATM 2924  O   HOH A2221      44.412  41.390 200.479  1.00 35.42           O  
HETATM 2925  O   HOH A2222      43.983  43.413 198.979  1.00 36.26           O  
HETATM 2926  O   HOH A2223      35.408  41.548 201.022  1.00 15.03           O  
HETATM 2927  O   HOH A2224      36.531  45.679 202.161  1.00 39.12           O  
HETATM 2928  O   HOH A2225      34.063  47.953 197.860  1.00 23.79           O  
HETATM 2929  O   HOH A2226      36.158  51.684 200.411  1.00 35.05           O  
HETATM 2930  O   HOH A2227      41.636  45.401 198.980  1.00 29.99           O  
HETATM 2931  O   HOH A2228      34.459  45.849 199.248  1.00 24.18           O  
HETATM 2932  O   HOH A2229      34.579  44.061 191.774  1.00 26.11           O  
HETATM 2933  O   HOH A2230      49.386  49.478 192.687  1.00 36.05           O  
HETATM 2934  O   HOH A2231      51.320  42.885 195.759  1.00 29.33           O  
HETATM 2935  O   HOH A2232      47.952  45.789 196.708  1.00 39.09           O  
HETATM 2936  O   HOH A2233      54.106  44.141 190.795  1.00 39.91           O  
HETATM 2937  O   HOH A2234      57.231  38.376 191.705  1.00 30.37           O  
HETATM 2938  O   HOH A2235      55.551  36.207 192.111  1.00 35.43           O  
HETATM 2939  O   HOH A2236      56.981  40.770 189.703  1.00 18.94           O  
HETATM 2940  O   HOH A2237      63.894  40.249 185.025  1.00 40.14           O  
HETATM 2941  O   HOH A2238      62.303  47.418 173.584  1.00 45.99           O  
HETATM 2942  O   HOH A2239      55.207  40.912 175.135  1.00 21.28           O  
HETATM 2943  O   HOH A2240      62.029  36.228 175.092  1.00 40.46           O  
HETATM 2944  O   HOH A2241      59.123  32.997 172.927  1.00 24.22           O  
HETATM 2945  O   HOH A2242      60.167  36.196 172.532  1.00 29.79           O  
HETATM 2946  O   HOH A2243      59.518  32.651 180.652  1.00 19.63           O  
HETATM 2947  O   HOH A2244      58.566  30.181 177.126  1.00 20.06           O  
HETATM 2948  O   HOH A2245      65.479  40.015 178.254  1.00 33.15           O  
HETATM 2949  O   HOH A2246      59.641  36.062 184.933  1.00 23.10           O  
HETATM 2950  O   HOH A2247      50.965  30.957 178.095  1.00 11.82           O  
HETATM 2951  O   HOH A2248      51.205  29.093 176.132  1.00 11.79           O  
HETATM 2952  O   HOH A2249      50.801  27.570 178.959  1.00 28.74           O  
HETATM 2953  O   HOH A2250      51.083  24.139 177.423  1.00 29.64           O  
HETATM 2954  O   HOH A2251      54.494  25.491 180.488  1.00 32.90           O  
HETATM 2955  O   HOH A2252      58.195  26.946 176.789  1.00 33.30           O  
HETATM 2956  O   HOH A2253      56.216  22.358 168.570  1.00 52.48           O  
HETATM 2957  O   HOH A2254      57.833  30.994 173.683  1.00 27.15           O  
HETATM 2958  O   HOH A2255      59.521  32.119 167.352  1.00 45.16           O  
HETATM 2959  O   HOH A2256      58.939  25.420 162.339  1.00 38.91           O  
HETATM 2960  O   HOH A2257      55.266  31.109 165.695  1.00 18.90           O  
HETATM 2961  O   HOH A2258      56.547  24.130 162.578  1.00 31.27           O  
HETATM 2962  O   HOH A2259      28.182  36.091 146.589  1.00 35.62           O  
HETATM 2963  O   HOH A2260      28.524  40.341 159.791  1.00 37.62           O  
HETATM 2964  O   HOH A2261      28.429  35.246 163.155  1.00 72.26           O  
HETATM 2965  O   HOH A2262      31.937  50.261 170.310  1.00 40.80           O  
HETATM 2966  O   HOH A2263      31.569  48.735 164.662  1.00 43.14           O  
HETATM 2967  O   HOH A2264      40.037  34.151 172.734  1.00 15.41           O  
HETATM 2968  O   HOH A2265      42.509  27.406 175.671  1.00  8.10           O  
HETATM 2969  O   HOH A2266      35.546  27.646 175.192  1.00 15.44           O  
HETATM 2970  O   HOH A2267      35.527  27.997 171.928  1.00 13.33           O  
HETATM 2971  O   HOH C2001      49.440  16.871 189.100  1.00 34.21           O  
HETATM 2972  O   HOH C2002      51.729  21.198 183.094  1.00 38.45           O  
HETATM 2973  O   HOH C2003      43.835  16.827 178.105  1.00 34.30           O  
HETATM 2974  O   HOH C2004      50.437  19.716 177.733  1.00 27.46           O  
HETATM 2975  O   HOH C2005      43.307  24.924 175.719  1.00 31.37           O  
HETATM 2976  O   HOH C2006      37.722  17.742 175.393  1.00 33.98           O  
HETATM 2977  O   HOH C2007      40.539  18.220 177.941  1.00 24.36           O  
HETATM 2978  O   HOH C2008      38.623  22.478 171.764  1.00 32.82           O  
HETATM 2979  O   HOH C2009      33.503  19.254 170.465  1.00 21.61           O  
HETATM 2980  O   HOH C2010      23.778  20.893 171.557  1.00 51.23           O  
HETATM 2981  O   HOH C2011      24.197  18.989 174.210  1.00 22.81           O  
HETATM 2982  O   HOH C2012      47.877  19.863 187.919  1.00 37.95           O  
HETATM 2983  O   HOH C2013      50.193  16.047 191.422  1.00 25.75           O  
HETATM 2984  O   HOH C2014      51.861  21.808 178.461  1.00 44.51           O  
CONECT 1118 2702                                                                
CONECT 1221 2703                                                                
CONECT 1222 2702 2703                                                           
CONECT 1322 1329                                                                
CONECT 1329 1322 1330                                                           
CONECT 1330 1329 1331 1338                                                      
CONECT 1331 1330 1332 1333                                                      
CONECT 1332 1331                                                                
CONECT 1333 1331 1334                                                           
CONECT 1334 1333 1335 1336 1337                                                 
CONECT 1335 1334                                                                
CONECT 1336 1334                                                                
CONECT 1337 1334                                                                
CONECT 1338 1330 1339 1340                                                      
CONECT 1339 1338                                                                
CONECT 1340 1338                                                                
CONECT 2671 2672 2673 2674 2678                                                 
CONECT 2672 2671 2703                                                           
CONECT 2673 2671 2702                                                           
CONECT 2674 2671                                                                
CONECT 2675 2676 2677 2678 2682                                                 
CONECT 2676 2675                                                                
CONECT 2677 2675 2703                                                           
CONECT 2678 2671 2675                                                           
CONECT 2679 2680 2681 2682 2683                                                 
CONECT 2680 2679                                                                
CONECT 2681 2679 2702                                                           
CONECT 2682 2675 2679                                                           
CONECT 2683 2679 2684                                                           
CONECT 2684 2683 2685                                                           
CONECT 2685 2684 2686 2687                                                      
CONECT 2686 2685 2691                                                           
CONECT 2687 2685 2688 2689                                                      
CONECT 2688 2687                                                                
CONECT 2689 2687 2690 2691                                                      
CONECT 2690 2689                                                                
CONECT 2691 2686 2689 2692                                                      
CONECT 2692 2691 2693 2701                                                      
CONECT 2693 2692 2694                                                           
CONECT 2694 2693 2695                                                           
CONECT 2695 2694 2696 2701                                                      
CONECT 2696 2695 2697 2698                                                      
CONECT 2697 2696                                                                
CONECT 2698 2696 2699                                                           
CONECT 2699 2698 2700                                                           
CONECT 2700 2699 2701                                                           
CONECT 2701 2692 2695 2700                                                      
CONECT 2702 1118 1222 2673 2681                                                 
CONECT 2702 2968                                                                
CONECT 2703 1221 1222 2672 2677                                                 
CONECT 2703 2969 2970                                                           
CONECT 2968 2702                                                                
CONECT 2969 2703                                                                
CONECT 2970 2703                                                                
MASTER      351    0    4   13   10    0    9    6 2982    2   54   27          
END                                                                             
