# Supplementary material for: Transcriptome-wide decoding the roles of aberrant splicing in melanoma MAPK-targeted resistance evolution
Source: EMBO Rep. 2025 Jul 18;26(16):4180–96. doi: 10.1038/s44319-025-00521-6 (PMC12373858; doi:10.1038/s44319-025-00521-6)
Supplement: Supplementary file 13 — Source data Fig. 4 [file 44319_2025_521_MOESM13_ESM.zip › Figure 4/4B/AKT206_1o6k.pdb]

TITLE     SWISS-MODEL SERVER (https://swissmodel.expasy.org)
TITLE    2 Untitled Project
EXPDTA    THEORETICAL MODEL (SWISS-MODEL SERVER)
AUTHOR    SWISS-MODEL SERVER (SEE REFERENCE IN JRNL Records)
REVDAT   1   02-APR-19 1MOD    1       09:26
JRNL        AUTH   A.WATERHOUSE,M.BERTONI,S.BIENERT,G.STUDER,G.TAURIELLO,
JRNL        AUTH 2 R.GUMIENNY,F.T.HEER,T.A.P.DE BEER,C.REMPFER,L.BORDOLI,
JRNL        AUTH 3 R.LEPORE,T.SCHWEDE
JRNL        TITL   SWISS-MODEL: HOMOLOGY MODELLING OF PROTEIN STRUCTURES AND
JRNL        TITL 2 COMPLEXES
JRNL        REF    NUCLEIC.ACIDS.RES..           V.  46 W296  2018
JRNL        PMID   29788355
JRNL        DOI    10.1093/nar/gky427
REMARK   1
REMARK   1 REFERENCE 1
REMARK   1  AUTH   S.BIENERT,A.WATERHOUSE,T.A.P.DE BEER,G.TAURIELLO,G.STUDER,
REMARK   1  AUTH 2 L.BORDOLI,T.SCHWEDE
REMARK   1  TITL   THE SWISS-MODEL REPOSITORY - NEW FEATURES AND FUNCTIONALITY
REMARK   1  REF    NUCLEIC.ACIDS.RES..           V.  22       2017
REMARK   1  REFN                   ISSN 0305-1048
REMARK   1  PMID   27899672
REMARK   1  DOI    10.1093/nar/gkw1132
REMARK   1
REMARK   1 REFERENCE 2
REMARK   1  AUTH   N.GUEX,M.C.PEITSCH,T.SCHWEDE
REMARK   1  TITL   AUTOMATED COMPARATIVE PROTEIN STRUCTURE MODELING WITH
REMARK   1  TITL 2 SWISS-MODEL AND SWISS-PDBVIEWER: A HISTORICAL PERSPECTIVE
REMARK   1  REF    ELECTROPHORESIS               V.  30       2009
REMARK   1  REFN                   ISSN 0173-0835
REMARK   1  PMID   19517507
REMARK   1  DOI    10.1002/elps.200900140
REMARK   1
REMARK   1 REFERENCE 3
REMARK   1  AUTH   P.BENKERT,M.BIASINI,T.SCHWEDE
REMARK   1  TITL   TOWARD THE ESTIMATION OF THE ABSOLUTE QUALITY OF INDIVIDUAL
REMARK   1  TITL 2 PROTEIN STRUCTURE MODELS
REMARK   1  REF    BIOINFORMATICS                V.  27       2011
REMARK   1  REFN                   ISSN 1367-4803
REMARK   1  PMID   21134891
REMARK   1  DOI    10.1093/bioinformatics/btq662
REMARK   1
REMARK   1 REFERENCE 4
REMARK   1  AUTH   M.BERTONI,F.KIEFER,M.BIASINI,L.BORDOLI,T.SCHWEDE
REMARK   1  TITL   MODELING PROTEIN QUATERNARY STRUCTURE OF HOMO- AND
REMARK   1  TITL 2 HETERO-OLIGOMERS BEYOND BINARY INTERACTIONS BY HOMOLOGY
REMARK   1  REF    SCI.REP.                      V.   7       2017
REMARK   1  REFN                   ISSN
REMARK   1  PMID   28874689
REMARK   1  DOI    10.1038/s41598-017-09654-8
REMARK   1
REMARK   1 DISCLAIMER
REMARK   1 The SWISS-MODEL SERVER produces theoretical models for proteins.
REMARK   1 The results of any theoretical modelling procedure is
REMARK   1 NON-EXPERIMENTAL and MUST be considered with care. These models may
REMARK   1 contain significant errors. This is especially true for automated
REMARK   1 modeling since there is no human intervention during model
REMARK   1 building. Please read the header section and the logfile carefully
REMARK   1 to know what templates and alignments were used during the model
REMARK   1 building process. All information by the SWISS-MODEL SERVER is
REMARK   1 provided "AS-IS", without any warranty, expressed or implied.
REMARK   2
REMARK   2 COPYRIGHT NOTICE
REMARK   2 This SWISS-MODEL protein model is copyright. It is produced by the
REMARK   2 SWISS-MODEL server, developed by the Computational Structural
REMARK   2 Biology Group at the SIB Swiss Institute of Bioinformatics at the
REMARK   2 Biozentrum, University of Basel (https://swissmodel.expasy.org). This
REMARK   2 model is licensed under the CC BY-SA 4.0 Creative Commons
REMARK   2 Attribution-ShareAlike 4.0 International License
REMARK   2 (https://creativecommons.org/licenses/by-sa/4.0/legalcode), i.e. you
REMARK   2 can copy and redistribute the model in any medium or format,
REMARK   2 transform and build upon the model for any purpose, even
REMARK   2 commercially, under the following terms:
REMARK   2 Attribution - You must give appropriate credit, provide a link to
REMARK   2 the license, and indicate if changes were made. You may do so in any
REMARK   2 reasonable manner, but not in any way that suggests the licensor
REMARK   2 endorses you or your use. When you publish, patent or distribute
REMARK   2 results that were fully or partially based on the model, please cite
REMARK   2 the corresponding papers mentioned under JRNL.
REMARK   2 ShareAlike - If you remix, transform, or build upon the material,
REMARK   2 you must distribute your contributions under the same license as the
REMARK   2 original.
REMARK   2 No additional restrictions - you may not apply legal terms or
REMARK   2 technological measures that legally restrict others from doing
REMARK   2 anything the license permits.
REMARK   2 Find a human-readable summary of (and not a substitute for) the
REMARK   2 CC BY-SA 4.0 license at this link:
REMARK   2 https://creativecommons.org/licenses/by-sa/4.0/
REMARK   3 
REMARK   3 MODEL INFORMATION
REMARK   3  ENGIN   PROMOD3
REMARK   3  VERSN   1.3.0
REMARK   3  OSTAT   monomer
REMARK   3  OSRSN   MONOMER (USER)
REMARK   3  QSPRD   0.000
REMARK   3  GMQE    0.62
REMARK   3  QMN4    -1.85
REMARK   3  MODT    FALSE
REMARK   3 
REMARK   3 MODEL LIGAND 1
REMARK   3  NAME    MN
REMARK   3  BIND    A.277
REMARK   3  BIND 2  A.280
REMARK   3  BIND 3  A.293
REMARK   3  BIND 4  _.2
REMARK   3 
REMARK   3 TEMPLATE 1
REMARK   3  PDBID   1o6k
REMARK   3  CHAIN   A
REMARK   3  MMCIF   A
REMARK   3  PDBV    2019-03-22
REMARK   3  SMTLE   1o6k.1.A
REMARK   3  SMTLV   2019-03-27
REMARK   3  MTHD    X-RAY DIFFRACTION 1.70 A
REMARK   3  FOUND   HHblits
REMARK   3  GMQE    0.62
REMARK   3  SIM     0.61
REMARK   3  SID     99.70
REMARK   3  OSTAT   monomer
REMARK   3  LIGND   ANP
REMARK   3  LIGND 2 MN
REMARK   3  LIGND 3 MN
ATOM      1  N   VAL A 147      38.007  46.680 157.790  1.00  0.82           N  
ATOM      2  CA  VAL A 147      39.252  45.991 158.258  1.00  0.82           C  
ATOM      3  C   VAL A 147      39.450  44.768 157.394  1.00  0.82           C  
ATOM      4  O   VAL A 147      38.470  44.085 157.100  1.00  0.82           O  
ATOM      5  CB  VAL A 147      39.106  45.580 159.729  1.00  0.82           C  
ATOM      6  CG1 VAL A 147      40.516  45.343 160.299  1.00  0.82           C  
ATOM      7  CG2 VAL A 147      38.374  46.649 160.574  1.00  0.82           C  
ATOM      8  N   THR A 148      40.671  44.485 156.930  1.00  0.80           N  
ATOM      9  CA  THR A 148      40.975  43.334 156.095  1.00  0.80           C  
ATOM     10  C   THR A 148      42.142  42.615 156.729  1.00  0.80           C  
ATOM     11  O   THR A 148      42.742  43.051 157.705  1.00  0.80           O  
ATOM     12  CB  THR A 148      41.322  43.673 154.640  1.00  0.80           C  
ATOM     13  OG1 THR A 148      42.365  44.630 154.596  1.00  0.80           O  
ATOM     14  CG2 THR A 148      40.085  44.236 153.924  1.00  0.80           C  
ATOM     15  N   MET A 149      42.497  41.431 156.201  1.00  0.79           N  
ATOM     16  CA  MET A 149      43.604  40.648 156.719  1.00  0.79           C  
ATOM     17  C   MET A 149      44.954  41.260 156.344  1.00  0.79           C  
ATOM     18  O   MET A 149      45.981  41.008 156.963  1.00  0.79           O  
ATOM     19  CB  MET A 149      43.502  39.241 156.085  1.00  0.79           C  
ATOM     20  CG  MET A 149      44.125  38.059 156.848  1.00  0.79           C  
ATOM     21  SD  MET A 149      43.115  37.423 158.222  1.00  0.79           S  
ATOM     22  CE  MET A 149      42.154  36.264 157.205  1.00  0.79           C  
ATOM     23  N   ASN A 150      44.989  42.125 155.308  1.00  0.78           N  
ATOM     24  CA  ASN A 150      46.234  42.671 154.803  1.00  0.78           C  
ATOM     25  C   ASN A 150      46.613  43.985 155.492  1.00  0.78           C  
ATOM     26  O   ASN A 150      47.713  44.501 155.271  1.00  0.78           O  
ATOM     27  CB  ASN A 150      46.241  42.754 153.248  1.00  0.78           C  
ATOM     28  CG  ASN A 150      45.048  43.510 152.671  1.00  0.78           C  
ATOM     29  OD1 ASN A 150      45.024  44.735 152.635  1.00  0.78           O  
ATOM     30  ND2 ASN A 150      44.038  42.771 152.156  1.00  0.78           N  
ATOM     31  N   ASP A 151      45.769  44.461 156.438  1.00  0.87           N  
ATOM     32  CA  ASP A 151      46.056  45.544 157.362  1.00  0.87           C  
ATOM     33  C   ASP A 151      47.065  45.141 158.455  1.00  0.87           C  
ATOM     34  O   ASP A 151      47.616  45.988 159.161  1.00  0.87           O  
ATOM     35  CB  ASP A 151      44.751  45.990 158.090  1.00  0.87           C  
ATOM     36  CG  ASP A 151      43.714  46.631 157.179  1.00  0.87           C  
ATOM     37  OD1 ASP A 151      44.117  47.363 156.244  1.00  0.87           O  
ATOM     38  OD2 ASP A 151      42.494  46.433 157.451  1.00  0.87           O  
ATOM     39  N   PHE A 152      47.338  43.828 158.628  1.00  0.90           N  
ATOM     40  CA  PHE A 152      48.122  43.307 159.736  1.00  0.90           C  
ATOM     41  C   PHE A 152      49.392  42.598 159.287  1.00  0.90           C  
ATOM     42  O   PHE A 152      49.457  41.984 158.221  1.00  0.90           O  
ATOM     43  CB  PHE A 152      47.312  42.278 160.570  1.00  0.90           C  
ATOM     44  CG  PHE A 152      46.083  42.914 161.151  1.00  0.90           C  
ATOM     45  CD1 PHE A 152      46.137  43.603 162.374  1.00  0.90           C  
ATOM     46  CD2 PHE A 152      44.863  42.849 160.459  1.00  0.90           C  
ATOM     47  CE1 PHE A 152      44.997  44.241 162.883  1.00  0.90           C  
ATOM     48  CE2 PHE A 152      43.723  43.482 160.963  1.00  0.90           C  
ATOM     49  CZ  PHE A 152      43.793  44.190 162.169  1.00  0.90           C  
ATOM     50  N   ASP A 153      50.442  42.661 160.130  1.00  0.88           N  
ATOM     51  CA  ASP A 153      51.607  41.804 160.046  1.00  0.88           C  
ATOM     52  C   ASP A 153      51.390  40.597 160.950  1.00  0.88           C  
ATOM     53  O   ASP A 153      50.961  40.741 162.093  1.00  0.88           O  
ATOM     54  CB  ASP A 153      52.887  42.507 160.556  1.00  0.88           C  
ATOM     55  CG  ASP A 153      53.222  43.745 159.763  1.00  0.88           C  
ATOM     56  OD1 ASP A 153      52.864  43.820 158.566  1.00  0.88           O  
ATOM     57  OD2 ASP A 153      53.930  44.606 160.361  1.00  0.88           O  
ATOM     58  N   TYR A 154      51.700  39.377 160.474  1.00  0.89           N  
ATOM     59  CA  TYR A 154      51.490  38.150 161.226  1.00  0.89           C  
ATOM     60  C   TYR A 154      52.829  37.664 161.742  1.00  0.89           C  
ATOM     61  O   TYR A 154      53.691  37.267 160.964  1.00  0.89           O  
ATOM     62  CB  TYR A 154      50.857  37.037 160.346  1.00  0.89           C  
ATOM     63  CG  TYR A 154      49.464  37.443 159.983  1.00  0.89           C  
ATOM     64  CD1 TYR A 154      49.223  38.285 158.885  1.00  0.89           C  
ATOM     65  CD2 TYR A 154      48.396  37.074 160.814  1.00  0.89           C  
ATOM     66  CE1 TYR A 154      47.946  38.820 158.673  1.00  0.89           C  
ATOM     67  CE2 TYR A 154      47.115  37.591 160.591  1.00  0.89           C  
ATOM     68  CZ  TYR A 154      46.905  38.492 159.546  1.00  0.89           C  
ATOM     69  OH  TYR A 154      45.657  39.117 159.431  1.00  0.89           O  
ATOM     70  N   LEU A 155      53.060  37.722 163.071  1.00  0.87           N  
ATOM     71  CA  LEU A 155      54.394  37.530 163.615  1.00  0.87           C  
ATOM     72  C   LEU A 155      54.663  36.127 164.132  1.00  0.87           C  
ATOM     73  O   LEU A 155      55.611  35.478 163.700  1.00  0.87           O  
ATOM     74  CB  LEU A 155      54.653  38.562 164.740  1.00  0.87           C  
ATOM     75  CG  LEU A 155      54.474  40.029 164.291  1.00  0.87           C  
ATOM     76  CD1 LEU A 155      54.647  40.971 165.485  1.00  0.87           C  
ATOM     77  CD2 LEU A 155      55.442  40.423 163.165  1.00  0.87           C  
ATOM     78  N   LYS A 156      53.850  35.609 165.075  1.00  0.83           N  
ATOM     79  CA  LYS A 156      54.047  34.256 165.568  1.00  0.83           C  
ATOM     80  C   LYS A 156      52.806  33.740 166.265  1.00  0.83           C  
ATOM     81  O   LYS A 156      51.960  34.495 166.744  1.00  0.83           O  
ATOM     82  CB  LYS A 156      55.287  34.094 166.496  1.00  0.83           C  
ATOM     83  CG  LYS A 156      55.447  35.176 167.576  1.00  0.83           C  
ATOM     84  CD  LYS A 156      56.721  34.960 168.413  1.00  0.83           C  
ATOM     85  CE  LYS A 156      57.396  36.275 168.815  1.00  0.83           C  
ATOM     86  NZ  LYS A 156      58.462  36.046 169.812  1.00  0.83           N  
ATOM     87  N   LEU A 157      52.662  32.404 166.305  1.00  0.88           N  
ATOM     88  CA  LEU A 157      51.582  31.705 166.969  1.00  0.88           C  
ATOM     89  C   LEU A 157      51.655  31.835 168.493  1.00  0.88           C  
ATOM     90  O   LEU A 157      52.706  31.645 169.099  1.00  0.88           O  
ATOM     91  CB  LEU A 157      51.635  30.225 166.519  1.00  0.88           C  
ATOM     92  CG  LEU A 157      50.464  29.323 166.951  1.00  0.88           C  
ATOM     93  CD1 LEU A 157      49.143  29.721 166.283  1.00  0.88           C  
ATOM     94  CD2 LEU A 157      50.789  27.864 166.613  1.00  0.88           C  
ATOM     95  N   LEU A 158      50.534  32.182 169.156  1.00  0.84           N  
ATOM     96  CA  LEU A 158      50.474  32.278 170.606  1.00  0.84           C  
ATOM     97  C   LEU A 158      49.828  31.045 171.200  1.00  0.84           C  
ATOM     98  O   LEU A 158      50.200  30.591 172.277  1.00  0.84           O  
ATOM     99  CB  LEU A 158      49.614  33.496 171.034  1.00  0.84           C  
ATOM    100  CG  LEU A 158      50.210  34.866 170.660  1.00  0.84           C  
ATOM    101  CD1 LEU A 158      49.196  35.981 170.959  1.00  0.84           C  
ATOM    102  CD2 LEU A 158      51.527  35.129 171.406  1.00  0.84           C  
ATOM    103  N   GLY A 159      48.849  30.447 170.497  1.00  0.83           N  
ATOM    104  CA  GLY A 159      48.150  29.291 171.026  1.00  0.83           C  
ATOM    105  C   GLY A 159      47.283  28.688 169.967  1.00  0.83           C  
ATOM    106  O   GLY A 159      46.974  29.316 168.954  1.00  0.83           O  
ATOM    107  N   LYS A 160      46.859  27.433 170.168  1.00  0.81           N  
ATOM    108  CA  LYS A 160      46.102  26.714 169.171  1.00  0.81           C  
ATOM    109  C   LYS A 160      45.115  25.792 169.850  1.00  0.81           C  
ATOM    110  O   LYS A 160      45.437  25.150 170.845  1.00  0.81           O  
ATOM    111  CB  LYS A 160      47.070  25.895 168.291  1.00  0.81           C  
ATOM    112  CG  LYS A 160      46.469  25.404 166.970  1.00  0.81           C  
ATOM    113  CD  LYS A 160      47.556  24.731 166.123  1.00  0.81           C  
ATOM    114  CE  LYS A 160      47.103  24.382 164.710  1.00  0.81           C  
ATOM    115  NZ  LYS A 160      48.232  23.744 163.999  1.00  0.81           N  
ATOM    116  N   GLY A 161      43.874  25.713 169.332  1.00  0.77           N  
ATOM    117  CA  GLY A 161      42.856  24.813 169.853  1.00  0.77           C  
ATOM    118  C   GLY A 161      42.427  23.831 168.802  1.00  0.77           C  
ATOM    119  O   GLY A 161      43.002  23.733 167.723  1.00  0.77           O  
ATOM    120  N   THR A 162      41.328  23.106 169.070  1.00  0.69           N  
ATOM    121  CA  THR A 162      40.835  22.029 168.205  1.00  0.69           C  
ATOM    122  C   THR A 162      39.844  22.556 167.171  1.00  0.69           C  
ATOM    123  O   THR A 162      39.170  21.814 166.450  1.00  0.69           O  
ATOM    124  CB  THR A 162      40.130  20.938 169.015  1.00  0.69           C  
ATOM    125  OG1 THR A 162      40.748  20.784 170.284  1.00  0.69           O  
ATOM    126  CG2 THR A 162      40.255  19.577 168.318  1.00  0.69           C  
ATOM    127  N   PHE A 163      39.734  23.897 167.089  1.00  0.69           N  
ATOM    128  CA  PHE A 163      38.848  24.599 166.176  1.00  0.69           C  
ATOM    129  C   PHE A 163      39.533  25.780 165.487  1.00  0.69           C  
ATOM    130  O   PHE A 163      39.194  26.125 164.356  1.00  0.69           O  
ATOM    131  CB  PHE A 163      37.628  25.194 166.938  1.00  0.69           C  
ATOM    132  CG  PHE A 163      36.893  24.162 167.749  1.00  0.69           C  
ATOM    133  CD1 PHE A 163      36.826  24.282 169.148  1.00  0.69           C  
ATOM    134  CD2 PHE A 163      36.206  23.109 167.122  1.00  0.69           C  
ATOM    135  CE1 PHE A 163      36.093  23.364 169.909  1.00  0.69           C  
ATOM    136  CE2 PHE A 163      35.468  22.190 167.883  1.00  0.69           C  
ATOM    137  CZ  PHE A 163      35.417  22.316 169.276  1.00  0.69           C  
ATOM    138  N   GLY A 164      40.530  26.431 166.127  1.00  0.82           N  
ATOM    139  CA  GLY A 164      41.188  27.587 165.530  1.00  0.82           C  
ATOM    140  C   GLY A 164      42.510  27.887 166.168  1.00  0.82           C  
ATOM    141  O   GLY A 164      43.040  27.103 166.953  1.00  0.82           O  
ATOM    142  N   LYS A 165      43.081  29.059 165.848  1.00  0.84           N  
ATOM    143  CA  LYS A 165      44.421  29.419 166.268  1.00  0.84           C  
ATOM    144  C   LYS A 165      44.505  30.893 166.603  1.00  0.84           C  
ATOM    145  O   LYS A 165      43.748  31.705 166.075  1.00  0.84           O  
ATOM    146  CB  LYS A 165      45.467  29.071 165.174  1.00  0.84           C  
ATOM    147  CG  LYS A 165      45.203  29.685 163.785  1.00  0.84           C  
ATOM    148  CD  LYS A 165      46.296  29.277 162.782  1.00  0.84           C  
ATOM    149  CE  LYS A 165      46.059  29.795 161.361  1.00  0.84           C  
ATOM    150  NZ  LYS A 165      47.200  29.411 160.493  1.00  0.84           N  
ATOM    151  N   VAL A 166      45.430  31.267 167.511  1.00  0.89           N  
ATOM    152  CA  VAL A 166      45.603  32.637 167.965  1.00  0.89           C  
ATOM    153  C   VAL A 166      47.007  33.093 167.610  1.00  0.89           C  
ATOM    154  O   VAL A 166      47.998  32.490 168.019  1.00  0.89           O  
ATOM    155  CB  VAL A 166      45.377  32.796 169.468  1.00  0.89           C  
ATOM    156  CG1 VAL A 166      45.474  34.283 169.866  1.00  0.89           C  
ATOM    157  CG2 VAL A 166      43.979  32.257 169.833  1.00  0.89           C  
ATOM    158  N   ILE A 167      47.131  34.171 166.813  1.00  0.90           N  
ATOM    159  CA  ILE A 167      48.399  34.660 166.289  1.00  0.90           C  
ATOM    160  C   ILE A 167      48.635  36.068 166.811  1.00  0.90           C  
ATOM    161  O   ILE A 167      47.729  36.900 166.853  1.00  0.90           O  
ATOM    162  CB  ILE A 167      48.432  34.618 164.754  1.00  0.90           C  
ATOM    163  CG1 ILE A 167      48.351  33.147 164.272  1.00  0.90           C  
ATOM    164  CG2 ILE A 167      49.705  35.300 164.197  1.00  0.90           C  
ATOM    165  CD1 ILE A 167      48.216  33.006 162.752  1.00  0.90           C  
ATOM    166  N   LEU A 168      49.878  36.369 167.243  1.00  0.90           N  
ATOM    167  CA  LEU A 168      50.326  37.713 167.558  1.00  0.90           C  
ATOM    168  C   LEU A 168      50.477  38.539 166.290  1.00  0.90           C  
ATOM    169  O   LEU A 168      51.253  38.197 165.392  1.00  0.90           O  
ATOM    170  CB  LEU A 168      51.680  37.660 168.309  1.00  0.90           C  
ATOM    171  CG  LEU A 168      52.322  39.017 168.668  1.00  0.90           C  
ATOM    172  CD1 LEU A 168      51.413  39.898 169.537  1.00  0.90           C  
ATOM    173  CD2 LEU A 168      53.653  38.791 169.396  1.00  0.90           C  
ATOM    174  N   VAL A 169      49.720  39.645 166.187  1.00  0.90           N  
ATOM    175  CA  VAL A 169      49.683  40.471 164.999  1.00  0.90           C  
ATOM    176  C   VAL A 169      50.036  41.894 165.352  1.00  0.90           C  
ATOM    177  O   VAL A 169      49.872  42.344 166.484  1.00  0.90           O  
ATOM    178  CB  VAL A 169      48.343  40.459 164.254  1.00  0.90           C  
ATOM    179  CG1 VAL A 169      48.045  39.033 163.761  1.00  0.90           C  
ATOM    180  CG2 VAL A 169      47.183  40.987 165.120  1.00  0.90           C  
ATOM    181  N   ARG A 170      50.534  42.647 164.363  1.00  0.90           N  
ATOM    182  CA  ARG A 170      50.794  44.064 164.491  1.00  0.90           C  
ATOM    183  C   ARG A 170      49.954  44.782 163.456  1.00  0.90           C  
ATOM    184  O   ARG A 170      49.939  44.409 162.286  1.00  0.90           O  
ATOM    185  CB  ARG A 170      52.302  44.353 164.293  1.00  0.90           C  
ATOM    186  CG  ARG A 170      52.687  45.842 164.165  1.00  0.90           C  
ATOM    187  CD  ARG A 170      54.199  46.100 164.141  1.00  0.90           C  
ATOM    188  NE  ARG A 170      54.772  45.318 162.990  1.00  0.90           N  
ATOM    189  CZ  ARG A 170      55.866  44.552 163.020  1.00  0.90           C  
ATOM    190  NH1 ARG A 170      56.622  44.400 164.106  1.00  0.90           N  
ATOM    191  NH2 ARG A 170      56.204  43.934 161.892  1.00  0.90           N  
ATOM    192  N   GLU A 171      49.203  45.824 163.860  1.00  0.90           N  
ATOM    193  CA  GLU A 171      48.420  46.636 162.945  1.00  0.90           C  
ATOM    194  C   GLU A 171      49.328  47.620 162.220  1.00  0.90           C  
ATOM    195  O   GLU A 171      50.013  48.426 162.847  1.00  0.90           O  
ATOM    196  CB  GLU A 171      47.313  47.399 163.710  1.00  0.90           C  
ATOM    197  CG  GLU A 171      46.302  48.152 162.810  1.00  0.90           C  
ATOM    198  CD  GLU A 171      45.254  48.898 163.631  1.00  0.90           C  
ATOM    199  OE1 GLU A 171      45.579  49.347 164.762  1.00  0.90           O  
ATOM    200  OE2 GLU A 171      44.117  49.072 163.129  1.00  0.90           O  
ATOM    201  N   LYS A 172      49.393  47.577 160.872  1.00  0.87           N  
ATOM    202  CA  LYS A 172      50.364  48.349 160.105  1.00  0.87           C  
ATOM    203  C   LYS A 172      50.226  49.857 160.240  1.00  0.87           C  
ATOM    204  O   LYS A 172      51.211  50.580 160.350  1.00  0.87           O  
ATOM    205  CB  LYS A 172      50.267  47.999 158.605  1.00  0.87           C  
ATOM    206  CG  LYS A 172      50.734  46.574 158.288  1.00  0.87           C  
ATOM    207  CD  LYS A 172      50.468  46.210 156.823  1.00  0.87           C  
ATOM    208  CE  LYS A 172      50.930  44.794 156.498  1.00  0.87           C  
ATOM    209  NZ  LYS A 172      50.443  44.415 155.164  1.00  0.87           N  
ATOM    210  N   ALA A 173      48.981  50.366 160.231  1.00  0.88           N  
ATOM    211  CA  ALA A 173      48.691  51.779 160.356  1.00  0.88           C  
ATOM    212  C   ALA A 173      49.054  52.403 161.708  1.00  0.88           C  
ATOM    213  O   ALA A 173      49.516  53.540 161.761  1.00  0.88           O  
ATOM    214  CB  ALA A 173      47.203  52.023 160.030  1.00  0.88           C  
ATOM    215  N   THR A 174      48.838  51.691 162.841  1.00  0.87           N  
ATOM    216  CA  THR A 174      49.044  52.267 164.176  1.00  0.87           C  
ATOM    217  C   THR A 174      50.309  51.793 164.858  1.00  0.87           C  
ATOM    218  O   THR A 174      50.776  52.411 165.813  1.00  0.87           O  
ATOM    219  CB  THR A 174      47.898  51.972 165.159  1.00  0.87           C  
ATOM    220  OG1 THR A 174      47.767  50.594 165.501  1.00  0.87           O  
ATOM    221  CG2 THR A 174      46.566  52.406 164.551  1.00  0.87           C  
ATOM    222  N   GLY A 175      50.887  50.663 164.404  1.00  0.90           N  
ATOM    223  CA  GLY A 175      52.044  50.023 165.020  1.00  0.90           C  
ATOM    224  C   GLY A 175      51.720  49.199 166.243  1.00  0.90           C  
ATOM    225  O   GLY A 175      52.609  48.605 166.846  1.00  0.90           O  
ATOM    226  N   ARG A 176      50.437  49.130 166.646  1.00  0.84           N  
ATOM    227  CA  ARG A 176      50.014  48.446 167.854  1.00  0.84           C  
ATOM    228  C   ARG A 176      49.913  46.940 167.689  1.00  0.84           C  
ATOM    229  O   ARG A 176      49.661  46.417 166.604  1.00  0.84           O  
ATOM    230  CB  ARG A 176      48.659  48.988 168.358  1.00  0.84           C  
ATOM    231  CG  ARG A 176      48.720  50.470 168.771  1.00  0.84           C  
ATOM    232  CD  ARG A 176      47.330  51.032 169.055  1.00  0.84           C  
ATOM    233  NE  ARG A 176      47.506  52.482 169.404  1.00  0.84           N  
ATOM    234  CZ  ARG A 176      46.510  53.378 169.392  1.00  0.84           C  
ATOM    235  NH1 ARG A 176      45.297  53.047 168.963  1.00  0.84           N  
ATOM    236  NH2 ARG A 176      46.726  54.624 169.809  1.00  0.84           N  
ATOM    237  N   TYR A 177      50.109  46.203 168.798  1.00  0.88           N  
ATOM    238  CA  TYR A 177      50.175  44.758 168.805  1.00  0.88           C  
ATOM    239  C   TYR A 177      48.888  44.198 169.388  1.00  0.88           C  
ATOM    240  O   TYR A 177      48.372  44.665 170.403  1.00  0.88           O  
ATOM    241  CB  TYR A 177      51.388  44.238 169.623  1.00  0.88           C  
ATOM    242  CG  TYR A 177      52.692  44.499 168.909  1.00  0.88           C  
ATOM    243  CD1 TYR A 177      53.245  45.791 168.831  1.00  0.88           C  
ATOM    244  CD2 TYR A 177      53.411  43.425 168.357  1.00  0.88           C  
ATOM    245  CE1 TYR A 177      54.470  46.010 168.185  1.00  0.88           C  
ATOM    246  CE2 TYR A 177      54.657  43.637 167.753  1.00  0.88           C  
ATOM    247  CZ  TYR A 177      55.172  44.930 167.643  1.00  0.88           C  
ATOM    248  OH  TYR A 177      56.416  45.124 167.011  1.00  0.88           O  
ATOM    249  N   TYR A 178      48.321  43.179 168.723  1.00  0.89           N  
ATOM    250  CA  TYR A 178      47.036  42.607 169.065  1.00  0.89           C  
ATOM    251  C   TYR A 178      47.131  41.096 168.957  1.00  0.89           C  
ATOM    252  O   TYR A 178      48.054  40.547 168.358  1.00  0.89           O  
ATOM    253  CB  TYR A 178      45.905  43.094 168.115  1.00  0.89           C  
ATOM    254  CG  TYR A 178      45.635  44.563 168.274  1.00  0.89           C  
ATOM    255  CD1 TYR A 178      45.964  45.481 167.261  1.00  0.89           C  
ATOM    256  CD2 TYR A 178      45.010  45.032 169.439  1.00  0.89           C  
ATOM    257  CE1 TYR A 178      45.688  46.850 167.421  1.00  0.89           C  
ATOM    258  CE2 TYR A 178      44.740  46.396 169.605  1.00  0.89           C  
ATOM    259  CZ  TYR A 178      45.089  47.306 168.602  1.00  0.89           C  
ATOM    260  OH  TYR A 178      44.820  48.672 168.830  1.00  0.89           O  
ATOM    261  N   ALA A 179      46.159  40.370 169.535  1.00  0.90           N  
ATOM    262  CA  ALA A 179      46.078  38.931 169.411  1.00  0.90           C  
ATOM    263  C   ALA A 179      44.896  38.597 168.519  1.00  0.90           C  
ATOM    264  O   ALA A 179      43.750  38.920 168.831  1.00  0.90           O  
ATOM    265  CB  ALA A 179      45.904  38.278 170.798  1.00  0.90           C  
ATOM    266  N   MET A 180      45.143  37.957 167.360  1.00  0.91           N  
ATOM    267  CA  MET A 180      44.088  37.634 166.422  1.00  0.91           C  
ATOM    268  C   MET A 180      43.708  36.172 166.549  1.00  0.91           C  
ATOM    269  O   MET A 180      44.507  35.283 166.257  1.00  0.91           O  
ATOM    270  CB  MET A 180      44.478  37.950 164.956  1.00  0.91           C  
ATOM    271  CG  MET A 180      43.278  37.888 163.983  1.00  0.91           C  
ATOM    272  SD  MET A 180      43.698  38.083 162.222  1.00  0.91           S  
ATOM    273  CE  MET A 180      44.063  39.860 162.234  1.00  0.91           C  
ATOM    274  N   LYS A 181      42.463  35.884 166.983  1.00  0.88           N  
ATOM    275  CA  LYS A 181      41.911  34.541 166.961  1.00  0.88           C  
ATOM    276  C   LYS A 181      41.280  34.308 165.599  1.00  0.88           C  
ATOM    277  O   LYS A 181      40.375  35.033 165.189  1.00  0.88           O  
ATOM    278  CB  LYS A 181      40.874  34.319 168.096  1.00  0.88           C  
ATOM    279  CG  LYS A 181      40.307  32.889 168.211  1.00  0.88           C  
ATOM    280  CD  LYS A 181      39.362  32.730 169.426  1.00  0.88           C  
ATOM    281  CE  LYS A 181      38.744  31.324 169.567  1.00  0.88           C  
ATOM    282  NZ  LYS A 181      37.692  31.267 170.603  1.00  0.88           N  
ATOM    283  N   ILE A 182      41.777  33.299 164.858  1.00  0.85           N  
ATOM    284  CA  ILE A 182      41.353  32.998 163.503  1.00  0.85           C  
ATOM    285  C   ILE A 182      40.615  31.676 163.530  1.00  0.85           C  
ATOM    286  O   ILE A 182      41.163  30.631 163.894  1.00  0.85           O  
ATOM    287  CB  ILE A 182      42.521  32.912 162.512  1.00  0.85           C  
ATOM    288  CG1 ILE A 182      43.266  34.266 162.447  1.00  0.85           C  
ATOM    289  CG2 ILE A 182      41.997  32.509 161.111  1.00  0.85           C  
ATOM    290  CD1 ILE A 182      44.555  34.225 161.616  1.00  0.85           C  
ATOM    291  N   LEU A 183      39.335  31.705 163.124  1.00  0.81           N  
ATOM    292  CA  LEU A 183      38.470  30.551 163.061  1.00  0.81           C  
ATOM    293  C   LEU A 183      38.106  30.244 161.618  1.00  0.81           C  
ATOM    294  O   LEU A 183      38.109  31.105 160.739  1.00  0.81           O  
ATOM    295  CB  LEU A 183      37.166  30.790 163.855  1.00  0.81           C  
ATOM    296  CG  LEU A 183      37.319  30.838 165.388  1.00  0.81           C  
ATOM    297  CD1 LEU A 183      36.012  31.318 166.033  1.00  0.81           C  
ATOM    298  CD2 LEU A 183      37.704  29.468 165.960  1.00  0.81           C  
ATOM    299  N   ARG A 184      37.796  28.967 161.336  1.00  0.76           N  
ATOM    300  CA  ARG A 184      37.512  28.475 160.006  1.00  0.76           C  
ATOM    301  C   ARG A 184      36.024  28.275 159.789  1.00  0.76           C  
ATOM    302  O   ARG A 184      35.387  27.532 160.533  1.00  0.76           O  
ATOM    303  CB  ARG A 184      38.189  27.099 159.847  1.00  0.76           C  
ATOM    304  CG  ARG A 184      39.717  27.204 159.811  1.00  0.76           C  
ATOM    305  CD  ARG A 184      40.376  25.844 159.619  1.00  0.76           C  
ATOM    306  NE  ARG A 184      41.821  26.153 159.428  1.00  0.76           N  
ATOM    307  CZ  ARG A 184      42.340  26.480 158.239  1.00  0.76           C  
ATOM    308  NH1 ARG A 184      41.680  26.268 157.106  1.00  0.76           N  
ATOM    309  NH2 ARG A 184      43.560  27.011 158.206  1.00  0.76           N  
ATOM    310  N   LYS A 185      35.424  28.901 158.751  1.00  0.73           N  
ATOM    311  CA  LYS A 185      33.988  28.823 158.531  1.00  0.73           C  
ATOM    312  C   LYS A 185      33.463  27.423 158.248  1.00  0.73           C  
ATOM    313  O   LYS A 185      32.493  26.992 158.861  1.00  0.73           O  
ATOM    314  CB  LYS A 185      33.551  29.752 157.377  1.00  0.73           C  
ATOM    315  CG  LYS A 185      33.620  31.243 157.739  1.00  0.73           C  
ATOM    316  CD  LYS A 185      33.019  32.098 156.616  1.00  0.73           C  
ATOM    317  CE  LYS A 185      33.074  33.602 156.878  1.00  0.73           C  
ATOM    318  NZ  LYS A 185      32.414  34.329 155.779  1.00  0.73           N  
ATOM    319  N   GLU A 186      34.118  26.649 157.359  1.00  0.70           N  
ATOM    320  CA  GLU A 186      33.667  25.318 156.963  1.00  0.70           C  
ATOM    321  C   GLU A 186      33.639  24.328 158.111  1.00  0.70           C  
ATOM    322  O   GLU A 186      32.682  23.582 158.289  1.00  0.70           O  
ATOM    323  CB  GLU A 186      34.561  24.811 155.829  1.00  0.70           C  
ATOM    324  CG  GLU A 186      34.088  23.610 154.995  1.00  0.70           C  
ATOM    325  CD  GLU A 186      35.106  23.439 153.870  1.00  0.70           C  
ATOM    326  OE1 GLU A 186      35.623  22.310 153.711  1.00  0.70           O  
ATOM    327  OE2 GLU A 186      35.405  24.469 153.206  1.00  0.70           O  
ATOM    328  N   VAL A 187      34.667  24.367 158.988  1.00  0.76           N  
ATOM    329  CA  VAL A 187      34.737  23.557 160.197  1.00  0.76           C  
ATOM    330  C   VAL A 187      33.602  23.874 161.167  1.00  0.76           C  
ATOM    331  O   VAL A 187      32.967  22.983 161.726  1.00  0.76           O  
ATOM    332  CB  VAL A 187      36.068  23.736 160.936  1.00  0.76           C  
ATOM    333  CG1 VAL A 187      36.201  22.676 162.051  1.00  0.76           C  
ATOM    334  CG2 VAL A 187      37.249  23.590 159.957  1.00  0.76           C  
ATOM    335  N   ILE A 188      33.310  25.174 161.372  1.00  0.74           N  
ATOM    336  CA  ILE A 188      32.223  25.648 162.220  1.00  0.74           C  
ATOM    337  C   ILE A 188      30.853  25.282 161.676  1.00  0.74           C  
ATOM    338  O   ILE A 188      29.997  24.797 162.412  1.00  0.74           O  
ATOM    339  CB  ILE A 188      32.359  27.153 162.447  1.00  0.74           C  
ATOM    340  CG1 ILE A 188      33.608  27.394 163.325  1.00  0.74           C  
ATOM    341  CG2 ILE A 188      31.103  27.759 163.117  1.00  0.74           C  
ATOM    342  CD1 ILE A 188      33.989  28.865 163.473  1.00  0.74           C  
ATOM    343  N   ILE A 189      30.619  25.469 160.361  1.00  0.70           N  
ATOM    344  CA  ILE A 189      29.376  25.094 159.695  1.00  0.70           C  
ATOM    345  C   ILE A 189      29.161  23.582 159.713  1.00  0.70           C  
ATOM    346  O   ILE A 189      28.078  23.101 160.029  1.00  0.70           O  
ATOM    347  CB  ILE A 189      29.316  25.661 158.272  1.00  0.70           C  
ATOM    348  CG1 ILE A 189      29.366  27.211 158.296  1.00  0.70           C  
ATOM    349  CG2 ILE A 189      28.030  25.190 157.555  1.00  0.70           C  
ATOM    350  CD1 ILE A 189      29.660  27.830 156.923  1.00  0.70           C  
ATOM    351  N   ALA A 190      30.209  22.780 159.436  1.00  0.76           N  
ATOM    352  CA  ALA A 190      30.148  21.329 159.457  1.00  0.76           C  
ATOM    353  C   ALA A 190      29.868  20.711 160.827  1.00  0.76           C  
ATOM    354  O   ALA A 190      29.286  19.635 160.926  1.00  0.76           O  
ATOM    355  CB  ALA A 190      31.464  20.752 158.900  1.00  0.76           C  
ATOM    356  N   LYS A 191      30.282  21.377 161.923  1.00  0.74           N  
ATOM    357  CA  LYS A 191      30.036  20.897 163.272  1.00  0.74           C  
ATOM    358  C   LYS A 191      28.791  21.521 163.911  1.00  0.74           C  
ATOM    359  O   LYS A 191      28.487  21.212 165.057  1.00  0.74           O  
ATOM    360  CB  LYS A 191      31.278  21.184 164.164  1.00  0.74           C  
ATOM    361  CG  LYS A 191      32.500  20.315 163.804  1.00  0.74           C  
ATOM    362  CD  LYS A 191      33.751  20.655 164.639  1.00  0.74           C  
ATOM    363  CE  LYS A 191      34.935  19.718 164.358  1.00  0.74           C  
ATOM    364  NZ  LYS A 191      36.147  20.124 165.115  1.00  0.74           N  
ATOM    365  N   ASP A 192      28.050  22.385 163.178  1.00  0.74           N  
ATOM    366  CA  ASP A 192      26.840  23.086 163.608  1.00  0.74           C  
ATOM    367  C   ASP A 192      27.064  24.112 164.736  1.00  0.74           C  
ATOM    368  O   ASP A 192      26.181  24.511 165.492  1.00  0.74           O  
ATOM    369  CB  ASP A 192      25.658  22.098 163.846  1.00  0.74           C  
ATOM    370  CG  ASP A 192      24.309  22.753 163.583  1.00  0.74           C  
ATOM    371  OD1 ASP A 192      23.364  22.519 164.378  1.00  0.74           O  
ATOM    372  OD2 ASP A 192      24.205  23.475 162.556  1.00  0.74           O  
ATOM    373  N   GLU A 193      28.284  24.673 164.814  1.00  0.74           N  
ATOM    374  CA  GLU A 193      28.720  25.491 165.934  1.00  0.74           C  
ATOM    375  C   GLU A 193      28.534  26.973 165.632  1.00  0.74           C  
ATOM    376  O   GLU A 193      29.102  27.858 166.275  1.00  0.74           O  
ATOM    377  CB  GLU A 193      30.202  25.171 166.248  1.00  0.74           C  
ATOM    378  CG  GLU A 193      30.401  23.775 166.895  1.00  0.74           C  
ATOM    379  CD  GLU A 193      30.159  23.795 168.404  1.00  0.74           C  
ATOM    380  OE1 GLU A 193      30.998  24.433 169.091  1.00  0.74           O  
ATOM    381  OE2 GLU A 193      29.192  23.147 168.876  1.00  0.74           O  
ATOM    382  N   VAL A 194      27.694  27.313 164.627  1.00  0.77           N  
ATOM    383  CA  VAL A 194      27.460  28.683 164.181  1.00  0.77           C  
ATOM    384  C   VAL A 194      26.935  29.569 165.299  1.00  0.77           C  
ATOM    385  O   VAL A 194      27.425  30.677 165.513  1.00  0.77           O  
ATOM    386  CB  VAL A 194      26.497  28.737 162.992  1.00  0.77           C  
ATOM    387  CG1 VAL A 194      26.213  30.190 162.547  1.00  0.77           C  
ATOM    388  CG2 VAL A 194      27.106  27.950 161.815  1.00  0.77           C  
ATOM    389  N   ALA A 195      25.958  29.072 166.087  1.00  0.80           N  
ATOM    390  CA  ALA A 195      25.351  29.817 167.169  1.00  0.80           C  
ATOM    391  C   ALA A 195      26.324  30.222 168.277  1.00  0.80           C  
ATOM    392  O   ALA A 195      26.322  31.367 168.719  1.00  0.80           O  
ATOM    393  CB  ALA A 195      24.178  29.002 167.752  1.00  0.80           C  
ATOM    394  N   HIS A 196      27.218  29.314 168.724  1.00  0.77           N  
ATOM    395  CA  HIS A 196      28.249  29.633 169.706  1.00  0.77           C  
ATOM    396  C   HIS A 196      29.260  30.652 169.208  1.00  0.77           C  
ATOM    397  O   HIS A 196      29.600  31.593 169.919  1.00  0.77           O  
ATOM    398  CB  HIS A 196      28.953  28.365 170.221  1.00  0.77           C  
ATOM    399  CG  HIS A 196      28.064  27.527 171.087  1.00  0.77           C  
ATOM    400  ND1 HIS A 196      28.388  26.204 171.183  1.00  0.77           N  
ATOM    401  CD2 HIS A 196      26.934  27.779 171.807  1.00  0.77           C  
ATOM    402  CE1 HIS A 196      27.472  25.651 171.927  1.00  0.77           C  
ATOM    403  NE2 HIS A 196      26.555  26.561 172.343  1.00  0.77           N  
ATOM    404  N   THR A 197      29.713  30.549 167.945  1.00  0.83           N  
ATOM    405  CA  THR A 197      30.611  31.532 167.330  1.00  0.83           C  
ATOM    406  C   THR A 197      30.013  32.930 167.200  1.00  0.83           C  
ATOM    407  O   THR A 197      30.679  33.941 167.432  1.00  0.83           O  
ATOM    408  CB  THR A 197      31.100  31.085 165.963  1.00  0.83           C  
ATOM    409  OG1 THR A 197      31.651  29.783 166.073  1.00  0.83           O  
ATOM    410  CG2 THR A 197      32.244  31.979 165.469  1.00  0.83           C  
ATOM    411  N   VAL A 198      28.711  33.045 166.848  1.00  0.82           N  
ATOM    412  CA  VAL A 198      27.993  34.322 166.877  1.00  0.82           C  
ATOM    413  C   VAL A 198      27.904  34.891 168.295  1.00  0.82           C  
ATOM    414  O   VAL A 198      28.149  36.077 168.517  1.00  0.82           O  
ATOM    415  CB  VAL A 198      26.594  34.231 166.262  1.00  0.82           C  
ATOM    416  CG1 VAL A 198      25.865  35.591 166.326  1.00  0.82           C  
ATOM    417  CG2 VAL A 198      26.702  33.833 164.778  1.00  0.82           C  
ATOM    418  N   THR A 199      27.609  34.045 169.306  1.00  0.82           N  
ATOM    419  CA  THR A 199      27.622  34.422 170.723  1.00  0.82           C  
ATOM    420  C   THR A 199      28.987  34.888 171.197  1.00  0.82           C  
ATOM    421  O   THR A 199      29.097  35.897 171.890  1.00  0.82           O  
ATOM    422  CB  THR A 199      27.178  33.300 171.653  1.00  0.82           C  
ATOM    423  OG1 THR A 199      25.884  32.846 171.293  1.00  0.82           O  
ATOM    424  CG2 THR A 199      27.048  33.788 173.102  1.00  0.82           C  
ATOM    425  N   GLU A 200      30.088  34.211 170.789  1.00  0.84           N  
ATOM    426  CA  GLU A 200      31.452  34.625 171.106  1.00  0.84           C  
ATOM    427  C   GLU A 200      31.743  36.036 170.616  1.00  0.84           C  
ATOM    428  O   GLU A 200      32.244  36.888 171.351  1.00  0.84           O  
ATOM    429  CB  GLU A 200      32.513  33.658 170.492  1.00  0.84           C  
ATOM    430  CG  GLU A 200      33.967  34.040 170.899  1.00  0.84           C  
ATOM    431  CD  GLU A 200      35.115  33.105 170.523  1.00  0.84           C  
ATOM    432  OE1 GLU A 200      34.956  32.072 169.831  1.00  0.84           O  
ATOM    433  OE2 GLU A 200      36.252  33.427 170.967  1.00  0.84           O  
ATOM    434  N   SER A 201      31.333  36.335 169.366  1.00  0.85           N  
ATOM    435  CA  SER A 201      31.418  37.669 168.790  1.00  0.85           C  
ATOM    436  C   SER A 201      30.595  38.703 169.543  1.00  0.85           C  
ATOM    437  O   SER A 201      31.090  39.768 169.905  1.00  0.85           O  
ATOM    438  CB  SER A 201      30.948  37.652 167.310  1.00  0.85           C  
ATOM    439  OG  SER A 201      31.309  38.847 166.613  1.00  0.85           O  
ATOM    440  N   ARG A 202      29.321  38.395 169.861  1.00  0.82           N  
ATOM    441  CA  ARG A 202      28.436  39.293 170.584  1.00  0.82           C  
ATOM    442  C   ARG A 202      28.912  39.631 171.987  1.00  0.82           C  
ATOM    443  O   ARG A 202      28.889  40.795 172.392  1.00  0.82           O  
ATOM    444  CB  ARG A 202      27.014  38.702 170.681  1.00  0.82           C  
ATOM    445  CG  ARG A 202      26.219  38.787 169.362  1.00  0.82           C  
ATOM    446  CD  ARG A 202      24.907  37.993 169.379  1.00  0.82           C  
ATOM    447  NE  ARG A 202      24.138  38.376 170.597  1.00  0.82           N  
ATOM    448  CZ  ARG A 202      23.298  39.405 170.747  1.00  0.82           C  
ATOM    449  NH1 ARG A 202      22.785  39.634 171.951  1.00  0.82           N  
ATOM    450  NH2 ARG A 202      22.981  40.241 169.765  1.00  0.82           N  
ATOM    451  N   VAL A 203      29.391  38.630 172.753  1.00  0.84           N  
ATOM    452  CA  VAL A 203      29.963  38.831 174.078  1.00  0.84           C  
ATOM    453  C   VAL A 203      31.228  39.680 174.036  1.00  0.84           C  
ATOM    454  O   VAL A 203      31.374  40.612 174.819  1.00  0.84           O  
ATOM    455  CB  VAL A 203      30.204  37.508 174.807  1.00  0.84           C  
ATOM    456  CG1 VAL A 203      30.886  37.726 176.175  1.00  0.84           C  
ATOM    457  CG2 VAL A 203      28.842  36.824 175.036  1.00  0.84           C  
ATOM    458  N   LEU A 204      32.154  39.438 173.087  1.00  0.82           N  
ATOM    459  CA  LEU A 204      33.341  40.267 172.900  1.00  0.82           C  
ATOM    460  C   LEU A 204      33.040  41.727 172.535  1.00  0.82           C  
ATOM    461  O   LEU A 204      33.674  42.658 173.029  1.00  0.82           O  
ATOM    462  CB  LEU A 204      34.247  39.630 171.817  1.00  0.82           C  
ATOM    463  CG  LEU A 204      35.211  38.548 172.341  1.00  0.82           C  
ATOM    464  CD1 LEU A 204      35.724  37.675 171.186  1.00  0.82           C  
ATOM    465  CD2 LEU A 204      36.397  39.181 173.088  1.00  0.82           C  
ATOM    466  N   GLN A 205      32.047  41.979 171.661  1.00  0.79           N  
ATOM    467  CA  GLN A 205      31.604  43.326 171.330  1.00  0.79           C  
ATOM    468  C   GLN A 205      30.968  44.095 172.494  1.00  0.79           C  
ATOM    469  O   GLN A 205      31.265  45.270 172.733  1.00  0.79           O  
ATOM    470  CB  GLN A 205      30.579  43.263 170.173  1.00  0.79           C  
ATOM    471  CG  GLN A 205      31.188  42.776 168.841  1.00  0.79           C  
ATOM    472  CD  GLN A 205      30.094  42.626 167.784  1.00  0.79           C  
ATOM    473  OE1 GLN A 205      29.385  43.580 167.465  1.00  0.79           O  
ATOM    474  NE2 GLN A 205      29.943  41.409 167.218  1.00  0.79           N  
ATOM    475  N   ASN A 206      30.076  43.436 173.263  1.00  0.82           N  
ATOM    476  CA  ASN A 206      29.158  44.086 174.188  1.00  0.82           C  
ATOM    477  C   ASN A 206      29.596  44.021 175.651  1.00  0.82           C  
ATOM    478  O   ASN A 206      28.813  44.350 176.551  1.00  0.82           O  
ATOM    479  CB  ASN A 206      27.740  43.465 174.069  1.00  0.82           C  
ATOM    480  CG  ASN A 206      27.116  43.879 172.741  1.00  0.82           C  
ATOM    481  OD1 ASN A 206      26.617  44.998 172.625  1.00  0.82           O  
ATOM    482  ND2 ASN A 206      27.132  42.987 171.729  1.00  0.82           N  
ATOM    483  N   THR A 207      30.850  43.621 175.943  1.00  0.87           N  
ATOM    484  CA  THR A 207      31.403  43.643 177.297  1.00  0.87           C  
ATOM    485  C   THR A 207      32.452  44.723 177.455  1.00  0.87           C  
ATOM    486  O   THR A 207      33.239  45.024 176.558  1.00  0.87           O  
ATOM    487  CB  THR A 207      32.004  42.327 177.789  1.00  0.87           C  
ATOM    488  OG1 THR A 207      33.022  41.841 176.932  1.00  0.87           O  
ATOM    489  CG2 THR A 207      30.895  41.271 177.902  1.00  0.87           C  
ATOM    490  N   ARG A 208      32.469  45.392 178.620  1.00  0.81           N  
ATOM    491  CA  ARG A 208      33.494  46.362 178.909  1.00  0.81           C  
ATOM    492  C   ARG A 208      33.837  46.233 180.382  1.00  0.81           C  
ATOM    493  O   ARG A 208      33.117  46.725 181.241  1.00  0.81           O  
ATOM    494  CB  ARG A 208      32.993  47.789 178.547  1.00  0.81           C  
ATOM    495  CG  ARG A 208      34.057  48.664 177.856  1.00  0.81           C  
ATOM    496  CD  ARG A 208      34.369  48.264 176.401  1.00  0.81           C  
ATOM    497  NE  ARG A 208      33.181  48.635 175.545  1.00  0.81           N  
ATOM    498  CZ  ARG A 208      32.720  47.902 174.519  1.00  0.81           C  
ATOM    499  NH1 ARG A 208      33.062  46.637 174.326  1.00  0.81           N  
ATOM    500  NH2 ARG A 208      31.858  48.431 173.652  1.00  0.81           N  
ATOM    501  N   HIS A 209      34.937  45.536 180.723  1.00  0.88           N  
ATOM    502  CA  HIS A 209      35.304  45.320 182.108  1.00  0.88           C  
ATOM    503  C   HIS A 209      36.815  45.217 182.132  1.00  0.88           C  
ATOM    504  O   HIS A 209      37.359  44.705 181.153  1.00  0.88           O  
ATOM    505  CB  HIS A 209      34.709  43.994 182.644  1.00  0.88           C  
ATOM    506  CG  HIS A 209      34.876  43.774 184.115  1.00  0.88           C  
ATOM    507  ND1 HIS A 209      34.097  44.524 184.965  1.00  0.88           N  
ATOM    508  CD2 HIS A 209      35.659  42.917 184.824  1.00  0.88           C  
ATOM    509  CE1 HIS A 209      34.402  44.109 186.176  1.00  0.88           C  
ATOM    510  NE2 HIS A 209      35.348  43.142 186.149  1.00  0.88           N  
ATOM    511  N   PRO A 210      37.567  45.641 183.145  1.00  0.91           N  
ATOM    512  CA  PRO A 210      39.031  45.645 183.114  1.00  0.91           C  
ATOM    513  C   PRO A 210      39.652  44.268 182.976  1.00  0.91           C  
ATOM    514  O   PRO A 210      40.721  44.168 182.372  1.00  0.91           O  
ATOM    515  CB  PRO A 210      39.440  46.322 184.439  1.00  0.91           C  
ATOM    516  CG  PRO A 210      38.171  46.314 185.295  1.00  0.91           C  
ATOM    517  CD  PRO A 210      37.053  46.415 184.270  1.00  0.91           C  
ATOM    518  N   PHE A 211      39.008  43.226 183.535  1.00  0.92           N  
ATOM    519  CA  PHE A 211      39.541  41.874 183.627  1.00  0.92           C  
ATOM    520  C   PHE A 211      38.956  40.939 182.585  1.00  0.92           C  
ATOM    521  O   PHE A 211      39.130  39.723 182.634  1.00  0.92           O  
ATOM    522  CB  PHE A 211      39.318  41.265 185.036  1.00  0.92           C  
ATOM    523  CG  PHE A 211      39.847  42.195 186.081  1.00  0.92           C  
ATOM    524  CD1 PHE A 211      41.182  42.636 186.042  1.00  0.92           C  
ATOM    525  CD2 PHE A 211      39.012  42.633 187.121  1.00  0.92           C  
ATOM    526  CE1 PHE A 211      41.674  43.493 187.027  1.00  0.92           C  
ATOM    527  CE2 PHE A 211      39.501  43.502 188.102  1.00  0.92           C  
ATOM    528  CZ  PHE A 211      40.836  43.919 188.058  1.00  0.92           C  
ATOM    529  N   LEU A 212      38.269  41.491 181.573  1.00  0.89           N  
ATOM    530  CA  LEU A 212      37.866  40.742 180.402  1.00  0.89           C  
ATOM    531  C   LEU A 212      38.730  41.240 179.261  1.00  0.89           C  
ATOM    532  O   LEU A 212      39.085  42.417 179.209  1.00  0.89           O  
ATOM    533  CB  LEU A 212      36.368  40.944 180.053  1.00  0.89           C  
ATOM    534  CG  LEU A 212      35.376  40.423 181.116  1.00  0.89           C  
ATOM    535  CD1 LEU A 212      33.934  40.688 180.667  1.00  0.89           C  
ATOM    536  CD2 LEU A 212      35.547  38.930 181.423  1.00  0.89           C  
ATOM    537  N   THR A 213      39.140  40.346 178.342  1.00  0.87           N  
ATOM    538  CA  THR A 213      39.834  40.722 177.110  1.00  0.87           C  
ATOM    539  C   THR A 213      38.954  41.524 176.166  1.00  0.87           C  
ATOM    540  O   THR A 213      37.982  41.015 175.609  1.00  0.87           O  
ATOM    541  CB  THR A 213      40.335  39.504 176.348  1.00  0.87           C  
ATOM    542  OG1 THR A 213      41.253  38.771 177.142  1.00  0.87           O  
ATOM    543  CG2 THR A 213      41.103  39.867 175.075  1.00  0.87           C  
ATOM    544  N   ALA A 214      39.278  42.814 175.961  1.00  0.85           N  
ATOM    545  CA  ALA A 214      38.601  43.696 175.038  1.00  0.85           C  
ATOM    546  C   ALA A 214      38.832  43.367 173.562  1.00  0.85           C  
ATOM    547  O   ALA A 214      39.895  42.909 173.136  1.00  0.85           O  
ATOM    548  CB  ALA A 214      38.990  45.159 175.336  1.00  0.85           C  
ATOM    549  N   LEU A 215      37.808  43.627 172.730  1.00  0.84           N  
ATOM    550  CA  LEU A 215      37.851  43.413 171.303  1.00  0.84           C  
ATOM    551  C   LEU A 215      38.064  44.726 170.567  1.00  0.84           C  
ATOM    552  O   LEU A 215      37.325  45.691 170.764  1.00  0.84           O  
ATOM    553  CB  LEU A 215      36.504  42.810 170.861  1.00  0.84           C  
ATOM    554  CG  LEU A 215      36.447  42.358 169.393  1.00  0.84           C  
ATOM    555  CD1 LEU A 215      37.283  41.094 169.151  1.00  0.84           C  
ATOM    556  CD2 LEU A 215      34.994  42.127 168.969  1.00  0.84           C  
ATOM    557  N   LYS A 216      39.085  44.804 169.686  1.00  0.83           N  
ATOM    558  CA  LYS A 216      39.310  45.972 168.854  1.00  0.83           C  
ATOM    559  C   LYS A 216      38.527  45.899 167.551  1.00  0.83           C  
ATOM    560  O   LYS A 216      37.847  46.852 167.169  1.00  0.83           O  
ATOM    561  CB  LYS A 216      40.825  46.163 168.559  1.00  0.83           C  
ATOM    562  CG  LYS A 216      41.181  47.488 167.849  1.00  0.83           C  
ATOM    563  CD  LYS A 216      40.826  48.740 168.683  1.00  0.83           C  
ATOM    564  CE  LYS A 216      40.978  50.082 167.951  1.00  0.83           C  
ATOM    565  NZ  LYS A 216      40.398  51.190 168.758  1.00  0.83           N  
ATOM    566  N   TYR A 217      38.570  44.740 166.860  1.00  0.87           N  
ATOM    567  CA  TYR A 217      37.906  44.562 165.581  1.00  0.87           C  
ATOM    568  C   TYR A 217      37.355  43.149 165.492  1.00  0.87           C  
ATOM    569  O   TYR A 217      37.974  42.194 165.959  1.00  0.87           O  
ATOM    570  CB  TYR A 217      38.839  44.723 164.337  1.00  0.87           C  
ATOM    571  CG  TYR A 217      39.584  46.028 164.293  1.00  0.87           C  
ATOM    572  CD1 TYR A 217      38.906  47.253 164.170  1.00  0.87           C  
ATOM    573  CD2 TYR A 217      40.988  46.031 164.291  1.00  0.87           C  
ATOM    574  CE1 TYR A 217      39.618  48.460 164.095  1.00  0.87           C  
ATOM    575  CE2 TYR A 217      41.703  47.232 164.190  1.00  0.87           C  
ATOM    576  CZ  TYR A 217      41.017  48.447 164.105  1.00  0.87           C  
ATOM    577  OH  TYR A 217      41.735  49.656 164.012  1.00  0.87           O  
ATOM    578  N   ALA A 218      36.189  42.972 164.847  1.00  0.88           N  
ATOM    579  CA  ALA A 218      35.733  41.667 164.406  1.00  0.88           C  
ATOM    580  C   ALA A 218      35.488  41.749 162.922  1.00  0.88           C  
ATOM    581  O   ALA A 218      34.792  42.647 162.454  1.00  0.88           O  
ATOM    582  CB  ALA A 218      34.413  41.216 165.063  1.00  0.88           C  
ATOM    583  N   PHE A 219      36.028  40.816 162.131  1.00  0.85           N  
ATOM    584  CA  PHE A 219      35.816  40.856 160.704  1.00  0.85           C  
ATOM    585  C   PHE A 219      35.799  39.449 160.168  1.00  0.85           C  
ATOM    586  O   PHE A 219      36.036  38.474 160.879  1.00  0.85           O  
ATOM    587  CB  PHE A 219      36.798  41.802 159.937  1.00  0.85           C  
ATOM    588  CG  PHE A 219      38.237  41.349 159.923  1.00  0.85           C  
ATOM    589  CD1 PHE A 219      39.106  41.677 160.977  1.00  0.85           C  
ATOM    590  CD2 PHE A 219      38.745  40.645 158.817  1.00  0.85           C  
ATOM    591  CE1 PHE A 219      40.459  41.318 160.920  1.00  0.85           C  
ATOM    592  CE2 PHE A 219      40.094  40.271 158.765  1.00  0.85           C  
ATOM    593  CZ  PHE A 219      40.954  40.615 159.814  1.00  0.85           C  
ATOM    594  N   GLN A 220      35.462  39.311 158.884  1.00  0.78           N  
ATOM    595  CA  GLN A 220      35.399  38.026 158.258  1.00  0.78           C  
ATOM    596  C   GLN A 220      35.818  38.210 156.836  1.00  0.78           C  
ATOM    597  O   GLN A 220      35.685  39.287 156.257  1.00  0.78           O  
ATOM    598  CB  GLN A 220      33.983  37.402 158.319  1.00  0.78           C  
ATOM    599  CG  GLN A 220      32.869  38.188 157.588  1.00  0.78           C  
ATOM    600  CD  GLN A 220      31.520  37.499 157.798  1.00  0.78           C  
ATOM    601  OE1 GLN A 220      31.310  36.356 157.376  1.00  0.78           O  
ATOM    602  NE2 GLN A 220      30.593  38.195 158.493  1.00  0.78           N  
ATOM    603  N   THR A 221      36.367  37.145 156.257  1.00  0.74           N  
ATOM    604  CA  THR A 221      36.704  37.078 154.853  1.00  0.74           C  
ATOM    605  C   THR A 221      35.705  36.155 154.204  1.00  0.74           C  
ATOM    606  O   THR A 221      34.589  35.952 154.690  1.00  0.74           O  
ATOM    607  CB  THR A 221      38.137  36.604 154.623  1.00  0.74           C  
ATOM    608  OG1 THR A 221      38.423  35.421 155.365  1.00  0.74           O  
ATOM    609  CG2 THR A 221      39.053  37.710 155.159  1.00  0.74           C  
ATOM    610  N   HIS A 222      36.091  35.530 153.079  1.00  0.65           N  
ATOM    611  CA  HIS A 222      35.310  34.491 152.422  1.00  0.65           C  
ATOM    612  C   HIS A 222      35.033  33.319 153.324  1.00  0.65           C  
ATOM    613  O   HIS A 222      33.947  32.761 153.409  1.00  0.65           O  
ATOM    614  CB  HIS A 222      36.038  33.980 151.160  1.00  0.65           C  
ATOM    615  CG  HIS A 222      36.211  35.107 150.207  1.00  0.65           C  
ATOM    616  ND1 HIS A 222      35.029  35.677 149.803  1.00  0.65           N  
ATOM    617  CD2 HIS A 222      37.244  35.558 149.443  1.00  0.65           C  
ATOM    618  CE1 HIS A 222      35.344  36.429 148.776  1.00  0.65           C  
ATOM    619  NE2 HIS A 222      36.670  36.413 148.528  1.00  0.65           N  
ATOM    620  N   ASP A 223      36.050  32.978 154.092  1.00  0.69           N  
ATOM    621  CA  ASP A 223      36.281  31.647 154.549  1.00  0.69           C  
ATOM    622  C   ASP A 223      36.716  31.584 156.009  1.00  0.69           C  
ATOM    623  O   ASP A 223      36.592  30.556 156.678  1.00  0.69           O  
ATOM    624  CB  ASP A 223      37.365  31.139 153.573  1.00  0.69           C  
ATOM    625  CG  ASP A 223      38.539  32.095 153.374  1.00  0.69           C  
ATOM    626  OD1 ASP A 223      38.643  33.156 154.046  1.00  0.69           O  
ATOM    627  OD2 ASP A 223      39.369  31.798 152.492  1.00  0.69           O  
ATOM    628  N   ARG A 224      37.189  32.708 156.565  1.00  0.73           N  
ATOM    629  CA  ARG A 224      37.682  32.799 157.915  1.00  0.73           C  
ATOM    630  C   ARG A 224      36.903  33.848 158.676  1.00  0.73           C  
ATOM    631  O   ARG A 224      36.290  34.757 158.115  1.00  0.73           O  
ATOM    632  CB  ARG A 224      39.178  33.196 157.945  1.00  0.73           C  
ATOM    633  CG  ARG A 224      40.136  32.085 157.484  1.00  0.73           C  
ATOM    634  CD  ARG A 224      41.569  32.595 157.367  1.00  0.73           C  
ATOM    635  NE  ARG A 224      42.440  31.411 157.099  1.00  0.73           N  
ATOM    636  CZ  ARG A 224      43.773  31.485 157.098  1.00  0.73           C  
ATOM    637  NH1 ARG A 224      44.407  32.499 157.671  1.00  0.73           N  
ATOM    638  NH2 ARG A 224      44.478  30.601 156.398  1.00  0.73           N  
ATOM    639  N   LEU A 225      36.917  33.709 160.008  1.00  0.81           N  
ATOM    640  CA  LEU A 225      36.333  34.626 160.955  1.00  0.81           C  
ATOM    641  C   LEU A 225      37.459  35.070 161.861  1.00  0.81           C  
ATOM    642  O   LEU A 225      38.214  34.234 162.359  1.00  0.81           O  
ATOM    643  CB  LEU A 225      35.285  33.889 161.816  1.00  0.81           C  
ATOM    644  CG  LEU A 225      34.074  33.365 161.027  1.00  0.81           C  
ATOM    645  CD1 LEU A 225      33.277  32.365 161.868  1.00  0.81           C  
ATOM    646  CD2 LEU A 225      33.171  34.513 160.575  1.00  0.81           C  
ATOM    647  N   CYS A 226      37.626  36.389 162.067  1.00  0.90           N  
ATOM    648  CA  CYS A 226      38.784  36.917 162.762  1.00  0.90           C  
ATOM    649  C   CYS A 226      38.373  37.848 163.887  1.00  0.90           C  
ATOM    650  O   CYS A 226      37.642  38.820 163.691  1.00  0.90           O  
ATOM    651  CB  CYS A 226      39.724  37.683 161.796  1.00  0.90           C  
ATOM    652  SG  CYS A 226      40.412  36.604 160.498  1.00  0.90           S  
ATOM    653  N   PHE A 227      38.873  37.574 165.108  1.00  0.89           N  
ATOM    654  CA  PHE A 227      38.684  38.419 166.272  1.00  0.89           C  
ATOM    655  C   PHE A 227      40.002  39.071 166.620  1.00  0.89           C  
ATOM    656  O   PHE A 227      40.949  38.391 167.007  1.00  0.89           O  
ATOM    657  CB  PHE A 227      38.285  37.600 167.529  1.00  0.89           C  
ATOM    658  CG  PHE A 227      36.958  36.929 167.368  1.00  0.89           C  
ATOM    659  CD1 PHE A 227      36.828  35.539 167.532  1.00  0.89           C  
ATOM    660  CD2 PHE A 227      35.813  37.697 167.123  1.00  0.89           C  
ATOM    661  CE1 PHE A 227      35.569  34.929 167.474  1.00  0.89           C  
ATOM    662  CE2 PHE A 227      34.558  37.088 167.042  1.00  0.89           C  
ATOM    663  CZ  PHE A 227      34.431  35.706 167.233  1.00  0.89           C  
ATOM    664  N   VAL A 228      40.099  40.409 166.511  1.00  0.91           N  
ATOM    665  CA  VAL A 228      41.298  41.150 166.867  1.00  0.91           C  
ATOM    666  C   VAL A 228      41.137  41.661 168.284  1.00  0.91           C  
ATOM    667  O   VAL A 228      40.416  42.623 168.551  1.00  0.91           O  
ATOM    668  CB  VAL A 228      41.561  42.317 165.923  1.00  0.91           C  
ATOM    669  CG1 VAL A 228      42.888  43.013 166.274  1.00  0.91           C  
ATOM    670  CG2 VAL A 228      41.631  41.783 164.484  1.00  0.91           C  
ATOM    671  N   MET A 229      41.797  40.993 169.240  1.00  0.87           N  
ATOM    672  CA  MET A 229      41.642  41.225 170.658  1.00  0.87           C  
ATOM    673  C   MET A 229      42.864  41.933 171.214  1.00  0.87           C  
ATOM    674  O   MET A 229      43.940  41.908 170.614  1.00  0.87           O  
ATOM    675  CB  MET A 229      41.525  39.871 171.396  1.00  0.87           C  
ATOM    676  CG  MET A 229      40.392  38.952 170.894  1.00  0.87           C  
ATOM    677  SD  MET A 229      40.345  37.322 171.705  1.00  0.87           S  
ATOM    678  CE  MET A 229      41.857  36.659 170.942  1.00  0.87           C  
ATOM    679  N   GLU A 230      42.756  42.573 172.398  1.00  0.85           N  
ATOM    680  CA  GLU A 230      43.930  43.058 173.111  1.00  0.85           C  
ATOM    681  C   GLU A 230      44.922  41.946 173.492  1.00  0.85           C  
ATOM    682  O   GLU A 230      44.559  40.825 173.850  1.00  0.85           O  
ATOM    683  CB  GLU A 230      43.563  43.929 174.342  1.00  0.85           C  
ATOM    684  CG  GLU A 230      42.952  43.147 175.526  1.00  0.85           C  
ATOM    685  CD  GLU A 230      42.635  44.017 176.730  1.00  0.85           C  
ATOM    686  OE1 GLU A 230      43.523  44.728 177.261  1.00  0.85           O  
ATOM    687  OE2 GLU A 230      41.479  43.912 177.223  1.00  0.85           O  
ATOM    688  N   TYR A 231      46.237  42.218 173.379  1.00  0.85           N  
ATOM    689  CA  TYR A 231      47.253  41.205 173.588  1.00  0.85           C  
ATOM    690  C   TYR A 231      47.613  41.056 175.073  1.00  0.85           C  
ATOM    691  O   TYR A 231      48.117  41.964 175.738  1.00  0.85           O  
ATOM    692  CB  TYR A 231      48.485  41.517 172.688  1.00  0.85           C  
ATOM    693  CG  TYR A 231      49.677  40.614 172.897  1.00  0.85           C  
ATOM    694  CD1 TYR A 231      49.571  39.212 172.989  1.00  0.85           C  
ATOM    695  CD2 TYR A 231      50.944  41.205 173.012  1.00  0.85           C  
ATOM    696  CE1 TYR A 231      50.712  38.430 173.235  1.00  0.85           C  
ATOM    697  CE2 TYR A 231      52.081  40.424 173.246  1.00  0.85           C  
ATOM    698  CZ  TYR A 231      51.964  39.039 173.373  1.00  0.85           C  
ATOM    699  OH  TYR A 231      53.105  38.266 173.662  1.00  0.85           O  
ATOM    700  N   ALA A 232      47.377  39.853 175.634  1.00  0.85           N  
ATOM    701  CA  ALA A 232      47.765  39.515 176.982  1.00  0.85           C  
ATOM    702  C   ALA A 232      49.212  39.022 177.028  1.00  0.85           C  
ATOM    703  O   ALA A 232      49.505  37.831 176.948  1.00  0.85           O  
ATOM    704  CB  ALA A 232      46.794  38.470 177.558  1.00  0.85           C  
ATOM    705  N   ASN A 233      50.152  39.978 177.179  1.00  0.85           N  
ATOM    706  CA  ASN A 233      51.601  39.801 177.184  1.00  0.85           C  
ATOM    707  C   ASN A 233      52.118  38.824 178.233  1.00  0.85           C  
ATOM    708  O   ASN A 233      53.143  38.170 178.058  1.00  0.85           O  
ATOM    709  CB  ASN A 233      52.311  41.152 177.467  1.00  0.85           C  
ATOM    710  CG  ASN A 233      52.214  42.138 176.306  1.00  0.85           C  
ATOM    711  OD1 ASN A 233      53.170  42.228 175.542  1.00  0.85           O  
ATOM    712  ND2 ASN A 233      51.112  42.907 176.163  1.00  0.85           N  
ATOM    713  N   GLY A 234      51.420  38.715 179.378  1.00  0.89           N  
ATOM    714  CA  GLY A 234      51.844  37.895 180.495  1.00  0.89           C  
ATOM    715  C   GLY A 234      51.563  36.430 180.343  1.00  0.89           C  
ATOM    716  O   GLY A 234      51.936  35.657 181.217  1.00  0.89           O  
ATOM    717  N   GLY A 235      50.914  35.995 179.245  1.00  0.85           N  
ATOM    718  CA  GLY A 235      50.602  34.586 179.012  1.00  0.85           C  
ATOM    719  C   GLY A 235      49.543  34.001 179.913  1.00  0.85           C  
ATOM    720  O   GLY A 235      48.915  34.687 180.718  1.00  0.85           O  
ATOM    721  N   GLU A 236      49.278  32.695 179.746  1.00  0.83           N  
ATOM    722  CA  GLU A 236      48.320  31.943 180.529  1.00  0.83           C  
ATOM    723  C   GLU A 236      48.682  31.787 181.999  1.00  0.83           C  
ATOM    724  O   GLU A 236      49.847  31.679 182.389  1.00  0.83           O  
ATOM    725  CB  GLU A 236      48.132  30.525 179.958  1.00  0.83           C  
ATOM    726  CG  GLU A 236      47.740  30.480 178.465  1.00  0.83           C  
ATOM    727  CD  GLU A 236      47.631  29.042 177.966  1.00  0.83           C  
ATOM    728  OE1 GLU A 236      47.787  28.117 178.805  1.00  0.83           O  
ATOM    729  OE2 GLU A 236      47.390  28.872 176.745  1.00  0.83           O  
ATOM    730  N   LEU A 237      47.664  31.694 182.875  1.00  0.87           N  
ATOM    731  CA  LEU A 237      47.825  31.344 184.275  1.00  0.87           C  
ATOM    732  C   LEU A 237      48.392  29.934 184.442  1.00  0.87           C  
ATOM    733  O   LEU A 237      49.174  29.660 185.354  1.00  0.87           O  
ATOM    734  CB  LEU A 237      46.475  31.523 185.014  1.00  0.87           C  
ATOM    735  CG  LEU A 237      46.565  31.978 186.485  1.00  0.87           C  
ATOM    736  CD1 LEU A 237      47.294  33.324 186.632  1.00  0.87           C  
ATOM    737  CD2 LEU A 237      45.152  32.121 187.071  1.00  0.87           C  
ATOM    738  N   PHE A 238      48.058  29.037 183.484  1.00  0.84           N  
ATOM    739  CA  PHE A 238      48.593  27.693 183.329  1.00  0.84           C  
ATOM    740  C   PHE A 238      50.116  27.668 183.204  1.00  0.84           C  
ATOM    741  O   PHE A 238      50.783  26.925 183.920  1.00  0.84           O  
ATOM    742  CB  PHE A 238      47.938  27.048 182.071  1.00  0.84           C  
ATOM    743  CG  PHE A 238      48.301  25.603 181.857  1.00  0.84           C  
ATOM    744  CD1 PHE A 238      48.103  24.638 182.861  1.00  0.84           C  
ATOM    745  CD2 PHE A 238      48.816  25.197 180.616  1.00  0.84           C  
ATOM    746  CE1 PHE A 238      48.435  23.295 182.632  1.00  0.84           C  
ATOM    747  CE2 PHE A 238      49.150  23.858 180.383  1.00  0.84           C  
ATOM    748  CZ  PHE A 238      48.962  22.906 181.393  1.00  0.84           C  
ATOM    749  N   PHE A 239      50.718  28.537 182.362  1.00  0.81           N  
ATOM    750  CA  PHE A 239      52.161  28.613 182.173  1.00  0.81           C  
ATOM    751  C   PHE A 239      52.896  28.946 183.472  1.00  0.81           C  
ATOM    752  O   PHE A 239      53.864  28.296 183.874  1.00  0.81           O  
ATOM    753  CB  PHE A 239      52.462  29.697 181.097  1.00  0.81           C  
ATOM    754  CG  PHE A 239      53.916  29.725 180.707  1.00  0.81           C  
ATOM    755  CD1 PHE A 239      54.373  28.881 179.687  1.00  0.81           C  
ATOM    756  CD2 PHE A 239      54.832  30.578 181.350  1.00  0.81           C  
ATOM    757  CE1 PHE A 239      55.718  28.882 179.306  1.00  0.81           C  
ATOM    758  CE2 PHE A 239      56.186  30.572 180.982  1.00  0.81           C  
ATOM    759  CZ  PHE A 239      56.626  29.728 179.954  1.00  0.81           C  
ATOM    760  N   HIS A 240      52.405  29.965 184.205  1.00  0.84           N  
ATOM    761  CA  HIS A 240      52.972  30.340 185.489  1.00  0.84           C  
ATOM    762  C   HIS A 240      52.794  29.287 186.568  1.00  0.84           C  
ATOM    763  O   HIS A 240      53.736  28.965 187.286  1.00  0.84           O  
ATOM    764  CB  HIS A 240      52.407  31.680 186.001  1.00  0.84           C  
ATOM    765  CG  HIS A 240      52.647  32.793 185.032  1.00  0.84           C  
ATOM    766  ND1 HIS A 240      53.931  33.280 184.831  1.00  0.84           N  
ATOM    767  CD2 HIS A 240      51.776  33.403 184.193  1.00  0.84           C  
ATOM    768  CE1 HIS A 240      53.804  34.178 183.871  1.00  0.84           C  
ATOM    769  NE2 HIS A 240      52.527  34.282 183.452  1.00  0.84           N  
ATOM    770  N   LEU A 241      51.590  28.696 186.691  1.00  0.85           N  
ATOM    771  CA  LEU A 241      51.323  27.662 187.673  1.00  0.85           C  
ATOM    772  C   LEU A 241      52.077  26.362 187.419  1.00  0.85           C  
ATOM    773  O   LEU A 241      52.635  25.763 188.332  1.00  0.85           O  
ATOM    774  CB  LEU A 241      49.808  27.407 187.791  1.00  0.85           C  
ATOM    775  CG  LEU A 241      49.402  26.566 189.018  1.00  0.85           C  
ATOM    776  CD1 LEU A 241      49.772  27.231 190.353  1.00  0.85           C  
ATOM    777  CD2 LEU A 241      47.901  26.286 188.976  1.00  0.85           C  
ATOM    778  N   SER A 242      52.186  25.912 186.152  1.00  0.84           N  
ATOM    779  CA  SER A 242      53.005  24.759 185.776  1.00  0.84           C  
ATOM    780  C   SER A 242      54.473  24.948 186.110  1.00  0.84           C  
ATOM    781  O   SER A 242      55.143  24.042 186.610  1.00  0.84           O  
ATOM    782  CB  SER A 242      52.908  24.435 184.264  1.00  0.84           C  
ATOM    783  OG  SER A 242      51.622  23.892 183.974  1.00  0.84           O  
ATOM    784  N   ARG A 243      55.017  26.158 185.870  1.00  0.81           N  
ATOM    785  CA  ARG A 243      56.363  26.520 186.274  1.00  0.81           C  
ATOM    786  C   ARG A 243      56.593  26.536 187.786  1.00  0.81           C  
ATOM    787  O   ARG A 243      57.554  25.944 188.274  1.00  0.81           O  
ATOM    788  CB  ARG A 243      56.686  27.926 185.709  1.00  0.81           C  
ATOM    789  CG  ARG A 243      58.111  28.437 186.013  1.00  0.81           C  
ATOM    790  CD  ARG A 243      58.378  29.873 185.544  1.00  0.81           C  
ATOM    791  NE  ARG A 243      57.531  30.793 186.389  1.00  0.81           N  
ATOM    792  CZ  ARG A 243      56.693  31.717 185.912  1.00  0.81           C  
ATOM    793  NH1 ARG A 243      56.463  31.866 184.612  1.00  0.81           N  
ATOM    794  NH2 ARG A 243      55.967  32.486 186.717  1.00  0.81           N  
ATOM    795  N   GLU A 244      55.704  27.190 188.561  1.00  0.84           N  
ATOM    796  CA  GLU A 244      55.930  27.450 189.976  1.00  0.84           C  
ATOM    797  C   GLU A 244      55.371  26.366 190.884  1.00  0.84           C  
ATOM    798  O   GLU A 244      55.695  26.304 192.067  1.00  0.84           O  
ATOM    799  CB  GLU A 244      55.284  28.807 190.352  1.00  0.84           C  
ATOM    800  CG  GLU A 244      55.965  30.003 189.634  1.00  0.84           C  
ATOM    801  CD  GLU A 244      55.347  31.331 190.015  1.00  0.84           C  
ATOM    802  OE1 GLU A 244      55.257  31.620 191.227  1.00  0.84           O  
ATOM    803  OE2 GLU A 244      54.966  32.133 189.114  1.00  0.84           O  
ATOM    804  N   ARG A 245      54.536  25.463 190.331  1.00  0.84           N  
ATOM    805  CA  ARG A 245      53.930  24.295 190.956  1.00  0.84           C  
ATOM    806  C   ARG A 245      52.698  24.632 191.775  1.00  0.84           C  
ATOM    807  O   ARG A 245      51.675  23.960 191.683  1.00  0.84           O  
ATOM    808  CB  ARG A 245      54.888  23.397 191.792  1.00  0.84           C  
ATOM    809  CG  ARG A 245      56.224  23.027 191.115  1.00  0.84           C  
ATOM    810  CD  ARG A 245      56.097  22.387 189.730  1.00  0.84           C  
ATOM    811  NE  ARG A 245      57.486  21.936 189.373  1.00  0.84           N  
ATOM    812  CZ  ARG A 245      58.103  22.160 188.206  1.00  0.84           C  
ATOM    813  NH1 ARG A 245      57.522  22.769 187.182  1.00  0.84           N  
ATOM    814  NH2 ARG A 245      59.362  21.744 188.051  1.00  0.84           N  
ATOM    815  N   VAL A 246      52.774  25.687 192.599  1.00  0.88           N  
ATOM    816  CA  VAL A 246      51.711  26.099 193.489  1.00  0.88           C  
ATOM    817  C   VAL A 246      51.891  27.588 193.723  1.00  0.88           C  
ATOM    818  O   VAL A 246      52.996  28.117 193.616  1.00  0.88           O  
ATOM    819  CB  VAL A 246      51.727  25.285 194.790  1.00  0.88           C  
ATOM    820  CG1 VAL A 246      52.990  25.563 195.633  1.00  0.88           C  
ATOM    821  CG2 VAL A 246      50.438  25.504 195.603  1.00  0.88           C  
ATOM    822  N   PHE A 247      50.812  28.331 194.022  1.00  0.88           N  
ATOM    823  CA  PHE A 247      50.895  29.732 194.373  1.00  0.88           C  
ATOM    824  C   PHE A 247      50.627  29.878 195.857  1.00  0.88           C  
ATOM    825  O   PHE A 247      49.987  29.050 196.500  1.00  0.88           O  
ATOM    826  CB  PHE A 247      49.844  30.595 193.616  1.00  0.88           C  
ATOM    827  CG  PHE A 247      50.083  30.737 192.132  1.00  0.88           C  
ATOM    828  CD1 PHE A 247      51.340  30.608 191.506  1.00  0.88           C  
ATOM    829  CD2 PHE A 247      48.972  31.065 191.339  1.00  0.88           C  
ATOM    830  CE1 PHE A 247      51.465  30.772 190.118  1.00  0.88           C  
ATOM    831  CE2 PHE A 247      49.089  31.218 189.953  1.00  0.88           C  
ATOM    832  CZ  PHE A 247      50.338  31.070 189.343  1.00  0.88           C  
ATOM    833  N   THR A 248      51.111  30.979 196.463  1.00  0.91           N  
ATOM    834  CA  THR A 248      50.715  31.369 197.810  1.00  0.91           C  
ATOM    835  C   THR A 248      49.239  31.709 197.885  1.00  0.91           C  
ATOM    836  O   THR A 248      48.640  32.157 196.907  1.00  0.91           O  
ATOM    837  CB  THR A 248      51.518  32.529 198.402  1.00  0.91           C  
ATOM    838  OG1 THR A 248      51.349  33.745 197.682  1.00  0.91           O  
ATOM    839  CG2 THR A 248      53.013  32.196 198.346  1.00  0.91           C  
ATOM    840  N   GLU A 249      48.600  31.526 199.058  1.00  0.88           N  
ATOM    841  CA  GLU A 249      47.193  31.838 199.231  1.00  0.88           C  
ATOM    842  C   GLU A 249      46.835  33.287 198.915  1.00  0.88           C  
ATOM    843  O   GLU A 249      45.816  33.559 198.289  1.00  0.88           O  
ATOM    844  CB  GLU A 249      46.723  31.509 200.658  1.00  0.88           C  
ATOM    845  CG  GLU A 249      46.783  30.004 201.020  1.00  0.88           C  
ATOM    846  CD  GLU A 249      45.992  29.702 202.294  1.00  0.88           C  
ATOM    847  OE1 GLU A 249      45.230  30.593 202.755  1.00  0.88           O  
ATOM    848  OE2 GLU A 249      46.123  28.568 202.821  1.00  0.88           O  
ATOM    849  N   GLU A 250      47.702  34.252 199.286  1.00  0.88           N  
ATOM    850  CA  GLU A 250      47.563  35.650 198.911  1.00  0.88           C  
ATOM    851  C   GLU A 250      47.641  35.910 197.404  1.00  0.88           C  
ATOM    852  O   GLU A 250      46.852  36.655 196.824  1.00  0.88           O  
ATOM    853  CB  GLU A 250      48.617  36.510 199.659  1.00  0.88           C  
ATOM    854  CG  GLU A 250      48.189  37.990 199.808  1.00  0.88           C  
ATOM    855  CD  GLU A 250      46.927  38.053 200.645  1.00  0.88           C  
ATOM    856  OE1 GLU A 250      46.990  37.633 201.828  1.00  0.88           O  
ATOM    857  OE2 GLU A 250      45.845  38.408 200.116  1.00  0.88           O  
ATOM    858  N   ARG A 251      48.579  35.250 196.689  1.00  0.87           N  
ATOM    859  CA  ARG A 251      48.656  35.340 195.237  1.00  0.87           C  
ATOM    860  C   ARG A 251      47.444  34.735 194.532  1.00  0.87           C  
ATOM    861  O   ARG A 251      46.911  35.299 193.577  1.00  0.87           O  
ATOM    862  CB  ARG A 251      49.967  34.707 194.714  1.00  0.87           C  
ATOM    863  CG  ARG A 251      50.166  34.825 193.186  1.00  0.87           C  
ATOM    864  CD  ARG A 251      51.624  34.630 192.769  1.00  0.87           C  
ATOM    865  NE  ARG A 251      51.751  34.844 191.283  1.00  0.87           N  
ATOM    866  CZ  ARG A 251      52.766  34.296 190.601  1.00  0.87           C  
ATOM    867  NH1 ARG A 251      53.794  33.761 191.238  1.00  0.87           N  
ATOM    868  NH2 ARG A 251      52.817  34.275 189.276  1.00  0.87           N  
ATOM    869  N   ALA A 252      46.949  33.583 195.027  1.00  0.92           N  
ATOM    870  CA  ALA A 252      45.701  32.988 194.594  1.00  0.92           C  
ATOM    871  C   ALA A 252      44.480  33.866 194.877  1.00  0.92           C  
ATOM    872  O   ALA A 252      43.592  34.002 194.040  1.00  0.92           O  
ATOM    873  CB  ALA A 252      45.531  31.616 195.268  1.00  0.92           C  
ATOM    874  N   ARG A 253      44.430  34.516 196.059  1.00  0.89           N  
ATOM    875  CA  ARG A 253      43.416  35.480 196.451  1.00  0.89           C  
ATOM    876  C   ARG A 253      43.337  36.690 195.542  1.00  0.89           C  
ATOM    877  O   ARG A 253      42.238  37.091 195.157  1.00  0.89           O  
ATOM    878  CB  ARG A 253      43.645  35.922 197.919  1.00  0.89           C  
ATOM    879  CG  ARG A 253      42.770  37.091 198.420  1.00  0.89           C  
ATOM    880  CD  ARG A 253      42.471  37.078 199.927  1.00  0.89           C  
ATOM    881  NE  ARG A 253      43.749  36.901 200.686  1.00  0.89           N  
ATOM    882  CZ  ARG A 253      43.977  35.927 201.578  1.00  0.89           C  
ATOM    883  NH1 ARG A 253      43.024  35.087 201.969  1.00  0.89           N  
ATOM    884  NH2 ARG A 253      45.178  35.796 202.128  1.00  0.89           N  
ATOM    885  N   PHE A 254      44.487  37.267 195.129  1.00  0.92           N  
ATOM    886  CA  PHE A 254      44.530  38.334 194.138  1.00  0.92           C  
ATOM    887  C   PHE A 254      43.877  37.917 192.817  1.00  0.92           C  
ATOM    888  O   PHE A 254      42.901  38.521 192.381  1.00  0.92           O  
ATOM    889  CB  PHE A 254      46.013  38.777 193.930  1.00  0.92           C  
ATOM    890  CG  PHE A 254      46.151  39.928 192.960  1.00  0.92           C  
ATOM    891  CD1 PHE A 254      46.053  41.263 193.389  1.00  0.92           C  
ATOM    892  CD2 PHE A 254      46.345  39.670 191.593  1.00  0.92           C  
ATOM    893  CE1 PHE A 254      46.126  42.312 192.462  1.00  0.92           C  
ATOM    894  CE2 PHE A 254      46.399  40.714 190.663  1.00  0.92           C  
ATOM    895  CZ  PHE A 254      46.284  42.036 191.099  1.00  0.92           C  
ATOM    896  N   TYR A 255      44.332  36.804 192.199  1.00  0.93           N  
ATOM    897  CA  TYR A 255      43.779  36.346 190.931  1.00  0.93           C  
ATOM    898  C   TYR A 255      42.320  35.933 191.036  1.00  0.93           C  
ATOM    899  O   TYR A 255      41.489  36.288 190.203  1.00  0.93           O  
ATOM    900  CB  TYR A 255      44.588  35.153 190.364  1.00  0.93           C  
ATOM    901  CG  TYR A 255      46.024  35.506 190.077  1.00  0.93           C  
ATOM    902  CD1 TYR A 255      46.421  36.710 189.461  1.00  0.93           C  
ATOM    903  CD2 TYR A 255      47.007  34.556 190.387  1.00  0.93           C  
ATOM    904  CE1 TYR A 255      47.780  36.965 189.198  1.00  0.93           C  
ATOM    905  CE2 TYR A 255      48.353  34.789 190.090  1.00  0.93           C  
ATOM    906  CZ  TYR A 255      48.740  35.991 189.501  1.00  0.93           C  
ATOM    907  OH  TYR A 255      50.090  36.123 189.127  1.00  0.93           O  
ATOM    908  N   GLY A 256      41.965  35.197 192.110  1.00  0.93           N  
ATOM    909  CA  GLY A 256      40.596  34.859 192.478  1.00  0.93           C  
ATOM    910  C   GLY A 256      39.643  36.018 192.538  1.00  0.93           C  
ATOM    911  O   GLY A 256      38.553  35.961 191.978  1.00  0.93           O  
ATOM    912  N   ALA A 257      40.033  37.120 193.205  1.00  0.93           N  
ATOM    913  CA  ALA A 257      39.231  38.321 193.310  1.00  0.93           C  
ATOM    914  C   ALA A 257      38.928  38.971 191.960  1.00  0.93           C  
ATOM    915  O   ALA A 257      37.794  39.351 191.665  1.00  0.93           O  
ATOM    916  CB  ALA A 257      39.947  39.319 194.243  1.00  0.93           C  
ATOM    917  N   GLU A 258      39.924  39.066 191.065  1.00  0.91           N  
ATOM    918  CA  GLU A 258      39.732  39.568 189.718  1.00  0.91           C  
ATOM    919  C   GLU A 258      38.817  38.704 188.858  1.00  0.91           C  
ATOM    920  O   GLU A 258      37.951  39.205 188.140  1.00  0.91           O  
ATOM    921  CB  GLU A 258      41.092  39.787 189.047  1.00  0.91           C  
ATOM    922  CG  GLU A 258      41.973  40.718 189.903  1.00  0.91           C  
ATOM    923  CD  GLU A 258      43.161  41.273 189.139  1.00  0.91           C  
ATOM    924  OE1 GLU A 258      43.728  40.553 188.274  1.00  0.91           O  
ATOM    925  OE2 GLU A 258      43.491  42.447 189.427  1.00  0.91           O  
ATOM    926  N   ILE A 259      38.936  37.362 188.963  1.00  0.93           N  
ATOM    927  CA  ILE A 259      38.022  36.417 188.326  1.00  0.93           C  
ATOM    928  C   ILE A 259      36.592  36.545 188.854  1.00  0.93           C  
ATOM    929  O   ILE A 259      35.641  36.580 188.076  1.00  0.93           O  
ATOM    930  CB  ILE A 259      38.506  34.970 188.436  1.00  0.93           C  
ATOM    931  CG1 ILE A 259      39.913  34.803 187.815  1.00  0.93           C  
ATOM    932  CG2 ILE A 259      37.517  34.015 187.724  1.00  0.93           C  
ATOM    933  CD1 ILE A 259      40.626  33.531 188.290  1.00  0.93           C  
ATOM    934  N   VAL A 260      36.388  36.683 190.187  1.00  0.93           N  
ATOM    935  CA  VAL A 260      35.072  36.930 190.784  1.00  0.93           C  
ATOM    936  C   VAL A 260      34.456  38.232 190.290  1.00  0.93           C  
ATOM    937  O   VAL A 260      33.285  38.276 189.921  1.00  0.93           O  
ATOM    938  CB  VAL A 260      35.122  36.941 192.314  1.00  0.93           C  
ATOM    939  CG1 VAL A 260      33.768  37.338 192.942  1.00  0.93           C  
ATOM    940  CG2 VAL A 260      35.475  35.535 192.824  1.00  0.93           C  
ATOM    941  N   SER A 261      35.258  39.314 190.205  1.00  0.93           N  
ATOM    942  CA  SER A 261      34.854  40.601 189.639  1.00  0.93           C  
ATOM    943  C   SER A 261      34.421  40.497 188.178  1.00  0.93           C  
ATOM    944  O   SER A 261      33.386  41.016 187.772  1.00  0.93           O  
ATOM    945  CB  SER A 261      36.029  41.619 189.775  1.00  0.93           C  
ATOM    946  OG  SER A 261      35.758  42.899 189.196  1.00  0.93           O  
ATOM    947  N   ALA A 262      35.186  39.768 187.343  1.00  0.93           N  
ATOM    948  CA  ALA A 262      34.816  39.502 185.968  1.00  0.93           C  
ATOM    949  C   ALA A 262      33.552  38.654 185.791  1.00  0.93           C  
ATOM    950  O   ALA A 262      32.706  38.949 184.948  1.00  0.93           O  
ATOM    951  CB  ALA A 262      36.007  38.823 185.274  1.00  0.93           C  
ATOM    952  N   LEU A 263      33.387  37.583 186.595  1.00  0.92           N  
ATOM    953  CA  LEU A 263      32.195  36.748 186.612  1.00  0.92           C  
ATOM    954  C   LEU A 263      30.943  37.474 187.078  1.00  0.92           C  
ATOM    955  O   LEU A 263      29.882  37.302 186.483  1.00  0.92           O  
ATOM    956  CB  LEU A 263      32.412  35.462 187.446  1.00  0.92           C  
ATOM    957  CG  LEU A 263      33.308  34.410 186.760  1.00  0.92           C  
ATOM    958  CD1 LEU A 263      33.624  33.265 187.734  1.00  0.92           C  
ATOM    959  CD2 LEU A 263      32.645  33.851 185.490  1.00  0.92           C  
ATOM    960  N   GLU A 264      31.038  38.346 188.107  1.00  0.90           N  
ATOM    961  CA  GLU A 264      29.935  39.184 188.567  1.00  0.90           C  
ATOM    962  C   GLU A 264      29.409  40.083 187.452  1.00  0.90           C  
ATOM    963  O   GLU A 264      28.222  40.077 187.133  1.00  0.90           O  
ATOM    964  CB  GLU A 264      30.418  40.030 189.778  1.00  0.90           C  
ATOM    965  CG  GLU A 264      29.326  40.792 190.581  1.00  0.90           C  
ATOM    966  CD  GLU A 264      28.765  42.037 189.892  1.00  0.90           C  
ATOM    967  OE1 GLU A 264      27.517  42.194 189.893  1.00  0.90           O  
ATOM    968  OE2 GLU A 264      29.578  42.850 189.384  1.00  0.90           O  
ATOM    969  N   TYR A 265      30.324  40.764 186.730  1.00  0.90           N  
ATOM    970  CA  TYR A 265      30.009  41.555 185.555  1.00  0.90           C  
ATOM    971  C   TYR A 265      29.385  40.733 184.419  1.00  0.90           C  
ATOM    972  O   TYR A 265      28.440  41.160 183.759  1.00  0.90           O  
ATOM    973  CB  TYR A 265      31.296  42.296 185.084  1.00  0.90           C  
ATOM    974  CG  TYR A 265      31.056  43.099 183.833  1.00  0.90           C  
ATOM    975  CD1 TYR A 265      30.497  44.386 183.880  1.00  0.90           C  
ATOM    976  CD2 TYR A 265      31.288  42.498 182.587  1.00  0.90           C  
ATOM    977  CE1 TYR A 265      30.158  45.054 182.692  1.00  0.90           C  
ATOM    978  CE2 TYR A 265      30.926  43.151 181.405  1.00  0.90           C  
ATOM    979  CZ  TYR A 265      30.356  44.428 181.458  1.00  0.90           C  
ATOM    980  OH  TYR A 265      29.919  45.048 180.271  1.00  0.90           O  
ATOM    981  N   LEU A 266      29.887  39.517 184.129  1.00  0.90           N  
ATOM    982  CA  LEU A 266      29.249  38.659 183.141  1.00  0.90           C  
ATOM    983  C   LEU A 266      27.843  38.229 183.544  1.00  0.90           C  
ATOM    984  O   LEU A 266      26.902  38.323 182.756  1.00  0.90           O  
ATOM    985  CB  LEU A 266      30.113  37.412 182.836  1.00  0.90           C  
ATOM    986  CG  LEU A 266      31.379  37.713 182.006  1.00  0.90           C  
ATOM    987  CD1 LEU A 266      32.298  36.485 181.976  1.00  0.90           C  
ATOM    988  CD2 LEU A 266      31.039  38.136 180.568  1.00  0.90           C  
ATOM    989  N   HIS A 267      27.644  37.815 184.807  1.00  0.89           N  
ATOM    990  CA  HIS A 267      26.354  37.372 185.303  1.00  0.89           C  
ATOM    991  C   HIS A 267      25.353  38.507 185.502  1.00  0.89           C  
ATOM    992  O   HIS A 267      24.148  38.279 185.453  1.00  0.89           O  
ATOM    993  CB  HIS A 267      26.512  36.568 186.609  1.00  0.89           C  
ATOM    994  CG  HIS A 267      27.174  35.234 186.404  1.00  0.89           C  
ATOM    995  ND1 HIS A 267      26.978  34.277 187.371  1.00  0.89           N  
ATOM    996  CD2 HIS A 267      28.013  34.756 185.446  1.00  0.89           C  
ATOM    997  CE1 HIS A 267      27.701  33.244 187.006  1.00  0.89           C  
ATOM    998  NE2 HIS A 267      28.346  33.478 185.840  1.00  0.89           N  
ATOM    999  N   SER A 268      25.815  39.767 185.669  1.00  0.81           N  
ATOM   1000  CA  SER A 268      24.967  40.961 185.710  1.00  0.81           C  
ATOM   1001  C   SER A 268      24.574  41.467 184.324  1.00  0.81           C  
ATOM   1002  O   SER A 268      23.688  42.306 184.172  1.00  0.81           O  
ATOM   1003  CB  SER A 268      25.588  42.126 186.544  1.00  0.81           C  
ATOM   1004  OG  SER A 268      26.692  42.771 185.905  1.00  0.81           O  
ATOM   1005  N   ARG A 269      25.214  40.936 183.263  1.00  0.81           N  
ATOM   1006  CA  ARG A 269      24.879  41.188 181.872  1.00  0.81           C  
ATOM   1007  C   ARG A 269      24.171  39.991 181.249  1.00  0.81           C  
ATOM   1008  O   ARG A 269      24.079  39.898 180.025  1.00  0.81           O  
ATOM   1009  CB  ARG A 269      26.176  41.473 181.058  1.00  0.81           C  
ATOM   1010  CG  ARG A 269      26.897  42.775 181.464  1.00  0.81           C  
ATOM   1011  CD  ARG A 269      26.210  44.064 181.007  1.00  0.81           C  
ATOM   1012  NE  ARG A 269      26.400  44.147 179.515  1.00  0.81           N  
ATOM   1013  CZ  ARG A 269      25.836  45.066 178.722  1.00  0.81           C  
ATOM   1014  NH1 ARG A 269      24.944  45.930 179.195  1.00  0.81           N  
ATOM   1015  NH2 ARG A 269      26.171  45.120 177.434  1.00  0.81           N  
ATOM   1016  N   ASP A 270      23.679  39.051 182.085  1.00  0.84           N  
ATOM   1017  CA  ASP A 270      22.976  37.836 181.704  1.00  0.84           C  
ATOM   1018  C   ASP A 270      23.809  36.873 180.853  1.00  0.84           C  
ATOM   1019  O   ASP A 270      23.296  36.180 179.972  1.00  0.84           O  
ATOM   1020  CB  ASP A 270      21.600  38.144 181.051  1.00  0.84           C  
ATOM   1021  CG  ASP A 270      20.676  38.890 181.998  1.00  0.84           C  
ATOM   1022  OD1 ASP A 270      20.884  38.817 183.236  1.00  0.84           O  
ATOM   1023  OD2 ASP A 270      19.701  39.495 181.481  1.00  0.84           O  
ATOM   1024  N   VAL A 271      25.129  36.772 181.123  1.00  0.87           N  
ATOM   1025  CA  VAL A 271      26.042  35.922 180.377  1.00  0.87           C  
ATOM   1026  C   VAL A 271      26.670  34.911 181.318  1.00  0.87           C  
ATOM   1027  O   VAL A 271      27.321  35.267 182.296  1.00  0.87           O  
ATOM   1028  CB  VAL A 271      27.164  36.708 179.689  1.00  0.87           C  
ATOM   1029  CG1 VAL A 271      28.098  35.762 178.903  1.00  0.87           C  
ATOM   1030  CG2 VAL A 271      26.550  37.735 178.720  1.00  0.87           C  
ATOM   1031  N   VAL A 272      26.519  33.604 181.026  1.00  0.88           N  
ATOM   1032  CA  VAL A 272      27.208  32.541 181.750  1.00  0.88           C  
ATOM   1033  C   VAL A 272      28.375  32.091 180.896  1.00  0.88           C  
ATOM   1034  O   VAL A 272      28.236  31.904 179.686  1.00  0.88           O  
ATOM   1035  CB  VAL A 272      26.303  31.358 182.068  1.00  0.88           C  
ATOM   1036  CG1 VAL A 272      27.058  30.287 182.881  1.00  0.88           C  
ATOM   1037  CG2 VAL A 272      25.111  31.870 182.892  1.00  0.88           C  
ATOM   1038  N   TYR A 273      29.569  31.966 181.501  1.00  0.87           N  
ATOM   1039  CA  TYR A 273      30.821  31.796 180.799  1.00  0.87           C  
ATOM   1040  C   TYR A 273      31.127  30.339 180.423  1.00  0.87           C  
ATOM   1041  O   TYR A 273      31.495  30.047 179.286  1.00  0.87           O  
ATOM   1042  CB  TYR A 273      31.896  32.442 181.705  1.00  0.87           C  
ATOM   1043  CG  TYR A 273      33.254  32.400 181.092  1.00  0.87           C  
ATOM   1044  CD1 TYR A 273      33.616  33.180 179.979  1.00  0.87           C  
ATOM   1045  CD2 TYR A 273      34.176  31.505 181.635  1.00  0.87           C  
ATOM   1046  CE1 TYR A 273      34.891  33.035 179.406  1.00  0.87           C  
ATOM   1047  CE2 TYR A 273      35.455  31.397 181.095  1.00  0.87           C  
ATOM   1048  CZ  TYR A 273      35.799  32.139 179.976  1.00  0.87           C  
ATOM   1049  OH  TYR A 273      37.084  31.977 179.467  1.00  0.87           O  
ATOM   1050  N   ARG A 274      30.962  29.386 181.362  1.00  0.85           N  
ATOM   1051  CA  ARG A 274      31.019  27.944 181.157  1.00  0.85           C  
ATOM   1052  C   ARG A 274      32.374  27.281 180.919  1.00  0.85           C  
ATOM   1053  O   ARG A 274      32.450  26.059 181.014  1.00  0.85           O  
ATOM   1054  CB  ARG A 274      30.004  27.414 180.105  1.00  0.85           C  
ATOM   1055  CG  ARG A 274      28.540  27.659 180.513  1.00  0.85           C  
ATOM   1056  CD  ARG A 274      27.522  26.878 179.683  1.00  0.85           C  
ATOM   1057  NE  ARG A 274      27.523  27.478 178.319  1.00  0.85           N  
ATOM   1058  CZ  ARG A 274      26.677  27.141 177.341  1.00  0.85           C  
ATOM   1059  NH1 ARG A 274      25.714  26.246 177.519  1.00  0.85           N  
ATOM   1060  NH2 ARG A 274      26.856  27.693 176.144  1.00  0.85           N  
ATOM   1061  N   ASP A 275      33.478  28.014 180.656  1.00  0.86           N  
ATOM   1062  CA  ASP A 275      34.773  27.369 180.454  1.00  0.86           C  
ATOM   1063  C   ASP A 275      35.874  28.078 181.245  1.00  0.86           C  
ATOM   1064  O   ASP A 275      36.902  28.507 180.715  1.00  0.86           O  
ATOM   1065  CB  ASP A 275      35.111  27.222 178.937  1.00  0.86           C  
ATOM   1066  CG  ASP A 275      36.089  26.079 178.687  1.00  0.86           C  
ATOM   1067  OD1 ASP A 275      36.077  25.083 179.458  1.00  0.86           O  
ATOM   1068  OD2 ASP A 275      36.880  26.153 177.714  1.00  0.86           O  
ATOM   1069  N   ILE A 276      35.673  28.243 182.578  1.00  0.88           N  
ATOM   1070  CA  ILE A 276      36.723  28.696 183.496  1.00  0.88           C  
ATOM   1071  C   ILE A 276      37.791  27.627 183.637  1.00  0.88           C  
ATOM   1072  O   ILE A 276      37.538  26.544 184.158  1.00  0.88           O  
ATOM   1073  CB  ILE A 276      36.240  29.071 184.910  1.00  0.88           C  
ATOM   1074  CG1 ILE A 276      35.284  30.285 184.945  1.00  0.88           C  
ATOM   1075  CG2 ILE A 276      37.430  29.339 185.866  1.00  0.88           C  
ATOM   1076  CD1 ILE A 276      35.953  31.631 184.625  1.00  0.88           C  
ATOM   1077  N   LYS A 277      39.018  27.935 183.191  1.00  0.86           N  
ATOM   1078  CA  LYS A 277      40.139  27.038 183.283  1.00  0.86           C  
ATOM   1079  C   LYS A 277      41.386  27.867 183.159  1.00  0.86           C  
ATOM   1080  O   LYS A 277      41.321  29.019 182.732  1.00  0.86           O  
ATOM   1081  CB  LYS A 277      40.132  25.975 182.171  1.00  0.86           C  
ATOM   1082  CG  LYS A 277      40.134  26.520 180.740  1.00  0.86           C  
ATOM   1083  CD  LYS A 277      40.149  25.344 179.762  1.00  0.86           C  
ATOM   1084  CE  LYS A 277      40.027  25.775 178.305  1.00  0.86           C  
ATOM   1085  NZ  LYS A 277      39.763  24.608 177.452  1.00  0.86           N  
ATOM   1086  N   LEU A 278      42.551  27.320 183.538  1.00  0.86           N  
ATOM   1087  CA  LEU A 278      43.805  28.049 183.597  1.00  0.86           C  
ATOM   1088  C   LEU A 278      44.315  28.595 182.270  1.00  0.86           C  
ATOM   1089  O   LEU A 278      44.890  29.683 182.230  1.00  0.86           O  
ATOM   1090  CB  LEU A 278      44.896  27.172 184.233  1.00  0.86           C  
ATOM   1091  CG  LEU A 278      44.691  26.866 185.726  1.00  0.86           C  
ATOM   1092  CD1 LEU A 278      45.722  25.822 186.162  1.00  0.86           C  
ATOM   1093  CD2 LEU A 278      44.791  28.118 186.613  1.00  0.86           C  
ATOM   1094  N   GLU A 279      44.107  27.864 181.161  1.00  0.80           N  
ATOM   1095  CA  GLU A 279      44.424  28.260 179.799  1.00  0.80           C  
ATOM   1096  C   GLU A 279      43.654  29.496 179.335  1.00  0.80           C  
ATOM   1097  O   GLU A 279      44.140  30.327 178.574  1.00  0.80           O  
ATOM   1098  CB  GLU A 279      44.167  27.096 178.800  1.00  0.80           C  
ATOM   1099  CG  GLU A 279      44.851  25.751 179.172  1.00  0.80           C  
ATOM   1100  CD  GLU A 279      43.946  24.824 179.974  1.00  0.80           C  
ATOM   1101  OE1 GLU A 279      43.382  25.286 181.001  1.00  0.80           O  
ATOM   1102  OE2 GLU A 279      43.743  23.665 179.535  1.00  0.80           O  
ATOM   1103  N   ASN A 280      42.411  29.681 179.827  1.00  0.85           N  
ATOM   1104  CA  ASN A 280      41.553  30.774 179.392  1.00  0.85           C  
ATOM   1105  C   ASN A 280      41.702  31.988 180.306  1.00  0.85           C  
ATOM   1106  O   ASN A 280      41.091  33.038 180.098  1.00  0.85           O  
ATOM   1107  CB  ASN A 280      40.062  30.346 179.408  1.00  0.85           C  
ATOM   1108  CG  ASN A 280      39.763  29.329 178.312  1.00  0.85           C  
ATOM   1109  OD1 ASN A 280      40.631  28.897 177.555  1.00  0.85           O  
ATOM   1110  ND2 ASN A 280      38.480  28.905 178.224  1.00  0.85           N  
ATOM   1111  N   LEU A 281      42.559  31.890 181.337  1.00  0.90           N  
ATOM   1112  CA  LEU A 281      42.823  32.975 182.254  1.00  0.90           C  
ATOM   1113  C   LEU A 281      44.214  33.504 181.961  1.00  0.90           C  
ATOM   1114  O   LEU A 281      45.219  32.847 182.215  1.00  0.90           O  
ATOM   1115  CB  LEU A 281      42.743  32.485 183.723  1.00  0.90           C  
ATOM   1116  CG  LEU A 281      41.350  31.973 184.147  1.00  0.90           C  
ATOM   1117  CD1 LEU A 281      41.433  31.209 185.477  1.00  0.90           C  
ATOM   1118  CD2 LEU A 281      40.312  33.099 184.225  1.00  0.90           C  
ATOM   1119  N   MET A 282      44.313  34.716 181.395  1.00  0.89           N  
ATOM   1120  CA  MET A 282      45.566  35.292 180.958  1.00  0.89           C  
ATOM   1121  C   MET A 282      46.013  36.368 181.929  1.00  0.89           C  
ATOM   1122  O   MET A 282      45.233  36.836 182.754  1.00  0.89           O  
ATOM   1123  CB  MET A 282      45.419  35.947 179.561  1.00  0.89           C  
ATOM   1124  CG  MET A 282      44.742  35.067 178.495  1.00  0.89           C  
ATOM   1125  SD  MET A 282      45.607  33.517 178.135  1.00  0.89           S  
ATOM   1126  CE  MET A 282      47.023  34.231 177.252  1.00  0.89           C  
ATOM   1127  N   LEU A 283      47.279  36.813 181.834  1.00  0.90           N  
ATOM   1128  CA  LEU A 283      47.750  38.009 182.513  1.00  0.90           C  
ATOM   1129  C   LEU A 283      48.075  39.099 181.495  1.00  0.90           C  
ATOM   1130  O   LEU A 283      48.706  38.855 180.464  1.00  0.90           O  
ATOM   1131  CB  LEU A 283      49.011  37.728 183.374  1.00  0.90           C  
ATOM   1132  CG  LEU A 283      48.792  36.755 184.553  1.00  0.90           C  
ATOM   1133  CD1 LEU A 283      50.101  36.562 185.333  1.00  0.90           C  
ATOM   1134  CD2 LEU A 283      47.691  37.233 185.510  1.00  0.90           C  
ATOM   1135  N   ASP A 284      47.643  40.358 181.745  1.00  0.88           N  
ATOM   1136  CA  ASP A 284      48.100  41.519 180.996  1.00  0.88           C  
ATOM   1137  C   ASP A 284      49.573  41.852 181.277  1.00  0.88           C  
ATOM   1138  O   ASP A 284      50.274  41.152 182.004  1.00  0.88           O  
ATOM   1139  CB  ASP A 284      47.088  42.724 180.998  1.00  0.88           C  
ATOM   1140  CG  ASP A 284      46.914  43.513 182.295  1.00  0.88           C  
ATOM   1141  OD1 ASP A 284      47.778  43.368 183.195  1.00  0.88           O  
ATOM   1142  OD2 ASP A 284      45.929  44.313 182.376  1.00  0.88           O  
ATOM   1143  N   LYS A 285      50.116  42.918 180.658  1.00  0.84           N  
ATOM   1144  CA  LYS A 285      51.510  43.317 180.822  1.00  0.84           C  
ATOM   1145  C   LYS A 285      51.823  43.882 182.205  1.00  0.84           C  
ATOM   1146  O   LYS A 285      52.985  43.960 182.606  1.00  0.84           O  
ATOM   1147  CB  LYS A 285      51.924  44.352 179.743  1.00  0.84           C  
ATOM   1148  CG  LYS A 285      50.997  45.574 179.629  1.00  0.84           C  
ATOM   1149  CD  LYS A 285      51.517  46.572 178.577  1.00  0.84           C  
ATOM   1150  CE  LYS A 285      50.574  47.739 178.283  1.00  0.84           C  
ATOM   1151  NZ  LYS A 285      49.370  47.217 177.606  1.00  0.84           N  
ATOM   1152  N   ASP A 286      50.790  44.255 182.981  1.00  0.86           N  
ATOM   1153  CA  ASP A 286      50.960  44.831 184.291  1.00  0.86           C  
ATOM   1154  C   ASP A 286      50.789  43.762 185.367  1.00  0.86           C  
ATOM   1155  O   ASP A 286      51.304  43.894 186.476  1.00  0.86           O  
ATOM   1156  CB  ASP A 286      49.924  45.967 184.427  1.00  0.86           C  
ATOM   1157  CG  ASP A 286      50.268  47.029 183.396  1.00  0.86           C  
ATOM   1158  OD1 ASP A 286      51.389  47.596 183.501  1.00  0.86           O  
ATOM   1159  OD2 ASP A 286      49.439  47.259 182.475  1.00  0.86           O  
ATOM   1160  N   GLY A 287      50.140  42.629 185.018  1.00  0.91           N  
ATOM   1161  CA  GLY A 287      50.002  41.458 185.880  1.00  0.91           C  
ATOM   1162  C   GLY A 287      48.597  41.227 186.353  1.00  0.91           C  
ATOM   1163  O   GLY A 287      48.370  40.420 187.252  1.00  0.91           O  
ATOM   1164  N   HIS A 288      47.619  41.913 185.740  1.00  0.92           N  
ATOM   1165  CA  HIS A 288      46.213  41.791 186.070  1.00  0.92           C  
ATOM   1166  C   HIS A 288      45.563  40.702 185.224  1.00  0.92           C  
ATOM   1167  O   HIS A 288      45.974  40.448 184.089  1.00  0.92           O  
ATOM   1168  CB  HIS A 288      45.491  43.128 185.789  1.00  0.92           C  
ATOM   1169  CG  HIS A 288      45.937  44.261 186.671  1.00  0.92           C  
ATOM   1170  ND1 HIS A 288      45.476  44.276 187.961  1.00  0.92           N  
ATOM   1171  CD2 HIS A 288      46.716  45.354 186.453  1.00  0.92           C  
ATOM   1172  CE1 HIS A 288      45.974  45.347 188.522  1.00  0.92           C  
ATOM   1173  NE2 HIS A 288      46.736  46.048 187.649  1.00  0.92           N  
ATOM   1174  N   ILE A 289      44.528  40.013 185.746  1.00  0.92           N  
ATOM   1175  CA  ILE A 289      43.779  38.985 185.025  1.00  0.92           C  
ATOM   1176  C   ILE A 289      43.093  39.497 183.761  1.00  0.92           C  
ATOM   1177  O   ILE A 289      42.462  40.549 183.724  1.00  0.92           O  
ATOM   1178  CB  ILE A 289      42.766  38.281 185.945  1.00  0.92           C  
ATOM   1179  CG1 ILE A 289      43.480  37.360 186.967  1.00  0.92           C  
ATOM   1180  CG2 ILE A 289      41.658  37.496 185.195  1.00  0.92           C  
ATOM   1181  CD1 ILE A 289      44.079  36.071 186.382  1.00  0.92           C  
ATOM   1182  N   LYS A 290      43.179  38.726 182.663  1.00  0.90           N  
ATOM   1183  CA  LYS A 290      42.360  38.917 181.488  1.00  0.90           C  
ATOM   1184  C   LYS A 290      41.697  37.602 181.136  1.00  0.90           C  
ATOM   1185  O   LYS A 290      42.349  36.639 180.736  1.00  0.90           O  
ATOM   1186  CB  LYS A 290      43.209  39.393 180.286  1.00  0.90           C  
ATOM   1187  CG  LYS A 290      43.698  40.841 180.412  1.00  0.90           C  
ATOM   1188  CD  LYS A 290      42.558  41.852 180.238  1.00  0.90           C  
ATOM   1189  CE  LYS A 290      43.054  43.294 180.191  1.00  0.90           C  
ATOM   1190  NZ  LYS A 290      41.945  44.167 179.781  1.00  0.90           N  
ATOM   1191  N   ILE A 291      40.360  37.514 181.264  1.00  0.90           N  
ATOM   1192  CA  ILE A 291      39.618  36.360 180.780  1.00  0.90           C  
ATOM   1193  C   ILE A 291      39.468  36.438 179.268  1.00  0.90           C  
ATOM   1194  O   ILE A 291      38.994  37.439 178.726  1.00  0.90           O  
ATOM   1195  CB  ILE A 291      38.253  36.198 181.441  1.00  0.90           C  
ATOM   1196  CG1 ILE A 291      38.404  36.204 182.983  1.00  0.90           C  
ATOM   1197  CG2 ILE A 291      37.597  34.897 180.928  1.00  0.90           C  
ATOM   1198  CD1 ILE A 291      37.116  35.866 183.743  1.00  0.90           C  
ATOM   1199  N   THR A 292      39.880  35.373 178.556  1.00  0.88           N  
ATOM   1200  CA  THR A 292      39.826  35.277 177.104  1.00  0.88           C  
ATOM   1201  C   THR A 292      39.063  34.021 176.775  1.00  0.88           C  
ATOM   1202  O   THR A 292      38.805  33.223 177.663  1.00  0.88           O  
ATOM   1203  CB  THR A 292      41.209  35.225 176.448  1.00  0.88           C  
ATOM   1204  OG1 THR A 292      41.133  35.499 175.055  1.00  0.88           O  
ATOM   1205  CG2 THR A 292      41.918  33.871 176.631  1.00  0.88           C  
ATOM   1206  N   ASP A 293      38.687  33.820 175.499  1.00  0.80           N  
ATOM   1207  CA  ASP A 293      37.975  32.646 175.030  1.00  0.80           C  
ATOM   1208  C   ASP A 293      36.500  32.593 175.455  1.00  0.80           C  
ATOM   1209  O   ASP A 293      36.074  31.863 176.348  1.00  0.80           O  
ATOM   1210  CB  ASP A 293      38.740  31.315 175.281  1.00  0.80           C  
ATOM   1211  CG  ASP A 293      38.392  30.262 174.244  1.00  0.80           C  
ATOM   1212  OD1 ASP A 293      37.787  30.624 173.192  1.00  0.80           O  
ATOM   1213  OD2 ASP A 293      38.790  29.090 174.431  1.00  0.80           O  
ATOM   1214  N   PHE A 294      35.641  33.381 174.780  1.00  0.80           N  
ATOM   1215  CA  PHE A 294      34.237  33.499 175.138  1.00  0.80           C  
ATOM   1216  C   PHE A 294      33.392  32.516 174.332  1.00  0.80           C  
ATOM   1217  O   PHE A 294      32.172  32.649 174.241  1.00  0.80           O  
ATOM   1218  CB  PHE A 294      33.737  34.957 174.929  1.00  0.80           C  
ATOM   1219  CG  PHE A 294      34.461  35.874 175.881  1.00  0.80           C  
ATOM   1220  CD1 PHE A 294      35.609  36.572 175.469  1.00  0.80           C  
ATOM   1221  CD2 PHE A 294      34.028  36.014 177.210  1.00  0.80           C  
ATOM   1222  CE1 PHE A 294      36.309  37.391 176.364  1.00  0.80           C  
ATOM   1223  CE2 PHE A 294      34.725  36.828 178.111  1.00  0.80           C  
ATOM   1224  CZ  PHE A 294      35.867  37.516 177.686  1.00  0.80           C  
ATOM   1225  N   GLY A 295      34.035  31.483 173.736  1.00  0.77           N  
ATOM   1226  CA  GLY A 295      33.441  30.555 172.774  1.00  0.77           C  
ATOM   1227  C   GLY A 295      32.247  29.769 173.245  1.00  0.77           C  
ATOM   1228  O   GLY A 295      31.342  29.476 172.474  1.00  0.77           O  
ATOM   1229  N   LEU A 296      32.188  29.428 174.544  1.00  0.82           N  
ATOM   1230  CA  LEU A 296      31.107  28.623 175.089  1.00  0.82           C  
ATOM   1231  C   LEU A 296      30.159  29.429 175.955  1.00  0.82           C  
ATOM   1232  O   LEU A 296      29.310  28.869 176.654  1.00  0.82           O  
ATOM   1233  CB  LEU A 296      31.655  27.408 175.875  1.00  0.82           C  
ATOM   1234  CG  LEU A 296      32.235  26.305 174.966  1.00  0.82           C  
ATOM   1235  CD1 LEU A 296      32.891  25.222 175.829  1.00  0.82           C  
ATOM   1236  CD2 LEU A 296      31.169  25.680 174.049  1.00  0.82           C  
ATOM   1237  N   CYS A 297      30.213  30.772 175.892  1.00  0.89           N  
ATOM   1238  CA  CYS A 297      29.263  31.640 176.569  1.00  0.89           C  
ATOM   1239  C   CYS A 297      27.801  31.421 176.185  1.00  0.89           C  
ATOM   1240  O   CYS A 297      27.458  30.957 175.097  1.00  0.89           O  
ATOM   1241  CB  CYS A 297      29.599  33.139 176.381  1.00  0.89           C  
ATOM   1242  SG  CYS A 297      31.073  33.626 177.316  1.00  0.89           S  
ATOM   1243  N   LYS A 298      26.879  31.736 177.108  1.00  0.82           N  
ATOM   1244  CA  LYS A 298      25.468  31.786 176.794  1.00  0.82           C  
ATOM   1245  C   LYS A 298      24.862  33.080 177.296  1.00  0.82           C  
ATOM   1246  O   LYS A 298      24.928  33.382 178.484  1.00  0.82           O  
ATOM   1247  CB  LYS A 298      24.706  30.600 177.427  1.00  0.82           C  
ATOM   1248  CG  LYS A 298      23.282  30.412 176.878  1.00  0.82           C  
ATOM   1249  CD  LYS A 298      23.232  29.777 175.477  1.00  0.82           C  
ATOM   1250  CE  LYS A 298      21.790  29.578 174.994  1.00  0.82           C  
ATOM   1251  NZ  LYS A 298      21.760  29.042 173.612  1.00  0.82           N  
ATOM   1252  N   GLU A 299      24.253  33.862 176.385  1.00  0.83           N  
ATOM   1253  CA  GLU A 299      23.507  35.065 176.691  1.00  0.83           C  
ATOM   1254  C   GLU A 299      22.067  34.779 177.085  1.00  0.83           C  
ATOM   1255  O   GLU A 299      21.505  33.728 176.772  1.00  0.83           O  
ATOM   1256  CB  GLU A 299      23.455  35.987 175.452  1.00  0.83           C  
ATOM   1257  CG  GLU A 299      24.832  36.512 174.997  1.00  0.83           C  
ATOM   1258  CD  GLU A 299      24.658  37.370 173.758  1.00  0.83           C  
ATOM   1259  OE1 GLU A 299      24.175  38.526 173.871  1.00  0.83           O  
ATOM   1260  OE2 GLU A 299      24.952  36.882 172.639  1.00  0.83           O  
ATOM   1261  N   GLY A 300      21.433  35.755 177.771  1.00  0.84           N  
ATOM   1262  CA  GLY A 300      20.018  35.733 178.127  1.00  0.84           C  
ATOM   1263  C   GLY A 300      19.715  34.941 179.366  1.00  0.84           C  
ATOM   1264  O   GLY A 300      18.564  34.614 179.637  1.00  0.84           O  
ATOM   1265  N   ILE A 301      20.749  34.595 180.150  1.00  0.82           N  
ATOM   1266  CA  ILE A 301      20.605  33.766 181.331  1.00  0.82           C  
ATOM   1267  C   ILE A 301      20.561  34.646 182.571  1.00  0.82           C  
ATOM   1268  O   ILE A 301      21.540  34.813 183.299  1.00  0.82           O  
ATOM   1269  CB  ILE A 301      21.708  32.715 181.428  1.00  0.82           C  
ATOM   1270  CG1 ILE A 301      21.845  31.892 180.119  1.00  0.82           C  
ATOM   1271  CG2 ILE A 301      21.455  31.780 182.632  1.00  0.82           C  
ATOM   1272  CD1 ILE A 301      20.570  31.151 179.688  1.00  0.82           C  
ATOM   1273  N   SER A 302      19.384  35.238 182.835  1.00  0.81           N  
ATOM   1274  CA  SER A 302      19.107  36.016 184.029  1.00  0.81           C  
ATOM   1275  C   SER A 302      18.680  35.112 185.171  1.00  0.81           C  
ATOM   1276  O   SER A 302      18.203  33.997 184.963  1.00  0.81           O  
ATOM   1277  CB  SER A 302      18.023  37.100 183.783  1.00  0.81           C  
ATOM   1278  OG  SER A 302      16.845  36.552 183.181  1.00  0.81           O  
ATOM   1279  N   ASP A 303      18.860  35.565 186.430  1.00  0.79           N  
ATOM   1280  CA  ASP A 303      18.463  34.870 187.649  1.00  0.79           C  
ATOM   1281  C   ASP A 303      18.661  33.352 187.699  1.00  0.79           C  
ATOM   1282  O   ASP A 303      19.778  32.837 187.722  1.00  0.79           O  
ATOM   1283  CB  ASP A 303      17.045  35.327 188.066  1.00  0.79           C  
ATOM   1284  CG  ASP A 303      17.188  36.792 188.416  1.00  0.79           C  
ATOM   1285  OD1 ASP A 303      17.813  37.053 189.476  1.00  0.79           O  
ATOM   1286  OD2 ASP A 303      16.764  37.646 187.605  1.00  0.79           O  
ATOM   1287  N   GLY A 304      17.545  32.602 187.762  1.00  0.80           N  
ATOM   1288  CA  GLY A 304      17.527  31.148 187.827  1.00  0.80           C  
ATOM   1289  C   GLY A 304      17.397  30.464 186.491  1.00  0.80           C  
ATOM   1290  O   GLY A 304      17.143  29.265 186.453  1.00  0.80           O  
ATOM   1291  N   ALA A 305      17.526  31.196 185.363  1.00  0.84           N  
ATOM   1292  CA  ALA A 305      17.454  30.639 184.021  1.00  0.84           C  
ATOM   1293  C   ALA A 305      18.503  29.563 183.712  1.00  0.84           C  
ATOM   1294  O   ALA A 305      19.615  29.554 184.245  1.00  0.84           O  
ATOM   1295  CB  ALA A 305      17.502  31.758 182.961  1.00  0.84           C  
ATOM   1296  N   THR A 306      18.140  28.591 182.853  1.00  0.81           N  
ATOM   1297  CA  THR A 306      18.883  27.349 182.694  1.00  0.81           C  
ATOM   1298  C   THR A 306      19.387  27.121 181.277  1.00  0.81           C  
ATOM   1299  O   THR A 306      18.934  27.705 180.293  1.00  0.81           O  
ATOM   1300  CB  THR A 306      18.090  26.117 183.122  1.00  0.81           C  
ATOM   1301  OG1 THR A 306      16.863  26.007 182.410  1.00  0.81           O  
ATOM   1302  CG2 THR A 306      17.754  26.213 184.617  1.00  0.81           C  
ATOM   1303  N   MET A 307      20.416  26.263 181.152  1.00  0.81           N  
ATOM   1304  CA  MET A 307      21.078  25.917 179.913  1.00  0.81           C  
ATOM   1305  C   MET A 307      21.102  24.410 179.732  1.00  0.81           C  
ATOM   1306  O   MET A 307      21.223  23.662 180.696  1.00  0.81           O  
ATOM   1307  CB  MET A 307      22.540  26.403 179.957  1.00  0.81           C  
ATOM   1308  CG  MET A 307      22.663  27.935 179.991  1.00  0.81           C  
ATOM   1309  SD  MET A 307      24.217  28.533 180.704  1.00  0.81           S  
ATOM   1310  CE  MET A 307      23.667  28.260 182.414  1.00  0.81           C  
ATOM   1311  N   LYS A 308      20.980  23.928 178.474  1.00  0.77           N  
ATOM   1312  CA  LYS A 308      20.921  22.503 178.169  1.00  0.77           C  
ATOM   1313  C   LYS A 308      22.080  21.984 177.326  1.00  0.77           C  
ATOM   1314  O   LYS A 308      22.139  20.804 176.999  1.00  0.77           O  
ATOM   1315  CB  LYS A 308      19.629  22.211 177.364  1.00  0.77           C  
ATOM   1316  CG  LYS A 308      18.356  22.456 178.182  1.00  0.77           C  
ATOM   1317  CD  LYS A 308      17.068  22.323 177.356  1.00  0.77           C  
ATOM   1318  CE  LYS A 308      15.807  22.573 178.194  1.00  0.77           C  
ATOM   1319  NZ  LYS A 308      14.603  22.528 177.333  1.00  0.77           N  
ATOM   1320  N   THR A 309      23.050  22.825 176.911  1.00  0.74           N  
ATOM   1321  CA  THR A 309      24.161  22.329 176.095  1.00  0.74           C  
ATOM   1322  C   THR A 309      25.169  21.552 176.926  1.00  0.74           C  
ATOM   1323  O   THR A 309      25.728  22.088 177.880  1.00  0.74           O  
ATOM   1324  CB  THR A 309      24.975  23.425 175.392  1.00  0.74           C  
ATOM   1325  OG1 THR A 309      24.174  24.464 174.832  1.00  0.74           O  
ATOM   1326  CG2 THR A 309      25.857  22.831 174.280  1.00  0.74           C  
ATOM   1327  N   PHE A 310      25.472  20.287 176.573  1.00  0.71           N  
ATOM   1328  CA  PHE A 310      26.580  19.564 177.174  1.00  0.71           C  
ATOM   1329  C   PHE A 310      27.898  20.098 176.609  1.00  0.71           C  
ATOM   1330  O   PHE A 310      28.245  19.848 175.458  1.00  0.71           O  
ATOM   1331  CB  PHE A 310      26.415  18.037 176.916  1.00  0.71           C  
ATOM   1332  CG  PHE A 310      27.411  17.167 177.646  1.00  0.71           C  
ATOM   1333  CD1 PHE A 310      27.955  16.040 177.005  1.00  0.71           C  
ATOM   1334  CD2 PHE A 310      27.763  17.415 178.983  1.00  0.71           C  
ATOM   1335  CE1 PHE A 310      28.847  15.193 177.677  1.00  0.71           C  
ATOM   1336  CE2 PHE A 310      28.667  16.582 179.653  1.00  0.71           C  
ATOM   1337  CZ  PHE A 310      29.209  15.469 179.002  1.00  0.71           C  
ATOM   1338  N   CYS A 311      28.637  20.906 177.393  1.00  0.79           N  
ATOM   1339  CA  CYS A 311      29.819  21.582 176.904  1.00  0.79           C  
ATOM   1340  C   CYS A 311      30.673  22.031 178.071  1.00  0.79           C  
ATOM   1341  O   CYS A 311      30.232  22.018 179.219  1.00  0.79           O  
ATOM   1342  CB  CYS A 311      29.493  22.804 175.989  1.00  0.79           C  
ATOM   1343  SG  CYS A 311      28.505  24.127 176.779  1.00  0.79           S  
ATOM   1344  N   GLY A 312      31.926  22.432 177.786  1.00  0.83           N  
ATOM   1345  CA  GLY A 312      32.908  22.860 178.770  1.00  0.83           C  
ATOM   1346  C   GLY A 312      34.165  22.083 178.514  1.00  0.83           C  
ATOM   1347  O   GLY A 312      34.312  21.458 177.465  1.00  0.83           O  
ATOM   1348  N   THR A 313      35.101  22.087 179.475  1.00  0.82           N  
ATOM   1349  CA  THR A 313      36.365  21.357 179.386  1.00  0.82           C  
ATOM   1350  C   THR A 313      36.289  20.205 180.381  1.00  0.82           C  
ATOM   1351  O   THR A 313      35.976  20.485 181.539  1.00  0.82           O  
ATOM   1352  CB  THR A 313      37.576  22.231 179.725  1.00  0.82           C  
ATOM   1353  OG1 THR A 313      37.763  23.220 178.720  1.00  0.82           O  
ATOM   1354  CG2 THR A 313      38.899  21.446 179.821  1.00  0.82           C  
ATOM   1355  N   PRO A 314      36.521  18.926 180.028  1.00  0.85           N  
ATOM   1356  CA  PRO A 314      36.261  17.738 180.854  1.00  0.85           C  
ATOM   1357  C   PRO A 314      36.624  17.780 182.325  1.00  0.85           C  
ATOM   1358  O   PRO A 314      35.787  17.441 183.160  1.00  0.85           O  
ATOM   1359  CB  PRO A 314      36.996  16.617 180.107  1.00  0.85           C  
ATOM   1360  CG  PRO A 314      36.816  17.011 178.643  1.00  0.85           C  
ATOM   1361  CD  PRO A 314      36.966  18.531 178.688  1.00  0.85           C  
ATOM   1362  N   GLU A 315      37.851  18.201 182.664  1.00  0.83           N  
ATOM   1363  CA  GLU A 315      38.408  18.248 184.001  1.00  0.83           C  
ATOM   1364  C   GLU A 315      37.790  19.344 184.862  1.00  0.83           C  
ATOM   1365  O   GLU A 315      37.864  19.318 186.090  1.00  0.83           O  
ATOM   1366  CB  GLU A 315      39.945  18.480 183.909  1.00  0.83           C  
ATOM   1367  CG  GLU A 315      40.743  17.377 183.147  1.00  0.83           C  
ATOM   1368  CD  GLU A 315      40.557  17.342 181.624  1.00  0.83           C  
ATOM   1369  OE1 GLU A 315      39.994  18.316 181.056  1.00  0.83           O  
ATOM   1370  OE2 GLU A 315      40.930  16.307 181.018  1.00  0.83           O  
ATOM   1371  N   TYR A 316      37.133  20.323 184.217  1.00  0.85           N  
ATOM   1372  CA  TYR A 316      36.533  21.481 184.845  1.00  0.85           C  
ATOM   1373  C   TYR A 316      35.014  21.397 184.838  1.00  0.85           C  
ATOM   1374  O   TYR A 316      34.340  22.308 185.317  1.00  0.85           O  
ATOM   1375  CB  TYR A 316      36.942  22.768 184.084  1.00  0.85           C  
ATOM   1376  CG  TYR A 316      38.392  23.075 184.323  1.00  0.85           C  
ATOM   1377  CD1 TYR A 316      39.407  22.571 183.490  1.00  0.85           C  
ATOM   1378  CD2 TYR A 316      38.741  23.913 185.391  1.00  0.85           C  
ATOM   1379  CE1 TYR A 316      40.742  22.956 183.689  1.00  0.85           C  
ATOM   1380  CE2 TYR A 316      40.078  24.268 185.611  1.00  0.85           C  
ATOM   1381  CZ  TYR A 316      41.073  23.815 184.740  1.00  0.85           C  
ATOM   1382  OH  TYR A 316      42.399  24.266 184.877  1.00  0.85           O  
ATOM   1383  N   LEU A 317      34.407  20.308 184.311  1.00  0.86           N  
ATOM   1384  CA  LEU A 317      32.959  20.153 184.324  1.00  0.86           C  
ATOM   1385  C   LEU A 317      32.358  20.083 185.721  1.00  0.86           C  
ATOM   1386  O   LEU A 317      32.859  19.397 186.610  1.00  0.86           O  
ATOM   1387  CB  LEU A 317      32.461  18.921 183.524  1.00  0.86           C  
ATOM   1388  CG  LEU A 317      32.640  19.024 181.997  1.00  0.86           C  
ATOM   1389  CD1 LEU A 317      32.161  17.729 181.331  1.00  0.86           C  
ATOM   1390  CD2 LEU A 317      31.891  20.217 181.387  1.00  0.86           C  
ATOM   1391  N   ALA A 318      31.239  20.801 185.940  1.00  0.89           N  
ATOM   1392  CA  ALA A 318      30.491  20.731 187.173  1.00  0.89           C  
ATOM   1393  C   ALA A 318      29.649  19.453 187.239  1.00  0.89           C  
ATOM   1394  O   ALA A 318      29.227  18.983 186.179  1.00  0.89           O  
ATOM   1395  CB  ALA A 318      29.603  21.981 187.311  1.00  0.89           C  
ATOM   1396  N   PRO A 319      29.359  18.845 188.395  1.00  0.88           N  
ATOM   1397  CA  PRO A 319      28.579  17.614 188.497  1.00  0.88           C  
ATOM   1398  C   PRO A 319      27.219  17.674 187.839  1.00  0.88           C  
ATOM   1399  O   PRO A 319      26.846  16.702 187.194  1.00  0.88           O  
ATOM   1400  CB  PRO A 319      28.493  17.338 190.006  1.00  0.88           C  
ATOM   1401  CG  PRO A 319      29.769  17.979 190.546  1.00  0.88           C  
ATOM   1402  CD  PRO A 319      29.887  19.243 189.697  1.00  0.88           C  
ATOM   1403  N   GLU A 320      26.500  18.810 187.926  1.00  0.84           N  
ATOM   1404  CA  GLU A 320      25.193  18.980 187.321  1.00  0.84           C  
ATOM   1405  C   GLU A 320      25.220  19.037 185.794  1.00  0.84           C  
ATOM   1406  O   GLU A 320      24.215  18.835 185.123  1.00  0.84           O  
ATOM   1407  CB  GLU A 320      24.511  20.260 187.875  1.00  0.84           C  
ATOM   1408  CG  GLU A 320      25.208  21.616 187.562  1.00  0.84           C  
ATOM   1409  CD  GLU A 320      26.260  22.089 188.552  1.00  0.84           C  
ATOM   1410  OE1 GLU A 320      26.888  21.277 189.276  1.00  0.84           O  
ATOM   1411  OE2 GLU A 320      26.482  23.327 188.599  1.00  0.84           O  
ATOM   1412  N   VAL A 321      26.400  19.276 185.182  1.00  0.83           N  
ATOM   1413  CA  VAL A 321      26.574  19.246 183.733  1.00  0.83           C  
ATOM   1414  C   VAL A 321      26.836  17.814 183.266  1.00  0.83           C  
ATOM   1415  O   VAL A 321      26.745  17.482 182.088  1.00  0.83           O  
ATOM   1416  CB  VAL A 321      27.715  20.173 183.297  1.00  0.83           C  
ATOM   1417  CG1 VAL A 321      27.824  20.255 181.760  1.00  0.83           C  
ATOM   1418  CG2 VAL A 321      27.458  21.591 183.839  1.00  0.83           C  
ATOM   1419  N   LEU A 322      27.131  16.897 184.208  1.00  0.80           N  
ATOM   1420  CA  LEU A 322      27.321  15.483 183.944  1.00  0.80           C  
ATOM   1421  C   LEU A 322      26.076  14.679 184.304  1.00  0.80           C  
ATOM   1422  O   LEU A 322      26.087  13.450 184.269  1.00  0.80           O  
ATOM   1423  CB  LEU A 322      28.535  14.959 184.754  1.00  0.80           C  
ATOM   1424  CG  LEU A 322      29.900  15.456 184.235  1.00  0.80           C  
ATOM   1425  CD1 LEU A 322      31.012  15.159 185.252  1.00  0.80           C  
ATOM   1426  CD2 LEU A 322      30.236  14.816 182.881  1.00  0.80           C  
ATOM   1427  N   GLU A 323      24.967  15.369 184.622  1.00  0.75           N  
ATOM   1428  CA  GLU A 323      23.655  14.795 184.818  1.00  0.75           C  
ATOM   1429  C   GLU A 323      22.772  15.217 183.652  1.00  0.75           C  
ATOM   1430  O   GLU A 323      23.076  16.162 182.925  1.00  0.75           O  
ATOM   1431  CB  GLU A 323      23.036  15.282 186.154  1.00  0.75           C  
ATOM   1432  CG  GLU A 323      23.839  14.824 187.398  1.00  0.75           C  
ATOM   1433  CD  GLU A 323      23.254  15.329 188.715  1.00  0.75           C  
ATOM   1434  OE1 GLU A 323      23.007  16.556 188.828  1.00  0.75           O  
ATOM   1435  OE2 GLU A 323      23.074  14.485 189.632  1.00  0.75           O  
ATOM   1436  N   ASP A 324      21.657  14.498 183.414  1.00  0.57           N  
ATOM   1437  CA  ASP A 324      20.687  14.847 182.396  1.00  0.57           C  
ATOM   1438  C   ASP A 324      19.909  16.130 182.683  1.00  0.57           C  
ATOM   1439  O   ASP A 324      19.795  16.598 183.813  1.00  0.57           O  
ATOM   1440  CB  ASP A 324      19.663  13.709 182.175  1.00  0.57           C  
ATOM   1441  CG  ASP A 324      20.376  12.483 181.650  1.00  0.57           C  
ATOM   1442  OD1 ASP A 324      20.851  12.550 180.489  1.00  0.57           O  
ATOM   1443  OD2 ASP A 324      20.430  11.475 182.397  1.00  0.57           O  
ATOM   1444  N   ASN A 325      19.321  16.697 181.610  1.00  0.56           N  
ATOM   1445  CA  ASN A 325      18.443  17.852 181.626  1.00  0.56           C  
ATOM   1446  C   ASN A 325      19.200  19.183 181.621  1.00  0.56           C  
ATOM   1447  O   ASN A 325      20.024  19.396 180.732  1.00  0.56           O  
ATOM   1448  CB  ASN A 325      17.273  17.716 182.658  1.00  0.56           C  
ATOM   1449  CG  ASN A 325      15.937  18.352 182.273  1.00  0.56           C  
ATOM   1450  OD1 ASN A 325      15.033  18.473 183.097  1.00  0.56           O  
ATOM   1451  ND2 ASN A 325      15.730  18.691 180.980  1.00  0.56           N  
ATOM   1452  N   ASP A 326      18.901  20.140 182.523  1.00  0.73           N  
ATOM   1453  CA  ASP A 326      19.433  21.483 182.442  1.00  0.73           C  
ATOM   1454  C   ASP A 326      20.135  21.955 183.717  1.00  0.73           C  
ATOM   1455  O   ASP A 326      20.045  21.371 184.794  1.00  0.73           O  
ATOM   1456  CB  ASP A 326      18.335  22.470 181.951  1.00  0.73           C  
ATOM   1457  CG  ASP A 326      17.073  22.563 182.796  1.00  0.73           C  
ATOM   1458  OD1 ASP A 326      16.886  21.763 183.737  1.00  0.73           O  
ATOM   1459  OD2 ASP A 326      16.254  23.452 182.438  1.00  0.73           O  
ATOM   1460  N   TYR A 327      20.935  23.033 183.588  1.00  0.78           N  
ATOM   1461  CA  TYR A 327      21.771  23.537 184.659  1.00  0.78           C  
ATOM   1462  C   TYR A 327      21.780  25.062 184.652  1.00  0.78           C  
ATOM   1463  O   TYR A 327      21.553  25.699 183.626  1.00  0.78           O  
ATOM   1464  CB  TYR A 327      23.216  22.951 184.580  1.00  0.78           C  
ATOM   1465  CG  TYR A 327      23.891  23.238 183.261  1.00  0.78           C  
ATOM   1466  CD1 TYR A 327      24.596  24.438 183.075  1.00  0.78           C  
ATOM   1467  CD2 TYR A 327      23.820  22.321 182.198  1.00  0.78           C  
ATOM   1468  CE1 TYR A 327      25.191  24.733 181.843  1.00  0.78           C  
ATOM   1469  CE2 TYR A 327      24.411  22.616 180.960  1.00  0.78           C  
ATOM   1470  CZ  TYR A 327      25.081  23.832 180.779  1.00  0.78           C  
ATOM   1471  OH  TYR A 327      25.642  24.153 179.525  1.00  0.78           O  
ATOM   1472  N   GLY A 328      22.025  25.696 185.821  1.00  0.83           N  
ATOM   1473  CA  GLY A 328      22.018  27.153 185.980  1.00  0.83           C  
ATOM   1474  C   GLY A 328      23.391  27.785 185.960  1.00  0.83           C  
ATOM   1475  O   GLY A 328      24.391  27.167 185.609  1.00  0.83           O  
ATOM   1476  N   ARG A 329      23.488  29.064 186.389  1.00  0.83           N  
ATOM   1477  CA  ARG A 329      24.712  29.858 186.320  1.00  0.83           C  
ATOM   1478  C   ARG A 329      25.809  29.450 187.305  1.00  0.83           C  
ATOM   1479  O   ARG A 329      26.973  29.814 187.155  1.00  0.83           O  
ATOM   1480  CB  ARG A 329      24.406  31.376 186.437  1.00  0.83           C  
ATOM   1481  CG  ARG A 329      23.761  31.877 187.748  1.00  0.83           C  
ATOM   1482  CD  ARG A 329      23.488  33.392 187.696  1.00  0.83           C  
ATOM   1483  NE  ARG A 329      22.792  33.782 188.963  1.00  0.83           N  
ATOM   1484  CZ  ARG A 329      22.071  34.904 189.097  1.00  0.83           C  
ATOM   1485  NH1 ARG A 329      22.018  35.816 188.130  1.00  0.83           N  
ATOM   1486  NH2 ARG A 329      21.431  35.155 190.238  1.00  0.83           N  
ATOM   1487  N   ALA A 330      25.473  28.612 188.308  1.00  0.90           N  
ATOM   1488  CA  ALA A 330      26.369  28.153 189.353  1.00  0.90           C  
ATOM   1489  C   ALA A 330      27.551  27.286 188.897  1.00  0.90           C  
ATOM   1490  O   ALA A 330      28.464  26.992 189.676  1.00  0.90           O  
ATOM   1491  CB  ALA A 330      25.552  27.387 190.413  1.00  0.90           C  
ATOM   1492  N   VAL A 331      27.572  26.867 187.615  1.00  0.89           N  
ATOM   1493  CA  VAL A 331      28.665  26.168 186.955  1.00  0.89           C  
ATOM   1494  C   VAL A 331      29.967  26.967 186.931  1.00  0.89           C  
ATOM   1495  O   VAL A 331      31.048  26.426 187.163  1.00  0.89           O  
ATOM   1496  CB  VAL A 331      28.285  25.715 185.542  1.00  0.89           C  
ATOM   1497  CG1 VAL A 331      27.134  24.698 185.647  1.00  0.89           C  
ATOM   1498  CG2 VAL A 331      27.877  26.887 184.622  1.00  0.89           C  
ATOM   1499  N   ASP A 332      29.894  28.298 186.717  1.00  0.89           N  
ATOM   1500  CA  ASP A 332      31.032  29.201 186.718  1.00  0.89           C  
ATOM   1501  C   ASP A 332      31.726  29.251 188.080  1.00  0.89           C  
ATOM   1502  O   ASP A 332      32.952  29.244 188.183  1.00  0.89           O  
ATOM   1503  CB  ASP A 332      30.574  30.614 186.269  1.00  0.89           C  
ATOM   1504  CG  ASP A 332      30.301  30.679 184.773  1.00  0.89           C  
ATOM   1505  OD1 ASP A 332      30.608  29.709 184.039  1.00  0.89           O  
ATOM   1506  OD2 ASP A 332      29.793  31.737 184.316  1.00  0.89           O  
ATOM   1507  N   TRP A 333      30.948  29.240 189.182  1.00  0.91           N  
ATOM   1508  CA  TRP A 333      31.471  29.154 190.535  1.00  0.91           C  
ATOM   1509  C   TRP A 333      32.164  27.827 190.850  1.00  0.91           C  
ATOM   1510  O   TRP A 333      33.173  27.803 191.553  1.00  0.91           O  
ATOM   1511  CB  TRP A 333      30.388  29.513 191.584  1.00  0.91           C  
ATOM   1512  CG  TRP A 333      29.682  30.831 191.292  1.00  0.91           C  
ATOM   1513  CD1 TRP A 333      28.351  31.050 191.059  1.00  0.91           C  
ATOM   1514  CD2 TRP A 333      30.322  32.119 191.122  1.00  0.91           C  
ATOM   1515  NE1 TRP A 333      28.120  32.363 190.702  1.00  0.91           N  
ATOM   1516  CE2 TRP A 333      29.325  33.026 190.740  1.00  0.91           C  
ATOM   1517  CE3 TRP A 333      31.655  32.521 191.260  1.00  0.91           C  
ATOM   1518  CZ2 TRP A 333      29.625  34.357 190.472  1.00  0.91           C  
ATOM   1519  CZ3 TRP A 333      31.957  33.871 191.008  1.00  0.91           C  
ATOM   1520  CH2 TRP A 333      30.959  34.775 190.622  1.00  0.91           C  
ATOM   1521  N   TRP A 334      31.692  26.684 190.293  1.00  0.89           N  
ATOM   1522  CA  TRP A 334      32.456  25.436 190.331  1.00  0.89           C  
ATOM   1523  C   TRP A 334      33.790  25.565 189.597  1.00  0.89           C  
ATOM   1524  O   TRP A 334      34.834  25.189 190.121  1.00  0.89           O  
ATOM   1525  CB  TRP A 334      31.648  24.237 189.737  1.00  0.89           C  
ATOM   1526  CG  TRP A 334      32.416  22.932 189.541  1.00  0.89           C  
ATOM   1527  CD1 TRP A 334      33.216  22.577 188.487  1.00  0.89           C  
ATOM   1528  CD2 TRP A 334      32.465  21.818 190.459  1.00  0.89           C  
ATOM   1529  NE1 TRP A 334      33.771  21.331 188.689  1.00  0.89           N  
ATOM   1530  CE2 TRP A 334      33.326  20.863 189.905  1.00  0.89           C  
ATOM   1531  CE3 TRP A 334      31.829  21.604 191.682  1.00  0.89           C  
ATOM   1532  CZ2 TRP A 334      33.589  19.660 190.556  1.00  0.89           C  
ATOM   1533  CZ3 TRP A 334      32.069  20.378 192.326  1.00  0.89           C  
ATOM   1534  CH2 TRP A 334      32.941  19.426 191.781  1.00  0.89           C  
ATOM   1535  N   GLY A 335      33.800  26.157 188.380  1.00  0.91           N  
ATOM   1536  CA  GLY A 335      35.029  26.358 187.610  1.00  0.91           C  
ATOM   1537  C   GLY A 335      36.029  27.269 188.283  1.00  0.91           C  
ATOM   1538  O   GLY A 335      37.236  27.044 188.229  1.00  0.91           O  
ATOM   1539  N   LEU A 336      35.537  28.292 189.014  1.00  0.91           N  
ATOM   1540  CA  LEU A 336      36.336  29.104 189.920  1.00  0.91           C  
ATOM   1541  C   LEU A 336      36.951  28.273 191.039  1.00  0.91           C  
ATOM   1542  O   LEU A 336      38.132  28.398 191.354  1.00  0.91           O  
ATOM   1543  CB  LEU A 336      35.489  30.239 190.550  1.00  0.91           C  
ATOM   1544  CG  LEU A 336      36.246  31.155 191.542  1.00  0.91           C  
ATOM   1545  CD1 LEU A 336      37.321  32.007 190.851  1.00  0.91           C  
ATOM   1546  CD2 LEU A 336      35.262  32.050 192.302  1.00  0.91           C  
ATOM   1547  N   GLY A 337      36.173  27.356 191.647  1.00  0.93           N  
ATOM   1548  CA  GLY A 337      36.670  26.444 192.670  1.00  0.93           C  
ATOM   1549  C   GLY A 337      37.741  25.500 192.204  1.00  0.93           C  
ATOM   1550  O   GLY A 337      38.680  25.224 192.944  1.00  0.93           O  
ATOM   1551  N   VAL A 338      37.659  25.011 190.950  1.00  0.91           N  
ATOM   1552  CA  VAL A 338      38.703  24.183 190.358  1.00  0.91           C  
ATOM   1553  C   VAL A 338      40.006  24.954 190.181  1.00  0.91           C  
ATOM   1554  O   VAL A 338      41.043  24.516 190.676  1.00  0.91           O  
ATOM   1555  CB  VAL A 338      38.279  23.542 189.036  1.00  0.91           C  
ATOM   1556  CG1 VAL A 338      39.400  22.633 188.491  1.00  0.91           C  
ATOM   1557  CG2 VAL A 338      37.024  22.676 189.251  1.00  0.91           C  
ATOM   1558  N   VAL A 339      39.983  26.166 189.572  1.00  0.91           N  
ATOM   1559  CA  VAL A 339      41.196  26.970 189.394  1.00  0.91           C  
ATOM   1560  C   VAL A 339      41.803  27.435 190.711  1.00  0.91           C  
ATOM   1561  O   VAL A 339      43.019  27.426 190.892  1.00  0.91           O  
ATOM   1562  CB  VAL A 339      41.080  28.148 188.417  1.00  0.91           C  
ATOM   1563  CG1 VAL A 339      40.701  27.611 187.026  1.00  0.91           C  
ATOM   1564  CG2 VAL A 339      40.072  29.216 188.877  1.00  0.91           C  
ATOM   1565  N   MET A 340      40.976  27.822 191.707  1.00  0.92           N  
ATOM   1566  CA  MET A 340      41.445  28.151 193.044  1.00  0.92           C  
ATOM   1567  C   MET A 340      42.082  26.963 193.757  1.00  0.92           C  
ATOM   1568  O   MET A 340      43.106  27.104 194.426  1.00  0.92           O  
ATOM   1569  CB  MET A 340      40.313  28.751 193.916  1.00  0.92           C  
ATOM   1570  CG  MET A 340      39.829  30.140 193.450  1.00  0.92           C  
ATOM   1571  SD  MET A 340      41.086  31.451 193.508  1.00  0.92           S  
ATOM   1572  CE  MET A 340      41.001  31.804 195.284  1.00  0.92           C  
ATOM   1573  N   TYR A 341      41.510  25.748 193.603  1.00  0.90           N  
ATOM   1574  CA  TYR A 341      42.096  24.514 194.099  1.00  0.90           C  
ATOM   1575  C   TYR A 341      43.442  24.225 193.439  1.00  0.90           C  
ATOM   1576  O   TYR A 341      44.415  23.916 194.119  1.00  0.90           O  
ATOM   1577  CB  TYR A 341      41.092  23.338 193.902  1.00  0.90           C  
ATOM   1578  CG  TYR A 341      41.509  22.074 194.606  1.00  0.90           C  
ATOM   1579  CD1 TYR A 341      42.502  21.269 194.036  1.00  0.90           C  
ATOM   1580  CD2 TYR A 341      40.914  21.663 195.812  1.00  0.90           C  
ATOM   1581  CE1 TYR A 341      42.929  20.096 194.662  1.00  0.90           C  
ATOM   1582  CE2 TYR A 341      41.329  20.478 196.442  1.00  0.90           C  
ATOM   1583  CZ  TYR A 341      42.338  19.699 195.860  1.00  0.90           C  
ATOM   1584  OH  TYR A 341      42.768  18.508 196.468  1.00  0.90           O  
ATOM   1585  N   GLU A 342      43.564  24.373 192.107  1.00  0.88           N  
ATOM   1586  CA  GLU A 342      44.833  24.212 191.418  1.00  0.88           C  
ATOM   1587  C   GLU A 342      45.892  25.198 191.875  1.00  0.88           C  
ATOM   1588  O   GLU A 342      47.025  24.824 192.175  1.00  0.88           O  
ATOM   1589  CB  GLU A 342      44.638  24.377 189.900  1.00  0.88           C  
ATOM   1590  CG  GLU A 342      43.827  23.230 189.271  1.00  0.88           C  
ATOM   1591  CD  GLU A 342      43.589  23.504 187.799  1.00  0.88           C  
ATOM   1592  OE1 GLU A 342      42.803  24.432 187.475  1.00  0.88           O  
ATOM   1593  OE2 GLU A 342      44.189  22.784 186.967  1.00  0.88           O  
ATOM   1594  N   MET A 343      45.527  26.489 192.008  1.00  0.90           N  
ATOM   1595  CA  MET A 343      46.426  27.521 192.483  1.00  0.90           C  
ATOM   1596  C   MET A 343      46.944  27.297 193.901  1.00  0.90           C  
ATOM   1597  O   MET A 343      48.124  27.517 194.159  1.00  0.90           O  
ATOM   1598  CB  MET A 343      45.793  28.931 192.355  1.00  0.90           C  
ATOM   1599  CG  MET A 343      45.692  29.410 190.891  1.00  0.90           C  
ATOM   1600  SD  MET A 343      45.270  31.170 190.706  1.00  0.90           S  
ATOM   1601  CE  MET A 343      43.470  31.002 190.799  1.00  0.90           C  
ATOM   1602  N   MET A 344      46.100  26.844 194.851  1.00  0.90           N  
ATOM   1603  CA  MET A 344      46.526  26.689 196.236  1.00  0.90           C  
ATOM   1604  C   MET A 344      46.930  25.270 196.634  1.00  0.90           C  
ATOM   1605  O   MET A 344      47.626  25.087 197.629  1.00  0.90           O  
ATOM   1606  CB  MET A 344      45.404  27.171 197.189  1.00  0.90           C  
ATOM   1607  CG  MET A 344      45.106  28.673 197.025  1.00  0.90           C  
ATOM   1608  SD  MET A 344      44.024  29.389 198.300  1.00  0.90           S  
ATOM   1609  CE  MET A 344      42.461  28.754 197.640  1.00  0.90           C  
ATOM   1610  N   CYS A 345      46.547  24.223 195.873  1.00  0.91           N  
ATOM   1611  CA  CYS A 345      46.880  22.845 196.223  1.00  0.91           C  
ATOM   1612  C   CYS A 345      47.793  22.172 195.206  1.00  0.91           C  
ATOM   1613  O   CYS A 345      48.215  21.036 195.415  1.00  0.91           O  
ATOM   1614  CB  CYS A 345      45.601  21.969 196.353  1.00  0.91           C  
ATOM   1615  SG  CYS A 345      44.389  22.604 197.562  1.00  0.91           S  
ATOM   1616  N   GLY A 346      48.143  22.840 194.083  1.00  0.90           N  
ATOM   1617  CA  GLY A 346      49.162  22.360 193.146  1.00  0.90           C  
ATOM   1618  C   GLY A 346      48.736  21.272 192.193  1.00  0.90           C  
ATOM   1619  O   GLY A 346      49.556  20.697 191.482  1.00  0.90           O  
ATOM   1620  N   ARG A 347      47.438  20.935 192.147  1.00  0.83           N  
ATOM   1621  CA  ARG A 347      46.943  19.911 191.255  1.00  0.83           C  
ATOM   1622  C   ARG A 347      45.456  20.101 191.065  1.00  0.83           C  
ATOM   1623  O   ARG A 347      44.811  20.791 191.848  1.00  0.83           O  
ATOM   1624  CB  ARG A 347      47.183  18.474 191.806  1.00  0.83           C  
ATOM   1625  CG  ARG A 347      46.509  18.172 193.166  1.00  0.83           C  
ATOM   1626  CD  ARG A 347      46.507  16.678 193.501  1.00  0.83           C  
ATOM   1627  NE  ARG A 347      45.776  16.486 194.802  1.00  0.83           N  
ATOM   1628  CZ  ARG A 347      44.500  16.083 194.903  1.00  0.83           C  
ATOM   1629  NH1 ARG A 347      43.672  16.052 193.866  1.00  0.83           N  
ATOM   1630  NH2 ARG A 347      44.022  15.732 196.095  1.00  0.83           N  
ATOM   1631  N   LEU A 348      44.850  19.457 190.046  1.00  0.86           N  
ATOM   1632  CA  LEU A 348      43.405  19.331 189.928  1.00  0.86           C  
ATOM   1633  C   LEU A 348      42.772  18.599 191.118  1.00  0.86           C  
ATOM   1634  O   LEU A 348      43.410  17.700 191.678  1.00  0.86           O  
ATOM   1635  CB  LEU A 348      43.024  18.543 188.651  1.00  0.86           C  
ATOM   1636  CG  LEU A 348      43.178  19.333 187.341  1.00  0.86           C  
ATOM   1637  CD1 LEU A 348      43.221  18.373 186.146  1.00  0.86           C  
ATOM   1638  CD2 LEU A 348      42.031  20.339 187.160  1.00  0.86           C  
ATOM   1639  N   PRO A 349      41.540  18.902 191.553  1.00  0.87           N  
ATOM   1640  CA  PRO A 349      40.865  18.153 192.609  1.00  0.87           C  
ATOM   1641  C   PRO A 349      40.609  16.714 192.201  1.00  0.87           C  
ATOM   1642  O   PRO A 349      40.824  15.824 193.024  1.00  0.87           O  
ATOM   1643  CB  PRO A 349      39.566  18.942 192.871  1.00  0.87           C  
ATOM   1644  CG  PRO A 349      39.313  19.726 191.578  1.00  0.87           C  
ATOM   1645  CD  PRO A 349      40.722  20.009 191.053  1.00  0.87           C  
ATOM   1646  N   PHE A 350      40.197  16.491 190.938  1.00  0.81           N  
ATOM   1647  CA  PHE A 350      39.873  15.202 190.362  1.00  0.81           C  
ATOM   1648  C   PHE A 350      40.654  15.069 189.066  1.00  0.81           C  
ATOM   1649  O   PHE A 350      40.641  15.984 188.248  1.00  0.81           O  
ATOM   1650  CB  PHE A 350      38.363  15.099 189.994  1.00  0.81           C  
ATOM   1651  CG  PHE A 350      37.496  15.472 191.164  1.00  0.81           C  
ATOM   1652  CD1 PHE A 350      37.438  14.657 192.305  1.00  0.81           C  
ATOM   1653  CD2 PHE A 350      36.767  16.674 191.148  1.00  0.81           C  
ATOM   1654  CE1 PHE A 350      36.665  15.034 193.410  1.00  0.81           C  
ATOM   1655  CE2 PHE A 350      35.992  17.054 192.251  1.00  0.81           C  
ATOM   1656  CZ  PHE A 350      35.931  16.225 193.377  1.00  0.81           C  
ATOM   1657  N   TYR A 351      41.362  13.948 188.823  1.00  0.78           N  
ATOM   1658  CA  TYR A 351      42.003  13.751 187.538  1.00  0.78           C  
ATOM   1659  C   TYR A 351      42.075  12.265 187.217  1.00  0.78           C  
ATOM   1660  O   TYR A 351      42.303  11.424 188.083  1.00  0.78           O  
ATOM   1661  CB  TYR A 351      43.414  14.416 187.484  1.00  0.78           C  
ATOM   1662  CG  TYR A 351      44.062  14.265 186.130  1.00  0.78           C  
ATOM   1663  CD1 TYR A 351      43.498  14.862 184.988  1.00  0.78           C  
ATOM   1664  CD2 TYR A 351      45.191  13.444 185.982  1.00  0.78           C  
ATOM   1665  CE1 TYR A 351      44.052  14.632 183.720  1.00  0.78           C  
ATOM   1666  CE2 TYR A 351      45.749  13.217 184.717  1.00  0.78           C  
ATOM   1667  CZ  TYR A 351      45.175  13.809 183.586  1.00  0.78           C  
ATOM   1668  OH  TYR A 351      45.721  13.566 182.311  1.00  0.78           O  
ATOM   1669  N   ASN A 352      41.897  11.920 185.931  1.00  0.78           N  
ATOM   1670  CA  ASN A 352      42.269  10.650 185.370  1.00  0.78           C  
ATOM   1671  C   ASN A 352      42.479  10.988 183.901  1.00  0.78           C  
ATOM   1672  O   ASN A 352      41.880  11.941 183.415  1.00  0.78           O  
ATOM   1673  CB  ASN A 352      41.158   9.583 185.579  1.00  0.78           C  
ATOM   1674  CG  ASN A 352      41.692   8.185 185.292  1.00  0.78           C  
ATOM   1675  OD1 ASN A 352      42.043   7.842 184.163  1.00  0.78           O  
ATOM   1676  ND2 ASN A 352      41.797   7.339 186.341  1.00  0.78           N  
ATOM   1677  N   GLN A 353      43.329  10.241 183.165  1.00  0.80           N  
ATOM   1678  CA  GLN A 353      43.500  10.417 181.730  1.00  0.80           C  
ATOM   1679  C   GLN A 353      42.280   9.961 180.935  1.00  0.80           C  
ATOM   1680  O   GLN A 353      42.009  10.440 179.837  1.00  0.80           O  
ATOM   1681  CB  GLN A 353      44.734   9.625 181.217  1.00  0.80           C  
ATOM   1682  CG  GLN A 353      44.763   8.132 181.637  1.00  0.80           C  
ATOM   1683  CD  GLN A 353      45.478   7.271 180.594  1.00  0.80           C  
ATOM   1684  OE1 GLN A 353      46.678   7.405 180.361  1.00  0.80           O  
ATOM   1685  NE2 GLN A 353      44.727   6.354 179.940  1.00  0.80           N  
ATOM   1686  N   ASP A 354      41.508   9.009 181.486  1.00  0.84           N  
ATOM   1687  CA  ASP A 354      40.304   8.515 180.882  1.00  0.84           C  
ATOM   1688  C   ASP A 354      39.134   9.412 181.288  1.00  0.84           C  
ATOM   1689  O   ASP A 354      38.880   9.651 182.470  1.00  0.84           O  
ATOM   1690  CB  ASP A 354      40.107   7.049 181.328  1.00  0.84           C  
ATOM   1691  CG  ASP A 354      38.844   6.516 180.695  1.00  0.84           C  
ATOM   1692  OD1 ASP A 354      37.846   6.357 181.440  1.00  0.84           O  
ATOM   1693  OD2 ASP A 354      38.850   6.353 179.456  1.00  0.84           O  
ATOM   1694  N   HIS A 355      38.387   9.935 180.294  1.00  0.80           N  
ATOM   1695  CA  HIS A 355      37.244  10.800 180.520  1.00  0.80           C  
ATOM   1696  C   HIS A 355      36.088  10.134 181.244  1.00  0.80           C  
ATOM   1697  O   HIS A 355      35.457  10.766 182.088  1.00  0.80           O  
ATOM   1698  CB  HIS A 355      36.767  11.491 179.228  1.00  0.80           C  
ATOM   1699  CG  HIS A 355      37.759  12.504 178.737  1.00  0.80           C  
ATOM   1700  ND1 HIS A 355      37.577  13.049 177.482  1.00  0.80           N  
ATOM   1701  CD2 HIS A 355      38.811  13.101 179.362  1.00  0.80           C  
ATOM   1702  CE1 HIS A 355      38.523  13.961 177.366  1.00  0.80           C  
ATOM   1703  NE2 HIS A 355      39.295  14.037 178.477  1.00  0.80           N  
ATOM   1704  N   GLU A 356      35.789   8.841 180.988  1.00  0.83           N  
ATOM   1705  CA  GLU A 356      34.742   8.143 181.720  1.00  0.83           C  
ATOM   1706  C   GLU A 356      35.054   8.029 183.209  1.00  0.83           C  
ATOM   1707  O   GLU A 356      34.251   8.414 184.059  1.00  0.83           O  
ATOM   1708  CB  GLU A 356      34.516   6.719 181.167  1.00  0.83           C  
ATOM   1709  CG  GLU A 356      33.999   6.649 179.712  1.00  0.83           C  
ATOM   1710  CD  GLU A 356      33.744   5.196 179.317  1.00  0.83           C  
ATOM   1711  OE1 GLU A 356      33.976   4.864 178.130  1.00  0.83           O  
ATOM   1712  OE2 GLU A 356      33.319   4.403 180.204  1.00  0.83           O  
ATOM   1713  N   ARG A 357      36.286   7.598 183.553  1.00  0.82           N  
ATOM   1714  CA  ARG A 357      36.761   7.550 184.930  1.00  0.82           C  
ATOM   1715  C   ARG A 357      36.835   8.928 185.591  1.00  0.82           C  
ATOM   1716  O   ARG A 357      36.499   9.105 186.760  1.00  0.82           O  
ATOM   1717  CB  ARG A 357      38.156   6.882 185.027  1.00  0.82           C  
ATOM   1718  CG  ARG A 357      38.262   5.424 184.515  1.00  0.82           C  
ATOM   1719  CD  ARG A 357      37.522   4.323 185.298  1.00  0.82           C  
ATOM   1720  NE  ARG A 357      36.069   4.282 184.927  1.00  0.82           N  
ATOM   1721  CZ  ARG A 357      35.538   3.807 183.790  1.00  0.82           C  
ATOM   1722  NH1 ARG A 357      34.217   3.754 183.650  1.00  0.82           N  
ATOM   1723  NH2 ARG A 357      36.285   3.442 182.755  1.00  0.82           N  
ATOM   1724  N   LEU A 358      37.263   9.969 184.851  1.00  0.81           N  
ATOM   1725  CA  LEU A 358      37.280  11.349 185.311  1.00  0.81           C  
ATOM   1726  C   LEU A 358      35.897  11.871 185.694  1.00  0.81           C  
ATOM   1727  O   LEU A 358      35.714  12.488 186.744  1.00  0.81           O  
ATOM   1728  CB  LEU A 358      37.867  12.218 184.176  1.00  0.81           C  
ATOM   1729  CG  LEU A 358      37.843  13.747 184.362  1.00  0.81           C  
ATOM   1730  CD1 LEU A 358      38.741  14.222 185.510  1.00  0.81           C  
ATOM   1731  CD2 LEU A 358      38.265  14.403 183.042  1.00  0.81           C  
ATOM   1732  N   PHE A 359      34.867  11.592 184.873  1.00  0.81           N  
ATOM   1733  CA  PHE A 359      33.487  11.961 185.148  1.00  0.81           C  
ATOM   1734  C   PHE A 359      32.918  11.272 186.382  1.00  0.81           C  
ATOM   1735  O   PHE A 359      32.226  11.897 187.187  1.00  0.81           O  
ATOM   1736  CB  PHE A 359      32.593  11.721 183.903  1.00  0.81           C  
ATOM   1737  CG  PHE A 359      32.981  12.575 182.710  1.00  0.81           C  
ATOM   1738  CD1 PHE A 359      32.528  12.177 181.439  1.00  0.81           C  
ATOM   1739  CD2 PHE A 359      33.750  13.756 182.800  1.00  0.81           C  
ATOM   1740  CE1 PHE A 359      32.839  12.921 180.293  1.00  0.81           C  
ATOM   1741  CE2 PHE A 359      34.071  14.494 181.657  1.00  0.81           C  
ATOM   1742  CZ  PHE A 359      33.614  14.081 180.402  1.00  0.81           C  
ATOM   1743  N   GLU A 360      33.262   9.984 186.603  1.00  0.81           N  
ATOM   1744  CA  GLU A 360      32.959   9.265 187.831  1.00  0.81           C  
ATOM   1745  C   GLU A 360      33.578   9.926 189.061  1.00  0.81           C  
ATOM   1746  O   GLU A 360      32.913  10.117 190.076  1.00  0.81           O  
ATOM   1747  CB  GLU A 360      33.452   7.797 187.742  1.00  0.81           C  
ATOM   1748  CG  GLU A 360      32.700   6.937 186.693  1.00  0.81           C  
ATOM   1749  CD  GLU A 360      33.397   5.624 186.358  1.00  0.81           C  
ATOM   1750  OE1 GLU A 360      34.546   5.381 186.805  1.00  0.81           O  
ATOM   1751  OE2 GLU A 360      32.807   4.836 185.574  1.00  0.81           O  
ATOM   1752  N   LEU A 361      34.852  10.369 188.994  1.00  0.81           N  
ATOM   1753  CA  LEU A 361      35.475  11.120 190.077  1.00  0.81           C  
ATOM   1754  C   LEU A 361      34.786  12.449 190.375  1.00  0.81           C  
ATOM   1755  O   LEU A 361      34.511  12.779 191.528  1.00  0.81           O  
ATOM   1756  CB  LEU A 361      36.963  11.425 189.781  1.00  0.81           C  
ATOM   1757  CG  LEU A 361      37.883  10.195 189.673  1.00  0.81           C  
ATOM   1758  CD1 LEU A 361      39.261  10.631 189.157  1.00  0.81           C  
ATOM   1759  CD2 LEU A 361      38.026   9.451 191.008  1.00  0.81           C  
ATOM   1760  N   ILE A 362      34.430  13.240 189.341  1.00  0.83           N  
ATOM   1761  CA  ILE A 362      33.740  14.514 189.522  1.00  0.83           C  
ATOM   1762  C   ILE A 362      32.381  14.339 190.196  1.00  0.83           C  
ATOM   1763  O   ILE A 362      32.056  15.033 191.164  1.00  0.83           O  
ATOM   1764  CB  ILE A 362      33.597  15.262 188.195  1.00  0.83           C  
ATOM   1765  CG1 ILE A 362      34.995  15.681 187.680  1.00  0.83           C  
ATOM   1766  CG2 ILE A 362      32.683  16.502 188.345  1.00  0.83           C  
ATOM   1767  CD1 ILE A 362      34.990  16.208 186.240  1.00  0.83           C  
ATOM   1768  N   LEU A 363      31.575  13.358 189.746  1.00  0.82           N  
ATOM   1769  CA  LEU A 363      30.305  13.014 190.362  1.00  0.82           C  
ATOM   1770  C   LEU A 363      30.413  12.404 191.756  1.00  0.82           C  
ATOM   1771  O   LEU A 363      29.696  12.809 192.666  1.00  0.82           O  
ATOM   1772  CB  LEU A 363      29.522  12.040 189.451  1.00  0.82           C  
ATOM   1773  CG  LEU A 363      28.922  12.701 188.194  1.00  0.82           C  
ATOM   1774  CD1 LEU A 363      28.571  11.626 187.157  1.00  0.82           C  
ATOM   1775  CD2 LEU A 363      27.672  13.525 188.536  1.00  0.82           C  
ATOM   1776  N   MET A 364      31.319  11.431 191.983  1.00  0.77           N  
ATOM   1777  CA  MET A 364      31.238  10.594 193.173  1.00  0.77           C  
ATOM   1778  C   MET A 364      32.309  10.871 194.218  1.00  0.77           C  
ATOM   1779  O   MET A 364      32.040  10.761 195.409  1.00  0.77           O  
ATOM   1780  CB  MET A 364      31.332   9.093 192.779  1.00  0.77           C  
ATOM   1781  CG  MET A 364      30.355   8.659 191.663  1.00  0.77           C  
ATOM   1782  SD  MET A 364      28.603   8.981 192.019  1.00  0.77           S  
ATOM   1783  CE  MET A 364      28.055   8.522 190.350  1.00  0.77           C  
ATOM   1784  N   GLU A 365      33.538  11.270 193.827  1.00  0.79           N  
ATOM   1785  CA  GLU A 365      34.670  11.317 194.748  1.00  0.79           C  
ATOM   1786  C   GLU A 365      34.683  12.577 195.608  1.00  0.79           C  
ATOM   1787  O   GLU A 365      34.289  13.658 195.158  1.00  0.79           O  
ATOM   1788  CB  GLU A 365      36.008  11.192 193.965  1.00  0.79           C  
ATOM   1789  CG  GLU A 365      37.290  11.063 194.824  1.00  0.79           C  
ATOM   1790  CD  GLU A 365      37.218   9.861 195.758  1.00  0.79           C  
ATOM   1791  OE1 GLU A 365      37.758   8.791 195.380  1.00  0.79           O  
ATOM   1792  OE2 GLU A 365      36.610  10.015 196.848  1.00  0.79           O  
ATOM   1793  N   GLU A 366      35.135  12.493 196.872  1.00  0.79           N  
ATOM   1794  CA  GLU A 366      35.191  13.630 197.773  1.00  0.79           C  
ATOM   1795  C   GLU A 366      36.548  14.330 197.765  1.00  0.79           C  
ATOM   1796  O   GLU A 366      37.627  13.749 197.656  1.00  0.79           O  
ATOM   1797  CB  GLU A 366      34.689  13.310 199.203  1.00  0.79           C  
ATOM   1798  CG  GLU A 366      35.378  12.126 199.919  1.00  0.79           C  
ATOM   1799  CD  GLU A 366      34.791  11.938 201.316  1.00  0.79           C  
ATOM   1800  OE1 GLU A 366      33.584  11.594 201.408  1.00  0.79           O  
ATOM   1801  OE2 GLU A 366      35.542  12.156 202.303  1.00  0.79           O  
ATOM   1802  N   ILE A 367      36.511  15.679 197.806  1.00  0.82           N  
ATOM   1803  CA  ILE A 367      37.682  16.536 197.821  1.00  0.82           C  
ATOM   1804  C   ILE A 367      38.537  16.386 199.068  1.00  0.82           C  
ATOM   1805  O   ILE A 367      38.060  16.251 200.189  1.00  0.82           O  
ATOM   1806  CB  ILE A 367      37.346  18.012 197.606  1.00  0.82           C  
ATOM   1807  CG1 ILE A 367      36.090  18.434 198.409  1.00  0.82           C  
ATOM   1808  CG2 ILE A 367      37.194  18.246 196.089  1.00  0.82           C  
ATOM   1809  CD1 ILE A 367      35.711  19.903 198.211  1.00  0.82           C  
ATOM   1810  N   ARG A 368      39.866  16.439 198.881  1.00  0.81           N  
ATOM   1811  CA  ARG A 368      40.832  16.319 199.950  1.00  0.81           C  
ATOM   1812  C   ARG A 368      41.665  17.580 199.959  1.00  0.81           C  
ATOM   1813  O   ARG A 368      41.944  18.150 198.908  1.00  0.81           O  
ATOM   1814  CB  ARG A 368      41.761  15.098 199.727  1.00  0.81           C  
ATOM   1815  CG  ARG A 368      40.998  13.757 199.782  1.00  0.81           C  
ATOM   1816  CD  ARG A 368      41.835  12.505 199.481  1.00  0.81           C  
ATOM   1817  NE  ARG A 368      42.910  12.380 200.530  1.00  0.81           N  
ATOM   1818  CZ  ARG A 368      42.729  11.812 201.731  1.00  0.81           C  
ATOM   1819  NH1 ARG A 368      41.543  11.365 202.126  1.00  0.81           N  
ATOM   1820  NH2 ARG A 368      43.770  11.684 202.555  1.00  0.81           N  
ATOM   1821  N   PHE A 369      42.095  18.057 201.136  1.00  0.86           N  
ATOM   1822  CA  PHE A 369      42.869  19.278 201.252  1.00  0.86           C  
ATOM   1823  C   PHE A 369      44.210  18.944 201.881  1.00  0.86           C  
ATOM   1824  O   PHE A 369      44.248  18.058 202.739  1.00  0.86           O  
ATOM   1825  CB  PHE A 369      42.159  20.318 202.152  1.00  0.86           C  
ATOM   1826  CG  PHE A 369      40.840  20.706 201.551  1.00  0.86           C  
ATOM   1827  CD1 PHE A 369      40.788  21.352 200.305  1.00  0.86           C  
ATOM   1828  CD2 PHE A 369      39.638  20.417 202.220  1.00  0.86           C  
ATOM   1829  CE1 PHE A 369      39.558  21.696 199.735  1.00  0.86           C  
ATOM   1830  CE2 PHE A 369      38.407  20.781 201.662  1.00  0.86           C  
ATOM   1831  CZ  PHE A 369      38.369  21.429 200.423  1.00  0.86           C  
ATOM   1832  N   PRO A 370      45.338  19.564 201.524  1.00  0.88           N  
ATOM   1833  CA  PRO A 370      46.531  19.602 202.369  1.00  0.88           C  
ATOM   1834  C   PRO A 370      46.262  19.984 203.816  1.00  0.88           C  
ATOM   1835  O   PRO A 370      45.410  20.833 204.079  1.00  0.88           O  
ATOM   1836  CB  PRO A 370      47.469  20.605 201.673  1.00  0.88           C  
ATOM   1837  CG  PRO A 370      46.982  20.624 200.221  1.00  0.88           C  
ATOM   1838  CD  PRO A 370      45.473  20.462 200.377  1.00  0.88           C  
ATOM   1839  N   ARG A 371      46.979  19.392 204.792  1.00  0.82           N  
ATOM   1840  CA  ARG A 371      46.766  19.690 206.200  1.00  0.82           C  
ATOM   1841  C   ARG A 371      47.021  21.152 206.542  1.00  0.82           C  
ATOM   1842  O   ARG A 371      46.236  21.765 207.265  1.00  0.82           O  
ATOM   1843  CB  ARG A 371      47.647  18.797 207.106  1.00  0.82           C  
ATOM   1844  CG  ARG A 371      47.229  17.314 207.095  1.00  0.82           C  
ATOM   1845  CD  ARG A 371      48.137  16.436 207.964  1.00  0.82           C  
ATOM   1846  NE  ARG A 371      47.703  15.008 207.778  1.00  0.82           N  
ATOM   1847  CZ  ARG A 371      46.811  14.361 208.542  1.00  0.82           C  
ATOM   1848  NH1 ARG A 371      46.165  14.961 209.535  1.00  0.82           N  
ATOM   1849  NH2 ARG A 371      46.572  13.070 208.315  1.00  0.82           N  
ATOM   1850  N   THR A 372      48.094  21.716 205.957  1.00  0.80           N  
ATOM   1851  CA  THR A 372      48.638  23.049 206.166  1.00  0.80           C  
ATOM   1852  C   THR A 372      47.858  24.166 205.507  1.00  0.80           C  
ATOM   1853  O   THR A 372      48.069  25.327 205.839  1.00  0.80           O  
ATOM   1854  CB  THR A 372      50.060  23.132 205.622  1.00  0.80           C  
ATOM   1855  OG1 THR A 372      50.133  22.550 204.323  1.00  0.80           O  
ATOM   1856  CG2 THR A 372      50.992  22.301 206.515  1.00  0.80           C  
ATOM   1857  N   LEU A 373      46.938  23.860 204.567  1.00  0.88           N  
ATOM   1858  CA  LEU A 373      46.061  24.846 203.950  1.00  0.88           C  
ATOM   1859  C   LEU A 373      45.165  25.552 204.982  1.00  0.88           C  
ATOM   1860  O   LEU A 373      44.676  24.920 205.927  1.00  0.88           O  
ATOM   1861  CB  LEU A 373      45.225  24.140 202.846  1.00  0.88           C  
ATOM   1862  CG  LEU A 373      44.432  25.055 201.895  1.00  0.88           C  
ATOM   1863  CD1 LEU A 373      45.361  25.838 200.959  1.00  0.88           C  
ATOM   1864  CD2 LEU A 373      43.437  24.241 201.056  1.00  0.88           C  
ATOM   1865  N   SER A 374      44.950  26.883 204.857  1.00  0.91           N  
ATOM   1866  CA  SER A 374      44.191  27.666 205.829  1.00  0.91           C  
ATOM   1867  C   SER A 374      42.740  27.216 206.027  1.00  0.91           C  
ATOM   1868  O   SER A 374      42.121  26.670 205.107  1.00  0.91           O  
ATOM   1869  CB  SER A 374      44.223  29.202 205.556  1.00  0.91           C  
ATOM   1870  OG  SER A 374      43.455  29.592 204.419  1.00  0.91           O  
ATOM   1871  N   PRO A 375      42.119  27.371 207.196  1.00  0.90           N  
ATOM   1872  CA  PRO A 375      40.708  27.052 207.383  1.00  0.90           C  
ATOM   1873  C   PRO A 375      39.765  27.912 206.547  1.00  0.90           C  
ATOM   1874  O   PRO A 375      38.692  27.423 206.187  1.00  0.90           O  
ATOM   1875  CB  PRO A 375      40.485  27.208 208.898  1.00  0.90           C  
ATOM   1876  CG  PRO A 375      41.589  28.167 209.354  1.00  0.90           C  
ATOM   1877  CD  PRO A 375      42.758  27.815 208.437  1.00  0.90           C  
ATOM   1878  N   GLU A 376      40.086  29.185 206.246  1.00  0.87           N  
ATOM   1879  CA  GLU A 376      39.375  30.005 205.284  1.00  0.87           C  
ATOM   1880  C   GLU A 376      39.508  29.529 203.837  1.00  0.87           C  
ATOM   1881  O   GLU A 376      38.504  29.486 203.121  1.00  0.87           O  
ATOM   1882  CB  GLU A 376      39.679  31.524 205.434  1.00  0.87           C  
ATOM   1883  CG  GLU A 376      41.156  31.978 205.298  1.00  0.87           C  
ATOM   1884  CD  GLU A 376      41.992  31.862 206.576  1.00  0.87           C  
ATOM   1885  OE1 GLU A 376      41.659  31.007 207.441  1.00  0.87           O  
ATOM   1886  OE2 GLU A 376      42.967  32.642 206.693  1.00  0.87           O  
ATOM   1887  N   ALA A 377      40.709  29.108 203.373  1.00  0.92           N  
ATOM   1888  CA  ALA A 377      40.910  28.527 202.054  1.00  0.92           C  
ATOM   1889  C   ALA A 377      40.209  27.187 201.878  1.00  0.92           C  
ATOM   1890  O   ALA A 377      39.530  26.955 200.878  1.00  0.92           O  
ATOM   1891  CB  ALA A 377      42.412  28.361 201.758  1.00  0.92           C  
ATOM   1892  N   LYS A 378      40.286  26.289 202.888  1.00  0.89           N  
ATOM   1893  CA  LYS A 378      39.561  25.023 202.892  1.00  0.89           C  
ATOM   1894  C   LYS A 378      38.055  25.224 202.805  1.00  0.89           C  
ATOM   1895  O   LYS A 378      37.361  24.560 202.040  1.00  0.89           O  
ATOM   1896  CB  LYS A 378      39.850  24.200 204.177  1.00  0.89           C  
ATOM   1897  CG  LYS A 378      41.268  23.613 204.229  1.00  0.89           C  
ATOM   1898  CD  LYS A 378      41.572  22.884 205.551  1.00  0.89           C  
ATOM   1899  CE  LYS A 378      42.967  22.244 205.546  1.00  0.89           C  
ATOM   1900  NZ  LYS A 378      43.433  21.940 206.914  1.00  0.89           N  
ATOM   1901  N   SER A 379      37.528  26.200 203.568  1.00  0.91           N  
ATOM   1902  CA  SER A 379      36.130  26.614 203.533  1.00  0.91           C  
ATOM   1903  C   SER A 379      35.691  27.167 202.185  1.00  0.91           C  
ATOM   1904  O   SER A 379      34.617  26.838 201.685  1.00  0.91           O  
ATOM   1905  CB  SER A 379      35.877  27.684 204.628  1.00  0.91           C  
ATOM   1906  OG  SER A 379      34.507  28.082 204.725  1.00  0.91           O  
ATOM   1907  N   LEU A 380      36.518  28.017 201.534  1.00  0.91           N  
ATOM   1908  CA  LEU A 380      36.211  28.541 200.212  1.00  0.91           C  
ATOM   1909  C   LEU A 380      36.135  27.447 199.160  1.00  0.91           C  
ATOM   1910  O   LEU A 380      35.176  27.352 198.397  1.00  0.91           O  
ATOM   1911  CB  LEU A 380      37.301  29.547 199.767  1.00  0.91           C  
ATOM   1912  CG  LEU A 380      37.017  30.249 198.419  1.00  0.91           C  
ATOM   1913  CD1 LEU A 380      36.071  31.445 198.600  1.00  0.91           C  
ATOM   1914  CD2 LEU A 380      38.321  30.667 197.727  1.00  0.91           C  
ATOM   1915  N   LEU A 381      37.140  26.552 199.132  1.00  0.90           N  
ATOM   1916  CA  LEU A 381      37.181  25.448 198.197  1.00  0.90           C  
ATOM   1917  C   LEU A 381      36.074  24.433 198.421  1.00  0.90           C  
ATOM   1918  O   LEU A 381      35.439  23.982 197.474  1.00  0.90           O  
ATOM   1919  CB  LEU A 381      38.557  24.753 198.227  1.00  0.90           C  
ATOM   1920  CG  LEU A 381      39.737  25.656 197.816  1.00  0.90           C  
ATOM   1921  CD1 LEU A 381      41.063  24.897 197.958  1.00  0.90           C  
ATOM   1922  CD2 LEU A 381      39.586  26.208 196.394  1.00  0.90           C  
ATOM   1923  N   ALA A 382      35.768  24.083 199.685  1.00  0.90           N  
ATOM   1924  CA  ALA A 382      34.655  23.221 200.032  1.00  0.90           C  
ATOM   1925  C   ALA A 382      33.283  23.780 199.657  1.00  0.90           C  
ATOM   1926  O   ALA A 382      32.373  23.038 199.285  1.00  0.90           O  
ATOM   1927  CB  ALA A 382      34.699  22.901 201.537  1.00  0.90           C  
ATOM   1928  N   GLY A 383      33.102  25.115 199.750  1.00  0.92           N  
ATOM   1929  CA  GLY A 383      31.887  25.785 199.302  1.00  0.92           C  
ATOM   1930  C   GLY A 383      31.761  25.900 197.802  1.00  0.92           C  
ATOM   1931  O   GLY A 383      30.697  25.641 197.247  1.00  0.92           O  
ATOM   1932  N   LEU A 384      32.834  26.289 197.087  1.00  0.90           N  
ATOM   1933  CA  LEU A 384      32.846  26.366 195.629  1.00  0.90           C  
ATOM   1934  C   LEU A 384      32.743  25.006 194.939  1.00  0.90           C  
ATOM   1935  O   LEU A 384      32.067  24.857 193.924  1.00  0.90           O  
ATOM   1936  CB  LEU A 384      34.100  27.104 195.100  1.00  0.90           C  
ATOM   1937  CG  LEU A 384      34.177  28.610 195.439  1.00  0.90           C  
ATOM   1938  CD1 LEU A 384      35.556  29.166 195.052  1.00  0.90           C  
ATOM   1939  CD2 LEU A 384      33.084  29.425 194.732  1.00  0.90           C  
ATOM   1940  N   LEU A 385      33.393  23.963 195.488  1.00  0.89           N  
ATOM   1941  CA  LEU A 385      33.392  22.620 194.932  1.00  0.89           C  
ATOM   1942  C   LEU A 385      32.349  21.735 195.596  1.00  0.89           C  
ATOM   1943  O   LEU A 385      32.423  20.504 195.576  1.00  0.89           O  
ATOM   1944  CB  LEU A 385      34.789  21.964 195.042  1.00  0.89           C  
ATOM   1945  CG  LEU A 385      35.871  22.663 194.196  1.00  0.89           C  
ATOM   1946  CD1 LEU A 385      37.266  22.130 194.551  1.00  0.89           C  
ATOM   1947  CD2 LEU A 385      35.599  22.487 192.696  1.00  0.89           C  
ATOM   1948  N   LYS A 386      31.295  22.333 196.187  1.00  0.86           N  
ATOM   1949  CA  LYS A 386      30.108  21.590 196.558  1.00  0.86           C  
ATOM   1950  C   LYS A 386      29.390  21.017 195.334  1.00  0.86           C  
ATOM   1951  O   LYS A 386      29.132  21.716 194.351  1.00  0.86           O  
ATOM   1952  CB  LYS A 386      29.128  22.466 197.364  1.00  0.86           C  
ATOM   1953  CG  LYS A 386      28.229  21.694 198.341  1.00  0.86           C  
ATOM   1954  CD  LYS A 386      28.925  21.390 199.678  1.00  0.86           C  
ATOM   1955  CE  LYS A 386      27.963  20.819 200.724  1.00  0.86           C  
ATOM   1956  NZ  LYS A 386      28.642  20.718 202.034  1.00  0.86           N  
ATOM   1957  N   LYS A 387      29.083  19.701 195.343  1.00  0.85           N  
ATOM   1958  CA  LYS A 387      28.543  19.035 194.172  1.00  0.85           C  
ATOM   1959  C   LYS A 387      27.148  19.480 193.768  1.00  0.85           C  
ATOM   1960  O   LYS A 387      26.919  19.768 192.600  1.00  0.85           O  
ATOM   1961  CB  LYS A 387      28.610  17.499 194.307  1.00  0.85           C  
ATOM   1962  CG  LYS A 387      30.044  16.973 194.507  1.00  0.85           C  
ATOM   1963  CD  LYS A 387      30.090  15.456 194.279  1.00  0.85           C  
ATOM   1964  CE  LYS A 387      31.377  14.734 194.690  1.00  0.85           C  
ATOM   1965  NZ  LYS A 387      32.505  15.121 193.823  1.00  0.85           N  
ATOM   1966  N   ASP A 388      26.211  19.618 194.726  1.00  0.85           N  
ATOM   1967  CA  ASP A 388      24.916  20.225 194.488  1.00  0.85           C  
ATOM   1968  C   ASP A 388      25.081  21.727 194.164  1.00  0.85           C  
ATOM   1969  O   ASP A 388      25.688  22.435 194.974  1.00  0.85           O  
ATOM   1970  CB  ASP A 388      24.043  19.995 195.755  1.00  0.85           C  
ATOM   1971  CG  ASP A 388      22.629  20.564 195.690  1.00  0.85           C  
ATOM   1972  OD1 ASP A 388      22.259  21.209 194.680  1.00  0.85           O  
ATOM   1973  OD2 ASP A 388      21.921  20.405 196.716  1.00  0.85           O  
ATOM   1974  N   PRO A 389      24.588  22.279 193.050  1.00  0.88           N  
ATOM   1975  CA  PRO A 389      24.608  23.711 192.783  1.00  0.88           C  
ATOM   1976  C   PRO A 389      23.777  24.524 193.759  1.00  0.88           C  
ATOM   1977  O   PRO A 389      24.048  25.712 193.877  1.00  0.88           O  
ATOM   1978  CB  PRO A 389      24.094  23.838 191.338  1.00  0.88           C  
ATOM   1979  CG  PRO A 389      23.246  22.583 191.130  1.00  0.88           C  
ATOM   1980  CD  PRO A 389      24.000  21.529 191.938  1.00  0.88           C  
ATOM   1981  N   LYS A 390      22.767  23.962 194.455  1.00  0.84           N  
ATOM   1982  CA  LYS A 390      21.981  24.712 195.427  1.00  0.84           C  
ATOM   1983  C   LYS A 390      22.640  24.835 196.790  1.00  0.84           C  
ATOM   1984  O   LYS A 390      22.254  25.679 197.594  1.00  0.84           O  
ATOM   1985  CB  LYS A 390      20.596  24.057 195.641  1.00  0.84           C  
ATOM   1986  CG  LYS A 390      19.637  24.296 194.467  1.00  0.84           C  
ATOM   1987  CD  LYS A 390      18.203  23.859 194.816  1.00  0.84           C  
ATOM   1988  CE  LYS A 390      17.111  24.445 193.920  1.00  0.84           C  
ATOM   1989  NZ  LYS A 390      17.097  25.917 194.075  1.00  0.84           N  
ATOM   1990  N   GLN A 391      23.660  24.010 197.077  1.00  0.85           N  
ATOM   1991  CA  GLN A 391      24.415  24.089 198.316  1.00  0.85           C  
ATOM   1992  C   GLN A 391      25.782  24.703 198.073  1.00  0.85           C  
ATOM   1993  O   GLN A 391      26.618  24.789 198.973  1.00  0.85           O  
ATOM   1994  CB  GLN A 391      24.652  22.673 198.883  1.00  0.85           C  
ATOM   1995  CG  GLN A 391      23.372  21.940 199.322  1.00  0.85           C  
ATOM   1996  CD  GLN A 391      23.722  20.499 199.697  1.00  0.85           C  
ATOM   1997  OE1 GLN A 391      24.638  20.238 200.485  1.00  0.85           O  
ATOM   1998  NE2 GLN A 391      23.003  19.532 199.088  1.00  0.85           N  
ATOM   1999  N   ARG A 392      26.057  25.113 196.825  1.00  0.87           N  
ATOM   2000  CA  ARG A 392      27.324  25.673 196.424  1.00  0.87           C  
ATOM   2001  C   ARG A 392      27.429  27.145 196.770  1.00  0.87           C  
ATOM   2002  O   ARG A 392      26.462  27.893 196.696  1.00  0.87           O  
ATOM   2003  CB  ARG A 392      27.511  25.460 194.903  1.00  0.87           C  
ATOM   2004  CG  ARG A 392      28.913  25.794 194.359  1.00  0.87           C  
ATOM   2005  CD  ARG A 392      29.080  25.530 192.859  1.00  0.87           C  
ATOM   2006  NE  ARG A 392      28.848  24.062 192.633  1.00  0.87           N  
ATOM   2007  CZ  ARG A 392      28.281  23.549 191.534  1.00  0.87           C  
ATOM   2008  NH1 ARG A 392      28.000  24.291 190.471  1.00  0.87           N  
ATOM   2009  NH2 ARG A 392      27.975  22.258 191.486  1.00  0.87           N  
ATOM   2010  N   LEU A 393      28.634  27.610 197.142  1.00  0.90           N  
ATOM   2011  CA  LEU A 393      28.922  29.017 197.344  1.00  0.90           C  
ATOM   2012  C   LEU A 393      28.797  29.808 196.039  1.00  0.90           C  
ATOM   2013  O   LEU A 393      29.552  29.589 195.091  1.00  0.90           O  
ATOM   2014  CB  LEU A 393      30.356  29.151 197.913  1.00  0.90           C  
ATOM   2015  CG  LEU A 393      30.746  30.537 198.453  1.00  0.90           C  
ATOM   2016  CD1 LEU A 393      30.062  30.827 199.795  1.00  0.90           C  
ATOM   2017  CD2 LEU A 393      32.272  30.623 198.605  1.00  0.90           C  
ATOM   2018  N   GLY A 394      27.806  30.718 195.947  1.00  0.92           N  
ATOM   2019  CA  GLY A 394      27.442  31.407 194.713  1.00  0.92           C  
ATOM   2020  C   GLY A 394      26.316  30.727 193.990  1.00  0.92           C  
ATOM   2021  O   GLY A 394      25.877  31.160 192.931  1.00  0.92           O  
ATOM   2022  N   GLY A 395      25.801  29.617 194.540  1.00  0.90           N  
ATOM   2023  CA  GLY A 395      24.675  28.899 193.968  1.00  0.90           C  
ATOM   2024  C   GLY A 395      23.332  29.413 194.399  1.00  0.90           C  
ATOM   2025  O   GLY A 395      22.302  29.022 193.846  1.00  0.90           O  
ATOM   2026  N   GLY A 396      23.291  30.302 195.411  1.00  0.87           N  
ATOM   2027  CA  GLY A 396      22.053  30.920 195.849  1.00  0.87           C  
ATOM   2028  C   GLY A 396      21.549  32.031 194.956  1.00  0.87           C  
ATOM   2029  O   GLY A 396      22.162  32.398 193.952  1.00  0.87           O  
ATOM   2030  N   PRO A 397      20.420  32.647 195.304  1.00  0.86           N  
ATOM   2031  CA  PRO A 397      19.827  33.722 194.513  1.00  0.86           C  
ATOM   2032  C   PRO A 397      20.700  34.952 194.364  1.00  0.86           C  
ATOM   2033  O   PRO A 397      20.558  35.673 193.379  1.00  0.86           O  
ATOM   2034  CB  PRO A 397      18.520  34.043 195.253  1.00  0.86           C  
ATOM   2035  CG  PRO A 397      18.136  32.710 195.897  1.00  0.86           C  
ATOM   2036  CD  PRO A 397      19.491  32.142 196.321  1.00  0.86           C  
ATOM   2037  N   SER A 398      21.597  35.221 195.331  1.00  0.89           N  
ATOM   2038  CA  SER A 398      22.417  36.417 195.356  1.00  0.89           C  
ATOM   2039  C   SER A 398      23.769  36.190 194.704  1.00  0.89           C  
ATOM   2040  O   SER A 398      24.570  37.125 194.632  1.00  0.89           O  
ATOM   2041  CB  SER A 398      22.648  36.906 196.812  1.00  0.89           C  
ATOM   2042  OG  SER A 398      23.244  35.870 197.592  1.00  0.89           O  
ATOM   2043  N   ASP A 399      24.014  34.970 194.162  1.00  0.90           N  
ATOM   2044  CA  ASP A 399      25.099  34.678 193.244  1.00  0.90           C  
ATOM   2045  C   ASP A 399      26.494  35.095 193.750  1.00  0.90           C  
ATOM   2046  O   ASP A 399      26.919  34.727 194.847  1.00  0.90           O  
ATOM   2047  CB  ASP A 399      24.662  35.274 191.882  1.00  0.90           C  
ATOM   2048  CG  ASP A 399      25.548  34.809 190.757  1.00  0.90           C  
ATOM   2049  OD1 ASP A 399      25.445  33.619 190.371  1.00  0.90           O  
ATOM   2050  OD2 ASP A 399      26.361  35.658 190.321  1.00  0.90           O  
ATOM   2051  N   ALA A 400      27.240  35.908 192.971  1.00  0.92           N  
ATOM   2052  CA  ALA A 400      28.556  36.432 193.269  1.00  0.92           C  
ATOM   2053  C   ALA A 400      28.726  37.038 194.659  1.00  0.92           C  
ATOM   2054  O   ALA A 400      29.809  36.982 195.235  1.00  0.92           O  
ATOM   2055  CB  ALA A 400      28.909  37.493 192.211  1.00  0.92           C  
ATOM   2056  N   LYS A 401      27.648  37.584 195.266  1.00  0.89           N  
ATOM   2057  CA  LYS A 401      27.665  38.110 196.620  1.00  0.89           C  
ATOM   2058  C   LYS A 401      28.071  37.078 197.673  1.00  0.89           C  
ATOM   2059  O   LYS A 401      28.833  37.379 198.585  1.00  0.89           O  
ATOM   2060  CB  LYS A 401      26.288  38.709 197.004  1.00  0.89           C  
ATOM   2061  CG  LYS A 401      26.331  39.536 198.301  1.00  0.89           C  
ATOM   2062  CD  LYS A 401      24.947  39.951 198.825  1.00  0.89           C  
ATOM   2063  CE  LYS A 401      25.057  40.688 200.167  1.00  0.89           C  
ATOM   2064  NZ  LYS A 401      23.715  41.026 200.694  1.00  0.89           N  
ATOM   2065  N   GLU A 402      27.615  35.813 197.561  1.00  0.88           N  
ATOM   2066  CA  GLU A 402      28.023  34.745 198.466  1.00  0.88           C  
ATOM   2067  C   GLU A 402      29.516  34.460 198.410  1.00  0.88           C  
ATOM   2068  O   GLU A 402      30.178  34.254 199.426  1.00  0.88           O  
ATOM   2069  CB  GLU A 402      27.268  33.440 198.136  1.00  0.88           C  
ATOM   2070  CG  GLU A 402      25.754  33.533 198.425  1.00  0.88           C  
ATOM   2071  CD  GLU A 402      24.976  32.279 198.037  1.00  0.88           C  
ATOM   2072  OE1 GLU A 402      25.562  31.354 197.414  1.00  0.88           O  
ATOM   2073  OE2 GLU A 402      23.760  32.255 198.356  1.00  0.88           O  
ATOM   2074  N   VAL A 403      30.092  34.471 197.194  1.00  0.91           N  
ATOM   2075  CA  VAL A 403      31.523  34.346 196.989  1.00  0.91           C  
ATOM   2076  C   VAL A 403      32.296  35.552 197.518  1.00  0.91           C  
ATOM   2077  O   VAL A 403      33.291  35.395 198.223  1.00  0.91           O  
ATOM   2078  CB  VAL A 403      31.855  34.116 195.517  1.00  0.91           C  
ATOM   2079  CG1 VAL A 403      33.354  33.793 195.356  1.00  0.91           C  
ATOM   2080  CG2 VAL A 403      31.008  32.946 194.979  1.00  0.91           C  
ATOM   2081  N   MET A 404      31.829  36.787 197.228  1.00  0.90           N  
ATOM   2082  CA  MET A 404      32.459  38.033 197.648  1.00  0.90           C  
ATOM   2083  C   MET A 404      32.548  38.224 199.156  1.00  0.90           C  
ATOM   2084  O   MET A 404      33.582  38.654 199.665  1.00  0.90           O  
ATOM   2085  CB  MET A 404      31.788  39.276 196.999  1.00  0.90           C  
ATOM   2086  CG  MET A 404      32.081  39.400 195.488  1.00  0.90           C  
ATOM   2087  SD  MET A 404      31.631  40.995 194.732  1.00  0.90           S  
ATOM   2088  CE  MET A 404      29.843  40.713 194.610  1.00  0.90           C  
ATOM   2089  N   GLU A 405      31.491  37.852 199.904  1.00  0.87           N  
ATOM   2090  CA  GLU A 405      31.424  38.059 201.341  1.00  0.87           C  
ATOM   2091  C   GLU A 405      31.972  36.855 202.116  1.00  0.87           C  
ATOM   2092  O   GLU A 405      31.887  36.774 203.342  1.00  0.87           O  
ATOM   2093  CB  GLU A 405      29.952  38.292 201.778  1.00  0.87           C  
ATOM   2094  CG  GLU A 405      29.214  39.464 201.073  1.00  0.87           C  
ATOM   2095  CD  GLU A 405      29.789  40.849 201.359  1.00  0.87           C  
ATOM   2096  OE1 GLU A 405      29.832  41.229 202.555  1.00  0.87           O  
ATOM   2097  OE2 GLU A 405      30.093  41.562 200.368  1.00  0.87           O  
ATOM   2098  N   HIS A 406      32.571  35.852 201.432  1.00  0.88           N  
ATOM   2099  CA  HIS A 406      33.273  34.768 202.105  1.00  0.88           C  
ATOM   2100  C   HIS A 406      34.519  35.236 202.861  1.00  0.88           C  
ATOM   2101  O   HIS A 406      35.278  36.088 202.405  1.00  0.88           O  
ATOM   2102  CB  HIS A 406      33.629  33.606 201.143  1.00  0.88           C  
ATOM   2103  CG  HIS A 406      34.082  32.334 201.815  1.00  0.88           C  
ATOM   2104  ND1 HIS A 406      35.397  32.194 202.226  1.00  0.88           N  
ATOM   2105  CD2 HIS A 406      33.389  31.195 202.081  1.00  0.88           C  
ATOM   2106  CE1 HIS A 406      35.480  30.974 202.718  1.00  0.88           C  
ATOM   2107  NE2 HIS A 406      34.291  30.327 202.658  1.00  0.88           N  
ATOM   2108  N   ARG A 407      34.794  34.646 204.045  1.00  0.81           N  
ATOM   2109  CA  ARG A 407      35.867  35.061 204.935  1.00  0.81           C  
ATOM   2110  C   ARG A 407      37.283  34.923 204.378  1.00  0.81           C  
ATOM   2111  O   ARG A 407      38.201  35.585 204.851  1.00  0.81           O  
ATOM   2112  CB  ARG A 407      35.771  34.342 206.306  1.00  0.81           C  
ATOM   2113  CG  ARG A 407      35.718  32.801 206.246  1.00  0.81           C  
ATOM   2114  CD  ARG A 407      35.726  32.178 207.648  1.00  0.81           C  
ATOM   2115  NE  ARG A 407      35.296  30.738 207.527  1.00  0.81           N  
ATOM   2116  CZ  ARG A 407      35.976  29.691 208.018  1.00  0.81           C  
ATOM   2117  NH1 ARG A 407      37.220  29.796 208.468  1.00  0.81           N  
ATOM   2118  NH2 ARG A 407      35.386  28.495 208.064  1.00  0.81           N  
ATOM   2119  N   PHE A 408      37.497  34.116 203.318  1.00  0.86           N  
ATOM   2120  CA  PHE A 408      38.740  34.099 202.558  1.00  0.86           C  
ATOM   2121  C   PHE A 408      39.062  35.456 201.920  1.00  0.86           C  
ATOM   2122  O   PHE A 408      40.222  35.856 201.831  1.00  0.86           O  
ATOM   2123  CB  PHE A 408      38.660  32.984 201.478  1.00  0.86           C  
ATOM   2124  CG  PHE A 408      39.935  32.839 200.690  1.00  0.86           C  
ATOM   2125  CD1 PHE A 408      41.040  32.149 201.215  1.00  0.86           C  
ATOM   2126  CD2 PHE A 408      40.034  33.411 199.412  1.00  0.86           C  
ATOM   2127  CE1 PHE A 408      42.217  32.014 200.467  1.00  0.86           C  
ATOM   2128  CE2 PHE A 408      41.201  33.266 198.655  1.00  0.86           C  
ATOM   2129  CZ  PHE A 408      42.295  32.568 199.183  1.00  0.86           C  
ATOM   2130  N   PHE A 409      38.028  36.197 201.477  1.00  0.85           N  
ATOM   2131  CA  PHE A 409      38.147  37.467 200.790  1.00  0.85           C  
ATOM   2132  C   PHE A 409      37.902  38.650 201.722  1.00  0.85           C  
ATOM   2133  O   PHE A 409      37.716  39.774 201.269  1.00  0.85           O  
ATOM   2134  CB  PHE A 409      37.141  37.541 199.612  1.00  0.85           C  
ATOM   2135  CG  PHE A 409      37.514  36.600 198.494  1.00  0.85           C  
ATOM   2136  CD1 PHE A 409      36.633  35.583 198.095  1.00  0.85           C  
ATOM   2137  CD2 PHE A 409      38.713  36.770 197.782  1.00  0.85           C  
ATOM   2138  CE1 PHE A 409      36.934  34.764 196.998  1.00  0.85           C  
ATOM   2139  CE2 PHE A 409      39.022  35.954 196.686  1.00  0.85           C  
ATOM   2140  CZ  PHE A 409      38.129  34.950 196.292  1.00  0.85           C  
ATOM   2141  N   LEU A 410      37.958  38.453 203.058  1.00  0.83           N  
ATOM   2142  CA  LEU A 410      37.703  39.481 204.065  1.00  0.83           C  
ATOM   2143  C   LEU A 410      38.594  40.724 203.956  1.00  0.83           C  
ATOM   2144  O   LEU A 410      38.208  41.837 204.304  1.00  0.83           O  
ATOM   2145  CB  LEU A 410      37.866  38.852 205.474  1.00  0.83           C  
ATOM   2146  CG  LEU A 410      37.440  39.732 206.669  1.00  0.83           C  
ATOM   2147  CD1 LEU A 410      35.923  39.976 206.691  1.00  0.83           C  
ATOM   2148  CD2 LEU A 410      37.894  39.094 207.990  1.00  0.83           C  
ATOM   2149  N   SER A 411      39.824  40.567 203.433  1.00  0.76           N  
ATOM   2150  CA  SER A 411      40.788  41.641 203.258  1.00  0.76           C  
ATOM   2151  C   SER A 411      40.680  42.328 201.901  1.00  0.76           C  
ATOM   2152  O   SER A 411      41.480  43.203 201.575  1.00  0.76           O  
ATOM   2153  CB  SER A 411      42.233  41.076 203.389  1.00  0.76           C  
ATOM   2154  OG  SER A 411      42.419  39.925 202.556  1.00  0.76           O  
ATOM   2155  N   ILE A 412      39.674  41.981 201.073  1.00  0.85           N  
ATOM   2156  CA  ILE A 412      39.528  42.514 199.729  1.00  0.85           C  
ATOM   2157  C   ILE A 412      38.491  43.622 199.687  1.00  0.85           C  
ATOM   2158  O   ILE A 412      37.331  43.460 200.052  1.00  0.85           O  
ATOM   2159  CB  ILE A 412      39.168  41.409 198.732  1.00  0.85           C  
ATOM   2160  CG1 ILE A 412      40.309  40.364 198.622  1.00  0.85           C  
ATOM   2161  CG2 ILE A 412      38.800  41.968 197.341  1.00  0.85           C  
ATOM   2162  CD1 ILE A 412      41.648  40.906 198.100  1.00  0.85           C  
ATOM   2163  N   ASN A 413      38.886  44.809 199.183  1.00  0.89           N  
ATOM   2164  CA  ASN A 413      37.948  45.853 198.838  1.00  0.89           C  
ATOM   2165  C   ASN A 413      37.580  45.673 197.369  1.00  0.89           C  
ATOM   2166  O   ASN A 413      38.394  45.848 196.465  1.00  0.89           O  
ATOM   2167  CB  ASN A 413      38.559  47.249 199.125  1.00  0.89           C  
ATOM   2168  CG  ASN A 413      37.539  48.371 198.931  1.00  0.89           C  
ATOM   2169  OD1 ASN A 413      36.707  48.357 198.019  1.00  0.89           O  
ATOM   2170  ND2 ASN A 413      37.580  49.378 199.830  1.00  0.89           N  
ATOM   2171  N   TRP A 414      36.318  45.304 197.096  1.00  0.90           N  
ATOM   2172  CA  TRP A 414      35.837  44.986 195.766  1.00  0.90           C  
ATOM   2173  C   TRP A 414      35.831  46.156 194.783  1.00  0.90           C  
ATOM   2174  O   TRP A 414      36.020  45.964 193.582  1.00  0.90           O  
ATOM   2175  CB  TRP A 414      34.460  44.286 195.874  1.00  0.90           C  
ATOM   2176  CG  TRP A 414      34.575  42.952 196.599  1.00  0.90           C  
ATOM   2177  CD1 TRP A 414      34.307  42.618 197.901  1.00  0.90           C  
ATOM   2178  CD2 TRP A 414      35.124  41.764 195.991  1.00  0.90           C  
ATOM   2179  NE1 TRP A 414      34.671  41.308 198.149  1.00  0.90           N  
ATOM   2180  CE2 TRP A 414      35.177  40.777 196.986  1.00  0.90           C  
ATOM   2181  CE3 TRP A 414      35.551  41.507 194.689  1.00  0.90           C  
ATOM   2182  CZ2 TRP A 414      35.665  39.504 196.709  1.00  0.90           C  
ATOM   2183  CZ3 TRP A 414      36.012  40.213 194.403  1.00  0.90           C  
ATOM   2184  CH2 TRP A 414      36.080  39.227 195.397  1.00  0.90           C  
ATOM   2185  N   GLN A 415      35.657  47.410 195.259  1.00  0.87           N  
ATOM   2186  CA  GLN A 415      35.806  48.591 194.419  1.00  0.87           C  
ATOM   2187  C   GLN A 415      37.251  48.839 194.009  1.00  0.87           C  
ATOM   2188  O   GLN A 415      37.556  49.110 192.851  1.00  0.87           O  
ATOM   2189  CB  GLN A 415      35.213  49.848 195.096  1.00  0.87           C  
ATOM   2190  CG  GLN A 415      33.672  49.796 195.244  1.00  0.87           C  
ATOM   2191  CD  GLN A 415      32.985  49.731 193.876  1.00  0.87           C  
ATOM   2192  OE1 GLN A 415      33.241  50.536 192.982  1.00  0.87           O  
ATOM   2193  NE2 GLN A 415      32.079  48.745 193.684  1.00  0.87           N  
ATOM   2194  N   ASP A 416      38.204  48.673 194.940  1.00  0.89           N  
ATOM   2195  CA  ASP A 416      39.620  48.770 194.649  1.00  0.89           C  
ATOM   2196  C   ASP A 416      40.110  47.698 193.667  1.00  0.89           C  
ATOM   2197  O   ASP A 416      40.975  47.965 192.832  1.00  0.89           O  
ATOM   2198  CB  ASP A 416      40.427  48.749 195.962  1.00  0.89           C  
ATOM   2199  CG  ASP A 416      40.135  49.978 196.819  1.00  0.89           C  
ATOM   2200  OD1 ASP A 416      39.709  51.047 196.289  1.00  0.89           O  
ATOM   2201  OD2 ASP A 416      40.361  49.860 198.047  1.00  0.89           O  
ATOM   2202  N   VAL A 417      39.535  46.469 193.711  1.00  0.91           N  
ATOM   2203  CA  VAL A 417      39.737  45.447 192.682  1.00  0.91           C  
ATOM   2204  C   VAL A 417      39.272  45.907 191.302  1.00  0.91           C  
ATOM   2205  O   VAL A 417      40.047  45.919 190.353  1.00  0.91           O  
ATOM   2206  CB  VAL A 417      39.019  44.131 193.025  1.00  0.91           C  
ATOM   2207  CG1 VAL A 417      39.173  43.072 191.913  1.00  0.91           C  
ATOM   2208  CG2 VAL A 417      39.603  43.532 194.313  1.00  0.91           C  
ATOM   2209  N   VAL A 418      38.016  46.382 191.131  1.00  0.90           N  
ATOM   2210  CA  VAL A 418      37.523  46.749 189.799  1.00  0.90           C  
ATOM   2211  C   VAL A 418      38.152  48.033 189.258  1.00  0.90           C  
ATOM   2212  O   VAL A 418      38.253  48.248 188.054  1.00  0.90           O  
ATOM   2213  CB  VAL A 418      35.994  46.778 189.732  1.00  0.90           C  
ATOM   2214  CG1 VAL A 418      35.413  47.977 190.498  1.00  0.90           C  
ATOM   2215  CG2 VAL A 418      35.503  46.770 188.269  1.00  0.90           C  
ATOM   2216  N   GLN A 419      38.685  48.900 190.134  1.00  0.88           N  
ATOM   2217  CA  GLN A 419      39.367  50.104 189.710  1.00  0.88           C  
ATOM   2218  C   GLN A 419      40.875  49.908 189.560  1.00  0.88           C  
ATOM   2219  O   GLN A 419      41.596  50.880 189.345  1.00  0.88           O  
ATOM   2220  CB  GLN A 419      39.099  51.236 190.733  1.00  0.88           C  
ATOM   2221  CG  GLN A 419      37.618  51.681 190.798  1.00  0.88           C  
ATOM   2222  CD  GLN A 419      37.442  52.810 191.810  1.00  0.88           C  
ATOM   2223  OE1 GLN A 419      37.087  52.645 192.976  1.00  0.88           O  
ATOM   2224  NE2 GLN A 419      37.758  54.049 191.367  1.00  0.88           N  
ATOM   2225  N   LYS A 420      41.389  48.656 189.658  1.00  0.88           N  
ATOM   2226  CA  LYS A 420      42.798  48.304 189.488  1.00  0.88           C  
ATOM   2227  C   LYS A 420      43.748  49.016 190.457  1.00  0.88           C  
ATOM   2228  O   LYS A 420      44.852  49.420 190.095  1.00  0.88           O  
ATOM   2229  CB  LYS A 420      43.307  48.473 188.022  1.00  0.88           C  
ATOM   2230  CG  LYS A 420      42.838  47.393 187.029  1.00  0.88           C  
ATOM   2231  CD  LYS A 420      43.450  47.614 185.625  1.00  0.88           C  
ATOM   2232  CE  LYS A 420      43.506  46.340 184.760  1.00  0.88           C  
ATOM   2233  NZ  LYS A 420      44.280  46.545 183.506  1.00  0.88           N  
ATOM   2234  N   LYS A 421      43.370  49.161 191.741  1.00  0.87           N  
ATOM   2235  CA  LYS A 421      44.202  49.890 192.686  1.00  0.87           C  
ATOM   2236  C   LYS A 421      45.089  48.973 193.503  1.00  0.87           C  
ATOM   2237  O   LYS A 421      45.974  49.418 194.232  1.00  0.87           O  
ATOM   2238  CB  LYS A 421      43.323  50.648 193.690  1.00  0.87           C  
ATOM   2239  CG  LYS A 421      42.462  51.762 193.082  1.00  0.87           C  
ATOM   2240  CD  LYS A 421      41.706  52.411 194.240  1.00  0.87           C  
ATOM   2241  CE  LYS A 421      40.545  53.325 193.883  1.00  0.87           C  
ATOM   2242  NZ  LYS A 421      39.752  53.518 195.113  1.00  0.87           N  
ATOM   2243  N   LEU A 422      44.893  47.650 193.388  1.00  0.85           N  
ATOM   2244  CA  LEU A 422      45.733  46.686 194.059  1.00  0.85           C  
ATOM   2245  C   LEU A 422      46.975  46.378 193.236  1.00  0.85           C  
ATOM   2246  O   LEU A 422      46.927  46.166 192.027  1.00  0.85           O  
ATOM   2247  CB  LEU A 422      44.972  45.379 194.376  1.00  0.85           C  
ATOM   2248  CG  LEU A 422      43.858  45.521 195.434  1.00  0.85           C  
ATOM   2249  CD1 LEU A 422      43.082  44.202 195.544  1.00  0.85           C  
ATOM   2250  CD2 LEU A 422      44.408  45.917 196.813  1.00  0.85           C  
ATOM   2251  N   LEU A 423      48.141  46.374 193.909  1.00  0.85           N  
ATOM   2252  CA  LEU A 423      49.433  46.043 193.343  1.00  0.85           C  
ATOM   2253  C   LEU A 423      49.534  44.565 192.931  1.00  0.85           C  
ATOM   2254  O   LEU A 423      49.284  43.709 193.784  1.00  0.85           O  
ATOM   2255  CB  LEU A 423      50.505  46.393 194.405  1.00  0.85           C  
ATOM   2256  CG  LEU A 423      51.976  46.153 194.013  1.00  0.85           C  
ATOM   2257  CD1 LEU A 423      52.414  46.979 192.796  1.00  0.85           C  
ATOM   2258  CD2 LEU A 423      52.879  46.481 195.211  1.00  0.85           C  
ATOM   2259  N   PRO A 424      49.884  44.181 191.695  1.00  0.91           N  
ATOM   2260  CA  PRO A 424      49.946  42.769 191.328  1.00  0.91           C  
ATOM   2261  C   PRO A 424      51.107  42.025 191.986  1.00  0.91           C  
ATOM   2262  O   PRO A 424      52.178  42.622 192.101  1.00  0.91           O  
ATOM   2263  CB  PRO A 424      50.111  42.784 189.800  1.00  0.91           C  
ATOM   2264  CG  PRO A 424      49.372  44.054 189.386  1.00  0.91           C  
ATOM   2265  CD  PRO A 424      49.742  45.026 190.505  1.00  0.91           C  
ATOM   2266  N   PRO A 425      50.988  40.767 192.411  1.00  0.91           N  
ATOM   2267  CA  PRO A 425      52.064  40.029 193.070  1.00  0.91           C  
ATOM   2268  C   PRO A 425      53.098  39.525 192.079  1.00  0.91           C  
ATOM   2269  O   PRO A 425      54.119  38.985 192.497  1.00  0.91           O  
ATOM   2270  CB  PRO A 425      51.324  38.852 193.737  1.00  0.91           C  
ATOM   2271  CG  PRO A 425      50.110  38.618 192.834  1.00  0.91           C  
ATOM   2272  CD  PRO A 425      49.723  40.035 192.428  1.00  0.91           C  
ATOM   2273  N   PHE A 426      52.848  39.645 190.766  1.00  0.88           N  
ATOM   2274  CA  PHE A 426      53.798  39.277 189.745  1.00  0.88           C  
ATOM   2275  C   PHE A 426      53.590  40.237 188.589  1.00  0.88           C  
ATOM   2276  O   PHE A 426      52.464  40.419 188.134  1.00  0.88           O  
ATOM   2277  CB  PHE A 426      53.545  37.809 189.296  1.00  0.88           C  
ATOM   2278  CG  PHE A 426      54.541  37.322 188.277  1.00  0.88           C  
ATOM   2279  CD1 PHE A 426      55.861  37.036 188.659  1.00  0.88           C  
ATOM   2280  CD2 PHE A 426      54.166  37.148 186.934  1.00  0.88           C  
ATOM   2281  CE1 PHE A 426      56.793  36.581 187.717  1.00  0.88           C  
ATOM   2282  CE2 PHE A 426      55.095  36.694 185.988  1.00  0.88           C  
ATOM   2283  CZ  PHE A 426      56.408  36.408 186.381  1.00  0.88           C  
ATOM   2284  N   LYS A 427      54.666  40.853 188.062  1.00  0.85           N  
ATOM   2285  CA  LYS A 427      54.573  41.688 186.882  1.00  0.85           C  
ATOM   2286  C   LYS A 427      55.373  41.015 185.770  1.00  0.85           C  
ATOM   2287  O   LYS A 427      56.567  40.770 185.974  1.00  0.85           O  
ATOM   2288  CB  LYS A 427      55.135  43.118 187.090  1.00  0.85           C  
ATOM   2289  CG  LYS A 427      54.894  43.987 185.843  1.00  0.85           C  
ATOM   2290  CD  LYS A 427      55.433  45.420 185.923  1.00  0.85           C  
ATOM   2291  CE  LYS A 427      55.163  46.154 184.603  1.00  0.85           C  
ATOM   2292  NZ  LYS A 427      55.614  47.559 184.676  1.00  0.85           N  
ATOM   2293  N   PRO A 428      54.815  40.697 184.602  1.00  0.86           N  
ATOM   2294  CA  PRO A 428      55.552  40.151 183.464  1.00  0.86           C  
ATOM   2295  C   PRO A 428      56.781  40.943 183.040  1.00  0.86           C  
ATOM   2296  O   PRO A 428      56.689  42.136 182.764  1.00  0.86           O  
ATOM   2297  CB  PRO A 428      54.491  40.081 182.356  1.00  0.86           C  
ATOM   2298  CG  PRO A 428      53.205  39.812 183.134  1.00  0.86           C  
ATOM   2299  CD  PRO A 428      53.372  40.714 184.349  1.00  0.86           C  
ATOM   2300  N   GLN A 429      57.952  40.288 182.960  1.00  0.81           N  
ATOM   2301  CA  GLN A 429      59.219  40.903 182.615  1.00  0.81           C  
ATOM   2302  C   GLN A 429      59.467  40.831 181.117  1.00  0.81           C  
ATOM   2303  O   GLN A 429      60.514  40.373 180.659  1.00  0.81           O  
ATOM   2304  CB  GLN A 429      60.363  40.203 183.394  1.00  0.81           C  
ATOM   2305  CG  GLN A 429      60.249  40.363 184.929  1.00  0.81           C  
ATOM   2306  CD  GLN A 429      60.496  41.815 185.338  1.00  0.81           C  
ATOM   2307  OE1 GLN A 429      61.633  42.285 185.351  1.00  0.81           O  
ATOM   2308  NE2 GLN A 429      59.420  42.561 185.672  1.00  0.81           N  
ATOM   2309  N   VAL A 430      58.478  41.272 180.316  1.00  0.83           N  
ATOM   2310  CA  VAL A 430      58.589  41.391 178.874  1.00  0.83           C  
ATOM   2311  C   VAL A 430      59.421  42.609 178.490  1.00  0.83           C  
ATOM   2312  O   VAL A 430      59.269  43.695 179.046  1.00  0.83           O  
ATOM   2313  CB  VAL A 430      57.227  41.414 178.174  1.00  0.83           C  
ATOM   2314  CG1 VAL A 430      56.639  39.989 178.196  1.00  0.83           C  
ATOM   2315  CG2 VAL A 430      56.258  42.421 178.831  1.00  0.83           C  
ATOM   2316  N   THR A 431      60.359  42.461 177.531  1.00  0.80           N  
ATOM   2317  CA  THR A 431      61.225  43.574 177.121  1.00  0.80           C  
ATOM   2318  C   THR A 431      60.684  44.302 175.915  1.00  0.80           C  
ATOM   2319  O   THR A 431      61.136  45.393 175.574  1.00  0.80           O  
ATOM   2320  CB  THR A 431      62.643  43.145 176.746  1.00  0.80           C  
ATOM   2321  OG1 THR A 431      62.642  42.057 175.829  1.00  0.80           O  
ATOM   2322  CG2 THR A 431      63.370  42.668 178.008  1.00  0.80           C  
ATOM   2323  N   SER A 432      59.684  43.727 175.235  1.00  0.80           N  
ATOM   2324  CA  SER A 432      59.087  44.330 174.065  1.00  0.80           C  
ATOM   2325  C   SER A 432      57.735  43.692 173.853  1.00  0.80           C  
ATOM   2326  O   SER A 432      57.465  42.613 174.369  1.00  0.80           O  
ATOM   2327  CB  SER A 432      59.961  44.170 172.778  1.00  0.80           C  
ATOM   2328  OG  SER A 432      60.051  42.816 172.322  1.00  0.80           O  
ATOM   2329  N   GLU A 433      56.853  44.308 173.043  1.00  0.77           N  
ATOM   2330  CA  GLU A 433      55.533  43.772 172.726  1.00  0.77           C  
ATOM   2331  C   GLU A 433      55.594  42.530 171.812  1.00  0.77           C  
ATOM   2332  O   GLU A 433      54.585  41.896 171.514  1.00  0.77           O  
ATOM   2333  CB  GLU A 433      54.665  44.876 172.062  1.00  0.77           C  
ATOM   2334  CG  GLU A 433      54.352  46.124 172.947  1.00  0.77           C  
ATOM   2335  CD  GLU A 433      53.124  45.993 173.864  1.00  0.77           C  
ATOM   2336  OE1 GLU A 433      52.010  45.732 173.340  1.00  0.77           O  
ATOM   2337  OE2 GLU A 433      53.263  46.226 175.095  1.00  0.77           O  
ATOM   2338  N   VAL A 434      56.800  42.131 171.331  1.00  0.81           N  
ATOM   2339  CA  VAL A 434      56.994  40.906 170.558  1.00  0.81           C  
ATOM   2340  C   VAL A 434      57.705  39.830 171.387  1.00  0.81           C  
ATOM   2341  O   VAL A 434      58.007  38.720 170.924  1.00  0.81           O  
ATOM   2342  CB  VAL A 434      57.692  41.197 169.225  1.00  0.81           C  
ATOM   2343  CG1 VAL A 434      59.207  41.428 169.384  1.00  0.81           C  
ATOM   2344  CG2 VAL A 434      57.392  40.080 168.206  1.00  0.81           C  
ATOM   2345  N   ASP A 435      57.958  40.115 172.680  1.00  0.81           N  
ATOM   2346  CA  ASP A 435      58.426  39.154 173.651  1.00  0.81           C  
ATOM   2347  C   ASP A 435      57.288  38.190 174.000  1.00  0.81           C  
ATOM   2348  O   ASP A 435      56.185  38.575 174.384  1.00  0.81           O  
ATOM   2349  CB  ASP A 435      58.999  39.922 174.867  1.00  0.81           C  
ATOM   2350  CG  ASP A 435      59.767  39.071 175.850  1.00  0.81           C  
ATOM   2351  OD1 ASP A 435      59.655  37.819 175.841  1.00  0.81           O  
ATOM   2352  OD2 ASP A 435      60.496  39.676 176.678  1.00  0.81           O  
ATOM   2353  N   THR A 436      57.529  36.884 173.795  1.00  0.81           N  
ATOM   2354  CA  THR A 436      56.527  35.840 173.967  1.00  0.81           C  
ATOM   2355  C   THR A 436      57.026  34.813 174.951  1.00  0.81           C  
ATOM   2356  O   THR A 436      56.607  33.662 174.908  1.00  0.81           O  
ATOM   2357  CB  THR A 436      56.072  35.138 172.679  1.00  0.81           C  
ATOM   2358  OG1 THR A 436      57.157  34.663 171.879  1.00  0.81           O  
ATOM   2359  CG2 THR A 436      55.253  36.127 171.836  1.00  0.81           C  
ATOM   2360  N   ARG A 437      57.930  35.192 175.881  1.00  0.80           N  
ATOM   2361  CA  ARG A 437      58.537  34.283 176.850  1.00  0.80           C  
ATOM   2362  C   ARG A 437      57.606  33.609 177.865  1.00  0.80           C  
ATOM   2363  O   ARG A 437      58.024  32.737 178.624  1.00  0.80           O  
ATOM   2364  CB  ARG A 437      59.615  35.039 177.662  1.00  0.80           C  
ATOM   2365  CG  ARG A 437      59.050  36.117 178.616  1.00  0.80           C  
ATOM   2366  CD  ARG A 437      60.107  36.783 179.494  1.00  0.80           C  
ATOM   2367  NE  ARG A 437      60.972  37.582 178.588  1.00  0.80           N  
ATOM   2368  CZ  ARG A 437      62.090  38.209 178.968  1.00  0.80           C  
ATOM   2369  NH1 ARG A 437      62.660  37.987 180.147  1.00  0.80           N  
ATOM   2370  NH2 ARG A 437      62.601  39.121 178.153  1.00  0.80           N  
ATOM   2371  N   TYR A 438      56.326  34.020 177.926  1.00  0.80           N  
ATOM   2372  CA  TYR A 438      55.332  33.468 178.829  1.00  0.80           C  
ATOM   2373  C   TYR A 438      54.303  32.645 178.063  1.00  0.80           C  
ATOM   2374  O   TYR A 438      53.217  32.360 178.561  1.00  0.80           O  
ATOM   2375  CB  TYR A 438      54.622  34.592 179.627  1.00  0.80           C  
ATOM   2376  CG  TYR A 438      55.589  35.307 180.531  1.00  0.80           C  
ATOM   2377  CD1 TYR A 438      55.813  36.687 180.394  1.00  0.80           C  
ATOM   2378  CD2 TYR A 438      56.279  34.603 181.534  1.00  0.80           C  
ATOM   2379  CE1 TYR A 438      56.712  37.348 181.243  1.00  0.80           C  
ATOM   2380  CE2 TYR A 438      57.167  35.265 182.393  1.00  0.80           C  
ATOM   2381  CZ  TYR A 438      57.377  36.641 182.249  1.00  0.80           C  
ATOM   2382  OH  TYR A 438      58.265  37.314 183.108  1.00  0.80           O  
ATOM   2383  N   PHE A 439      54.641  32.246 176.823  1.00  0.78           N  
ATOM   2384  CA  PHE A 439      53.851  31.361 175.992  1.00  0.78           C  
ATOM   2385  C   PHE A 439      54.740  30.193 175.621  1.00  0.78           C  
ATOM   2386  O   PHE A 439      55.909  30.392 175.296  1.00  0.78           O  
ATOM   2387  CB  PHE A 439      53.430  32.035 174.661  1.00  0.78           C  
ATOM   2388  CG  PHE A 439      52.398  33.093 174.897  1.00  0.78           C  
ATOM   2389  CD1 PHE A 439      52.768  34.418 175.182  1.00  0.78           C  
ATOM   2390  CD2 PHE A 439      51.037  32.765 174.815  1.00  0.78           C  
ATOM   2391  CE1 PHE A 439      51.791  35.402 175.375  1.00  0.78           C  
ATOM   2392  CE2 PHE A 439      50.057  33.746 174.997  1.00  0.78           C  
ATOM   2393  CZ  PHE A 439      50.434  35.066 175.272  1.00  0.78           C  
ATOM   2394  N   ASP A 440      54.221  28.952 175.656  1.00  0.77           N  
ATOM   2395  CA  ASP A 440      54.981  27.751 175.365  1.00  0.77           C  
ATOM   2396  C   ASP A 440      55.646  27.688 173.989  1.00  0.77           C  
ATOM   2397  O   ASP A 440      55.067  28.039 172.956  1.00  0.77           O  
ATOM   2398  CB  ASP A 440      54.067  26.517 175.536  1.00  0.77           C  
ATOM   2399  CG  ASP A 440      53.643  26.482 176.986  1.00  0.77           C  
ATOM   2400  OD1 ASP A 440      52.582  27.082 177.287  1.00  0.77           O  
ATOM   2401  OD2 ASP A 440      54.416  25.932 177.808  1.00  0.77           O  
ATOM   2402  N   ASP A 441      56.891  27.158 173.959  1.00  0.76           N  
ATOM   2403  CA  ASP A 441      57.714  26.966 172.776  1.00  0.76           C  
ATOM   2404  C   ASP A 441      57.077  26.054 171.740  1.00  0.76           C  
ATOM   2405  O   ASP A 441      57.322  26.164 170.540  1.00  0.76           O  
ATOM   2406  CB  ASP A 441      59.084  26.383 173.178  1.00  0.76           C  
ATOM   2407  CG  ASP A 441      59.799  27.369 174.078  1.00  0.76           C  
ATOM   2408  OD1 ASP A 441      60.047  28.513 173.623  1.00  0.76           O  
ATOM   2409  OD2 ASP A 441      60.085  26.977 175.236  1.00  0.76           O  
ATOM   2410  N   GLU A 442      56.185  25.149 172.197  1.00  0.78           N  
ATOM   2411  CA  GLU A 442      55.383  24.274 171.363  1.00  0.78           C  
ATOM   2412  C   GLU A 442      54.550  25.042 170.342  1.00  0.78           C  
ATOM   2413  O   GLU A 442      54.491  24.676 169.172  1.00  0.78           O  
ATOM   2414  CB  GLU A 442      54.457  23.412 172.255  1.00  0.78           C  
ATOM   2415  CG  GLU A 442      53.721  22.284 171.492  1.00  0.78           C  
ATOM   2416  CD  GLU A 442      52.921  21.392 172.437  1.00  0.78           C  
ATOM   2417  OE1 GLU A 442      51.952  21.903 173.052  1.00  0.78           O  
ATOM   2418  OE2 GLU A 442      53.277  20.190 172.543  1.00  0.78           O  
ATOM   2419  N   PHE A 443      53.939  26.174 170.757  1.00  0.80           N  
ATOM   2420  CA  PHE A 443      53.231  27.074 169.865  1.00  0.80           C  
ATOM   2421  C   PHE A 443      54.150  28.086 169.202  1.00  0.80           C  
ATOM   2422  O   PHE A 443      54.107  28.275 167.989  1.00  0.80           O  
ATOM   2423  CB  PHE A 443      52.122  27.853 170.624  1.00  0.80           C  
ATOM   2424  CG  PHE A 443      51.177  26.883 171.271  1.00  0.80           C  
ATOM   2425  CD1 PHE A 443      51.070  26.831 172.670  1.00  0.80           C  
ATOM   2426  CD2 PHE A 443      50.436  25.976 170.493  1.00  0.80           C  
ATOM   2427  CE1 PHE A 443      50.261  25.869 173.286  1.00  0.80           C  
ATOM   2428  CE2 PHE A 443      49.623  25.015 171.107  1.00  0.80           C  
ATOM   2429  CZ  PHE A 443      49.540  24.959 172.504  1.00  0.80           C  
ATOM   2430  N   THR A 444      55.033  28.767 169.963  1.00  0.80           N  
ATOM   2431  CA  THR A 444      55.733  29.955 169.463  1.00  0.80           C  
ATOM   2432  C   THR A 444      56.831  29.669 168.461  1.00  0.80           C  
ATOM   2433  O   THR A 444      57.227  30.561 167.710  1.00  0.80           O  
ATOM   2434  CB  THR A 444      56.353  30.821 170.556  1.00  0.80           C  
ATOM   2435  OG1 THR A 444      57.249  30.058 171.347  1.00  0.80           O  
ATOM   2436  CG2 THR A 444      55.255  31.362 171.478  1.00  0.80           C  
ATOM   2437  N   ALA A 445      57.329  28.418 168.401  1.00  0.80           N  
ATOM   2438  CA  ALA A 445      58.331  28.016 167.441  1.00  0.80           C  
ATOM   2439  C   ALA A 445      57.713  27.455 166.164  1.00  0.80           C  
ATOM   2440  O   ALA A 445      58.413  27.184 165.188  1.00  0.80           O  
ATOM   2441  CB  ALA A 445      59.217  26.928 168.081  1.00  0.80           C  
ATOM   2442  N   GLN A 446      56.373  27.284 166.108  1.00  0.78           N  
ATOM   2443  CA  GLN A 446      55.700  26.901 164.881  1.00  0.78           C  
ATOM   2444  C   GLN A 446      55.719  27.994 163.822  1.00  0.78           C  
ATOM   2445  O   GLN A 446      55.338  29.140 164.055  1.00  0.78           O  
ATOM   2446  CB  GLN A 446      54.223  26.491 165.100  1.00  0.78           C  
ATOM   2447  CG  GLN A 446      54.059  25.193 165.917  1.00  0.78           C  
ATOM   2448  CD  GLN A 446      52.606  24.728 165.944  1.00  0.78           C  
ATOM   2449  OE1 GLN A 446      51.842  24.807 166.903  1.00  0.78           O  
ATOM   2450  NE2 GLN A 446      52.159  24.183 164.786  1.00  0.78           N  
ATOM   2451  N   SER A 447      56.128  27.646 162.587  1.00  0.76           N  
ATOM   2452  CA  SER A 447      55.956  28.512 161.437  1.00  0.76           C  
ATOM   2453  C   SER A 447      54.488  28.736 161.094  1.00  0.76           C  
ATOM   2454  O   SER A 447      53.647  27.840 161.175  1.00  0.76           O  
ATOM   2455  CB  SER A 447      56.739  28.005 160.194  1.00  0.76           C  
ATOM   2456  OG  SER A 447      56.452  26.632 159.918  1.00  0.76           O  
ATOM   2457  N   ILE A 448      54.132  29.976 160.708  1.00  0.72           N  
ATOM   2458  CA  ILE A 448      52.779  30.319 160.332  1.00  0.72           C  
ATOM   2459  C   ILE A 448      52.750  30.703 158.877  1.00  0.72           C  
ATOM   2460  O   ILE A 448      53.174  31.771 158.446  1.00  0.72           O  
ATOM   2461  CB  ILE A 448      52.171  31.444 161.165  1.00  0.72           C  
ATOM   2462  CG1 ILE A 448      53.183  32.576 161.460  1.00  0.72           C  
ATOM   2463  CG2 ILE A 448      51.612  30.817 162.458  1.00  0.72           C  
ATOM   2464  CD1 ILE A 448      52.506  33.831 162.013  1.00  0.72           C  
ATOM   2465  N   THR A 449      52.177  29.816 158.065  1.00  0.65           N  
ATOM   2466  CA  THR A 449      51.885  30.081 156.681  1.00  0.65           C  
ATOM   2467  C   THR A 449      50.381  30.028 156.582  1.00  0.65           C  
ATOM   2468  O   THR A 449      49.699  29.153 157.126  1.00  0.65           O  
ATOM   2469  CB  THR A 449      52.577  29.126 155.713  1.00  0.65           C  
ATOM   2470  OG1 THR A 449      52.418  27.769 156.095  1.00  0.65           O  
ATOM   2471  CG2 THR A 449      54.083  29.417 155.764  1.00  0.65           C  
ATOM   2472  N   ILE A 450      49.785  31.050 155.946  1.00  0.59           N  
ATOM   2473  CA  ILE A 450      48.358  31.104 155.680  1.00  0.59           C  
ATOM   2474  C   ILE A 450      48.094  30.984 154.194  1.00  0.59           C  
ATOM   2475  O   ILE A 450      47.004  31.277 153.723  1.00  0.59           O  
ATOM   2476  CB  ILE A 450      47.646  32.278 156.338  1.00  0.59           C  
ATOM   2477  CG1 ILE A 450      48.210  33.663 155.974  1.00  0.59           C  
ATOM   2478  CG2 ILE A 450      47.686  32.043 157.865  1.00  0.59           C  
ATOM   2479  CD1 ILE A 450      47.395  34.780 156.640  1.00  0.59           C  
ATOM   2480  N   THR A 451      49.094  30.430 153.487  1.00  0.45           N  
ATOM   2481  CA  THR A 451      49.076  29.868 152.146  1.00  0.45           C  
ATOM   2482  C   THR A 451      48.934  28.318 152.013  1.00  0.45           C  
ATOM   2483  O   THR A 451      49.325  27.846 150.944  1.00  0.45           O  
ATOM   2484  CB  THR A 451      50.426  30.207 151.506  1.00  0.45           C  
ATOM   2485  OG1 THR A 451      51.504  29.725 152.309  1.00  0.45           O  
ATOM   2486  CG2 THR A 451      50.628  31.729 151.448  1.00  0.45           C  
ATOM   2487  N   PRO A 452      48.486  27.408 152.920  1.00  0.49           N  
ATOM   2488  CA  PRO A 452      48.520  25.963 152.669  1.00  0.49           C  
ATOM   2489  C   PRO A 452      47.571  25.488 151.558  1.00  0.49           C  
ATOM   2490  O   PRO A 452      46.611  26.196 151.277  1.00  0.49           O  
ATOM   2491  CB  PRO A 452      48.084  25.323 154.011  1.00  0.49           C  
ATOM   2492  CG  PRO A 452      48.218  26.413 155.068  1.00  0.49           C  
ATOM   2493  CD  PRO A 452      48.009  27.689 154.268  1.00  0.49           C  
ATOM   2494  N   PRO A 453      47.718  24.305 150.972  1.00  0.48           N  
ATOM   2495  CA  PRO A 453      47.051  23.921 149.723  1.00  0.48           C  
ATOM   2496  C   PRO A 453      45.727  23.223 149.979  1.00  0.48           C  
ATOM   2497  O   PRO A 453      45.133  22.672 149.059  1.00  0.48           O  
ATOM   2498  CB  PRO A 453      48.079  22.942 149.132  1.00  0.48           C  
ATOM   2499  CG  PRO A 453      48.666  22.222 150.352  1.00  0.48           C  
ATOM   2500  CD  PRO A 453      48.717  23.325 151.402  1.00  0.48           C  
ATOM   2501  N   ASP A 454      45.254  23.257 151.226  1.00  0.45           N  
ATOM   2502  CA  ASP A 454      44.013  22.648 151.657  1.00  0.45           C  
ATOM   2503  C   ASP A 454      43.343  23.631 152.606  1.00  0.45           C  
ATOM   2504  O   ASP A 454      42.403  23.364 153.347  1.00  0.45           O  
ATOM   2505  CB  ASP A 454      44.429  21.318 152.337  1.00  0.45           C  
ATOM   2506  CG  ASP A 454      43.289  20.530 152.946  1.00  0.45           C  
ATOM   2507  OD1 ASP A 454      43.191  20.638 154.199  1.00  0.45           O  
ATOM   2508  OD2 ASP A 454      42.587  19.788 152.228  1.00  0.45           O  
ATOM   2509  N   ARG A 455      43.843  24.866 152.644  1.00  0.44           N  
ATOM   2510  CA  ARG A 455      43.394  25.781 153.632  1.00  0.44           C  
ATOM   2511  C   ARG A 455      43.284  27.094 152.932  1.00  0.44           C  
ATOM   2512  O   ARG A 455      43.948  27.383 151.952  1.00  0.44           O  
ATOM   2513  CB  ARG A 455      44.444  25.954 154.752  1.00  0.44           C  
ATOM   2514  CG  ARG A 455      44.626  24.837 155.822  1.00  0.44           C  
ATOM   2515  CD  ARG A 455      44.980  23.368 155.506  1.00  0.44           C  
ATOM   2516  NE  ARG A 455      45.324  22.769 156.853  1.00  0.44           N  
ATOM   2517  CZ  ARG A 455      45.200  21.462 157.130  1.00  0.44           C  
ATOM   2518  NH1 ARG A 455      45.532  21.011 158.345  1.00  0.44           N  
ATOM   2519  NH2 ARG A 455      44.759  20.591 156.238  1.00  0.44           N  
ATOM   2520  N   TYR A 456      42.423  27.928 153.485  1.00  0.39           N  
ATOM   2521  CA  TYR A 456      42.142  29.260 153.042  1.00  0.39           C  
ATOM   2522  C   TYR A 456      43.301  30.222 152.860  1.00  0.39           C  
ATOM   2523  O   TYR A 456      44.104  30.393 153.782  1.00  0.39           O  
ATOM   2524  CB  TYR A 456      41.299  29.840 154.188  1.00  0.39           C  
ATOM   2525  CG  TYR A 456      40.130  28.974 154.534  1.00  0.39           C  
ATOM   2526  CD1 TYR A 456      39.317  28.331 153.579  1.00  0.39           C  
ATOM   2527  CD2 TYR A 456      39.825  28.850 155.892  1.00  0.39           C  
ATOM   2528  CE1 TYR A 456      38.218  27.568 153.994  1.00  0.39           C  
ATOM   2529  CE2 TYR A 456      38.724  28.087 156.297  1.00  0.39           C  
ATOM   2530  CZ  TYR A 456      37.957  27.421 155.337  1.00  0.39           C  
ATOM   2531  OH  TYR A 456      36.911  26.580 155.650  1.00  0.39           O  
ATOM   2532  N   ASP A 457      43.331  30.915 151.711  1.00  0.42           N  
ATOM   2533  CA  ASP A 457      44.302  31.905 151.316  1.00  0.42           C  
ATOM   2534  C   ASP A 457      43.699  33.303 151.240  1.00  0.42           C  
ATOM   2535  O   ASP A 457      44.344  34.255 150.804  1.00  0.42           O  
ATOM   2536  CB  ASP A 457      44.920  31.499 149.947  1.00  0.42           C  
ATOM   2537  CG  ASP A 457      43.919  31.317 148.807  1.00  0.42           C  
ATOM   2538  OD1 ASP A 457      42.691  31.260 149.076  1.00  0.42           O  
ATOM   2539  OD2 ASP A 457      44.396  31.225 147.648  1.00  0.42           O  
ATOM   2540  N   SER A 458      42.445  33.500 151.698  1.00  0.52           N  
ATOM   2541  CA  SER A 458      41.793  34.792 151.596  1.00  0.52           C  
ATOM   2542  C   SER A 458      42.313  35.824 152.555  1.00  0.52           C  
ATOM   2543  O   SER A 458      41.852  36.022 153.682  1.00  0.52           O  
ATOM   2544  CB  SER A 458      40.277  34.701 151.761  1.00  0.52           C  
ATOM   2545  OG  SER A 458      39.621  35.931 151.431  1.00  0.52           O  
ATOM   2546  N   LEU A 459      43.320  36.560 152.081  1.00  0.53           N  
ATOM   2547  CA  LEU A 459      44.002  37.565 152.848  1.00  0.53           C  
ATOM   2548  C   LEU A 459      43.295  38.886 152.756  1.00  0.53           C  
ATOM   2549  O   LEU A 459      43.871  39.920 152.424  1.00  0.53           O  
ATOM   2550  CB  LEU A 459      45.485  37.712 152.444  1.00  0.53           C  
ATOM   2551  CG  LEU A 459      46.243  36.374 152.380  1.00  0.53           C  
ATOM   2552  CD1 LEU A 459      47.759  36.589 152.320  1.00  0.53           C  
ATOM   2553  CD2 LEU A 459      45.909  35.495 153.592  1.00  0.53           C  
ATOM   2554  N   GLY A 460      41.986  38.893 153.078  1.00  0.55           N  
ATOM   2555  CA  GLY A 460      41.180  40.087 152.916  1.00  0.55           C  
ATOM   2556  C   GLY A 460      40.921  40.359 151.473  1.00  0.55           C  
ATOM   2557  O   GLY A 460      40.740  41.503 151.068  1.00  0.55           O  
ATOM   2558  N   LEU A 461      40.931  39.284 150.660  1.00  0.47           N  
ATOM   2559  CA  LEU A 461      40.580  39.326 149.265  1.00  0.47           C  
ATOM   2560  C   LEU A 461      39.152  39.819 149.121  1.00  0.47           C  
ATOM   2561  O   LEU A 461      38.243  39.402 149.840  1.00  0.47           O  
ATOM   2562  CB  LEU A 461      40.741  37.933 148.593  1.00  0.47           C  
ATOM   2563  CG  LEU A 461      42.170  37.341 148.616  1.00  0.47           C  
ATOM   2564  CD1 LEU A 461      42.171  35.919 148.031  1.00  0.47           C  
ATOM   2565  CD2 LEU A 461      43.187  38.199 147.852  1.00  0.47           C  
ATOM   2566  N   LEU A 462      38.930  40.757 148.186  1.00  0.41           N  
ATOM   2567  CA  LEU A 462      37.610  41.223 147.826  1.00  0.41           C  
ATOM   2568  C   LEU A 462      36.817  40.093 147.172  1.00  0.41           C  
ATOM   2569  O   LEU A 462      37.397  39.030 146.946  1.00  0.41           O  
ATOM   2570  CB  LEU A 462      37.729  42.467 146.910  1.00  0.41           C  
ATOM   2571  CG  LEU A 462      38.506  43.641 147.554  1.00  0.41           C  
ATOM   2572  CD1 LEU A 462      38.715  44.785 146.552  1.00  0.41           C  
ATOM   2573  CD2 LEU A 462      37.815  44.173 148.819  1.00  0.41           C  
ATOM   2574  N   GLU A 463      35.498  40.297 146.926  1.00  0.41           N  
ATOM   2575  CA  GLU A 463      34.543  39.379 146.275  1.00  0.41           C  
ATOM   2576  C   GLU A 463      33.443  38.869 147.224  1.00  0.41           C  
ATOM   2577  O   GLU A 463      32.426  38.382 146.755  1.00  0.41           O  
ATOM   2578  CB  GLU A 463      35.218  38.248 145.411  1.00  0.41           C  
ATOM   2579  CG  GLU A 463      34.377  37.350 144.467  1.00  0.41           C  
ATOM   2580  CD  GLU A 463      35.268  36.575 143.482  1.00  0.41           C  
ATOM   2581  OE1 GLU A 463      36.514  36.749 143.524  1.00  0.41           O  
ATOM   2582  OE2 GLU A 463      34.694  35.820 142.656  1.00  0.41           O  
ATOM   2583  N   LEU A 464      33.592  39.054 148.576  1.00  0.36           N  
ATOM   2584  CA  LEU A 464      32.814  38.465 149.691  1.00  0.36           C  
ATOM   2585  C   LEU A 464      31.667  37.508 149.372  1.00  0.36           C  
ATOM   2586  O   LEU A 464      30.581  37.925 148.968  1.00  0.36           O  
ATOM   2587  CB  LEU A 464      32.347  39.488 150.769  1.00  0.36           C  
ATOM   2588  CG  LEU A 464      33.467  40.151 151.602  1.00  0.36           C  
ATOM   2589  CD1 LEU A 464      32.805  41.183 152.521  1.00  0.36           C  
ATOM   2590  CD2 LEU A 464      34.286  39.177 152.470  1.00  0.36           C  
ATOM   2591  N   ASP A 465      31.889  36.193 149.586  1.00  0.42           N  
ATOM   2592  CA  ASP A 465      30.912  35.137 149.374  1.00  0.42           C  
ATOM   2593  C   ASP A 465      29.490  35.365 149.927  1.00  0.42           C  
ATOM   2594  O   ASP A 465      29.246  35.620 151.108  1.00  0.42           O  
ATOM   2595  CB  ASP A 465      31.396  33.798 149.970  1.00  0.42           C  
ATOM   2596  CG  ASP A 465      32.512  33.103 149.217  1.00  0.42           C  
ATOM   2597  OD1 ASP A 465      32.795  33.486 148.062  1.00  0.42           O  
ATOM   2598  OD2 ASP A 465      33.020  32.108 149.796  1.00  0.42           O  
ATOM   2599  N   GLN A 466      28.487  35.196 149.050  1.00  0.41           N  
ATOM   2600  CA  GLN A 466      27.115  35.607 149.269  1.00  0.41           C  
ATOM   2601  C   GLN A 466      26.217  34.434 149.635  1.00  0.41           C  
ATOM   2602  O   GLN A 466      25.358  34.034 148.853  1.00  0.41           O  
ATOM   2603  CB  GLN A 466      26.600  36.259 147.962  1.00  0.41           C  
ATOM   2604  CG  GLN A 466      27.414  37.500 147.527  1.00  0.41           C  
ATOM   2605  CD  GLN A 466      27.228  38.655 148.511  1.00  0.41           C  
ATOM   2606  OE1 GLN A 466      26.191  38.808 149.157  1.00  0.41           O  
ATOM   2607  NE2 GLN A 466      28.266  39.510 148.628  1.00  0.41           N  
ATOM   2608  N   ARG A 467      26.394  33.883 150.860  1.00  0.39           N  
ATOM   2609  CA  ARG A 467      25.761  32.655 151.356  1.00  0.39           C  
ATOM   2610  C   ARG A 467      26.449  32.157 152.622  1.00  0.39           C  
ATOM   2611  O   ARG A 467      25.800  31.643 153.525  1.00  0.39           O  
ATOM   2612  CB  ARG A 467      25.765  31.467 150.336  1.00  0.39           C  
ATOM   2613  CG  ARG A 467      24.911  30.237 150.718  1.00  0.39           C  
ATOM   2614  CD  ARG A 467      24.744  29.304 149.513  1.00  0.39           C  
ATOM   2615  NE  ARG A 467      23.915  28.130 149.937  1.00  0.39           N  
ATOM   2616  CZ  ARG A 467      23.634  27.093 149.136  1.00  0.39           C  
ATOM   2617  NH1 ARG A 467      22.912  26.076 149.601  1.00  0.39           N  
ATOM   2618  NH2 ARG A 467      24.060  27.048 147.877  1.00  0.39           N  
ATOM   2619  N   THR A 468      27.777  32.345 152.767  1.00  0.67           N  
ATOM   2620  CA  THR A 468      28.553  31.913 153.941  1.00  0.67           C  
ATOM   2621  C   THR A 468      28.908  33.141 154.783  1.00  0.67           C  
ATOM   2622  O   THR A 468      29.923  33.232 155.477  1.00  0.67           O  
ATOM   2623  CB  THR A 468      29.784  31.109 153.507  1.00  0.67           C  
ATOM   2624  OG1 THR A 468      30.553  30.561 154.565  1.00  0.67           O  
ATOM   2625  CG2 THR A 468      30.720  31.998 152.703  1.00  0.67           C  
ATOM   2626  N   HIS A 469      28.059  34.183 154.726  1.00  0.64           N  
ATOM   2627  CA  HIS A 469      28.241  35.403 155.492  1.00  0.64           C  
ATOM   2628  C   HIS A 469      27.717  35.237 156.914  1.00  0.64           C  
ATOM   2629  O   HIS A 469      26.542  34.951 157.124  1.00  0.64           O  
ATOM   2630  CB  HIS A 469      27.513  36.587 154.820  1.00  0.64           C  
ATOM   2631  CG  HIS A 469      27.807  37.900 155.464  1.00  0.64           C  
ATOM   2632  ND1 HIS A 469      29.077  38.427 155.349  1.00  0.64           N  
ATOM   2633  CD2 HIS A 469      27.006  38.737 156.170  1.00  0.64           C  
ATOM   2634  CE1 HIS A 469      29.024  39.581 155.978  1.00  0.64           C  
ATOM   2635  NE2 HIS A 469      27.795  39.819 156.498  1.00  0.64           N  
ATOM   2636  N   PHE A 470      28.576  35.407 157.940  1.00  0.76           N  
ATOM   2637  CA  PHE A 470      28.177  35.207 159.325  1.00  0.76           C  
ATOM   2638  C   PHE A 470      27.480  36.459 159.882  1.00  0.76           C  
ATOM   2639  O   PHE A 470      28.053  37.549 159.792  1.00  0.76           O  
ATOM   2640  CB  PHE A 470      29.391  34.854 160.232  1.00  0.76           C  
ATOM   2641  CG  PHE A 470      29.619  33.362 160.306  1.00  0.76           C  
ATOM   2642  CD1 PHE A 470      29.518  32.702 161.545  1.00  0.76           C  
ATOM   2643  CD2 PHE A 470      29.939  32.604 159.165  1.00  0.76           C  
ATOM   2644  CE1 PHE A 470      29.742  31.323 161.646  1.00  0.76           C  
ATOM   2645  CE2 PHE A 470      30.160  31.223 159.261  1.00  0.76           C  
ATOM   2646  CZ  PHE A 470      30.065  30.582 160.502  1.00  0.76           C  
ATOM   2647  N   PRO A 471      26.270  36.398 160.447  1.00  0.76           N  
ATOM   2648  CA  PRO A 471      25.582  37.566 160.989  1.00  0.76           C  
ATOM   2649  C   PRO A 471      26.179  38.044 162.305  1.00  0.76           C  
ATOM   2650  O   PRO A 471      26.776  37.263 163.043  1.00  0.76           O  
ATOM   2651  CB  PRO A 471      24.136  37.072 161.182  1.00  0.76           C  
ATOM   2652  CG  PRO A 471      24.295  35.576 161.455  1.00  0.76           C  
ATOM   2653  CD  PRO A 471      25.442  35.192 160.525  1.00  0.76           C  
ATOM   2654  N   GLN A 472      26.033  39.355 162.598  1.00  0.71           N  
ATOM   2655  CA  GLN A 472      26.513  40.013 163.807  1.00  0.71           C  
ATOM   2656  C   GLN A 472      28.030  39.959 164.001  1.00  0.71           C  
ATOM   2657  O   GLN A 472      28.561  39.827 165.103  1.00  0.71           O  
ATOM   2658  CB  GLN A 472      25.724  39.597 165.074  1.00  0.71           C  
ATOM   2659  CG  GLN A 472      24.199  39.811 164.923  1.00  0.71           C  
ATOM   2660  CD  GLN A 472      23.505  39.645 166.269  1.00  0.71           C  
ATOM   2661  OE1 GLN A 472      23.741  40.415 167.200  1.00  0.71           O  
ATOM   2662  NE2 GLN A 472      22.637  38.619 166.418  1.00  0.71           N  
ATOM   2663  N   PHE A 473      28.753  40.134 162.886  1.00  0.77           N  
ATOM   2664  CA  PHE A 473      30.182  40.337 162.815  1.00  0.77           C  
ATOM   2665  C   PHE A 473      30.377  41.751 162.283  1.00  0.77           C  
ATOM   2666  O   PHE A 473      29.421  42.518 162.212  1.00  0.77           O  
ATOM   2667  CB  PHE A 473      30.818  39.278 161.870  1.00  0.77           C  
ATOM   2668  CG  PHE A 473      31.499  38.205 162.663  1.00  0.77           C  
ATOM   2669  CD1 PHE A 473      30.763  37.150 163.227  1.00  0.77           C  
ATOM   2670  CD2 PHE A 473      32.893  38.236 162.832  1.00  0.77           C  
ATOM   2671  CE1 PHE A 473      31.413  36.131 163.937  1.00  0.77           C  
ATOM   2672  CE2 PHE A 473      33.546  37.224 163.546  1.00  0.77           C  
ATOM   2673  CZ  PHE A 473      32.805  36.170 164.095  1.00  0.77           C  
ATOM   2674  N   SER A 474      31.619  42.134 161.912  1.00  0.82           N  
ATOM   2675  CA  SER A 474      31.918  43.425 161.287  1.00  0.82           C  
ATOM   2676  C   SER A 474      31.901  44.599 162.249  1.00  0.82           C  
ATOM   2677  O   SER A 474      31.212  45.595 162.047  1.00  0.82           O  
ATOM   2678  CB  SER A 474      31.129  43.759 159.993  1.00  0.82           C  
ATOM   2679  OG  SER A 474      31.390  42.776 158.986  1.00  0.82           O  
ATOM   2680  N   TYR A 475      32.700  44.502 163.325  1.00  0.85           N  
ATOM   2681  CA  TYR A 475      32.728  45.443 164.429  1.00  0.85           C  
ATOM   2682  C   TYR A 475      34.060  46.180 164.447  1.00  0.85           C  
ATOM   2683  O   TYR A 475      35.112  45.598 164.186  1.00  0.85           O  
ATOM   2684  CB  TYR A 475      32.523  44.673 165.769  1.00  0.85           C  
ATOM   2685  CG  TYR A 475      32.741  45.484 167.025  1.00  0.85           C  
ATOM   2686  CD1 TYR A 475      31.711  46.261 167.579  1.00  0.85           C  
ATOM   2687  CD2 TYR A 475      33.971  45.403 167.700  1.00  0.85           C  
ATOM   2688  CE1 TYR A 475      31.901  46.925 168.802  1.00  0.85           C  
ATOM   2689  CE2 TYR A 475      34.161  46.059 168.923  1.00  0.85           C  
ATOM   2690  CZ  TYR A 475      33.123  46.815 169.478  1.00  0.85           C  
ATOM   2691  OH  TYR A 475      33.316  47.436 170.730  1.00  0.85           O  
ATOM   2692  N   SER A 476      34.016  47.480 164.802  1.00  0.84           N  
ATOM   2693  CA  SER A 476      35.179  48.316 165.047  1.00  0.84           C  
ATOM   2694  C   SER A 476      34.954  49.067 166.340  1.00  0.84           C  
ATOM   2695  O   SER A 476      33.956  49.766 166.485  1.00  0.84           O  
ATOM   2696  CB  SER A 476      35.394  49.393 163.952  1.00  0.84           C  
ATOM   2697  OG  SER A 476      35.790  48.802 162.714  1.00  0.84           O  
ATOM   2698  N   ALA A 477      35.857  48.932 167.331  1.00  0.84           N  
ATOM   2699  CA  ALA A 477      35.749  49.640 168.594  1.00  0.84           C  
ATOM   2700  C   ALA A 477      35.913  51.163 168.529  1.00  0.84           C  
ATOM   2701  O   ALA A 477      36.815  51.684 167.871  1.00  0.84           O  
ATOM   2702  CB  ALA A 477      36.769  49.078 169.601  1.00  0.84           C  
ATOM   2703  N   SER A 478      35.059  51.897 169.280  1.00  0.78           N  
ATOM   2704  CA  SER A 478      35.077  53.359 169.375  1.00  0.78           C  
ATOM   2705  C   SER A 478      36.022  53.887 170.438  1.00  0.78           C  
ATOM   2706  O   SER A 478      36.254  55.088 170.533  1.00  0.78           O  
ATOM   2707  CB  SER A 478      33.689  53.941 169.767  1.00  0.78           C  
ATOM   2708  OG  SER A 478      32.660  53.422 168.925  1.00  0.78           O  
ATOM   2709  N   ILE A 479      36.562  52.982 171.268  1.00  0.54           N  
ATOM   2710  CA  ILE A 479      37.570  53.233 172.278  1.00  0.54           C  
ATOM   2711  C   ILE A 479      38.880  52.572 171.711  1.00  0.54           C  
ATOM   2712  O   ILE A 479      38.786  51.584 170.919  1.00  0.54           O  
ATOM   2713  CB  ILE A 479      37.089  52.714 173.660  1.00  0.54           C  
ATOM   2714  CG1 ILE A 479      35.743  53.371 174.106  1.00  0.54           C  
ATOM   2715  CG2 ILE A 479      38.162  52.975 174.739  1.00  0.54           C  
ATOM   2716  CD1 ILE A 479      35.093  52.721 175.343  1.00  0.54           C  
ATOM   2717  OXT ILE A 479      39.999  53.079 171.985  1.00  0.54           O  
TER    2718      ILE A 479                                                      
HETATM 2719 MN    MN _   2      40.473  28.238 175.472  1.00  9.83          MN  
END   
