# Supplementary material for: Transcriptome-wide decoding the roles of aberrant splicing in melanoma MAPK-targeted resistance evolution
Source: EMBO Rep. 2025 Jul 18;26(16):4180–96. doi: 10.1038/s44319-025-00521-6 (PMC12373858; doi:10.1038/s44319-025-00521-6)
Supplement: Supplementary file 13 — Source data Fig. 4 [file 44319_2025_521_MOESM13_ESM.zip › Figure 4/4B/AKT210_1o6k.pdb]

TITLE     SWISS-MODEL SERVER (https://swissmodel.expasy.org)
TITLE    2 AKT2-210
EXPDTA    THEORETICAL MODEL (SWISS-MODEL SERVER)
AUTHOR    SWISS-MODEL SERVER (SEE REFERENCE IN JRNL Records)
REVDAT   1   04-APR-19 1MOD    1       10:15
JRNL        AUTH   A.WATERHOUSE,M.BERTONI,S.BIENERT,G.STUDER,G.TAURIELLO,
JRNL        AUTH 2 R.GUMIENNY,F.T.HEER,T.A.P.DE BEER,C.REMPFER,L.BORDOLI,
JRNL        AUTH 3 R.LEPORE,T.SCHWEDE
JRNL        TITL   SWISS-MODEL: HOMOLOGY MODELLING OF PROTEIN STRUCTURES AND
JRNL        TITL 2 COMPLEXES
JRNL        REF    NUCLEIC.ACIDS.RES..           V.  46 W296  2018
JRNL        PMID   29788355
JRNL        DOI    10.1093/nar/gky427
REMARK   1
REMARK   1 REFERENCE 1
REMARK   1  AUTH   S.BIENERT,A.WATERHOUSE,T.A.P.DE BEER,G.TAURIELLO,G.STUDER,
REMARK   1  AUTH 2 L.BORDOLI,T.SCHWEDE
REMARK   1  TITL   THE SWISS-MODEL REPOSITORY - NEW FEATURES AND FUNCTIONALITY
REMARK   1  REF    NUCLEIC.ACIDS.RES..           V.  22       2017
REMARK   1  REFN                   ISSN 0305-1048
REMARK   1  PMID   27899672
REMARK   1  DOI    10.1093/nar/gkw1132
REMARK   1
REMARK   1 REFERENCE 2
REMARK   1  AUTH   N.GUEX,M.C.PEITSCH,T.SCHWEDE
REMARK   1  TITL   AUTOMATED COMPARATIVE PROTEIN STRUCTURE MODELING WITH
REMARK   1  TITL 2 SWISS-MODEL AND SWISS-PDBVIEWER: A HISTORICAL PERSPECTIVE
REMARK   1  REF    ELECTROPHORESIS               V.  30       2009
REMARK   1  REFN                   ISSN 0173-0835
REMARK   1  PMID   19517507
REMARK   1  DOI    10.1002/elps.200900140
REMARK   1
REMARK   1 REFERENCE 3
REMARK   1  AUTH   P.BENKERT,M.BIASINI,T.SCHWEDE
REMARK   1  TITL   TOWARD THE ESTIMATION OF THE ABSOLUTE QUALITY OF INDIVIDUAL
REMARK   1  TITL 2 PROTEIN STRUCTURE MODELS
REMARK   1  REF    BIOINFORMATICS                V.  27       2011
REMARK   1  REFN                   ISSN 1367-4803
REMARK   1  PMID   21134891
REMARK   1  DOI    10.1093/bioinformatics/btq662
REMARK   1
REMARK   1 REFERENCE 4
REMARK   1  AUTH   M.BERTONI,F.KIEFER,M.BIASINI,L.BORDOLI,T.SCHWEDE
REMARK   1  TITL   MODELING PROTEIN QUATERNARY STRUCTURE OF HOMO- AND
REMARK   1  TITL 2 HETERO-OLIGOMERS BEYOND BINARY INTERACTIONS BY HOMOLOGY
REMARK   1  REF    SCI.REP.                      V.   7       2017
REMARK   1  REFN                   ISSN
REMARK   1  PMID   28874689
REMARK   1  DOI    10.1038/s41598-017-09654-8
REMARK   1
REMARK   1 DISCLAIMER
REMARK   1 The SWISS-MODEL SERVER produces theoretical models for proteins.
REMARK   1 The results of any theoretical modelling procedure is
REMARK   1 NON-EXPERIMENTAL and MUST be considered with care. These models may
REMARK   1 contain significant errors. This is especially true for automated
REMARK   1 modeling since there is no human intervention during model
REMARK   1 building. Please read the header section and the logfile carefully
REMARK   1 to know what templates and alignments were used during the model
REMARK   1 building process. All information by the SWISS-MODEL SERVER is
REMARK   1 provided "AS-IS", without any warranty, expressed or implied.
REMARK   2
REMARK   2 COPYRIGHT NOTICE
REMARK   2 This SWISS-MODEL protein model is copyright. It is produced by the
REMARK   2 SWISS-MODEL server, developed by the Computational Structural
REMARK   2 Biology Group at the SIB Swiss Institute of Bioinformatics at the
REMARK   2 Biozentrum, University of Basel (https://swissmodel.expasy.org). This
REMARK   2 model is licensed under the CC BY-SA 4.0 Creative Commons
REMARK   2 Attribution-ShareAlike 4.0 International License
REMARK   2 (https://creativecommons.org/licenses/by-sa/4.0/legalcode), i.e. you
REMARK   2 can copy and redistribute the model in any medium or format,
REMARK   2 transform and build upon the model for any purpose, even
REMARK   2 commercially, under the following terms:
REMARK   2 Attribution - You must give appropriate credit, provide a link to
REMARK   2 the license, and indicate if changes were made. You may do so in any
REMARK   2 reasonable manner, but not in any way that suggests the licensor
REMARK   2 endorses you or your use. When you publish, patent or distribute
REMARK   2 results that were fully or partially based on the model, please cite
REMARK   2 the corresponding papers mentioned under JRNL.
REMARK   2 ShareAlike - If you remix, transform, or build upon the material,
REMARK   2 you must distribute your contributions under the same license as the
REMARK   2 original.
REMARK   2 No additional restrictions - you may not apply legal terms or
REMARK   2 technological measures that legally restrict others from doing
REMARK   2 anything the license permits.
REMARK   2 Find a human-readable summary of (and not a substitute for) the
REMARK   2 CC BY-SA 4.0 license at this link:
REMARK   2 https://creativecommons.org/licenses/by-sa/4.0/
REMARK   3 
REMARK   3 MODEL INFORMATION
REMARK   3  ENGIN   PROMOD3
REMARK   3  VERSN   1.3.0
REMARK   3  OSTAT   monomer
REMARK   3  OSRSN   MONOMER (USER)
REMARK   3  QSPRD   0.000
REMARK   3  GMQE    0.67
REMARK   3  QMN4    -1.25
REMARK   3  MODT    FALSE
REMARK   3 
REMARK   3 TEMPLATE 1
REMARK   3  PDBID   1o6k
REMARK   3  CHAIN   A
REMARK   3  MMCIF   A
REMARK   3  PDBV    2019-03-22
REMARK   3  SMTLE   1o6k.1.A
REMARK   3  SMTLV   2019-03-27
REMARK   3  MTHD    X-RAY DIFFRACTION 1.70 A
REMARK   3  FOUND   BLAST
REMARK   3  GMQE    0.67
REMARK   3  SIM     0.61
REMARK   3  SID     99.66
REMARK   3  OSTAT   monomer
REMARK   3  LIGND   ANP
REMARK   3  LIGND 2 MN
REMARK   3  LIGND 3 MN
ATOM      1  N   LYS A 146      36.404  49.844 157.138  1.00  0.71           N  
ATOM      2  CA  LYS A 146      36.371  48.345 156.977  1.00  0.71           C  
ATOM      3  C   LYS A 146      37.739  47.782 157.307  1.00  0.71           C  
ATOM      4  O   LYS A 146      38.700  48.509 157.104  1.00  0.71           O  
ATOM      5  CB  LYS A 146      35.975  48.000 155.508  1.00  0.71           C  
ATOM      6  CG  LYS A 146      35.565  46.525 155.325  1.00  0.71           C  
ATOM      7  CD  LYS A 146      35.006  46.247 153.915  1.00  0.71           C  
ATOM      8  CE  LYS A 146      34.512  44.796 153.759  1.00  0.71           C  
ATOM      9  NZ  LYS A 146      33.884  44.601 152.430  1.00  0.71           N  
ATOM     10  N   VAL A 147      37.856  46.544 157.838  1.00  0.84           N  
ATOM     11  CA  VAL A 147      39.117  45.969 158.276  1.00  0.84           C  
ATOM     12  C   VAL A 147      39.367  44.746 157.408  1.00  0.84           C  
ATOM     13  O   VAL A 147      38.422  43.984 157.150  1.00  0.84           O  
ATOM     14  CB  VAL A 147      39.035  45.535 159.747  1.00  0.84           C  
ATOM     15  CG1 VAL A 147      40.476  45.373 160.272  1.00  0.84           C  
ATOM     16  CG2 VAL A 147      38.269  46.583 160.597  1.00  0.84           C  
ATOM     17  N   THR A 148      40.592  44.530 156.897  1.00  0.85           N  
ATOM     18  CA  THR A 148      40.929  43.374 156.069  1.00  0.85           C  
ATOM     19  C   THR A 148      42.113  42.632 156.657  1.00  0.85           C  
ATOM     20  O   THR A 148      42.761  43.015 157.624  1.00  0.85           O  
ATOM     21  CB  THR A 148      41.250  43.711 154.604  1.00  0.85           C  
ATOM     22  OG1 THR A 148      42.233  44.726 154.564  1.00  0.85           O  
ATOM     23  CG2 THR A 148      39.970  44.191 153.893  1.00  0.85           C  
ATOM     24  N   MET A 149      42.406  41.453 156.072  1.00  0.80           N  
ATOM     25  CA  MET A 149      43.510  40.599 156.455  1.00  0.80           C  
ATOM     26  C   MET A 149      44.885  41.250 156.224  1.00  0.80           C  
ATOM     27  O   MET A 149      45.839  41.074 156.963  1.00  0.80           O  
ATOM     28  CB  MET A 149      43.387  39.253 155.679  1.00  0.80           C  
ATOM     29  CG  MET A 149      43.991  38.044 156.428  1.00  0.80           C  
ATOM     30  SD  MET A 149      43.052  37.554 157.926  1.00  0.80           S  
ATOM     31  CE  MET A 149      42.133  36.193 157.147  1.00  0.80           C  
ATOM     32  N   ASN A 150      45.015  42.076 155.162  1.00  0.83           N  
ATOM     33  CA  ASN A 150      46.297  42.618 154.745  1.00  0.83           C  
ATOM     34  C   ASN A 150      46.694  43.894 155.502  1.00  0.83           C  
ATOM     35  O   ASN A 150      47.785  44.425 155.257  1.00  0.83           O  
ATOM     36  CB  ASN A 150      46.324  42.846 153.201  1.00  0.83           C  
ATOM     37  CG  ASN A 150      45.102  43.629 152.719  1.00  0.83           C  
ATOM     38  OD1 ASN A 150      45.014  44.830 152.838  1.00  0.83           O  
ATOM     39  ND2 ASN A 150      44.126  42.919 152.095  1.00  0.83           N  
ATOM     40  N   ASP A 151      45.879  44.337 156.494  1.00  0.88           N  
ATOM     41  CA  ASP A 151      46.134  45.487 157.341  1.00  0.88           C  
ATOM     42  C   ASP A 151      47.046  45.107 158.516  1.00  0.88           C  
ATOM     43  O   ASP A 151      47.500  45.953 159.288  1.00  0.88           O  
ATOM     44  CB  ASP A 151      44.793  46.040 157.920  1.00  0.88           C  
ATOM     45  CG  ASP A 151      43.909  46.662 156.849  1.00  0.88           C  
ATOM     46  OD1 ASP A 151      44.476  47.331 155.949  1.00  0.88           O  
ATOM     47  OD2 ASP A 151      42.661  46.524 156.976  1.00  0.88           O  
ATOM     48  N   PHE A 152      47.372  43.802 158.662  1.00  0.91           N  
ATOM     49  CA  PHE A 152      48.126  43.279 159.780  1.00  0.91           C  
ATOM     50  C   PHE A 152      49.380  42.568 159.312  1.00  0.91           C  
ATOM     51  O   PHE A 152      49.457  42.028 158.198  1.00  0.91           O  
ATOM     52  CB  PHE A 152      47.294  42.276 160.629  1.00  0.91           C  
ATOM     53  CG  PHE A 152      46.065  42.940 161.188  1.00  0.91           C  
ATOM     54  CD1 PHE A 152      46.106  43.622 162.419  1.00  0.91           C  
ATOM     55  CD2 PHE A 152      44.853  42.887 160.478  1.00  0.91           C  
ATOM     56  CE1 PHE A 152      44.955  44.245 162.926  1.00  0.91           C  
ATOM     57  CE2 PHE A 152      43.705  43.509 160.980  1.00  0.91           C  
ATOM     58  CZ  PHE A 152      43.758  44.194 162.199  1.00  0.91           C  
ATOM     59  N   ASP A 153      50.407  42.556 160.171  1.00  0.89           N  
ATOM     60  CA  ASP A 153      51.608  41.762 160.036  1.00  0.89           C  
ATOM     61  C   ASP A 153      51.493  40.560 160.958  1.00  0.89           C  
ATOM     62  O   ASP A 153      51.235  40.714 162.159  1.00  0.89           O  
ATOM     63  CB  ASP A 153      52.859  42.544 160.517  1.00  0.89           C  
ATOM     64  CG  ASP A 153      53.231  43.715 159.633  1.00  0.89           C  
ATOM     65  OD1 ASP A 153      53.198  43.575 158.386  1.00  0.89           O  
ATOM     66  OD2 ASP A 153      53.661  44.740 160.239  1.00  0.89           O  
ATOM     67  N   TYR A 154      51.689  39.332 160.448  1.00  0.87           N  
ATOM     68  CA  TYR A 154      51.492  38.108 161.208  1.00  0.87           C  
ATOM     69  C   TYR A 154      52.838  37.611 161.716  1.00  0.87           C  
ATOM     70  O   TYR A 154      53.668  37.150 160.937  1.00  0.87           O  
ATOM     71  CB  TYR A 154      50.817  36.996 160.346  1.00  0.87           C  
ATOM     72  CG  TYR A 154      49.446  37.451 159.942  1.00  0.87           C  
ATOM     73  CD1 TYR A 154      49.256  38.275 158.815  1.00  0.87           C  
ATOM     74  CD2 TYR A 154      48.338  37.107 160.733  1.00  0.87           C  
ATOM     75  CE1 TYR A 154      47.992  38.807 158.533  1.00  0.87           C  
ATOM     76  CE2 TYR A 154      47.070  37.615 160.433  1.00  0.87           C  
ATOM     77  CZ  TYR A 154      46.909  38.485 159.353  1.00  0.87           C  
ATOM     78  OH  TYR A 154      45.654  39.060 159.125  1.00  0.87           O  
ATOM     79  N   LEU A 155      53.104  37.718 163.039  1.00  0.87           N  
ATOM     80  CA  LEU A 155      54.433  37.502 163.588  1.00  0.87           C  
ATOM     81  C   LEU A 155      54.647  36.099 164.145  1.00  0.87           C  
ATOM     82  O   LEU A 155      55.541  35.385 163.714  1.00  0.87           O  
ATOM     83  CB  LEU A 155      54.701  38.525 164.722  1.00  0.87           C  
ATOM     84  CG  LEU A 155      54.514  40.003 164.301  1.00  0.87           C  
ATOM     85  CD1 LEU A 155      54.689  40.916 165.525  1.00  0.87           C  
ATOM     86  CD2 LEU A 155      55.478  40.426 163.173  1.00  0.87           C  
ATOM     87  N   LYS A 156      53.840  35.653 165.136  1.00  0.83           N  
ATOM     88  CA  LYS A 156      54.017  34.305 165.655  1.00  0.83           C  
ATOM     89  C   LYS A 156      52.779  33.784 166.343  1.00  0.83           C  
ATOM     90  O   LYS A 156      51.919  34.527 166.814  1.00  0.83           O  
ATOM     91  CB  LYS A 156      55.248  34.130 166.594  1.00  0.83           C  
ATOM     92  CG  LYS A 156      55.430  35.205 167.681  1.00  0.83           C  
ATOM     93  CD  LYS A 156      56.738  34.947 168.458  1.00  0.83           C  
ATOM     94  CE  LYS A 156      57.545  36.226 168.741  1.00  0.83           C  
ATOM     95  NZ  LYS A 156      58.728  35.922 169.579  1.00  0.83           N  
ATOM     96  N   LEU A 157      52.665  32.445 166.385  1.00  0.87           N  
ATOM     97  CA  LEU A 157      51.581  31.712 166.993  1.00  0.87           C  
ATOM     98  C   LEU A 157      51.652  31.778 168.518  1.00  0.87           C  
ATOM     99  O   LEU A 157      52.682  31.494 169.128  1.00  0.87           O  
ATOM    100  CB  LEU A 157      51.646  30.247 166.483  1.00  0.87           C  
ATOM    101  CG  LEU A 157      50.483  29.327 166.922  1.00  0.87           C  
ATOM    102  CD1 LEU A 157      49.146  29.721 166.261  1.00  0.87           C  
ATOM    103  CD2 LEU A 157      50.823  27.861 166.586  1.00  0.87           C  
ATOM    104  N   LEU A 158      50.554  32.187 169.179  1.00  0.86           N  
ATOM    105  CA  LEU A 158      50.474  32.255 170.625  1.00  0.86           C  
ATOM    106  C   LEU A 158      49.813  31.014 171.178  1.00  0.86           C  
ATOM    107  O   LEU A 158      50.196  30.510 172.223  1.00  0.86           O  
ATOM    108  CB  LEU A 158      49.603  33.465 171.047  1.00  0.86           C  
ATOM    109  CG  LEU A 158      50.193  34.835 170.648  1.00  0.86           C  
ATOM    110  CD1 LEU A 158      49.155  35.933 170.951  1.00  0.86           C  
ATOM    111  CD2 LEU A 158      51.524  35.120 171.381  1.00  0.86           C  
ATOM    112  N   GLY A 159      48.794  30.482 170.471  1.00  0.87           N  
ATOM    113  CA  GLY A 159      48.081  29.323 170.972  1.00  0.87           C  
ATOM    114  C   GLY A 159      47.266  28.696 169.890  1.00  0.87           C  
ATOM    115  O   GLY A 159      46.975  29.306 168.856  1.00  0.87           O  
ATOM    116  N   LYS A 160      46.852  27.440 170.103  1.00  0.87           N  
ATOM    117  CA  LYS A 160      46.108  26.695 169.123  1.00  0.87           C  
ATOM    118  C   LYS A 160      45.102  25.826 169.841  1.00  0.87           C  
ATOM    119  O   LYS A 160      45.416  25.219 170.863  1.00  0.87           O  
ATOM    120  CB  LYS A 160      47.068  25.815 168.284  1.00  0.87           C  
ATOM    121  CG  LYS A 160      46.478  25.398 166.928  1.00  0.87           C  
ATOM    122  CD  LYS A 160      47.554  24.748 166.041  1.00  0.87           C  
ATOM    123  CE  LYS A 160      47.067  24.490 164.612  1.00  0.87           C  
ATOM    124  NZ  LYS A 160      48.169  23.910 163.809  1.00  0.87           N  
ATOM    125  N   GLY A 161      43.856  25.762 169.341  1.00  0.80           N  
ATOM    126  CA  GLY A 161      42.825  24.881 169.859  1.00  0.80           C  
ATOM    127  C   GLY A 161      42.498  23.818 168.856  1.00  0.80           C  
ATOM    128  O   GLY A 161      43.166  23.649 167.839  1.00  0.80           O  
ATOM    129  N   THR A 162      41.384  23.102 169.092  1.00  0.65           N  
ATOM    130  CA  THR A 162      40.941  22.005 168.229  1.00  0.65           C  
ATOM    131  C   THR A 162      39.982  22.515 167.157  1.00  0.65           C  
ATOM    132  O   THR A 162      39.445  21.780 166.328  1.00  0.65           O  
ATOM    133  CB  THR A 162      40.199  20.935 169.026  1.00  0.65           C  
ATOM    134  OG1 THR A 162      40.841  20.737 170.274  1.00  0.65           O  
ATOM    135  CG2 THR A 162      40.233  19.575 168.306  1.00  0.65           C  
ATOM    136  N   PHE A 163      39.738  23.842 167.175  1.00  0.61           N  
ATOM    137  CA  PHE A 163      38.887  24.541 166.230  1.00  0.61           C  
ATOM    138  C   PHE A 163      39.616  25.692 165.533  1.00  0.61           C  
ATOM    139  O   PHE A 163      39.451  25.891 164.337  1.00  0.61           O  
ATOM    140  CB  PHE A 163      37.640  25.145 166.942  1.00  0.61           C  
ATOM    141  CG  PHE A 163      36.902  24.111 167.754  1.00  0.61           C  
ATOM    142  CD1 PHE A 163      36.777  24.266 169.146  1.00  0.61           C  
ATOM    143  CD2 PHE A 163      36.272  23.019 167.131  1.00  0.61           C  
ATOM    144  CE1 PHE A 163      36.050  23.341 169.905  1.00  0.61           C  
ATOM    145  CE2 PHE A 163      35.535  22.096 167.891  1.00  0.61           C  
ATOM    146  CZ  PHE A 163      35.434  22.253 169.277  1.00  0.61           C  
ATOM    147  N   GLY A 164      40.454  26.487 166.250  1.00  0.82           N  
ATOM    148  CA  GLY A 164      41.144  27.613 165.627  1.00  0.82           C  
ATOM    149  C   GLY A 164      42.422  27.961 166.316  1.00  0.82           C  
ATOM    150  O   GLY A 164      42.848  27.305 167.261  1.00  0.82           O  
ATOM    151  N   LYS A 165      43.067  29.047 165.875  1.00  0.89           N  
ATOM    152  CA  LYS A 165      44.363  29.442 166.387  1.00  0.89           C  
ATOM    153  C   LYS A 165      44.457  30.919 166.644  1.00  0.89           C  
ATOM    154  O   LYS A 165      43.724  31.724 166.068  1.00  0.89           O  
ATOM    155  CB  LYS A 165      45.434  29.139 165.360  1.00  0.89           C  
ATOM    156  CG  LYS A 165      45.088  29.692 163.990  1.00  0.89           C  
ATOM    157  CD  LYS A 165      46.137  29.076 163.114  1.00  0.89           C  
ATOM    158  CE  LYS A 165      45.723  29.261 161.705  1.00  0.89           C  
ATOM    159  NZ  LYS A 165      46.732  28.481 161.063  1.00  0.89           N  
ATOM    160  N   VAL A 166      45.407  31.301 167.510  1.00  0.91           N  
ATOM    161  CA  VAL A 166      45.592  32.664 167.955  1.00  0.91           C  
ATOM    162  C   VAL A 166      47.000  33.114 167.603  1.00  0.91           C  
ATOM    163  O   VAL A 166      47.993  32.508 168.028  1.00  0.91           O  
ATOM    164  CB  VAL A 166      45.360  32.795 169.459  1.00  0.91           C  
ATOM    165  CG1 VAL A 166      45.469  34.279 169.876  1.00  0.91           C  
ATOM    166  CG2 VAL A 166      43.950  32.262 169.812  1.00  0.91           C  
ATOM    167  N   ILE A 167      47.137  34.183 166.802  1.00  0.90           N  
ATOM    168  CA  ILE A 167      48.408  34.672 166.285  1.00  0.90           C  
ATOM    169  C   ILE A 167      48.632  36.082 166.801  1.00  0.90           C  
ATOM    170  O   ILE A 167      47.711  36.905 166.849  1.00  0.90           O  
ATOM    171  CB  ILE A 167      48.451  34.625 164.751  1.00  0.90           C  
ATOM    172  CG1 ILE A 167      48.378  33.146 164.280  1.00  0.90           C  
ATOM    173  CG2 ILE A 167      49.733  35.301 164.189  1.00  0.90           C  
ATOM    174  CD1 ILE A 167      48.157  33.017 162.767  1.00  0.90           C  
ATOM    175  N   LEU A 168      49.869  36.403 167.223  1.00  0.89           N  
ATOM    176  CA  LEU A 168      50.316  37.743 167.550  1.00  0.89           C  
ATOM    177  C   LEU A 168      50.484  38.578 166.291  1.00  0.89           C  
ATOM    178  O   LEU A 168      51.283  38.247 165.400  1.00  0.89           O  
ATOM    179  CB  LEU A 168      51.663  37.672 168.317  1.00  0.89           C  
ATOM    180  CG  LEU A 168      52.328  39.028 168.661  1.00  0.89           C  
ATOM    181  CD1 LEU A 168      51.440  39.944 169.531  1.00  0.89           C  
ATOM    182  CD2 LEU A 168      53.662  38.771 169.387  1.00  0.89           C  
ATOM    183  N   VAL A 169      49.727  39.682 166.180  1.00  0.90           N  
ATOM    184  CA  VAL A 169      49.693  40.506 164.995  1.00  0.90           C  
ATOM    185  C   VAL A 169      50.056  41.920 165.350  1.00  0.90           C  
ATOM    186  O   VAL A 169      49.913  42.366 166.491  1.00  0.90           O  
ATOM    187  CB  VAL A 169      48.350  40.501 164.255  1.00  0.90           C  
ATOM    188  CG1 VAL A 169      48.056  39.066 163.763  1.00  0.90           C  
ATOM    189  CG2 VAL A 169      47.191  41.042 165.128  1.00  0.90           C  
ATOM    190  N   ARG A 170      50.546  42.669 164.359  1.00  0.89           N  
ATOM    191  CA  ARG A 170      50.833  44.078 164.481  1.00  0.89           C  
ATOM    192  C   ARG A 170      49.999  44.795 163.443  1.00  0.89           C  
ATOM    193  O   ARG A 170      50.000  44.418 162.269  1.00  0.89           O  
ATOM    194  CB  ARG A 170      52.349  44.324 164.256  1.00  0.89           C  
ATOM    195  CG  ARG A 170      52.769  45.812 164.199  1.00  0.89           C  
ATOM    196  CD  ARG A 170      54.288  46.037 164.183  1.00  0.89           C  
ATOM    197  NE  ARG A 170      54.874  45.243 163.028  1.00  0.89           N  
ATOM    198  CZ  ARG A 170      55.946  44.449 163.117  1.00  0.89           C  
ATOM    199  NH1 ARG A 170      56.584  44.273 164.273  1.00  0.89           N  
ATOM    200  NH2 ARG A 170      56.417  43.837 162.033  1.00  0.89           N  
ATOM    201  N   GLU A 171      49.230  45.827 163.837  1.00  0.89           N  
ATOM    202  CA  GLU A 171      48.451  46.635 162.915  1.00  0.89           C  
ATOM    203  C   GLU A 171      49.368  47.609 162.188  1.00  0.89           C  
ATOM    204  O   GLU A 171      50.063  48.410 162.818  1.00  0.89           O  
ATOM    205  CB  GLU A 171      47.342  47.407 163.683  1.00  0.89           C  
ATOM    206  CG  GLU A 171      46.284  48.122 162.793  1.00  0.89           C  
ATOM    207  CD  GLU A 171      45.211  48.843 163.616  1.00  0.89           C  
ATOM    208  OE1 GLU A 171      45.450  49.138 164.817  1.00  0.89           O  
ATOM    209  OE2 GLU A 171      44.141  49.161 163.040  1.00  0.89           O  
ATOM    210  N   LYS A 172      49.436  47.569 160.842  1.00  0.86           N  
ATOM    211  CA  LYS A 172      50.404  48.334 160.067  1.00  0.86           C  
ATOM    212  C   LYS A 172      50.282  49.846 160.211  1.00  0.86           C  
ATOM    213  O   LYS A 172      51.267  50.563 160.313  1.00  0.86           O  
ATOM    214  CB  LYS A 172      50.240  48.006 158.568  1.00  0.86           C  
ATOM    215  CG  LYS A 172      50.699  46.582 158.229  1.00  0.86           C  
ATOM    216  CD  LYS A 172      50.449  46.257 156.751  1.00  0.86           C  
ATOM    217  CE  LYS A 172      50.911  44.838 156.414  1.00  0.86           C  
ATOM    218  NZ  LYS A 172      50.570  44.555 155.010  1.00  0.86           N  
ATOM    219  N   ALA A 173      49.035  50.364 160.204  1.00  0.87           N  
ATOM    220  CA  ALA A 173      48.754  51.778 160.318  1.00  0.87           C  
ATOM    221  C   ALA A 173      49.078  52.393 161.689  1.00  0.87           C  
ATOM    222  O   ALA A 173      49.510  53.537 161.770  1.00  0.87           O  
ATOM    223  CB  ALA A 173      47.278  52.032 159.941  1.00  0.87           C  
ATOM    224  N   THR A 174      48.855  51.663 162.813  1.00  0.87           N  
ATOM    225  CA  THR A 174      49.034  52.223 164.156  1.00  0.87           C  
ATOM    226  C   THR A 174      50.293  51.739 164.844  1.00  0.87           C  
ATOM    227  O   THR A 174      50.758  52.361 165.795  1.00  0.87           O  
ATOM    228  CB  THR A 174      47.876  51.901 165.112  1.00  0.87           C  
ATOM    229  OG1 THR A 174      47.692  50.504 165.331  1.00  0.87           O  
ATOM    230  CG2 THR A 174      46.585  52.478 164.526  1.00  0.87           C  
ATOM    231  N   GLY A 175      50.870  50.595 164.409  1.00  0.90           N  
ATOM    232  CA  GLY A 175      52.035  49.979 165.029  1.00  0.90           C  
ATOM    233  C   GLY A 175      51.713  49.211 166.283  1.00  0.90           C  
ATOM    234  O   GLY A 175      52.603  48.668 166.927  1.00  0.90           O  
ATOM    235  N   ARG A 176      50.423  49.134 166.666  1.00  0.86           N  
ATOM    236  CA  ARG A 176      49.989  48.481 167.884  1.00  0.86           C  
ATOM    237  C   ARG A 176      49.849  46.981 167.702  1.00  0.86           C  
ATOM    238  O   ARG A 176      49.519  46.480 166.625  1.00  0.86           O  
ATOM    239  CB  ARG A 176      48.641  49.056 168.376  1.00  0.86           C  
ATOM    240  CG  ARG A 176      48.739  50.522 168.849  1.00  0.86           C  
ATOM    241  CD  ARG A 176      47.345  51.053 169.189  1.00  0.86           C  
ATOM    242  NE  ARG A 176      47.483  52.515 169.536  1.00  0.86           N  
ATOM    243  CZ  ARG A 176      46.478  53.397 169.459  1.00  0.86           C  
ATOM    244  NH1 ARG A 176      45.277  53.021 169.034  1.00  0.86           N  
ATOM    245  NH2 ARG A 176      46.662  54.671 169.801  1.00  0.86           N  
ATOM    246  N   TYR A 177      50.113  46.223 168.782  1.00  0.89           N  
ATOM    247  CA  TYR A 177      50.154  44.779 168.760  1.00  0.89           C  
ATOM    248  C   TYR A 177      48.866  44.223 169.349  1.00  0.89           C  
ATOM    249  O   TYR A 177      48.338  44.713 170.348  1.00  0.89           O  
ATOM    250  CB  TYR A 177      51.372  44.211 169.545  1.00  0.89           C  
ATOM    251  CG  TYR A 177      52.675  44.529 168.852  1.00  0.89           C  
ATOM    252  CD1 TYR A 177      53.220  45.829 168.848  1.00  0.89           C  
ATOM    253  CD2 TYR A 177      53.408  43.492 168.250  1.00  0.89           C  
ATOM    254  CE1 TYR A 177      54.449  46.092 168.222  1.00  0.89           C  
ATOM    255  CE2 TYR A 177      54.659  43.743 167.676  1.00  0.89           C  
ATOM    256  CZ  TYR A 177      55.168  45.041 167.643  1.00  0.89           C  
ATOM    257  OH  TYR A 177      56.414  45.245 167.020  1.00  0.89           O  
ATOM    258  N   TYR A 178      48.308  43.178 168.716  1.00  0.89           N  
ATOM    259  CA  TYR A 178      47.039  42.591 169.102  1.00  0.89           C  
ATOM    260  C   TYR A 178      47.145  41.086 168.981  1.00  0.89           C  
ATOM    261  O   TYR A 178      48.082  40.550 168.383  1.00  0.89           O  
ATOM    262  CB  TYR A 178      45.851  43.051 168.204  1.00  0.89           C  
ATOM    263  CG  TYR A 178      45.613  44.529 168.306  1.00  0.89           C  
ATOM    264  CD1 TYR A 178      45.949  45.377 167.237  1.00  0.89           C  
ATOM    265  CD2 TYR A 178      45.001  45.077 169.446  1.00  0.89           C  
ATOM    266  CE1 TYR A 178      45.689  46.755 167.313  1.00  0.89           C  
ATOM    267  CE2 TYR A 178      44.744  46.452 169.523  1.00  0.89           C  
ATOM    268  CZ  TYR A 178      45.099  47.294 168.464  1.00  0.89           C  
ATOM    269  OH  TYR A 178      44.836  48.672 168.614  1.00  0.89           O  
ATOM    270  N   ALA A 179      46.175  40.346 169.543  1.00  0.91           N  
ATOM    271  CA  ALA A 179      46.100  38.906 169.413  1.00  0.91           C  
ATOM    272  C   ALA A 179      44.917  38.577 168.521  1.00  0.91           C  
ATOM    273  O   ALA A 179      43.772  38.927 168.824  1.00  0.91           O  
ATOM    274  CB  ALA A 179      45.921  38.242 170.802  1.00  0.91           C  
ATOM    275  N   MET A 180      45.149  37.910 167.376  1.00  0.91           N  
ATOM    276  CA  MET A 180      44.098  37.625 166.425  1.00  0.91           C  
ATOM    277  C   MET A 180      43.703  36.168 166.519  1.00  0.91           C  
ATOM    278  O   MET A 180      44.496  35.272 166.217  1.00  0.91           O  
ATOM    279  CB  MET A 180      44.489  37.958 164.964  1.00  0.91           C  
ATOM    280  CG  MET A 180      43.265  37.924 164.012  1.00  0.91           C  
ATOM    281  SD  MET A 180      43.680  37.967 162.235  1.00  0.91           S  
ATOM    282  CE  MET A 180      44.074  39.737 162.135  1.00  0.91           C  
ATOM    283  N   LYS A 181      42.452  35.889 166.926  1.00  0.90           N  
ATOM    284  CA  LYS A 181      41.893  34.553 166.903  1.00  0.90           C  
ATOM    285  C   LYS A 181      41.262  34.306 165.548  1.00  0.90           C  
ATOM    286  O   LYS A 181      40.338  35.018 165.142  1.00  0.90           O  
ATOM    287  CB  LYS A 181      40.847  34.348 168.029  1.00  0.90           C  
ATOM    288  CG  LYS A 181      40.328  32.905 168.158  1.00  0.90           C  
ATOM    289  CD  LYS A 181      39.399  32.744 169.380  1.00  0.90           C  
ATOM    290  CE  LYS A 181      38.867  31.310 169.523  1.00  0.90           C  
ATOM    291  NZ  LYS A 181      38.039  31.184 170.735  1.00  0.90           N  
ATOM    292  N   ILE A 182      41.764  33.301 164.811  1.00  0.89           N  
ATOM    293  CA  ILE A 182      41.339  32.980 163.463  1.00  0.89           C  
ATOM    294  C   ILE A 182      40.633  31.647 163.501  1.00  0.89           C  
ATOM    295  O   ILE A 182      41.200  30.613 163.886  1.00  0.89           O  
ATOM    296  CB  ILE A 182      42.505  32.899 162.479  1.00  0.89           C  
ATOM    297  CG1 ILE A 182      43.221  34.273 162.423  1.00  0.89           C  
ATOM    298  CG2 ILE A 182      41.990  32.484 161.069  1.00  0.89           C  
ATOM    299  CD1 ILE A 182      44.539  34.222 161.641  1.00  0.89           C  
ATOM    300  N   LEU A 183      39.364  31.648 163.074  1.00  0.86           N  
ATOM    301  CA  LEU A 183      38.516  30.485 163.016  1.00  0.86           C  
ATOM    302  C   LEU A 183      38.144  30.206 161.571  1.00  0.86           C  
ATOM    303  O   LEU A 183      37.881  31.112 160.778  1.00  0.86           O  
ATOM    304  CB  LEU A 183      37.204  30.709 163.805  1.00  0.86           C  
ATOM    305  CG  LEU A 183      37.344  30.812 165.342  1.00  0.86           C  
ATOM    306  CD1 LEU A 183      36.007  31.257 165.962  1.00  0.86           C  
ATOM    307  CD2 LEU A 183      37.769  29.468 165.960  1.00  0.86           C  
ATOM    308  N   ARG A 184      38.112  28.923 161.170  1.00  0.76           N  
ATOM    309  CA  ARG A 184      37.764  28.534 159.815  1.00  0.76           C  
ATOM    310  C   ARG A 184      36.272  28.262 159.674  1.00  0.76           C  
ATOM    311  O   ARG A 184      35.711  27.435 160.396  1.00  0.76           O  
ATOM    312  CB  ARG A 184      38.508  27.237 159.422  1.00  0.76           C  
ATOM    313  CG  ARG A 184      40.039  27.391 159.350  1.00  0.76           C  
ATOM    314  CD  ARG A 184      40.693  26.044 159.018  1.00  0.76           C  
ATOM    315  NE  ARG A 184      42.161  26.310 158.788  1.00  0.76           N  
ATOM    316  CZ  ARG A 184      42.801  26.140 157.622  1.00  0.76           C  
ATOM    317  NH1 ARG A 184      42.189  25.704 156.533  1.00  0.76           N  
ATOM    318  NH2 ARG A 184      44.119  26.350 157.553  1.00  0.76           N  
ATOM    319  N   LYS A 185      35.595  28.917 158.704  1.00  0.77           N  
ATOM    320  CA  LYS A 185      34.154  28.825 158.504  1.00  0.77           C  
ATOM    321  C   LYS A 185      33.652  27.419 158.215  1.00  0.77           C  
ATOM    322  O   LYS A 185      32.665  26.974 158.791  1.00  0.77           O  
ATOM    323  CB  LYS A 185      33.713  29.735 157.331  1.00  0.77           C  
ATOM    324  CG  LYS A 185      33.765  31.233 157.682  1.00  0.77           C  
ATOM    325  CD  LYS A 185      33.165  32.093 156.553  1.00  0.77           C  
ATOM    326  CE  LYS A 185      33.137  33.591 156.891  1.00  0.77           C  
ATOM    327  NZ  LYS A 185      32.487  34.346 155.801  1.00  0.77           N  
ATOM    328  N   GLU A 186      34.356  26.669 157.339  1.00  0.71           N  
ATOM    329  CA  GLU A 186      33.958  25.349 156.887  1.00  0.71           C  
ATOM    330  C   GLU A 186      33.822  24.340 158.031  1.00  0.71           C  
ATOM    331  O   GLU A 186      32.874  23.567 158.123  1.00  0.71           O  
ATOM    332  CB  GLU A 186      34.952  24.864 155.804  1.00  0.71           C  
ATOM    333  CG  GLU A 186      34.346  23.782 154.877  1.00  0.71           C  
ATOM    334  CD  GLU A 186      35.249  23.569 153.666  1.00  0.71           C  
ATOM    335  OE1 GLU A 186      35.877  22.486 153.580  1.00  0.71           O  
ATOM    336  OE2 GLU A 186      35.325  24.509 152.834  1.00  0.71           O  
ATOM    337  N   VAL A 187      34.758  24.404 159.006  1.00  0.76           N  
ATOM    338  CA  VAL A 187      34.773  23.568 160.194  1.00  0.76           C  
ATOM    339  C   VAL A 187      33.597  23.863 161.121  1.00  0.76           C  
ATOM    340  O   VAL A 187      32.935  22.966 161.632  1.00  0.76           O  
ATOM    341  CB  VAL A 187      36.077  23.751 160.979  1.00  0.76           C  
ATOM    342  CG1 VAL A 187      36.208  22.623 162.033  1.00  0.76           C  
ATOM    343  CG2 VAL A 187      37.289  23.710 160.016  1.00  0.76           C  
ATOM    344  N   ILE A 188      33.310  25.165 161.346  1.00  0.73           N  
ATOM    345  CA  ILE A 188      32.235  25.655 162.198  1.00  0.73           C  
ATOM    346  C   ILE A 188      30.857  25.313 161.661  1.00  0.73           C  
ATOM    347  O   ILE A 188      29.984  24.877 162.405  1.00  0.73           O  
ATOM    348  CB  ILE A 188      32.389  27.161 162.404  1.00  0.73           C  
ATOM    349  CG1 ILE A 188      33.667  27.390 163.248  1.00  0.73           C  
ATOM    350  CG2 ILE A 188      31.150  27.788 163.104  1.00  0.73           C  
ATOM    351  CD1 ILE A 188      34.034  28.866 163.413  1.00  0.73           C  
ATOM    352  N   ILE A 189      30.629  25.480 160.340  1.00  0.70           N  
ATOM    353  CA  ILE A 189      29.377  25.115 159.694  1.00  0.70           C  
ATOM    354  C   ILE A 189      29.142  23.607 159.722  1.00  0.70           C  
ATOM    355  O   ILE A 189      28.056  23.147 160.036  1.00  0.70           O  
ATOM    356  CB  ILE A 189      29.318  25.674 158.272  1.00  0.70           C  
ATOM    357  CG1 ILE A 189      29.394  27.228 158.318  1.00  0.70           C  
ATOM    358  CG2 ILE A 189      28.016  25.220 157.555  1.00  0.70           C  
ATOM    359  CD1 ILE A 189      29.688  27.859 156.946  1.00  0.70           C  
ATOM    360  N   ALA A 190      30.186  22.787 159.449  1.00  0.75           N  
ATOM    361  CA  ALA A 190      30.098  21.339 159.467  1.00  0.75           C  
ATOM    362  C   ALA A 190      29.821  20.721 160.839  1.00  0.75           C  
ATOM    363  O   ALA A 190      29.198  19.672 160.947  1.00  0.75           O  
ATOM    364  CB  ALA A 190      31.414  20.757 158.912  1.00  0.75           C  
ATOM    365  N   LYS A 191      30.292  21.360 161.931  1.00  0.74           N  
ATOM    366  CA  LYS A 191      30.064  20.881 163.280  1.00  0.74           C  
ATOM    367  C   LYS A 191      28.824  21.501 163.920  1.00  0.74           C  
ATOM    368  O   LYS A 191      28.538  21.197 165.065  1.00  0.74           O  
ATOM    369  CB  LYS A 191      31.308  21.204 164.158  1.00  0.74           C  
ATOM    370  CG  LYS A 191      32.507  20.291 163.830  1.00  0.74           C  
ATOM    371  CD  LYS A 191      33.760  20.643 164.658  1.00  0.74           C  
ATOM    372  CE  LYS A 191      34.929  19.675 164.395  1.00  0.74           C  
ATOM    373  NZ  LYS A 191      36.144  20.079 165.150  1.00  0.74           N  
ATOM    374  N   ASP A 192      28.070  22.356 163.182  1.00  0.75           N  
ATOM    375  CA  ASP A 192      26.862  23.033 163.633  1.00  0.75           C  
ATOM    376  C   ASP A 192      27.097  24.027 164.796  1.00  0.75           C  
ATOM    377  O   ASP A 192      26.275  24.272 165.670  1.00  0.75           O  
ATOM    378  CB  ASP A 192      25.699  22.020 163.851  1.00  0.75           C  
ATOM    379  CG  ASP A 192      24.351  22.689 163.643  1.00  0.75           C  
ATOM    380  OD1 ASP A 192      23.582  22.859 164.621  1.00  0.75           O  
ATOM    381  OD2 ASP A 192      24.068  23.023 162.461  1.00  0.75           O  
ATOM    382  N   GLU A 193      28.251  24.726 164.781  1.00  0.74           N  
ATOM    383  CA  GLU A 193      28.692  25.533 165.908  1.00  0.74           C  
ATOM    384  C   GLU A 193      28.514  27.006 165.587  1.00  0.74           C  
ATOM    385  O   GLU A 193      29.104  27.894 166.197  1.00  0.74           O  
ATOM    386  CB  GLU A 193      30.164  25.198 166.257  1.00  0.74           C  
ATOM    387  CG  GLU A 193      30.306  23.842 167.007  1.00  0.74           C  
ATOM    388  CD  GLU A 193      29.796  23.934 168.448  1.00  0.74           C  
ATOM    389  OE1 GLU A 193      30.401  24.754 169.186  1.00  0.74           O  
ATOM    390  OE2 GLU A 193      28.877  23.172 168.835  1.00  0.74           O  
ATOM    391  N   VAL A 194      27.650  27.345 164.602  1.00  0.77           N  
ATOM    392  CA  VAL A 194      27.440  28.723 164.180  1.00  0.77           C  
ATOM    393  C   VAL A 194      26.943  29.596 165.325  1.00  0.77           C  
ATOM    394  O   VAL A 194      27.509  30.645 165.605  1.00  0.77           O  
ATOM    395  CB  VAL A 194      26.473  28.807 163.000  1.00  0.77           C  
ATOM    396  CG1 VAL A 194      26.212  30.276 162.570  1.00  0.77           C  
ATOM    397  CG2 VAL A 194      27.078  28.013 161.818  1.00  0.77           C  
ATOM    398  N   ALA A 195      25.923  29.131 166.085  1.00  0.81           N  
ATOM    399  CA  ALA A 195      25.320  29.878 167.171  1.00  0.81           C  
ATOM    400  C   ALA A 195      26.303  30.240 168.284  1.00  0.81           C  
ATOM    401  O   ALA A 195      26.333  31.363 168.777  1.00  0.81           O  
ATOM    402  CB  ALA A 195      24.158  29.049 167.762  1.00  0.81           C  
ATOM    403  N   HIS A 196      27.184  29.298 168.684  1.00  0.76           N  
ATOM    404  CA  HIS A 196      28.228  29.551 169.659  1.00  0.76           C  
ATOM    405  C   HIS A 196      29.234  30.595 169.218  1.00  0.76           C  
ATOM    406  O   HIS A 196      29.576  31.472 170.005  1.00  0.76           O  
ATOM    407  CB  HIS A 196      28.911  28.237 170.067  1.00  0.76           C  
ATOM    408  CG  HIS A 196      28.019  27.447 170.981  1.00  0.76           C  
ATOM    409  ND1 HIS A 196      28.378  26.143 171.148  1.00  0.76           N  
ATOM    410  CD2 HIS A 196      26.902  27.707 171.707  1.00  0.76           C  
ATOM    411  CE1 HIS A 196      27.489  25.607 171.926  1.00  0.76           C  
ATOM    412  NE2 HIS A 196      26.560  26.516 172.330  1.00  0.76           N  
ATOM    413  N   THR A 197      29.666  30.564 167.945  1.00  0.82           N  
ATOM    414  CA  THR A 197      30.585  31.534 167.350  1.00  0.82           C  
ATOM    415  C   THR A 197      30.007  32.938 167.231  1.00  0.82           C  
ATOM    416  O   THR A 197      30.676  33.942 167.480  1.00  0.82           O  
ATOM    417  CB  THR A 197      31.066  31.073 165.986  1.00  0.82           C  
ATOM    418  OG1 THR A 197      31.584  29.762 166.117  1.00  0.82           O  
ATOM    419  CG2 THR A 197      32.245  31.918 165.487  1.00  0.82           C  
ATOM    420  N   VAL A 198      28.708  33.070 166.872  1.00  0.84           N  
ATOM    421  CA  VAL A 198      27.996  34.351 166.884  1.00  0.84           C  
ATOM    422  C   VAL A 198      27.911  34.929 168.290  1.00  0.84           C  
ATOM    423  O   VAL A 198      28.131  36.117 168.520  1.00  0.84           O  
ATOM    424  CB  VAL A 198      26.579  34.234 166.320  1.00  0.84           C  
ATOM    425  CG1 VAL A 198      25.866  35.610 166.302  1.00  0.84           C  
ATOM    426  CG2 VAL A 198      26.643  33.725 164.865  1.00  0.84           C  
ATOM    427  N   THR A 199      27.620  34.072 169.292  1.00  0.83           N  
ATOM    428  CA  THR A 199      27.626  34.440 170.706  1.00  0.83           C  
ATOM    429  C   THR A 199      28.983  34.897 171.198  1.00  0.83           C  
ATOM    430  O   THR A 199      29.058  35.904 171.891  1.00  0.83           O  
ATOM    431  CB  THR A 199      27.110  33.336 171.613  1.00  0.83           C  
ATOM    432  OG1 THR A 199      25.777  33.049 171.233  1.00  0.83           O  
ATOM    433  CG2 THR A 199      27.004  33.768 173.086  1.00  0.83           C  
ATOM    434  N   GLU A 200      30.098  34.226 170.807  1.00  0.81           N  
ATOM    435  CA  GLU A 200      31.465  34.637 171.126  1.00  0.81           C  
ATOM    436  C   GLU A 200      31.755  36.050 170.631  1.00  0.81           C  
ATOM    437  O   GLU A 200      32.245  36.901 171.366  1.00  0.81           O  
ATOM    438  CB  GLU A 200      32.497  33.632 170.513  1.00  0.81           C  
ATOM    439  CG  GLU A 200      33.991  33.907 170.871  1.00  0.81           C  
ATOM    440  CD  GLU A 200      34.971  32.807 170.452  1.00  0.81           C  
ATOM    441  OE1 GLU A 200      34.627  31.860 169.706  1.00  0.81           O  
ATOM    442  OE2 GLU A 200      36.148  32.904 170.896  1.00  0.81           O  
ATOM    443  N   SER A 201      31.336  36.356 169.380  1.00  0.83           N  
ATOM    444  CA  SER A 201      31.433  37.697 168.820  1.00  0.83           C  
ATOM    445  C   SER A 201      30.608  38.725 169.581  1.00  0.83           C  
ATOM    446  O   SER A 201      31.105  39.762 169.999  1.00  0.83           O  
ATOM    447  CB  SER A 201      30.978  37.701 167.333  1.00  0.83           C  
ATOM    448  OG  SER A 201      31.378  38.895 166.658  1.00  0.83           O  
ATOM    449  N   ARG A 202      29.320  38.431 169.859  1.00  0.80           N  
ATOM    450  CA  ARG A 202      28.433  39.330 170.580  1.00  0.80           C  
ATOM    451  C   ARG A 202      28.881  39.650 171.991  1.00  0.80           C  
ATOM    452  O   ARG A 202      28.775  40.797 172.431  1.00  0.80           O  
ATOM    453  CB  ARG A 202      27.023  38.712 170.701  1.00  0.80           C  
ATOM    454  CG  ARG A 202      26.221  38.771 169.385  1.00  0.80           C  
ATOM    455  CD  ARG A 202      24.902  37.983 169.434  1.00  0.80           C  
ATOM    456  NE  ARG A 202      24.109  38.441 170.639  1.00  0.80           N  
ATOM    457  CZ  ARG A 202      23.257  39.477 170.688  1.00  0.80           C  
ATOM    458  NH1 ARG A 202      22.644  39.768 171.842  1.00  0.80           N  
ATOM    459  NH2 ARG A 202      22.983  40.257 169.657  1.00  0.80           N  
ATOM    460  N   VAL A 203      29.376  38.643 172.740  1.00  0.82           N  
ATOM    461  CA  VAL A 203      29.934  38.836 174.067  1.00  0.82           C  
ATOM    462  C   VAL A 203      31.185  39.701 174.022  1.00  0.82           C  
ATOM    463  O   VAL A 203      31.271  40.666 174.762  1.00  0.82           O  
ATOM    464  CB  VAL A 203      30.204  37.511 174.783  1.00  0.82           C  
ATOM    465  CG1 VAL A 203      30.847  37.739 176.174  1.00  0.82           C  
ATOM    466  CG2 VAL A 203      28.856  36.778 174.981  1.00  0.82           C  
ATOM    467  N   LEU A 204      32.140  39.446 173.095  1.00  0.80           N  
ATOM    468  CA  LEU A 204      33.328  40.270 172.909  1.00  0.80           C  
ATOM    469  C   LEU A 204      33.031  41.728 172.523  1.00  0.80           C  
ATOM    470  O   LEU A 204      33.695  42.657 172.970  1.00  0.80           O  
ATOM    471  CB  LEU A 204      34.233  39.633 171.819  1.00  0.80           C  
ATOM    472  CG  LEU A 204      35.243  38.578 172.324  1.00  0.80           C  
ATOM    473  CD1 LEU A 204      35.761  37.734 171.138  1.00  0.80           C  
ATOM    474  CD2 LEU A 204      36.428  39.265 173.044  1.00  0.80           C  
ATOM    475  N   GLN A 205      32.021  41.974 171.661  1.00  0.78           N  
ATOM    476  CA  GLN A 205      31.597  43.320 171.296  1.00  0.78           C  
ATOM    477  C   GLN A 205      30.978  44.129 172.451  1.00  0.78           C  
ATOM    478  O   GLN A 205      31.324  45.286 172.700  1.00  0.78           O  
ATOM    479  CB  GLN A 205      30.575  43.232 170.132  1.00  0.78           C  
ATOM    480  CG  GLN A 205      31.204  42.719 168.812  1.00  0.78           C  
ATOM    481  CD  GLN A 205      30.107  42.589 167.754  1.00  0.78           C  
ATOM    482  OE1 GLN A 205      29.447  43.557 167.406  1.00  0.78           O  
ATOM    483  NE2 GLN A 205      29.900  41.359 167.227  1.00  0.78           N  
ATOM    484  N   ASN A 206      30.051  43.503 173.213  1.00  0.82           N  
ATOM    485  CA  ASN A 206      29.156  44.184 174.135  1.00  0.82           C  
ATOM    486  C   ASN A 206      29.628  44.102 175.590  1.00  0.82           C  
ATOM    487  O   ASN A 206      28.871  44.459 176.500  1.00  0.82           O  
ATOM    488  CB  ASN A 206      27.728  43.577 174.073  1.00  0.82           C  
ATOM    489  CG  ASN A 206      27.063  43.950 172.752  1.00  0.82           C  
ATOM    490  OD1 ASN A 206      26.550  45.052 172.622  1.00  0.82           O  
ATOM    491  ND2 ASN A 206      27.041  43.019 171.773  1.00  0.82           N  
ATOM    492  N   THR A 207      30.864  43.632 175.877  1.00  0.86           N  
ATOM    493  CA  THR A 207      31.426  43.639 177.230  1.00  0.86           C  
ATOM    494  C   THR A 207      32.491  44.706 177.398  1.00  0.86           C  
ATOM    495  O   THR A 207      33.274  45.031 176.504  1.00  0.86           O  
ATOM    496  CB  THR A 207      31.970  42.303 177.740  1.00  0.86           C  
ATOM    497  OG1 THR A 207      32.931  41.763 176.853  1.00  0.86           O  
ATOM    498  CG2 THR A 207      30.793  41.316 177.890  1.00  0.86           C  
ATOM    499  N   ARG A 208      32.511  45.345 178.584  1.00  0.81           N  
ATOM    500  CA  ARG A 208      33.509  46.324 178.910  1.00  0.81           C  
ATOM    501  C   ARG A 208      33.844  46.156 180.379  1.00  0.81           C  
ATOM    502  O   ARG A 208      33.092  46.594 181.243  1.00  0.81           O  
ATOM    503  CB  ARG A 208      32.950  47.749 178.600  1.00  0.81           C  
ATOM    504  CG  ARG A 208      34.002  48.667 177.942  1.00  0.81           C  
ATOM    505  CD  ARG A 208      34.370  48.268 176.494  1.00  0.81           C  
ATOM    506  NE  ARG A 208      33.241  48.723 175.593  1.00  0.81           N  
ATOM    507  CZ  ARG A 208      32.775  48.052 174.526  1.00  0.81           C  
ATOM    508  NH1 ARG A 208      33.162  46.825 174.220  1.00  0.81           N  
ATOM    509  NH2 ARG A 208      31.837  48.598 173.750  1.00  0.81           N  
ATOM    510  N   HIS A 209      34.967  45.497 180.720  1.00  0.83           N  
ATOM    511  CA  HIS A 209      35.323  45.313 182.108  1.00  0.83           C  
ATOM    512  C   HIS A 209      36.837  45.202 182.141  1.00  0.83           C  
ATOM    513  O   HIS A 209      37.364  44.638 181.186  1.00  0.83           O  
ATOM    514  CB  HIS A 209      34.742  43.989 182.662  1.00  0.83           C  
ATOM    515  CG  HIS A 209      34.943  43.794 184.132  1.00  0.83           C  
ATOM    516  ND1 HIS A 209      34.050  44.417 184.980  1.00  0.83           N  
ATOM    517  CD2 HIS A 209      35.811  43.037 184.841  1.00  0.83           C  
ATOM    518  CE1 HIS A 209      34.377  44.015 186.182  1.00  0.83           C  
ATOM    519  NE2 HIS A 209      35.453  43.182 186.170  1.00  0.83           N  
ATOM    520  N   PRO A 210      37.597  45.647 183.134  1.00  0.87           N  
ATOM    521  CA  PRO A 210      39.069  45.626 183.128  1.00  0.87           C  
ATOM    522  C   PRO A 210      39.729  44.253 183.145  1.00  0.87           C  
ATOM    523  O   PRO A 210      40.932  44.198 182.883  1.00  0.87           O  
ATOM    524  CB  PRO A 210      39.444  46.369 184.427  1.00  0.87           C  
ATOM    525  CG  PRO A 210      38.164  46.335 185.266  1.00  0.87           C  
ATOM    526  CD  PRO A 210      37.081  46.480 184.213  1.00  0.87           C  
ATOM    527  N   PHE A 211      39.006  43.180 183.530  1.00  0.86           N  
ATOM    528  CA  PHE A 211      39.523  41.819 183.652  1.00  0.86           C  
ATOM    529  C   PHE A 211      38.891  40.913 182.619  1.00  0.86           C  
ATOM    530  O   PHE A 211      38.947  39.691 182.729  1.00  0.86           O  
ATOM    531  CB  PHE A 211      39.265  41.210 185.058  1.00  0.86           C  
ATOM    532  CG  PHE A 211      39.801  42.140 186.095  1.00  0.86           C  
ATOM    533  CD1 PHE A 211      41.103  42.663 185.986  1.00  0.86           C  
ATOM    534  CD2 PHE A 211      39.001  42.503 187.187  1.00  0.86           C  
ATOM    535  CE1 PHE A 211      41.584  43.561 186.937  1.00  0.86           C  
ATOM    536  CE2 PHE A 211      39.478  43.417 188.132  1.00  0.86           C  
ATOM    537  CZ  PHE A 211      40.774  43.934 188.010  1.00  0.86           C  
ATOM    538  N   LEU A 212      38.278  41.488 181.570  1.00  0.83           N  
ATOM    539  CA  LEU A 212      37.834  40.732 180.421  1.00  0.83           C  
ATOM    540  C   LEU A 212      38.591  41.271 179.245  1.00  0.83           C  
ATOM    541  O   LEU A 212      38.719  42.481 179.105  1.00  0.83           O  
ATOM    542  CB  LEU A 212      36.335  40.940 180.083  1.00  0.83           C  
ATOM    543  CG  LEU A 212      35.352  40.368 181.124  1.00  0.83           C  
ATOM    544  CD1 LEU A 212      33.920  40.677 180.653  1.00  0.83           C  
ATOM    545  CD2 LEU A 212      35.523  38.849 181.360  1.00  0.83           C  
ATOM    546  N   THR A 213      39.098  40.383 178.372  1.00  0.83           N  
ATOM    547  CA  THR A 213      39.786  40.752 177.140  1.00  0.83           C  
ATOM    548  C   THR A 213      38.935  41.570 176.195  1.00  0.83           C  
ATOM    549  O   THR A 213      37.886  41.108 175.726  1.00  0.83           O  
ATOM    550  CB  THR A 213      40.230  39.513 176.367  1.00  0.83           C  
ATOM    551  OG1 THR A 213      41.052  38.703 177.191  1.00  0.83           O  
ATOM    552  CG2 THR A 213      41.051  39.854 175.111  1.00  0.83           C  
ATOM    553  N   ALA A 214      39.349  42.806 175.879  1.00  0.83           N  
ATOM    554  CA  ALA A 214      38.622  43.687 175.006  1.00  0.83           C  
ATOM    555  C   ALA A 214      38.848  43.406 173.524  1.00  0.83           C  
ATOM    556  O   ALA A 214      39.922  43.005 173.060  1.00  0.83           O  
ATOM    557  CB  ALA A 214      38.971  45.152 175.346  1.00  0.83           C  
ATOM    558  N   LEU A 215      37.801  43.625 172.716  1.00  0.83           N  
ATOM    559  CA  LEU A 215      37.842  43.428 171.293  1.00  0.83           C  
ATOM    560  C   LEU A 215      38.039  44.747 170.572  1.00  0.83           C  
ATOM    561  O   LEU A 215      37.331  45.728 170.823  1.00  0.83           O  
ATOM    562  CB  LEU A 215      36.509  42.804 170.855  1.00  0.83           C  
ATOM    563  CG  LEU A 215      36.482  42.322 169.395  1.00  0.83           C  
ATOM    564  CD1 LEU A 215      37.324  41.047 169.170  1.00  0.83           C  
ATOM    565  CD2 LEU A 215      35.019  42.085 169.005  1.00  0.83           C  
ATOM    566  N   LYS A 216      39.015  44.810 169.648  1.00  0.85           N  
ATOM    567  CA  LYS A 216      39.263  45.976 168.835  1.00  0.85           C  
ATOM    568  C   LYS A 216      38.494  45.899 167.524  1.00  0.85           C  
ATOM    569  O   LYS A 216      37.770  46.821 167.163  1.00  0.85           O  
ATOM    570  CB  LYS A 216      40.788  46.091 168.559  1.00  0.85           C  
ATOM    571  CG  LYS A 216      41.205  47.364 167.795  1.00  0.85           C  
ATOM    572  CD  LYS A 216      40.956  48.663 168.595  1.00  0.85           C  
ATOM    573  CE  LYS A 216      41.258  49.934 167.782  1.00  0.85           C  
ATOM    574  NZ  LYS A 216      40.857  51.156 168.540  1.00  0.85           N  
ATOM    575  N   TYR A 217      38.613  44.759 166.806  1.00  0.86           N  
ATOM    576  CA  TYR A 217      37.940  44.560 165.534  1.00  0.86           C  
ATOM    577  C   TYR A 217      37.401  43.149 165.464  1.00  0.86           C  
ATOM    578  O   TYR A 217      37.991  42.204 165.996  1.00  0.86           O  
ATOM    579  CB  TYR A 217      38.857  44.723 164.279  1.00  0.86           C  
ATOM    580  CG  TYR A 217      39.589  46.037 164.245  1.00  0.86           C  
ATOM    581  CD1 TYR A 217      38.906  47.262 164.150  1.00  0.86           C  
ATOM    582  CD2 TYR A 217      40.991  46.041 164.214  1.00  0.86           C  
ATOM    583  CE1 TYR A 217      39.618  48.471 164.067  1.00  0.86           C  
ATOM    584  CE2 TYR A 217      41.703  47.241 164.095  1.00  0.86           C  
ATOM    585  CZ  TYR A 217      41.021  48.458 164.047  1.00  0.86           C  
ATOM    586  OH  TYR A 217      41.755  49.658 163.958  1.00  0.86           O  
ATOM    587  N   ALA A 218      36.272  42.966 164.765  1.00  0.89           N  
ATOM    588  CA  ALA A 218      35.762  41.660 164.398  1.00  0.89           C  
ATOM    589  C   ALA A 218      35.469  41.686 162.926  1.00  0.89           C  
ATOM    590  O   ALA A 218      34.696  42.534 162.470  1.00  0.89           O  
ATOM    591  CB  ALA A 218      34.431  41.325 165.112  1.00  0.89           C  
ATOM    592  N   PHE A 219      36.035  40.783 162.121  1.00  0.88           N  
ATOM    593  CA  PHE A 219      35.811  40.850 160.693  1.00  0.88           C  
ATOM    594  C   PHE A 219      35.807  39.456 160.115  1.00  0.88           C  
ATOM    595  O   PHE A 219      36.077  38.464 160.794  1.00  0.88           O  
ATOM    596  CB  PHE A 219      36.782  41.824 159.943  1.00  0.88           C  
ATOM    597  CG  PHE A 219      38.218  41.363 159.936  1.00  0.88           C  
ATOM    598  CD1 PHE A 219      39.079  41.667 161.004  1.00  0.88           C  
ATOM    599  CD2 PHE A 219      38.730  40.669 158.824  1.00  0.88           C  
ATOM    600  CE1 PHE A 219      40.429  41.294 160.953  1.00  0.88           C  
ATOM    601  CE2 PHE A 219      40.075  40.282 158.780  1.00  0.88           C  
ATOM    602  CZ  PHE A 219      40.928  40.601 159.844  1.00  0.88           C  
ATOM    603  N   GLN A 220      35.450  39.341 158.829  1.00  0.83           N  
ATOM    604  CA  GLN A 220      35.416  38.062 158.172  1.00  0.83           C  
ATOM    605  C   GLN A 220      35.851  38.217 156.739  1.00  0.83           C  
ATOM    606  O   GLN A 220      35.752  39.290 156.138  1.00  0.83           O  
ATOM    607  CB  GLN A 220      34.007  37.416 158.237  1.00  0.83           C  
ATOM    608  CG  GLN A 220      32.865  38.255 157.604  1.00  0.83           C  
ATOM    609  CD  GLN A 220      31.518  37.571 157.874  1.00  0.83           C  
ATOM    610  OE1 GLN A 220      31.293  36.429 157.474  1.00  0.83           O  
ATOM    611  NE2 GLN A 220      30.622  38.287 158.601  1.00  0.83           N  
ATOM    612  N   THR A 221      36.375  37.119 156.182  1.00  0.76           N  
ATOM    613  CA  THR A 221      36.794  36.977 154.797  1.00  0.76           C  
ATOM    614  C   THR A 221      35.919  35.915 154.155  1.00  0.76           C  
ATOM    615  O   THR A 221      34.861  35.541 154.669  1.00  0.76           O  
ATOM    616  CB  THR A 221      38.275  36.601 154.650  1.00  0.76           C  
ATOM    617  OG1 THR A 221      38.605  35.461 155.429  1.00  0.76           O  
ATOM    618  CG2 THR A 221      39.145  37.765 155.152  1.00  0.76           C  
ATOM    619  N   HIS A 222      36.319  35.392 152.978  1.00  0.70           N  
ATOM    620  CA  HIS A 222      35.548  34.397 152.258  1.00  0.70           C  
ATOM    621  C   HIS A 222      35.553  33.018 152.925  1.00  0.70           C  
ATOM    622  O   HIS A 222      34.620  32.246 152.730  1.00  0.70           O  
ATOM    623  CB  HIS A 222      36.038  34.296 150.796  1.00  0.70           C  
ATOM    624  CG  HIS A 222      35.832  35.589 150.064  1.00  0.70           C  
ATOM    625  ND1 HIS A 222      34.541  36.070 149.904  1.00  0.70           N  
ATOM    626  CD2 HIS A 222      36.715  36.425 149.478  1.00  0.70           C  
ATOM    627  CE1 HIS A 222      34.672  37.177 149.217  1.00  0.70           C  
ATOM    628  NE2 HIS A 222      35.973  37.452 148.917  1.00  0.70           N  
ATOM    629  N   ASP A 223      36.567  32.691 153.766  1.00  0.70           N  
ATOM    630  CA  ASP A 223      36.695  31.392 154.401  1.00  0.70           C  
ATOM    631  C   ASP A 223      37.038  31.472 155.902  1.00  0.70           C  
ATOM    632  O   ASP A 223      36.974  30.471 156.621  1.00  0.70           O  
ATOM    633  CB  ASP A 223      37.773  30.567 153.624  1.00  0.70           C  
ATOM    634  CG  ASP A 223      39.170  31.180 153.741  1.00  0.70           C  
ATOM    635  OD1 ASP A 223      39.317  32.398 153.449  1.00  0.70           O  
ATOM    636  OD2 ASP A 223      40.097  30.462 154.211  1.00  0.70           O  
ATOM    637  N   ARG A 224      37.366  32.666 156.450  1.00  0.78           N  
ATOM    638  CA  ARG A 224      37.795  32.794 157.829  1.00  0.78           C  
ATOM    639  C   ARG A 224      37.006  33.847 158.569  1.00  0.78           C  
ATOM    640  O   ARG A 224      36.437  34.783 157.996  1.00  0.78           O  
ATOM    641  CB  ARG A 224      39.289  33.157 157.906  1.00  0.78           C  
ATOM    642  CG  ARG A 224      40.170  31.978 157.486  1.00  0.78           C  
ATOM    643  CD  ARG A 224      41.580  32.466 157.238  1.00  0.78           C  
ATOM    644  NE  ARG A 224      42.297  31.229 156.865  1.00  0.78           N  
ATOM    645  CZ  ARG A 224      43.650  31.182 156.900  1.00  0.78           C  
ATOM    646  NH1 ARG A 224      44.326  32.223 157.279  1.00  0.78           N  
ATOM    647  NH2 ARG A 224      44.237  30.111 156.365  1.00  0.78           N  
ATOM    648  N   LEU A 225      36.968  33.684 159.898  1.00  0.86           N  
ATOM    649  CA  LEU A 225      36.377  34.578 160.865  1.00  0.86           C  
ATOM    650  C   LEU A 225      37.479  35.025 161.788  1.00  0.86           C  
ATOM    651  O   LEU A 225      38.248  34.190 162.280  1.00  0.86           O  
ATOM    652  CB  LEU A 225      35.362  33.817 161.752  1.00  0.86           C  
ATOM    653  CG  LEU A 225      34.107  33.332 161.009  1.00  0.86           C  
ATOM    654  CD1 LEU A 225      33.345  32.338 161.900  1.00  0.86           C  
ATOM    655  CD2 LEU A 225      33.201  34.516 160.634  1.00  0.86           C  
ATOM    656  N   CYS A 226      37.604  36.339 162.038  1.00  0.90           N  
ATOM    657  CA  CYS A 226      38.740  36.866 162.764  1.00  0.90           C  
ATOM    658  C   CYS A 226      38.313  37.799 163.885  1.00  0.90           C  
ATOM    659  O   CYS A 226      37.496  38.710 163.709  1.00  0.90           O  
ATOM    660  CB  CYS A 226      39.739  37.606 161.833  1.00  0.90           C  
ATOM    661  SG  CYS A 226      40.338  36.563 160.456  1.00  0.90           S  
ATOM    662  N   PHE A 227      38.896  37.596 165.079  1.00  0.90           N  
ATOM    663  CA  PHE A 227      38.704  38.426 166.254  1.00  0.90           C  
ATOM    664  C   PHE A 227      40.013  39.081 166.599  1.00  0.90           C  
ATOM    665  O   PHE A 227      40.963  38.397 166.990  1.00  0.90           O  
ATOM    666  CB  PHE A 227      38.347  37.568 167.500  1.00  0.90           C  
ATOM    667  CG  PHE A 227      37.015  36.902 167.356  1.00  0.90           C  
ATOM    668  CD1 PHE A 227      36.879  35.507 167.495  1.00  0.90           C  
ATOM    669  CD2 PHE A 227      35.867  37.682 167.161  1.00  0.90           C  
ATOM    670  CE1 PHE A 227      35.613  34.908 167.468  1.00  0.90           C  
ATOM    671  CE2 PHE A 227      34.605  37.082 167.105  1.00  0.90           C  
ATOM    672  CZ  PHE A 227      34.472  35.697 167.274  1.00  0.90           C  
ATOM    673  N   VAL A 228      40.113  40.414 166.492  1.00  0.91           N  
ATOM    674  CA  VAL A 228      41.312  41.155 166.839  1.00  0.91           C  
ATOM    675  C   VAL A 228      41.145  41.661 168.255  1.00  0.91           C  
ATOM    676  O   VAL A 228      40.462  42.662 168.511  1.00  0.91           O  
ATOM    677  CB  VAL A 228      41.563  42.320 165.882  1.00  0.91           C  
ATOM    678  CG1 VAL A 228      42.893  43.039 166.215  1.00  0.91           C  
ATOM    679  CG2 VAL A 228      41.617  41.770 164.440  1.00  0.91           C  
ATOM    680  N   MET A 229      41.744  40.956 169.226  1.00  0.88           N  
ATOM    681  CA  MET A 229      41.584  41.205 170.641  1.00  0.88           C  
ATOM    682  C   MET A 229      42.807  41.907 171.186  1.00  0.88           C  
ATOM    683  O   MET A 229      43.891  41.863 170.592  1.00  0.88           O  
ATOM    684  CB  MET A 229      41.464  39.879 171.437  1.00  0.88           C  
ATOM    685  CG  MET A 229      40.372  38.902 170.944  1.00  0.88           C  
ATOM    686  SD  MET A 229      40.405  37.295 171.810  1.00  0.88           S  
ATOM    687  CE  MET A 229      41.888  36.662 170.960  1.00  0.88           C  
ATOM    688  N   GLU A 230      42.706  42.557 172.357  1.00  0.83           N  
ATOM    689  CA  GLU A 230      43.890  43.021 173.059  1.00  0.83           C  
ATOM    690  C   GLU A 230      44.857  41.897 173.467  1.00  0.83           C  
ATOM    691  O   GLU A 230      44.476  40.795 173.866  1.00  0.83           O  
ATOM    692  CB  GLU A 230      43.537  43.946 174.249  1.00  0.83           C  
ATOM    693  CG  GLU A 230      42.900  43.218 175.458  1.00  0.83           C  
ATOM    694  CD  GLU A 230      42.583  44.187 176.592  1.00  0.83           C  
ATOM    695  OE1 GLU A 230      43.452  45.023 176.945  1.00  0.83           O  
ATOM    696  OE2 GLU A 230      41.446  44.080 177.117  1.00  0.83           O  
ATOM    697  N   TYR A 231      46.173  42.136 173.311  1.00  0.82           N  
ATOM    698  CA  TYR A 231      47.187  41.130 173.547  1.00  0.82           C  
ATOM    699  C   TYR A 231      47.538  41.022 175.035  1.00  0.82           C  
ATOM    700  O   TYR A 231      47.954  41.974 175.695  1.00  0.82           O  
ATOM    701  CB  TYR A 231      48.425  41.436 172.655  1.00  0.82           C  
ATOM    702  CG  TYR A 231      49.625  40.556 172.901  1.00  0.82           C  
ATOM    703  CD1 TYR A 231      49.551  39.149 172.977  1.00  0.82           C  
ATOM    704  CD2 TYR A 231      50.874  41.179 173.040  1.00  0.82           C  
ATOM    705  CE1 TYR A 231      50.714  38.392 173.200  1.00  0.82           C  
ATOM    706  CE2 TYR A 231      52.028  40.422 173.253  1.00  0.82           C  
ATOM    707  CZ  TYR A 231      51.950  39.033 173.335  1.00  0.82           C  
ATOM    708  OH  TYR A 231      53.123  38.295 173.561  1.00  0.82           O  
ATOM    709  N   ALA A 232      47.395  39.811 175.609  1.00  0.80           N  
ATOM    710  CA  ALA A 232      47.783  39.535 176.971  1.00  0.80           C  
ATOM    711  C   ALA A 232      49.225  39.037 177.011  1.00  0.80           C  
ATOM    712  O   ALA A 232      49.514  37.848 176.898  1.00  0.80           O  
ATOM    713  CB  ALA A 232      46.812  38.505 177.592  1.00  0.80           C  
ATOM    714  N   ASN A 233      50.174  39.975 177.208  1.00  0.79           N  
ATOM    715  CA  ASN A 233      51.619  39.783 177.184  1.00  0.79           C  
ATOM    716  C   ASN A 233      52.128  38.783 178.215  1.00  0.79           C  
ATOM    717  O   ASN A 233      53.135  38.114 178.047  1.00  0.79           O  
ATOM    718  CB  ASN A 233      52.345  41.126 177.457  1.00  0.79           C  
ATOM    719  CG  ASN A 233      52.073  42.147 176.349  1.00  0.79           C  
ATOM    720  OD1 ASN A 233      52.924  42.300 175.502  1.00  0.79           O  
ATOM    721  ND2 ASN A 233      50.905  42.844 176.346  1.00  0.79           N  
ATOM    722  N   GLY A 234      51.404  38.682 179.350  1.00  0.82           N  
ATOM    723  CA  GLY A 234      51.795  37.850 180.473  1.00  0.82           C  
ATOM    724  C   GLY A 234      51.521  36.385 180.308  1.00  0.82           C  
ATOM    725  O   GLY A 234      51.904  35.618 181.184  1.00  0.82           O  
ATOM    726  N   GLY A 235      50.883  35.931 179.207  1.00  0.82           N  
ATOM    727  CA  GLY A 235      50.595  34.512 179.009  1.00  0.82           C  
ATOM    728  C   GLY A 235      49.515  33.947 179.895  1.00  0.82           C  
ATOM    729  O   GLY A 235      48.831  34.647 180.644  1.00  0.82           O  
ATOM    730  N   GLU A 236      49.290  32.630 179.792  1.00  0.79           N  
ATOM    731  CA  GLU A 236      48.291  31.934 180.568  1.00  0.79           C  
ATOM    732  C   GLU A 236      48.663  31.770 182.030  1.00  0.79           C  
ATOM    733  O   GLU A 236      49.830  31.664 182.414  1.00  0.79           O  
ATOM    734  CB  GLU A 236      48.050  30.520 180.011  1.00  0.79           C  
ATOM    735  CG  GLU A 236      47.723  30.484 178.498  1.00  0.79           C  
ATOM    736  CD  GLU A 236      47.644  29.037 178.021  1.00  0.79           C  
ATOM    737  OE1 GLU A 236      48.013  28.134 178.814  1.00  0.79           O  
ATOM    738  OE2 GLU A 236      47.177  28.840 176.874  1.00  0.79           O  
ATOM    739  N   LEU A 237      47.650  31.657 182.909  1.00  0.83           N  
ATOM    740  CA  LEU A 237      47.837  31.294 184.303  1.00  0.83           C  
ATOM    741  C   LEU A 237      48.408  29.886 184.460  1.00  0.83           C  
ATOM    742  O   LEU A 237      49.184  29.606 185.370  1.00  0.83           O  
ATOM    743  CB  LEU A 237      46.486  31.445 185.053  1.00  0.83           C  
ATOM    744  CG  LEU A 237      46.578  31.988 186.500  1.00  0.83           C  
ATOM    745  CD1 LEU A 237      47.327  33.339 186.605  1.00  0.83           C  
ATOM    746  CD2 LEU A 237      45.144  32.174 187.033  1.00  0.83           C  
ATOM    747  N   PHE A 238      48.068  29.006 183.486  1.00  0.83           N  
ATOM    748  CA  PHE A 238      48.578  27.666 183.300  1.00  0.83           C  
ATOM    749  C   PHE A 238      50.105  27.656 183.149  1.00  0.83           C  
ATOM    750  O   PHE A 238      50.781  26.910 183.841  1.00  0.83           O  
ATOM    751  CB  PHE A 238      47.864  27.041 182.058  1.00  0.83           C  
ATOM    752  CG  PHE A 238      48.232  25.599 181.825  1.00  0.83           C  
ATOM    753  CD1 PHE A 238      48.064  24.640 182.840  1.00  0.83           C  
ATOM    754  CD2 PHE A 238      48.745  25.191 180.581  1.00  0.83           C  
ATOM    755  CE1 PHE A 238      48.423  23.303 182.623  1.00  0.83           C  
ATOM    756  CE2 PHE A 238      49.103  23.854 180.360  1.00  0.83           C  
ATOM    757  CZ  PHE A 238      48.945  22.910 181.383  1.00  0.83           C  
ATOM    758  N   PHE A 239      50.705  28.559 182.325  1.00  0.78           N  
ATOM    759  CA  PHE A 239      52.149  28.624 182.142  1.00  0.78           C  
ATOM    760  C   PHE A 239      52.879  28.911 183.460  1.00  0.78           C  
ATOM    761  O   PHE A 239      53.830  28.246 183.864  1.00  0.78           O  
ATOM    762  CB  PHE A 239      52.472  29.753 181.113  1.00  0.78           C  
ATOM    763  CG  PHE A 239      53.929  29.744 180.732  1.00  0.78           C  
ATOM    764  CD1 PHE A 239      54.366  28.911 179.691  1.00  0.78           C  
ATOM    765  CD2 PHE A 239      54.868  30.544 181.414  1.00  0.78           C  
ATOM    766  CE1 PHE A 239      55.717  28.875 179.331  1.00  0.78           C  
ATOM    767  CE2 PHE A 239      56.225  30.501 181.059  1.00  0.78           C  
ATOM    768  CZ  PHE A 239      56.647  29.667 180.014  1.00  0.78           C  
ATOM    769  N   HIS A 240      52.383  29.923 184.203  1.00  0.83           N  
ATOM    770  CA  HIS A 240      52.958  30.314 185.478  1.00  0.83           C  
ATOM    771  C   HIS A 240      52.793  29.269 186.568  1.00  0.83           C  
ATOM    772  O   HIS A 240      53.741  28.960 187.283  1.00  0.83           O  
ATOM    773  CB  HIS A 240      52.371  31.652 185.968  1.00  0.83           C  
ATOM    774  CG  HIS A 240      52.643  32.757 185.001  1.00  0.83           C  
ATOM    775  ND1 HIS A 240      53.937  33.259 184.833  1.00  0.83           N  
ATOM    776  CD2 HIS A 240      51.787  33.368 184.158  1.00  0.83           C  
ATOM    777  CE1 HIS A 240      53.810  34.165 183.884  1.00  0.83           C  
ATOM    778  NE2 HIS A 240      52.534  34.272 183.435  1.00  0.83           N  
ATOM    779  N   LEU A 241      51.591  28.670 186.706  1.00  0.85           N  
ATOM    780  CA  LEU A 241      51.319  27.637 187.683  1.00  0.85           C  
ATOM    781  C   LEU A 241      52.064  26.336 187.408  1.00  0.85           C  
ATOM    782  O   LEU A 241      52.598  25.707 188.314  1.00  0.85           O  
ATOM    783  CB  LEU A 241      49.801  27.377 187.774  1.00  0.85           C  
ATOM    784  CG  LEU A 241      49.364  26.563 189.014  1.00  0.85           C  
ATOM    785  CD1 LEU A 241      49.761  27.228 190.356  1.00  0.85           C  
ATOM    786  CD2 LEU A 241      47.842  26.357 188.951  1.00  0.85           C  
ATOM    787  N   SER A 242      52.185  25.912 186.128  1.00  0.84           N  
ATOM    788  CA  SER A 242      52.991  24.750 185.755  1.00  0.84           C  
ATOM    789  C   SER A 242      54.455  24.915 186.125  1.00  0.84           C  
ATOM    790  O   SER A 242      55.106  23.997 186.625  1.00  0.84           O  
ATOM    791  CB  SER A 242      52.920  24.429 184.237  1.00  0.84           C  
ATOM    792  OG  SER A 242      51.624  23.933 183.912  1.00  0.84           O  
ATOM    793  N   ARG A 243      55.016  26.123 185.916  1.00  0.81           N  
ATOM    794  CA  ARG A 243      56.363  26.472 186.317  1.00  0.81           C  
ATOM    795  C   ARG A 243      56.586  26.526 187.831  1.00  0.81           C  
ATOM    796  O   ARG A 243      57.523  25.918 188.336  1.00  0.81           O  
ATOM    797  CB  ARG A 243      56.697  27.857 185.708  1.00  0.81           C  
ATOM    798  CG  ARG A 243      58.128  28.376 185.993  1.00  0.81           C  
ATOM    799  CD  ARG A 243      58.366  29.817 185.502  1.00  0.81           C  
ATOM    800  NE  ARG A 243      57.550  30.752 186.381  1.00  0.81           N  
ATOM    801  CZ  ARG A 243      56.817  31.788 185.960  1.00  0.81           C  
ATOM    802  NH1 ARG A 243      56.651  32.051 184.668  1.00  0.81           N  
ATOM    803  NH2 ARG A 243      56.110  32.548 186.789  1.00  0.81           N  
ATOM    804  N   GLU A 244      55.712  27.231 188.591  1.00  0.84           N  
ATOM    805  CA  GLU A 244      55.921  27.493 190.008  1.00  0.84           C  
ATOM    806  C   GLU A 244      55.356  26.383 190.890  1.00  0.84           C  
ATOM    807  O   GLU A 244      55.632  26.323 192.083  1.00  0.84           O  
ATOM    808  CB  GLU A 244      55.267  28.854 190.392  1.00  0.84           C  
ATOM    809  CG  GLU A 244      55.998  30.070 189.747  1.00  0.84           C  
ATOM    810  CD  GLU A 244      55.411  31.417 190.149  1.00  0.84           C  
ATOM    811  OE1 GLU A 244      55.177  31.667 191.352  1.00  0.84           O  
ATOM    812  OE2 GLU A 244      55.165  32.265 189.241  1.00  0.84           O  
ATOM    813  N   ARG A 245      54.552  25.460 190.313  1.00  0.84           N  
ATOM    814  CA  ARG A 245      53.941  24.293 190.942  1.00  0.84           C  
ATOM    815  C   ARG A 245      52.697  24.649 191.733  1.00  0.84           C  
ATOM    816  O   ARG A 245      51.662  24.011 191.607  1.00  0.84           O  
ATOM    817  CB  ARG A 245      54.876  23.392 191.812  1.00  0.84           C  
ATOM    818  CG  ARG A 245      56.236  23.021 191.175  1.00  0.84           C  
ATOM    819  CD  ARG A 245      56.125  22.354 189.795  1.00  0.84           C  
ATOM    820  NE  ARG A 245      57.524  21.928 189.423  1.00  0.84           N  
ATOM    821  CZ  ARG A 245      58.115  22.153 188.242  1.00  0.84           C  
ATOM    822  NH1 ARG A 245      57.518  22.786 187.244  1.00  0.84           N  
ATOM    823  NH2 ARG A 245      59.360  21.711 188.033  1.00  0.84           N  
ATOM    824  N   VAL A 246      52.794  25.688 192.578  1.00  0.88           N  
ATOM    825  CA  VAL A 246      51.742  26.102 193.472  1.00  0.88           C  
ATOM    826  C   VAL A 246      51.916  27.588 193.719  1.00  0.88           C  
ATOM    827  O   VAL A 246      53.025  28.123 193.651  1.00  0.88           O  
ATOM    828  CB  VAL A 246      51.769  25.290 194.776  1.00  0.88           C  
ATOM    829  CG1 VAL A 246      53.035  25.570 195.629  1.00  0.88           C  
ATOM    830  CG2 VAL A 246      50.467  25.506 195.578  1.00  0.88           C  
ATOM    831  N   PHE A 247      50.828  28.324 193.992  1.00  0.88           N  
ATOM    832  CA  PHE A 247      50.883  29.718 194.371  1.00  0.88           C  
ATOM    833  C   PHE A 247      50.643  29.841 195.859  1.00  0.88           C  
ATOM    834  O   PHE A 247      50.067  28.979 196.521  1.00  0.88           O  
ATOM    835  CB  PHE A 247      49.804  30.563 193.631  1.00  0.88           C  
ATOM    836  CG  PHE A 247      50.052  30.713 192.148  1.00  0.88           C  
ATOM    837  CD1 PHE A 247      51.316  30.600 191.529  1.00  0.88           C  
ATOM    838  CD2 PHE A 247      48.943  31.027 191.349  1.00  0.88           C  
ATOM    839  CE1 PHE A 247      51.449  30.773 190.143  1.00  0.88           C  
ATOM    840  CE2 PHE A 247      49.068  31.191 189.965  1.00  0.88           C  
ATOM    841  CZ  PHE A 247      50.324  31.063 189.361  1.00  0.88           C  
ATOM    842  N   THR A 248      51.084  30.963 196.451  1.00  0.91           N  
ATOM    843  CA  THR A 248      50.706  31.337 197.807  1.00  0.91           C  
ATOM    844  C   THR A 248      49.230  31.666 197.906  1.00  0.91           C  
ATOM    845  O   THR A 248      48.598  32.070 196.927  1.00  0.91           O  
ATOM    846  CB  THR A 248      51.498  32.510 198.400  1.00  0.91           C  
ATOM    847  OG1 THR A 248      51.285  33.735 197.708  1.00  0.91           O  
ATOM    848  CG2 THR A 248      53.003  32.219 198.309  1.00  0.91           C  
ATOM    849  N   GLU A 249      48.626  31.534 199.104  1.00  0.88           N  
ATOM    850  CA  GLU A 249      47.229  31.861 199.300  1.00  0.88           C  
ATOM    851  C   GLU A 249      46.879  33.312 198.974  1.00  0.88           C  
ATOM    852  O   GLU A 249      45.854  33.593 198.365  1.00  0.88           O  
ATOM    853  CB  GLU A 249      46.794  31.517 200.735  1.00  0.88           C  
ATOM    854  CG  GLU A 249      46.789  29.988 201.010  1.00  0.88           C  
ATOM    855  CD  GLU A 249      46.036  29.672 202.305  1.00  0.88           C  
ATOM    856  OE1 GLU A 249      45.193  30.510 202.726  1.00  0.88           O  
ATOM    857  OE2 GLU A 249      46.276  28.584 202.887  1.00  0.88           O  
ATOM    858  N   GLU A 250      47.772  34.268 199.316  1.00  0.87           N  
ATOM    859  CA  GLU A 250      47.628  35.669 198.970  1.00  0.87           C  
ATOM    860  C   GLU A 250      47.676  35.932 197.463  1.00  0.87           C  
ATOM    861  O   GLU A 250      46.898  36.686 196.891  1.00  0.87           O  
ATOM    862  CB  GLU A 250      48.707  36.517 199.707  1.00  0.87           C  
ATOM    863  CG  GLU A 250      48.299  38.004 199.834  1.00  0.87           C  
ATOM    864  CD  GLU A 250      47.011  38.054 200.633  1.00  0.87           C  
ATOM    865  OE1 GLU A 250      47.045  37.639 201.819  1.00  0.87           O  
ATOM    866  OE2 GLU A 250      45.939  38.386 200.069  1.00  0.87           O  
ATOM    867  N   ARG A 251      48.591  35.247 196.739  1.00  0.86           N  
ATOM    868  CA  ARG A 251      48.659  35.342 195.294  1.00  0.86           C  
ATOM    869  C   ARG A 251      47.436  34.766 194.585  1.00  0.86           C  
ATOM    870  O   ARG A 251      46.911  35.351 193.641  1.00  0.86           O  
ATOM    871  CB  ARG A 251      49.936  34.641 194.780  1.00  0.86           C  
ATOM    872  CG  ARG A 251      50.122  34.763 193.253  1.00  0.86           C  
ATOM    873  CD  ARG A 251      51.589  34.619 192.821  1.00  0.86           C  
ATOM    874  NE  ARG A 251      51.589  34.777 191.326  1.00  0.86           N  
ATOM    875  CZ  ARG A 251      52.601  34.346 190.548  1.00  0.86           C  
ATOM    876  NH1 ARG A 251      53.705  33.856 191.068  1.00  0.86           N  
ATOM    877  NH2 ARG A 251      52.584  34.361 189.215  1.00  0.86           N  
ATOM    878  N   ALA A 252      46.936  33.603 195.061  1.00  0.92           N  
ATOM    879  CA  ALA A 252      45.700  33.001 194.606  1.00  0.92           C  
ATOM    880  C   ALA A 252      44.481  33.874 194.890  1.00  0.92           C  
ATOM    881  O   ALA A 252      43.585  33.996 194.062  1.00  0.92           O  
ATOM    882  CB  ALA A 252      45.527  31.618 195.271  1.00  0.92           C  
ATOM    883  N   ARG A 253      44.440  34.539 196.066  1.00  0.89           N  
ATOM    884  CA  ARG A 253      43.426  35.501 196.442  1.00  0.89           C  
ATOM    885  C   ARG A 253      43.337  36.701 195.516  1.00  0.89           C  
ATOM    886  O   ARG A 253      42.238  37.094 195.139  1.00  0.89           O  
ATOM    887  CB  ARG A 253      43.674  35.977 197.895  1.00  0.89           C  
ATOM    888  CG  ARG A 253      42.694  37.065 198.389  1.00  0.89           C  
ATOM    889  CD  ARG A 253      42.493  37.126 199.913  1.00  0.89           C  
ATOM    890  NE  ARG A 253      43.810  36.925 200.616  1.00  0.89           N  
ATOM    891  CZ  ARG A 253      44.067  35.934 201.478  1.00  0.89           C  
ATOM    892  NH1 ARG A 253      43.137  35.069 201.865  1.00  0.89           N  
ATOM    893  NH2 ARG A 253      45.266  35.821 202.033  1.00  0.89           N  
ATOM    894  N   PHE A 254      44.487  37.279 195.088  1.00  0.90           N  
ATOM    895  CA  PHE A 254      44.521  38.352 194.107  1.00  0.90           C  
ATOM    896  C   PHE A 254      43.876  37.925 192.788  1.00  0.90           C  
ATOM    897  O   PHE A 254      42.901  38.520 192.342  1.00  0.90           O  
ATOM    898  CB  PHE A 254      46.009  38.785 193.897  1.00  0.90           C  
ATOM    899  CG  PHE A 254      46.147  39.943 192.938  1.00  0.90           C  
ATOM    900  CD1 PHE A 254      46.003  41.268 193.381  1.00  0.90           C  
ATOM    901  CD2 PHE A 254      46.372  39.704 191.570  1.00  0.90           C  
ATOM    902  CE1 PHE A 254      46.083  42.331 192.470  1.00  0.90           C  
ATOM    903  CE2 PHE A 254      46.429  40.764 190.657  1.00  0.90           C  
ATOM    904  CZ  PHE A 254      46.284  42.079 191.110  1.00  0.90           C  
ATOM    905  N   TYR A 255      44.342  36.803 192.190  1.00  0.91           N  
ATOM    906  CA  TYR A 255      43.802  36.319 190.928  1.00  0.91           C  
ATOM    907  C   TYR A 255      42.351  35.907 191.041  1.00  0.91           C  
ATOM    908  O   TYR A 255      41.525  36.241 190.200  1.00  0.91           O  
ATOM    909  CB  TYR A 255      44.613  35.109 190.387  1.00  0.91           C  
ATOM    910  CG  TYR A 255      46.030  35.479 190.059  1.00  0.91           C  
ATOM    911  CD1 TYR A 255      46.364  36.693 189.424  1.00  0.91           C  
ATOM    912  CD2 TYR A 255      47.051  34.553 190.332  1.00  0.91           C  
ATOM    913  CE1 TYR A 255      47.699  36.996 189.133  1.00  0.91           C  
ATOM    914  CE2 TYR A 255      48.381  34.837 189.999  1.00  0.91           C  
ATOM    915  CZ  TYR A 255      48.700  36.074 189.427  1.00  0.91           C  
ATOM    916  OH  TYR A 255      50.032  36.400 189.136  1.00  0.91           O  
ATOM    917  N   GLY A 256      41.987  35.199 192.130  1.00  0.93           N  
ATOM    918  CA  GLY A 256      40.610  34.845 192.429  1.00  0.93           C  
ATOM    919  C   GLY A 256      39.674  36.015 192.528  1.00  0.93           C  
ATOM    920  O   GLY A 256      38.597  35.991 191.947  1.00  0.93           O  
ATOM    921  N   ALA A 257      40.065  37.098 193.229  1.00  0.92           N  
ATOM    922  CA  ALA A 257      39.272  38.304 193.349  1.00  0.92           C  
ATOM    923  C   ALA A 257      38.986  38.967 191.997  1.00  0.92           C  
ATOM    924  O   ALA A 257      37.858  39.359 191.700  1.00  0.92           O  
ATOM    925  CB  ALA A 257      39.996  39.300 194.286  1.00  0.92           C  
ATOM    926  N   GLU A 258      39.990  39.059 191.102  1.00  0.89           N  
ATOM    927  CA  GLU A 258      39.802  39.582 189.761  1.00  0.89           C  
ATOM    928  C   GLU A 258      38.863  38.729 188.903  1.00  0.89           C  
ATOM    929  O   GLU A 258      37.986  39.247 188.208  1.00  0.89           O  
ATOM    930  CB  GLU A 258      41.165  39.822 189.079  1.00  0.89           C  
ATOM    931  CG  GLU A 258      42.047  40.807 189.900  1.00  0.89           C  
ATOM    932  CD  GLU A 258      43.203  41.392 189.089  1.00  0.89           C  
ATOM    933  OE1 GLU A 258      43.784  40.659 188.248  1.00  0.89           O  
ATOM    934  OE2 GLU A 258      43.513  42.593 189.310  1.00  0.89           O  
ATOM    935  N   ILE A 259      38.965  37.382 188.987  1.00  0.92           N  
ATOM    936  CA  ILE A 259      38.046  36.455 188.327  1.00  0.92           C  
ATOM    937  C   ILE A 259      36.617  36.594 188.845  1.00  0.92           C  
ATOM    938  O   ILE A 259      35.672  36.666 188.066  1.00  0.92           O  
ATOM    939  CB  ILE A 259      38.506  34.998 188.441  1.00  0.92           C  
ATOM    940  CG1 ILE A 259      39.920  34.817 187.827  1.00  0.92           C  
ATOM    941  CG2 ILE A 259      37.504  34.055 187.718  1.00  0.92           C  
ATOM    942  CD1 ILE A 259      40.620  33.537 188.320  1.00  0.92           C  
ATOM    943  N   VAL A 260      36.412  36.706 190.180  1.00  0.92           N  
ATOM    944  CA  VAL A 260      35.093  36.934 190.775  1.00  0.92           C  
ATOM    945  C   VAL A 260      34.456  38.228 190.288  1.00  0.92           C  
ATOM    946  O   VAL A 260      33.289  38.248 189.924  1.00  0.92           O  
ATOM    947  CB  VAL A 260      35.146  36.965 192.306  1.00  0.92           C  
ATOM    948  CG1 VAL A 260      33.770  37.316 192.930  1.00  0.92           C  
ATOM    949  CG2 VAL A 260      35.555  35.577 192.840  1.00  0.92           C  
ATOM    950  N   SER A 261      35.241  39.329 190.212  1.00  0.92           N  
ATOM    951  CA  SER A 261      34.806  40.617 189.668  1.00  0.92           C  
ATOM    952  C   SER A 261      34.353  40.519 188.210  1.00  0.92           C  
ATOM    953  O   SER A 261      33.310  41.024 187.820  1.00  0.92           O  
ATOM    954  CB  SER A 261      35.984  41.640 189.771  1.00  0.92           C  
ATOM    955  OG  SER A 261      35.693  42.927 189.215  1.00  0.92           O  
ATOM    956  N   ALA A 262      35.126  39.806 187.362  1.00  0.92           N  
ATOM    957  CA  ALA A 262      34.761  39.553 185.982  1.00  0.92           C  
ATOM    958  C   ALA A 262      33.510  38.688 185.804  1.00  0.92           C  
ATOM    959  O   ALA A 262      32.649  38.982 184.977  1.00  0.92           O  
ATOM    960  CB  ALA A 262      35.960  38.872 185.292  1.00  0.92           C  
ATOM    961  N   LEU A 263      33.373  37.603 186.599  1.00  0.90           N  
ATOM    962  CA  LEU A 263      32.201  36.742 186.626  1.00  0.90           C  
ATOM    963  C   LEU A 263      30.948  37.453 187.107  1.00  0.90           C  
ATOM    964  O   LEU A 263      29.884  37.274 186.525  1.00  0.90           O  
ATOM    965  CB  LEU A 263      32.458  35.463 187.466  1.00  0.90           C  
ATOM    966  CG  LEU A 263      33.351  34.416 186.752  1.00  0.90           C  
ATOM    967  CD1 LEU A 263      33.652  33.254 187.719  1.00  0.90           C  
ATOM    968  CD2 LEU A 263      32.688  33.858 185.470  1.00  0.90           C  
ATOM    969  N   GLU A 264      31.055  38.331 188.134  1.00  0.89           N  
ATOM    970  CA  GLU A 264      29.961  39.167 188.609  1.00  0.89           C  
ATOM    971  C   GLU A 264      29.394  40.049 187.497  1.00  0.89           C  
ATOM    972  O   GLU A 264      28.205  40.030 187.202  1.00  0.89           O  
ATOM    973  CB  GLU A 264      30.474  40.046 189.789  1.00  0.89           C  
ATOM    974  CG  GLU A 264      29.370  40.752 190.626  1.00  0.89           C  
ATOM    975  CD  GLU A 264      28.785  42.027 190.011  1.00  0.89           C  
ATOM    976  OE1 GLU A 264      27.567  42.259 190.228  1.00  0.89           O  
ATOM    977  OE2 GLU A 264      29.546  42.794 189.369  1.00  0.89           O  
ATOM    978  N   TYR A 265      30.298  40.738 186.758  1.00  0.90           N  
ATOM    979  CA  TYR A 265      29.967  41.549 185.604  1.00  0.90           C  
ATOM    980  C   TYR A 265      29.329  40.740 184.473  1.00  0.90           C  
ATOM    981  O   TYR A 265      28.369  41.159 183.835  1.00  0.90           O  
ATOM    982  CB  TYR A 265      31.266  42.248 185.098  1.00  0.90           C  
ATOM    983  CG  TYR A 265      31.022  43.053 183.848  1.00  0.90           C  
ATOM    984  CD1 TYR A 265      30.426  44.321 183.908  1.00  0.90           C  
ATOM    985  CD2 TYR A 265      31.306  42.485 182.596  1.00  0.90           C  
ATOM    986  CE1 TYR A 265      30.125  45.016 182.726  1.00  0.90           C  
ATOM    987  CE2 TYR A 265      30.994  43.172 181.417  1.00  0.90           C  
ATOM    988  CZ  TYR A 265      30.396  44.436 181.481  1.00  0.90           C  
ATOM    989  OH  TYR A 265      30.025  45.107 180.297  1.00  0.90           O  
ATOM    990  N   LEU A 266      29.851  39.539 184.163  1.00  0.88           N  
ATOM    991  CA  LEU A 266      29.231  38.698 183.157  1.00  0.88           C  
ATOM    992  C   LEU A 266      27.838  38.238 183.539  1.00  0.88           C  
ATOM    993  O   LEU A 266      26.906  38.357 182.750  1.00  0.88           O  
ATOM    994  CB  LEU A 266      30.097  37.455 182.880  1.00  0.88           C  
ATOM    995  CG  LEU A 266      31.346  37.758 182.029  1.00  0.88           C  
ATOM    996  CD1 LEU A 266      32.228  36.503 182.039  1.00  0.88           C  
ATOM    997  CD2 LEU A 266      30.980  38.144 180.576  1.00  0.88           C  
ATOM    998  N   HIS A 267      27.651  37.771 184.788  1.00  0.86           N  
ATOM    999  CA  HIS A 267      26.364  37.340 185.296  1.00  0.86           C  
ATOM   1000  C   HIS A 267      25.350  38.469 185.420  1.00  0.86           C  
ATOM   1001  O   HIS A 267      24.155  38.222 185.297  1.00  0.86           O  
ATOM   1002  CB  HIS A 267      26.504  36.615 186.648  1.00  0.86           C  
ATOM   1003  CG  HIS A 267      27.137  35.270 186.493  1.00  0.86           C  
ATOM   1004  ND1 HIS A 267      27.068  34.426 187.578  1.00  0.86           N  
ATOM   1005  CD2 HIS A 267      27.846  34.686 185.505  1.00  0.86           C  
ATOM   1006  CE1 HIS A 267      27.744  33.360 187.245  1.00  0.86           C  
ATOM   1007  NE2 HIS A 267      28.237  33.451 185.982  1.00  0.86           N  
ATOM   1008  N   SER A 268      25.795  39.732 185.641  1.00  0.83           N  
ATOM   1009  CA  SER A 268      24.945  40.925 185.667  1.00  0.83           C  
ATOM   1010  C   SER A 268      24.498  41.400 184.287  1.00  0.83           C  
ATOM   1011  O   SER A 268      23.541  42.154 184.149  1.00  0.83           O  
ATOM   1012  CB  SER A 268      25.619  42.132 186.409  1.00  0.83           C  
ATOM   1013  OG  SER A 268      26.563  42.872 185.624  1.00  0.83           O  
ATOM   1014  N   ARG A 269      25.196  40.948 183.223  1.00  0.81           N  
ATOM   1015  CA  ARG A 269      24.865  41.196 181.830  1.00  0.81           C  
ATOM   1016  C   ARG A 269      24.171  39.989 181.217  1.00  0.81           C  
ATOM   1017  O   ARG A 269      24.066  39.901 179.998  1.00  0.81           O  
ATOM   1018  CB  ARG A 269      26.175  41.477 181.024  1.00  0.81           C  
ATOM   1019  CG  ARG A 269      26.887  42.793 181.428  1.00  0.81           C  
ATOM   1020  CD  ARG A 269      26.185  44.081 180.972  1.00  0.81           C  
ATOM   1021  NE  ARG A 269      26.360  44.167 179.473  1.00  0.81           N  
ATOM   1022  CZ  ARG A 269      25.748  45.066 178.689  1.00  0.81           C  
ATOM   1023  NH1 ARG A 269      24.940  45.980 179.211  1.00  0.81           N  
ATOM   1024  NH2 ARG A 269      25.964  45.069 177.374  1.00  0.81           N  
ATOM   1025  N   ASP A 270      23.719  39.046 182.075  1.00  0.83           N  
ATOM   1026  CA  ASP A 270      22.984  37.836 181.752  1.00  0.83           C  
ATOM   1027  C   ASP A 270      23.812  36.816 180.964  1.00  0.83           C  
ATOM   1028  O   ASP A 270      23.295  35.996 180.203  1.00  0.83           O  
ATOM   1029  CB  ASP A 270      21.615  38.134 181.077  1.00  0.83           C  
ATOM   1030  CG  ASP A 270      20.722  38.992 181.961  1.00  0.83           C  
ATOM   1031  OD1 ASP A 270      20.922  38.997 183.204  1.00  0.83           O  
ATOM   1032  OD2 ASP A 270      19.787  39.614 181.393  1.00  0.83           O  
ATOM   1033  N   VAL A 271      25.146  36.789 181.161  1.00  0.82           N  
ATOM   1034  CA  VAL A 271      26.044  35.930 180.412  1.00  0.82           C  
ATOM   1035  C   VAL A 271      26.660  34.941 181.368  1.00  0.82           C  
ATOM   1036  O   VAL A 271      27.223  35.311 182.395  1.00  0.82           O  
ATOM   1037  CB  VAL A 271      27.174  36.711 179.734  1.00  0.82           C  
ATOM   1038  CG1 VAL A 271      28.117  35.760 178.953  1.00  0.82           C  
ATOM   1039  CG2 VAL A 271      26.556  37.742 178.765  1.00  0.82           C  
ATOM   1040  N   VAL A 272      26.601  33.641 181.044  1.00  0.82           N  
ATOM   1041  CA  VAL A 272      27.262  32.587 181.794  1.00  0.82           C  
ATOM   1042  C   VAL A 272      28.463  32.182 180.970  1.00  0.82           C  
ATOM   1043  O   VAL A 272      28.353  32.052 179.742  1.00  0.82           O  
ATOM   1044  CB  VAL A 272      26.320  31.398 182.021  1.00  0.82           C  
ATOM   1045  CG1 VAL A 272      27.026  30.260 182.792  1.00  0.82           C  
ATOM   1046  CG2 VAL A 272      25.098  31.893 182.833  1.00  0.82           C  
ATOM   1047  N   TYR A 273      29.647  31.979 181.589  1.00  0.78           N  
ATOM   1048  CA  TYR A 273      30.907  31.856 180.868  1.00  0.78           C  
ATOM   1049  C   TYR A 273      31.150  30.422 180.413  1.00  0.78           C  
ATOM   1050  O   TYR A 273      32.130  30.115 179.741  1.00  0.78           O  
ATOM   1051  CB  TYR A 273      32.089  32.337 181.766  1.00  0.78           C  
ATOM   1052  CG  TYR A 273      33.310  32.691 180.946  1.00  0.78           C  
ATOM   1053  CD1 TYR A 273      34.456  31.877 180.968  1.00  0.78           C  
ATOM   1054  CD2 TYR A 273      33.319  33.843 180.139  1.00  0.78           C  
ATOM   1055  CE1 TYR A 273      35.597  32.223 180.228  1.00  0.78           C  
ATOM   1056  CE2 TYR A 273      34.470  34.213 179.427  1.00  0.78           C  
ATOM   1057  CZ  TYR A 273      35.609  33.400 179.474  1.00  0.78           C  
ATOM   1058  OH  TYR A 273      36.762  33.768 178.753  1.00  0.78           O  
ATOM   1059  N   ARG A 274      30.177  29.534 180.699  1.00  0.67           N  
ATOM   1060  CA  ARG A 274      30.150  28.147 180.279  1.00  0.67           C  
ATOM   1061  C   ARG A 274      31.210  27.310 180.981  1.00  0.67           C  
ATOM   1062  O   ARG A 274      31.786  26.408 180.374  1.00  0.67           O  
ATOM   1063  CB  ARG A 274      30.248  27.972 178.730  1.00  0.67           C  
ATOM   1064  CG  ARG A 274      29.160  28.730 177.951  1.00  0.67           C  
ATOM   1065  CD  ARG A 274      29.395  28.581 176.451  1.00  0.67           C  
ATOM   1066  NE  ARG A 274      28.295  29.338 175.785  1.00  0.67           N  
ATOM   1067  CZ  ARG A 274      28.177  29.446 174.459  1.00  0.67           C  
ATOM   1068  NH1 ARG A 274      27.156  30.131 173.951  1.00  0.67           N  
ATOM   1069  NH2 ARG A 274      29.042  28.860 173.637  1.00  0.67           N  
ATOM   1070  N   ASP A 275      31.453  27.530 182.293  1.00  0.59           N  
ATOM   1071  CA  ASP A 275      32.582  26.931 182.981  1.00  0.59           C  
ATOM   1072  C   ASP A 275      32.375  25.478 183.440  1.00  0.59           C  
ATOM   1073  O   ASP A 275      33.243  24.853 184.040  1.00  0.59           O  
ATOM   1074  CB  ASP A 275      32.789  27.761 184.264  1.00  0.59           C  
ATOM   1075  CG  ASP A 275      33.646  29.002 184.075  1.00  0.59           C  
ATOM   1076  OD1 ASP A 275      34.412  29.060 183.085  1.00  0.59           O  
ATOM   1077  OD2 ASP A 275      33.604  29.872 184.984  1.00  0.59           O  
ATOM   1078  N   ILE A 276      31.211  24.869 183.152  1.00  0.48           N  
ATOM   1079  CA  ILE A 276      30.975  23.456 183.426  1.00  0.48           C  
ATOM   1080  C   ILE A 276      29.998  22.971 182.393  1.00  0.48           C  
ATOM   1081  O   ILE A 276      29.507  23.706 181.561  1.00  0.48           O  
ATOM   1082  CB  ILE A 276      30.317  23.273 184.842  1.00  0.48           C  
ATOM   1083  CG1 ILE A 276      30.326  21.993 185.758  1.00  0.48           C  
ATOM   1084  CG2 ILE A 276      28.800  23.480 184.707  1.00  0.48           C  
ATOM   1085  CD1 ILE A 276      29.849  22.327 187.208  1.00  0.48           C  
ATOM   1086  N   LYS A 277      29.694  21.663 182.512  1.00  0.40           N  
ATOM   1087  CA  LYS A 277      28.582  21.045 181.856  1.00  0.40           C  
ATOM   1088  C   LYS A 277      28.028  20.070 182.857  1.00  0.40           C  
ATOM   1089  O   LYS A 277      28.751  19.572 183.718  1.00  0.40           O  
ATOM   1090  CB  LYS A 277      29.125  20.306 180.624  1.00  0.40           C  
ATOM   1091  CG  LYS A 277      29.722  21.317 179.637  1.00  0.40           C  
ATOM   1092  CD  LYS A 277      30.334  20.607 178.440  1.00  0.40           C  
ATOM   1093  CE  LYS A 277      30.941  21.600 177.450  1.00  0.40           C  
ATOM   1094  NZ  LYS A 277      31.494  20.850 176.303  1.00  0.40           N  
ATOM   1095  N   VAL A 278      26.713  19.807 182.789  1.00  0.71           N  
ATOM   1096  CA  VAL A 278      26.023  18.828 183.606  1.00  0.71           C  
ATOM   1097  C   VAL A 278      26.447  17.450 183.198  1.00  0.71           C  
ATOM   1098  O   VAL A 278      26.187  16.984 182.102  1.00  0.71           O  
ATOM   1099  CB  VAL A 278      24.508  18.939 183.495  1.00  0.71           C  
ATOM   1100  CG1 VAL A 278      23.683  18.338 184.643  1.00  0.71           C  
ATOM   1101  CG2 VAL A 278      24.233  20.378 183.753  1.00  0.71           C  
ATOM   1102  N   LEU A 279      27.135  16.766 184.122  1.00  0.76           N  
ATOM   1103  CA  LEU A 279      27.364  15.341 184.045  1.00  0.76           C  
ATOM   1104  C   LEU A 279      26.121  14.496 184.345  1.00  0.76           C  
ATOM   1105  O   LEU A 279      26.189  13.268 184.335  1.00  0.76           O  
ATOM   1106  CB  LEU A 279      28.456  14.977 185.076  1.00  0.76           C  
ATOM   1107  CG  LEU A 279      29.856  15.545 184.774  1.00  0.76           C  
ATOM   1108  CD1 LEU A 279      30.773  15.153 185.938  1.00  0.76           C  
ATOM   1109  CD2 LEU A 279      30.423  14.984 183.457  1.00  0.76           C  
ATOM   1110  N   GLU A 280      24.977  15.147 184.612  1.00  0.72           N  
ATOM   1111  CA  GLU A 280      23.639  14.620 184.802  1.00  0.72           C  
ATOM   1112  C   GLU A 280      22.814  15.026 183.586  1.00  0.72           C  
ATOM   1113  O   GLU A 280      23.229  15.856 182.775  1.00  0.72           O  
ATOM   1114  CB  GLU A 280      22.998  15.175 186.120  1.00  0.72           C  
ATOM   1115  CG  GLU A 280      23.823  14.782 187.371  1.00  0.72           C  
ATOM   1116  CD  GLU A 280      23.275  15.393 188.658  1.00  0.72           C  
ATOM   1117  OE1 GLU A 280      22.852  16.577 188.631  1.00  0.72           O  
ATOM   1118  OE2 GLU A 280      23.330  14.681 189.693  1.00  0.72           O  
ATOM   1119  N   ASP A 281      21.626  14.435 183.397  1.00  0.58           N  
ATOM   1120  CA  ASP A 281      20.717  14.828 182.343  1.00  0.58           C  
ATOM   1121  C   ASP A 281      19.998  16.148 182.629  1.00  0.58           C  
ATOM   1122  O   ASP A 281      20.043  16.713 183.715  1.00  0.58           O  
ATOM   1123  CB  ASP A 281      19.663  13.717 182.109  1.00  0.58           C  
ATOM   1124  CG  ASP A 281      20.356  12.476 181.582  1.00  0.58           C  
ATOM   1125  OD1 ASP A 281      21.125  12.617 180.600  1.00  0.58           O  
ATOM   1126  OD2 ASP A 281      20.091  11.383 182.138  1.00  0.58           O  
ATOM   1127  N   ASN A 282      19.281  16.650 181.605  1.00  0.48           N  
ATOM   1128  CA  ASN A 282      18.506  17.879 181.653  1.00  0.48           C  
ATOM   1129  C   ASN A 282      19.333  19.178 181.769  1.00  0.48           C  
ATOM   1130  O   ASN A 282      20.355  19.319 181.099  1.00  0.48           O  
ATOM   1131  CB  ASN A 282      17.311  17.756 182.665  1.00  0.48           C  
ATOM   1132  CG  ASN A 282      16.007  18.456 182.269  1.00  0.48           C  
ATOM   1133  OD1 ASN A 282      15.184  18.781 183.104  1.00  0.48           O  
ATOM   1134  ND2 ASN A 282      15.751  18.625 180.947  1.00  0.48           N  
ATOM   1135  N   ASP A 283      18.859  20.200 182.517  1.00  0.62           N  
ATOM   1136  CA  ASP A 283      19.372  21.551 182.492  1.00  0.62           C  
ATOM   1137  C   ASP A 283      20.168  21.947 183.740  1.00  0.62           C  
ATOM   1138  O   ASP A 283      20.327  21.236 184.732  1.00  0.62           O  
ATOM   1139  CB  ASP A 283      18.238  22.569 182.174  1.00  0.62           C  
ATOM   1140  CG  ASP A 283      17.032  22.489 183.099  1.00  0.62           C  
ATOM   1141  OD1 ASP A 283      17.042  21.685 184.061  1.00  0.62           O  
ATOM   1142  OD2 ASP A 283      16.074  23.247 182.808  1.00  0.62           O  
ATOM   1143  N   TYR A 284      20.790  23.135 183.642  1.00  0.64           N  
ATOM   1144  CA  TYR A 284      21.617  23.702 184.670  1.00  0.64           C  
ATOM   1145  C   TYR A 284      21.636  25.203 184.665  1.00  0.64           C  
ATOM   1146  O   TYR A 284      21.400  25.866 183.661  1.00  0.64           O  
ATOM   1147  CB  TYR A 284      23.079  23.276 184.490  1.00  0.64           C  
ATOM   1148  CG  TYR A 284      23.649  23.547 183.086  1.00  0.64           C  
ATOM   1149  CD1 TYR A 284      24.570  24.595 182.945  1.00  0.64           C  
ATOM   1150  CD2 TYR A 284      23.380  22.751 181.949  1.00  0.64           C  
ATOM   1151  CE1 TYR A 284      25.301  24.776 181.764  1.00  0.64           C  
ATOM   1152  CE2 TYR A 284      24.187  22.858 180.802  1.00  0.64           C  
ATOM   1153  CZ  TYR A 284      25.144  23.871 180.711  1.00  0.64           C  
ATOM   1154  OH  TYR A 284      25.940  23.953 179.553  1.00  0.64           O  
ATOM   1155  N   GLY A 285      21.962  25.767 185.842  1.00  0.78           N  
ATOM   1156  CA  GLY A 285      21.989  27.208 186.046  1.00  0.78           C  
ATOM   1157  C   GLY A 285      23.356  27.828 185.970  1.00  0.78           C  
ATOM   1158  O   GLY A 285      24.321  27.228 185.559  1.00  0.78           O  
ATOM   1159  N   ARG A 286      23.483  29.096 186.391  1.00  0.77           N  
ATOM   1160  CA  ARG A 286      24.718  29.865 186.312  1.00  0.77           C  
ATOM   1161  C   ARG A 286      25.796  29.503 187.343  1.00  0.77           C  
ATOM   1162  O   ARG A 286      26.950  29.890 187.211  1.00  0.77           O  
ATOM   1163  CB  ARG A 286      24.390  31.369 186.438  1.00  0.77           C  
ATOM   1164  CG  ARG A 286      23.726  31.809 187.763  1.00  0.77           C  
ATOM   1165  CD  ARG A 286      23.358  33.297 187.689  1.00  0.77           C  
ATOM   1166  NE  ARG A 286      22.528  33.633 188.895  1.00  0.77           N  
ATOM   1167  CZ  ARG A 286      21.976  34.842 189.068  1.00  0.77           C  
ATOM   1168  NH1 ARG A 286      22.089  35.785 188.136  1.00  0.77           N  
ATOM   1169  NH2 ARG A 286      21.361  35.140 190.212  1.00  0.77           N  
ATOM   1170  N   ALA A 287      25.453  28.696 188.387  1.00  0.85           N  
ATOM   1171  CA  ALA A 287      26.298  28.341 189.535  1.00  0.85           C  
ATOM   1172  C   ALA A 287      27.485  27.488 189.185  1.00  0.85           C  
ATOM   1173  O   ALA A 287      28.345  27.100 189.992  1.00  0.85           O  
ATOM   1174  CB  ALA A 287      25.507  27.464 190.521  1.00  0.85           C  
ATOM   1175  N   VAL A 288      27.478  27.127 187.924  1.00  0.78           N  
ATOM   1176  CA  VAL A 288      28.449  26.489 187.141  1.00  0.78           C  
ATOM   1177  C   VAL A 288      29.799  27.172 187.094  1.00  0.78           C  
ATOM   1178  O   VAL A 288      30.807  26.534 187.363  1.00  0.78           O  
ATOM   1179  CB  VAL A 288      27.802  26.329 185.775  1.00  0.78           C  
ATOM   1180  CG1 VAL A 288      26.583  25.401 185.970  1.00  0.78           C  
ATOM   1181  CG2 VAL A 288      27.561  27.476 184.746  1.00  0.78           C  
ATOM   1182  N   ASP A 289      29.812  28.503 186.879  1.00  0.86           N  
ATOM   1183  CA  ASP A 289      30.962  29.382 186.868  1.00  0.86           C  
ATOM   1184  C   ASP A 289      31.676  29.370 188.225  1.00  0.86           C  
ATOM   1185  O   ASP A 289      32.895  29.409 188.357  1.00  0.86           O  
ATOM   1186  CB  ASP A 289      30.474  30.766 186.325  1.00  0.86           C  
ATOM   1187  CG  ASP A 289      30.028  30.760 184.850  1.00  0.86           C  
ATOM   1188  OD1 ASP A 289      29.916  29.706 184.181  1.00  0.86           O  
ATOM   1189  OD2 ASP A 289      29.697  31.879 184.366  1.00  0.86           O  
ATOM   1190  N   TRP A 290      30.925  29.195 189.323  1.00  0.87           N  
ATOM   1191  CA  TRP A 290      31.520  29.120 190.641  1.00  0.87           C  
ATOM   1192  C   TRP A 290      32.192  27.783 190.948  1.00  0.87           C  
ATOM   1193  O   TRP A 290      33.179  27.733 191.671  1.00  0.87           O  
ATOM   1194  CB  TRP A 290      30.459  29.481 191.700  1.00  0.87           C  
ATOM   1195  CG  TRP A 290      29.749  30.795 191.376  1.00  0.87           C  
ATOM   1196  CD1 TRP A 290      28.420  30.990 191.129  1.00  0.87           C  
ATOM   1197  CD2 TRP A 290      30.384  32.072 191.183  1.00  0.87           C  
ATOM   1198  NE1 TRP A 290      28.183  32.293 190.756  1.00  0.87           N  
ATOM   1199  CE2 TRP A 290      29.367  32.979 190.792  1.00  0.87           C  
ATOM   1200  CE3 TRP A 290      31.707  32.494 191.307  1.00  0.87           C  
ATOM   1201  CZ2 TRP A 290      29.660  34.304 190.533  1.00  0.87           C  
ATOM   1202  CZ3 TRP A 290      31.998  33.843 191.060  1.00  0.87           C  
ATOM   1203  CH2 TRP A 290      30.986  34.741 190.682  1.00  0.87           C  
ATOM   1204  N   TRP A 291      31.731  26.654 190.353  1.00  0.84           N  
ATOM   1205  CA  TRP A 291      32.496  25.412 190.385  1.00  0.84           C  
ATOM   1206  C   TRP A 291      33.810  25.560 189.626  1.00  0.84           C  
ATOM   1207  O   TRP A 291      34.857  25.177 190.127  1.00  0.84           O  
ATOM   1208  CB  TRP A 291      31.685  24.237 189.760  1.00  0.84           C  
ATOM   1209  CG  TRP A 291      32.437  22.918 189.536  1.00  0.84           C  
ATOM   1210  CD1 TRP A 291      33.227  22.574 188.470  1.00  0.84           C  
ATOM   1211  CD2 TRP A 291      32.491  21.801 190.446  1.00  0.84           C  
ATOM   1212  NE1 TRP A 291      33.800  21.333 188.669  1.00  0.84           N  
ATOM   1213  CE2 TRP A 291      33.360  20.851 189.884  1.00  0.84           C  
ATOM   1214  CE3 TRP A 291      31.877  21.583 191.676  1.00  0.84           C  
ATOM   1215  CZ2 TRP A 291      33.653  19.662 190.547  1.00  0.84           C  
ATOM   1216  CZ3 TRP A 291      32.140  20.368 192.328  1.00  0.84           C  
ATOM   1217  CH2 TRP A 291      33.018  19.425 191.780  1.00  0.84           C  
ATOM   1218  N   GLY A 292      33.785  26.166 188.409  1.00  0.87           N  
ATOM   1219  CA  GLY A 292      34.989  26.387 187.605  1.00  0.87           C  
ATOM   1220  C   GLY A 292      36.000  27.286 188.268  1.00  0.87           C  
ATOM   1221  O   GLY A 292      37.202  27.027 188.235  1.00  0.87           O  
ATOM   1222  N   LEU A 293      35.521  28.322 188.988  1.00  0.88           N  
ATOM   1223  CA  LEU A 293      36.329  29.119 189.894  1.00  0.88           C  
ATOM   1224  C   LEU A 293      36.944  28.286 191.018  1.00  0.88           C  
ATOM   1225  O   LEU A 293      38.119  28.410 191.340  1.00  0.88           O  
ATOM   1226  CB  LEU A 293      35.487  30.262 190.524  1.00  0.88           C  
ATOM   1227  CG  LEU A 293      36.249  31.158 191.537  1.00  0.88           C  
ATOM   1228  CD1 LEU A 293      37.336  32.016 190.856  1.00  0.88           C  
ATOM   1229  CD2 LEU A 293      35.260  32.045 192.313  1.00  0.88           C  
ATOM   1230  N   GLY A 294      36.162  27.372 191.631  1.00  0.90           N  
ATOM   1231  CA  GLY A 294      36.653  26.449 192.649  1.00  0.90           C  
ATOM   1232  C   GLY A 294      37.741  25.518 192.195  1.00  0.90           C  
ATOM   1233  O   GLY A 294      38.680  25.257 192.943  1.00  0.90           O  
ATOM   1234  N   VAL A 295      37.668  25.013 190.945  1.00  0.88           N  
ATOM   1235  CA  VAL A 295      38.705  24.172 190.361  1.00  0.88           C  
ATOM   1236  C   VAL A 295      40.012  24.930 190.183  1.00  0.88           C  
ATOM   1237  O   VAL A 295      41.042  24.489 190.679  1.00  0.88           O  
ATOM   1238  CB  VAL A 295      38.276  23.526 189.038  1.00  0.88           C  
ATOM   1239  CG1 VAL A 295      39.385  22.584 188.510  1.00  0.88           C  
ATOM   1240  CG2 VAL A 295      36.998  22.688 189.272  1.00  0.88           C  
ATOM   1241  N   VAL A 296      39.988  26.144 189.569  1.00  0.89           N  
ATOM   1242  CA  VAL A 296      41.201  26.938 189.379  1.00  0.89           C  
ATOM   1243  C   VAL A 296      41.807  27.390 190.699  1.00  0.89           C  
ATOM   1244  O   VAL A 296      43.018  27.348 190.893  1.00  0.89           O  
ATOM   1245  CB  VAL A 296      41.063  28.129 188.417  1.00  0.89           C  
ATOM   1246  CG1 VAL A 296      40.626  27.592 187.034  1.00  0.89           C  
ATOM   1247  CG2 VAL A 296      40.080  29.215 188.919  1.00  0.89           C  
ATOM   1248  N   MET A 297      40.983  27.795 191.692  1.00  0.91           N  
ATOM   1249  CA  MET A 297      41.454  28.133 193.025  1.00  0.91           C  
ATOM   1250  C   MET A 297      42.098  26.953 193.745  1.00  0.91           C  
ATOM   1251  O   MET A 297      43.112  27.109 194.420  1.00  0.91           O  
ATOM   1252  CB  MET A 297      40.314  28.727 193.901  1.00  0.91           C  
ATOM   1253  CG  MET A 297      39.811  30.117 193.439  1.00  0.91           C  
ATOM   1254  SD  MET A 297      41.070  31.433 193.451  1.00  0.91           S  
ATOM   1255  CE  MET A 297      41.008  31.819 195.223  1.00  0.91           C  
ATOM   1256  N   TYR A 298      41.538  25.730 193.591  1.00  0.90           N  
ATOM   1257  CA  TYR A 298      42.132  24.504 194.089  1.00  0.90           C  
ATOM   1258  C   TYR A 298      43.482  24.223 193.432  1.00  0.90           C  
ATOM   1259  O   TYR A 298      44.455  23.930 194.118  1.00  0.90           O  
ATOM   1260  CB  TYR A 298      41.144  23.318 193.859  1.00  0.90           C  
ATOM   1261  CG  TYR A 298      41.557  22.074 194.598  1.00  0.90           C  
ATOM   1262  CD1 TYR A 298      42.579  21.277 194.070  1.00  0.90           C  
ATOM   1263  CD2 TYR A 298      40.925  21.669 195.785  1.00  0.90           C  
ATOM   1264  CE1 TYR A 298      42.992  20.108 194.715  1.00  0.90           C  
ATOM   1265  CE2 TYR A 298      41.328  20.490 196.435  1.00  0.90           C  
ATOM   1266  CZ  TYR A 298      42.358  19.709 195.890  1.00  0.90           C  
ATOM   1267  OH  TYR A 298      42.749  18.508 196.506  1.00  0.90           O  
ATOM   1268  N   GLU A 299      43.602  24.355 192.092  1.00  0.88           N  
ATOM   1269  CA  GLU A 299      44.863  24.193 191.387  1.00  0.88           C  
ATOM   1270  C   GLU A 299      45.918  25.179 191.849  1.00  0.88           C  
ATOM   1271  O   GLU A 299      47.049  24.808 192.144  1.00  0.88           O  
ATOM   1272  CB  GLU A 299      44.660  24.374 189.864  1.00  0.88           C  
ATOM   1273  CG  GLU A 299      43.883  23.207 189.213  1.00  0.88           C  
ATOM   1274  CD  GLU A 299      43.695  23.465 187.723  1.00  0.88           C  
ATOM   1275  OE1 GLU A 299      42.856  24.336 187.374  1.00  0.88           O  
ATOM   1276  OE2 GLU A 299      44.382  22.779 186.926  1.00  0.88           O  
ATOM   1277  N   MET A 300      45.542  26.467 191.993  1.00  0.89           N  
ATOM   1278  CA  MET A 300      46.434  27.504 192.471  1.00  0.89           C  
ATOM   1279  C   MET A 300      46.966  27.271 193.882  1.00  0.89           C  
ATOM   1280  O   MET A 300      48.146  27.491 194.130  1.00  0.89           O  
ATOM   1281  CB  MET A 300      45.777  28.910 192.381  1.00  0.89           C  
ATOM   1282  CG  MET A 300      45.605  29.393 190.919  1.00  0.89           C  
ATOM   1283  SD  MET A 300      45.281  31.180 190.740  1.00  0.89           S  
ATOM   1284  CE  MET A 300      43.469  31.092 190.794  1.00  0.89           C  
ATOM   1285  N   MET A 301      46.128  26.812 194.838  1.00  0.89           N  
ATOM   1286  CA  MET A 301      46.546  26.681 196.224  1.00  0.89           C  
ATOM   1287  C   MET A 301      46.978  25.272 196.624  1.00  0.89           C  
ATOM   1288  O   MET A 301      47.684  25.101 197.611  1.00  0.89           O  
ATOM   1289  CB  MET A 301      45.388  27.127 197.151  1.00  0.89           C  
ATOM   1290  CG  MET A 301      45.110  28.640 197.005  1.00  0.89           C  
ATOM   1291  SD  MET A 301      44.064  29.355 198.319  1.00  0.89           S  
ATOM   1292  CE  MET A 301      42.458  28.812 197.670  1.00  0.89           C  
ATOM   1293  N   CYS A 302      46.594  24.215 195.873  1.00  0.91           N  
ATOM   1294  CA  CYS A 302      46.933  22.848 196.239  1.00  0.91           C  
ATOM   1295  C   CYS A 302      47.817  22.175 195.197  1.00  0.91           C  
ATOM   1296  O   CYS A 302      48.250  21.043 195.399  1.00  0.91           O  
ATOM   1297  CB  CYS A 302      45.640  21.998 196.422  1.00  0.91           C  
ATOM   1298  SG  CYS A 302      44.475  22.701 197.645  1.00  0.91           S  
ATOM   1299  N   GLY A 303      48.132  22.847 194.061  1.00  0.90           N  
ATOM   1300  CA  GLY A 303      49.138  22.393 193.101  1.00  0.90           C  
ATOM   1301  C   GLY A 303      48.705  21.270 192.195  1.00  0.90           C  
ATOM   1302  O   GLY A 303      49.518  20.654 191.516  1.00  0.90           O  
ATOM   1303  N   ARG A 304      47.403  20.945 192.159  1.00  0.83           N  
ATOM   1304  CA  ARG A 304      46.920  19.884 191.306  1.00  0.83           C  
ATOM   1305  C   ARG A 304      45.438  20.071 191.094  1.00  0.83           C  
ATOM   1306  O   ARG A 304      44.796  20.806 191.835  1.00  0.83           O  
ATOM   1307  CB  ARG A 304      47.163  18.463 191.903  1.00  0.83           C  
ATOM   1308  CG  ARG A 304      46.518  18.175 193.283  1.00  0.83           C  
ATOM   1309  CD  ARG A 304      46.519  16.666 193.566  1.00  0.83           C  
ATOM   1310  NE  ARG A 304      45.821  16.422 194.875  1.00  0.83           N  
ATOM   1311  CZ  ARG A 304      44.545  16.024 194.990  1.00  0.83           C  
ATOM   1312  NH1 ARG A 304      43.689  16.041 193.978  1.00  0.83           N  
ATOM   1313  NH2 ARG A 304      44.100  15.629 196.184  1.00  0.83           N  
ATOM   1314  N   LEU A 305      44.832  19.392 190.095  1.00  0.85           N  
ATOM   1315  CA  LEU A 305      43.385  19.307 189.952  1.00  0.85           C  
ATOM   1316  C   LEU A 305      42.729  18.594 191.143  1.00  0.85           C  
ATOM   1317  O   LEU A 305      43.342  17.676 191.705  1.00  0.85           O  
ATOM   1318  CB  LEU A 305      43.000  18.531 188.660  1.00  0.85           C  
ATOM   1319  CG  LEU A 305      43.167  19.339 187.352  1.00  0.85           C  
ATOM   1320  CD1 LEU A 305      43.220  18.369 186.154  1.00  0.85           C  
ATOM   1321  CD2 LEU A 305      42.019  20.355 187.154  1.00  0.85           C  
ATOM   1322  N   PRO A 306      41.503  18.918 191.577  1.00  0.87           N  
ATOM   1323  CA  PRO A 306      40.806  18.169 192.616  1.00  0.87           C  
ATOM   1324  C   PRO A 306      40.525  16.735 192.186  1.00  0.87           C  
ATOM   1325  O   PRO A 306      40.627  15.850 193.034  1.00  0.87           O  
ATOM   1326  CB  PRO A 306      39.521  18.984 192.885  1.00  0.87           C  
ATOM   1327  CG  PRO A 306      39.280  19.745 191.572  1.00  0.87           C  
ATOM   1328  CD  PRO A 306      40.709  20.049 191.098  1.00  0.87           C  
ATOM   1329  N   PHE A 307      40.209  16.497 190.890  1.00  0.80           N  
ATOM   1330  CA  PHE A 307      39.866  15.196 190.338  1.00  0.80           C  
ATOM   1331  C   PHE A 307      40.634  15.025 189.032  1.00  0.80           C  
ATOM   1332  O   PHE A 307      40.577  15.904 188.175  1.00  0.80           O  
ATOM   1333  CB  PHE A 307      38.342  15.090 190.001  1.00  0.80           C  
ATOM   1334  CG  PHE A 307      37.489  15.485 191.178  1.00  0.80           C  
ATOM   1335  CD1 PHE A 307      37.420  14.674 192.324  1.00  0.80           C  
ATOM   1336  CD2 PHE A 307      36.770  16.695 191.159  1.00  0.80           C  
ATOM   1337  CE1 PHE A 307      36.640  15.057 193.422  1.00  0.80           C  
ATOM   1338  CE2 PHE A 307      35.992  17.082 192.257  1.00  0.80           C  
ATOM   1339  CZ  PHE A 307      35.912  16.253 193.382  1.00  0.80           C  
ATOM   1340  N   TYR A 308      41.377  13.914 188.821  1.00  0.75           N  
ATOM   1341  CA  TYR A 308      42.040  13.703 187.546  1.00  0.75           C  
ATOM   1342  C   TYR A 308      42.148  12.215 187.229  1.00  0.75           C  
ATOM   1343  O   TYR A 308      42.414  11.377 188.091  1.00  0.75           O  
ATOM   1344  CB  TYR A 308      43.431  14.414 187.485  1.00  0.75           C  
ATOM   1345  CG  TYR A 308      44.076  14.262 186.130  1.00  0.75           C  
ATOM   1346  CD1 TYR A 308      43.516  14.877 184.995  1.00  0.75           C  
ATOM   1347  CD2 TYR A 308      45.198  13.431 185.974  1.00  0.75           C  
ATOM   1348  CE1 TYR A 308      44.066  14.651 183.725  1.00  0.75           C  
ATOM   1349  CE2 TYR A 308      45.748  13.208 184.704  1.00  0.75           C  
ATOM   1350  CZ  TYR A 308      45.173  13.812 183.579  1.00  0.75           C  
ATOM   1351  OH  TYR A 308      45.691  13.571 182.292  1.00  0.75           O  
ATOM   1352  N   ASN A 309      41.946  11.872 185.943  1.00  0.80           N  
ATOM   1353  CA  ASN A 309      42.274  10.603 185.364  1.00  0.80           C  
ATOM   1354  C   ASN A 309      42.428  10.935 183.883  1.00  0.80           C  
ATOM   1355  O   ASN A 309      41.766  11.852 183.403  1.00  0.80           O  
ATOM   1356  CB  ASN A 309      41.137   9.577 185.652  1.00  0.80           C  
ATOM   1357  CG  ASN A 309      41.585   8.169 185.286  1.00  0.80           C  
ATOM   1358  OD1 ASN A 309      41.766   7.821 184.127  1.00  0.80           O  
ATOM   1359  ND2 ASN A 309      41.807   7.320 186.320  1.00  0.80           N  
ATOM   1360  N   GLN A 310      43.312  10.237 183.131  1.00  0.77           N  
ATOM   1361  CA  GLN A 310      43.475  10.412 181.696  1.00  0.77           C  
ATOM   1362  C   GLN A 310      42.252   9.979 180.889  1.00  0.77           C  
ATOM   1363  O   GLN A 310      41.958  10.530 179.834  1.00  0.77           O  
ATOM   1364  CB  GLN A 310      44.725   9.637 181.188  1.00  0.77           C  
ATOM   1365  CG  GLN A 310      44.761   8.141 181.613  1.00  0.77           C  
ATOM   1366  CD  GLN A 310      45.434   7.275 180.540  1.00  0.77           C  
ATOM   1367  OE1 GLN A 310      46.594   7.452 180.204  1.00  0.77           O  
ATOM   1368  NE2 GLN A 310      44.673   6.295 179.985  1.00  0.77           N  
ATOM   1369  N   ASP A 311      41.508   8.968 181.379  1.00  0.82           N  
ATOM   1370  CA  ASP A 311      40.310   8.485 180.765  1.00  0.82           C  
ATOM   1371  C   ASP A 311      39.140   9.368 181.218  1.00  0.82           C  
ATOM   1372  O   ASP A 311      38.890   9.564 182.413  1.00  0.82           O  
ATOM   1373  CB  ASP A 311      40.163   7.003 181.187  1.00  0.82           C  
ATOM   1374  CG  ASP A 311      38.931   6.445 180.528  1.00  0.82           C  
ATOM   1375  OD1 ASP A 311      37.903   6.349 181.244  1.00  0.82           O  
ATOM   1376  OD2 ASP A 311      39.002   6.183 179.308  1.00  0.82           O  
ATOM   1377  N   HIS A 312      38.397   9.951 180.252  1.00  0.78           N  
ATOM   1378  CA  HIS A 312      37.271  10.828 180.517  1.00  0.78           C  
ATOM   1379  C   HIS A 312      36.125  10.151 181.252  1.00  0.78           C  
ATOM   1380  O   HIS A 312      35.520  10.769 182.123  1.00  0.78           O  
ATOM   1381  CB  HIS A 312      36.751  11.518 179.241  1.00  0.78           C  
ATOM   1382  CG  HIS A 312      37.728  12.527 178.721  1.00  0.78           C  
ATOM   1383  ND1 HIS A 312      37.529  13.004 177.437  1.00  0.78           N  
ATOM   1384  CD2 HIS A 312      38.788  13.148 179.293  1.00  0.78           C  
ATOM   1385  CE1 HIS A 312      38.472  13.894 177.256  1.00  0.78           C  
ATOM   1386  NE2 HIS A 312      39.275  14.033 178.348  1.00  0.78           N  
ATOM   1387  N   GLU A 313      35.811   8.864 180.970  1.00  0.82           N  
ATOM   1388  CA  GLU A 313      34.765   8.141 181.675  1.00  0.82           C  
ATOM   1389  C   GLU A 313      35.062   8.013 183.165  1.00  0.82           C  
ATOM   1390  O   GLU A 313      34.239   8.356 184.008  1.00  0.82           O  
ATOM   1391  CB  GLU A 313      34.571   6.729 181.066  1.00  0.82           C  
ATOM   1392  CG  GLU A 313      34.048   6.748 179.606  1.00  0.82           C  
ATOM   1393  CD  GLU A 313      33.812   5.322 179.112  1.00  0.82           C  
ATOM   1394  OE1 GLU A 313      34.481   4.907 178.134  1.00  0.82           O  
ATOM   1395  OE2 GLU A 313      32.944   4.634 179.712  1.00  0.82           O  
ATOM   1396  N   ARG A 314      36.304   7.619 183.523  1.00  0.79           N  
ATOM   1397  CA  ARG A 314      36.744   7.569 184.912  1.00  0.79           C  
ATOM   1398  C   ARG A 314      36.792   8.932 185.599  1.00  0.79           C  
ATOM   1399  O   ARG A 314      36.423   9.093 186.758  1.00  0.79           O  
ATOM   1400  CB  ARG A 314      38.146   6.916 185.018  1.00  0.79           C  
ATOM   1401  CG  ARG A 314      38.234   5.473 184.460  1.00  0.79           C  
ATOM   1402  CD  ARG A 314      37.562   4.376 185.318  1.00  0.79           C  
ATOM   1403  NE  ARG A 314      36.104   4.258 184.979  1.00  0.79           N  
ATOM   1404  CZ  ARG A 314      35.586   3.593 183.941  1.00  0.79           C  
ATOM   1405  NH1 ARG A 314      34.272   3.557 183.766  1.00  0.79           N  
ATOM   1406  NH2 ARG A 314      36.367   3.004 183.040  1.00  0.79           N  
ATOM   1407  N   LEU A 315      37.243   9.980 184.887  1.00  0.80           N  
ATOM   1408  CA  LEU A 315      37.266  11.351 185.364  1.00  0.80           C  
ATOM   1409  C   LEU A 315      35.876  11.881 185.727  1.00  0.80           C  
ATOM   1410  O   LEU A 315      35.681  12.520 186.760  1.00  0.80           O  
ATOM   1411  CB  LEU A 315      37.893  12.201 184.232  1.00  0.80           C  
ATOM   1412  CG  LEU A 315      37.824  13.736 184.385  1.00  0.80           C  
ATOM   1413  CD1 LEU A 315      38.727  14.261 185.519  1.00  0.80           C  
ATOM   1414  CD2 LEU A 315      38.209  14.372 183.037  1.00  0.80           C  
ATOM   1415  N   PHE A 316      34.854  11.594 184.897  1.00  0.76           N  
ATOM   1416  CA  PHE A 316      33.467  11.947 185.155  1.00  0.76           C  
ATOM   1417  C   PHE A 316      32.891  11.257 186.383  1.00  0.76           C  
ATOM   1418  O   PHE A 316      32.181  11.879 187.173  1.00  0.76           O  
ATOM   1419  CB  PHE A 316      32.600  11.686 183.894  1.00  0.76           C  
ATOM   1420  CG  PHE A 316      32.992  12.566 182.718  1.00  0.76           C  
ATOM   1421  CD1 PHE A 316      32.536  12.187 181.443  1.00  0.76           C  
ATOM   1422  CD2 PHE A 316      33.758  13.751 182.825  1.00  0.76           C  
ATOM   1423  CE1 PHE A 316      32.833  12.955 180.309  1.00  0.76           C  
ATOM   1424  CE2 PHE A 316      34.061  14.518 181.693  1.00  0.76           C  
ATOM   1425  CZ  PHE A 316      33.597  14.122 180.435  1.00  0.76           C  
ATOM   1426  N   GLU A 317      33.247   9.973 186.618  1.00  0.82           N  
ATOM   1427  CA  GLU A 317      32.934   9.265 187.851  1.00  0.82           C  
ATOM   1428  C   GLU A 317      33.546   9.953 189.073  1.00  0.82           C  
ATOM   1429  O   GLU A 317      32.876  10.166 190.080  1.00  0.82           O  
ATOM   1430  CB  GLU A 317      33.429   7.788 187.776  1.00  0.82           C  
ATOM   1431  CG  GLU A 317      32.692   6.922 186.710  1.00  0.82           C  
ATOM   1432  CD  GLU A 317      33.419   5.630 186.338  1.00  0.82           C  
ATOM   1433  OE1 GLU A 317      34.563   5.385 186.796  1.00  0.82           O  
ATOM   1434  OE2 GLU A 317      32.863   4.866 185.509  1.00  0.82           O  
ATOM   1435  N   LEU A 318      34.820  10.399 189.007  1.00  0.80           N  
ATOM   1436  CA  LEU A 318      35.457  11.138 190.090  1.00  0.80           C  
ATOM   1437  C   LEU A 318      34.784  12.468 190.412  1.00  0.80           C  
ATOM   1438  O   LEU A 318      34.535  12.791 191.572  1.00  0.80           O  
ATOM   1439  CB  LEU A 318      36.939  11.450 189.764  1.00  0.80           C  
ATOM   1440  CG  LEU A 318      37.855  10.214 189.643  1.00  0.80           C  
ATOM   1441  CD1 LEU A 318      39.234  10.667 189.126  1.00  0.80           C  
ATOM   1442  CD2 LEU A 318      38.000   9.456 190.981  1.00  0.80           C  
ATOM   1443  N   ILE A 319      34.425  13.271 189.390  1.00  0.80           N  
ATOM   1444  CA  ILE A 319      33.742  14.546 189.584  1.00  0.80           C  
ATOM   1445  C   ILE A 319      32.385  14.366 190.261  1.00  0.80           C  
ATOM   1446  O   ILE A 319      32.073  15.062 191.227  1.00  0.80           O  
ATOM   1447  CB  ILE A 319      33.592  15.296 188.259  1.00  0.80           C  
ATOM   1448  CG1 ILE A 319      34.996  15.680 187.717  1.00  0.80           C  
ATOM   1449  CG2 ILE A 319      32.703  16.564 188.423  1.00  0.80           C  
ATOM   1450  CD1 ILE A 319      34.973  16.183 186.264  1.00  0.80           C  
ATOM   1451  N   LEU A 320      31.573  13.382 189.811  1.00  0.80           N  
ATOM   1452  CA  LEU A 320      30.293  13.028 190.409  1.00  0.80           C  
ATOM   1453  C   LEU A 320      30.395  12.412 191.809  1.00  0.80           C  
ATOM   1454  O   LEU A 320      29.652  12.795 192.707  1.00  0.80           O  
ATOM   1455  CB  LEU A 320      29.518  12.048 189.488  1.00  0.80           C  
ATOM   1456  CG  LEU A 320      28.889  12.719 188.241  1.00  0.80           C  
ATOM   1457  CD1 LEU A 320      28.562  11.637 187.194  1.00  0.80           C  
ATOM   1458  CD2 LEU A 320      27.611  13.525 188.579  1.00  0.80           C  
ATOM   1459  N   MET A 321      31.320  11.454 192.050  1.00  0.79           N  
ATOM   1460  CA  MET A 321      31.240  10.593 193.221  1.00  0.79           C  
ATOM   1461  C   MET A 321      32.336  10.834 194.253  1.00  0.79           C  
ATOM   1462  O   MET A 321      32.095  10.664 195.441  1.00  0.79           O  
ATOM   1463  CB  MET A 321      31.328   9.097 192.810  1.00  0.79           C  
ATOM   1464  CG  MET A 321      30.377   8.685 191.659  1.00  0.79           C  
ATOM   1465  SD  MET A 321      28.608   8.983 191.991  1.00  0.79           S  
ATOM   1466  CE  MET A 321      28.063   8.543 190.312  1.00  0.79           C  
ATOM   1467  N   GLU A 322      33.563  11.253 193.860  1.00  0.77           N  
ATOM   1468  CA  GLU A 322      34.687  11.305 194.784  1.00  0.77           C  
ATOM   1469  C   GLU A 322      34.655  12.581 195.615  1.00  0.77           C  
ATOM   1470  O   GLU A 322      34.254  13.659 195.133  1.00  0.77           O  
ATOM   1471  CB  GLU A 322      36.043  11.189 194.024  1.00  0.77           C  
ATOM   1472  CG  GLU A 322      37.302  11.040 194.921  1.00  0.77           C  
ATOM   1473  CD  GLU A 322      37.220   9.776 195.769  1.00  0.77           C  
ATOM   1474  OE1 GLU A 322      37.638   8.703 195.267  1.00  0.77           O  
ATOM   1475  OE2 GLU A 322      36.727   9.890 196.919  1.00  0.77           O  
ATOM   1476  N   GLU A 323      35.067  12.521 196.890  1.00  0.77           N  
ATOM   1477  CA  GLU A 323      35.140  13.669 197.771  1.00  0.77           C  
ATOM   1478  C   GLU A 323      36.518  14.328 197.726  1.00  0.77           C  
ATOM   1479  O   GLU A 323      37.581  13.722 197.608  1.00  0.77           O  
ATOM   1480  CB  GLU A 323      34.658  13.370 199.216  1.00  0.77           C  
ATOM   1481  CG  GLU A 323      35.276  12.115 199.880  1.00  0.77           C  
ATOM   1482  CD  GLU A 323      34.621  11.881 201.240  1.00  0.77           C  
ATOM   1483  OE1 GLU A 323      33.542  11.236 201.274  1.00  0.77           O  
ATOM   1484  OE2 GLU A 323      35.185  12.368 202.254  1.00  0.77           O  
ATOM   1485  N   ILE A 324      36.514  15.672 197.749  1.00  0.82           N  
ATOM   1486  CA  ILE A 324      37.703  16.503 197.758  1.00  0.82           C  
ATOM   1487  C   ILE A 324      38.554  16.330 199.004  1.00  0.82           C  
ATOM   1488  O   ILE A 324      38.076  16.163 200.120  1.00  0.82           O  
ATOM   1489  CB  ILE A 324      37.381  17.987 197.580  1.00  0.82           C  
ATOM   1490  CG1 ILE A 324      36.114  18.386 198.394  1.00  0.82           C  
ATOM   1491  CG2 ILE A 324      37.256  18.256 196.061  1.00  0.82           C  
ATOM   1492  CD1 ILE A 324      35.719  19.858 198.221  1.00  0.82           C  
ATOM   1493  N   ARG A 325      39.881  16.413 198.825  1.00  0.81           N  
ATOM   1494  CA  ARG A 325      40.836  16.324 199.907  1.00  0.81           C  
ATOM   1495  C   ARG A 325      41.622  17.612 199.940  1.00  0.81           C  
ATOM   1496  O   ARG A 325      41.787  18.263 198.909  1.00  0.81           O  
ATOM   1497  CB  ARG A 325      41.806  15.134 199.681  1.00  0.81           C  
ATOM   1498  CG  ARG A 325      41.073  13.776 199.804  1.00  0.81           C  
ATOM   1499  CD  ARG A 325      41.931  12.535 199.499  1.00  0.81           C  
ATOM   1500  NE  ARG A 325      43.010  12.441 200.556  1.00  0.81           N  
ATOM   1501  CZ  ARG A 325      42.840  11.867 201.758  1.00  0.81           C  
ATOM   1502  NH1 ARG A 325      41.664  11.395 202.146  1.00  0.81           N  
ATOM   1503  NH2 ARG A 325      43.882  11.760 202.585  1.00  0.81           N  
ATOM   1504  N   PHE A 326      42.141  18.028 201.106  1.00  0.87           N  
ATOM   1505  CA  PHE A 326      42.874  19.275 201.233  1.00  0.87           C  
ATOM   1506  C   PHE A 326      44.214  18.986 201.880  1.00  0.87           C  
ATOM   1507  O   PHE A 326      44.261  18.122 202.762  1.00  0.87           O  
ATOM   1508  CB  PHE A 326      42.130  20.299 202.124  1.00  0.87           C  
ATOM   1509  CG  PHE A 326      40.811  20.654 201.504  1.00  0.87           C  
ATOM   1510  CD1 PHE A 326      40.752  21.311 200.260  1.00  0.87           C  
ATOM   1511  CD2 PHE A 326      39.613  20.346 202.171  1.00  0.87           C  
ATOM   1512  CE1 PHE A 326      39.517  21.672 199.709  1.00  0.87           C  
ATOM   1513  CE2 PHE A 326      38.380  20.728 201.632  1.00  0.87           C  
ATOM   1514  CZ  PHE A 326      38.334  21.407 200.410  1.00  0.87           C  
ATOM   1515  N   PRO A 327      45.333  19.618 201.532  1.00  0.87           N  
ATOM   1516  CA  PRO A 327      46.523  19.646 202.378  1.00  0.87           C  
ATOM   1517  C   PRO A 327      46.268  20.060 203.819  1.00  0.87           C  
ATOM   1518  O   PRO A 327      45.480  20.975 204.073  1.00  0.87           O  
ATOM   1519  CB  PRO A 327      47.508  20.586 201.639  1.00  0.87           C  
ATOM   1520  CG  PRO A 327      46.986  20.574 200.193  1.00  0.87           C  
ATOM   1521  CD  PRO A 327      45.473  20.539 200.407  1.00  0.87           C  
ATOM   1522  N   ARG A 328      46.935  19.422 204.803  1.00  0.81           N  
ATOM   1523  CA  ARG A 328      46.761  19.728 206.211  1.00  0.81           C  
ATOM   1524  C   ARG A 328      47.076  21.178 206.559  1.00  0.81           C  
ATOM   1525  O   ARG A 328      46.377  21.766 207.373  1.00  0.81           O  
ATOM   1526  CB  ARG A 328      47.630  18.810 207.102  1.00  0.81           C  
ATOM   1527  CG  ARG A 328      47.137  17.349 207.142  1.00  0.81           C  
ATOM   1528  CD  ARG A 328      48.090  16.471 207.965  1.00  0.81           C  
ATOM   1529  NE  ARG A 328      47.679  15.038 207.761  1.00  0.81           N  
ATOM   1530  CZ  ARG A 328      46.786  14.370 208.507  1.00  0.81           C  
ATOM   1531  NH1 ARG A 328      46.136  14.948 209.508  1.00  0.81           N  
ATOM   1532  NH2 ARG A 328      46.556  13.082 208.253  1.00  0.81           N  
ATOM   1533  N   THR A 329      48.106  21.754 205.897  1.00  0.80           N  
ATOM   1534  CA  THR A 329      48.660  23.077 206.120  1.00  0.80           C  
ATOM   1535  C   THR A 329      47.881  24.180 205.445  1.00  0.80           C  
ATOM   1536  O   THR A 329      48.134  25.343 205.727  1.00  0.80           O  
ATOM   1537  CB  THR A 329      50.087  23.172 205.592  1.00  0.80           C  
ATOM   1538  OG1 THR A 329      50.194  22.641 204.278  1.00  0.80           O  
ATOM   1539  CG2 THR A 329      50.991  22.288 206.457  1.00  0.80           C  
ATOM   1540  N   LEU A 330      46.919  23.865 204.543  1.00  0.89           N  
ATOM   1541  CA  LEU A 330      46.043  24.855 203.935  1.00  0.89           C  
ATOM   1542  C   LEU A 330      45.212  25.589 204.987  1.00  0.89           C  
ATOM   1543  O   LEU A 330      44.727  24.961 205.945  1.00  0.89           O  
ATOM   1544  CB  LEU A 330      45.131  24.133 202.896  1.00  0.89           C  
ATOM   1545  CG  LEU A 330      44.393  25.041 201.888  1.00  0.89           C  
ATOM   1546  CD1 LEU A 330      45.365  25.795 200.955  1.00  0.89           C  
ATOM   1547  CD2 LEU A 330      43.429  24.199 201.031  1.00  0.89           C  
ATOM   1548  N   SER A 331      45.035  26.921 204.893  1.00  0.91           N  
ATOM   1549  CA  SER A 331      44.309  27.674 205.908  1.00  0.91           C  
ATOM   1550  C   SER A 331      42.843  27.229 206.075  1.00  0.91           C  
ATOM   1551  O   SER A 331      42.228  26.732 205.122  1.00  0.91           O  
ATOM   1552  CB  SER A 331      44.395  29.212 205.699  1.00  0.91           C  
ATOM   1553  OG  SER A 331      43.493  29.671 204.695  1.00  0.91           O  
ATOM   1554  N   PRO A 332      42.194  27.323 207.232  1.00  0.91           N  
ATOM   1555  CA  PRO A 332      40.774  27.012 207.363  1.00  0.91           C  
ATOM   1556  C   PRO A 332      39.867  27.881 206.500  1.00  0.91           C  
ATOM   1557  O   PRO A 332      38.809  27.389 206.087  1.00  0.91           O  
ATOM   1558  CB  PRO A 332      40.470  27.225 208.859  1.00  0.91           C  
ATOM   1559  CG  PRO A 332      41.600  28.152 209.334  1.00  0.91           C  
ATOM   1560  CD  PRO A 332      42.798  27.675 208.512  1.00  0.91           C  
ATOM   1561  N   GLU A 333      40.189  29.166 206.241  1.00  0.87           N  
ATOM   1562  CA  GLU A 333      39.440  30.001 205.329  1.00  0.87           C  
ATOM   1563  C   GLU A 333      39.523  29.531 203.877  1.00  0.87           C  
ATOM   1564  O   GLU A 333      38.502  29.524 203.185  1.00  0.87           O  
ATOM   1565  CB  GLU A 333      39.781  31.513 205.480  1.00  0.87           C  
ATOM   1566  CG  GLU A 333      41.246  31.920 205.171  1.00  0.87           C  
ATOM   1567  CD  GLU A 333      42.156  31.869 206.402  1.00  0.87           C  
ATOM   1568  OE1 GLU A 333      41.819  31.128 207.368  1.00  0.87           O  
ATOM   1569  OE2 GLU A 333      43.187  32.585 206.379  1.00  0.87           O  
ATOM   1570  N   ALA A 334      40.708  29.080 203.392  1.00  0.92           N  
ATOM   1571  CA  ALA A 334      40.901  28.523 202.066  1.00  0.92           C  
ATOM   1572  C   ALA A 334      40.194  27.185 201.883  1.00  0.92           C  
ATOM   1573  O   ALA A 334      39.505  26.961 200.888  1.00  0.92           O  
ATOM   1574  CB  ALA A 334      42.413  28.373 201.788  1.00  0.92           C  
ATOM   1575  N   LYS A 335      40.277  26.277 202.886  1.00  0.88           N  
ATOM   1576  CA  LYS A 335      39.551  25.009 202.893  1.00  0.88           C  
ATOM   1577  C   LYS A 335      38.045  25.195 202.798  1.00  0.88           C  
ATOM   1578  O   LYS A 335      37.359  24.521 202.042  1.00  0.88           O  
ATOM   1579  CB  LYS A 335      39.821  24.212 204.200  1.00  0.88           C  
ATOM   1580  CG  LYS A 335      41.245  23.639 204.278  1.00  0.88           C  
ATOM   1581  CD  LYS A 335      41.491  22.856 205.583  1.00  0.88           C  
ATOM   1582  CE  LYS A 335      42.894  22.227 205.610  1.00  0.88           C  
ATOM   1583  NZ  LYS A 335      43.208  21.676 206.945  1.00  0.88           N  
ATOM   1584  N   SER A 336      37.512  26.172 203.559  1.00  0.91           N  
ATOM   1585  CA  SER A 336      36.114  26.572 203.510  1.00  0.91           C  
ATOM   1586  C   SER A 336      35.691  27.140 202.164  1.00  0.91           C  
ATOM   1587  O   SER A 336      34.633  26.803 201.647  1.00  0.91           O  
ATOM   1588  CB  SER A 336      35.822  27.613 204.620  1.00  0.91           C  
ATOM   1589  OG  SER A 336      34.440  27.984 204.678  1.00  0.91           O  
ATOM   1590  N   LEU A 337      36.520  28.008 201.533  1.00  0.91           N  
ATOM   1591  CA  LEU A 337      36.205  28.547 200.221  1.00  0.91           C  
ATOM   1592  C   LEU A 337      36.128  27.460 199.160  1.00  0.91           C  
ATOM   1593  O   LEU A 337      35.172  27.369 198.396  1.00  0.91           O  
ATOM   1594  CB  LEU A 337      37.311  29.539 199.775  1.00  0.91           C  
ATOM   1595  CG  LEU A 337      37.024  30.233 198.419  1.00  0.91           C  
ATOM   1596  CD1 LEU A 337      36.065  31.426 198.609  1.00  0.91           C  
ATOM   1597  CD2 LEU A 337      38.333  30.645 197.719  1.00  0.91           C  
ATOM   1598  N   LEU A 338      37.139  26.568 199.128  1.00  0.91           N  
ATOM   1599  CA  LEU A 338      37.187  25.467 198.192  1.00  0.91           C  
ATOM   1600  C   LEU A 338      36.095  24.443 198.411  1.00  0.91           C  
ATOM   1601  O   LEU A 338      35.464  24.003 197.457  1.00  0.91           O  
ATOM   1602  CB  LEU A 338      38.563  24.775 198.236  1.00  0.91           C  
ATOM   1603  CG  LEU A 338      39.733  25.691 197.810  1.00  0.91           C  
ATOM   1604  CD1 LEU A 338      41.065  24.931 197.957  1.00  0.91           C  
ATOM   1605  CD2 LEU A 338      39.566  26.228 196.375  1.00  0.91           C  
ATOM   1606  N   ALA A 339      35.794  24.066 199.670  1.00  0.89           N  
ATOM   1607  CA  ALA A 339      34.690  23.186 199.995  1.00  0.89           C  
ATOM   1608  C   ALA A 339      33.321  23.744 199.603  1.00  0.89           C  
ATOM   1609  O   ALA A 339      32.417  23.008 199.218  1.00  0.89           O  
ATOM   1610  CB  ALA A 339      34.701  22.879 201.508  1.00  0.89           C  
ATOM   1611  N   GLY A 340      33.148  25.083 199.709  1.00  0.91           N  
ATOM   1612  CA  GLY A 340      31.934  25.775 199.303  1.00  0.91           C  
ATOM   1613  C   GLY A 340      31.775  25.913 197.811  1.00  0.91           C  
ATOM   1614  O   GLY A 340      30.695  25.666 197.277  1.00  0.91           O  
ATOM   1615  N   LEU A 341      32.835  26.303 197.077  1.00  0.90           N  
ATOM   1616  CA  LEU A 341      32.833  26.382 195.621  1.00  0.90           C  
ATOM   1617  C   LEU A 341      32.728  25.015 194.938  1.00  0.90           C  
ATOM   1618  O   LEU A 341      32.082  24.867 193.906  1.00  0.90           O  
ATOM   1619  CB  LEU A 341      34.091  27.112 195.082  1.00  0.90           C  
ATOM   1620  CG  LEU A 341      34.169  28.625 195.412  1.00  0.90           C  
ATOM   1621  CD1 LEU A 341      35.560  29.160 195.020  1.00  0.90           C  
ATOM   1622  CD2 LEU A 341      33.080  29.447 194.686  1.00  0.90           C  
ATOM   1623  N   LEU A 342      33.349  23.966 195.517  1.00  0.87           N  
ATOM   1624  CA  LEU A 342      33.373  22.619 194.970  1.00  0.87           C  
ATOM   1625  C   LEU A 342      32.335  21.741 195.632  1.00  0.87           C  
ATOM   1626  O   LEU A 342      32.436  20.511 195.659  1.00  0.87           O  
ATOM   1627  CB  LEU A 342      34.774  21.978 195.109  1.00  0.87           C  
ATOM   1628  CG  LEU A 342      35.841  22.683 194.244  1.00  0.87           C  
ATOM   1629  CD1 LEU A 342      37.241  22.143 194.589  1.00  0.87           C  
ATOM   1630  CD2 LEU A 342      35.544  22.499 192.740  1.00  0.87           C  
ATOM   1631  N   LYS A 343      31.255  22.337 196.167  1.00  0.85           N  
ATOM   1632  CA  LYS A 343      30.079  21.577 196.527  1.00  0.85           C  
ATOM   1633  C   LYS A 343      29.379  20.998 195.290  1.00  0.85           C  
ATOM   1634  O   LYS A 343      29.136  21.691 194.294  1.00  0.85           O  
ATOM   1635  CB  LYS A 343      29.098  22.430 197.367  1.00  0.85           C  
ATOM   1636  CG  LYS A 343      28.252  21.629 198.373  1.00  0.85           C  
ATOM   1637  CD  LYS A 343      28.977  21.388 199.715  1.00  0.85           C  
ATOM   1638  CE  LYS A 343      28.029  20.793 200.771  1.00  0.85           C  
ATOM   1639  NZ  LYS A 343      28.717  20.684 202.079  1.00  0.85           N  
ATOM   1640  N   LYS A 344      29.065  19.683 195.295  1.00  0.82           N  
ATOM   1641  CA  LYS A 344      28.500  19.015 194.136  1.00  0.82           C  
ATOM   1642  C   LYS A 344      27.113  19.502 193.761  1.00  0.82           C  
ATOM   1643  O   LYS A 344      26.859  19.785 192.596  1.00  0.82           O  
ATOM   1644  CB  LYS A 344      28.535  17.480 194.294  1.00  0.82           C  
ATOM   1645  CG  LYS A 344      29.987  16.987 194.453  1.00  0.82           C  
ATOM   1646  CD  LYS A 344      30.103  15.472 194.202  1.00  0.82           C  
ATOM   1647  CE  LYS A 344      31.426  14.828 194.646  1.00  0.82           C  
ATOM   1648  NZ  LYS A 344      32.550  15.351 193.847  1.00  0.82           N  
ATOM   1649  N   ASP A 345      26.214  19.691 194.752  1.00  0.82           N  
ATOM   1650  CA  ASP A 345      24.901  20.238 194.517  1.00  0.82           C  
ATOM   1651  C   ASP A 345      25.047  21.743 194.210  1.00  0.82           C  
ATOM   1652  O   ASP A 345      25.598  22.463 195.051  1.00  0.82           O  
ATOM   1653  CB  ASP A 345      24.009  19.963 195.764  1.00  0.82           C  
ATOM   1654  CG  ASP A 345      22.587  20.502 195.650  1.00  0.82           C  
ATOM   1655  OD1 ASP A 345      22.251  21.180 194.647  1.00  0.82           O  
ATOM   1656  OD2 ASP A 345      21.845  20.299 196.643  1.00  0.82           O  
ATOM   1657  N   PRO A 346      24.618  22.288 193.065  1.00  0.82           N  
ATOM   1658  CA  PRO A 346      24.630  23.718 192.793  1.00  0.82           C  
ATOM   1659  C   PRO A 346      23.815  24.526 193.779  1.00  0.82           C  
ATOM   1660  O   PRO A 346      24.158  25.688 193.959  1.00  0.82           O  
ATOM   1661  CB  PRO A 346      24.067  23.855 191.361  1.00  0.82           C  
ATOM   1662  CG  PRO A 346      23.245  22.573 191.174  1.00  0.82           C  
ATOM   1663  CD  PRO A 346      24.053  21.533 191.950  1.00  0.82           C  
ATOM   1664  N   LYS A 347      22.752  23.989 194.412  1.00  0.85           N  
ATOM   1665  CA  LYS A 347      21.971  24.739 195.376  1.00  0.85           C  
ATOM   1666  C   LYS A 347      22.642  24.905 196.726  1.00  0.85           C  
ATOM   1667  O   LYS A 347      22.308  25.817 197.471  1.00  0.85           O  
ATOM   1668  CB  LYS A 347      20.618  24.034 195.612  1.00  0.85           C  
ATOM   1669  CG  LYS A 347      19.639  24.301 194.460  1.00  0.85           C  
ATOM   1670  CD  LYS A 347      18.203  23.890 194.849  1.00  0.85           C  
ATOM   1671  CE  LYS A 347      17.106  24.482 193.956  1.00  0.85           C  
ATOM   1672  NZ  LYS A 347      17.104  25.955 194.122  1.00  0.85           N  
ATOM   1673  N   GLN A 348      23.609  24.031 197.068  1.00  0.86           N  
ATOM   1674  CA  GLN A 348      24.343  24.131 198.315  1.00  0.86           C  
ATOM   1675  C   GLN A 348      25.709  24.763 198.102  1.00  0.86           C  
ATOM   1676  O   GLN A 348      26.469  24.969 199.045  1.00  0.86           O  
ATOM   1677  CB  GLN A 348      24.605  22.706 198.860  1.00  0.86           C  
ATOM   1678  CG  GLN A 348      23.327  21.959 199.296  1.00  0.86           C  
ATOM   1679  CD  GLN A 348      23.683  20.515 199.659  1.00  0.86           C  
ATOM   1680  OE1 GLN A 348      24.604  20.249 200.439  1.00  0.86           O  
ATOM   1681  NE2 GLN A 348      22.968  19.546 199.047  1.00  0.86           N  
ATOM   1682  N   ARG A 349      26.074  25.039 196.837  1.00  0.86           N  
ATOM   1683  CA  ARG A 349      27.323  25.654 196.452  1.00  0.86           C  
ATOM   1684  C   ARG A 349      27.419  27.130 196.808  1.00  0.86           C  
ATOM   1685  O   ARG A 349      26.455  27.884 196.724  1.00  0.86           O  
ATOM   1686  CB  ARG A 349      27.545  25.437 194.934  1.00  0.86           C  
ATOM   1687  CG  ARG A 349      28.938  25.861 194.407  1.00  0.86           C  
ATOM   1688  CD  ARG A 349      29.150  25.617 192.908  1.00  0.86           C  
ATOM   1689  NE  ARG A 349      28.945  24.142 192.677  1.00  0.86           N  
ATOM   1690  CZ  ARG A 349      28.334  23.599 191.622  1.00  0.86           C  
ATOM   1691  NH1 ARG A 349      27.910  24.342 190.604  1.00  0.86           N  
ATOM   1692  NH2 ARG A 349      28.166  22.280 191.590  1.00  0.86           N  
ATOM   1693  N   LEU A 350      28.624  27.598 197.178  1.00  0.88           N  
ATOM   1694  CA  LEU A 350      28.917  29.006 197.368  1.00  0.88           C  
ATOM   1695  C   LEU A 350      28.790  29.793 196.061  1.00  0.88           C  
ATOM   1696  O   LEU A 350      29.551  29.563 195.115  1.00  0.88           O  
ATOM   1697  CB  LEU A 350      30.365  29.128 197.915  1.00  0.88           C  
ATOM   1698  CG  LEU A 350      30.758  30.513 198.468  1.00  0.88           C  
ATOM   1699  CD1 LEU A 350      30.090  30.784 199.833  1.00  0.88           C  
ATOM   1700  CD2 LEU A 350      32.292  30.593 198.594  1.00  0.88           C  
ATOM   1701  N   GLY A 351      27.808  30.715 195.955  1.00  0.91           N  
ATOM   1702  CA  GLY A 351      27.472  31.411 194.721  1.00  0.91           C  
ATOM   1703  C   GLY A 351      26.344  30.746 193.987  1.00  0.91           C  
ATOM   1704  O   GLY A 351      25.905  31.200 192.940  1.00  0.91           O  
ATOM   1705  N   GLY A 352      25.826  29.621 194.513  1.00  0.90           N  
ATOM   1706  CA  GLY A 352      24.711  28.916 193.911  1.00  0.90           C  
ATOM   1707  C   GLY A 352      23.361  29.398 194.358  1.00  0.90           C  
ATOM   1708  O   GLY A 352      22.340  28.972 193.814  1.00  0.90           O  
ATOM   1709  N   GLY A 353      23.304  30.291 195.369  1.00  0.88           N  
ATOM   1710  CA  GLY A 353      22.063  30.883 195.833  1.00  0.88           C  
ATOM   1711  C   GLY A 353      21.562  32.030 194.976  1.00  0.88           C  
ATOM   1712  O   GLY A 353      22.171  32.415 193.976  1.00  0.88           O  
ATOM   1713  N   PRO A 354      20.440  32.658 195.330  1.00  0.87           N  
ATOM   1714  CA  PRO A 354      19.856  33.726 194.523  1.00  0.87           C  
ATOM   1715  C   PRO A 354      20.727  34.960 194.384  1.00  0.87           C  
ATOM   1716  O   PRO A 354      20.574  35.688 193.403  1.00  0.87           O  
ATOM   1717  CB  PRO A 354      18.540  34.059 195.242  1.00  0.87           C  
ATOM   1718  CG  PRO A 354      18.135  32.701 195.827  1.00  0.87           C  
ATOM   1719  CD  PRO A 354      19.482  32.143 196.312  1.00  0.87           C  
ATOM   1720  N   SER A 355      21.631  35.232 195.349  1.00  0.90           N  
ATOM   1721  CA  SER A 355      22.444  36.432 195.360  1.00  0.90           C  
ATOM   1722  C   SER A 355      23.747  36.215 194.608  1.00  0.90           C  
ATOM   1723  O   SER A 355      24.520  37.163 194.476  1.00  0.90           O  
ATOM   1724  CB  SER A 355      22.792  36.879 196.809  1.00  0.90           C  
ATOM   1725  OG  SER A 355      23.465  35.821 197.489  1.00  0.90           O  
ATOM   1726  N   ASP A 356      23.987  34.989 194.063  1.00  0.91           N  
ATOM   1727  CA  ASP A 356      25.060  34.698 193.139  1.00  0.91           C  
ATOM   1728  C   ASP A 356      26.448  35.116 193.662  1.00  0.91           C  
ATOM   1729  O   ASP A 356      26.902  34.685 194.724  1.00  0.91           O  
ATOM   1730  CB  ASP A 356      24.638  35.289 191.770  1.00  0.91           C  
ATOM   1731  CG  ASP A 356      25.572  34.825 190.685  1.00  0.91           C  
ATOM   1732  OD1 ASP A 356      25.549  33.617 190.341  1.00  0.91           O  
ATOM   1733  OD2 ASP A 356      26.341  35.713 190.245  1.00  0.91           O  
ATOM   1734  N   ALA A 357      27.157  36.012 192.946  1.00  0.91           N  
ATOM   1735  CA  ALA A 357      28.493  36.461 193.259  1.00  0.91           C  
ATOM   1736  C   ALA A 357      28.660  37.023 194.669  1.00  0.91           C  
ATOM   1737  O   ALA A 357      29.727  36.908 195.268  1.00  0.91           O  
ATOM   1738  CB  ALA A 357      28.930  37.522 192.229  1.00  0.91           C  
ATOM   1739  N   LYS A 358      27.597  37.606 195.270  1.00  0.88           N  
ATOM   1740  CA  LYS A 358      27.626  38.151 196.615  1.00  0.88           C  
ATOM   1741  C   LYS A 358      28.031  37.125 197.680  1.00  0.88           C  
ATOM   1742  O   LYS A 358      28.788  37.433 198.590  1.00  0.88           O  
ATOM   1743  CB  LYS A 358      26.244  38.740 196.990  1.00  0.88           C  
ATOM   1744  CG  LYS A 358      26.282  39.589 198.276  1.00  0.88           C  
ATOM   1745  CD  LYS A 358      24.880  39.932 198.810  1.00  0.88           C  
ATOM   1746  CE  LYS A 358      24.961  40.649 200.168  1.00  0.88           C  
ATOM   1747  NZ  LYS A 358      23.601  40.962 200.666  1.00  0.88           N  
ATOM   1748  N   GLU A 359      27.574  35.854 197.578  1.00  0.87           N  
ATOM   1749  CA  GLU A 359      27.994  34.786 198.480  1.00  0.87           C  
ATOM   1750  C   GLU A 359      29.489  34.502 198.427  1.00  0.87           C  
ATOM   1751  O   GLU A 359      30.137  34.274 199.443  1.00  0.87           O  
ATOM   1752  CB  GLU A 359      27.255  33.470 198.140  1.00  0.87           C  
ATOM   1753  CG  GLU A 359      25.748  33.542 198.473  1.00  0.87           C  
ATOM   1754  CD  GLU A 359      24.967  32.278 198.114  1.00  0.87           C  
ATOM   1755  OE1 GLU A 359      25.458  31.466 197.285  1.00  0.87           O  
ATOM   1756  OE2 GLU A 359      23.840  32.139 198.652  1.00  0.87           O  
ATOM   1757  N   VAL A 360      30.081  34.519 197.214  1.00  0.91           N  
ATOM   1758  CA  VAL A 360      31.512  34.358 197.028  1.00  0.91           C  
ATOM   1759  C   VAL A 360      32.293  35.551 197.557  1.00  0.91           C  
ATOM   1760  O   VAL A 360      33.268  35.384 198.281  1.00  0.91           O  
ATOM   1761  CB  VAL A 360      31.862  34.140 195.559  1.00  0.91           C  
ATOM   1762  CG1 VAL A 360      33.371  33.825 195.410  1.00  0.91           C  
ATOM   1763  CG2 VAL A 360      31.012  32.972 195.008  1.00  0.91           C  
ATOM   1764  N   MET A 361      31.841  36.790 197.238  1.00  0.88           N  
ATOM   1765  CA  MET A 361      32.465  38.042 197.643  1.00  0.88           C  
ATOM   1766  C   MET A 361      32.557  38.224 199.154  1.00  0.88           C  
ATOM   1767  O   MET A 361      33.583  38.662 199.661  1.00  0.88           O  
ATOM   1768  CB  MET A 361      31.749  39.267 197.002  1.00  0.88           C  
ATOM   1769  CG  MET A 361      31.998  39.378 195.477  1.00  0.88           C  
ATOM   1770  SD  MET A 361      31.574  40.998 194.747  1.00  0.88           S  
ATOM   1771  CE  MET A 361      29.786  40.710 194.556  1.00  0.88           C  
ATOM   1772  N   GLU A 362      31.500  37.822 199.897  1.00  0.86           N  
ATOM   1773  CA  GLU A 362      31.410  38.009 201.333  1.00  0.86           C  
ATOM   1774  C   GLU A 362      31.939  36.800 202.103  1.00  0.86           C  
ATOM   1775  O   GLU A 362      31.834  36.706 203.327  1.00  0.86           O  
ATOM   1776  CB  GLU A 362      29.924  38.227 201.733  1.00  0.86           C  
ATOM   1777  CG  GLU A 362      29.276  39.500 201.121  1.00  0.86           C  
ATOM   1778  CD  GLU A 362      30.068  40.775 201.404  1.00  0.86           C  
ATOM   1779  OE1 GLU A 362      30.220  41.115 202.603  1.00  0.86           O  
ATOM   1780  OE2 GLU A 362      30.457  41.446 200.413  1.00  0.86           O  
ATOM   1781  N   HIS A 363      32.538  35.798 201.424  1.00  0.87           N  
ATOM   1782  CA  HIS A 363      33.246  34.731 202.113  1.00  0.87           C  
ATOM   1783  C   HIS A 363      34.483  35.228 202.869  1.00  0.87           C  
ATOM   1784  O   HIS A 363      35.235  36.081 202.398  1.00  0.87           O  
ATOM   1785  CB  HIS A 363      33.623  33.570 201.158  1.00  0.87           C  
ATOM   1786  CG  HIS A 363      34.079  32.314 201.857  1.00  0.87           C  
ATOM   1787  ND1 HIS A 363      35.396  32.208 202.293  1.00  0.87           N  
ATOM   1788  CD2 HIS A 363      33.399  31.190 202.173  1.00  0.87           C  
ATOM   1789  CE1 HIS A 363      35.482  31.024 202.847  1.00  0.87           C  
ATOM   1790  NE2 HIS A 363      34.298  30.352 202.814  1.00  0.87           N  
ATOM   1791  N   ARG A 364      34.765  34.666 204.066  1.00  0.82           N  
ATOM   1792  CA  ARG A 364      35.858  35.078 204.933  1.00  0.82           C  
ATOM   1793  C   ARG A 364      37.260  34.969 204.333  1.00  0.82           C  
ATOM   1794  O   ARG A 364      38.164  35.681 204.759  1.00  0.82           O  
ATOM   1795  CB  ARG A 364      35.833  34.324 206.287  1.00  0.82           C  
ATOM   1796  CG  ARG A 364      35.754  32.783 206.193  1.00  0.82           C  
ATOM   1797  CD  ARG A 364      35.725  32.176 207.602  1.00  0.82           C  
ATOM   1798  NE  ARG A 364      35.275  30.740 207.468  1.00  0.82           N  
ATOM   1799  CZ  ARG A 364      35.904  29.680 208.000  1.00  0.82           C  
ATOM   1800  NH1 ARG A 364      37.070  29.797 208.618  1.00  0.82           N  
ATOM   1801  NH2 ARG A 364      35.344  28.469 207.935  1.00  0.82           N  
ATOM   1802  N   PHE A 365      37.484  34.127 203.298  1.00  0.86           N  
ATOM   1803  CA  PHE A 365      38.719  34.099 202.530  1.00  0.86           C  
ATOM   1804  C   PHE A 365      39.032  35.455 201.876  1.00  0.86           C  
ATOM   1805  O   PHE A 365      40.192  35.839 201.752  1.00  0.86           O  
ATOM   1806  CB  PHE A 365      38.629  32.969 201.460  1.00  0.86           C  
ATOM   1807  CG  PHE A 365      39.903  32.826 200.666  1.00  0.86           C  
ATOM   1808  CD1 PHE A 365      41.012  32.149 201.198  1.00  0.86           C  
ATOM   1809  CD2 PHE A 365      39.998  33.384 199.380  1.00  0.86           C  
ATOM   1810  CE1 PHE A 365      42.191  32.012 200.451  1.00  0.86           C  
ATOM   1811  CE2 PHE A 365      41.167  33.235 198.623  1.00  0.86           C  
ATOM   1812  CZ  PHE A 365      42.267  32.552 199.160  1.00  0.86           C  
ATOM   1813  N   PHE A 366      37.990  36.213 201.468  1.00  0.84           N  
ATOM   1814  CA  PHE A 366      38.099  37.483 200.784  1.00  0.84           C  
ATOM   1815  C   PHE A 366      37.838  38.665 201.717  1.00  0.84           C  
ATOM   1816  O   PHE A 366      37.628  39.779 201.257  1.00  0.84           O  
ATOM   1817  CB  PHE A 366      37.092  37.542 199.607  1.00  0.84           C  
ATOM   1818  CG  PHE A 366      37.485  36.600 198.495  1.00  0.84           C  
ATOM   1819  CD1 PHE A 366      36.610  35.585 198.078  1.00  0.84           C  
ATOM   1820  CD2 PHE A 366      38.694  36.775 197.797  1.00  0.84           C  
ATOM   1821  CE1 PHE A 366      36.925  34.774 196.978  1.00  0.84           C  
ATOM   1822  CE2 PHE A 366      39.015  35.970 196.696  1.00  0.84           C  
ATOM   1823  CZ  PHE A 366      38.127  34.968 196.284  1.00  0.84           C  
ATOM   1824  N   LEU A 367      37.905  38.487 203.060  1.00  0.83           N  
ATOM   1825  CA  LEU A 367      37.657  39.527 204.055  1.00  0.83           C  
ATOM   1826  C   LEU A 367      38.553  40.768 203.924  1.00  0.83           C  
ATOM   1827  O   LEU A 367      38.161  41.891 204.206  1.00  0.83           O  
ATOM   1828  CB  LEU A 367      37.873  38.913 205.461  1.00  0.83           C  
ATOM   1829  CG  LEU A 367      37.438  39.785 206.665  1.00  0.83           C  
ATOM   1830  CD1 LEU A 367      35.908  39.995 206.719  1.00  0.83           C  
ATOM   1831  CD2 LEU A 367      37.921  39.116 207.965  1.00  0.83           C  
ATOM   1832  N   SER A 368      39.810  40.581 203.464  1.00  0.76           N  
ATOM   1833  CA  SER A 368      40.778  41.652 203.298  1.00  0.76           C  
ATOM   1834  C   SER A 368      40.673  42.321 201.928  1.00  0.76           C  
ATOM   1835  O   SER A 368      41.462  43.203 201.600  1.00  0.76           O  
ATOM   1836  CB  SER A 368      42.225  41.090 203.454  1.00  0.76           C  
ATOM   1837  OG  SER A 368      42.456  39.980 202.579  1.00  0.76           O  
ATOM   1838  N   ILE A 369      39.677  41.951 201.090  1.00  0.84           N  
ATOM   1839  CA  ILE A 369      39.511  42.488 199.751  1.00  0.84           C  
ATOM   1840  C   ILE A 369      38.472  43.591 199.738  1.00  0.84           C  
ATOM   1841  O   ILE A 369      37.337  43.449 200.191  1.00  0.84           O  
ATOM   1842  CB  ILE A 369      39.147  41.389 198.753  1.00  0.84           C  
ATOM   1843  CG1 ILE A 369      40.298  40.347 198.657  1.00  0.84           C  
ATOM   1844  CG2 ILE A 369      38.794  41.953 197.352  1.00  0.84           C  
ATOM   1845  CD1 ILE A 369      41.632  40.893 198.108  1.00  0.84           C  
ATOM   1846  N   ASN A 370      38.840  44.754 199.170  1.00  0.87           N  
ATOM   1847  CA  ASN A 370      37.915  45.817 198.872  1.00  0.87           C  
ATOM   1848  C   ASN A 370      37.511  45.658 197.410  1.00  0.87           C  
ATOM   1849  O   ASN A 370      38.321  45.818 196.498  1.00  0.87           O  
ATOM   1850  CB  ASN A 370      38.596  47.189 199.158  1.00  0.87           C  
ATOM   1851  CG  ASN A 370      37.627  48.348 198.925  1.00  0.87           C  
ATOM   1852  OD1 ASN A 370      36.941  48.436 197.909  1.00  0.87           O  
ATOM   1853  ND2 ASN A 370      37.535  49.260 199.920  1.00  0.87           N  
ATOM   1854  N   TRP A 371      36.236  45.337 197.125  1.00  0.87           N  
ATOM   1855  CA  TRP A 371      35.810  44.990 195.783  1.00  0.87           C  
ATOM   1856  C   TRP A 371      35.767  46.163 194.799  1.00  0.87           C  
ATOM   1857  O   TRP A 371      35.853  45.965 193.589  1.00  0.87           O  
ATOM   1858  CB  TRP A 371      34.441  44.273 195.858  1.00  0.87           C  
ATOM   1859  CG  TRP A 371      34.577  42.945 196.585  1.00  0.87           C  
ATOM   1860  CD1 TRP A 371      34.352  42.630 197.899  1.00  0.87           C  
ATOM   1861  CD2 TRP A 371      35.143  41.767 195.980  1.00  0.87           C  
ATOM   1862  NE1 TRP A 371      34.757  41.337 198.156  1.00  0.87           N  
ATOM   1863  CE2 TRP A 371      35.245  40.795 196.991  1.00  0.87           C  
ATOM   1864  CE3 TRP A 371      35.553  41.499 194.674  1.00  0.87           C  
ATOM   1865  CZ2 TRP A 371      35.758  39.535 196.719  1.00  0.87           C  
ATOM   1866  CZ3 TRP A 371      36.053  40.218 194.400  1.00  0.87           C  
ATOM   1867  CH2 TRP A 371      36.167  39.250 195.408  1.00  0.87           C  
ATOM   1868  N   GLN A 372      35.692  47.424 195.285  1.00  0.86           N  
ATOM   1869  CA  GLN A 372      35.818  48.604 194.447  1.00  0.86           C  
ATOM   1870  C   GLN A 372      37.271  48.853 194.060  1.00  0.86           C  
ATOM   1871  O   GLN A 372      37.580  49.214 192.927  1.00  0.86           O  
ATOM   1872  CB  GLN A 372      35.187  49.846 195.131  1.00  0.86           C  
ATOM   1873  CG  GLN A 372      33.637  49.766 195.232  1.00  0.86           C  
ATOM   1874  CD  GLN A 372      32.992  49.723 193.837  1.00  0.86           C  
ATOM   1875  OE1 GLN A 372      33.300  50.495 192.947  1.00  0.86           O  
ATOM   1876  NE2 GLN A 372      32.038  48.777 193.632  1.00  0.86           N  
ATOM   1877  N   ASP A 373      38.229  48.584 194.972  1.00  0.87           N  
ATOM   1878  CA  ASP A 373      39.647  48.670 194.679  1.00  0.87           C  
ATOM   1879  C   ASP A 373      40.093  47.660 193.631  1.00  0.87           C  
ATOM   1880  O   ASP A 373      40.959  47.946 192.809  1.00  0.87           O  
ATOM   1881  CB  ASP A 373      40.486  48.481 195.963  1.00  0.87           C  
ATOM   1882  CG  ASP A 373      40.407  49.704 196.867  1.00  0.87           C  
ATOM   1883  OD1 ASP A 373      39.846  50.760 196.464  1.00  0.87           O  
ATOM   1884  OD2 ASP A 373      40.956  49.590 197.990  1.00  0.87           O  
ATOM   1885  N   VAL A 374      39.483  46.451 193.630  1.00  0.88           N  
ATOM   1886  CA  VAL A 374      39.731  45.427 192.625  1.00  0.88           C  
ATOM   1887  C   VAL A 374      39.309  45.890 191.237  1.00  0.88           C  
ATOM   1888  O   VAL A 374      40.115  45.962 190.321  1.00  0.88           O  
ATOM   1889  CB  VAL A 374      38.990  44.132 192.986  1.00  0.88           C  
ATOM   1890  CG1 VAL A 374      39.178  43.030 191.919  1.00  0.88           C  
ATOM   1891  CG2 VAL A 374      39.541  43.590 194.319  1.00  0.88           C  
ATOM   1892  N   VAL A 375      38.042  46.323 191.042  1.00  0.88           N  
ATOM   1893  CA  VAL A 375      37.557  46.713 189.722  1.00  0.88           C  
ATOM   1894  C   VAL A 375      38.197  48.003 189.201  1.00  0.88           C  
ATOM   1895  O   VAL A 375      38.323  48.223 188.003  1.00  0.88           O  
ATOM   1896  CB  VAL A 375      36.030  46.779 189.702  1.00  0.88           C  
ATOM   1897  CG1 VAL A 375      35.512  47.988 190.511  1.00  0.88           C  
ATOM   1898  CG2 VAL A 375      35.494  46.790 188.251  1.00  0.88           C  
ATOM   1899  N   GLN A 376      38.699  48.884 190.087  1.00  0.85           N  
ATOM   1900  CA  GLN A 376      39.368  50.096 189.665  1.00  0.85           C  
ATOM   1901  C   GLN A 376      40.879  49.912 189.544  1.00  0.85           C  
ATOM   1902  O   GLN A 376      41.590  50.888 189.332  1.00  0.85           O  
ATOM   1903  CB  GLN A 376      39.062  51.219 190.686  1.00  0.85           C  
ATOM   1904  CG  GLN A 376      37.581  51.676 190.640  1.00  0.85           C  
ATOM   1905  CD  GLN A 376      37.281  52.686 191.747  1.00  0.85           C  
ATOM   1906  OE1 GLN A 376      36.558  52.472 192.703  1.00  0.85           O  
ATOM   1907  NE2 GLN A 376      37.878  53.900 191.620  1.00  0.85           N  
ATOM   1908  N   LYS A 377      41.399  48.661 189.666  1.00  0.86           N  
ATOM   1909  CA  LYS A 377      42.807  48.308 189.500  1.00  0.86           C  
ATOM   1910  C   LYS A 377      43.744  49.008 190.483  1.00  0.86           C  
ATOM   1911  O   LYS A 377      44.880  49.341 190.158  1.00  0.86           O  
ATOM   1912  CB  LYS A 377      43.308  48.517 188.041  1.00  0.86           C  
ATOM   1913  CG  LYS A 377      42.822  47.447 187.049  1.00  0.86           C  
ATOM   1914  CD  LYS A 377      43.345  47.770 185.634  1.00  0.86           C  
ATOM   1915  CE  LYS A 377      43.265  46.580 184.664  1.00  0.86           C  
ATOM   1916  NZ  LYS A 377      43.664  46.995 183.297  1.00  0.86           N  
ATOM   1917  N   LYS A 378      43.315  49.229 191.742  1.00  0.84           N  
ATOM   1918  CA  LYS A 378      44.140  49.937 192.703  1.00  0.84           C  
ATOM   1919  C   LYS A 378      45.093  49.016 193.443  1.00  0.84           C  
ATOM   1920  O   LYS A 378      46.046  49.460 194.074  1.00  0.84           O  
ATOM   1921  CB  LYS A 378      43.246  50.625 193.753  1.00  0.84           C  
ATOM   1922  CG  LYS A 378      42.390  51.744 193.144  1.00  0.84           C  
ATOM   1923  CD  LYS A 378      41.612  52.460 194.253  1.00  0.84           C  
ATOM   1924  CE  LYS A 378      40.628  53.495 193.723  1.00  0.84           C  
ATOM   1925  NZ  LYS A 378      39.889  54.071 194.864  1.00  0.84           N  
ATOM   1926  N   LEU A 379      44.861  47.690 193.379  1.00  0.82           N  
ATOM   1927  CA  LEU A 379      45.708  46.725 194.046  1.00  0.82           C  
ATOM   1928  C   LEU A 379      46.959  46.395 193.241  1.00  0.82           C  
ATOM   1929  O   LEU A 379      46.930  46.190 192.032  1.00  0.82           O  
ATOM   1930  CB  LEU A 379      44.945  45.414 194.352  1.00  0.82           C  
ATOM   1931  CG  LEU A 379      43.862  45.540 195.450  1.00  0.82           C  
ATOM   1932  CD1 LEU A 379      43.108  44.201 195.552  1.00  0.82           C  
ATOM   1933  CD2 LEU A 379      44.454  45.914 196.828  1.00  0.82           C  
ATOM   1934  N   LEU A 380      48.113  46.337 193.931  1.00  0.81           N  
ATOM   1935  CA  LEU A 380      49.410  46.037 193.359  1.00  0.81           C  
ATOM   1936  C   LEU A 380      49.550  44.559 192.944  1.00  0.81           C  
ATOM   1937  O   LEU A 380      49.303  43.687 193.781  1.00  0.81           O  
ATOM   1938  CB  LEU A 380      50.483  46.441 194.399  1.00  0.81           C  
ATOM   1939  CG  LEU A 380      51.959  46.170 194.019  1.00  0.81           C  
ATOM   1940  CD1 LEU A 380      52.452  46.968 192.790  1.00  0.81           C  
ATOM   1941  CD2 LEU A 380      52.832  46.517 195.238  1.00  0.81           C  
ATOM   1942  N   PRO A 381      49.929  44.185 191.717  1.00  0.87           N  
ATOM   1943  CA  PRO A 381      49.979  42.776 191.336  1.00  0.87           C  
ATOM   1944  C   PRO A 381      51.139  42.018 191.988  1.00  0.87           C  
ATOM   1945  O   PRO A 381      52.220  42.602 192.065  1.00  0.87           O  
ATOM   1946  CB  PRO A 381      50.169  42.815 189.805  1.00  0.87           C  
ATOM   1947  CG  PRO A 381      49.416  44.088 189.413  1.00  0.87           C  
ATOM   1948  CD  PRO A 381      49.814  45.046 190.539  1.00  0.87           C  
ATOM   1949  N   PRO A 382      51.026  40.766 192.427  1.00  0.88           N  
ATOM   1950  CA  PRO A 382      52.112  40.020 193.065  1.00  0.88           C  
ATOM   1951  C   PRO A 382      53.130  39.525 192.054  1.00  0.88           C  
ATOM   1952  O   PRO A 382      54.151  38.969 192.454  1.00  0.88           O  
ATOM   1953  CB  PRO A 382      51.379  38.823 193.711  1.00  0.88           C  
ATOM   1954  CG  PRO A 382      50.159  38.615 192.802  1.00  0.88           C  
ATOM   1955  CD  PRO A 382      49.757  40.054 192.488  1.00  0.88           C  
ATOM   1956  N   PHE A 383      52.866  39.653 190.745  1.00  0.83           N  
ATOM   1957  CA  PHE A 383      53.806  39.278 189.724  1.00  0.83           C  
ATOM   1958  C   PHE A 383      53.591  40.235 188.571  1.00  0.83           C  
ATOM   1959  O   PHE A 383      52.464  40.415 188.106  1.00  0.83           O  
ATOM   1960  CB  PHE A 383      53.562  37.799 189.297  1.00  0.83           C  
ATOM   1961  CG  PHE A 383      54.565  37.317 188.285  1.00  0.83           C  
ATOM   1962  CD1 PHE A 383      55.894  37.070 188.667  1.00  0.83           C  
ATOM   1963  CD2 PHE A 383      54.188  37.104 186.948  1.00  0.83           C  
ATOM   1964  CE1 PHE A 383      56.831  36.616 187.729  1.00  0.83           C  
ATOM   1965  CE2 PHE A 383      55.123  36.651 186.007  1.00  0.83           C  
ATOM   1966  CZ  PHE A 383      56.446  36.405 186.399  1.00  0.83           C  
ATOM   1967  N   LYS A 384      54.663  40.867 188.061  1.00  0.82           N  
ATOM   1968  CA  LYS A 384      54.574  41.704 186.888  1.00  0.82           C  
ATOM   1969  C   LYS A 384      55.340  41.006 185.767  1.00  0.82           C  
ATOM   1970  O   LYS A 384      56.528  40.732 185.957  1.00  0.82           O  
ATOM   1971  CB  LYS A 384      55.169  43.119 187.114  1.00  0.82           C  
ATOM   1972  CG  LYS A 384      54.921  44.028 185.894  1.00  0.82           C  
ATOM   1973  CD  LYS A 384      55.554  45.426 186.009  1.00  0.82           C  
ATOM   1974  CE  LYS A 384      55.398  46.196 184.686  1.00  0.82           C  
ATOM   1975  NZ  LYS A 384      55.944  47.569 184.797  1.00  0.82           N  
ATOM   1976  N   PRO A 385      54.765  40.696 184.601  1.00  0.80           N  
ATOM   1977  CA  PRO A 385      55.493  40.142 183.459  1.00  0.80           C  
ATOM   1978  C   PRO A 385      56.732  40.936 183.044  1.00  0.80           C  
ATOM   1979  O   PRO A 385      56.623  42.138 182.786  1.00  0.80           O  
ATOM   1980  CB  PRO A 385      54.423  40.082 182.343  1.00  0.80           C  
ATOM   1981  CG  PRO A 385      53.120  39.883 183.129  1.00  0.80           C  
ATOM   1982  CD  PRO A 385      53.332  40.813 184.323  1.00  0.80           C  
ATOM   1983  N   GLN A 386      57.913  40.296 182.958  1.00  0.82           N  
ATOM   1984  CA  GLN A 386      59.186  40.916 182.638  1.00  0.82           C  
ATOM   1985  C   GLN A 386      59.444  40.875 181.138  1.00  0.82           C  
ATOM   1986  O   GLN A 386      60.503  40.448 180.683  1.00  0.82           O  
ATOM   1987  CB  GLN A 386      60.324  40.186 183.407  1.00  0.82           C  
ATOM   1988  CG  GLN A 386      60.251  40.381 184.943  1.00  0.82           C  
ATOM   1989  CD  GLN A 386      60.590  41.830 185.301  1.00  0.82           C  
ATOM   1990  OE1 GLN A 386      61.744  42.230 185.310  1.00  0.82           O  
ATOM   1991  NE2 GLN A 386      59.556  42.655 185.598  1.00  0.82           N  
ATOM   1992  N   VAL A 387      58.454  41.304 180.331  1.00  0.85           N  
ATOM   1993  CA  VAL A 387      58.569  41.449 178.891  1.00  0.85           C  
ATOM   1994  C   VAL A 387      59.380  42.684 178.524  1.00  0.85           C  
ATOM   1995  O   VAL A 387      59.186  43.775 179.065  1.00  0.85           O  
ATOM   1996  CB  VAL A 387      57.205  41.452 178.195  1.00  0.85           C  
ATOM   1997  CG1 VAL A 387      56.662  40.004 178.205  1.00  0.85           C  
ATOM   1998  CG2 VAL A 387      56.208  42.436 178.861  1.00  0.85           C  
ATOM   1999  N   THR A 388      60.354  42.536 177.605  1.00  0.84           N  
ATOM   2000  CA  THR A 388      61.213  43.640 177.171  1.00  0.84           C  
ATOM   2001  C   THR A 388      60.624  44.415 176.014  1.00  0.84           C  
ATOM   2002  O   THR A 388      60.862  45.609 175.858  1.00  0.84           O  
ATOM   2003  CB  THR A 388      62.588  43.169 176.716  1.00  0.84           C  
ATOM   2004  OG1 THR A 388      62.487  42.070 175.820  1.00  0.84           O  
ATOM   2005  CG2 THR A 388      63.354  42.670 177.948  1.00  0.84           C  
ATOM   2006  N   SER A 389      59.845  43.740 175.157  1.00  0.81           N  
ATOM   2007  CA  SER A 389      59.217  44.320 173.987  1.00  0.81           C  
ATOM   2008  C   SER A 389      57.831  43.724 173.850  1.00  0.81           C  
ATOM   2009  O   SER A 389      57.499  42.733 174.492  1.00  0.81           O  
ATOM   2010  CB  SER A 389      60.019  44.041 172.673  1.00  0.81           C  
ATOM   2011  OG  SER A 389      60.104  42.641 172.387  1.00  0.81           O  
ATOM   2012  N   GLU A 390      56.987  44.284 172.955  1.00  0.78           N  
ATOM   2013  CA  GLU A 390      55.632  43.807 172.707  1.00  0.78           C  
ATOM   2014  C   GLU A 390      55.625  42.521 171.870  1.00  0.78           C  
ATOM   2015  O   GLU A 390      54.613  41.862 171.670  1.00  0.78           O  
ATOM   2016  CB  GLU A 390      54.836  44.909 171.956  1.00  0.78           C  
ATOM   2017  CG  GLU A 390      54.539  46.166 172.821  1.00  0.78           C  
ATOM   2018  CD  GLU A 390      53.361  45.942 173.772  1.00  0.78           C  
ATOM   2019  OE1 GLU A 390      52.218  45.830 173.256  1.00  0.78           O  
ATOM   2020  OE2 GLU A 390      53.592  45.934 175.006  1.00  0.78           O  
ATOM   2021  N   VAL A 391      56.801  42.119 171.330  1.00  0.81           N  
ATOM   2022  CA  VAL A 391      56.948  40.894 170.564  1.00  0.81           C  
ATOM   2023  C   VAL A 391      57.602  39.799 171.421  1.00  0.81           C  
ATOM   2024  O   VAL A 391      57.843  38.675 170.958  1.00  0.81           O  
ATOM   2025  CB  VAL A 391      57.712  41.187 169.265  1.00  0.81           C  
ATOM   2026  CG1 VAL A 391      59.227  41.367 169.506  1.00  0.81           C  
ATOM   2027  CG2 VAL A 391      57.423  40.114 168.192  1.00  0.81           C  
ATOM   2028  N   ASP A 392      57.899  40.093 172.714  1.00  0.82           N  
ATOM   2029  CA  ASP A 392      58.431  39.161 173.690  1.00  0.82           C  
ATOM   2030  C   ASP A 392      57.333  38.173 174.104  1.00  0.82           C  
ATOM   2031  O   ASP A 392      56.310  38.513 174.700  1.00  0.82           O  
ATOM   2032  CB  ASP A 392      59.062  39.938 174.897  1.00  0.82           C  
ATOM   2033  CG  ASP A 392      59.885  39.073 175.841  1.00  0.82           C  
ATOM   2034  OD1 ASP A 392      59.774  37.823 175.784  1.00  0.82           O  
ATOM   2035  OD2 ASP A 392      60.631  39.637 176.689  1.00  0.82           O  
ATOM   2036  N   THR A 393      57.515  36.895 173.738  1.00  0.81           N  
ATOM   2037  CA  THR A 393      56.538  35.842 173.940  1.00  0.81           C  
ATOM   2038  C   THR A 393      57.065  34.820 174.920  1.00  0.81           C  
ATOM   2039  O   THR A 393      56.677  33.659 174.870  1.00  0.81           O  
ATOM   2040  CB  THR A 393      56.065  35.157 172.656  1.00  0.81           C  
ATOM   2041  OG1 THR A 393      57.099  34.762 171.763  1.00  0.81           O  
ATOM   2042  CG2 THR A 393      55.186  36.134 171.874  1.00  0.81           C  
ATOM   2043  N   ARG A 394      57.947  35.211 175.871  1.00  0.79           N  
ATOM   2044  CA  ARG A 394      58.574  34.292 176.815  1.00  0.79           C  
ATOM   2045  C   ARG A 394      57.647  33.595 177.825  1.00  0.79           C  
ATOM   2046  O   ARG A 394      58.048  32.667 178.516  1.00  0.79           O  
ATOM   2047  CB  ARG A 394      59.647  35.047 177.645  1.00  0.79           C  
ATOM   2048  CG  ARG A 394      59.073  36.133 178.597  1.00  0.79           C  
ATOM   2049  CD  ARG A 394      60.125  36.749 179.522  1.00  0.79           C  
ATOM   2050  NE  ARG A 394      60.980  37.640 178.684  1.00  0.79           N  
ATOM   2051  CZ  ARG A 394      62.141  38.162 179.081  1.00  0.79           C  
ATOM   2052  NH1 ARG A 394      62.669  37.853 180.265  1.00  0.79           N  
ATOM   2053  NH2 ARG A 394      62.736  39.039 178.288  1.00  0.79           N  
ATOM   2054  N   TYR A 395      56.385  34.062 177.958  1.00  0.76           N  
ATOM   2055  CA  TYR A 395      55.383  33.495 178.844  1.00  0.76           C  
ATOM   2056  C   TYR A 395      54.364  32.676 178.065  1.00  0.76           C  
ATOM   2057  O   TYR A 395      53.280  32.390 178.565  1.00  0.76           O  
ATOM   2058  CB  TYR A 395      54.644  34.616 179.626  1.00  0.76           C  
ATOM   2059  CG  TYR A 395      55.603  35.336 180.529  1.00  0.76           C  
ATOM   2060  CD1 TYR A 395      55.794  36.722 180.407  1.00  0.76           C  
ATOM   2061  CD2 TYR A 395      56.326  34.628 181.506  1.00  0.76           C  
ATOM   2062  CE1 TYR A 395      56.693  37.387 181.253  1.00  0.76           C  
ATOM   2063  CE2 TYR A 395      57.216  35.294 182.359  1.00  0.76           C  
ATOM   2064  CZ  TYR A 395      57.391  36.677 182.235  1.00  0.76           C  
ATOM   2065  OH  TYR A 395      58.278  37.351 183.095  1.00  0.76           O  
ATOM   2066  N   PHE A 396      54.694  32.275 176.821  1.00  0.76           N  
ATOM   2067  CA  PHE A 396      53.884  31.392 176.003  1.00  0.76           C  
ATOM   2068  C   PHE A 396      54.730  30.172 175.705  1.00  0.76           C  
ATOM   2069  O   PHE A 396      55.942  30.297 175.550  1.00  0.76           O  
ATOM   2070  CB  PHE A 396      53.506  32.048 174.642  1.00  0.76           C  
ATOM   2071  CG  PHE A 396      52.464  33.105 174.866  1.00  0.76           C  
ATOM   2072  CD1 PHE A 396      52.815  34.433 175.171  1.00  0.76           C  
ATOM   2073  CD2 PHE A 396      51.106  32.760 174.784  1.00  0.76           C  
ATOM   2074  CE1 PHE A 396      51.822  35.401 175.380  1.00  0.76           C  
ATOM   2075  CE2 PHE A 396      50.112  33.724 174.990  1.00  0.76           C  
ATOM   2076  CZ  PHE A 396      50.470  35.046 175.280  1.00  0.76           C  
ATOM   2077  N   ASP A 397      54.132  28.960 175.636  1.00  0.76           N  
ATOM   2078  CA  ASP A 397      54.861  27.733 175.361  1.00  0.76           C  
ATOM   2079  C   ASP A 397      55.586  27.692 174.016  1.00  0.76           C  
ATOM   2080  O   ASP A 397      55.057  28.099 172.973  1.00  0.76           O  
ATOM   2081  CB  ASP A 397      53.915  26.508 175.448  1.00  0.76           C  
ATOM   2082  CG  ASP A 397      53.473  26.384 176.888  1.00  0.76           C  
ATOM   2083  OD1 ASP A 397      52.291  26.691 177.167  1.00  0.76           O  
ATOM   2084  OD2 ASP A 397      54.340  26.033 177.727  1.00  0.76           O  
ATOM   2085  N   ASP A 398      56.812  27.115 174.005  1.00  0.77           N  
ATOM   2086  CA  ASP A 398      57.659  26.970 172.831  1.00  0.77           C  
ATOM   2087  C   ASP A 398      57.056  26.053 171.778  1.00  0.77           C  
ATOM   2088  O   ASP A 398      57.343  26.152 170.589  1.00  0.77           O  
ATOM   2089  CB  ASP A 398      59.035  26.377 173.218  1.00  0.77           C  
ATOM   2090  CG  ASP A 398      59.841  27.373 174.028  1.00  0.77           C  
ATOM   2091  OD1 ASP A 398      59.830  28.577 173.670  1.00  0.77           O  
ATOM   2092  OD2 ASP A 398      60.500  26.916 174.995  1.00  0.77           O  
ATOM   2093  N   GLU A 399      56.145  25.155 172.213  1.00  0.79           N  
ATOM   2094  CA  GLU A 399      55.364  24.263 171.382  1.00  0.79           C  
ATOM   2095  C   GLU A 399      54.551  25.028 170.337  1.00  0.79           C  
ATOM   2096  O   GLU A 399      54.449  24.618 169.192  1.00  0.79           O  
ATOM   2097  CB  GLU A 399      54.431  23.409 172.284  1.00  0.79           C  
ATOM   2098  CG  GLU A 399      53.716  22.252 171.536  1.00  0.79           C  
ATOM   2099  CD  GLU A 399      52.844  21.429 172.483  1.00  0.79           C  
ATOM   2100  OE1 GLU A 399      51.941  22.021 173.124  1.00  0.79           O  
ATOM   2101  OE2 GLU A 399      53.077  20.195 172.565  1.00  0.79           O  
ATOM   2102  N   PHE A 400      54.012  26.212 170.724  1.00  0.81           N  
ATOM   2103  CA  PHE A 400      53.253  27.084 169.851  1.00  0.81           C  
ATOM   2104  C   PHE A 400      54.145  28.120 169.174  1.00  0.81           C  
ATOM   2105  O   PHE A 400      54.102  28.286 167.960  1.00  0.81           O  
ATOM   2106  CB  PHE A 400      52.142  27.821 170.650  1.00  0.81           C  
ATOM   2107  CG  PHE A 400      51.219  26.817 171.289  1.00  0.81           C  
ATOM   2108  CD1 PHE A 400      51.139  26.732 172.688  1.00  0.81           C  
ATOM   2109  CD2 PHE A 400      50.444  25.937 170.509  1.00  0.81           C  
ATOM   2110  CE1 PHE A 400      50.317  25.780 173.303  1.00  0.81           C  
ATOM   2111  CE2 PHE A 400      49.603  24.996 171.121  1.00  0.81           C  
ATOM   2112  CZ  PHE A 400      49.544  24.916 172.519  1.00  0.81           C  
ATOM   2113  N   THR A 401      55.016  28.845 169.916  1.00  0.81           N  
ATOM   2114  CA  THR A 401      55.718  30.019 169.378  1.00  0.81           C  
ATOM   2115  C   THR A 401      56.821  29.704 168.386  1.00  0.81           C  
ATOM   2116  O   THR A 401      57.226  30.583 167.628  1.00  0.81           O  
ATOM   2117  CB  THR A 401      56.363  30.899 170.444  1.00  0.81           C  
ATOM   2118  OG1 THR A 401      57.247  30.122 171.237  1.00  0.81           O  
ATOM   2119  CG2 THR A 401      55.278  31.466 171.371  1.00  0.81           C  
ATOM   2120  N   ALA A 402      57.330  28.452 168.361  1.00  0.80           N  
ATOM   2121  CA  ALA A 402      58.347  28.028 167.427  1.00  0.80           C  
ATOM   2122  C   ALA A 402      57.741  27.494 166.130  1.00  0.80           C  
ATOM   2123  O   ALA A 402      58.443  27.247 165.153  1.00  0.80           O  
ATOM   2124  CB  ALA A 402      59.176  26.902 168.088  1.00  0.80           C  
ATOM   2125  N   GLN A 403      56.404  27.305 166.074  1.00  0.78           N  
ATOM   2126  CA  GLN A 403      55.723  26.903 164.859  1.00  0.78           C  
ATOM   2127  C   GLN A 403      55.685  27.982 163.785  1.00  0.78           C  
ATOM   2128  O   GLN A 403      55.366  29.148 164.024  1.00  0.78           O  
ATOM   2129  CB  GLN A 403      54.275  26.438 165.141  1.00  0.78           C  
ATOM   2130  CG  GLN A 403      54.210  25.076 165.870  1.00  0.78           C  
ATOM   2131  CD  GLN A 403      52.754  24.660 166.057  1.00  0.78           C  
ATOM   2132  OE1 GLN A 403      52.142  24.574 167.105  1.00  0.78           O  
ATOM   2133  NE2 GLN A 403      52.095  24.372 164.904  1.00  0.78           N  
ATOM   2134  N   SER A 404      55.968  27.595 162.529  1.00  0.74           N  
ATOM   2135  CA  SER A 404      55.873  28.478 161.386  1.00  0.74           C  
ATOM   2136  C   SER A 404      54.425  28.677 160.941  1.00  0.74           C  
ATOM   2137  O   SER A 404      53.592  27.767 160.938  1.00  0.74           O  
ATOM   2138  CB  SER A 404      56.770  27.979 160.215  1.00  0.74           C  
ATOM   2139  OG  SER A 404      56.510  26.605 159.912  1.00  0.74           O  
ATOM   2140  N   ILE A 405      54.065  29.919 160.566  1.00  0.71           N  
ATOM   2141  CA  ILE A 405      52.719  30.274 160.160  1.00  0.71           C  
ATOM   2142  C   ILE A 405      52.716  30.659 158.694  1.00  0.71           C  
ATOM   2143  O   ILE A 405      53.435  31.552 158.247  1.00  0.71           O  
ATOM   2144  CB  ILE A 405      52.122  31.411 160.991  1.00  0.71           C  
ATOM   2145  CG1 ILE A 405      53.163  32.528 161.289  1.00  0.71           C  
ATOM   2146  CG2 ILE A 405      51.548  30.786 162.287  1.00  0.71           C  
ATOM   2147  CD1 ILE A 405      52.530  33.786 161.904  1.00  0.71           C  
ATOM   2148  N   THR A 406      51.893  29.959 157.892  1.00  0.61           N  
ATOM   2149  CA  THR A 406      51.839  30.112 156.431  1.00  0.61           C  
ATOM   2150  C   THR A 406      50.435  29.933 155.949  1.00  0.61           C  
ATOM   2151  O   THR A 406      50.117  29.268 154.961  1.00  0.61           O  
ATOM   2152  CB  THR A 406      52.703  29.131 155.641  1.00  0.61           C  
ATOM   2153  OG1 THR A 406      52.524  27.795 156.088  1.00  0.61           O  
ATOM   2154  CG2 THR A 406      54.174  29.463 155.885  1.00  0.61           C  
ATOM   2155  N   ILE A 407      49.512  30.540 156.684  1.00  0.63           N  
ATOM   2156  CA  ILE A 407      48.103  30.476 156.422  1.00  0.63           C  
ATOM   2157  C   ILE A 407      47.508  31.248 155.312  1.00  0.63           C  
ATOM   2158  O   ILE A 407      46.582  32.051 155.480  1.00  0.63           O  
ATOM   2159  CB  ILE A 407      47.362  30.847 157.645  1.00  0.63           C  
ATOM   2160  CG1 ILE A 407      47.741  32.153 158.418  1.00  0.63           C  
ATOM   2161  CG2 ILE A 407      47.555  29.609 158.453  1.00  0.63           C  
ATOM   2162  CD1 ILE A 407      46.812  32.472 159.608  1.00  0.63           C  
ATOM   2163  N   THR A 408      47.931  30.888 154.126  1.00  0.57           N  
ATOM   2164  CA  THR A 408      47.683  31.667 152.964  1.00  0.57           C  
ATOM   2165  C   THR A 408      46.669  30.904 152.162  1.00  0.57           C  
ATOM   2166  O   THR A 408      46.830  29.692 152.003  1.00  0.57           O  
ATOM   2167  CB  THR A 408      48.981  31.841 152.226  1.00  0.57           C  
ATOM   2168  OG1 THR A 408      49.844  32.595 153.064  1.00  0.57           O  
ATOM   2169  CG2 THR A 408      48.761  32.664 150.960  1.00  0.57           C  
ATOM   2170  N   PRO A 409      45.587  31.479 151.682  1.00  0.53           N  
ATOM   2171  CA  PRO A 409      44.636  30.715 150.898  1.00  0.53           C  
ATOM   2172  C   PRO A 409      45.129  30.741 149.452  1.00  0.53           C  
ATOM   2173  O   PRO A 409      45.491  31.833 149.021  1.00  0.53           O  
ATOM   2174  CB  PRO A 409      43.310  31.468 151.098  1.00  0.53           C  
ATOM   2175  CG  PRO A 409      43.695  32.917 151.466  1.00  0.53           C  
ATOM   2176  CD  PRO A 409      45.127  32.833 152.009  1.00  0.53           C  
ATOM   2177  N   PRO A 410      45.196  29.657 148.679  1.00  0.47           N  
ATOM   2178  CA  PRO A 410      45.519  29.680 147.255  1.00  0.47           C  
ATOM   2179  C   PRO A 410      44.707  30.684 146.480  1.00  0.47           C  
ATOM   2180  O   PRO A 410      43.471  30.620 146.537  1.00  0.47           O  
ATOM   2181  CB  PRO A 410      45.232  28.236 146.784  1.00  0.47           C  
ATOM   2182  CG  PRO A 410      45.439  27.368 148.037  1.00  0.47           C  
ATOM   2183  CD  PRO A 410      45.164  28.306 149.221  1.00  0.47           C  
ATOM   2184  N   ASP A 411      45.372  31.603 145.753  1.00  0.51           N  
ATOM   2185  CA  ASP A 411      44.791  32.524 144.809  1.00  0.51           C  
ATOM   2186  C   ASP A 411      43.897  31.843 143.820  1.00  0.51           C  
ATOM   2187  O   ASP A 411      43.970  30.629 143.625  1.00  0.51           O  
ATOM   2188  CB  ASP A 411      45.870  33.267 143.981  1.00  0.51           C  
ATOM   2189  CG  ASP A 411      46.700  34.172 144.865  1.00  0.51           C  
ATOM   2190  OD1 ASP A 411      46.251  34.482 145.993  1.00  0.51           O  
ATOM   2191  OD2 ASP A 411      47.785  34.576 144.385  1.00  0.51           O  
ATOM   2192  N   ARG A 412      43.002  32.618 143.187  1.00  0.44           N  
ATOM   2193  CA  ARG A 412      42.054  32.086 142.234  1.00  0.44           C  
ATOM   2194  C   ARG A 412      40.884  31.402 142.939  1.00  0.44           C  
ATOM   2195  O   ARG A 412      40.102  30.699 142.347  1.00  0.44           O  
ATOM   2196  CB  ARG A 412      42.689  31.162 141.135  1.00  0.44           C  
ATOM   2197  CG  ARG A 412      43.680  31.929 140.235  1.00  0.44           C  
ATOM   2198  CD  ARG A 412      44.400  31.043 139.213  1.00  0.44           C  
ATOM   2199  NE  ARG A 412      43.316  30.294 138.485  1.00  0.44           N  
ATOM   2200  CZ  ARG A 412      43.529  29.274 137.646  1.00  0.44           C  
ATOM   2201  NH1 ARG A 412      42.498  28.595 137.147  1.00  0.44           N  
ATOM   2202  NH2 ARG A 412      44.764  28.891 137.339  1.00  0.44           N  
ATOM   2203  N   TYR A 413      40.677  31.659 144.253  1.00  0.39           N  
ATOM   2204  CA  TYR A 413      39.725  30.900 145.059  1.00  0.39           C  
ATOM   2205  C   TYR A 413      38.259  31.209 144.745  1.00  0.39           C  
ATOM   2206  O   TYR A 413      37.319  30.566 145.193  1.00  0.39           O  
ATOM   2207  CB  TYR A 413      40.052  31.000 146.579  1.00  0.39           C  
ATOM   2208  CG  TYR A 413      40.061  32.431 147.026  1.00  0.39           C  
ATOM   2209  CD1 TYR A 413      41.254  33.177 147.101  1.00  0.39           C  
ATOM   2210  CD2 TYR A 413      38.840  33.058 147.313  1.00  0.39           C  
ATOM   2211  CE1 TYR A 413      41.213  34.547 147.399  1.00  0.39           C  
ATOM   2212  CE2 TYR A 413      38.804  34.423 147.602  1.00  0.39           C  
ATOM   2213  CZ  TYR A 413      39.985  35.167 147.640  1.00  0.39           C  
ATOM   2214  OH  TYR A 413      39.919  36.541 147.923  1.00  0.39           O  
ATOM   2215  N   ASP A 414      38.089  32.248 143.922  1.00  0.51           N  
ATOM   2216  CA  ASP A 414      36.886  32.700 143.304  1.00  0.51           C  
ATOM   2217  C   ASP A 414      36.604  31.877 142.050  1.00  0.51           C  
ATOM   2218  O   ASP A 414      35.535  31.311 141.844  1.00  0.51           O  
ATOM   2219  CB  ASP A 414      37.188  34.200 143.065  1.00  0.51           C  
ATOM   2220  CG  ASP A 414      36.086  34.829 142.252  1.00  0.51           C  
ATOM   2221  OD1 ASP A 414      36.417  35.356 141.163  1.00  0.51           O  
ATOM   2222  OD2 ASP A 414      34.919  34.737 142.689  1.00  0.51           O  
ATOM   2223  N   SER A 415      37.654  31.638 141.241  1.00  0.47           N  
ATOM   2224  CA  SER A 415      37.536  30.912 139.992  1.00  0.47           C  
ATOM   2225  C   SER A 415      37.601  29.410 140.236  1.00  0.47           C  
ATOM   2226  O   SER A 415      37.586  28.614 139.307  1.00  0.47           O  
ATOM   2227  CB  SER A 415      38.629  31.326 138.946  1.00  0.47           C  
ATOM   2228  OG  SER A 415      39.966  30.926 139.262  1.00  0.47           O  
ATOM   2229  N   LEU A 416      37.594  29.013 141.535  1.00  0.45           N  
ATOM   2230  CA  LEU A 416      37.406  27.656 142.016  1.00  0.45           C  
ATOM   2231  C   LEU A 416      35.928  27.326 142.112  1.00  0.45           C  
ATOM   2232  O   LEU A 416      35.571  26.176 142.320  1.00  0.45           O  
ATOM   2233  CB  LEU A 416      38.005  27.433 143.453  1.00  0.45           C  
ATOM   2234  CG  LEU A 416      39.556  27.465 143.543  1.00  0.45           C  
ATOM   2235  CD1 LEU A 416      40.085  27.312 144.984  1.00  0.45           C  
ATOM   2236  CD2 LEU A 416      40.293  26.486 142.610  1.00  0.45           C  
ATOM   2237  N   GLY A 417      35.023  28.331 141.978  1.00  0.51           N  
ATOM   2238  CA  GLY A 417      33.590  28.095 142.120  1.00  0.51           C  
ATOM   2239  C   GLY A 417      33.182  27.844 143.545  1.00  0.51           C  
ATOM   2240  O   GLY A 417      32.340  27.006 143.826  1.00  0.51           O  
ATOM   2241  N   LEU A 418      33.830  28.578 144.474  1.00  0.46           N  
ATOM   2242  CA  LEU A 418      33.585  28.469 145.903  1.00  0.46           C  
ATOM   2243  C   LEU A 418      33.122  29.790 146.476  1.00  0.46           C  
ATOM   2244  O   LEU A 418      32.264  29.853 147.347  1.00  0.46           O  
ATOM   2245  CB  LEU A 418      34.904  28.150 146.666  1.00  0.46           C  
ATOM   2246  CG  LEU A 418      35.560  26.797 146.322  1.00  0.46           C  
ATOM   2247  CD1 LEU A 418      36.923  26.701 147.034  1.00  0.46           C  
ATOM   2248  CD2 LEU A 418      34.668  25.604 146.711  1.00  0.46           C  
ATOM   2249  N   LEU A 419      33.726  30.903 146.004  1.00  0.50           N  
ATOM   2250  CA  LEU A 419      33.229  32.237 146.261  1.00  0.50           C  
ATOM   2251  C   LEU A 419      31.891  32.491 145.599  1.00  0.50           C  
ATOM   2252  O   LEU A 419      31.658  32.108 144.454  1.00  0.50           O  
ATOM   2253  CB  LEU A 419      34.251  33.297 145.784  1.00  0.50           C  
ATOM   2254  CG  LEU A 419      34.025  34.753 146.264  1.00  0.50           C  
ATOM   2255  CD1 LEU A 419      35.378  35.461 146.272  1.00  0.50           C  
ATOM   2256  CD2 LEU A 419      33.097  35.611 145.381  1.00  0.50           C  
ATOM   2257  N   GLU A 420      30.985  33.169 146.321  1.00  0.42           N  
ATOM   2258  CA  GLU A 420      29.661  33.460 145.830  1.00  0.42           C  
ATOM   2259  C   GLU A 420      29.418  34.943 145.926  1.00  0.42           C  
ATOM   2260  O   GLU A 420      29.862  35.615 146.866  1.00  0.42           O  
ATOM   2261  CB  GLU A 420      28.575  32.729 146.667  1.00  0.42           C  
ATOM   2262  CG  GLU A 420      28.690  31.185 146.583  1.00  0.42           C  
ATOM   2263  CD  GLU A 420      28.195  30.635 145.245  1.00  0.42           C  
ATOM   2264  OE1 GLU A 420      27.548  31.396 144.477  1.00  0.42           O  
ATOM   2265  OE2 GLU A 420      28.370  29.409 145.042  1.00  0.42           O  
ATOM   2266  N   LEU A 421      28.688  35.515 144.953  1.00  0.40           N  
ATOM   2267  CA  LEU A 421      28.339  36.927 144.982  1.00  0.40           C  
ATOM   2268  C   LEU A 421      27.057  37.174 145.749  1.00  0.40           C  
ATOM   2269  O   LEU A 421      26.802  38.270 146.225  1.00  0.40           O  
ATOM   2270  CB  LEU A 421      28.142  37.477 143.546  1.00  0.40           C  
ATOM   2271  CG  LEU A 421      29.399  37.382 142.652  1.00  0.40           C  
ATOM   2272  CD1 LEU A 421      29.031  37.793 141.216  1.00  0.40           C  
ATOM   2273  CD2 LEU A 421      30.565  38.246 143.175  1.00  0.40           C  
ATOM   2274  N   ASP A 422      26.254  36.110 145.935  1.00  0.49           N  
ATOM   2275  CA  ASP A 422      24.987  36.122 146.624  1.00  0.49           C  
ATOM   2276  C   ASP A 422      25.213  35.730 148.100  1.00  0.49           C  
ATOM   2277  O   ASP A 422      24.556  34.877 148.616  1.00  0.49           O  
ATOM   2278  CB  ASP A 422      24.092  35.044 145.917  1.00  0.49           C  
ATOM   2279  CG  ASP A 422      22.664  34.954 146.430  1.00  0.49           C  
ATOM   2280  OD1 ASP A 422      22.112  33.822 146.278  1.00  0.49           O  
ATOM   2281  OD2 ASP A 422      22.132  35.960 146.950  1.00  0.49           O  
ATOM   2282  N   GLN A 423      26.254  36.317 148.773  1.00  0.47           N  
ATOM   2283  CA  GLN A 423      26.665  36.063 150.166  1.00  0.47           C  
ATOM   2284  C   GLN A 423      25.958  34.982 151.008  1.00  0.47           C  
ATOM   2285  O   GLN A 423      25.064  35.282 151.799  1.00  0.47           O  
ATOM   2286  CB  GLN A 423      26.706  37.383 150.986  1.00  0.47           C  
ATOM   2287  CG  GLN A 423      27.718  38.436 150.473  1.00  0.47           C  
ATOM   2288  CD  GLN A 423      29.155  37.921 150.601  1.00  0.47           C  
ATOM   2289  OE1 GLN A 423      29.565  37.366 151.616  1.00  0.47           O  
ATOM   2290  NE2 GLN A 423      29.958  38.083 149.524  1.00  0.47           N  
ATOM   2291  N   ARG A 424      26.365  33.692 150.890  1.00  0.47           N  
ATOM   2292  CA  ARG A 424      25.645  32.571 151.489  1.00  0.47           C  
ATOM   2293  C   ARG A 424      26.417  32.001 152.674  1.00  0.47           C  
ATOM   2294  O   ARG A 424      25.891  31.271 153.499  1.00  0.47           O  
ATOM   2295  CB  ARG A 424      25.452  31.433 150.433  1.00  0.47           C  
ATOM   2296  CG  ARG A 424      24.595  31.860 149.216  1.00  0.47           C  
ATOM   2297  CD  ARG A 424      24.304  30.758 148.191  1.00  0.47           C  
ATOM   2298  NE  ARG A 424      23.473  31.380 147.105  1.00  0.47           N  
ATOM   2299  CZ  ARG A 424      23.108  30.741 145.994  1.00  0.47           C  
ATOM   2300  NH1 ARG A 424      22.420  31.401 145.074  1.00  0.47           N  
ATOM   2301  NH2 ARG A 424      23.433  29.460 145.803  1.00  0.47           N  
ATOM   2302  N   THR A 425      27.711  32.375 152.792  1.00  0.68           N  
ATOM   2303  CA  THR A 425      28.635  31.949 153.844  1.00  0.68           C  
ATOM   2304  C   THR A 425      28.941  33.155 154.734  1.00  0.68           C  
ATOM   2305  O   THR A 425      29.931  33.242 155.464  1.00  0.68           O  
ATOM   2306  CB  THR A 425      29.910  31.344 153.235  1.00  0.68           C  
ATOM   2307  OG1 THR A 425      30.807  30.822 154.203  1.00  0.68           O  
ATOM   2308  CG2 THR A 425      30.692  32.363 152.385  1.00  0.68           C  
ATOM   2309  N   HIS A 426      28.077  34.185 154.673  1.00  0.71           N  
ATOM   2310  CA  HIS A 426      28.219  35.379 155.482  1.00  0.71           C  
ATOM   2311  C   HIS A 426      27.686  35.180 156.892  1.00  0.71           C  
ATOM   2312  O   HIS A 426      26.515  34.863 157.095  1.00  0.71           O  
ATOM   2313  CB  HIS A 426      27.490  36.564 154.830  1.00  0.71           C  
ATOM   2314  CG  HIS A 426      27.779  37.871 155.482  1.00  0.71           C  
ATOM   2315  ND1 HIS A 426      29.030  38.436 155.292  1.00  0.71           N  
ATOM   2316  CD2 HIS A 426      26.994  38.695 156.207  1.00  0.71           C  
ATOM   2317  CE1 HIS A 426      28.970  39.594 155.893  1.00  0.71           C  
ATOM   2318  NE2 HIS A 426      27.759  39.817 156.477  1.00  0.71           N  
ATOM   2319  N   PHE A 427      28.538  35.364 157.918  1.00  0.75           N  
ATOM   2320  CA  PHE A 427      28.152  35.150 159.301  1.00  0.75           C  
ATOM   2321  C   PHE A 427      27.475  36.410 159.868  1.00  0.75           C  
ATOM   2322  O   PHE A 427      28.071  37.489 159.783  1.00  0.75           O  
ATOM   2323  CB  PHE A 427      29.394  34.813 160.175  1.00  0.75           C  
ATOM   2324  CG  PHE A 427      29.606  33.321 160.270  1.00  0.75           C  
ATOM   2325  CD1 PHE A 427      29.487  32.686 161.520  1.00  0.75           C  
ATOM   2326  CD2 PHE A 427      29.940  32.543 159.145  1.00  0.75           C  
ATOM   2327  CE1 PHE A 427      29.718  31.310 161.651  1.00  0.75           C  
ATOM   2328  CE2 PHE A 427      30.168  31.165 159.273  1.00  0.75           C  
ATOM   2329  CZ  PHE A 427      30.060  30.549 160.526  1.00  0.75           C  
ATOM   2330  N   PRO A 428      26.267  36.383 160.436  1.00  0.76           N  
ATOM   2331  CA  PRO A 428      25.604  37.572 160.971  1.00  0.76           C  
ATOM   2332  C   PRO A 428      26.218  38.071 162.272  1.00  0.76           C  
ATOM   2333  O   PRO A 428      26.887  37.324 162.977  1.00  0.76           O  
ATOM   2334  CB  PRO A 428      24.154  37.107 161.207  1.00  0.76           C  
ATOM   2335  CG  PRO A 428      24.299  35.602 161.468  1.00  0.76           C  
ATOM   2336  CD  PRO A 428      25.394  35.212 160.474  1.00  0.76           C  
ATOM   2337  N   GLN A 429      25.982  39.371 162.580  1.00  0.71           N  
ATOM   2338  CA  GLN A 429      26.418  40.068 163.786  1.00  0.71           C  
ATOM   2339  C   GLN A 429      27.928  40.074 164.009  1.00  0.71           C  
ATOM   2340  O   GLN A 429      28.423  40.071 165.134  1.00  0.71           O  
ATOM   2341  CB  GLN A 429      25.646  39.611 165.047  1.00  0.71           C  
ATOM   2342  CG  GLN A 429      24.123  39.847 164.908  1.00  0.71           C  
ATOM   2343  CD  GLN A 429      23.479  39.817 166.288  1.00  0.71           C  
ATOM   2344  OE1 GLN A 429      23.640  40.726 167.093  1.00  0.71           O  
ATOM   2345  NE2 GLN A 429      22.747  38.726 166.619  1.00  0.71           N  
ATOM   2346  N   PHE A 430      28.688  40.132 162.903  1.00  0.78           N  
ATOM   2347  CA  PHE A 430      30.117  40.347 162.865  1.00  0.78           C  
ATOM   2348  C   PHE A 430      30.349  41.779 162.397  1.00  0.78           C  
ATOM   2349  O   PHE A 430      29.469  42.618 162.504  1.00  0.78           O  
ATOM   2350  CB  PHE A 430      30.762  39.293 161.911  1.00  0.78           C  
ATOM   2351  CG  PHE A 430      31.468  38.230 162.696  1.00  0.78           C  
ATOM   2352  CD1 PHE A 430      30.755  37.145 163.236  1.00  0.78           C  
ATOM   2353  CD2 PHE A 430      32.864  38.278 162.846  1.00  0.78           C  
ATOM   2354  CE1 PHE A 430      31.432  36.114 163.903  1.00  0.78           C  
ATOM   2355  CE2 PHE A 430      33.543  37.251 163.515  1.00  0.78           C  
ATOM   2356  CZ  PHE A 430      32.826  36.169 164.042  1.00  0.78           C  
ATOM   2357  N   SER A 431      31.554  42.083 161.864  1.00  0.82           N  
ATOM   2358  CA  SER A 431      31.891  43.384 161.284  1.00  0.82           C  
ATOM   2359  C   SER A 431      31.864  44.564 162.242  1.00  0.82           C  
ATOM   2360  O   SER A 431      31.133  45.533 162.049  1.00  0.82           O  
ATOM   2361  CB  SER A 431      31.136  43.719 159.976  1.00  0.82           C  
ATOM   2362  OG  SER A 431      31.465  42.747 158.978  1.00  0.82           O  
ATOM   2363  N   TYR A 432      32.705  44.504 163.293  1.00  0.85           N  
ATOM   2364  CA  TYR A 432      32.740  45.436 164.406  1.00  0.85           C  
ATOM   2365  C   TYR A 432      34.068  46.168 164.421  1.00  0.85           C  
ATOM   2366  O   TYR A 432      35.115  45.610 164.077  1.00  0.85           O  
ATOM   2367  CB  TYR A 432      32.545  44.678 165.761  1.00  0.85           C  
ATOM   2368  CG  TYR A 432      32.756  45.495 167.018  1.00  0.85           C  
ATOM   2369  CD1 TYR A 432      31.731  46.291 167.553  1.00  0.85           C  
ATOM   2370  CD2 TYR A 432      33.972  45.387 167.721  1.00  0.85           C  
ATOM   2371  CE1 TYR A 432      31.908  46.942 168.785  1.00  0.85           C  
ATOM   2372  CE2 TYR A 432      34.146  46.029 168.954  1.00  0.85           C  
ATOM   2373  CZ  TYR A 432      33.110  46.804 169.488  1.00  0.85           C  
ATOM   2374  OH  TYR A 432      33.286  47.414 170.748  1.00  0.85           O  
ATOM   2375  N   SER A 433      34.019  47.437 164.865  1.00  0.85           N  
ATOM   2376  CA  SER A 433      35.161  48.307 165.048  1.00  0.85           C  
ATOM   2377  C   SER A 433      34.931  49.071 166.327  1.00  0.85           C  
ATOM   2378  O   SER A 433      33.883  49.693 166.498  1.00  0.85           O  
ATOM   2379  CB  SER A 433      35.303  49.351 163.905  1.00  0.85           C  
ATOM   2380  OG  SER A 433      35.670  48.706 162.685  1.00  0.85           O  
ATOM   2381  N   ALA A 434      35.876  49.021 167.285  1.00  0.83           N  
ATOM   2382  CA  ALA A 434      35.749  49.706 168.557  1.00  0.83           C  
ATOM   2383  C   ALA A 434      35.896  51.231 168.501  1.00  0.83           C  
ATOM   2384  O   ALA A 434      36.721  51.772 167.766  1.00  0.83           O  
ATOM   2385  CB  ALA A 434      36.765  49.138 169.572  1.00  0.83           C  
ATOM   2386  N   SER A 435      35.087  51.940 169.323  1.00  0.76           N  
ATOM   2387  CA  SER A 435      35.069  53.400 169.404  1.00  0.76           C  
ATOM   2388  C   SER A 435      36.039  53.986 170.424  1.00  0.76           C  
ATOM   2389  O   SER A 435      36.449  55.132 170.296  1.00  0.76           O  
ATOM   2390  CB  SER A 435      33.662  53.910 169.824  1.00  0.76           C  
ATOM   2391  OG  SER A 435      32.680  53.443 168.899  1.00  0.76           O  
ATOM   2392  N   ILE A 436      36.395  53.191 171.459  1.00  0.54           N  
ATOM   2393  CA  ILE A 436      37.390  53.478 172.481  1.00  0.54           C  
ATOM   2394  C   ILE A 436      38.796  53.001 171.947  1.00  0.54           C  
ATOM   2395  O   ILE A 436      38.881  52.185 170.976  1.00  0.54           O  
ATOM   2396  CB  ILE A 436      36.925  52.843 173.832  1.00  0.54           C  
ATOM   2397  CG1 ILE A 436      35.577  53.464 174.335  1.00  0.54           C  
ATOM   2398  CG2 ILE A 436      38.002  52.981 174.941  1.00  0.54           C  
ATOM   2399  CD1 ILE A 436      34.964  52.725 175.547  1.00  0.54           C  
ATOM   2400  OXT ILE A 436      39.826  53.498 172.475  1.00  0.54           O  
TER    2401      ILE A 436                                                      
END   
