# Supplementary material for: Transcriptome-wide decoding the roles of aberrant splicing in melanoma MAPK-targeted resistance evolution
Source: EMBO Rep. 2025 Jul 18;26(16):4180–96. doi: 10.1038/s44319-025-00521-6 (PMC12373858; doi:10.1038/s44319-025-00521-6)
Supplement: Supplementary file 14 — Source data Fig. 5 [file 44319_2025_521_MOESM14_ESM.zip]

Archive with 88 entries (77 files):
- Figure 5/
- Figure 5/5A/
- Figure 5/5A/28-210 206/
- Figure 5/5A/28-210 206/28 206+.fcs
- Figure 5/5A/28-210 206/28 206+1.fcs
- Figure 5/5A/28-210 206/28 206-1.fcs
- Figure 5/5A/28-210 206/28 206.fcs
- Figure 5/5A/28-210 206/28 210+.fcs
- Figure 5/5A/28-210 206/28 210+1.fcs
- Figure 5/5A/28-210 206/28 210-1.fcs
- Figure 5/5A/28-210 206/28 210.fcs
- Figure 5/5A/28-210 206/28 CPPT+.fcs
- Figure 5/5A/28-210 206/28 CPPT+1.fcs
- Figure 5/5A/28-210 206/28 CPPT-1.fcs
- Figure 5/5A/28-210 206/28 CPPT.fcs
- Figure 5/5A/A375-210 206.wsp
- Figure 5/5A/apotposis-1.pzfx
- Figure 5/5B/
- Figure 5/5B/28-actin-1.scn
- Figure 5/5B/28-actin-1.tif
- Figure 5/5B/28-AKT-1.scn
- Figure 5/5B/28-AKT-1.tif
- Figure 5/5B/28-hnrnpk-1.scn
- Figure 5/5B/28-hnrnpk-1.tif
- Figure 5/5B/28-pAKT-1.scn
- Figure 5/5B/28-pAKT-1.tif
- Figure 5/5B/28-pAKT2-1.scn
- Figure 5/5B/28-pAKT2-1.tif
- Figure 5/5B/28-pS6-1.scn
- Figure 5/5B/28-pS6-1.tif
- Figure 5/5B/28-s6-1.scn
- Figure 5/5B/28-s6-1.tif
- Figure 5/5B/375-AKT-2.scn
- Figure 5/5B/375-AKT-2.tif
- Figure 5/5B/A375-actin-1.scn
- Figure 5/5B/A375-actin-1.tif
- Figure 5/5B/A375-actin-2.scn
- Figure 5/5B/A375-actin-2.tif
- Figure 5/5B/A375-AKT-1.scn
- Figure 5/5B/A375-AKT-1.tif
- Figure 5/5B/A375-bax-2.scn
- Figure 5/5B/A375-bax-2.tif
- Figure 5/5B/A375-flag-2.scn
- Figure 5/5B/A375-flag-2.tif
- Figure 5/5B/A375-hnrnpk-1.scn
- Figure 5/5B/A375-hnrnpk-1.tif
- Figure 5/5B/A375-pAKT-1.scn
- Figure 5/5B/A375-pAKT-1.tif
- Figure 5/5B/A375-pAKT-2.scn
- Figure 5/5B/A375-pAKT-2.tif
- Figure 5/5B/A375-pAKT2-1.scn
- Figure 5/5B/A375-pAKT2-1.tif
- Figure 5/5B/A375-pS6-1.scn
- Figure 5/5B/A375-pS6-1.tif
- Figure 5/5B/A375-pS6-2.scn
- Figure 5/5B/A375-pS6-2.tif
- Figure 5/5B/A375-s6-1.scn
- Figure 5/5B/A375-s6-1.tif
- Figure 5/5B/A375-s6-2.scn
- Figure 5/5B/A375-s6-2.tif
- Figure 5/5C/
- Figure 5/5C/Tumor growth cruve(1).xlsx
- Figure 5/5D/
- Figure 5/5D/Tumor weight.xlsx
- Figure 5/5E/
- Figure 5/5E/tumor.JPG
- Figure 5/5F/
- Figure 5/5F/Ki67/
- Figure 5/5F/Ki67/AKT2-206-.png
- Figure 5/5F/Ki67/AKT2-210.png
- Figure 5/5F/Ki67/Control.png
- Figure 5/5F/Ki67/PLX+AKT2-206.png
- Figure 5/5F/Ki67/PLX+AKT2-210 Ki67.png
- Figure 5/5F/Ki67/PLX.png
- Figure 5/5F/p-AKT S473/
- Figure 5/5F/p-AKT S473/AKT2-206.png
- Figure 5/5F/p-AKT S473/AKT2-210.png
- Figure 5/5F/p-AKT S473/Control.png
- Figure 5/5F/p-AKT S473/PLX+AKT2-206.png
- Figure 5/5F/p-AKT S473/PLX+AKT2-210.png
- Figure 5/5F/p-AKT S473/PLX.png
- Figure 5/5F/P-S6K/
- Figure 5/5F/P-S6K/AKT2-206.png
- Figure 5/5F/P-S6K/AKT2-210.png
- Figure 5/5F/P-S6K/Control.png
- Figure 5/5F/P-S6K/PLX+AKT2-206.png
- Figure 5/5F/P-S6K/PLX+AKT2-210.png
- Figure 5/5F/P-S6K/PLX.png
