# Supplementary material for: Transcriptome-wide decoding the roles of aberrant splicing in melanoma MAPK-targeted resistance evolution
Source: EMBO Rep. 2025 Jul 18;26(16):4180–96. doi: 10.1038/s44319-025-00521-6 (PMC12373858; doi:10.1038/s44319-025-00521-6)
Supplement: Supplementary file 14 — Source data Fig. 5 [file 44319_2025_521_MOESM14_ESM.zip › Figure 5/5A/A375-210 206.wsp]

<?xml version="1.0" encoding="UTF-8"?>
 <Workspace version="20.0"  modDate="Tue Nov 16 15:01:58 CST 2021"  clientTimestamp="1637046118406"  flowJoVersion="10.5.3"  drawRowBorders="1"  drawColumnBorders="1"  hideCompNodes="1"  curGroup="All Samples"  groupPaneHeight="80"  xmlns:xsi="http://www.w3.org/2001/XMLSchema-instance"  xmlns:gating="http://www.isac-net.org/std/Gating-ML/v2.0/gating"  xmlns:transforms="http://www.isac-net.org/std/Gating-ML/v2.0/transformations"  xmlns:data-type="http://www.isac-net.org/std/Gating-ML/v2.0/datatypes"  xsi:schemaLocation="http://www.isac-net.org/std/Gating-ML/v2.0/gating http://www.isac-net.org/std/Gating-ML/v2.0/gating/Gating-ML.v2.0.xsd http://www.isac-net.org/std/Gating-ML/v2.0/transformations http://www.isac-net.org/std/Gating-ML/v2.0/gating/Transformations.v2.0.xsd http://www.isac-net.org/std/Gating-ML/v2.0/datatypes http://www.isac-net.org/std/Gating-ML/v2.0/gating/DataTypes.v2.0.xsd "  nonAutoSaveFileName="file:/F:/黑色素瘤BRAFi-剪接体/凋亡-流式-JX/20211107/A375-210%20206.wsp" >
   <WindowPosition x="-8"  y="-8"  width="1552"  height="840"  displayed="1"  panelState="" />
   <TextTraits font="SansSerif"  size="11"  name=""  style="plain"  color="#000000"  background="#00ffffff"  just="left" />
   <Columns>
     <TColumn width="612" >
       <Property key="fj.appnode.prop.name" />
     </TColumn>
     <TColumn width="452" >
       <Property key="fj.appnode.prop.statistic" />
     </TColumn>
     <TColumn width="451" >
       <Property key="fj.appnode.prop.ncells" />
     </TColumn>
   </Columns>
   <Matrices>
     <transforms:spilloverMatrix prefix="Comp-"  name="Acquisition-defined"  editable="0"  color="#c0c0c0"  version="FlowJo-10.5.3"  status="FINALIZED"  transforms:id="a50abbdb-cd32-46a3-b71d-65bb237e52a4"  suffix="" >
       <data-type:parameters>
         <data-type:parameter data-type:name="FL1-H" />
         <data-type:parameter data-type:name="FL2-H" />
         <data-type:parameter data-type:name="FL3-H" />
         <data-type:parameter data-type:name="FL4-H" />
         <data-type:parameter data-type:name="FL5-H" />
         <data-type:parameter data-type:name="FL6-H" />
         <data-type:parameter data-type:name="FL1-A" />
         <data-type:parameter data-type:name="FL2-A" />
         <data-type:parameter data-type:name="FL3-A" />
         <data-type:parameter data-type:name="FL4-A" />
         <data-type:parameter data-type:name="FL5-A" />
         <data-type:parameter data-type:name="FL6-A" />
       </data-type:parameters>
       <transforms:spillover data-type:parameter="FL1-H" >
         <transforms:coefficient data-type:parameter="FL1-H"  transforms:value="1" />
         <transforms:coefficient data-type:parameter="FL2-H"  transforms:value="0.0141000003" />
         <transforms:coefficient data-type:parameter="FL3-H"  transforms:value="0" />
         <transforms:coefficient data-type:parameter="FL4-H"  transforms:value="0" />
         <transforms:coefficient data-type:parameter="FL5-H"  transforms:value="0" />
         <transforms:coefficient data-type:parameter="FL6-H"  transforms:value="0" />
         <transforms:coefficient data-type:parameter="FL1-A"  transforms:value="0" />
         <transforms:coefficient data-type:parameter="FL2-A"  transforms:value="0" />
         <transforms:coefficient data-type:parameter="FL3-A"  transforms:value="0" />
         <transforms:coefficient data-type:parameter="FL4-A"  transforms:value="0" />
         <transforms:coefficient data-type:parameter="FL5-A"  transforms:value="0" />
         <transforms:coefficient data-type:parameter="FL6-A"  transforms:value="0" />
       </transforms:spillover>
       <transforms:spillover data-type:parameter="FL2-H" >
         <transforms:coefficient data-type:parameter="FL1-H"  transforms:value="0.9559000134" />
         <transforms:coefficient data-type:parameter="FL2-H"  transforms:value="1" />
         <transforms:coefficient data-type:parameter="FL3-H"  transforms:value="0" />
         <transforms:coefficient data-type:parameter="FL4-H"  transforms:value="0" />
         <transforms:coefficient data-type:parameter="FL5-H"  transforms:value="0" />
         <transforms:coefficient data-type:parameter="FL6-H"  transforms:value="0" />
         <transforms:coefficient data-type:parameter="FL1-A"  transforms:value="0" />
         <transforms:coefficient data-type:parameter="FL2-A"  transforms:value="0" />
         <transforms:coefficient data-type:parameter="FL3-A"  transforms:value="0" />
         <transforms:coefficient data-type:parameter="FL4-A"  transforms:value="0" />
         <transforms:coefficient data-type:parameter="FL5-A"  transforms:value="0" />
         <transforms:coefficient data-type:parameter="FL6-A"  transforms:value="0" />
       </transforms:spillover>
       <transforms:spillover data-type:parameter="FL3-H" >
         <transforms:coefficient data-type:parameter="FL1-H"  transforms:value="0" />
         <transforms:coefficient data-type:parameter="FL2-H"  transforms:value="0" />
         <transforms:coefficient data-type:parameter="FL3-H"  transforms:value="1" />
         <transforms:coefficient data-type:parameter="FL4-H"  transforms:value="0" />
         <transforms:coefficient data-type:parameter="FL5-H"  transforms:value="0" />
         <transforms:coefficient data-type:parameter="FL6-H"  transforms:value="0" />
         <transforms:coefficient data-type:parameter="FL1-A"  transforms:value="0" />
         <transforms:coefficient data-type:parameter="FL2-A"  transforms:value="0" />
         <transforms:coefficient data-type:parameter="FL3-A"  transforms:value="0" />
         <transforms:coefficient data-type:parameter="FL4-A"  transforms:value="0" />
         <transforms:coefficient data-type:parameter="FL5-A"  transforms:value="0" />
         <transforms:coefficient data-type:parameter="FL6-A"  transforms:value="0" />
       </transforms:spillover>
       <transforms:spillover data-type:parameter="FL4-H" >
         <transforms:coefficient data-type:parameter="FL1-H"  transforms:value="0" />
         <transforms:coefficient data-type:parameter="FL2-H"  transforms:value="0" />
         <transforms:coefficient data-type:parameter="FL3-H"  transforms:value="0" />
         <transforms:coefficient data-type:parameter="FL4-H"  transforms:value="1" />
         <transforms:coefficient data-type:parameter="FL5-H"  transforms:value="0" />
         <transforms:coefficient data-type:parameter="FL6-H"  transforms:value="0" />
         <transforms:coefficient data-type:parameter="FL1-A"  transforms:value="0" />
         <transforms:coefficient data-type:parameter="FL2-A"  transforms:value="0" />
         <transforms:coefficient data-type:parameter="FL3-A"  transforms:value="0" />
         <transforms:coefficient data-type:parameter="FL4-A"  transforms:value="0" />
         <transforms:coefficient data-type:parameter="FL5-A"  transforms:value="0" />
         <transforms:coefficient data-type:parameter="FL6-A"  transforms:value="0" />
       </transforms:spillover>
       <transforms:spillover data-type:parameter="FL5-H" >
         <transforms:coefficient data-type:parameter="FL1-H"  transforms:value="0" />
         <transforms:coefficient data-type:parameter="FL2-H"  transforms:value="0.00176" />
         <transforms:coefficient data-type:parameter="FL3-H"  transforms:value="0" />
         <transforms:coefficient data-type:parameter="FL4-H"  transforms:value="0" />
         <transforms:coefficient data-type:parameter="FL5-H"  transforms:value="1" />
         <transforms:coefficient data-type:parameter="FL6-H"  transforms:value="0" />
         <transforms:coefficient data-type:parameter="FL1-A"  transforms:value="0" />
         <transforms:coefficient data-type:parameter="FL2-A"  transforms:value="0" />
         <transforms:coefficient data-type:parameter="FL3-A"  transforms:value="0" />
         <transforms:coefficient data-type:parameter="FL4-A"  transforms:value="0" />
         <transforms:coefficient data-type:parameter="FL5-A"  transforms:value="0" />
         <transforms:coefficient data-type:parameter="FL6-A"  transforms:value="0" />
       </transforms:spillover>
       <transforms:spillover data-type:parameter="FL6-H" >
         <transforms:coefficient data-type:parameter="FL1-H"  transforms:value="0" />
         <transforms:coefficient data-type:parameter="FL2-H"  transforms:value="0" />
         <transforms:coefficient data-type:parameter="FL3-H"  transforms:value="0" />
         <transforms:coefficient data-type:parameter="FL4-H"  transforms:value="0" />
         <transforms:coefficient data-type:parameter="FL5-H"  transforms:value="0" />
         <transforms:coefficient data-type:parameter="FL6-H"  transforms:value="1" />
         <transforms:coefficient data-type:parameter="FL1-A"  transforms:value="0" />
         <transforms:coefficient data-type:parameter="FL2-A"  transforms:value="0" />
         <transforms:coefficient data-type:parameter="FL3-A"  transforms:value="0" />
         <transforms:coefficient data-type:parameter="FL4-A"  transforms:value="0" />
         <transforms:coefficient data-type:parameter="FL5-A"  transforms:value="0" />
         <transforms:coefficient data-type:parameter="FL6-A"  transforms:value="0" />
       </transforms:spillover>
       <transforms:spillover data-type:parameter="FL1-A" >
         <transforms:coefficient data-type:parameter="FL1-H"  transforms:value="0" />
         <transforms:coefficient data-type:parameter="FL2-H"  transforms:value="0" />
         <transforms:coefficient data-type:parameter="FL3-H"  transforms:value="0" />
         <transforms:coefficient data-type:parameter="FL4-H"  transforms:value="0" />
         <transforms:coefficient data-type:parameter="FL5-H"  transforms:value="0" />
         <transforms:coefficient data-type:parameter="FL6-H"  transforms:value="0" />
         <transforms:coefficient data-type:parameter="FL1-A"  transforms:value="1" />
         <transforms:coefficient data-type:parameter="FL2-A"  transforms:value="0.0141000003" />
         <transforms:coefficient data-type:parameter="FL3-A"  transforms:value="0" />
         <transforms:coefficient data-type:parameter="FL4-A"  transforms:value="0" />
         <transforms:coefficient data-type:parameter="FL5-A"  transforms:value="0" />
         <transforms:coefficient data-type:parameter="FL6-A"  transforms:value="0" />
       </transforms:spillover>
       <transforms:spillover data-type:parameter="FL2-A" >
         <transforms:coefficient data-type:parameter="FL1-H"  transforms:value="0" />
         <transforms:coefficient data-type:parameter="FL2-H"  transforms:value="0" />
         <transforms:coefficient data-type:parameter="FL3-H"  transforms:value="0" />
         <transforms:coefficient data-type:parameter="FL4-H"  transforms:value="0" />
         <transforms:coefficient data-type:parameter="FL5-H"  transforms:value="0" />
         <transforms:coefficient data-type:parameter="FL6-H"  transforms:value="0" />
         <transforms:coefficient data-type:parameter="FL1-A"  transforms:value="0.9559000134" />
         <transforms:coefficient data-type:parameter="FL2-A"  transforms:value="1" />
         <transforms:coefficient data-type:parameter="FL3-A"  transforms:value="0" />
         <transforms:coefficient data-type:parameter="FL4-A"  transforms:value="0" />
         <transforms:coefficient data-type:parameter="FL5-A"  transforms:value="0" />
         <transforms:coefficient data-type:parameter="FL6-A"  transforms:value="0" />
       </transforms:spillover>
       <transforms:spillover data-type:parameter="FL3-A" >
         <transforms:coefficient data-type:parameter="FL1-H"  transforms:value="0" />
         <transforms:coefficient data-type:parameter="FL2-H"  transforms:value="0" />
         <transforms:coefficient data-type:parameter="FL3-H"  transforms:value="0" />
         <transforms:coefficient data-type:parameter="FL4-H"  transforms:value="0" />
         <transforms:coefficient data-type:parameter="FL5-H"  transforms:value="0" />
         <transforms:coefficient data-type:parameter="FL6-H"  transforms:value="0" />
         <transforms:coefficient data-type:parameter="FL1-A"  transforms:value="0" />
         <transforms:coefficient data-type:parameter="FL2-A"  transforms:value="0" />
         <transforms:coefficient data-type:parameter="FL3-A"  transforms:value="1" />
         <transforms:coefficient data-type:parameter="FL4-A"  transforms:value="0" />
         <transforms:coefficient data-type:parameter="FL5-A"  transforms:value="0" />
         <transforms:coefficient data-type:parameter="FL6-A"  transforms:value="0" />
       </transforms:spillover>
       <transforms:spillover data-type:parameter="FL4-A" >
         <transforms:coefficient data-type:parameter="FL1-H"  transforms:value="0" />
         <transforms:coefficient data-type:parameter="FL2-H"  transforms:value="0" />
         <transforms:coefficient data-type:parameter="FL3-H"  transforms:value="0" />
         <transforms:coefficient data-type:parameter="FL4-H"  transforms:value="0" />
         <transforms:coefficient data-type:parameter="FL5-H"  transforms:value="0" />
         <transforms:coefficient data-type:parameter="FL6-H"  transforms:value="0" />
         <transforms:coefficient data-type:parameter="FL1-A"  transforms:value="0" />
         <transforms:coefficient data-type:parameter="FL2-A"  transforms:value="0" />
         <transforms:coefficient data-type:parameter="FL3-A"  transforms:value="0" />
         <transforms:coefficient data-type:parameter="FL4-A"  transforms:value="1" />
         <transforms:coefficient data-type:parameter="FL5-A"  transforms:value="0" />
         <transforms:coefficient data-type:parameter="FL6-A"  transforms:value="0" />
       </transforms:spillover>
       <transforms:spillover data-type:parameter="FL5-A" >
         <transforms:coefficient data-type:parameter="FL1-H"  transforms:value="0" />
         <transforms:coefficient data-type:parameter="FL2-H"  transforms:value="0" />
         <transforms:coefficient data-type:parameter="FL3-H"  transforms:value="0" />
         <transforms:coefficient data-type:parameter="FL4-H"  transforms:value="0" />
         <transforms:coefficient data-type:parameter="FL5-H"  transforms:value="0" />
         <transforms:coefficient data-type:parameter="FL6-H"  transforms:value="0" />
         <transforms:coefficient data-type:parameter="FL1-A"  transforms:value="0" />
         <transforms:coefficient data-type:parameter="FL2-A"  transforms:value="0.00176" />
         <transforms:coefficient data-type:parameter="FL3-A"  transforms:value="0" />
         <transforms:coefficient data-type:parameter="FL4-A"  transforms:value="0" />
         <transforms:coefficient data-type:parameter="FL5-A"  transforms:value="1" />
         <transforms:coefficient data-type:parameter="FL6-A"  transforms:value="0" />
       </transforms:spillover>
       <transforms:spillover data-type:parameter="FL6-A" >
         <transforms:coefficient data-type:parameter="FL1-H"  transforms:value="0" />
         <transforms:coefficient data-type:parameter="FL2-H"  transforms:value="0" />
         <transforms:coefficient data-type:parameter="FL3-H"  transforms:value="0" />
         <transforms:coefficient data-type:parameter="FL4-H"  transforms:value="0" />
         <transforms:coefficient data-type:parameter="FL5-H"  transforms:value="0" />
         <transforms:coefficient data-type:parameter="FL6-H"  transforms:value="0" />
         <transforms:coefficient data-type:parameter="FL1-A"  transforms:value="0" />
         <transforms:coefficient data-type:parameter="FL2-A"  transforms:value="0" />
         <transforms:coefficient data-type:parameter="FL3-A"  transforms:value="0" />
         <transforms:coefficient data-type:parameter="FL4-A"  transforms:value="0" />
         <transforms:coefficient data-type:parameter="FL5-A"  transforms:value="0" />
         <transforms:coefficient data-type:parameter="FL6-A"  transforms:value="1" />
       </transforms:spillover>
     </transforms:spilloverMatrix>
     <transforms:spilloverMatrix prefix="Comp-"  name="Acquisition-defined"  editable="0"  color="#c0c0c0"  version="FlowJo-10.5.3"  status="FINALIZED"  transforms:id="bd2e4ba0-6001-44ed-ad0b-8d4a831f1bfb"  suffix="" >
       <data-type:parameters>
         <data-type:parameter data-type:name="FL1-H" />
         <data-type:parameter data-type:name="FL2-H" />
         <data-type:parameter data-type:name="FL3-H" />
         <data-type:parameter data-type:name="FL4-H" />
         <data-type:parameter data-type:name="FL5-H" />
         <data-type:parameter data-type:name="FL6-H" />
         <data-type:parameter data-type:name="FL1-A" />
         <data-type:parameter data-type:name="FL2-A" />
         <data-type:parameter data-type:name="FL3-A" />
         <data-type:parameter data-type:name="FL4-A" />
         <data-type:parameter data-type:name="FL5-A" />
         <data-type:parameter data-type:name="FL6-A" />
       </data-type:parameters>
       <transforms:spillover data-type:parameter="FL1-H" >
         <transforms:coefficient data-type:parameter="FL1-H"  transforms:value="1" />
         <transforms:coefficient data-type:parameter="FL2-H"  transforms:value="0.0830999985" />
         <transforms:coefficient data-type:parameter="FL3-H"  transforms:value="0" />
         <transforms:coefficient data-type:parameter="FL4-H"  transforms:value="0" />
         <transforms:coefficient data-type:parameter="FL5-H"  transforms:value="0" />
         <transforms:coefficient data-type:parameter="FL6-H"  transforms:value="0" />
         <transforms:coefficient data-type:parameter="FL1-A"  transforms:value="0" />
         <transforms:coefficient data-type:parameter="FL2-A"  transforms:value="0" />
         <transforms:coefficient data-type:parameter="FL3-A"  transforms:value="0" />
         <transforms:coefficient data-type:parameter="FL4-A"  transforms:value="0" />
         <transforms:coefficient data-type:parameter="FL5-A"  transforms:value="0" />
         <transforms:coefficient data-type:parameter="FL6-A"  transforms:value="0" />
       </transforms:spillover>
       <transforms:spillover data-type:parameter="FL2-H" >
         <transforms:coefficient data-type:parameter="FL1-H"  transforms:value="0.9559000134" />
         <transforms:coefficient data-type:parameter="FL2-H"  transforms:value="1" />
         <transforms:coefficient data-type:parameter="FL3-H"  transforms:value="0" />
         <transforms:coefficient data-type:parameter="FL4-H"  transforms:value="0" />
         <transforms:coefficient data-type:parameter="FL5-H"  transforms:value="0" />
         <transforms:coefficient data-type:parameter="FL6-H"  transforms:value="0" />
         <transforms:coefficient data-type:parameter="FL1-A"  transforms:value="0" />
         <transforms:coefficient data-type:parameter="FL2-A"  transforms:value="0" />
         <transforms:coefficient data-type:parameter="FL3-A"  transforms:value="0" />
         <transforms:coefficient data-type:parameter="FL4-A"  transforms:value="0" />
         <transforms:coefficient data-type:parameter="FL5-A"  transforms:value="0" />
         <transforms:coefficient data-type:parameter="FL6-A"  transforms:value="0" />
       </transforms:spillover>
       <transforms:spillover data-type:parameter="FL3-H" >
         <transforms:coefficient data-type:parameter="FL1-H"  transforms:value="0" />
         <transforms:coefficient data-type:parameter="FL2-H"  transforms:value="0" />
         <transforms:coefficient data-type:parameter="FL3-H"  transforms:value="1" />
         <transforms:coefficient data-type:parameter="FL4-H"  transforms:value="0" />
         <transforms:coefficient data-type:parameter="FL5-H"  transforms:value="0" />
         <transforms:coefficient data-type:parameter="FL6-H"  transforms:value="0" />
         <transforms:coefficient data-type:parameter="FL1-A"  transforms:value="0" />
         <transforms:coefficient data-type:parameter="FL2-A"  transforms:value="0" />
         <transforms:coefficient data-type:parameter="FL3-A"  transforms:value="0" />
         <transforms:coefficient data-type:parameter="FL4-A"  transforms:value="0" />
         <transforms:coefficient data-type:parameter="FL5-A"  transforms:value="0" />
         <transforms:coefficient data-type:parameter="FL6-A"  transforms:value="0" />
       </transforms:spillover>
       <transforms:spillover data-type:parameter="FL4-H" >
         <transforms:coefficient data-type:parameter="FL1-H"  transforms:value="0" />
         <transforms:coefficient data-type:parameter="FL2-H"  transforms:value="0" />
         <transforms:coefficient data-type:parameter="FL3-H"  transforms:value="0" />
         <transforms:coefficient data-type:parameter="FL4-H"  transforms:value="1" />
         <transforms:coefficient data-type:parameter="FL5-H"  transforms:value="0" />
         <transforms:coefficient data-type:parameter="FL6-H"  transforms:value="0" />
         <transforms:coefficient data-type:parameter="FL1-A"  transforms:value="0" />
         <transforms:coefficient data-type:parameter="FL2-A"  transforms:value="0" />
         <transforms:coefficient data-type:parameter="FL3-A"  transforms:value="0" />
         <transforms:coefficient data-type:parameter="FL4-A"  transforms:value="0" />
         <transforms:coefficient data-type:parameter="FL5-A"  transforms:value="0" />
         <transforms:coefficient data-type:parameter="FL6-A"  transforms:value="0" />
       </transforms:spillover>
       <transforms:spillover data-type:parameter="FL5-H" >
         <transforms:coefficient data-type:parameter="FL1-H"  transforms:value="0" />
         <transforms:coefficient data-type:parameter="FL2-H"  transforms:value="0.00176" />
         <transforms:coefficient data-type:parameter="FL3-H"  transforms:value="0" />
         <transforms:coefficient data-type:parameter="FL4-H"  transforms:value="0" />
         <transforms:coefficient data-type:parameter="FL5-H"  transforms:value="1" />
         <transforms:coefficient data-type:parameter="FL6-H"  transforms:value="0" />
         <transforms:coefficient data-type:parameter="FL1-A"  transforms:value="0" />
         <transforms:coefficient data-type:parameter="FL2-A"  transforms:value="0" />
         <transforms:coefficient data-type:parameter="FL3-A"  transforms:value="0" />
         <transforms:coefficient data-type:parameter="FL4-A"  transforms:value="0" />
         <transforms:coefficient data-type:parameter="FL5-A"  transforms:value="0" />
         <transforms:coefficient data-type:parameter="FL6-A"  transforms:value="0" />
       </transforms:spillover>
       <transforms:spillover data-type:parameter="FL6-H" >
         <transforms:coefficient data-type:parameter="FL1-H"  transforms:value="0" />
         <transforms:coefficient data-type:parameter="FL2-H"  transforms:value="0" />
         <transforms:coefficient data-type:parameter="FL3-H"  transforms:value="0" />
         <transforms:coefficient data-type:parameter="FL4-H"  transforms:value="0" />
         <transforms:coefficient data-type:parameter="FL5-H"  transforms:value="0" />
         <transforms:coefficient data-type:parameter="FL6-H"  transforms:value="1" />
         <transforms:coefficient data-type:parameter="FL1-A"  transforms:value="0" />
         <transforms:coefficient data-type:parameter="FL2-A"  transforms:value="0" />
         <transforms:coefficient data-type:parameter="FL3-A"  transforms:value="0" />
         <transforms:coefficient data-type:parameter="FL4-A"  transforms:value="0" />
         <transforms:coefficient data-type:parameter="FL5-A"  transforms:value="0" />
         <transforms:coefficient data-type:parameter="FL6-A"  transforms:value="0" />
       </transforms:spillover>
       <transforms:spillover data-type:parameter="FL1-A" >
         <transforms:coefficient data-type:parameter="FL1-H"  transforms:value="0" />
         <transforms:coefficient data-type:parameter="FL2-H"  transforms:value="0" />
         <transforms:coefficient data-type:parameter="FL3-H"  transforms:value="0" />
         <transforms:coefficient data-type:parameter="FL4-H"  transforms:value="0" />
         <transforms:coefficient data-type:parameter="FL5-H"  transforms:value="0" />
         <transforms:coefficient data-type:parameter="FL6-H"  transforms:value="0" />
         <transforms:coefficient data-type:parameter="FL1-A"  transforms:value="1" />
         <transforms:coefficient data-type:parameter="FL2-A"  transforms:value="0.0830999985" />
         <transforms:coefficient data-type:parameter="FL3-A"  transforms:value="0" />
         <transforms:coefficient data-type:parameter="FL4-A"  transforms:value="0" />
         <transforms:coefficient data-type:parameter="FL5-A"  transforms:value="0" />
         <transforms:coefficient data-type:parameter="FL6-A"  transforms:value="0" />
       </transforms:spillover>
       <transforms:spillover data-type:parameter="FL2-A" >
         <transforms:coefficient data-type:parameter="FL1-H"  transforms:value="0" />
         <transforms:coefficient data-type:parameter="FL2-H"  transforms:value="0" />
         <transforms:coefficient data-type:parameter="FL3-H"  transforms:value="0" />
         <transforms:coefficient data-type:parameter="FL4-H"  transforms:value="0" />
         <transforms:coefficient data-type:parameter="FL5-H"  transforms:value="0" />
         <transforms:coefficient data-type:parameter="FL6-H"  transforms:value="0" />
         <transforms:coefficient data-type:parameter="FL1-A"  transforms:value="0.9559000134" />
         <transforms:coefficient data-type:parameter="FL2-A"  transforms:value="1" />
         <transforms:coefficient data-type:parameter="FL3-A"  transforms:value="0" />
         <transforms:coefficient data-type:parameter="FL4-A"  transforms:value="0" />
         <transforms:coefficient data-type:parameter="FL5-A"  transforms:value="0" />
         <transforms:coefficient data-type:parameter="FL6-A"  transforms:value="0" />
       </transforms:spillover>
       <transforms:spillover data-type:parameter="FL3-A" >
         <transforms:coefficient data-type:parameter="FL1-H"  transforms:value="0" />
         <transforms:coefficient data-type:parameter="FL2-H"  transforms:value="0" />
         <transforms:coefficient data-type:parameter="FL3-H"  transforms:value="0" />
         <transforms:coefficient data-type:parameter="FL4-H"  transforms:value="0" />
         <transforms:coefficient data-type:parameter="FL5-H"  transforms:value="0" />
         <transforms:coefficient data-type:parameter="FL6-H"  transforms:value="0" />
         <transforms:coefficient data-type:parameter="FL1-A"  transforms:value="0" />
         <transforms:coefficient data-type:parameter="FL2-A"  transforms:value="0" />
         <transforms:coefficient data-type:parameter="FL3-A"  transforms:value="1" />
         <transforms:coefficient data-type:parameter="FL4-A"  transforms:value="0" />
         <transforms:coefficient data-type:parameter="FL5-A"  transforms:value="0" />
         <transforms:coefficient data-type:parameter="FL6-A"  transforms:value="0" />
       </transforms:spillover>
       <transforms:spillover data-type:parameter="FL4-A" >
         <transforms:coefficient data-type:parameter="FL1-H"  transforms:value="0" />
         <transforms:coefficient data-type:parameter="FL2-H"  transforms:value="0" />
         <transforms:coefficient data-type:parameter="FL3-H"  transforms:value="0" />
         <transforms:coefficient data-type:parameter="FL4-H"  transforms:value="0" />
         <transforms:coefficient data-type:parameter="FL5-H"  transforms:value="0" />
         <transforms:coefficient data-type:parameter="FL6-H"  transforms:value="0" />
         <transforms:coefficient data-type:parameter="FL1-A"  transforms:value="0" />
         <transforms:coefficient data-type:parameter="FL2-A"  transforms:value="0" />
         <transforms:coefficient data-type:parameter="FL3-A"  transforms:value="0" />
         <transforms:coefficient data-type:parameter="FL4-A"  transforms:value="1" />
         <transforms:coefficient data-type:parameter="FL5-A"  transforms:value="0" />
         <transforms:coefficient data-type:parameter="FL6-A"  transforms:value="0" />
       </transforms:spillover>
       <transforms:spillover data-type:parameter="FL5-A" >
         <transforms:coefficient data-type:parameter="FL1-H"  transforms:value="0" />
         <transforms:coefficient data-type:parameter="FL2-H"  transforms:value="0" />
         <transforms:coefficient data-type:parameter="FL3-H"  transforms:value="0" />
         <transforms:coefficient data-type:parameter="FL4-H"  transforms:value="0" />
         <transforms:coefficient data-type:parameter="FL5-H"  transforms:value="0" />
         <transforms:coefficient data-type:parameter="FL6-H"  transforms:value="0" />
         <transforms:coefficient data-type:parameter="FL1-A"  transforms:value="0" />
         <transforms:coefficient data-type:parameter="FL2-A"  transforms:value="0.00176" />
         <transforms:coefficient data-type:parameter="FL3-A"  transforms:value="0" />
         <transforms:coefficient data-type:parameter="FL4-A"  transforms:value="0" />
         <transforms:coefficient data-type:parameter="FL5-A"  transforms:value="1" />
         <transforms:coefficient data-type:parameter="FL6-A"  transforms:value="0" />
       </transforms:spillover>
       <transforms:spillover data-type:parameter="FL6-A" >
         <transforms:coefficient data-type:parameter="FL1-H"  transforms:value="0" />
         <transforms:coefficient data-type:parameter="FL2-H"  transforms:value="0" />
         <transforms:coefficient data-type:parameter="FL3-H"  transforms:value="0" />
         <transforms:coefficient data-type:parameter="FL4-H"  transforms:value="0" />
         <transforms:coefficient data-type:parameter="FL5-H"  transforms:value="0" />
         <transforms:coefficient data-type:parameter="FL6-H"  transforms:value="0" />
         <transforms:coefficient data-type:parameter="FL1-A"  transforms:value="0" />
         <transforms:coefficient data-type:parameter="FL2-A"  transforms:value="0" />
         <transforms:coefficient data-type:parameter="FL3-A"  transforms:value="0" />
         <transforms:coefficient data-type:parameter="FL4-A"  transforms:value="0" />
         <transforms:coefficient data-type:parameter="FL5-A"  transforms:value="0" />
         <transforms:coefficient data-type:parameter="FL6-A"  transforms:value="1" />
       </transforms:spillover>
     </transforms:spilloverMatrix>
   </Matrices>
   <Cytometers>
     <Cytometer name="GENERIC"  cyt=""  useFCS3="1"  extraNegs="0"  widthBasis="-10"  linMin="0"  logMin="1"  linMax="10000"  logMax="10000"  linearRescale="1"  logRescale="1"  linFromKW="1"  logFromKW="1"  useGain="0"  useTransform="0"  transformType="LOG"  manufacturer=""  serialnumber=""  homepage="workspaces-and-samples/flowjo-and-your-cytometer/ws-instrumentation/"  icon="generic.png" >
       <LinParams>
         <Param>time</Param>
       </LinParams>
       <LogParams/>
       <FilterParams/>
       <TransformStore>
         <MatrixID matrixId="bd2e4ba0-6001-44ed-ad0b-8d4a831f1bfb" >
           <Transforms>
             <transforms:log transforms:offset="1"  transforms:decades="7.2247198959" >
               <data-type:parameter data-type:name="FL1-A" />
             </transforms:log>
             <transforms:linear transforms:minRange="0"  transforms:maxRange="16777216"  gain="1" >
               <data-type:parameter data-type:name="SSC-H" />
             </transforms:linear>
             <transforms:linear transforms:minRange="0"  transforms:maxRange="16777216"  gain="1" >
               <data-type:parameter data-type:name="FSC-A" />
             </transforms:linear>
             <transforms:linear transforms:minRange="0"  transforms:maxRange="16777216"  gain="1" >
               <data-type:parameter data-type:name="SSC-A" />
             </transforms:linear>
             <transforms:linear transforms:minRange="0"  transforms:maxRange="10417331.155969223"  gain="1" >
               <data-type:parameter data-type:name="FSC-H" />
             </transforms:linear>
             <transforms:linear transforms:minRange="0"  transforms:maxRange="10000"  gain="1" >
               <data-type:parameter data-type:name="FSC-Width" />
             </transforms:linear>
             <transforms:log transforms:offset="1"  transforms:decades="7.2247198959" >
               <data-type:parameter data-type:name="FL4-H" />
             </transforms:log>
             <transforms:log transforms:offset="1"  transforms:decades="7.2247198959" >
               <data-type:parameter data-type:name="FL3-H" />
             </transforms:log>
             <transforms:log transforms:offset="1"  transforms:decades="7.2247198959" >
               <data-type:parameter data-type:name="FL6-H" />
             </transforms:log>
             <transforms:log transforms:offset="1"  transforms:decades="7.2247198959" >
               <data-type:parameter data-type:name="FL5-H" />
             </transforms:log>
             <transforms:log transforms:offset="1"  transforms:decades="7.2247198959" >
               <data-type:parameter data-type:name="FL6-A" />
             </transforms:log>
             <transforms:log transforms:offset="1"  transforms:decades="7.2247198959" >
               <data-type:parameter data-type:name="FL2-H" />
             </transforms:log>
             <transforms:log transforms:offset="1"  transforms:decades="7.2247198959" >
               <data-type:parameter data-type:name="FL1-H" />
             </transforms:log>
             <transforms:log transforms:offset="1"  transforms:decades="7.2247198959" >
               <data-type:parameter data-type:name="FL3-A" />
             </transforms:log>
             <transforms:log transforms:offset="1"  transforms:decades="7.2247198959" >
               <data-type:parameter data-type:name="FL2-A" />
             </transforms:log>
             <transforms:log transforms:offset="1"  transforms:decades="7.2247198959" >
               <data-type:parameter data-type:name="FL5-A" />
             </transforms:log>
             <transforms:log transforms:offset="1"  transforms:decades="7.2247198959" >
               <data-type:parameter data-type:name="FL4-A" />
             </transforms:log>
           </Transforms>
         </MatrixID>
         <MatrixID matrixId="a50abbdb-cd32-46a3-b71d-65bb237e52a4" >
           <Transforms>
             <transforms:log transforms:offset="1"  transforms:decades="7.2247198959" >
               <data-type:parameter data-type:name="FL1-A" />
             </transforms:log>
             <transforms:linear transforms:minRange="0"  transforms:maxRange="16777216"  gain="1" >
               <data-type:parameter data-type:name="SSC-H" />
             </transforms:linear>
             <transforms:linear transforms:minRange="0"  transforms:maxRange="16777216"  gain="1" >
               <data-type:parameter data-type:name="FSC-A" />
             </transforms:linear>
             <transforms:linear transforms:minRange="0"  transforms:maxRange="16777216"  gain="1" >
               <data-type:parameter data-type:name="SSC-A" />
             </transforms:linear>
             <transforms:linear transforms:minRange="0"  transforms:maxRange="10417331.155969223"  gain="1" >
               <data-type:parameter data-type:name="FSC-H" />
             </transforms:linear>
             <transforms:linear transforms:minRange="0"  transforms:maxRange="10000"  gain="1" >
               <data-type:parameter data-type:name="FSC-Width" />
             </transforms:linear>
             <transforms:log transforms:offset="1"  transforms:decades="7.2247198959" >
               <data-type:parameter data-type:name="FL4-H" />
             </transforms:log>
             <transforms:log transforms:offset="1"  transforms:decades="7.2247198959" >
               <data-type:parameter data-type:name="FL3-H" />
             </transforms:log>
             <transforms:log transforms:offset="1"  transforms:decades="7.2247198959" >
               <data-type:parameter data-type:name="FL6-H" />
             </transforms:log>
             <transforms:biex transforms:length="256"  transforms:maxRange="16777215.998626715"  transforms:neg="0"  transforms:width="-10"  transforms:pos="6.2247198959" >
               <data-type:parameter data-type:name="FL5-H" />
             </transforms:biex>
             <transforms:log transforms:offset="1"  transforms:decades="7.2247198959" >
               <data-type:parameter data-type:name="FL6-A" />
             </transforms:log>
             <transforms:biex transforms:length="256"  transforms:maxRange="16777215.998626715"  transforms:neg="0"  transforms:width="-630.9573444802"  transforms:pos="6.2247198959" >
               <data-type:parameter data-type:name="FL2-H" />
             </transforms:biex>
             <transforms:log transforms:offset="1"  transforms:decades="7.2247198959" >
               <data-type:parameter data-type:name="FL1-H" />
             </transforms:log>
             <transforms:log transforms:offset="1"  transforms:decades="7.2247198959" >
               <data-type:parameter data-type:name="FL3-A" />
             </transforms:log>
             <transforms:log transforms:offset="1"  transforms:decades="7.2247198959" >
               <data-type:parameter data-type:name="FL2-A" />
             </transforms:log>
             <transforms:log transforms:offset="1"  transforms:decades="7.2247198959" >
               <data-type:parameter data-type:name="FL5-A" />
             </transforms:log>
             <transforms:log transforms:offset="1"  transforms:decades="7.2247198959" >
               <data-type:parameter data-type:name="FL4-A" />
             </transforms:log>
           </Transforms>
         </MatrixID>
       </TransformStore>
     </Cytometer>
   </Cytometers>
   <Groups>
     <GroupNode name="All Samples"  annotation=""  owningGroup="All Samples"  expanded="1"  sortPriority="10"  count="-1" >
       <Graph smoothing="0"  backColor="#ffffff"  foreColor="#000000"  type="Pseudocolor"  fast="1" >
         <Axis dimension="x"  name=""  label=""  auto="auto" />
         <Axis dimension="y"  name=""  label=""  auto="auto" />
         <GraphSettings level="5%"  smoothingHighResolution="1"  contourHighResolution="1"  histogramSmoothingCount="0"  graphResolution="256"  showOutliers="0"  drawLargeDots="0"  dotsToDraw="8000"  tint="le.chartfill.tinted.40"  lineWeight="le.lineweight.normal"  lineStyle="le.linestyle.solid" />
         <GraphEnvironment showGrid="0"  showAxes="tnlTNL"  showGates="1"  showFreqOnPlots="1"  showGateNameOnPlots="1"  showMedians="0"  showUncomped="0"  addEventParam="0"  lastYAxisName="" >
           <TextTraits font="SansSerif"  size="11"  name="Labels"  style="plain"  color="#000000"  background="#00ffffff"  just="left" />
           <TextTraits font="SansSerif"  size="11"  name="LayoutGates"  style="plain"  color="#000000"  background="#00ffffff"  just="left" />
           <TextTraits font="SansSerif"  size="9"  name="Numbers"  style="plain"  color="#000000"  background="#00ffffff"  just="left" />
           <TextTraits font="SansSerif"  size="9"  name="Legend"  style="plain"  color="#000000"  background="#00ffffff"  just="left" />
         </GraphEnvironment>
       </Graph>
       <Subpopulations>
         <Population name="Lymphocytes"  annotation=""  owningGroup="All Samples"  expanded="1"  sortPriority="10"  count="19854" >
           <Graph smoothing="0"  backColor="#ffffff"  foreColor="#000000"  heatMapStatParameter="Comp-FL1-H"  type="Pseudocolor"  fast="1" >
             <Axis dimension="x"  name="FSC-A"  label=""  auto="auto" />
             <Axis dimension="y"  name="SSC-A"  label=""  auto="auto" />
             <GraphSettings level="5%"  smoothingHighResolution="1"  contourHighResolution="1"  histogramSmoothingCount="0"  graphResolution="256"  showOutliers="0"  drawLargeDots="0"  dotsToDraw="8000"  tint="le.chartfill.tinted.40"  lineWeight="le.lineweight.normal"  lineStyle="le.linestyle.solid" />
             <GraphEnvironment showGrid="0"  showAxes="tnlTNL"  showGates="1"  showFreqOnPlots="1"  showGateNameOnPlots="1"  showMedians="0"  showUncomped="0"  addEventParam="0"  lastYAxisName="" >
               <TextTraits font="SansSerif"  size="11"  name="Labels"  style="plain"  color="#000000"  background="#00ffffff"  just="left" />
               <TextTraits font="SansSerif"  size="11"  name="LayoutGates"  style="plain"  color="#000000"  background="#00ffffff"  just="left" />
               <TextTraits font="SansSerif"  size="9"  name="Numbers"  style="plain"  color="#000000"  background="#00ffffff"  just="left" />
               <TextTraits font="SansSerif"  size="9"  name="Legend"  style="plain"  color="#000000"  background="#00ffffff"  just="left" />
               <WindowPosition x="0"  y="0"  width="704"  height="810"  displayed="0"  panelState="---" />
             </GraphEnvironment>
           </Graph>
           <Gate gating:id="ID98256454" >
             <gating:PolygonGate eventsInside="1"  annoOffsetX="145"  annoOffsetY="78"  tint="#000000"  isTinted="0"  lineWeight="Normal"  userDefined="1"  quadId="-1"  gateResolution="256" >
               <gating:dimension>
                 <data-type:fcs-dimension data-type:name="FSC-A" />
               </gating:dimension>
               <gating:dimension>
                 <data-type:fcs-dimension data-type:name="FSC-H" />
               </gating:dimension>
               <gating:vertex>
                 <gating:coordinate data-type:value="1641249.391304348" />
                 <gating:coordinate data-type:value="1767646.6893612936" />
               </gating:vertex>
               <gating:vertex>
                 <gating:coordinate data-type:value="1945184.463768116" />
                 <gating:coordinate data-type:value="848470.4108934209" />
               </gating:vertex>
               <gating:vertex>
                 <gating:coordinate data-type:value="3160924.7536231885" />
                 <gating:coordinate data-type:value="1225568.3712904968" />
               </gating:vertex>
               <gating:vertex>
                 <gating:coordinate data-type:value="5713979.362318841" />
                 <gating:coordinate data-type:value="2074038.7821839175" />
               </gating:vertex>
               <gating:vertex>
                 <gating:coordinate data-type:value="5713979.362318841" />
                 <gating:coordinate data-type:value="2074038.7821839175" />
               </gating:vertex>
               <gating:vertex>
                 <gating:coordinate data-type:value="7446409.275362318" />
                 <gating:coordinate data-type:value="2333293.6299569076" />
               </gating:vertex>
               <gating:vertex>
                 <gating:coordinate data-type:value="9573954.782608695" />
                 <gating:coordinate data-type:value="2521842.6101554455" />
               </gating:vertex>
               <gating:vertex>
                 <gating:coordinate data-type:value="9573954.782608695" />
                 <gating:coordinate data-type:value="2521842.6101554455" />
               </gating:vertex>
               <gating:vertex>
                 <gating:coordinate data-type:value="10880875.594202898" />
                 <gating:coordinate data-type:value="2804666.0804532524" />
               </gating:vertex>
               <gating:vertex>
                 <gating:coordinate data-type:value="9877889.855072463" />
                 <gating:coordinate data-type:value="3770979.6039707595" />
               </gating:vertex>
               <gating:vertex>
                 <gating:coordinate data-type:value="5957127.420289855" />
                 <gating:coordinate data-type:value="3205332.6633751458" />
               </gating:vertex>
               <gating:vertex>
                 <gating:coordinate data-type:value="3039350.724637681" />
                 <gating:coordinate data-type:value="2380430.8750065416" />
               </gating:vertex>
             </gating:PolygonGate>
           </Gate>
           <Subpopulations>
             <Population name="FSC-A, SSC-A subset"  annotation=""  owningGroup="All Samples"  expanded="1"  sortPriority="10"  count="19521" >
               <Graph smoothing="0"  backColor="#ffffff"  foreColor="#000000"  heatMapStatParameter="Comp-FL1-H"  type="Pseudocolor"  fast="1" >
                 <Axis dimension="x"  name="Comp-FL1-A"  label=""  auto="auto" />
                 <Axis dimension="y"  name="SSC-A"  label=""  auto="auto" />
                 <GraphSettings level="5%"  smoothingHighResolution="1"  contourHighResolution="1"  histogramSmoothingCount="0"  graphResolution="256"  showOutliers="0"  drawLargeDots="0"  dotsToDraw="8000"  tint="le.chartfill.tinted.40"  lineWeight="le.lineweight.normal"  lineStyle="le.linestyle.solid" />
                 <GraphEnvironment showGrid="0"  showAxes="tnlTNL"  showGates="1"  showFreqOnPlots="1"  showGateNameOnPlots="1"  showMedians="0"  showUncomped="0"  addEventParam="0"  lastYAxisName="" >
                   <TextTraits font="SansSerif"  size="11"  name="Labels"  style="plain"  color="#000000"  background="#00ffffff"  just="left" />
                   <TextTraits font="SansSerif"  size="11"  name="LayoutGates"  style="plain"  color="#000000"  background="#00ffffff"  just="left" />
                   <TextTraits font="SansSerif"  size="9"  name="Numbers"  style="plain"  color="#000000"  background="#00ffffff"  just="left" />
                   <TextTraits font="SansSerif"  size="9"  name="Legend"  style="plain"  color="#000000"  background="#00ffffff"  just="left" />
                   <WindowPosition x="0"  y="0"  width="704"  height="810"  displayed="0"  panelState="---" />
                 </GraphEnvironment>
               </Graph>
               <Gate gating:id="ID787926236"  gating:parent_id="ID98256454" >
                 <gating:PolygonGate eventsInside="1"  annoOffsetX="0"  annoOffsetY="0"  tint="#000000"  isTinted="0"  lineWeight="Normal"  userDefined="1"  quadId="-1"  gateResolution="256" >
                   <gating:dimension>
                     <data-type:fcs-dimension data-type:name="FSC-A" />
                   </gating:dimension>
                   <gating:dimension>
                     <data-type:fcs-dimension data-type:name="SSC-A" />
                   </gating:dimension>
                   <gating:vertex>
                     <gating:coordinate data-type:value="1428494.8405797102" />
                     <gating:coordinate data-type:value="1556257.592760181" />
                   </gating:vertex>
                   <gating:vertex>
                     <gating:coordinate data-type:value="2279513.0434782607" />
                     <gating:coordinate data-type:value="341617.520361991" />
                   </gating:vertex>
                   <gating:vertex>
                     <gating:coordinate data-type:value="4559026.0869565215" />
                     <gating:coordinate data-type:value="1138725.067873303" />
                   </gating:vertex>
                   <gating:vertex>
                     <gating:coordinate data-type:value="8662149.56521739" />
                     <gating:coordinate data-type:value="4592857.773755657" />
                   </gating:vertex>
                   <gating:vertex>
                     <gating:coordinate data-type:value="11823074.31884058" />
                     <gating:coordinate data-type:value="8768183.022624435" />
                   </gating:vertex>
                   <gating:vertex>
                     <gating:coordinate data-type:value="11519139.246376812" />
                     <gating:coordinate data-type:value="13816530.823529411" />
                   </gating:vertex>
                   <gating:vertex>
                     <gating:coordinate data-type:value="7233654.724637682" />
                     <gating:coordinate data-type:value="14803425.88235294" />
                   </gating:vertex>
                   <gating:vertex>
                     <gating:coordinate data-type:value="2309906.5507246377" />
                     <gating:coordinate data-type:value="13930403.330316743" />
                   </gating:vertex>
                   <gating:vertex>
                     <gating:coordinate data-type:value="1063772.7536231885" />
                     <gating:coordinate data-type:value="9830993.085972851" />
                   </gating:vertex>
                   <gating:vertex>
                     <gating:coordinate data-type:value="1215740.2898550725" />
                     <gating:coordinate data-type:value="3302302.696832579" />
                   </gating:vertex>
                 </gating:PolygonGate>
               </Gate>
               <Subpopulations>
                 <Population name="GFP FITC-A, SSC-A subset"  annotation=""  owningGroup="All Samples"  expanded="1"  sortPriority="10"  count="11677" >
                   <Graph smoothing="0"  backColor="#ffffff"  foreColor="#000000"  heatMapStatParameter="Comp-FL1-H"  type="Pseudocolor"  fast="1" >
                     <Axis dimension="x"  name="Comp-FL5-H"  label=""  auto="auto" />
                     <Axis dimension="y"  name="Comp-FL2-H"  label=""  auto="auto" />
                     <GraphSettings level="5%"  smoothingHighResolution="1"  contourHighResolution="1"  histogramSmoothingCount="0"  graphResolution="256"  showOutliers="0"  drawLargeDots="0"  dotsToDraw="8000"  tint="le.chartfill.tinted.40"  lineWeight="le.lineweight.normal"  lineStyle="le.linestyle.solid" />
                     <GraphEnvironment showGrid="0"  showAxes="tnlTNL"  showGates="1"  showFreqOnPlots="1"  showGateNameOnPlots="1"  showMedians="0"  showUncomped="0"  addEventParam="0"  lastYAxisName="" >
                       <TextTraits font="SansSerif"  size="11"  name="Labels"  style="plain"  color="#000000"  background="#00ffffff"  just="left" />
                       <TextTraits font="SansSerif"  size="11"  name="LayoutGates"  style="plain"  color="#000000"  background="#00ffffff"  just="left" />
                       <TextTraits font="SansSerif"  size="9"  name="Numbers"  style="plain"  color="#000000"  background="#00ffffff"  just="left" />
                       <TextTraits font="SansSerif"  size="9"  name="Legend"  style="plain"  color="#000000"  background="#00ffffff"  just="left" />
                       <WindowPosition x="0"  y="0"  width="602"  height="810"  displayed="0"  panelState="---" />
                     </GraphEnvironment>
                   </Graph>
                   <Gate gating:id="ID207283388"  gating:parent_id="ID787926236" >
                     <gating:RectangleGate eventsInside="1"  annoOffsetX="0"  annoOffsetY="0"  tint="#000000"  isTinted="0"  lineWeight="Normal"  userDefined="1"  percentX="0"  percentY="0" >
                       <gating:dimension gating:min="5212.739635138893"  gating:max="1.3586327251873951E7" >
                         <data-type:fcs-dimension data-type:name="Comp-FL1-A" />
                       </gating:dimension>
                       <gating:dimension gating:min="37957.50226244344"  gating:max="1.6169895963800905E7" >
                         <data-type:fcs-dimension data-type:name="SSC-A" />
                       </gating:dimension>
                     </gating:RectangleGate>
                   </Gate>
                   <Subpopulations>
                     <Population name="Q1: AnnexinV APC-H- , PE-H+"  annotation=""  owningGroup="All Samples"  expanded="1"  sortPriority="10"  count="19" >
                       <Graph smoothing="0"  backColor="#ffffff"  foreColor="#000000"  heatMapStatParameter="Comp-FL1-H"  type="Pseudocolor"  fast="1" >
                         <Axis dimension="x"  name="Comp-FL5-H"  label=""  auto="auto" />
                         <Axis dimension="y"  name="Comp-FL2-H"  label=""  auto="auto" />
                         <GraphSettings level="5%"  smoothingHighResolution="1"  contourHighResolution="1"  histogramSmoothingCount="0"  graphResolution="256"  showOutliers="0"  drawLargeDots="0"  dotsToDraw="8000"  tint="le.chartfill.tinted.40"  lineWeight="le.lineweight.normal"  lineStyle="le.linestyle.solid" />
                         <GraphEnvironment showGrid="0"  showAxes="tnlTNL"  showGates="1"  showFreqOnPlots="1"  showGateNameOnPlots="1"  showMedians="0"  showUncomped="0"  addEventParam="0"  lastYAxisName="" >
                           <TextTraits font="SansSerif"  size="11"  name="Labels"  style="plain"  color="#000000"  background="#00ffffff"  just="left" />
                           <TextTraits font="SansSerif"  size="11"  name="LayoutGates"  style="plain"  color="#000000"  background="#00ffffff"  just="left" />
                           <TextTraits font="SansSerif"  size="9"  name="Numbers"  style="plain"  color="#000000"  background="#00ffffff"  just="left" />
                           <TextTraits font="SansSerif"  size="9"  name="Legend"  style="plain"  color="#000000"  background="#00ffffff"  just="left" />
                           <WindowPosition x="0"  y="0"  width="602"  height="810"  displayed="1"  panelState="---" />
                         </GraphEnvironment>
                       </Graph>
                       <Gate gating:id="ID1802304093"  gating:parent_id="ID207283388" >
                         <gating:RectangleGate eventsInside="1"  annoOffsetX="0"  annoOffsetY="0"  tint="#000000"  isTinted="0"  lineWeight="Normal"  userDefined="1"  percentX="0"  percentY="0" >
                           <gating:dimension gating:max="6813.76166405506" >
                             <data-type:fcs-dimension data-type:name="Comp-FL5-H" />
                           </gating:dimension>
                           <gating:dimension gating:min="2685.3673985459664" >
                             <data-type:fcs-dimension data-type:name="Comp-FL2-H" />
                           </gating:dimension>
                         </gating:RectangleGate>
                       </Gate>
                     </Population>
                     <Population name="Q2: AnnexinV APC-H+ , PE-H+"  annotation=""  owningGroup="All Samples"  expanded="1"  sortPriority="10"  count="16" >
                       <Graph smoothing="0"  backColor="#ffffff"  foreColor="#000000"  heatMapStatParameter="Comp-FL1-H"  type="Pseudocolor"  fast="1" >
                         <Axis dimension="x"  name="Comp-FL5-H"  label=""  auto="auto" />
                         <Axis dimension="y"  name="Comp-FL2-H"  label=""  auto="auto" />
                         <GraphSettings level="5%"  smoothingHighResolution="1"  contourHighResolution="1"  histogramSmoothingCount="0"  graphResolution="256"  showOutliers="0"  drawLargeDots="0"  dotsToDraw="8000"  tint="le.chartfill.tinted.40"  lineWeight="le.lineweight.normal"  lineStyle="le.linestyle.solid" />
                         <GraphEnvironment showGrid="0"  showAxes="tnlTNL"  showGates="1"  showFreqOnPlots="1"  showGateNameOnPlots="1"  showMedians="0"  showUncomped="0"  addEventParam="0"  lastYAxisName="" >
                           <TextTraits font="SansSerif"  size="11"  name="Labels"  style="plain"  color="#000000"  background="#00ffffff"  just="left" />
                           <TextTraits font="SansSerif"  size="11"  name="LayoutGates"  style="plain"  color="#000000"  background="#00ffffff"  just="left" />
                           <TextTraits font="SansSerif"  size="9"  name="Numbers"  style="plain"  color="#000000"  background="#00ffffff"  just="left" />
                           <TextTraits font="SansSerif"  size="9"  name="Legend"  style="plain"  color="#000000"  background="#00ffffff"  just="left" />
                           <WindowPosition x="0"  y="0"  width="602"  height="810"  displayed="1"  panelState="---" />
                         </GraphEnvironment>
                       </Graph>
                       <Gate gating:id="ID878340096"  gating:parent_id="ID207283388" >
                         <gating:RectangleGate eventsInside="1"  annoOffsetX="0"  annoOffsetY="0"  tint="#000000"  isTinted="0"  lineWeight="Normal"  userDefined="1"  percentX="0"  percentY="0" >
                           <gating:dimension gating:min="6813.76166405506" >
                             <data-type:fcs-dimension data-type:name="Comp-FL5-H" />
                           </gating:dimension>
                           <gating:dimension gating:min="2685.3673985459664" >
                             <data-type:fcs-dimension data-type:name="Comp-FL2-H" />
                           </gating:dimension>
                         </gating:RectangleGate>
                       </Gate>
                     </Population>
                     <Population name="Q3: AnnexinV APC-H+ , PE-H-"  annotation=""  owningGroup="All Samples"  expanded="1"  sortPriority="10"  count="99" >
                       <Graph smoothing="0"  backColor="#ffffff"  foreColor="#000000"  heatMapStatParameter="Comp-FL1-H"  type="Pseudocolor"  fast="1" >
                         <Axis dimension="x"  name="Comp-FL5-H"  label=""  auto="auto" />
                         <Axis dimension="y"  name="Comp-FL2-H"  label=""  auto="auto" />
                         <GraphSettings level="5%"  smoothingHighResolution="1"  contourHighResolution="1"  histogramSmoothingCount="0"  graphResolution="256"  showOutliers="0"  drawLargeDots="0"  dotsToDraw="8000"  tint="le.chartfill.tinted.40"  lineWeight="le.lineweight.normal"  lineStyle="le.linestyle.solid" />
                         <GraphEnvironment showGrid="0"  showAxes="tnlTNL"  showGates="1"  showFreqOnPlots="1"  showGateNameOnPlots="1"  showMedians="0"  showUncomped="0"  addEventParam="0"  lastYAxisName="" >
                           <TextTraits font="SansSerif"  size="11"  name="Labels"  style="plain"  color="#000000"  background="#00ffffff"  just="left" />
                           <TextTraits font="SansSerif"  size="11"  name="LayoutGates"  style="plain"  color="#000000"  background="#00ffffff"  just="left" />
                           <TextTraits font="SansSerif"  size="9"  name="Numbers"  style="plain"  color="#000000"  background="#00ffffff"  just="left" />
                           <TextTraits font="SansSerif"  size="9"  name="Legend"  style="plain"  color="#000000"  background="#00ffffff"  just="left" />
                           <WindowPosition x="0"  y="0"  width="602"  height="810"  displayed="1"  panelState="---" />
                         </GraphEnvironment>
                       </Graph>
                       <Gate gating:id="ID743621243"  gating:parent_id="ID207283388" >
                         <gating:RectangleGate eventsInside="1"  annoOffsetX="0"  annoOffsetY="0"  tint="#000000"  isTinted="0"  lineWeight="Normal"  userDefined="1"  percentX="0"  percentY="0" >
                           <gating:dimension gating:min="6813.76166405506" >
                             <data-type:fcs-dimension data-type:name="Comp-FL5-H" />
                           </gating:dimension>
                           <gating:dimension gating:max="2685.3673985459664" >
                             <data-type:fcs-dimension data-type:name="Comp-FL2-H" />
                           </gating:dimension>
                         </gating:RectangleGate>
                       </Gate>
                     </Population>
                     <Population name="Q4: AnnexinV APC-H- , PE-H-"  annotation=""  owningGroup="All Samples"  expanded="1"  sortPriority="10"  count="11543" >
                       <Graph smoothing="0"  backColor="#ffffff"  foreColor="#000000"  heatMapStatParameter="Comp-FL1-H"  type="Pseudocolor"  fast="1" >
                         <Axis dimension="x"  name="Comp-FL5-H"  label=""  auto="auto" />
                         <Axis dimension="y"  name="Comp-FL2-H"  label=""  auto="auto" />
                         <GraphSettings level="5%"  smoothingHighResolution="1"  contourHighResolution="1"  histogramSmoothingCount="0"  graphResolution="256"  showOutliers="0"  drawLargeDots="0"  dotsToDraw="8000"  tint="le.chartfill.tinted.40"  lineWeight="le.lineweight.normal"  lineStyle="le.linestyle.solid" />
                         <GraphEnvironment showGrid="0"  showAxes="tnlTNL"  showGates="1"  showFreqOnPlots="1"  showGateNameOnPlots="1"  showMedians="0"  showUncomped="0"  addEventParam="0"  lastYAxisName="" >
                           <TextTraits font="SansSerif"  size="11"  name="Labels"  style="plain"  color="#000000"  background="#00ffffff"  just="left" />
                           <TextTraits font="SansSerif"  size="11"  name="LayoutGates"  style="plain"  color="#000000"  background="#00ffffff"  just="left" />
                           <TextTraits font="SansSerif"  size="9"  name="Numbers"  style="plain"  color="#000000"  background="#00ffffff"  just="left" />
                           <TextTraits font="SansSerif"  size="9"  name="Legend"  style="plain"  color="#000000"  background="#00ffffff"  just="left" />
                           <WindowPosition x="0"  y="0"  width="602"  height="810"  displayed="1"  panelState="---" />
                         </GraphEnvironment>
                       </Graph>
                       <Gate gating:id="ID2004270153"  gating:parent_id="ID207283388" >
                         <gating:RectangleGate eventsInside="1"  annoOffsetX="0"  annoOffsetY="0"  tint="#000000"  isTinted="0"  lineWeight="Normal"  userDefined="1"  percentX="0"  percentY="0" >
                           <gating:dimension gating:max="6813.76166405506" >
                             <data-type:fcs-dimension data-type:name="Comp-FL5-H" />
                           </gating:dimension>
                           <gating:dimension gating:max="2685.3673985459664" >
                             <data-type:fcs-dimension data-type:name="Comp-FL2-H" />
                           </gating:dimension>
                         </gating:RectangleGate>
                       </Gate>
                     </Population>
                   </Subpopulations>
                 </Population>
               </Subpopulations>
             </Population>
           </Subpopulations>
         </Population>
       </Subpopulations>
       <Group name="All Samples"  live="1"  role="ws.group.dlog.test"  key=""  synchronized="0"  foreground="#000000"  fontStyle="bold" >
         <Criteria/>
         <SampleRefs>
           <SampleRef sampleID="5" />
           <SampleRef sampleID="6" />
           <SampleRef sampleID="7" />
           <SampleRef sampleID="8" />
           <SampleRef sampleID="9" />
           <SampleRef sampleID="10" />
           <SampleRef sampleID="11" />
           <SampleRef sampleID="12" />
           <SampleRef sampleID="13" />
           <SampleRef sampleID="14" />
           <SampleRef sampleID="15" />
           <SampleRef sampleID="16" />
           <SampleRef sampleID="17" />
           <SampleRef sampleID="18" />
           <SampleRef sampleID="19" />
           <SampleRef sampleID="20" />
           <SampleRef sampleID="21" />
           <SampleRef sampleID="22" />
           <SampleRef sampleID="23" />
           <SampleRef sampleID="24" />
           <SampleRef sampleID="25" />
           <SampleRef sampleID="1" />
           <SampleRef sampleID="2" />
           <SampleRef sampleID="3" />
           <SampleRef sampleID="4" />
         </SampleRefs>
         <Keywords/>
       </Group>
     </GroupNode>
     <GroupNode name="Compensation"  annotation=""  owningGroup="Compensation"  expanded="1"  sortPriority="10"  count="-1" >
       <Graph smoothing="0"  backColor="#ffffff"  foreColor="#000000"  type="Pseudocolor"  fast="1" >
         <Axis dimension="x"  name=""  label=""  auto="auto" />
         <Axis dimension="y"  name=""  label=""  auto="auto" />
         <GraphSettings level="5%"  smoothingHighResolution="1"  contourHighResolution="1"  histogramSmoothingCount="0"  graphResolution="256"  showOutliers="0"  drawLargeDots="0"  dotsToDraw="8000"  tint="le.chartfill.tinted.40"  lineWeight="le.lineweight.normal"  lineStyle="le.linestyle.solid" />
         <GraphEnvironment showGrid="0"  showAxes="tnlTNL"  showGates="1"  showFreqOnPlots="1"  showGateNameOnPlots="1"  showMedians="0"  showUncomped="0"  addEventParam="0"  lastYAxisName="" >
           <TextTraits font="SansSerif"  size="11"  name="Labels"  style="plain"  color="#000000"  background="#00ffffff"  just="left" />
           <TextTraits font="SansSerif"  size="11"  name="LayoutGates"  style="plain"  color="#000000"  background="#00ffffff"  just="left" />
           <TextTraits font="SansSerif"  size="9"  name="Numbers"  style="plain"  color="#000000"  background="#00ffffff"  just="left" />
           <TextTraits font="SansSerif"  size="9"  name="Legend"  style="plain"  color="#000000"  background="#00ffffff"  just="left" />
         </GraphEnvironment>
       </Graph>
       <Group name="Compensation"  live="1"  role="ws.group.dlog.compensation"  key=""  synchronized="0"  foreground="#bc1900"  fontStyle="bold" >
         <Criteria>
           <Criterion connector="And"  keyword="$FIL"  function="Contains"  value="comp" />
           <Criterion connector="Or"  keyword="$FIL"  function="Contains"  value="unstained" />
         </Criteria>
         <Keywords/>
       </Group>
     </GroupNode>
   </Groups>
   <SampleList>
     <Sample>
       <DataSet uri="file:/F:/黑色素瘤BRAFi-剪接体/凋亡-流式-JX/20211107/375-6-2.fcs"  sampleID="22" />
       <transforms:spilloverMatrix prefix="Comp-"  name="Acquisition-defined"  editable="0"  color="#c0c0c0"  version="FlowJo-10.5.3"  status="FINALIZED"  transforms:id="a50abbdb-cd32-46a3-b71d-65bb237e52a4"  suffix="" >
         <data-type:parameters>
           <data-type:parameter data-type:name="FL1-H" />
           <data-type:parameter data-type:name="FL2-H" />
           <data-type:parameter data-type:name="FL3-H" />
           <data-type:parameter data-type:name="FL4-H" />
           <data-type:parameter data-type:name="FL5-H" />
           <data-type:parameter data-type:name="FL6-H" />
           <data-type:parameter data-type:name="FL1-A" />
           <data-type:parameter data-type:name="FL2-A" />
           <data-type:parameter data-type:name="FL3-A" />
           <data-type:parameter data-type:name="FL4-A" />
           <data-type:parameter data-type:name="FL5-A" />
           <data-type:parameter data-type:name="FL6-A" />
         </data-type:parameters>
         <transforms:spillover data-type:parameter="FL1-H" >
           <transforms:coefficient data-type:parameter="FL1-H"  transforms:value="1" />
           <transforms:coefficient data-type:parameter="FL2-H"  transforms:value="0.0141000003" />
           <transforms:coefficient data-type:parameter="FL3-H"  transforms:value="0" />
           <transforms:coefficient data-type:parameter="FL4-H"  transforms:value="0" />
           <transforms:coefficient data-type:parameter="FL5-H"  transforms:value="0" />
           <transforms:coefficient data-type:parameter="FL6-H"  transforms:value="0" />
           <transforms:coefficient data-type:parameter="FL1-A"  transforms:value="0" />
           <transforms:coefficient data-type:parameter="FL2-A"  transforms:value="0" />
           <transforms:coefficient data-type:parameter="FL3-A"  transforms:value="0" />
           <transforms:coefficient data-type:parameter="FL4-A"  transforms:value="0" />
           <transforms:coefficient data-type:parameter="FL5-A"  transforms:value="0" />
           <transforms:coefficient data-type:parameter="FL6-A"  transforms:value="0" />
         </transforms:spillover>
         <transforms:spillover data-type:parameter="FL2-H" >
           <transforms:coefficient data-type:parameter="FL1-H"  transforms:value="0.9559000134" />
           <transforms:coefficient data-type:parameter="FL2-H"  transforms:value="1" />
           <transforms:coefficient data-type:parameter="FL3-H"  transforms:value="0" />
           <transforms:coefficient data-type:parameter="FL4-H"  transforms:value="0" />
           <transforms:coefficient data-type:parameter="FL5-H"  transforms:value="0" />
           <transforms:coefficient data-type:parameter="FL6-H"  transforms:value="0" />
           <transforms:coefficient data-type:parameter="FL1-A"  transforms:value="0" />
           <transforms:coefficient data-type:parameter="FL2-A"  transforms:value="0" />
           <transforms:coefficient data-type:parameter="FL3-A"  transforms:value="0" />
           <transforms:coefficient data-type:parameter="FL4-A"  transforms:value="0" />
           <transforms:coefficient data-type:parameter="FL5-A"  transforms:value="0" />
           <transforms:coefficient data-type:parameter="FL6-A"  transforms:value="0" />
         </transforms:spillover>
         <transforms:spillover data-type:parameter="FL3-H" >
           <transforms:coefficient data-type:parameter="FL1-H"  transforms:value="0" />
           <transforms:coefficient data-type:parameter="FL2-H"  transforms:value="0" />
           <transforms:coefficient data-type:parameter="FL3-H"  transforms:value="1" />
           <transforms:coefficient data-type:parameter="FL4-H"  transforms:value="0" />
           <transforms:coefficient data-type:parameter="FL5-H"  transforms:value="0" />
           <transforms:coefficient data-type:parameter="FL6-H"  transforms:value="0" />
           <transforms:coefficient data-type:parameter="FL1-A"  transforms:value="0" />
           <transforms:coefficient data-type:parameter="FL2-A"  transforms:value="0" />
           <transforms:coefficient data-type:parameter="FL3-A"  transforms:value="0" />
           <transforms:coefficient data-type:parameter="FL4-A"  transforms:value="0" />
           <transforms:coefficient data-type:parameter="FL5-A"  transforms:value="0" />
           <transforms:coefficient data-type:parameter="FL6-A"  transforms:value="0" />
         </transforms:spillover>
         <transforms:spillover data-type:parameter="FL4-H" >
           <transforms:coefficient data-type:parameter="FL1-H"  transforms:value="0" />
           <transforms:coefficient data-type:parameter="FL2-H"  transforms:value="0" />
           <transforms:coefficient data-type:parameter="FL3-H"  transforms:value="0" />
           <transforms:coefficient data-type:parameter="FL4-H"  transforms:value="1" />
           <transforms:coefficient data-type:parameter="FL5-H"  transforms:value="0" />
           <transforms:coefficient data-type:parameter="FL6-H"  transforms:value="0" />
           <transforms:coefficient data-type:parameter="FL1-A"  transforms:value="0" />
           <transforms:coefficient data-type:parameter="FL2-A"  transforms:value="0" />
           <transforms:coefficient data-type:parameter="FL3-A"  transforms:value="0" />
           <transforms:coefficient data-type:parameter="FL4-A"  transforms:value="0" />
           <transforms:coefficient data-type:parameter="FL5-A"  transforms:value="0" />
           <transforms:coefficient data-type:parameter="FL6-A"  transforms:value="0" />
         </transforms:spillover>
         <transforms:spillover data-type:parameter="FL5-H" >
           <transforms:coefficient data-type:parameter="FL1-H"  transforms:value="0" />
           <transforms:coefficient data-type:parameter="FL2-H"  transforms:value="0.00176" />
           <transforms:coefficient data-type:parameter="FL3-H"  transforms:value="0" />
           <transforms:coefficient data-type:parameter="FL4-H"  transforms:value="0" />
           <transforms:coefficient data-type:parameter="FL5-H"  transforms:value="1" />
           <transforms:coefficient data-type:parameter="FL6-H"  transforms:value="0" />
           <transforms:coefficient data-type:parameter="FL1-A"  transforms:value="0" />
           <transforms:coefficient data-type:parameter="FL2-A"  transforms:value="0" />
           <transforms:coefficient data-type:parameter="FL3-A"  transforms:value="0" />
           <transforms:coefficient data-type:parameter="FL4-A"  transforms:value="0" />
           <transforms:coefficient data-type:parameter="FL5-A"  transforms:value="0" />
           <transforms:coefficient data-type:parameter="FL6-A"  transforms:value="0" />
         </transforms:spillover>
         <transforms:spillover data-type:parameter="FL6-H" >
           <transforms:coefficient data-type:parameter="FL1-H"  transforms:value="0" />
           <transforms:coefficient data-type:parameter="FL2-H"  transforms:value="0" />
           <transforms:coefficient data-type:parameter="FL3-H"  transforms:value="0" />
           <transforms:coefficient data-type:parameter="FL4-H"  transforms:value="0" />
           <transforms:coefficient data-type:parameter="FL5-H"  transforms:value="0" />
           <transforms:coefficient data-type:parameter="FL6-H"  transforms:value="1" />
           <transforms:coefficient data-type:parameter="FL1-A"  transforms:value="0" />
           <transforms:coefficient data-type:parameter="FL2-A"  transforms:value="0" />
           <transforms:coefficient data-type:parameter="FL3-A"  transforms:value="0" />
           <transforms:coefficient data-type:parameter="FL4-A"  transforms:value="0" />
           <transforms:coefficient data-type:parameter="FL5-A"  transforms:value="0" />
           <transforms:coefficient data-type:parameter="FL6-A"  transforms:value="0" />
         </transforms:spillover>
         <transforms:spillover data-type:parameter="FL1-A" >
           <transforms:coefficient data-type:parameter="FL1-H"  transforms:value="0" />
           <transforms:coefficient data-type:parameter="FL2-H"  transforms:value="0" />
           <transforms:coefficient data-type:parameter="FL3-H"  transforms:value="0" />
           <transforms:coefficient data-type:parameter="FL4-H"  transforms:value="0" />
           <transforms:coefficient data-type:parameter="FL5-H"  transforms:value="0" />
           <transforms:coefficient data-type:parameter="FL6-H"  transforms:value="0" />
           <transforms:coefficient data-type:parameter="FL1-A"  transforms:value="1" />
           <transforms:coefficient data-type:parameter="FL2-A"  transforms:value="0.0141000003" />
           <transforms:coefficient data-type:parameter="FL3-A"  transforms:value="0" />
           <transforms:coefficient data-type:parameter="FL4-A"  transforms:value="0" />
           <transforms:coefficient data-type:parameter="FL5-A"  transforms:value="0" />
           <transforms:coefficient data-type:parameter="FL6-A"  transforms:value="0" />
         </transforms:spillover>
         <transforms:spillover data-type:parameter="FL2-A" >
           <transforms:coefficient data-type:parameter="FL1-H"  transforms:value="0" />
           <transforms:coefficient data-type:parameter="FL2-H"  transforms:value="0" />
           <transforms:coefficient data-type:parameter="FL3-H"  transforms:value="0" />
           <transforms:coefficient data-type:parameter="FL4-H"  transforms:value="0" />
           <transforms:coefficient data-type:parameter="FL5-H"  transforms:value="0" />
           <transforms:coefficient data-type:parameter="FL6-H"  transforms:value="0" />
           <transforms:coefficient data-type:parameter="FL1-A"  transforms:value="0.9559000134" />
           <transforms:coefficient data-type:parameter="FL2-A"  transforms:value="1" />
           <transforms:coefficient data-type:parameter="FL3-A"  transforms:value="0" />
           <transforms:coefficient data-type:parameter="FL4-A"  transforms:value="0" />
           <transforms:coefficient data-type:parameter="FL5-A"  transforms:value="0" />
           <transforms:coefficient data-type:parameter="FL6-A"  transforms:value="0" />
         </transforms:spillover>
         <transforms:spillover data-type:parameter="FL3-A" >
           <transforms:coefficient data-type:parameter="FL1-H"  transforms:value="0" />
           <transforms:coefficient data-type:parameter="FL2-H"  transforms:value="0" />
           <transforms:coefficient data-type:parameter="FL3-H"  transforms:value="0" />
           <transforms:coefficient data-type:parameter="FL4-H"  transforms:value="0" />
           <transforms:coefficient data-type:parameter="FL5-H"  transforms:value="0" />
           <transforms:coefficient data-type:parameter="FL6-H"  transforms:value="0" />
           <transforms:coefficient data-type:parameter="FL1-A"  transforms:value="0" />
           <transforms:coefficient data-type:parameter="FL2-A"  transforms:value="0" />
           <transforms:coefficient data-type:parameter="FL3-A"  transforms:value="1" />
           <transforms:coefficient data-type:parameter="FL4-A"  transforms:value="0" />
           <transforms:coefficient data-type:parameter="FL5-A"  transforms:value="0" />
           <transforms:coefficient data-type:parameter="FL6-A"  transforms:value="0" />
         </transforms:spillover>
         <transforms:spillover data-type:parameter="FL4-A" >
           <transforms:coefficient data-type:parameter="FL1-H"  transforms:value="0" />
           <transforms:coefficient data-type:parameter="FL2-H"  transforms:value="0" />
           <transforms:coefficient data-type:parameter="FL3-H"  transforms:value="0" />
           <transforms:coefficient data-type:parameter="FL4-H"  transforms:value="0" />
           <transforms:coefficient data-type:parameter="FL5-H"  transforms:value="0" />
           <transforms:coefficient data-type:parameter="FL6-H"  transforms:value="0" />
           <transforms:coefficient data-type:parameter="FL1-A"  transforms:value="0" />
           <transforms:coefficient data-type:parameter="FL2-A"  transforms:value="0" />
           <transforms:coefficient data-type:parameter="FL3-A"  transforms:value="0" />
           <transforms:coefficient data-type:parameter="FL4-A"  transforms:value="1" />
           <transforms:coefficient data-type:parameter="FL5-A"  transforms:value="0" />
           <transforms:coefficient data-type:parameter="FL6-A"  transforms:value="0" />
         </transforms:spillover>
         <transforms:spillover data-type:parameter="FL5-A" >
           <transforms:coefficient data-type:parameter="FL1-H"  transforms:value="0" />
           <transforms:coefficient data-type:parameter="FL2-H"  transforms:value="0" />
           <transforms:coefficient data-type:parameter="FL3-H"  transforms:value="0" />
           <transforms:coefficient data-type:parameter="FL4-H"  transforms:value="0" />
           <transforms:coefficient data-type:parameter="FL5-H"  transforms:value="0" />
           <transforms:coefficient data-type:parameter="FL6-H"  transforms:value="0" />
           <transforms:coefficient data-type:parameter="FL1-A"  transforms:value="0" />
           <transforms:coefficient data-type:parameter="FL2-A"  transforms:value="0.00176" />
           <transforms:coefficient data-type:parameter="FL3-A"  transforms:value="0" />
           <transforms:coefficient data-type:parameter="FL4-A"  transforms:value="0" />
           <transforms:coefficient data-type:parameter="FL5-A"  transforms:value="1" />
           <transforms:coefficient data-type:parameter="FL6-A"  transforms:value="0" />
         </transforms:spillover>
         <transforms:spillover data-type:parameter="FL6-A" >
           <transforms:coefficient data-type:parameter="FL1-H"  transforms:value="0" />
           <transforms:coefficient data-type:parameter="FL2-H"  transforms:value="0" />
           <transforms:coefficient data-type:parameter="FL3-H"  transforms:value="0" />
           <transforms:coefficient data-type:parameter="FL4-H"  transforms:value="0" />
           <transforms:coefficient data-type:parameter="FL5-H"  transforms:value="0" />
           <transforms:coefficient data-type:parameter="FL6-H"  transforms:value="0" />
           <transforms:coefficient data-type:parameter="FL1-A"  transforms:value="0" />
           <transforms:coefficient data-type:parameter="FL2-A"  transforms:value="0" />
           <transforms:coefficient data-type:parameter="FL3-A"  transforms:value="0" />
           <transforms:coefficient data-type:parameter="FL4-A"  transforms:value="0" />
           <transforms:coefficient data-type:parameter="FL5-A"  transforms:value="0" />
           <transforms:coefficient data-type:parameter="FL6-A"  transforms:value="1" />
         </transforms:spillover>
       </transforms:spilloverMatrix>
       <Transformations>
         <transforms:linear transforms:minRange="0"  transforms:maxRange="10417331.155969223"  gain="1" >
           <data-type:parameter data-type:name="FSC-H" />
         </transforms:linear>
         <transforms:linear transforms:minRange="0"  transforms:maxRange="16777216"  gain="1" >
           <data-type:parameter data-type:name="FSC-A" />
         </transforms:linear>
         <transforms:linear transforms:minRange="0"  transforms:maxRange="16777216"  gain="1" >
           <data-type:parameter data-type:name="SSC-H" />
         </transforms:linear>
         <transforms:linear transforms:minRange="0"  transforms:maxRange="16777216"  gain="1" >
           <data-type:parameter data-type:name="SSC-A" />
         </transforms:linear>
         <transforms:log transforms:offset="1"  transforms:decades="7.2247198959" >
           <data-type:parameter data-type:name="FL1-H" />
         </transforms:log>
         <transforms:log transforms:offset="1"  transforms:decades="7.2247198959" >
           <data-type:parameter data-type:name="FL1-A" />
         </transforms:log>
         <transforms:biex transforms:length="256"  transforms:maxRange="16777215.998626715"  transforms:neg="0"  transforms:width="-630.9573444802"  transforms:pos="6.2247198959" >
           <data-type:parameter data-type:name="FL2-H" />
         </transforms:biex>
         <transforms:log transforms:offset="1"  transforms:decades="7.2247198959" >
           <data-type:parameter data-type:name="FL2-A" />
         </transforms:log>
         <transforms:log transforms:offset="1"  transforms:decades="7.2247198959" >
           <data-type:parameter data-type:name="FL3-H" />
         </transforms:log>
         <transforms:log transforms:offset="1"  transforms:decades="7.2247198959" >
           <data-type:parameter data-type:name="FL3-A" />
         </transforms:log>
         <transforms:log transforms:offset="1"  transforms:decades="7.2247198959" >
           <data-type:parameter data-type:name="FL4-H" />
         </transforms:log>
         <transforms:log transforms:offset="1"  transforms:decades="7.2247198959" >
           <data-type:parameter data-type:name="FL4-A" />
         </transforms:log>
         <transforms:biex transforms:length="256"  transforms:maxRange="16777215.998626715"  transforms:neg="0"  transforms:width="-10"  transforms:pos="6.2247198959" >
           <data-type:parameter data-type:name="FL5-H" />
         </transforms:biex>
         <transforms:log transforms:offset="1"  transforms:decades="7.2247198959" >
           <data-type:parameter data-type:name="FL5-A" />
         </transforms:log>
         <transforms:log transforms:offset="1"  transforms:decades="7.2247198959" >
           <data-type:parameter data-type:name="FL6-H" />
         </transforms:log>
         <transforms:log transforms:offset="1"  transforms:decades="7.2247198959" >
           <data-type:parameter data-type:name="FL6-A" />
         </transforms:log>
         <transforms:linear transforms:minRange="0"  transforms:maxRange="10000"  gain="1" >
           <data-type:parameter data-type:name="FSC-Width" />
         </transforms:linear>
         <transforms:linear transforms:minRange="0"  transforms:maxRange="96"  gain="0.0000199503" >
           <data-type:parameter data-type:name="Time" />
         </transforms:linear>
         <transforms:log transforms:offset="1"  transforms:decades="7.2247198959" >
           <data-type:parameter data-type:name="Comp-FL1-H" />
         </transforms:log>
         <transforms:biex transforms:length="256"  transforms:maxRange="16777215.998626715"  transforms:neg="0"  transforms:width="-630.9573444802"  transforms:pos="6.2247198959" >
           <data-type:parameter data-type:name="Comp-FL2-H" />
         </transforms:biex>
         <transforms:log transforms:offset="1"  transforms:decades="7.2247198959" >
           <data-type:parameter data-type:name="Comp-FL3-H" />
         </transforms:log>
         <transforms:log transforms:offset="1"  transforms:decades="7.2247198959" >
           <data-type:parameter data-type:name="Comp-FL4-H" />
         </transforms:log>
         <transforms:biex transforms:length="256"  transforms:maxRange="16777215.998626715"  transforms:neg="0"  transforms:width="-10"  transforms:pos="6.2247198959" >
           <data-type:parameter data-type:name="Comp-FL5-H" />
         </transforms:biex>
         <transforms:log transforms:offset="1"  transforms:decades="7.2247198959" >
           <data-type:parameter data-type:name="Comp-FL6-H" />
         </transforms:log>
         <transforms:log transforms:offset="1"  transforms:decades="7.2247198959" >
           <data-type:parameter data-type:name="Comp-FL1-A" />
         </transforms:log>
         <transforms:log transforms:offset="1"  transforms:decades="7.2247198959" >
           <data-type:parameter data-type:name="Comp-FL2-A" />
         </transforms:log>
         <transforms:log transforms:offset="1"  transforms:decades="7.2247198959" >
           <data-type:parameter data-type:name="Comp-FL3-A" />
         </transforms:log>
         <transforms:log transforms:offset="1"  transforms:decades="7.2247198959" >
           <data-type:parameter data-type:name="Comp-FL4-A" />
         </transforms:log>
         <transforms:log transforms:offset="1"  transforms:decades="7.2247198959" >
           <data-type:parameter data-type:name="Comp-FL5-A" />
         </transforms:log>
         <transforms:log transforms:offset="1"  transforms:decades="7.2247198959" >
           <data-type:parameter data-type:name="Comp-FL6-A" />
         </transforms:log>
       </Transformations>
       <Keywords>
         <Keyword name="SWVER"  value="CytExpert 2.3.0.84" />
         <Keyword name="DGAIN"  value="1" />
         <Keyword name="WCH"  value="FSC" />
         <Keyword name="TRLGC"  value="None" />
         <Keyword name="PCHTP"  value="ManualThreshold" />
         <Keyword name="PCHID"  value="FSC" />
         <Keyword name="CH8HAVAL"  value="6875000" />
         <Keyword name="CH8AATFL"  value="4616" />
         <Keyword name="CH8HATFL"  value="391.375" />
         <Keyword name="CH8FLNMS"  value="APC-A750" />
         <Keyword name="CH8AS"  value="2" />
         <Keyword name="CH8HS"  value="8" />
         <Keyword name="CH8FL"  value="True" />
         <Keyword name="CH8THUS"  value="False" />
         <Keyword name="CH8DELTA"  value="24" />
         <Keyword name="CH8DELAY"  value="-41.12" />
         <Keyword name="CH8USH"  value="True" />
         <Keyword name="CH8GAIN"  value="679" />
         <Keyword name="CH8TR"  value="64" />
         <Keyword name="CH8TH"  value="10000" />
         <Keyword name="CH8DA"  value="0" />
         <Keyword name="CH8AD"  value="0" />
         <Keyword name="CH8NM"  value="APC-A750" />
         <Keyword name="CH8ID"  value="FL6" />
         <Keyword name="CH7HAVAL"  value="6875000" />
         <Keyword name="CH7AATFL"  value="4927" />
         <Keyword name="CH7HATFL"  value="420.375" />
         <Keyword name="CH7FLNMS"  value="APC" />
         <Keyword name="CH7AS"  value="2" />
         <Keyword name="CH7HS"  value="8" />
         <Keyword name="CH7FL"  value="True" />
         <Keyword name="CH7LBL"  value="AnnexinV" />
         <Keyword name="CH7THUS"  value="False" />
         <Keyword name="CH7DELTA"  value="24" />
         <Keyword name="CH7DELAY"  value="-41.12" />
         <Keyword name="CH7USH"  value="True" />
         <Keyword name="CH7GAIN"  value="25" />
         <Keyword name="CH7TR"  value="64" />
         <Keyword name="CH7TH"  value="10000" />
         <Keyword name="CH7DA"  value="1" />
         <Keyword name="CH7AD"  value="1" />
         <Keyword name="CH7NM"  value="APC" />
         <Keyword name="CH7ID"  value="FL5" />
         <Keyword name="CH6HAVAL"  value="6875000" />
         <Keyword name="CH6AATFL"  value="4092" />
         <Keyword name="CH6HATFL"  value="396.625" />
         <Keyword name="CH6FLNMS"  value="PC7" />
         <Keyword name="CH6AS"  value="2" />
         <Keyword name="CH6HS"  value="8" />
         <Keyword name="CH6FL"  value="True" />
         <Keyword name="CH6THUS"  value="False" />
         <Keyword name="CH6DELTA"  value="24" />
         <Keyword name="CH6DELAY"  value="0" />
         <Keyword name="CH6USH"  value="True" />
         <Keyword name="CH6GAIN"  value="469" />
         <Keyword name="CH6TR"  value="64" />
         <Keyword name="CH6TH"  value="10000" />
         <Keyword name="CH6DA"  value="21" />
         <Keyword name="CH6AD"  value="13" />
         <Keyword name="CH6NM"  value="PC7" />
         <Keyword name="CH6ID"  value="FL4" />
         <Keyword name="CH5HAVAL"  value="6875000" />
         <Keyword name="CH5AATFL"  value="4247" />
         <Keyword name="CH5HATFL"  value="395.75" />
         <Keyword name="CH5FLNMS"  value="PC5.5" />
         <Keyword name="CH5AS"  value="2" />
         <Keyword name="CH5HS"  value="8" />
         <Keyword name="CH5FL"  value="True" />
         <Keyword name="CH5LBL"  value="7aad" />
         <Keyword name="CH5THUS"  value="False" />
         <Keyword name="CH5DELTA"  value="24" />
         <Keyword name="CH5DELAY"  value="0" />
         <Keyword name="CH5USH"  value="True" />
         <Keyword name="CH5GAIN"  value="100" />
         <Keyword name="CH5TR"  value="64" />
         <Keyword name="CH5TH"  value="10000" />
         <Keyword name="CH5DA"  value="20" />
         <Keyword name="CH5AD"  value="12" />
         <Keyword name="CH5NM"  value="PC5.5" />
         <Keyword name="CH5ID"  value="FL3" />
         <Keyword name="CH4HAVAL"  value="6875000" />
         <Keyword name="CH4AATFL"  value="5017.5" />
         <Keyword name="CH4HATFL"  value="544.375" />
         <Keyword name="CH4FLNMS"  value="PE" />
         <Keyword name="CH4AS"  value="2" />
         <Keyword name="CH4HS"  value="8" />
         <Keyword name="CH4FL"  value="True" />
         <Keyword name="CH4THUS"  value="False" />
         <Keyword name="CH4DELTA"  value="24" />
         <Keyword name="CH4DELAY"  value="0" />
         <Keyword name="CH4USH"  value="True" />
         <Keyword name="CH4GAIN"  value="2" />
         <Keyword name="CH4TR"  value="64" />
         <Keyword name="CH4TH"  value="10000" />
         <Keyword name="CH4DA"  value="18" />
         <Keyword name="CH4AD"  value="10" />
         <Keyword name="CH4NM"  value="PE" />
         <Keyword name="CH4ID"  value="FL2" />
         <Keyword name="CH3HAVAL"  value="6875000" />
         <Keyword name="CH3AATFL"  value="5514.5" />
         <Keyword name="CH3HATFL"  value="553.75" />
         <Keyword name="CH3FLNMS"  value="FITC" />
         <Keyword name="CH3AS"  value="2" />
         <Keyword name="CH3HS"  value="8" />
         <Keyword name="CH3FL"  value="True" />
         <Keyword name="CH3LBL"  value="GFP" />
         <Keyword name="CH3THUS"  value="False" />
         <Keyword name="CH3DELTA"  value="24" />
         <Keyword name="CH3DELAY"  value="0" />
         <Keyword name="CH3USH"  value="True" />
         <Keyword name="CH3GAIN"  value="4" />
         <Keyword name="CH3TR"  value="64" />
         <Keyword name="CH3TH"  value="10000" />
         <Keyword name="CH3DA"  value="19" />
         <Keyword name="CH3AD"  value="11" />
         <Keyword name="CH3NM"  value="FITC" />
         <Keyword name="CH3ID"  value="FL1" />
         <Keyword name="CH2HAVAL"  value="1250000" />
         <Keyword name="CH2AATFL"  value="4736.5" />
         <Keyword name="CH2HATFL"  value="431.125" />
         <Keyword name="CH2FLNMS"  value="SSC" />
         <Keyword name="CH2AS"  value="2" />
         <Keyword name="CH2HS"  value="8" />
         <Keyword name="CH2FL"  value="False" />
         <Keyword name="CH2THUS"  value="False" />
         <Keyword name="CH2DELTA"  value="24" />
         <Keyword name="CH2DELAY"  value="0" />
         <Keyword name="CH2USH"  value="True" />
         <Keyword name="CH2GAIN"  value="230" />
         <Keyword name="CH2TR"  value="64" />
         <Keyword name="CH2TH"  value="10000" />
         <Keyword name="CH2DA"  value="16" />
         <Keyword name="CH2AD"  value="8" />
         <Keyword name="CH2NM"  value="SSC" />
         <Keyword name="CH2ID"  value="SSC" />
         <Keyword name="CH1HAVAL"  value="1250000" />
         <Keyword name="CH1AATFL"  value="3815.5" />
         <Keyword name="CH1HATFL"  value="294.875" />
         <Keyword name="CH1AS"  value="2" />
         <Keyword name="CH1HS"  value="8" />
         <Keyword name="CH1FL"  value="False" />
         <Keyword name="CH1THUS"  value="True" />
         <Keyword name="CH1DELTA"  value="24" />
         <Keyword name="CH1DELAY"  value="0" />
         <Keyword name="CH1USH"  value="False" />
         <Keyword name="CH1GAIN"  value="130" />
         <Keyword name="CH1TR"  value="64" />
         <Keyword name="CH1TH"  value="672271" />
         <Keyword name="CH1DA"  value="22" />
         <Keyword name="CH1AD"  value="14" />
         <Keyword name="CH1NM"  value="FSC" />
         <Keyword name="CH1ID"  value="FSC" />
         <Keyword name="CHAR"  value="8" />
         <Keyword name="FLDSM"  value="30" />
         <Keyword name="COMPGAINA"  value="4210046925679" />
         <Keyword name="COMPA"  value="10.955900000.01411000.001760001000000100000010000001" />
         <Keyword name="COMPAFA"  value="000000" />
         <Keyword name="COMPBGA"  value="000000" />
         <Keyword name="COMPCHA"  value="FITCPEPC5.5PC7APCAPC-A750" />
         <Keyword name="COMPGAINH"  value="4210046925679" />
         <Keyword name="COMPH"  value="10.955900000.01411000.001760001000000100000010000001" />
         <Keyword name="COMPAFH"  value="000000" />
         <Keyword name="COMPBGH"  value="000000" />
         <Keyword name="COMPCHH"  value="FITCPEPC5.5PC7APCAPC-A750" />
         <Keyword name="AHCOMPSYNC"  value="True" />
         <Keyword name="USCOMP"  value="True" />
         <Keyword name="DURTIM"  value="96.239100" />
         <Keyword name="$OP"  value="Administrator" />
         <Keyword name="$VOL"  value="48119.63" />
         <Keyword name="RCD"  value="True" />
         <Keyword name="FLLW"  value="True" />
         <Keyword name="IMPTTB"  value="False" />
         <Keyword name="$ABRT"  value="231" />
         <Keyword name="$LOST"  value="0" />
         <Keyword name="P18DISPLAY"  value="LIN" />
         <Keyword name="$P18G"  value="1.0" />
         <Keyword name="$P18E"  value="0,0" />
         <Keyword name="$P18B"  value="32" />
         <Keyword name="$P18R"  value="900000000" />
         <Keyword name="$P18S"  value="Time" />
         <Keyword name="$P18N"  value="Time" />
         <Keyword name="P17DISPLAY"  value="LIN" />
         <Keyword name="$P17G"  value="1.0" />
         <Keyword name="$P17E"  value="0,0" />
         <Keyword name="$P17B"  value="32" />
         <Keyword name="$P17R"  value="10000" />
         <Keyword name="$P17S"  value="FSC-Width" />
         <Keyword name="$P17N"  value="FSC-Width" />
         <Keyword name="P16DISPLAY"  value="LOG" />
         <Keyword name="$P16G"  value="1.0" />
         <Keyword name="$P16E"  value="0,0" />
         <Keyword name="$P16B"  value="32" />
         <Keyword name="$P16R"  value="16777216" />
         <Keyword name="$P16S"  value="APC-A750-A" />
         <Keyword name="$P16N"  value="FL6-A" />
         <Keyword name="P15DISPLAY"  value="LOG" />
         <Keyword name="$P15G"  value="1.0" />
         <Keyword name="$P15E"  value="0,0" />
         <Keyword name="$P15B"  value="32" />
         <Keyword name="$P15R"  value="16777216" />
         <Keyword name="$P15S"  value="APC-A750-H" />
         <Keyword name="$P15N"  value="FL6-H" />
         <Keyword name="P14DISPLAY"  value="LOG" />
         <Keyword name="$P14G"  value="1.0" />
         <Keyword name="$P14E"  value="0,0" />
         <Keyword name="$P14B"  value="32" />
         <Keyword name="$P14R"  value="16777216" />
         <Keyword name="$P14S"  value="AnnexinV APC-A" />
         <Keyword name="$P14N"  value="FL5-A" />
         <Keyword name="P13DISPLAY"  value="LOG" />
         <Keyword name="$P13G"  value="1.0" />
         <Keyword name="$P13E"  value="0,0" />
         <Keyword name="$P13B"  value="32" />
         <Keyword name="$P13R"  value="16777216" />
         <Keyword name="$P13S"  value="AnnexinV APC-H" />
         <Keyword name="$P13N"  value="FL5-H" />
         <Keyword name="P12DISPLAY"  value="LOG" />
         <Keyword name="$P12G"  value="1.0" />
         <Keyword name="$P12E"  value="0,0" />
         <Keyword name="$P12B"  value="32" />
         <Keyword name="$P12R"  value="16777216" />
         <Keyword name="$P12S"  value="PC7-A" />
         <Keyword name="$P12N"  value="FL4-A" />
         <Keyword name="P11DISPLAY"  value="LOG" />
         <Keyword name="$P11G"  value="1.0" />
         <Keyword name="$P11E"  value="0,0" />
         <Keyword name="$P11B"  value="32" />
         <Keyword name="$P11R"  value="16777216" />
         <Keyword name="$P11S"  value="PC7-H" />
         <Keyword name="$P11N"  value="FL4-H" />
         <Keyword name="P10DISPLAY"  value="LOG" />
         <Keyword name="$P10G"  value="1.0" />
         <Keyword name="$P10E"  value="0,0" />
         <Keyword name="$P10B"  value="32" />
         <Keyword name="$P10R"  value="16777216" />
         <Keyword name="$P10S"  value="7aad PC5.5-A" />
         <Keyword name="$P10N"  value="FL3-A" />
         <Keyword name="P9DISPLAY"  value="LOG" />
         <Keyword name="$P9G"  value="1.0" />
         <Keyword name="$P9E"  value="0,0" />
         <Keyword name="$P9B"  value="32" />
         <Keyword name="$P9R"  value="16777216" />
         <Keyword name="$P9S"  value="7aad PC5.5-H" />
         <Keyword name="$P9N"  value="FL3-H" />
         <Keyword name="P8DISPLAY"  value="LOG" />
         <Keyword name="$P8G"  value="1.0" />
         <Keyword name="$P8E"  value="0,0" />
         <Keyword name="$P8B"  value="32" />
         <Keyword name="$P8R"  value="16777216" />
         <Keyword name="$P8S"  value="PE-A" />
         <Keyword name="$P8N"  value="FL2-A" />
         <Keyword name="P7DISPLAY"  value="LOG" />
         <Keyword name="$P7G"  value="1.0" />
         <Keyword name="$P7E"  value="0,0" />
         <Keyword name="$P7B"  value="32" />
         <Keyword name="$P7R"  value="16777216" />
         <Keyword name="$P7S"  value="PE-H" />
         <Keyword name="$P7N"  value="FL2-H" />
         <Keyword name="P6DISPLAY"  value="LOG" />
         <Keyword name="$P6G"  value="1.0" />
         <Keyword name="$P6E"  value="0,0" />
         <Keyword name="$P6B"  value="32" />
         <Keyword name="$P6R"  value="16777216" />
         <Keyword name="$P6S"  value="GFP FITC-A" />
         <Keyword name="$P6N"  value="FL1-A" />
         <Keyword name="P5DISPLAY"  value="LOG" />
         <Keyword name="$P5G"  value="1.0" />
         <Keyword name="$P5E"  value="0,0" />
         <Keyword name="$P5B"  value="32" />
         <Keyword name="$P5R"  value="16777216" />
         <Keyword name="$P5S"  value="GFP FITC-H" />
         <Keyword name="$P5N"  value="FL1-H" />
         <Keyword name="P4DISPLAY"  value="LIN" />
         <Keyword name="$P4G"  value="1.0" />
         <Keyword name="$P4E"  value="0,0" />
         <Keyword name="$P4B"  value="32" />
         <Keyword name="$P4R"  value="16777216" />
         <Keyword name="$P4S"  value="SSC-A" />
         <Keyword name="$P4N"  value="SSC-A" />
         <Keyword name="P3DISPLAY"  value="LIN" />
         <Keyword name="$P3G"  value="1.0" />
         <Keyword name="$P3E"  value="0,0" />
         <Keyword name="$P3B"  value="32" />
         <Keyword name="$P3R"  value="16777216" />
         <Keyword name="$P3S"  value="SSC-H" />
         <Keyword name="$P3N"  value="SSC-H" />
         <Keyword name="P2DISPLAY"  value="LIN" />
         <Keyword name="$P2G"  value="1.0" />
         <Keyword name="$P2E"  value="0,0" />
         <Keyword name="$P2B"  value="32" />
         <Keyword name="$P2R"  value="16777216" />
         <Keyword name="$P2S"  value="FSC-A" />
         <Keyword name="$P2N"  value="FSC-A" />
         <Keyword name="P1DISPLAY"  value="LIN" />
         <Keyword name="$P1G"  value="1.0" />
         <Keyword name="$P1E"  value="0,0" />
         <Keyword name="$P1B"  value="32" />
         <Keyword name="$P1R"  value="16777216" />
         <Keyword name="$P1S"  value="FSC-H" />
         <Keyword name="$P1N"  value="FSC-H" />
         <Keyword name="$TIMESTEP"  value="0.00002" />
         <Keyword name="USRCVOL"  value="False" />
         <Keyword name="RCVOL"  value="10" />
         <Keyword name="$SPILLOVER"  value="12,FL1-H,FL2-H,FL3-H,FL4-H,FL5-H,FL6-H,FL1-A,FL2-A,FL3-A,FL4-A,FL5-A,FL6-A,1,0.0141,0,0,0,0,0,0,0,0,0,0,0.9559,1,0,0,0,0,0,0,0,0,0,0,0,0,1,0,0,0,0,0,0,0,0,0,0,0,0,1,0,0,0,0,0,0,0,0,0,0.00176,0,0,1,0,0,0,0,0,0,0,0,0,0,0,0,1,0,0,0,0,0,0,0,0,0,0,0,0,1,0.0141,0,0,0,0,0,0,0,0,0,0,0.9559,1,0,0,0,0,0,0,0,0,0,0,0,0,1,0,0,0,0,0,0,0,0,0,0,0,0,1,0,0,0,0,0,0,0,0,0,0.00176,0,0,1,0,0,0,0,0,0,0,0,0,0,0,0,1" />
         <Keyword name="USRCTIM"  value="False" />
         <Keyword name="RCTIM"  value="10" />
         <Keyword name="CGID"  value="63123357-5a12-4aa3-90e7-d9a8e85e80bd" />
         <Keyword name="CGNM"  value="P2" />
         <Keyword name="USRCTOT"  value="True" />
         <Keyword name="RCTOT"  value="20000" />
         <Keyword name="$DATE"  value="07-Nov-2021" />
         <Keyword name="$ETIM"  value="15:15:06" />
         <Keyword name="$BTIM"  value="15:13:30" />
         <Keyword name="$PAR"  value="18" />
         <Keyword name="TBNM"  value="375-6-2" />
         <Keyword name="TBID"  value="f0711834-5ab8-473f-87cb-294325fee434" />
         <Keyword name="CYTEXPERTFIL"  value="True" />
         <Keyword name="$NEXTDATA"  value="0" />
         <Keyword name="$DATATYPE"  value="F" />
         <Keyword name="$BYTEORD"  value="1,2,3,4" />
         <Keyword name="$MODE"  value="L" />
         <Keyword name="$SYS"  value="Microsoft Windows NT 6.1.7601 Service Pack 1" />
         <Keyword name="$FIL"  value="375-6-2.fcs" />
         <Keyword name="FILVER"  value="1" />
         <Keyword name="$TOT"  value="0000000000026877" />
         <Keyword name="$ENDANALYSIS"  value="0" />
         <Keyword name="$BEGINANALYSIS"  value="0" />
         <Keyword name="$ENDDATA"  value="0000000001941223" />
         <Keyword name="$BEGINDATA"  value="0000000000006080" />
         <Keyword name="$ENDSTEXT"  value="0" />
         <Keyword name="$BEGINSTEXT"  value="0" />
         <Keyword name="FJ_FCS_VERSION"  value="3" />
         <Keyword name="$P19N"  value="Comp-FL1-H" />
         <Keyword name="$P19S"  value="GFP FITC-H" />
         <Keyword name="$P19R"  value="16777215" />
         <Keyword name="$P20N"  value="Comp-FL2-H" />
         <Keyword name="$P20S"  value="PE-H" />
         <Keyword name="$P20R"  value="16777215" />
         <Keyword name="$P21N"  value="Comp-FL3-H" />
         <Keyword name="$P21S"  value="7aad PC5.5-H" />
         <Keyword name="$P21R"  value="16777215" />
         <Keyword name="$P22N"  value="Comp-FL4-H" />
         <Keyword name="$P22S"  value="PC7-H" />
         <Keyword name="$P22R"  value="16777215" />
         <Keyword name="$P23N"  value="Comp-FL5-H" />
         <Keyword name="$P23S"  value="AnnexinV APC-H" />
         <Keyword name="$P23R"  value="16777215" />
         <Keyword name="$P24N"  value="Comp-FL6-H" />
         <Keyword name="$P24S"  value="APC-A750-H" />
         <Keyword name="$P24R"  value="16777215" />
         <Keyword name="$P25N"  value="Comp-FL1-A" />
         <Keyword name="$P25S"  value="GFP FITC-A" />
         <Keyword name="$P25R"  value="16777215" />
         <Keyword name="$P26N"  value="Comp-FL2-A" />
         <Keyword name="$P26S"  value="PE-A" />
         <Keyword name="$P26R"  value="16777215" />
         <Keyword name="$P27N"  value="Comp-FL3-A" />
         <Keyword name="$P27S"  value="7aad PC5.5-A" />
         <Keyword name="$P27R"  value="16777215" />
         <Keyword name="$P28N"  value="Comp-FL4-A" />
         <Keyword name="$P28S"  value="PC7-A" />
         <Keyword name="$P28R"  value="16777215" />
         <Keyword name="$P29N"  value="Comp-FL5-A" />
         <Keyword name="$P29S"  value="AnnexinV APC-A" />
         <Keyword name="$P29R"  value="16777215" />
         <Keyword name="$P30N"  value="Comp-FL6-A" />
         <Keyword name="$P30S"  value="APC-A750-A" />
         <Keyword name="$P30R"  value="16777215" />
       </Keywords>
       <SampleNode name="375-6-2.fcs"  annotation=""  owningGroup=""  expanded="1"  sortPriority="10"  count="26877"  sampleID="22" >
         <Graph smoothing="0"  backColor="#ffffff"  foreColor="#000000"  type="Pseudocolor"  fast="1" >
           <Axis dimension="x"  name="FSC-H"  label=""  auto="auto" />
           <Axis dimension="y"  name="SSC-H"  label=""  auto="auto" />
           <GraphSettings level="5%"  smoothingHighResolution="1"  contourHighResolution="1"  histogramSmoothingCount="0"  graphResolution="256"  showOutliers="0"  drawLargeDots="0"  dotsToDraw="8000"  tint="le.chartfill.tinted.40"  lineWeight="le.lineweight.normal"  lineStyle="le.linestyle.solid" />
           <GraphEnvironment showGrid="0"  showAxes="tnlTNL"  showGates="1"  showFreqOnPlots="1"  showGateNameOnPlots="1"  showMedians="0"  showUncomped="0"  addEventParam="0"  lastYAxisName="" >
             <TextTraits font="SansSerif"  size="11"  name="Labels"  style="plain"  color="#000000"  background="#00ffffff"  just="left" />
             <TextTraits font="SansSerif"  size="11"  name="LayoutGates"  style="plain"  color="#000000"  background="#00ffffff"  just="left" />
             <TextTraits font="SansSerif"  size="9"  name="Numbers"  style="plain"  color="#000000"  background="#00ffffff"  just="left" />
             <TextTraits font="SansSerif"  size="9"  name="Legend"  style="plain"  color="#000000"  background="#00ffffff"  just="left" />
             <WindowPosition x="0"  y="0"  width="0"  height="194"  displayed="0"  panelState="" />
           </GraphEnvironment>
         </Graph>
         <Subpopulations>
           <Population name="Lymphocytes"  annotation=""  owningGroup="All Samples"  expanded="1"  sortPriority="10"  count="19797" >
             <Graph smoothing="0"  backColor="#ffffff"  foreColor="#000000"  heatMapStatParameter="Comp-FL1-H"  type="Pseudocolor"  fast="1" >
               <Axis dimension="x"  name="FSC-A"  label=""  auto="auto" />
               <Axis dimension="y"  name="SSC-A"  label=""  auto="auto" />
               <GraphSettings level="5%"  smoothingHighResolution="1"  contourHighResolution="1"  histogramSmoothingCount="0"  graphResolution="256"  showOutliers="0"  drawLargeDots="0"  dotsToDraw="8000"  tint="le.chartfill.tinted.40"  lineWeight="le.lineweight.normal"  lineStyle="le.linestyle.solid" />
               <GraphEnvironment showGrid="0"  showAxes="tnlTNL"  showGates="1"  showFreqOnPlots="1"  showGateNameOnPlots="1"  showMedians="0"  showUncomped="0"  addEventParam="0"  lastYAxisName="" >
                 <TextTraits font="SansSerif"  size="11"  name="Labels"  style="plain"  color="#000000"  background="#00ffffff"  just="left" />
                 <TextTraits font="SansSerif"  size="11"  name="LayoutGates"  style="plain"  color="#000000"  background="#00ffffff"  just="left" />
                 <TextTraits font="SansSerif"  size="9"  name="Numbers"  style="plain"  color="#000000"  background="#00ffffff"  just="left" />
                 <TextTraits font="SansSerif"  size="9"  name="Legend"  style="plain"  color="#000000"  background="#00ffffff"  just="left" />
                 <WindowPosition x="0"  y="0"  width="704"  height="1004"  displayed="0"  panelState="---" />
               </GraphEnvironment>
             </Graph>
             <Gate gating:id="ID340361745" >
               <gating:PolygonGate eventsInside="1"  annoOffsetX="145"  annoOffsetY="78"  tint="#000000"  isTinted="0"  lineWeight="Normal"  userDefined="1"  quadId="-1"  gateResolution="256" >
                 <gating:dimension>
                   <data-type:fcs-dimension data-type:name="FSC-A" />
                 </gating:dimension>
                 <gating:dimension>
                   <data-type:fcs-dimension data-type:name="FSC-H" />
                 </gating:dimension>
                 <gating:vertex>
                   <gating:coordinate data-type:value="1641249.391304348" />
                   <gating:coordinate data-type:value="1767646.6893612936" />
                 </gating:vertex>
                 <gating:vertex>
                   <gating:coordinate data-type:value="1945184.463768116" />
                   <gating:coordinate data-type:value="848470.4108934209" />
                 </gating:vertex>
                 <gating:vertex>
                   <gating:coordinate data-type:value="3160924.7536231885" />
                   <gating:coordinate data-type:value="1225568.3712904968" />
                 </gating:vertex>
                 <gating:vertex>
                   <gating:coordinate data-type:value="5713979.362318841" />
                   <gating:coordinate data-type:value="2074038.7821839175" />
                 </gating:vertex>
                 <gating:vertex>
                   <gating:coordinate data-type:value="5713979.362318841" />
                   <gating:coordinate data-type:value="2074038.7821839175" />
                 </gating:vertex>
                 <gating:vertex>
                   <gating:coordinate data-type:value="7446409.275362318" />
                   <gating:coordinate data-type:value="2333293.6299569076" />
                 </gating:vertex>
                 <gating:vertex>
                   <gating:coordinate data-type:value="9573954.782608695" />
                   <gating:coordinate data-type:value="2521842.6101554455" />
                 </gating:vertex>
                 <gating:vertex>
                   <gating:coordinate data-type:value="9573954.782608695" />
                   <gating:coordinate data-type:value="2521842.6101554455" />
                 </gating:vertex>
                 <gating:vertex>
                   <gating:coordinate data-type:value="10880875.594202898" />
                   <gating:coordinate data-type:value="2804666.0804532524" />
                 </gating:vertex>
                 <gating:vertex>
                   <gating:coordinate data-type:value="9877889.855072463" />
                   <gating:coordinate data-type:value="3770979.6039707595" />
                 </gating:vertex>
                 <gating:vertex>
                   <gating:coordinate data-type:value="5957127.420289855" />
                   <gating:coordinate data-type:value="3205332.6633751458" />
                 </gating:vertex>
                 <gating:vertex>
                   <gating:coordinate data-type:value="3039350.724637681" />
                   <gating:coordinate data-type:value="2380430.8750065416" />
                 </gating:vertex>
               </gating:PolygonGate>
             </Gate>
             <Subpopulations>
               <Population name="FSC-A, SSC-A subset"  annotation=""  owningGroup="All Samples"  expanded="1"  sortPriority="10"  count="19771" >
                 <Graph smoothing="0"  backColor="#ffffff"  foreColor="#000000"  heatMapStatParameter="Comp-FL1-H"  type="Pseudocolor"  fast="1" >
                   <Axis dimension="x"  name="Comp-FL1-A"  label=""  auto="auto" />
                   <Axis dimension="y"  name="SSC-A"  label=""  auto="auto" />
                   <GraphSettings level="5%"  smoothingHighResolution="1"  contourHighResolution="1"  histogramSmoothingCount="0"  graphResolution="256"  showOutliers="0"  drawLargeDots="0"  dotsToDraw="8000"  tint="le.chartfill.tinted.40"  lineWeight="le.lineweight.normal"  lineStyle="le.linestyle.solid" />
                   <GraphEnvironment showGrid="0"  showAxes="tnlTNL"  showGates="1"  showFreqOnPlots="1"  showGateNameOnPlots="1"  showMedians="0"  showUncomped="0"  addEventParam="0"  lastYAxisName="" >
                     <TextTraits font="SansSerif"  size="11"  name="Labels"  style="plain"  color="#000000"  background="#00ffffff"  just="left" />
                     <TextTraits font="SansSerif"  size="11"  name="LayoutGates"  style="plain"  color="#000000"  background="#00ffffff"  just="left" />
                     <TextTraits font="SansSerif"  size="9"  name="Numbers"  style="plain"  color="#000000"  background="#00ffffff"  just="left" />
                     <TextTraits font="SansSerif"  size="9"  name="Legend"  style="plain"  color="#000000"  background="#00ffffff"  just="left" />
                     <WindowPosition x="0"  y="0"  width="704"  height="1004"  displayed="0"  panelState="---" />
                   </GraphEnvironment>
                 </Graph>
                 <Gate gating:id="ID2097197725"  gating:parent_id="ID340361745" >
                   <gating:PolygonGate eventsInside="1"  annoOffsetX="0"  annoOffsetY="0"  tint="#000000"  isTinted="0"  lineWeight="Normal"  userDefined="1"  quadId="-1"  gateResolution="256" >
                     <gating:dimension>
                       <data-type:fcs-dimension data-type:name="FSC-A" />
                     </gating:dimension>
                     <gating:dimension>
                       <data-type:fcs-dimension data-type:name="SSC-A" />
                     </gating:dimension>
                     <gating:vertex>
                       <gating:coordinate data-type:value="1428494.8405797102" />
                       <gating:coordinate data-type:value="1556257.592760181" />
                     </gating:vertex>
                     <gating:vertex>
                       <gating:coordinate data-type:value="2279513.0434782607" />
                       <gating:coordinate data-type:value="341617.520361991" />
                     </gating:vertex>
                     <gating:vertex>
                       <gating:coordinate data-type:value="4559026.0869565215" />
                       <gating:coordinate data-type:value="1138725.067873303" />
                     </gating:vertex>
                     <gating:vertex>
                       <gating:coordinate data-type:value="8662149.56521739" />
                       <gating:coordinate data-type:value="4592857.773755657" />
                     </gating:vertex>
                     <gating:vertex>
                       <gating:coordinate data-type:value="11823074.31884058" />
                       <gating:coordinate data-type:value="8768183.022624435" />
                     </gating:vertex>
                     <gating:vertex>
                       <gating:coordinate data-type:value="11519139.246376812" />
                       <gating:coordinate data-type:value="13816530.823529411" />
                     </gating:vertex>
                     <gating:vertex>
                       <gating:coordinate data-type:value="7233654.724637682" />
                       <gating:coordinate data-type:value="14803425.88235294" />
                     </gating:vertex>
                     <gating:vertex>
                       <gating:coordinate data-type:value="2309906.5507246377" />
                       <gating:coordinate data-type:value="13930403.330316743" />
                     </gating:vertex>
                     <gating:vertex>
                       <gating:coordinate data-type:value="1063772.7536231885" />
                       <gating:coordinate data-type:value="9830993.085972851" />
                     </gating:vertex>
                     <gating:vertex>
                       <gating:coordinate data-type:value="1215740.2898550725" />
                       <gating:coordinate data-type:value="3302302.696832579" />
                     </gating:vertex>
                   </gating:PolygonGate>
                 </Gate>
                 <Subpopulations>
                   <Population name="GFP FITC-A, SSC-A subset"  annotation=""  owningGroup="All Samples"  expanded="1"  sortPriority="10"  count="18172" >
                     <Graph smoothing="0"  backColor="#ffffff"  foreColor="#000000"  heatMapStatParameter="Comp-FL1-H"  type="Pseudocolor"  fast="1" >
                       <Axis dimension="x"  name="Comp-FL5-H"  label=""  auto="auto" />
                       <Axis dimension="y"  name="Comp-FL2-H"  label=""  auto="auto" />
                       <GraphSettings level="5%"  smoothingHighResolution="1"  contourHighResolution="1"  histogramSmoothingCount="0"  graphResolution="256"  showOutliers="0"  drawLargeDots="0"  dotsToDraw="8000"  tint="le.chartfill.tinted.40"  lineWeight="le.lineweight.normal"  lineStyle="le.linestyle.solid" />
                       <GraphEnvironment showGrid="0"  showAxes="tnlTNL"  showGates="1"  showFreqOnPlots="1"  showGateNameOnPlots="1"  showMedians="0"  showUncomped="0"  addEventParam="0"  lastYAxisName="" >
                         <TextTraits font="SansSerif"  size="11"  name="Labels"  style="plain"  color="#000000"  background="#00ffffff"  just="left" />
                         <TextTraits font="SansSerif"  size="11"  name="LayoutGates"  style="plain"  color="#000000"  background="#00ffffff"  just="left" />
                         <TextTraits font="SansSerif"  size="9"  name="Numbers"  style="plain"  color="#000000"  background="#00ffffff"  just="left" />
                         <TextTraits font="SansSerif"  size="9"  name="Legend"  style="plain"  color="#000000"  background="#00ffffff"  just="left" />
                         <WindowPosition x="0"  y="0"  width="602"  height="884"  displayed="0"  panelState="---" />
                       </GraphEnvironment>
                     </Graph>
                     <Gate gating:id="ID1844268561"  gating:parent_id="ID2097197725" >
                       <gating:RectangleGate eventsInside="1"  annoOffsetX="0"  annoOffsetY="0"  tint="#000000"  isTinted="0"  lineWeight="Normal"  userDefined="1"  percentX="0"  percentY="0" >
                         <gating:dimension gating:min="5212.739635138893"  gating:max="1.3586327251873951E7" >
                           <data-type:fcs-dimension data-type:name="Comp-FL1-A" />
                         </gating:dimension>
                         <gating:dimension gating:min="37957.50226244344"  gating:max="1.6169895963800905E7" >
                           <data-type:fcs-dimension data-type:name="SSC-A" />
                         </gating:dimension>
                       </gating:RectangleGate>
                     </Gate>
                     <Subpopulations>
                       <Population name="Q1: AnnexinV APC-H- , PE-H+"  annotation=""  owningGroup="All Samples"  expanded="1"  sortPriority="10"  count="14" >
                         <Graph smoothing="0"  backColor="#ffffff"  foreColor="#000000"  heatMapStatParameter="Comp-FL1-H"  type="Pseudocolor"  fast="1" >
                           <Axis dimension="x"  name="Comp-FL5-H"  label=""  auto="auto" />
                           <Axis dimension="y"  name="Comp-FL2-H"  label=""  auto="auto" />
                           <GraphSettings level="5%"  smoothingHighResolution="1"  contourHighResolution="1"  histogramSmoothingCount="0"  graphResolution="256"  showOutliers="0"  drawLargeDots="0"  dotsToDraw="8000"  tint="le.chartfill.tinted.40"  lineWeight="le.lineweight.normal"  lineStyle="le.linestyle.solid" />
                           <GraphEnvironment showGrid="0"  showAxes="tnlTNL"  showGates="1"  showFreqOnPlots="1"  showGateNameOnPlots="1"  showMedians="0"  showUncomped="0"  addEventParam="0"  lastYAxisName="" >
                             <TextTraits font="SansSerif"  size="11"  name="Labels"  style="plain"  color="#000000"  background="#00ffffff"  just="left" />
                             <TextTraits font="SansSerif"  size="11"  name="LayoutGates"  style="plain"  color="#000000"  background="#00ffffff"  just="left" />
                             <TextTraits font="SansSerif"  size="9"  name="Numbers"  style="plain"  color="#000000"  background="#00ffffff"  just="left" />
                             <TextTraits font="SansSerif"  size="9"  name="Legend"  style="plain"  color="#000000"  background="#00ffffff"  just="left" />
                             <WindowPosition x="0"  y="0"  width="602"  height="1004"  displayed="1"  panelState="---" />
                           </GraphEnvironment>
                         </Graph>
                         <Gate gating:id="ID692922947"  gating:parent_id="ID1844268561" >
                           <gating:RectangleGate eventsInside="1"  annoOffsetX="0"  annoOffsetY="0"  tint="#000000"  isTinted="0"  lineWeight="Normal"  userDefined="1"  percentX="0"  percentY="0" >
                             <gating:dimension gating:max="6813.76166405506" >
                               <data-type:fcs-dimension data-type:name="Comp-FL5-H" />
                             </gating:dimension>
                             <gating:dimension gating:min="2685.3673985459664" >
                               <data-type:fcs-dimension data-type:name="Comp-FL2-H" />
                             </gating:dimension>
                           </gating:RectangleGate>
                         </Gate>
                       </Population>
                       <Population name="Q2: AnnexinV APC-H+ , PE-H+"  annotation=""  owningGroup="All Samples"  expanded="1"  sortPriority="10"  count="96" >
                         <Graph smoothing="0"  backColor="#ffffff"  foreColor="#000000"  heatMapStatParameter="Comp-FL1-H"  type="Pseudocolor"  fast="1" >
                           <Axis dimension="x"  name="Comp-FL5-H"  label=""  auto="auto" />
                           <Axis dimension="y"  name="Comp-FL2-H"  label=""  auto="auto" />
                           <GraphSettings level="5%"  smoothingHighResolution="1"  contourHighResolution="1"  histogramSmoothingCount="0"  graphResolution="256"  showOutliers="0"  drawLargeDots="0"  dotsToDraw="8000"  tint="le.chartfill.tinted.40"  lineWeight="le.lineweight.normal"  lineStyle="le.linestyle.solid" />
                           <GraphEnvironment showGrid="0"  showAxes="tnlTNL"  showGates="1"  showFreqOnPlots="1"  showGateNameOnPlots="1"  showMedians="0"  showUncomped="0"  addEventParam="0"  lastYAxisName="" >
                             <TextTraits font="SansSerif"  size="11"  name="Labels"  style="plain"  color="#000000"  background="#00ffffff"  just="left" />
                             <TextTraits font="SansSerif"  size="11"  name="LayoutGates"  style="plain"  color="#000000"  background="#00ffffff"  just="left" />
                             <TextTraits font="SansSerif"  size="9"  name="Numbers"  style="plain"  color="#000000"  background="#00ffffff"  just="left" />
                             <TextTraits font="SansSerif"  size="9"  name="Legend"  style="plain"  color="#000000"  background="#00ffffff"  just="left" />
                             <WindowPosition x="0"  y="0"  width="602"  height="1004"  displayed="1"  panelState="---" />
                           </GraphEnvironment>
                         </Graph>
                         <Gate gating:id="ID1871816962"  gating:parent_id="ID1844268561" >
                           <gating:RectangleGate eventsInside="1"  annoOffsetX="0"  annoOffsetY="0"  tint="#000000"  isTinted="0"  lineWeight="Normal"  userDefined="1"  percentX="0"  percentY="0" >
                             <gating:dimension gating:min="6813.76166405506" >
                               <data-type:fcs-dimension data-type:name="Comp-FL5-H" />
                             </gating:dimension>
                             <gating:dimension gating:min="2685.3673985459664" >
                               <data-type:fcs-dimension data-type:name="Comp-FL2-H" />
                             </gating:dimension>
                           </gating:RectangleGate>
                         </Gate>
                       </Population>
                       <Population name="Q3: AnnexinV APC-H+ , PE-H-"  annotation=""  owningGroup="All Samples"  expanded="1"  sortPriority="10"  count="3301" >
                         <Graph smoothing="0"  backColor="#ffffff"  foreColor="#000000"  heatMapStatParameter="Comp-FL1-H"  type="Pseudocolor"  fast="1" >
                           <Axis dimension="x"  name="Comp-FL5-H"  label=""  auto="auto" />
                           <Axis dimension="y"  name="Comp-FL2-H"  label=""  auto="auto" />
                           <GraphSettings level="5%"  smoothingHighResolution="1"  contourHighResolution="1"  histogramSmoothingCount="0"  graphResolution="256"  showOutliers="0"  drawLargeDots="0"  dotsToDraw="8000"  tint="le.chartfill.tinted.40"  lineWeight="le.lineweight.normal"  lineStyle="le.linestyle.solid" />
                           <GraphEnvironment showGrid="0"  showAxes="tnlTNL"  showGates="1"  showFreqOnPlots="1"  showGateNameOnPlots="1"  showMedians="0"  showUncomped="0"  addEventParam="0"  lastYAxisName="" >
                             <TextTraits font="SansSerif"  size="11"  name="Labels"  style="plain"  color="#000000"  background="#00ffffff"  just="left" />
                             <TextTraits font="SansSerif"  size="11"  name="LayoutGates"  style="plain"  color="#000000"  background="#00ffffff"  just="left" />
                             <TextTraits font="SansSerif"  size="9"  name="Numbers"  style="plain"  color="#000000"  background="#00ffffff"  just="left" />
                             <TextTraits font="SansSerif"  size="9"  name="Legend"  style="plain"  color="#000000"  background="#00ffffff"  just="left" />
                             <WindowPosition x="0"  y="0"  width="602"  height="1004"  displayed="1"  panelState="---" />
                           </GraphEnvironment>
                         </Graph>
                         <Gate gating:id="ID975087335"  gating:parent_id="ID1844268561" >
                           <gating:RectangleGate eventsInside="1"  annoOffsetX="0"  annoOffsetY="0"  tint="#000000"  isTinted="0"  lineWeight="Normal"  userDefined="1"  percentX="0"  percentY="0" >
                             <gating:dimension gating:min="6813.76166405506" >
                               <data-type:fcs-dimension data-type:name="Comp-FL5-H" />
                             </gating:dimension>
                             <gating:dimension gating:max="2685.3673985459664" >
                               <data-type:fcs-dimension data-type:name="Comp-FL2-H" />
                             </gating:dimension>
                           </gating:RectangleGate>
                         </Gate>
                       </Population>
                       <Population name="Q4: AnnexinV APC-H- , PE-H-"  annotation=""  owningGroup="All Samples"  expanded="1"  sortPriority="10"  count="14761" >
                         <Graph smoothing="0"  backColor="#ffffff"  foreColor="#000000"  heatMapStatParameter="Comp-FL1-H"  type="Pseudocolor"  fast="1" >
                           <Axis dimension="x"  name="Comp-FL5-H"  label=""  auto="auto" />
                           <Axis dimension="y"  name="Comp-FL2-H"  label=""  auto="auto" />
                           <GraphSettings level="5%"  smoothingHighResolution="1"  contourHighResolution="1"  histogramSmoothingCount="0"  graphResolution="256"  showOutliers="0"  drawLargeDots="0"  dotsToDraw="8000"  tint="le.chartfill.tinted.40"  lineWeight="le.lineweight.normal"  lineStyle="le.linestyle.solid" />
                           <GraphEnvironment showGrid="0"  showAxes="tnlTNL"  showGates="1"  showFreqOnPlots="1"  showGateNameOnPlots="1"  showMedians="0"  showUncomped="0"  addEventParam="0"  lastYAxisName="" >
                             <TextTraits font="SansSerif"  size="11"  name="Labels"  style="plain"  color="#000000"  background="#00ffffff"  just="left" />
                             <TextTraits font="SansSerif"  size="11"  name="LayoutGates"  style="plain"  color="#000000"  background="#00ffffff"  just="left" />
                             <TextTraits font="SansSerif"  size="9"  name="Numbers"  style="plain"  color="#000000"  background="#00ffffff"  just="left" />
                             <TextTraits font="SansSerif"  size="9"  name="Legend"  style="plain"  color="#000000"  background="#00ffffff"  just="left" />
                             <WindowPosition x="0"  y="0"  width="602"  height="1004"  displayed="1"  panelState="---" />
                           </GraphEnvironment>
                         </Graph>
                         <Gate gating:id="ID426752196"  gating:parent_id="ID1844268561" >
                           <gating:RectangleGate eventsInside="1"  annoOffsetX="0"  annoOffsetY="0"  tint="#000000"  isTinted="0"  lineWeight="Normal"  userDefined="1"  percentX="0"  percentY="0" >
                             <gating:dimension gating:max="6813.76166405506" >
                               <data-type:fcs-dimension data-type:name="Comp-FL5-H" />
                             </gating:dimension>
                             <gating:dimension gating:max="2685.3673985459664" >
                               <data-type:fcs-dimension data-type:name="Comp-FL2-H" />
                             </gating:dimension>
                           </gating:RectangleGate>
                         </Gate>
                       </Population>
                     </Subpopulations>
                   </Population>
                 </Subpopulations>
               </Population>
             </Subpopulations>
           </Population>
         </Subpopulations>
       </SampleNode>
     </Sample>
     <Sample>
       <DataSet uri="file:/F:/黑色素瘤BRAFi-剪接体/凋亡-流式-JX/20211107/375-6-3.fcs"  sampleID="23" />
       <transforms:spilloverMatrix prefix="Comp-"  name="Acquisition-defined"  editable="0"  color="#c0c0c0"  version="FlowJo-10.5.3"  status="FINALIZED"  transforms:id="a50abbdb-cd32-46a3-b71d-65bb237e52a4"  suffix="" >
         <data-type:parameters>
           <data-type:parameter data-type:name="FL1-H" />
           <data-type:parameter data-type:name="FL2-H" />
           <data-type:parameter data-type:name="FL3-H" />
           <data-type:parameter data-type:name="FL4-H" />
           <data-type:parameter data-type:name="FL5-H" />
           <data-type:parameter data-type:name="FL6-H" />
           <data-type:parameter data-type:name="FL1-A" />
           <data-type:parameter data-type:name="FL2-A" />
           <data-type:parameter data-type:name="FL3-A" />
           <data-type:parameter data-type:name="FL4-A" />
           <data-type:parameter data-type:name="FL5-A" />
           <data-type:parameter data-type:name="FL6-A" />
         </data-type:parameters>
         <transforms:spillover data-type:parameter="FL1-H" >
           <transforms:coefficient data-type:parameter="FL1-H"  transforms:value="1" />
           <transforms:coefficient data-type:parameter="FL2-H"  transforms:value="0.0141000003" />
           <transforms:coefficient data-type:parameter="FL3-H"  transforms:value="0" />
           <transforms:coefficient data-type:parameter="FL4-H"  transforms:value="0" />
           <transforms:coefficient data-type:parameter="FL5-H"  transforms:value="0" />
           <transforms:coefficient data-type:parameter="FL6-H"  transforms:value="0" />
           <transforms:coefficient data-type:parameter="FL1-A"  transforms:value="0" />
           <transforms:coefficient data-type:parameter="FL2-A"  transforms:value="0" />
           <transforms:coefficient data-type:parameter="FL3-A"  transforms:value="0" />
           <transforms:coefficient data-type:parameter="FL4-A"  transforms:value="0" />
           <transforms:coefficient data-type:parameter="FL5-A"  transforms:value="0" />
           <transforms:coefficient data-type:parameter="FL6-A"  transforms:value="0" />
         </transforms:spillover>
         <transforms:spillover data-type:parameter="FL2-H" >
           <transforms:coefficient data-type:parameter="FL1-H"  transforms:value="0.9559000134" />
           <transforms:coefficient data-type:parameter="FL2-H"  transforms:value="1" />
           <transforms:coefficient data-type:parameter="FL3-H"  transforms:value="0" />
           <transforms:coefficient data-type:parameter="FL4-H"  transforms:value="0" />
           <transforms:coefficient data-type:parameter="FL5-H"  transforms:value="0" />
           <transforms:coefficient data-type:parameter="FL6-H"  transforms:value="0" />
           <transforms:coefficient data-type:parameter="FL1-A"  transforms:value="0" />
           <transforms:coefficient data-type:parameter="FL2-A"  transforms:value="0" />
           <transforms:coefficient data-type:parameter="FL3-A"  transforms:value="0" />
           <transforms:coefficient data-type:parameter="FL4-A"  transforms:value="0" />
           <transforms:coefficient data-type:parameter="FL5-A"  transforms:value="0" />
           <transforms:coefficient data-type:parameter="FL6-A"  transforms:value="0" />
         </transforms:spillover>
         <transforms:spillover data-type:parameter="FL3-H" >
           <transforms:coefficient data-type:parameter="FL1-H"  transforms:value="0" />
           <transforms:coefficient data-type:parameter="FL2-H"  transforms:value="0" />
           <transforms:coefficient data-type:parameter="FL3-H"  transforms:value="1" />
           <transforms:coefficient data-type:parameter="FL4-H"  transforms:value="0" />
           <transforms:coefficient data-type:parameter="FL5-H"  transforms:value="0" />
           <transforms:coefficient data-type:parameter="FL6-H"  transforms:value="0" />
           <transforms:coefficient data-type:parameter="FL1-A"  transforms:value="0" />
           <transforms:coefficient data-type:parameter="FL2-A"  transforms:value="0" />
           <transforms:coefficient data-type:parameter="FL3-A"  transforms:value="0" />
           <transforms:coefficient data-type:parameter="FL4-A"  transforms:value="0" />
           <transforms:coefficient data-type:parameter="FL5-A"  transforms:value="0" />
           <transforms:coefficient data-type:parameter="FL6-A"  transforms:value="0" />
         </transforms:spillover>
         <transforms:spillover data-type:parameter="FL4-H" >
           <transforms:coefficient data-type:parameter="FL1-H"  transforms:value="0" />
           <transforms:coefficient data-type:parameter="FL2-H"  transforms:value="0" />
           <transforms:coefficient data-type:parameter="FL3-H"  transforms:value="0" />
           <transforms:coefficient data-type:parameter="FL4-H"  transforms:value="1" />
           <transforms:coefficient data-type:parameter="FL5-H"  transforms:value="0" />
           <transforms:coefficient data-type:parameter="FL6-H"  transforms:value="0" />
           <transforms:coefficient data-type:parameter="FL1-A"  transforms:value="0" />
           <transforms:coefficient data-type:parameter="FL2-A"  transforms:value="0" />
           <transforms:coefficient data-type:parameter="FL3-A"  transforms:value="0" />
           <transforms:coefficient data-type:parameter="FL4-A"  transforms:value="0" />
           <transforms:coefficient data-type:parameter="FL5-A"  transforms:value="0" />
           <transforms:coefficient data-type:parameter="FL6-A"  transforms:value="0" />
         </transforms:spillover>
         <transforms:spillover data-type:parameter="FL5-H" >
           <transforms:coefficient data-type:parameter="FL1-H"  transforms:value="0" />
           <transforms:coefficient data-type:parameter="FL2-H"  transforms:value="0.00176" />
           <transforms:coefficient data-type:parameter="FL3-H"  transforms:value="0" />
           <transforms:coefficient data-type:parameter="FL4-H"  transforms:value="0" />
           <transforms:coefficient data-type:parameter="FL5-H"  transforms:value="1" />
           <transforms:coefficient data-type:parameter="FL6-H"  transforms:value="0" />
           <transforms:coefficient data-type:parameter="FL1-A"  transforms:value="0" />
           <transforms:coefficient data-type:parameter="FL2-A"  transforms:value="0" />
           <transforms:coefficient data-type:parameter="FL3-A"  transforms:value="0" />
           <transforms:coefficient data-type:parameter="FL4-A"  transforms:value="0" />
           <transforms:coefficient data-type:parameter="FL5-A"  transforms:value="0" />
           <transforms:coefficient data-type:parameter="FL6-A"  transforms:value="0" />
         </transforms:spillover>
         <transforms:spillover data-type:parameter="FL6-H" >
           <transforms:coefficient data-type:parameter="FL1-H"  transforms:value="0" />
           <transforms:coefficient data-type:parameter="FL2-H"  transforms:value="0" />
           <transforms:coefficient data-type:parameter="FL3-H"  transforms:value="0" />
           <transforms:coefficient data-type:parameter="FL4-H"  transforms:value="0" />
           <transforms:coefficient data-type:parameter="FL5-H"  transforms:value="0" />
           <transforms:coefficient data-type:parameter="FL6-H"  transforms:value="1" />
           <transforms:coefficient data-type:parameter="FL1-A"  transforms:value="0" />
           <transforms:coefficient data-type:parameter="FL2-A"  transforms:value="0" />
           <transforms:coefficient data-type:parameter="FL3-A"  transforms:value="0" />
           <transforms:coefficient data-type:parameter="FL4-A"  transforms:value="0" />
           <transforms:coefficient data-type:parameter="FL5-A"  transforms:value="0" />
           <transforms:coefficient data-type:parameter="FL6-A"  transforms:value="0" />
         </transforms:spillover>
         <transforms:spillover data-type:parameter="FL1-A" >
           <transforms:coefficient data-type:parameter="FL1-H"  transforms:value="0" />
           <transforms:coefficient data-type:parameter="FL2-H"  transforms:value="0" />
           <transforms:coefficient data-type:parameter="FL3-H"  transforms:value="0" />
           <transforms:coefficient data-type:parameter="FL4-H"  transforms:value="0" />
           <transforms:coefficient data-type:parameter="FL5-H"  transforms:value="0" />
           <transforms:coefficient data-type:parameter="FL6-H"  transforms:value="0" />
           <transforms:coefficient data-type:parameter="FL1-A"  transforms:value="1" />
           <transforms:coefficient data-type:parameter="FL2-A"  transforms:value="0.0141000003" />
           <transforms:coefficient data-type:parameter="FL3-A"  transforms:value="0" />
           <transforms:coefficient data-type:parameter="FL4-A"  transforms:value="0" />
           <transforms:coefficient data-type:parameter="FL5-A"  transforms:value="0" />
           <transforms:coefficient data-type:parameter="FL6-A"  transforms:value="0" />
         </transforms:spillover>
         <transforms:spillover data-type:parameter="FL2-A" >
           <transforms:coefficient data-type:parameter="FL1-H"  transforms:value="0" />
           <transforms:coefficient data-type:parameter="FL2-H"  transforms:value="0" />
           <transforms:coefficient data-type:parameter="FL3-H"  transforms:value="0" />
           <transforms:coefficient data-type:parameter="FL4-H"  transforms:value="0" />
           <transforms:coefficient data-type:parameter="FL5-H"  transforms:value="0" />
           <transforms:coefficient data-type:parameter="FL6-H"  transforms:value="0" />
           <transforms:coefficient data-type:parameter="FL1-A"  transforms:value="0.9559000134" />
           <transforms:coefficient data-type:parameter="FL2-A"  transforms:value="1" />
           <transforms:coefficient data-type:parameter="FL3-A"  transforms:value="0" />
           <transforms:coefficient data-type:parameter="FL4-A"  transforms:value="0" />
           <transforms:coefficient data-type:parameter="FL5-A"  transforms:value="0" />
           <transforms:coefficient data-type:parameter="FL6-A"  transforms:value="0" />
         </transforms:spillover>
         <transforms:spillover data-type:parameter="FL3-A" >
           <transforms:coefficient data-type:parameter="FL1-H"  transforms:value="0" />
           <transforms:coefficient data-type:parameter="FL2-H"  transforms:value="0" />
           <transforms:coefficient data-type:parameter="FL3-H"  transforms:value="0" />
           <transforms:coefficient data-type:parameter="FL4-H"  transforms:value="0" />
           <transforms:coefficient data-type:parameter="FL5-H"  transforms:value="0" />
           <transforms:coefficient data-type:parameter="FL6-H"  transforms:value="0" />
           <transforms:coefficient data-type:parameter="FL1-A"  transforms:value="0" />
           <transforms:coefficient data-type:parameter="FL2-A"  transforms:value="0" />
           <transforms:coefficient data-type:parameter="FL3-A"  transforms:value="1" />
           <transforms:coefficient data-type:parameter="FL4-A"  transforms:value="0" />
           <transforms:coefficient data-type:parameter="FL5-A"  transforms:value="0" />
           <transforms:coefficient data-type:parameter="FL6-A"  transforms:value="0" />
         </transforms:spillover>
         <transforms:spillover data-type:parameter="FL4-A" >
           <transforms:coefficient data-type:parameter="FL1-H"  transforms:value="0" />
           <transforms:coefficient data-type:parameter="FL2-H"  transforms:value="0" />
           <transforms:coefficient data-type:parameter="FL3-H"  transforms:value="0" />
           <transforms:coefficient data-type:parameter="FL4-H"  transforms:value="0" />
           <transforms:coefficient data-type:parameter="FL5-H"  transforms:value="0" />
           <transforms:coefficient data-type:parameter="FL6-H"  transforms:value="0" />
           <transforms:coefficient data-type:parameter="FL1-A"  transforms:value="0" />
           <transforms:coefficient data-type:parameter="FL2-A"  transforms:value="0" />
           <transforms:coefficient data-type:parameter="FL3-A"  transforms:value="0" />
           <transforms:coefficient data-type:parameter="FL4-A"  transforms:value="1" />
           <transforms:coefficient data-type:parameter="FL5-A"  transforms:value="0" />
           <transforms:coefficient data-type:parameter="FL6-A"  transforms:value="0" />
         </transforms:spillover>
         <transforms:spillover data-type:parameter="FL5-A" >
           <transforms:coefficient data-type:parameter="FL1-H"  transforms:value="0" />
           <transforms:coefficient data-type:parameter="FL2-H"  transforms:value="0" />
           <transforms:coefficient data-type:parameter="FL3-H"  transforms:value="0" />
           <transforms:coefficient data-type:parameter="FL4-H"  transforms:value="0" />
           <transforms:coefficient data-type:parameter="FL5-H"  transforms:value="0" />
           <transforms:coefficient data-type:parameter="FL6-H"  transforms:value="0" />
           <transforms:coefficient data-type:parameter="FL1-A"  transforms:value="0" />
           <transforms:coefficient data-type:parameter="FL2-A"  transforms:value="0.00176" />
           <transforms:coefficient data-type:parameter="FL3-A"  transforms:value="0" />
           <transforms:coefficient data-type:parameter="FL4-A"  transforms:value="0" />
           <transforms:coefficient data-type:parameter="FL5-A"  transforms:value="1" />
           <transforms:coefficient data-type:parameter="FL6-A"  transforms:value="0" />
         </transforms:spillover>
         <transforms:spillover data-type:parameter="FL6-A" >
           <transforms:coefficient data-type:parameter="FL1-H"  transforms:value="0" />
           <transforms:coefficient data-type:parameter="FL2-H"  transforms:value="0" />
           <transforms:coefficient data-type:parameter="FL3-H"  transforms:value="0" />
           <transforms:coefficient data-type:parameter="FL4-H"  transforms:value="0" />
           <transforms:coefficient data-type:parameter="FL5-H"  transforms:value="0" />
           <transforms:coefficient data-type:parameter="FL6-H"  transforms:value="0" />
           <transforms:coefficient data-type:parameter="FL1-A"  transforms:value="0" />
           <transforms:coefficient data-type:parameter="FL2-A"  transforms:value="0" />
           <transforms:coefficient data-type:parameter="FL3-A"  transforms:value="0" />
           <transforms:coefficient data-type:parameter="FL4-A"  transforms:value="0" />
           <transforms:coefficient data-type:parameter="FL5-A"  transforms:value="0" />
           <transforms:coefficient data-type:parameter="FL6-A"  transforms:value="1" />
         </transforms:spillover>
       </transforms:spilloverMatrix>
       <Transformations>
         <transforms:linear transforms:minRange="0"  transforms:maxRange="10417331.155969223"  gain="1" >
           <data-type:parameter data-type:name="FSC-H" />
         </transforms:linear>
         <transforms:linear transforms:minRange="0"  transforms:maxRange="16777216"  gain="1" >
           <data-type:parameter data-type:name="FSC-A" />
         </transforms:linear>
         <transforms:linear transforms:minRange="0"  transforms:maxRange="16777216"  gain="1" >
           <data-type:parameter data-type:name="SSC-H" />
         </transforms:linear>
         <transforms:linear transforms:minRange="0"  transforms:maxRange="16777216"  gain="1" >
           <data-type:parameter data-type:name="SSC-A" />
         </transforms:linear>
         <transforms:log transforms:offset="1"  transforms:decades="7.2247198959" >
           <data-type:parameter data-type:name="FL1-H" />
         </transforms:log>
         <transforms:log transforms:offset="1"  transforms:decades="7.2247198959" >
           <data-type:parameter data-type:name="FL1-A" />
         </transforms:log>
         <transforms:biex transforms:length="256"  transforms:maxRange="16777215.998626715"  transforms:neg="0"  transforms:width="-630.9573444802"  transforms:pos="6.2247198959" >
           <data-type:parameter data-type:name="FL2-H" />
         </transforms:biex>
         <transforms:log transforms:offset="1"  transforms:decades="7.2247198959" >
           <data-type:parameter data-type:name="FL2-A" />
         </transforms:log>
         <transforms:log transforms:offset="1"  transforms:decades="7.2247198959" >
           <data-type:parameter data-type:name="FL3-H" />
         </transforms:log>
         <transforms:log transforms:offset="1"  transforms:decades="7.2247198959" >
           <data-type:parameter data-type:name="FL3-A" />
         </transforms:log>
         <transforms:log transforms:offset="1"  transforms:decades="7.2247198959" >
           <data-type:parameter data-type:name="FL4-H" />
         </transforms:log>
         <transforms:log transforms:offset="1"  transforms:decades="7.2247198959" >
           <data-type:parameter data-type:name="FL4-A" />
         </transforms:log>
         <transforms:biex transforms:length="256"  transforms:maxRange="16777215.998626715"  transforms:neg="0"  transforms:width="-10"  transforms:pos="6.2247198959" >
           <data-type:parameter data-type:name="FL5-H" />
         </transforms:biex>
         <transforms:log transforms:offset="1"  transforms:decades="7.2247198959" >
           <data-type:parameter data-type:name="FL5-A" />
         </transforms:log>
         <transforms:log transforms:offset="1"  transforms:decades="7.2247198959" >
           <data-type:parameter data-type:name="FL6-H" />
         </transforms:log>
         <transforms:log transforms:offset="1"  transforms:decades="7.2247198959" >
           <data-type:parameter data-type:name="FL6-A" />
         </transforms:log>
         <transforms:linear transforms:minRange="0"  transforms:maxRange="10000"  gain="1" >
           <data-type:parameter data-type:name="FSC-Width" />
         </transforms:linear>
         <transforms:linear transforms:minRange="0"  transforms:maxRange="90"  gain="0.0000201845" >
           <data-type:parameter data-type:name="Time" />
         </transforms:linear>
         <transforms:log transforms:offset="1"  transforms:decades="7.2247198959" >
           <data-type:parameter data-type:name="Comp-FL1-H" />
         </transforms:log>
         <transforms:biex transforms:length="256"  transforms:maxRange="16777215.998626715"  transforms:neg="0"  transforms:width="-630.9573444802"  transforms:pos="6.2247198959" >
           <data-type:parameter data-type:name="Comp-FL2-H" />
         </transforms:biex>
         <transforms:log transforms:offset="1"  transforms:decades="7.2247198959" >
           <data-type:parameter data-type:name="Comp-FL3-H" />
         </transforms:log>
         <transforms:log transforms:offset="1"  transforms:decades="7.2247198959" >
           <data-type:parameter data-type:name="Comp-FL4-H" />
         </transforms:log>
         <transforms:biex transforms:length="256"  transforms:maxRange="16777215.998626715"  transforms:neg="0"  transforms:width="-10"  transforms:pos="6.2247198959" >
           <data-type:parameter data-type:name="Comp-FL5-H" />
         </transforms:biex>
         <transforms:log transforms:offset="1"  transforms:decades="7.2247198959" >
           <data-type:parameter data-type:name="Comp-FL6-H" />
         </transforms:log>
         <transforms:log transforms:offset="1"  transforms:decades="7.2247198959" >
           <data-type:parameter data-type:name="Comp-FL1-A" />
         </transforms:log>
         <transforms:log transforms:offset="1"  transforms:decades="7.2247198959" >
           <data-type:parameter data-type:name="Comp-FL2-A" />
         </transforms:log>
         <transforms:log transforms:offset="1"  transforms:decades="7.2247198959" >
           <data-type:parameter data-type:name="Comp-FL3-A" />
         </transforms:log>
         <transforms:log transforms:offset="1"  transforms:decades="7.2247198959" >
           <data-type:parameter data-type:name="Comp-FL4-A" />
         </transforms:log>
         <transforms:log transforms:offset="1"  transforms:decades="7.2247198959" >
           <data-type:parameter data-type:name="Comp-FL5-A" />
         </transforms:log>
         <transforms:log transforms:offset="1"  transforms:decades="7.2247198959" >
           <data-type:parameter data-type:name="Comp-FL6-A" />
         </transforms:log>
       </Transformations>
       <Keywords>
         <Keyword name="SWVER"  value="CytExpert 2.3.0.84" />
         <Keyword name="DGAIN"  value="1" />
         <Keyword name="WCH"  value="FSC" />
         <Keyword name="TRLGC"  value="None" />
         <Keyword name="PCHTP"  value="ManualThreshold" />
         <Keyword name="PCHID"  value="FSC" />
         <Keyword name="CH8HAVAL"  value="6875000" />
         <Keyword name="CH8AATFL"  value="4616" />
         <Keyword name="CH8HATFL"  value="391.375" />
         <Keyword name="CH8FLNMS"  value="APC-A750" />
         <Keyword name="CH8AS"  value="2" />
         <Keyword name="CH8HS"  value="8" />
         <Keyword name="CH8FL"  value="True" />
         <Keyword name="CH8THUS"  value="False" />
         <Keyword name="CH8DELTA"  value="24" />
         <Keyword name="CH8DELAY"  value="-41.12" />
         <Keyword name="CH8USH"  value="True" />
         <Keyword name="CH8GAIN"  value="679" />
         <Keyword name="CH8TR"  value="64" />
         <Keyword name="CH8TH"  value="10000" />
         <Keyword name="CH8DA"  value="0" />
         <Keyword name="CH8AD"  value="0" />
         <Keyword name="CH8NM"  value="APC-A750" />
         <Keyword name="CH8ID"  value="FL6" />
         <Keyword name="CH7HAVAL"  value="6875000" />
         <Keyword name="CH7AATFL"  value="4927" />
         <Keyword name="CH7HATFL"  value="420.375" />
         <Keyword name="CH7FLNMS"  value="APC" />
         <Keyword name="CH7AS"  value="2" />
         <Keyword name="CH7HS"  value="8" />
         <Keyword name="CH7FL"  value="True" />
         <Keyword name="CH7LBL"  value="AnnexinV" />
         <Keyword name="CH7THUS"  value="False" />
         <Keyword name="CH7DELTA"  value="24" />
         <Keyword name="CH7DELAY"  value="-41.12" />
         <Keyword name="CH7USH"  value="True" />
         <Keyword name="CH7GAIN"  value="25" />
         <Keyword name="CH7TR"  value="64" />
         <Keyword name="CH7TH"  value="10000" />
         <Keyword name="CH7DA"  value="1" />
         <Keyword name="CH7AD"  value="1" />
         <Keyword name="CH7NM"  value="APC" />
         <Keyword name="CH7ID"  value="FL5" />
         <Keyword name="CH6HAVAL"  value="6875000" />
         <Keyword name="CH6AATFL"  value="4092" />
         <Keyword name="CH6HATFL"  value="396.625" />
         <Keyword name="CH6FLNMS"  value="PC7" />
         <Keyword name="CH6AS"  value="2" />
         <Keyword name="CH6HS"  value="8" />
         <Keyword name="CH6FL"  value="True" />
         <Keyword name="CH6THUS"  value="False" />
         <Keyword name="CH6DELTA"  value="24" />
         <Keyword name="CH6DELAY"  value="0" />
         <Keyword name="CH6USH"  value="True" />
         <Keyword name="CH6GAIN"  value="469" />
         <Keyword name="CH6TR"  value="64" />
         <Keyword name="CH6TH"  value="10000" />
         <Keyword name="CH6DA"  value="21" />
         <Keyword name="CH6AD"  value="13" />
         <Keyword name="CH6NM"  value="PC7" />
         <Keyword name="CH6ID"  value="FL4" />
         <Keyword name="CH5HAVAL"  value="6875000" />
         <Keyword name="CH5AATFL"  value="4247" />
         <Keyword name="CH5HATFL"  value="395.75" />
         <Keyword name="CH5FLNMS"  value="PC5.5" />
         <Keyword name="CH5AS"  value="2" />
         <Keyword name="CH5HS"  value="8" />
         <Keyword name="CH5FL"  value="True" />
         <Keyword name="CH5LBL"  value="7aad" />
         <Keyword name="CH5THUS"  value="False" />
         <Keyword name="CH5DELTA"  value="24" />
         <Keyword name="CH5DELAY"  value="0" />
         <Keyword name="CH5USH"  value="True" />
         <Keyword name="CH5GAIN"  value="100" />
         <Keyword name="CH5TR"  value="64" />
         <Keyword name="CH5TH"  value="10000" />
         <Keyword name="CH5DA"  value="20" />
         <Keyword name="CH5AD"  value="12" />
         <Keyword name="CH5NM"  value="PC5.5" />
         <Keyword name="CH5ID"  value="FL3" />
         <Keyword name="CH4HAVAL"  value="6875000" />
         <Keyword name="CH4AATFL"  value="5017.5" />
         <Keyword name="CH4HATFL"  value="544.375" />
         <Keyword name="CH4FLNMS"  value="PE" />
         <Keyword name="CH4AS"  value="2" />
         <Keyword name="CH4HS"  value="8" />
         <Keyword name="CH4FL"  value="True" />
         <Keyword name="CH4THUS"  value="False" />
         <Keyword name="CH4DELTA"  value="24" />
         <Keyword name="CH4DELAY"  value="0" />
         <Keyword name="CH4USH"  value="True" />
         <Keyword name="CH4GAIN"  value="2" />
         <Keyword name="CH4TR"  value="64" />
         <Keyword name="CH4TH"  value="10000" />
         <Keyword name="CH4DA"  value="18" />
         <Keyword name="CH4AD"  value="10" />
         <Keyword name="CH4NM"  value="PE" />
         <Keyword name="CH4ID"  value="FL2" />
         <Keyword name="CH3HAVAL"  value="6875000" />
         <Keyword name="CH3AATFL"  value="5514.5" />
         <Keyword name="CH3HATFL"  value="553.75" />
         <Keyword name="CH3FLNMS"  value="FITC" />
         <Keyword name="CH3AS"  value="2" />
         <Keyword name="CH3HS"  value="8" />
         <Keyword name="CH3FL"  value="True" />
         <Keyword name="CH3LBL"  value="GFP" />
         <Keyword name="CH3THUS"  value="False" />
         <Keyword name="CH3DELTA"  value="24" />
         <Keyword name="CH3DELAY"  value="0" />
         <Keyword name="CH3USH"  value="True" />
         <Keyword name="CH3GAIN"  value="4" />
         <Keyword name="CH3TR"  value="64" />
         <Keyword name="CH3TH"  value="10000" />
         <Keyword name="CH3DA"  value="19" />
         <Keyword name="CH3AD"  value="11" />
         <Keyword name="CH3NM"  value="FITC" />
         <Keyword name="CH3ID"  value="FL1" />
         <Keyword name="CH2HAVAL"  value="1250000" />
         <Keyword name="CH2AATFL"  value="4736.5" />
         <Keyword name="CH2HATFL"  value="431.125" />
         <Keyword name="CH2FLNMS"  value="SSC" />
         <Keyword name="CH2AS"  value="2" />
         <Keyword name="CH2HS"  value="8" />
         <Keyword name="CH2FL"  value="False" />
         <Keyword name="CH2THUS"  value="False" />
         <Keyword name="CH2DELTA"  value="24" />
         <Keyword name="CH2DELAY"  value="0" />
         <Keyword name="CH2USH"  value="True" />
         <Keyword name="CH2GAIN"  value="230" />
         <Keyword name="CH2TR"  value="64" />
         <Keyword name="CH2TH"  value="10000" />
         <Keyword name="CH2DA"  value="16" />
         <Keyword name="CH2AD"  value="8" />
         <Keyword name="CH2NM"  value="SSC" />
         <Keyword name="CH2ID"  value="SSC" />
         <Keyword name="CH1HAVAL"  value="1250000" />
         <Keyword name="CH1AATFL"  value="3815.5" />
         <Keyword name="CH1HATFL"  value="294.875" />
         <Keyword name="CH1AS"  value="2" />
         <Keyword name="CH1HS"  value="8" />
         <Keyword name="CH1FL"  value="False" />
         <Keyword name="CH1THUS"  value="True" />
         <Keyword name="CH1DELTA"  value="24" />
         <Keyword name="CH1DELAY"  value="0" />
         <Keyword name="CH1USH"  value="False" />
         <Keyword name="CH1GAIN"  value="130" />
         <Keyword name="CH1TR"  value="64" />
         <Keyword name="CH1TH"  value="672271" />
         <Keyword name="CH1DA"  value="22" />
         <Keyword name="CH1AD"  value="14" />
         <Keyword name="CH1NM"  value="FSC" />
         <Keyword name="CH1ID"  value="FSC" />
         <Keyword name="CHAR"  value="8" />
         <Keyword name="FLDSM"  value="30" />
         <Keyword name="COMPGAINA"  value="4210046925679" />
         <Keyword name="COMPA"  value="10.955900000.01411000.001760001000000100000010000001" />
         <Keyword name="COMPAFA"  value="000000" />
         <Keyword name="COMPBGA"  value="000000" />
         <Keyword name="COMPCHA"  value="FITCPEPC5.5PC7APCAPC-A750" />
         <Keyword name="COMPGAINH"  value="4210046925679" />
         <Keyword name="COMPH"  value="10.955900000.01411000.001760001000000100000010000001" />
         <Keyword name="COMPAFH"  value="000000" />
         <Keyword name="COMPBGH"  value="000000" />
         <Keyword name="COMPCHH"  value="FITCPEPC5.5PC7APCAPC-A750" />
         <Keyword name="AHCOMPSYNC"  value="True" />
         <Keyword name="USCOMP"  value="True" />
         <Keyword name="DURTIM"  value="89.177160" />
         <Keyword name="$OP"  value="Administrator" />
         <Keyword name="$VOL"  value="44588.59" />
         <Keyword name="RCD"  value="True" />
         <Keyword name="FLLW"  value="True" />
         <Keyword name="IMPTTB"  value="False" />
         <Keyword name="$ABRT"  value="188" />
         <Keyword name="$LOST"  value="0" />
         <Keyword name="P18DISPLAY"  value="LIN" />
         <Keyword name="$P18G"  value="1.0" />
         <Keyword name="$P18E"  value="0,0" />
         <Keyword name="$P18B"  value="32" />
         <Keyword name="$P18R"  value="900000000" />
         <Keyword name="$P18S"  value="Time" />
         <Keyword name="$P18N"  value="Time" />
         <Keyword name="P17DISPLAY"  value="LIN" />
         <Keyword name="$P17G"  value="1.0" />
         <Keyword name="$P17E"  value="0,0" />
         <Keyword name="$P17B"  value="32" />
         <Keyword name="$P17R"  value="10000" />
         <Keyword name="$P17S"  value="FSC-Width" />
         <Keyword name="$P17N"  value="FSC-Width" />
         <Keyword name="P16DISPLAY"  value="LOG" />
         <Keyword name="$P16G"  value="1.0" />
         <Keyword name="$P16E"  value="0,0" />
         <Keyword name="$P16B"  value="32" />
         <Keyword name="$P16R"  value="16777216" />
         <Keyword name="$P16S"  value="APC-A750-A" />
         <Keyword name="$P16N"  value="FL6-A" />
         <Keyword name="P15DISPLAY"  value="LOG" />
         <Keyword name="$P15G"  value="1.0" />
         <Keyword name="$P15E"  value="0,0" />
         <Keyword name="$P15B"  value="32" />
         <Keyword name="$P15R"  value="16777216" />
         <Keyword name="$P15S"  value="APC-A750-H" />
         <Keyword name="$P15N"  value="FL6-H" />
         <Keyword name="P14DISPLAY"  value="LOG" />
         <Keyword name="$P14G"  value="1.0" />
         <Keyword name="$P14E"  value="0,0" />
         <Keyword name="$P14B"  value="32" />
         <Keyword name="$P14R"  value="16777216" />
         <Keyword name="$P14S"  value="AnnexinV APC-A" />
         <Keyword name="$P14N"  value="FL5-A" />
         <Keyword name="P13DISPLAY"  value="LOG" />
         <Keyword name="$P13G"  value="1.0" />
         <Keyword name="$P13E"  value="0,0" />
         <Keyword name="$P13B"  value="32" />
         <Keyword name="$P13R"  value="16777216" />
         <Keyword name="$P13S"  value="AnnexinV APC-H" />
         <Keyword name="$P13N"  value="FL5-H" />
         <Keyword name="P12DISPLAY"  value="LOG" />
         <Keyword name="$P12G"  value="1.0" />
         <Keyword name="$P12E"  value="0,0" />
         <Keyword name="$P12B"  value="32" />
         <Keyword name="$P12R"  value="16777216" />
         <Keyword name="$P12S"  value="PC7-A" />
         <Keyword name="$P12N"  value="FL4-A" />
         <Keyword name="P11DISPLAY"  value="LOG" />
         <Keyword name="$P11G"  value="1.0" />
         <Keyword name="$P11E"  value="0,0" />
         <Keyword name="$P11B"  value="32" />
         <Keyword name="$P11R"  value="16777216" />
         <Keyword name="$P11S"  value="PC7-H" />
         <Keyword name="$P11N"  value="FL4-H" />
         <Keyword name="P10DISPLAY"  value="LOG" />
         <Keyword name="$P10G"  value="1.0" />
         <Keyword name="$P10E"  value="0,0" />
         <Keyword name="$P10B"  value="32" />
         <Keyword name="$P10R"  value="16777216" />
         <Keyword name="$P10S"  value="7aad PC5.5-A" />
         <Keyword name="$P10N"  value="FL3-A" />
         <Keyword name="P9DISPLAY"  value="LOG" />
         <Keyword name="$P9G"  value="1.0" />
         <Keyword name="$P9E"  value="0,0" />
         <Keyword name="$P9B"  value="32" />
         <Keyword name="$P9R"  value="16777216" />
         <Keyword name="$P9S"  value="7aad PC5.5-H" />
         <Keyword name="$P9N"  value="FL3-H" />
         <Keyword name="P8DISPLAY"  value="LOG" />
         <Keyword name="$P8G"  value="1.0" />
         <Keyword name="$P8E"  value="0,0" />
         <Keyword name="$P8B"  value="32" />
         <Keyword name="$P8R"  value="16777216" />
         <Keyword name="$P8S"  value="PE-A" />
         <Keyword name="$P8N"  value="FL2-A" />
         <Keyword name="P7DISPLAY"  value="LOG" />
         <Keyword name="$P7G"  value="1.0" />
         <Keyword name="$P7E"  value="0,0" />
         <Keyword name="$P7B"  value="32" />
         <Keyword name="$P7R"  value="16777216" />
         <Keyword name="$P7S"  value="PE-H" />
         <Keyword name="$P7N"  value="FL2-H" />
         <Keyword name="P6DISPLAY"  value="LOG" />
         <Keyword name="$P6G"  value="1.0" />
         <Keyword name="$P6E"  value="0,0" />
         <Keyword name="$P6B"  value="32" />
         <Keyword name="$P6R"  value="16777216" />
         <Keyword name="$P6S"  value="GFP FITC-A" />
         <Keyword name="$P6N"  value="FL1-A" />
         <Keyword name="P5DISPLAY"  value="LOG" />
         <Keyword name="$P5G"  value="1.0" />
         <Keyword name="$P5E"  value="0,0" />
         <Keyword name="$P5B"  value="32" />
         <Keyword name="$P5R"  value="16777216" />
         <Keyword name="$P5S"  value="GFP FITC-H" />
         <Keyword name="$P5N"  value="FL1-H" />
         <Keyword name="P4DISPLAY"  value="LIN" />
         <Keyword name="$P4G"  value="1.0" />
         <Keyword name="$P4E"  value="0,0" />
         <Keyword name="$P4B"  value="32" />
         <Keyword name="$P4R"  value="16777216" />
         <Keyword name="$P4S"  value="SSC-A" />
         <Keyword name="$P4N"  value="SSC-A" />
         <Keyword name="P3DISPLAY"  value="LIN" />
         <Keyword name="$P3G"  value="1.0" />
         <Keyword name="$P3E"  value="0,0" />
         <Keyword name="$P3B"  value="32" />
         <Keyword name="$P3R"  value="16777216" />
         <Keyword name="$P3S"  value="SSC-H" />
         <Keyword name="$P3N"  value="SSC-H" />
         <Keyword name="P2DISPLAY"  value="LIN" />
         <Keyword name="$P2G"  value="1.0" />
         <Keyword name="$P2E"  value="0,0" />
         <Keyword name="$P2B"  value="32" />
         <Keyword name="$P2R"  value="16777216" />
         <Keyword name="$P2S"  value="FSC-A" />
         <Keyword name="$P2N"  value="FSC-A" />
         <Keyword name="P1DISPLAY"  value="LIN" />
         <Keyword name="$P1G"  value="1.0" />
         <Keyword name="$P1E"  value="0,0" />
         <Keyword name="$P1B"  value="32" />
         <Keyword name="$P1R"  value="16777216" />
         <Keyword name="$P1S"  value="FSC-H" />
         <Keyword name="$P1N"  value="FSC-H" />
         <Keyword name="$TIMESTEP"  value="0.00002" />
         <Keyword name="USRCVOL"  value="False" />
         <Keyword name="RCVOL"  value="10" />
         <Keyword name="$SPILLOVER"  value="12,FL1-H,FL2-H,FL3-H,FL4-H,FL5-H,FL6-H,FL1-A,FL2-A,FL3-A,FL4-A,FL5-A,FL6-A,1,0.0141,0,0,0,0,0,0,0,0,0,0,0.9559,1,0,0,0,0,0,0,0,0,0,0,0,0,1,0,0,0,0,0,0,0,0,0,0,0,0,1,0,0,0,0,0,0,0,0,0,0.00176,0,0,1,0,0,0,0,0,0,0,0,0,0,0,0,1,0,0,0,0,0,0,0,0,0,0,0,0,1,0.0141,0,0,0,0,0,0,0,0,0,0,0.9559,1,0,0,0,0,0,0,0,0,0,0,0,0,1,0,0,0,0,0,0,0,0,0,0,0,0,1,0,0,0,0,0,0,0,0,0,0.00176,0,0,1,0,0,0,0,0,0,0,0,0,0,0,0,1" />
         <Keyword name="USRCTIM"  value="False" />
         <Keyword name="RCTIM"  value="10" />
         <Keyword name="CGID"  value="63123357-5a12-4aa3-90e7-d9a8e85e80bd" />
         <Keyword name="CGNM"  value="P2" />
         <Keyword name="USRCTOT"  value="True" />
         <Keyword name="RCTOT"  value="20000" />
         <Keyword name="$DATE"  value="07-Nov-2021" />
         <Keyword name="$ETIM"  value="15:17:00" />
         <Keyword name="$BTIM"  value="15:15:30" />
         <Keyword name="$PAR"  value="18" />
         <Keyword name="TBNM"  value="375-6-3" />
         <Keyword name="TBID"  value="d375160c-d881-44c5-a4ed-6ea51e68b31b" />
         <Keyword name="CYTEXPERTFIL"  value="True" />
         <Keyword name="$NEXTDATA"  value="0" />
         <Keyword name="$DATATYPE"  value="F" />
         <Keyword name="$BYTEORD"  value="1,2,3,4" />
         <Keyword name="$MODE"  value="L" />
         <Keyword name="$SYS"  value="Microsoft Windows NT 6.1.7601 Service Pack 1" />
         <Keyword name="$FIL"  value="375-6-3.fcs" />
         <Keyword name="FILVER"  value="1" />
         <Keyword name="$TOT"  value="0000000000025914" />
         <Keyword name="$ENDANALYSIS"  value="0" />
         <Keyword name="$BEGINANALYSIS"  value="0" />
         <Keyword name="$ENDDATA"  value="0000000001871887" />
         <Keyword name="$BEGINDATA"  value="0000000000006080" />
         <Keyword name="$ENDSTEXT"  value="0" />
         <Keyword name="$BEGINSTEXT"  value="0" />
         <Keyword name="FJ_FCS_VERSION"  value="3" />
         <Keyword name="$P19N"  value="Comp-FL1-H" />
         <Keyword name="$P19S"  value="GFP FITC-H" />
         <Keyword name="$P19R"  value="16777215" />
         <Keyword name="$P20N"  value="Comp-FL2-H" />
         <Keyword name="$P20S"  value="PE-H" />
         <Keyword name="$P20R"  value="16777215" />
         <Keyword name="$P21N"  value="Comp-FL3-H" />
         <Keyword name="$P21S"  value="7aad PC5.5-H" />
         <Keyword name="$P21R"  value="16777215" />
         <Keyword name="$P22N"  value="Comp-FL4-H" />
         <Keyword name="$P22S"  value="PC7-H" />
         <Keyword name="$P22R"  value="16777215" />
         <Keyword name="$P23N"  value="Comp-FL5-H" />
         <Keyword name="$P23S"  value="AnnexinV APC-H" />
         <Keyword name="$P23R"  value="16777215" />
         <Keyword name="$P24N"  value="Comp-FL6-H" />
         <Keyword name="$P24S"  value="APC-A750-H" />
         <Keyword name="$P24R"  value="16777215" />
         <Keyword name="$P25N"  value="Comp-FL1-A" />
         <Keyword name="$P25S"  value="GFP FITC-A" />
         <Keyword name="$P25R"  value="16777215" />
         <Keyword name="$P26N"  value="Comp-FL2-A" />
         <Keyword name="$P26S"  value="PE-A" />
         <Keyword name="$P26R"  value="16777215" />
         <Keyword name="$P27N"  value="Comp-FL3-A" />
         <Keyword name="$P27S"  value="7aad PC5.5-A" />
         <Keyword name="$P27R"  value="16777215" />
         <Keyword name="$P28N"  value="Comp-FL4-A" />
         <Keyword name="$P28S"  value="PC7-A" />
         <Keyword name="$P28R"  value="16777215" />
         <Keyword name="$P29N"  value="Comp-FL5-A" />
         <Keyword name="$P29S"  value="AnnexinV APC-A" />
         <Keyword name="$P29R"  value="16777215" />
         <Keyword name="$P30N"  value="Comp-FL6-A" />
         <Keyword name="$P30S"  value="APC-A750-A" />
         <Keyword name="$P30R"  value="16777215" />
       </Keywords>
       <SampleNode name="375-6-3.fcs"  annotation=""  owningGroup=""  expanded="1"  sortPriority="10"  count="25914"  sampleID="23" >
         <Graph smoothing="0"  backColor="#ffffff"  foreColor="#000000"  type="Pseudocolor"  fast="1" >
           <Axis dimension="x"  name="FSC-H"  label=""  auto="auto" />
           <Axis dimension="y"  name="SSC-H"  label=""  auto="auto" />
           <GraphSettings level="5%"  smoothingHighResolution="1"  contourHighResolution="1"  histogramSmoothingCount="0"  graphResolution="256"  showOutliers="0"  drawLargeDots="0"  dotsToDraw="8000"  tint="le.chartfill.tinted.40"  lineWeight="le.lineweight.normal"  lineStyle="le.linestyle.solid" />
           <GraphEnvironment showGrid="0"  showAxes="tnlTNL"  showGates="1"  showFreqOnPlots="1"  showGateNameOnPlots="1"  showMedians="0"  showUncomped="0"  addEventParam="0"  lastYAxisName="" >
             <TextTraits font="SansSerif"  size="11"  name="Labels"  style="plain"  color="#000000"  background="#00ffffff"  just="left" />
             <TextTraits font="SansSerif"  size="11"  name="LayoutGates"  style="plain"  color="#000000"  background="#00ffffff"  just="left" />
             <TextTraits font="SansSerif"  size="9"  name="Numbers"  style="plain"  color="#000000"  background="#00ffffff"  just="left" />
             <TextTraits font="SansSerif"  size="9"  name="Legend"  style="plain"  color="#000000"  background="#00ffffff"  just="left" />
             <WindowPosition x="0"  y="0"  width="0"  height="194"  displayed="0"  panelState="" />
           </GraphEnvironment>
         </Graph>
         <Subpopulations>
           <Population name="Lymphocytes"  annotation=""  owningGroup="All Samples"  expanded="1"  sortPriority="10"  count="19875" >
             <Graph smoothing="0"  backColor="#ffffff"  foreColor="#000000"  heatMapStatParameter="Comp-FL1-H"  type="Pseudocolor"  fast="1" >
               <Axis dimension="x"  name="FSC-A"  label=""  auto="auto" />
               <Axis dimension="y"  name="SSC-A"  label=""  auto="auto" />
               <GraphSettings level="5%"  smoothingHighResolution="1"  contourHighResolution="1"  histogramSmoothingCount="0"  graphResolution="256"  showOutliers="0"  drawLargeDots="0"  dotsToDraw="8000"  tint="le.chartfill.tinted.40"  lineWeight="le.lineweight.normal"  lineStyle="le.linestyle.solid" />
               <GraphEnvironment showGrid="0"  showAxes="tnlTNL"  showGates="1"  showFreqOnPlots="1"  showGateNameOnPlots="1"  showMedians="0"  showUncomped="0"  addEventParam="0"  lastYAxisName="" >
                 <TextTraits font="SansSerif"  size="11"  name="Labels"  style="plain"  color="#000000"  background="#00ffffff"  just="left" />
                 <TextTraits font="SansSerif"  size="11"  name="LayoutGates"  style="plain"  color="#000000"  background="#00ffffff"  just="left" />
                 <TextTraits font="SansSerif"  size="9"  name="Numbers"  style="plain"  color="#000000"  background="#00ffffff"  just="left" />
                 <TextTraits font="SansSerif"  size="9"  name="Legend"  style="plain"  color="#000000"  background="#00ffffff"  just="left" />
                 <WindowPosition x="0"  y="0"  width="704"  height="1004"  displayed="0"  panelState="---" />
               </GraphEnvironment>
             </Graph>
             <Gate gating:id="ID603544600" >
               <gating:PolygonGate eventsInside="1"  annoOffsetX="145"  annoOffsetY="78"  tint="#000000"  isTinted="0"  lineWeight="Normal"  userDefined="1"  quadId="-1"  gateResolution="256" >
                 <gating:dimension>
                   <data-type:fcs-dimension data-type:name="FSC-A" />
                 </gating:dimension>
                 <gating:dimension>
                   <data-type:fcs-dimension data-type:name="FSC-H" />
                 </gating:dimension>
                 <gating:vertex>
                   <gating:coordinate data-type:value="1641249.391304348" />
                   <gating:coordinate data-type:value="1767646.6893612936" />
                 </gating:vertex>
                 <gating:vertex>
                   <gating:coordinate data-type:value="1945184.463768116" />
                   <gating:coordinate data-type:value="848470.4108934209" />
                 </gating:vertex>
                 <gating:vertex>
                   <gating:coordinate data-type:value="3160924.7536231885" />
                   <gating:coordinate data-type:value="1225568.3712904968" />
                 </gating:vertex>
                 <gating:vertex>
                   <gating:coordinate data-type:value="5713979.362318841" />
                   <gating:coordinate data-type:value="2074038.7821839175" />
                 </gating:vertex>
                 <gating:vertex>
                   <gating:coordinate data-type:value="5713979.362318841" />
                   <gating:coordinate data-type:value="2074038.7821839175" />
                 </gating:vertex>
                 <gating:vertex>
                   <gating:coordinate data-type:value="7446409.275362318" />
                   <gating:coordinate data-type:value="2333293.6299569076" />
                 </gating:vertex>
                 <gating:vertex>
                   <gating:coordinate data-type:value="9573954.782608695" />
                   <gating:coordinate data-type:value="2521842.6101554455" />
                 </gating:vertex>
                 <gating:vertex>
                   <gating:coordinate data-type:value="9573954.782608695" />
                   <gating:coordinate data-type:value="2521842.6101554455" />
                 </gating:vertex>
                 <gating:vertex>
                   <gating:coordinate data-type:value="10880875.594202898" />
                   <gating:coordinate data-type:value="2804666.0804532524" />
                 </gating:vertex>
                 <gating:vertex>
                   <gating:coordinate data-type:value="9877889.855072463" />
                   <gating:coordinate data-type:value="3770979.6039707595" />
                 </gating:vertex>
                 <gating:vertex>
                   <gating:coordinate data-type:value="5957127.420289855" />
                   <gating:coordinate data-type:value="3205332.6633751458" />
                 </gating:vertex>
                 <gating:vertex>
                   <gating:coordinate data-type:value="3039350.724637681" />
                   <gating:coordinate data-type:value="2380430.8750065416" />
                 </gating:vertex>
               </gating:PolygonGate>
             </Gate>
             <Subpopulations>
               <Population name="FSC-A, SSC-A subset"  annotation=""  owningGroup="All Samples"  expanded="1"  sortPriority="10"  count="19854" >
                 <Graph smoothing="0"  backColor="#ffffff"  foreColor="#000000"  heatMapStatParameter="Comp-FL1-H"  type="Pseudocolor"  fast="1" >
                   <Axis dimension="x"  name="Comp-FL1-A"  label=""  auto="auto" />
                   <Axis dimension="y"  name="SSC-A"  label=""  auto="auto" />
                   <GraphSettings level="5%"  smoothingHighResolution="1"  contourHighResolution="1"  histogramSmoothingCount="0"  graphResolution="256"  showOutliers="0"  drawLargeDots="0"  dotsToDraw="8000"  tint="le.chartfill.tinted.40"  lineWeight="le.lineweight.normal"  lineStyle="le.linestyle.solid" />
                   <GraphEnvironment showGrid="0"  showAxes="tnlTNL"  showGates="1"  showFreqOnPlots="1"  showGateNameOnPlots="1"  showMedians="0"  showUncomped="0"  addEventParam="0"  lastYAxisName="" >
                     <TextTraits font="SansSerif"  size="11"  name="Labels"  style="plain"  color="#000000"  background="#00ffffff"  just="left" />
                     <TextTraits font="SansSerif"  size="11"  name="LayoutGates"  style="plain"  color="#000000"  background="#00ffffff"  just="left" />
                     <TextTraits font="SansSerif"  size="9"  name="Numbers"  style="plain"  color="#000000"  background="#00ffffff"  just="left" />
                     <TextTraits font="SansSerif"  size="9"  name="Legend"  style="plain"  color="#000000"  background="#00ffffff"  just="left" />
                     <WindowPosition x="0"  y="0"  width="704"  height="1004"  displayed="0"  panelState="---" />
                   </GraphEnvironment>
                 </Graph>
                 <Gate gating:id="ID1187404810"  gating:parent_id="ID603544600" >
                   <gating:PolygonGate eventsInside="1"  annoOffsetX="0"  annoOffsetY="0"  tint="#000000"  isTinted="0"  lineWeight="Normal"  userDefined="1"  quadId="-1"  gateResolution="256" >
                     <gating:dimension>
                       <data-type:fcs-dimension data-type:name="FSC-A" />
                     </gating:dimension>
                     <gating:dimension>
                       <data-type:fcs-dimension data-type:name="SSC-A" />
                     </gating:dimension>
                     <gating:vertex>
                       <gating:coordinate data-type:value="1428494.8405797102" />
                       <gating:coordinate data-type:value="1556257.592760181" />
                     </gating:vertex>
                     <gating:vertex>
                       <gating:coordinate data-type:value="2279513.0434782607" />
                       <gating:coordinate data-type:value="341617.520361991" />
                     </gating:vertex>
                     <gating:vertex>
                       <gating:coordinate data-type:value="4559026.0869565215" />
                       <gating:coordinate data-type:value="1138725.067873303" />
                     </gating:vertex>
                     <gating:vertex>
                       <gating:coordinate data-type:value="8662149.56521739" />
                       <gating:coordinate data-type:value="4592857.773755657" />
                     </gating:vertex>
                     <gating:vertex>
                       <gating:coordinate data-type:value="11823074.31884058" />
                       <gating:coordinate data-type:value="8768183.022624435" />
                     </gating:vertex>
                     <gating:vertex>
                       <gating:coordinate data-type:value="11519139.246376812" />
                       <gating:coordinate data-type:value="13816530.823529411" />
                     </gating:vertex>
                     <gating:vertex>
                       <gating:coordinate data-type:value="7233654.724637682" />
                       <gating:coordinate data-type:value="14803425.88235294" />
                     </gating:vertex>
                     <gating:vertex>
                       <gating:coordinate data-type:value="2309906.5507246377" />
                       <gating:coordinate data-type:value="13930403.330316743" />
                     </gating:vertex>
                     <gating:vertex>
                       <gating:coordinate data-type:value="1063772.7536231885" />
                       <gating:coordinate data-type:value="9830993.085972851" />
                     </gating:vertex>
                     <gating:vertex>
                       <gating:coordinate data-type:value="1215740.2898550725" />
                       <gating:coordinate data-type:value="3302302.696832579" />
                     </gating:vertex>
                   </gating:PolygonGate>
                 </Gate>
                 <Subpopulations>
                   <Population name="GFP FITC-A, SSC-A subset"  annotation=""  owningGroup="All Samples"  expanded="1"  sortPriority="10"  count="18258" >
                     <Graph smoothing="0"  backColor="#ffffff"  foreColor="#000000"  heatMapStatParameter="Comp-FL1-H"  type="Pseudocolor"  fast="1" >
                       <Axis dimension="x"  name="Comp-FL5-H"  label=""  auto="auto" />
                       <Axis dimension="y"  name="Comp-FL2-H"  label=""  auto="auto" />
                       <GraphSettings level="5%"  smoothingHighResolution="1"  contourHighResolution="1"  histogramSmoothingCount="0"  graphResolution="256"  showOutliers="0"  drawLargeDots="0"  dotsToDraw="8000"  tint="le.chartfill.tinted.40"  lineWeight="le.lineweight.normal"  lineStyle="le.linestyle.solid" />
                       <GraphEnvironment showGrid="0"  showAxes="tnlTNL"  showGates="1"  showFreqOnPlots="1"  showGateNameOnPlots="1"  showMedians="0"  showUncomped="0"  addEventParam="0"  lastYAxisName="" >
                         <TextTraits font="SansSerif"  size="11"  name="Labels"  style="plain"  color="#000000"  background="#00ffffff"  just="left" />
                         <TextTraits font="SansSerif"  size="11"  name="LayoutGates"  style="plain"  color="#000000"  background="#00ffffff"  just="left" />
                         <TextTraits font="SansSerif"  size="9"  name="Numbers"  style="plain"  color="#000000"  background="#00ffffff"  just="left" />
                         <TextTraits font="SansSerif"  size="9"  name="Legend"  style="plain"  color="#000000"  background="#00ffffff"  just="left" />
                         <WindowPosition x="0"  y="0"  width="602"  height="884"  displayed="0"  panelState="---" />
                       </GraphEnvironment>
                     </Graph>
                     <Gate gating:id="ID644292794"  gating:parent_id="ID1187404810" >
                       <gating:RectangleGate eventsInside="1"  annoOffsetX="0"  annoOffsetY="0"  tint="#000000"  isTinted="0"  lineWeight="Normal"  userDefined="1"  percentX="0"  percentY="0" >
                         <gating:dimension gating:min="5212.739635138893"  gating:max="1.3586327251873951E7" >
                           <data-type:fcs-dimension data-type:name="Comp-FL1-A" />
                         </gating:dimension>
                         <gating:dimension gating:min="37957.50226244344"  gating:max="1.6169895963800905E7" >
                           <data-type:fcs-dimension data-type:name="SSC-A" />
                         </gating:dimension>
                       </gating:RectangleGate>
                     </Gate>
                     <Subpopulations>
                       <Population name="Q1: AnnexinV APC-H- , PE-H+"  annotation=""  owningGroup="All Samples"  expanded="1"  sortPriority="10"  count="16" >
                         <Graph smoothing="0"  backColor="#ffffff"  foreColor="#000000"  heatMapStatParameter="Comp-FL1-H"  type="Pseudocolor"  fast="1" >
                           <Axis dimension="x"  name="Comp-FL5-H"  label=""  auto="auto" />
                           <Axis dimension="y"  name="Comp-FL2-H"  label=""  auto="auto" />
                           <GraphSettings level="5%"  smoothingHighResolution="1"  contourHighResolution="1"  histogramSmoothingCount="0"  graphResolution="256"  showOutliers="0"  drawLargeDots="0"  dotsToDraw="8000"  tint="le.chartfill.tinted.40"  lineWeight="le.lineweight.normal"  lineStyle="le.linestyle.solid" />
                           <GraphEnvironment showGrid="0"  showAxes="tnlTNL"  showGates="1"  showFreqOnPlots="1"  showGateNameOnPlots="1"  showMedians="0"  showUncomped="0"  addEventParam="0"  lastYAxisName="" >
                             <TextTraits font="SansSerif"  size="11"  name="Labels"  style="plain"  color="#000000"  background="#00ffffff"  just="left" />
                             <TextTraits font="SansSerif"  size="11"  name="LayoutGates"  style="plain"  color="#000000"  background="#00ffffff"  just="left" />
                             <TextTraits font="SansSerif"  size="9"  name="Numbers"  style="plain"  color="#000000"  background="#00ffffff"  just="left" />
                             <TextTraits font="SansSerif"  size="9"  name="Legend"  style="plain"  color="#000000"  background="#00ffffff"  just="left" />
                             <WindowPosition x="0"  y="0"  width="602"  height="1004"  displayed="1"  panelState="---" />
                           </GraphEnvironment>
                         </Graph>
                         <Gate gating:id="ID1504745112"  gating:parent_id="ID644292794" >
                           <gating:RectangleGate eventsInside="1"  annoOffsetX="0"  annoOffsetY="0"  tint="#000000"  isTinted="0"  lineWeight="Normal"  userDefined="1"  percentX="0"  percentY="0" >
                             <gating:dimension gating:max="6813.76166405506" >
                               <data-type:fcs-dimension data-type:name="Comp-FL5-H" />
                             </gating:dimension>
                             <gating:dimension gating:min="2685.3673985459664" >
                               <data-type:fcs-dimension data-type:name="Comp-FL2-H" />
                             </gating:dimension>
                           </gating:RectangleGate>
                         </Gate>
                       </Population>
                       <Population name="Q2: AnnexinV APC-H+ , PE-H+"  annotation=""  owningGroup="All Samples"  expanded="1"  sortPriority="10"  count="86" >
                         <Graph smoothing="0"  backColor="#ffffff"  foreColor="#000000"  heatMapStatParameter="Comp-FL1-H"  type="Pseudocolor"  fast="1" >
                           <Axis dimension="x"  name="Comp-FL5-H"  label=""  auto="auto" />
                           <Axis dimension="y"  name="Comp-FL2-H"  label=""  auto="auto" />
                           <GraphSettings level="5%"  smoothingHighResolution="1"  contourHighResolution="1"  histogramSmoothingCount="0"  graphResolution="256"  showOutliers="0"  drawLargeDots="0"  dotsToDraw="8000"  tint="le.chartfill.tinted.40"  lineWeight="le.lineweight.normal"  lineStyle="le.linestyle.solid" />
                           <GraphEnvironment showGrid="0"  showAxes="tnlTNL"  showGates="1"  showFreqOnPlots="1"  showGateNameOnPlots="1"  showMedians="0"  showUncomped="0"  addEventParam="0"  lastYAxisName="" >
                             <TextTraits font="SansSerif"  size="11"  name="Labels"  style="plain"  color="#000000"  background="#00ffffff"  just="left" />
                             <TextTraits font="SansSerif"  size="11"  name="LayoutGates"  style="plain"  color="#000000"  background="#00ffffff"  just="left" />
                             <TextTraits font="SansSerif"  size="9"  name="Numbers"  style="plain"  color="#000000"  background="#00ffffff"  just="left" />
                             <TextTraits font="SansSerif"  size="9"  name="Legend"  style="plain"  color="#000000"  background="#00ffffff"  just="left" />
                             <WindowPosition x="0"  y="0"  width="602"  height="1004"  displayed="1"  panelState="---" />
                           </GraphEnvironment>
                         </Graph>
                         <Gate gating:id="ID990637333"  gating:parent_id="ID644292794" >
                           <gating:RectangleGate eventsInside="1"  annoOffsetX="0"  annoOffsetY="0"  tint="#000000"  isTinted="0"  lineWeight="Normal"  userDefined="1"  percentX="0"  percentY="0" >
                             <gating:dimension gating:min="6813.76166405506" >
                               <data-type:fcs-dimension data-type:name="Comp-FL5-H" />
                             </gating:dimension>
                             <gating:dimension gating:min="2685.3673985459664" >
                               <data-type:fcs-dimension data-type:name="Comp-FL2-H" />
                             </gating:dimension>
                           </gating:RectangleGate>
                         </Gate>
                       </Population>
                       <Population name="Q3: AnnexinV APC-H+ , PE-H-"  annotation=""  owningGroup="All Samples"  expanded="1"  sortPriority="10"  count="3416" >
                         <Graph smoothing="0"  backColor="#ffffff"  foreColor="#000000"  heatMapStatParameter="Comp-FL1-H"  type="Pseudocolor"  fast="1" >
                           <Axis dimension="x"  name="Comp-FL5-H"  label=""  auto="auto" />
                           <Axis dimension="y"  name="Comp-FL2-H"  label=""  auto="auto" />
                           <GraphSettings level="5%"  smoothingHighResolution="1"  contourHighResolution="1"  histogramSmoothingCount="0"  graphResolution="256"  showOutliers="0"  drawLargeDots="0"  dotsToDraw="8000"  tint="le.chartfill.tinted.40"  lineWeight="le.lineweight.normal"  lineStyle="le.linestyle.solid" />
                           <GraphEnvironment showGrid="0"  showAxes="tnlTNL"  showGates="1"  showFreqOnPlots="1"  showGateNameOnPlots="1"  showMedians="0"  showUncomped="0"  addEventParam="0"  lastYAxisName="" >
                             <TextTraits font="SansSerif"  size="11"  name="Labels"  style="plain"  color="#000000"  background="#00ffffff"  just="left" />
                             <TextTraits font="SansSerif"  size="11"  name="LayoutGates"  style="plain"  color="#000000"  background="#00ffffff"  just="left" />
                             <TextTraits font="SansSerif"  size="9"  name="Numbers"  style="plain"  color="#000000"  background="#00ffffff"  just="left" />
                             <TextTraits font="SansSerif"  size="9"  name="Legend"  style="plain"  color="#000000"  background="#00ffffff"  just="left" />
                             <WindowPosition x="0"  y="0"  width="602"  height="1004"  displayed="1"  panelState="---" />
                           </GraphEnvironment>
                         </Graph>
                         <Gate gating:id="ID1953320205"  gating:parent_id="ID644292794" >
                           <gating:RectangleGate eventsInside="1"  annoOffsetX="0"  annoOffsetY="0"  tint="#000000"  isTinted="0"  lineWeight="Normal"  userDefined="1"  percentX="0"  percentY="0" >
                             <gating:dimension gating:min="6813.76166405506" >
                               <data-type:fcs-dimension data-type:name="Comp-FL5-H" />
                             </gating:dimension>
                             <gating:dimension gating:max="2685.3673985459664" >
                               <data-type:fcs-dimension data-type:name="Comp-FL2-H" />
                             </gating:dimension>
                           </gating:RectangleGate>
                         </Gate>
                       </Population>
                       <Population name="Q4: AnnexinV APC-H- , PE-H-"  annotation=""  owningGroup="All Samples"  expanded="1"  sortPriority="10"  count="14740" >
                         <Graph smoothing="0"  backColor="#ffffff"  foreColor="#000000"  heatMapStatParameter="Comp-FL1-H"  type="Pseudocolor"  fast="1" >
                           <Axis dimension="x"  name="Comp-FL5-H"  label=""  auto="auto" />
                           <Axis dimension="y"  name="Comp-FL2-H"  label=""  auto="auto" />
                           <GraphSettings level="5%"  smoothingHighResolution="1"  contourHighResolution="1"  histogramSmoothingCount="0"  graphResolution="256"  showOutliers="0"  drawLargeDots="0"  dotsToDraw="8000"  tint="le.chartfill.tinted.40"  lineWeight="le.lineweight.normal"  lineStyle="le.linestyle.solid" />
                           <GraphEnvironment showGrid="0"  showAxes="tnlTNL"  showGates="1"  showFreqOnPlots="1"  showGateNameOnPlots="1"  showMedians="0"  showUncomped="0"  addEventParam="0"  lastYAxisName="" >
                             <TextTraits font="SansSerif"  size="11"  name="Labels"  style="plain"  color="#000000"  background="#00ffffff"  just="left" />
                             <TextTraits font="SansSerif"  size="11"  name="LayoutGates"  style="plain"  color="#000000"  background="#00ffffff"  just="left" />
                             <TextTraits font="SansSerif"  size="9"  name="Numbers"  style="plain"  color="#000000"  background="#00ffffff"  just="left" />
                             <TextTraits font="SansSerif"  size="9"  name="Legend"  style="plain"  color="#000000"  background="#00ffffff"  just="left" />
                             <WindowPosition x="0"  y="0"  width="602"  height="1004"  displayed="1"  panelState="---" />
                           </GraphEnvironment>
                         </Graph>
                         <Gate gating:id="ID278946524"  gating:parent_id="ID644292794" >
                           <gating:RectangleGate eventsInside="1"  annoOffsetX="0"  annoOffsetY="0"  tint="#000000"  isTinted="0"  lineWeight="Normal"  userDefined="1"  percentX="0"  percentY="0" >
                             <gating:dimension gating:max="6813.76166405506" >
                               <data-type:fcs-dimension data-type:name="Comp-FL5-H" />
                             </gating:dimension>
                             <gating:dimension gating:max="2685.3673985459664" >
                               <data-type:fcs-dimension data-type:name="Comp-FL2-H" />
                             </gating:dimension>
                           </gating:RectangleGate>
                         </Gate>
                       </Population>
                     </Subpopulations>
                   </Population>
                 </Subpopulations>
               </Population>
             </Subpopulations>
           </Population>
         </Subpopulations>
       </SampleNode>
     </Sample>
     <Sample>
       <DataSet uri="file:/F:/黑色素瘤BRAFi-剪接体/凋亡-流式-JX/20211107/375-7-1.fcs"  sampleID="24" />
       <transforms:spilloverMatrix prefix="Comp-"  name="Acquisition-defined"  editable="0"  color="#c0c0c0"  version="FlowJo-10.5.3"  status="FINALIZED"  transforms:id="a50abbdb-cd32-46a3-b71d-65bb237e52a4"  suffix="" >
         <data-type:parameters>
           <data-type:parameter data-type:name="FL1-H" />
           <data-type:parameter data-type:name="FL2-H" />
           <data-type:parameter data-type:name="FL3-H" />
           <data-type:parameter data-type:name="FL4-H" />
           <data-type:parameter data-type:name="FL5-H" />
           <data-type:parameter data-type:name="FL6-H" />
           <data-type:parameter data-type:name="FL1-A" />
           <data-type:parameter data-type:name="FL2-A" />
           <data-type:parameter data-type:name="FL3-A" />
           <data-type:parameter data-type:name="FL4-A" />
           <data-type:parameter data-type:name="FL5-A" />
           <data-type:parameter data-type:name="FL6-A" />
         </data-type:parameters>
         <transforms:spillover data-type:parameter="FL1-H" >
           <transforms:coefficient data-type:parameter="FL1-H"  transforms:value="1" />
           <transforms:coefficient data-type:parameter="FL2-H"  transforms:value="0.0141000003" />
           <transforms:coefficient data-type:parameter="FL3-H"  transforms:value="0" />
           <transforms:coefficient data-type:parameter="FL4-H"  transforms:value="0" />
           <transforms:coefficient data-type:parameter="FL5-H"  transforms:value="0" />
           <transforms:coefficient data-type:parameter="FL6-H"  transforms:value="0" />
           <transforms:coefficient data-type:parameter="FL1-A"  transforms:value="0" />
           <transforms:coefficient data-type:parameter="FL2-A"  transforms:value="0" />
           <transforms:coefficient data-type:parameter="FL3-A"  transforms:value="0" />
           <transforms:coefficient data-type:parameter="FL4-A"  transforms:value="0" />
           <transforms:coefficient data-type:parameter="FL5-A"  transforms:value="0" />
           <transforms:coefficient data-type:parameter="FL6-A"  transforms:value="0" />
         </transforms:spillover>
         <transforms:spillover data-type:parameter="FL2-H" >
           <transforms:coefficient data-type:parameter="FL1-H"  transforms:value="0.9559000134" />
           <transforms:coefficient data-type:parameter="FL2-H"  transforms:value="1" />
           <transforms:coefficient data-type:parameter="FL3-H"  transforms:value="0" />
           <transforms:coefficient data-type:parameter="FL4-H"  transforms:value="0" />
           <transforms:coefficient data-type:parameter="FL5-H"  transforms:value="0" />
           <transforms:coefficient data-type:parameter="FL6-H"  transforms:value="0" />
           <transforms:coefficient data-type:parameter="FL1-A"  transforms:value="0" />
           <transforms:coefficient data-type:parameter="FL2-A"  transforms:value="0" />
           <transforms:coefficient data-type:parameter="FL3-A"  transforms:value="0" />
           <transforms:coefficient data-type:parameter="FL4-A"  transforms:value="0" />
           <transforms:coefficient data-type:parameter="FL5-A"  transforms:value="0" />
           <transforms:coefficient data-type:parameter="FL6-A"  transforms:value="0" />
         </transforms:spillover>
         <transforms:spillover data-type:parameter="FL3-H" >
           <transforms:coefficient data-type:parameter="FL1-H"  transforms:value="0" />
           <transforms:coefficient data-type:parameter="FL2-H"  transforms:value="0" />
           <transforms:coefficient data-type:parameter="FL3-H"  transforms:value="1" />
           <transforms:coefficient data-type:parameter="FL4-H"  transforms:value="0" />
           <transforms:coefficient data-type:parameter="FL5-H"  transforms:value="0" />
           <transforms:coefficient data-type:parameter="FL6-H"  transforms:value="0" />
           <transforms:coefficient data-type:parameter="FL1-A"  transforms:value="0" />
           <transforms:coefficient data-type:parameter="FL2-A"  transforms:value="0" />
           <transforms:coefficient data-type:parameter="FL3-A"  transforms:value="0" />
           <transforms:coefficient data-type:parameter="FL4-A"  transforms:value="0" />
           <transforms:coefficient data-type:parameter="FL5-A"  transforms:value="0" />
           <transforms:coefficient data-type:parameter="FL6-A"  transforms:value="0" />
         </transforms:spillover>
         <transforms:spillover data-type:parameter="FL4-H" >
           <transforms:coefficient data-type:parameter="FL1-H"  transforms:value="0" />
           <transforms:coefficient data-type:parameter="FL2-H"  transforms:value="0" />
           <transforms:coefficient data-type:parameter="FL3-H"  transforms:value="0" />
           <transforms:coefficient data-type:parameter="FL4-H"  transforms:value="1" />
           <transforms:coefficient data-type:parameter="FL5-H"  transforms:value="0" />
           <transforms:coefficient data-type:parameter="FL6-H"  transforms:value="0" />
           <transforms:coefficient data-type:parameter="FL1-A"  transforms:value="0" />
           <transforms:coefficient data-type:parameter="FL2-A"  transforms:value="0" />
           <transforms:coefficient data-type:parameter="FL3-A"  transforms:value="0" />
           <transforms:coefficient data-type:parameter="FL4-A"  transforms:value="0" />
           <transforms:coefficient data-type:parameter="FL5-A"  transforms:value="0" />
           <transforms:coefficient data-type:parameter="FL6-A"  transforms:value="0" />
         </transforms:spillover>
         <transforms:spillover data-type:parameter="FL5-H" >
           <transforms:coefficient data-type:parameter="FL1-H"  transforms:value="0" />
           <transforms:coefficient data-type:parameter="FL2-H"  transforms:value="0.00176" />
           <transforms:coefficient data-type:parameter="FL3-H"  transforms:value="0" />
           <transforms:coefficient data-type:parameter="FL4-H"  transforms:value="0" />
           <transforms:coefficient data-type:parameter="FL5-H"  transforms:value="1" />
           <transforms:coefficient data-type:parameter="FL6-H"  transforms:value="0" />
           <transforms:coefficient data-type:parameter="FL1-A"  transforms:value="0" />
           <transforms:coefficient data-type:parameter="FL2-A"  transforms:value="0" />
           <transforms:coefficient data-type:parameter="FL3-A"  transforms:value="0" />
           <transforms:coefficient data-type:parameter="FL4-A"  transforms:value="0" />
           <transforms:coefficient data-type:parameter="FL5-A"  transforms:value="0" />
           <transforms:coefficient data-type:parameter="FL6-A"  transforms:value="0" />
         </transforms:spillover>
         <transforms:spillover data-type:parameter="FL6-H" >
           <transforms:coefficient data-type:parameter="FL1-H"  transforms:value="0" />
           <transforms:coefficient data-type:parameter="FL2-H"  transforms:value="0" />
           <transforms:coefficient data-type:parameter="FL3-H"  transforms:value="0" />
           <transforms:coefficient data-type:parameter="FL4-H"  transforms:value="0" />
           <transforms:coefficient data-type:parameter="FL5-H"  transforms:value="0" />
           <transforms:coefficient data-type:parameter="FL6-H"  transforms:value="1" />
           <transforms:coefficient data-type:parameter="FL1-A"  transforms:value="0" />
           <transforms:coefficient data-type:parameter="FL2-A"  transforms:value="0" />
           <transforms:coefficient data-type:parameter="FL3-A"  transforms:value="0" />
           <transforms:coefficient data-type:parameter="FL4-A"  transforms:value="0" />
           <transforms:coefficient data-type:parameter="FL5-A"  transforms:value="0" />
           <transforms:coefficient data-type:parameter="FL6-A"  transforms:value="0" />
         </transforms:spillover>
         <transforms:spillover data-type:parameter="FL1-A" >
           <transforms:coefficient data-type:parameter="FL1-H"  transforms:value="0" />
           <transforms:coefficient data-type:parameter="FL2-H"  transforms:value="0" />
           <transforms:coefficient data-type:parameter="FL3-H"  transforms:value="0" />
           <transforms:coefficient data-type:parameter="FL4-H"  transforms:value="0" />
           <transforms:coefficient data-type:parameter="FL5-H"  transforms:value="0" />
           <transforms:coefficient data-type:parameter="FL6-H"  transforms:value="0" />
           <transforms:coefficient data-type:parameter="FL1-A"  transforms:value="1" />
           <transforms:coefficient data-type:parameter="FL2-A"  transforms:value="0.0141000003" />
           <transforms:coefficient data-type:parameter="FL3-A"  transforms:value="0" />
           <transforms:coefficient data-type:parameter="FL4-A"  transforms:value="0" />
           <transforms:coefficient data-type:parameter="FL5-A"  transforms:value="0" />
           <transforms:coefficient data-type:parameter="FL6-A"  transforms:value="0" />
         </transforms:spillover>
         <transforms:spillover data-type:parameter="FL2-A" >
           <transforms:coefficient data-type:parameter="FL1-H"  transforms:value="0" />
           <transforms:coefficient data-type:parameter="FL2-H"  transforms:value="0" />
           <transforms:coefficient data-type:parameter="FL3-H"  transforms:value="0" />
           <transforms:coefficient data-type:parameter="FL4-H"  transforms:value="0" />
           <transforms:coefficient data-type:parameter="FL5-H"  transforms:value="0" />
           <transforms:coefficient data-type:parameter="FL6-H"  transforms:value="0" />
           <transforms:coefficient data-type:parameter="FL1-A"  transforms:value="0.9559000134" />
           <transforms:coefficient data-type:parameter="FL2-A"  transforms:value="1" />
           <transforms:coefficient data-type:parameter="FL3-A"  transforms:value="0" />
           <transforms:coefficient data-type:parameter="FL4-A"  transforms:value="0" />
           <transforms:coefficient data-type:parameter="FL5-A"  transforms:value="0" />
           <transforms:coefficient data-type:parameter="FL6-A"  transforms:value="0" />
         </transforms:spillover>
         <transforms:spillover data-type:parameter="FL3-A" >
           <transforms:coefficient data-type:parameter="FL1-H"  transforms:value="0" />
           <transforms:coefficient data-type:parameter="FL2-H"  transforms:value="0" />
           <transforms:coefficient data-type:parameter="FL3-H"  transforms:value="0" />
           <transforms:coefficient data-type:parameter="FL4-H"  transforms:value="0" />
           <transforms:coefficient data-type:parameter="FL5-H"  transforms:value="0" />
           <transforms:coefficient data-type:parameter="FL6-H"  transforms:value="0" />
           <transforms:coefficient data-type:parameter="FL1-A"  transforms:value="0" />
           <transforms:coefficient data-type:parameter="FL2-A"  transforms:value="0" />
           <transforms:coefficient data-type:parameter="FL3-A"  transforms:value="1" />
           <transforms:coefficient data-type:parameter="FL4-A"  transforms:value="0" />
           <transforms:coefficient data-type:parameter="FL5-A"  transforms:value="0" />
           <transforms:coefficient data-type:parameter="FL6-A"  transforms:value="0" />
         </transforms:spillover>
         <transforms:spillover data-type:parameter="FL4-A" >
           <transforms:coefficient data-type:parameter="FL1-H"  transforms:value="0" />
           <transforms:coefficient data-type:parameter="FL2-H"  transforms:value="0" />
           <transforms:coefficient data-type:parameter="FL3-H"  transforms:value="0" />
           <transforms:coefficient data-type:parameter="FL4-H"  transforms:value="0" />
           <transforms:coefficient data-type:parameter="FL5-H"  transforms:value="0" />
           <transforms:coefficient data-type:parameter="FL6-H"  transforms:value="0" />
           <transforms:coefficient data-type:parameter="FL1-A"  transforms:value="0" />
           <transforms:coefficient data-type:parameter="FL2-A"  transforms:value="0" />
           <transforms:coefficient data-type:parameter="FL3-A"  transforms:value="0" />
           <transforms:coefficient data-type:parameter="FL4-A"  transforms:value="1" />
           <transforms:coefficient data-type:parameter="FL5-A"  transforms:value="0" />
           <transforms:coefficient data-type:parameter="FL6-A"  transforms:value="0" />
         </transforms:spillover>
         <transforms:spillover data-type:parameter="FL5-A" >
           <transforms:coefficient data-type:parameter="FL1-H"  transforms:value="0" />
           <transforms:coefficient data-type:parameter="FL2-H"  transforms:value="0" />
           <transforms:coefficient data-type:parameter="FL3-H"  transforms:value="0" />
           <transforms:coefficient data-type:parameter="FL4-H"  transforms:value="0" />
           <transforms:coefficient data-type:parameter="FL5-H"  transforms:value="0" />
           <transforms:coefficient data-type:parameter="FL6-H"  transforms:value="0" />
           <transforms:coefficient data-type:parameter="FL1-A"  transforms:value="0" />
           <transforms:coefficient data-type:parameter="FL2-A"  transforms:value="0.00176" />
           <transforms:coefficient data-type:parameter="FL3-A"  transforms:value="0" />
           <transforms:coefficient data-type:parameter="FL4-A"  transforms:value="0" />
           <transforms:coefficient data-type:parameter="FL5-A"  transforms:value="1" />
           <transforms:coefficient data-type:parameter="FL6-A"  transforms:value="0" />
         </transforms:spillover>
         <transforms:spillover data-type:parameter="FL6-A" >
           <transforms:coefficient data-type:parameter="FL1-H"  transforms:value="0" />
           <transforms:coefficient data-type:parameter="FL2-H"  transforms:value="0" />
           <transforms:coefficient data-type:parameter="FL3-H"  transforms:value="0" />
           <transforms:coefficient data-type:parameter="FL4-H"  transforms:value="0" />
           <transforms:coefficient data-type:parameter="FL5-H"  transforms:value="0" />
           <transforms:coefficient data-type:parameter="FL6-H"  transforms:value="0" />
           <transforms:coefficient data-type:parameter="FL1-A"  transforms:value="0" />
           <transforms:coefficient data-type:parameter="FL2-A"  transforms:value="0" />
           <transforms:coefficient data-type:parameter="FL3-A"  transforms:value="0" />
           <transforms:coefficient data-type:parameter="FL4-A"  transforms:value="0" />
           <transforms:coefficient data-type:parameter="FL5-A"  transforms:value="0" />
           <transforms:coefficient data-type:parameter="FL6-A"  transforms:value="1" />
         </transforms:spillover>
       </transforms:spilloverMatrix>
       <Transformations>
         <transforms:linear transforms:minRange="0"  transforms:maxRange="10417331.155969223"  gain="1" >
           <data-type:parameter data-type:name="FSC-H" />
         </transforms:linear>
         <transforms:linear transforms:minRange="0"  transforms:maxRange="16777216"  gain="1" >
           <data-type:parameter data-type:name="FSC-A" />
         </transforms:linear>
         <transforms:linear transforms:minRange="0"  transforms:maxRange="16777216"  gain="1" >
           <data-type:parameter data-type:name="SSC-H" />
         </transforms:linear>
         <transforms:linear transforms:minRange="0"  transforms:maxRange="16777216"  gain="1" >
           <data-type:parameter data-type:name="SSC-A" />
         </transforms:linear>
         <transforms:log transforms:offset="1"  transforms:decades="7.2247198959" >
           <data-type:parameter data-type:name="FL1-H" />
         </transforms:log>
         <transforms:log transforms:offset="1"  transforms:decades="7.2247198959" >
           <data-type:parameter data-type:name="FL1-A" />
         </transforms:log>
         <transforms:biex transforms:length="256"  transforms:maxRange="16777215.998626715"  transforms:neg="0"  transforms:width="-630.9573444802"  transforms:pos="6.2247198959" >
           <data-type:parameter data-type:name="FL2-H" />
         </transforms:biex>
         <transforms:log transforms:offset="1"  transforms:decades="7.2247198959" >
           <data-type:parameter data-type:name="FL2-A" />
         </transforms:log>
         <transforms:log transforms:offset="1"  transforms:decades="7.2247198959" >
           <data-type:parameter data-type:name="FL3-H" />
         </transforms:log>
         <transforms:log transforms:offset="1"  transforms:decades="7.2247198959" >
           <data-type:parameter data-type:name="FL3-A" />
         </transforms:log>
         <transforms:log transforms:offset="1"  transforms:decades="7.2247198959" >
           <data-type:parameter data-type:name="FL4-H" />
         </transforms:log>
         <transforms:log transforms:offset="1"  transforms:decades="7.2247198959" >
           <data-type:parameter data-type:name="FL4-A" />
         </transforms:log>
         <transforms:biex transforms:length="256"  transforms:maxRange="16777215.998626715"  transforms:neg="0"  transforms:width="-10"  transforms:pos="6.2247198959" >
           <data-type:parameter data-type:name="FL5-H" />
         </transforms:biex>
         <transforms:log transforms:offset="1"  transforms:decades="7.2247198959" >
           <data-type:parameter data-type:name="FL5-A" />
         </transforms:log>
         <transforms:log transforms:offset="1"  transforms:decades="7.2247198959" >
           <data-type:parameter data-type:name="FL6-H" />
         </transforms:log>
         <transforms:log transforms:offset="1"  transforms:decades="7.2247198959" >
           <data-type:parameter data-type:name="FL6-A" />
         </transforms:log>
         <transforms:linear transforms:minRange="0"  transforms:maxRange="10000"  gain="1" >
           <data-type:parameter data-type:name="FSC-Width" />
         </transforms:linear>
         <transforms:linear transforms:minRange="0"  transforms:maxRange="103"  gain="0.0000200804" >
           <data-type:parameter data-type:name="Time" />
         </transforms:linear>
         <transforms:log transforms:offset="1"  transforms:decades="7.2247198959" >
           <data-type:parameter data-type:name="Comp-FL1-H" />
         </transforms:log>
         <transforms:biex transforms:length="256"  transforms:maxRange="16777215.998626715"  transforms:neg="0"  transforms:width="-630.9573444802"  transforms:pos="6.2247198959" >
           <data-type:parameter data-type:name="Comp-FL2-H" />
         </transforms:biex>
         <transforms:log transforms:offset="1"  transforms:decades="7.2247198959" >
           <data-type:parameter data-type:name="Comp-FL3-H" />
         </transforms:log>
         <transforms:log transforms:offset="1"  transforms:decades="7.2247198959" >
           <data-type:parameter data-type:name="Comp-FL4-H" />
         </transforms:log>
         <transforms:biex transforms:length="256"  transforms:maxRange="16777215.998626715"  transforms:neg="0"  transforms:width="-10"  transforms:pos="6.2247198959" >
           <data-type:parameter data-type:name="Comp-FL5-H" />
         </transforms:biex>
         <transforms:log transforms:offset="1"  transforms:decades="7.2247198959" >
           <data-type:parameter data-type:name="Comp-FL6-H" />
         </transforms:log>
         <transforms:log transforms:offset="1"  transforms:decades="7.2247198959" >
           <data-type:parameter data-type:name="Comp-FL1-A" />
         </transforms:log>
         <transforms:log transforms:offset="1"  transforms:decades="7.2247198959" >
           <data-type:parameter data-type:name="Comp-FL2-A" />
         </transforms:log>
         <transforms:log transforms:offset="1"  transforms:decades="7.2247198959" >
           <data-type:parameter data-type:name="Comp-FL3-A" />
         </transforms:log>
         <transforms:log transforms:offset="1"  transforms:decades="7.2247198959" >
           <data-type:parameter data-type:name="Comp-FL4-A" />
         </transforms:log>
         <transforms:log transforms:offset="1"  transforms:decades="7.2247198959" >
           <data-type:parameter data-type:name="Comp-FL5-A" />
         </transforms:log>
         <transforms:log transforms:offset="1"  transforms:decades="7.2247198959" >
           <data-type:parameter data-type:name="Comp-FL6-A" />
         </transforms:log>
       </Transformations>
       <Keywords>
         <Keyword name="SWVER"  value="CytExpert 2.3.0.84" />
         <Keyword name="DGAIN"  value="1" />
         <Keyword name="WCH"  value="FSC" />
         <Keyword name="TRLGC"  value="None" />
         <Keyword name="PCHTP"  value="ManualThreshold" />
         <Keyword name="PCHID"  value="FSC" />
         <Keyword name="CH8HAVAL"  value="6875000" />
         <Keyword name="CH8AATFL"  value="4616" />
         <Keyword name="CH8HATFL"  value="391.375" />
         <Keyword name="CH8FLNMS"  value="APC-A750" />
         <Keyword name="CH8AS"  value="2" />
         <Keyword name="CH8HS"  value="8" />
         <Keyword name="CH8FL"  value="True" />
         <Keyword name="CH8THUS"  value="False" />
         <Keyword name="CH8DELTA"  value="24" />
         <Keyword name="CH8DELAY"  value="-41.12" />
         <Keyword name="CH8USH"  value="True" />
         <Keyword name="CH8GAIN"  value="679" />
         <Keyword name="CH8TR"  value="64" />
         <Keyword name="CH8TH"  value="10000" />
         <Keyword name="CH8DA"  value="0" />
         <Keyword name="CH8AD"  value="0" />
         <Keyword name="CH8NM"  value="APC-A750" />
         <Keyword name="CH8ID"  value="FL6" />
         <Keyword name="CH7HAVAL"  value="6875000" />
         <Keyword name="CH7AATFL"  value="4927" />
         <Keyword name="CH7HATFL"  value="420.375" />
         <Keyword name="CH7FLNMS"  value="APC" />
         <Keyword name="CH7AS"  value="2" />
         <Keyword name="CH7HS"  value="8" />
         <Keyword name="CH7FL"  value="True" />
         <Keyword name="CH7LBL"  value="AnnexinV" />
         <Keyword name="CH7THUS"  value="False" />
         <Keyword name="CH7DELTA"  value="24" />
         <Keyword name="CH7DELAY"  value="-41.12" />
         <Keyword name="CH7USH"  value="True" />
         <Keyword name="CH7GAIN"  value="25" />
         <Keyword name="CH7TR"  value="64" />
         <Keyword name="CH7TH"  value="10000" />
         <Keyword name="CH7DA"  value="1" />
         <Keyword name="CH7AD"  value="1" />
         <Keyword name="CH7NM"  value="APC" />
         <Keyword name="CH7ID"  value="FL5" />
         <Keyword name="CH6HAVAL"  value="6875000" />
         <Keyword name="CH6AATFL"  value="4092" />
         <Keyword name="CH6HATFL"  value="396.625" />
         <Keyword name="CH6FLNMS"  value="PC7" />
         <Keyword name="CH6AS"  value="2" />
         <Keyword name="CH6HS"  value="8" />
         <Keyword name="CH6FL"  value="True" />
         <Keyword name="CH6THUS"  value="False" />
         <Keyword name="CH6DELTA"  value="24" />
         <Keyword name="CH6DELAY"  value="0" />
         <Keyword name="CH6USH"  value="True" />
         <Keyword name="CH6GAIN"  value="469" />
         <Keyword name="CH6TR"  value="64" />
         <Keyword name="CH6TH"  value="10000" />
         <Keyword name="CH6DA"  value="21" />
         <Keyword name="CH6AD"  value="13" />
         <Keyword name="CH6NM"  value="PC7" />
         <Keyword name="CH6ID"  value="FL4" />
         <Keyword name="CH5HAVAL"  value="6875000" />
         <Keyword name="CH5AATFL"  value="4247" />
         <Keyword name="CH5HATFL"  value="395.75" />
         <Keyword name="CH5FLNMS"  value="PC5.5" />
         <Keyword name="CH5AS"  value="2" />
         <Keyword name="CH5HS"  value="8" />
         <Keyword name="CH5FL"  value="True" />
         <Keyword name="CH5LBL"  value="7aad" />
         <Keyword name="CH5THUS"  value="False" />
         <Keyword name="CH5DELTA"  value="24" />
         <Keyword name="CH5DELAY"  value="0" />
         <Keyword name="CH5USH"  value="True" />
         <Keyword name="CH5GAIN"  value="100" />
         <Keyword name="CH5TR"  value="64" />
         <Keyword name="CH5TH"  value="10000" />
         <Keyword name="CH5DA"  value="20" />
         <Keyword name="CH5AD"  value="12" />
         <Keyword name="CH5NM"  value="PC5.5" />
         <Keyword name="CH5ID"  value="FL3" />
         <Keyword name="CH4HAVAL"  value="6875000" />
         <Keyword name="CH4AATFL"  value="5017.5" />
         <Keyword name="CH4HATFL"  value="544.375" />
         <Keyword name="CH4FLNMS"  value="PE" />
         <Keyword name="CH4AS"  value="2" />
         <Keyword name="CH4HS"  value="8" />
         <Keyword name="CH4FL"  value="True" />
         <Keyword name="CH4THUS"  value="False" />
         <Keyword name="CH4DELTA"  value="24" />
         <Keyword name="CH4DELAY"  value="0" />
         <Keyword name="CH4USH"  value="True" />
         <Keyword name="CH4GAIN"  value="2" />
         <Keyword name="CH4TR"  value="64" />
         <Keyword name="CH4TH"  value="10000" />
         <Keyword name="CH4DA"  value="18" />
         <Keyword name="CH4AD"  value="10" />
         <Keyword name="CH4NM"  value="PE" />
         <Keyword name="CH4ID"  value="FL2" />
         <Keyword name="CH3HAVAL"  value="6875000" />
         <Keyword name="CH3AATFL"  value="5514.5" />
         <Keyword name="CH3HATFL"  value="553.75" />
         <Keyword name="CH3FLNMS"  value="FITC" />
         <Keyword name="CH3AS"  value="2" />
         <Keyword name="CH3HS"  value="8" />
         <Keyword name="CH3FL"  value="True" />
         <Keyword name="CH3LBL"  value="GFP" />
         <Keyword name="CH3THUS"  value="False" />
         <Keyword name="CH3DELTA"  value="24" />
         <Keyword name="CH3DELAY"  value="0" />
         <Keyword name="CH3USH"  value="True" />
         <Keyword name="CH3GAIN"  value="4" />
         <Keyword name="CH3TR"  value="64" />
         <Keyword name="CH3TH"  value="10000" />
         <Keyword name="CH3DA"  value="19" />
         <Keyword name="CH3AD"  value="11" />
         <Keyword name="CH3NM"  value="FITC" />
         <Keyword name="CH3ID"  value="FL1" />
         <Keyword name="CH2HAVAL"  value="1250000" />
         <Keyword name="CH2AATFL"  value="4736.5" />
         <Keyword name="CH2HATFL"  value="431.125" />
         <Keyword name="CH2FLNMS"  value="SSC" />
         <Keyword name="CH2AS"  value="2" />
         <Keyword name="CH2HS"  value="8" />
         <Keyword name="CH2FL"  value="False" />
         <Keyword name="CH2THUS"  value="False" />
         <Keyword name="CH2DELTA"  value="24" />
         <Keyword name="CH2DELAY"  value="0" />
         <Keyword name="CH2USH"  value="True" />
         <Keyword name="CH2GAIN"  value="230" />
         <Keyword name="CH2TR"  value="64" />
         <Keyword name="CH2TH"  value="10000" />
         <Keyword name="CH2DA"  value="16" />
         <Keyword name="CH2AD"  value="8" />
         <Keyword name="CH2NM"  value="SSC" />
         <Keyword name="CH2ID"  value="SSC" />
         <Keyword name="CH1HAVAL"  value="1250000" />
         <Keyword name="CH1AATFL"  value="3815.5" />
         <Keyword name="CH1HATFL"  value="294.875" />
         <Keyword name="CH1AS"  value="2" />
         <Keyword name="CH1HS"  value="8" />
         <Keyword name="CH1FL"  value="False" />
         <Keyword name="CH1THUS"  value="True" />
         <Keyword name="CH1DELTA"  value="24" />
         <Keyword name="CH1DELAY"  value="0" />
         <Keyword name="CH1USH"  value="False" />
         <Keyword name="CH1GAIN"  value="130" />
         <Keyword name="CH1TR"  value="64" />
         <Keyword name="CH1TH"  value="672271" />
         <Keyword name="CH1DA"  value="22" />
         <Keyword name="CH1AD"  value="14" />
         <Keyword name="CH1NM"  value="FSC" />
         <Keyword name="CH1ID"  value="FSC" />
         <Keyword name="CHAR"  value="8" />
         <Keyword name="FLDSM"  value="30" />
         <Keyword name="COMPGAINA"  value="4210046925679" />
         <Keyword name="COMPA"  value="10.955900000.01411000.001760001000000100000010000001" />
         <Keyword name="COMPAFA"  value="000000" />
         <Keyword name="COMPBGA"  value="000000" />
         <Keyword name="COMPCHA"  value="FITCPEPC5.5PC7APCAPC-A750" />
         <Keyword name="COMPGAINH"  value="4210046925679" />
         <Keyword name="COMPH"  value="10.955900000.01411000.001760001000000100000010000001" />
         <Keyword name="COMPAFH"  value="000000" />
         <Keyword name="COMPBGH"  value="000000" />
         <Keyword name="COMPCHH"  value="FITCPEPC5.5PC7APCAPC-A750" />
         <Keyword name="AHCOMPSYNC"  value="True" />
         <Keyword name="USCOMP"  value="True" />
         <Keyword name="DURTIM"  value="102.587400" />
         <Keyword name="$OP"  value="Administrator" />
         <Keyword name="$VOL"  value="51293.72" />
         <Keyword name="RCD"  value="True" />
         <Keyword name="FLLW"  value="True" />
         <Keyword name="IMPTTB"  value="False" />
         <Keyword name="$ABRT"  value="179" />
         <Keyword name="$LOST"  value="0" />
         <Keyword name="P18DISPLAY"  value="LIN" />
         <Keyword name="$P18G"  value="1.0" />
         <Keyword name="$P18E"  value="0,0" />
         <Keyword name="$P18B"  value="32" />
         <Keyword name="$P18R"  value="900000000" />
         <Keyword name="$P18S"  value="Time" />
         <Keyword name="$P18N"  value="Time" />
         <Keyword name="P17DISPLAY"  value="LIN" />
         <Keyword name="$P17G"  value="1.0" />
         <Keyword name="$P17E"  value="0,0" />
         <Keyword name="$P17B"  value="32" />
         <Keyword name="$P17R"  value="10000" />
         <Keyword name="$P17S"  value="FSC-Width" />
         <Keyword name="$P17N"  value="FSC-Width" />
         <Keyword name="P16DISPLAY"  value="LOG" />
         <Keyword name="$P16G"  value="1.0" />
         <Keyword name="$P16E"  value="0,0" />
         <Keyword name="$P16B"  value="32" />
         <Keyword name="$P16R"  value="16777216" />
         <Keyword name="$P16S"  value="APC-A750-A" />
         <Keyword name="$P16N"  value="FL6-A" />
         <Keyword name="P15DISPLAY"  value="LOG" />
         <Keyword name="$P15G"  value="1.0" />
         <Keyword name="$P15E"  value="0,0" />
         <Keyword name="$P15B"  value="32" />
         <Keyword name="$P15R"  value="16777216" />
         <Keyword name="$P15S"  value="APC-A750-H" />
         <Keyword name="$P15N"  value="FL6-H" />
         <Keyword name="P14DISPLAY"  value="LOG" />
         <Keyword name="$P14G"  value="1.0" />
         <Keyword name="$P14E"  value="0,0" />
         <Keyword name="$P14B"  value="32" />
         <Keyword name="$P14R"  value="16777216" />
         <Keyword name="$P14S"  value="AnnexinV APC-A" />
         <Keyword name="$P14N"  value="FL5-A" />
         <Keyword name="P13DISPLAY"  value="LOG" />
         <Keyword name="$P13G"  value="1.0" />
         <Keyword name="$P13E"  value="0,0" />
         <Keyword name="$P13B"  value="32" />
         <Keyword name="$P13R"  value="16777216" />
         <Keyword name="$P13S"  value="AnnexinV APC-H" />
         <Keyword name="$P13N"  value="FL5-H" />
         <Keyword name="P12DISPLAY"  value="LOG" />
         <Keyword name="$P12G"  value="1.0" />
         <Keyword name="$P12E"  value="0,0" />
         <Keyword name="$P12B"  value="32" />
         <Keyword name="$P12R"  value="16777216" />
         <Keyword name="$P12S"  value="PC7-A" />
         <Keyword name="$P12N"  value="FL4-A" />
         <Keyword name="P11DISPLAY"  value="LOG" />
         <Keyword name="$P11G"  value="1.0" />
         <Keyword name="$P11E"  value="0,0" />
         <Keyword name="$P11B"  value="32" />
         <Keyword name="$P11R"  value="16777216" />
         <Keyword name="$P11S"  value="PC7-H" />
         <Keyword name="$P11N"  value="FL4-H" />
         <Keyword name="P10DISPLAY"  value="LOG" />
         <Keyword name="$P10G"  value="1.0" />
         <Keyword name="$P10E"  value="0,0" />
         <Keyword name="$P10B"  value="32" />
         <Keyword name="$P10R"  value="16777216" />
         <Keyword name="$P10S"  value="7aad PC5.5-A" />
         <Keyword name="$P10N"  value="FL3-A" />
         <Keyword name="P9DISPLAY"  value="LOG" />
         <Keyword name="$P9G"  value="1.0" />
         <Keyword name="$P9E"  value="0,0" />
         <Keyword name="$P9B"  value="32" />
         <Keyword name="$P9R"  value="16777216" />
         <Keyword name="$P9S"  value="7aad PC5.5-H" />
         <Keyword name="$P9N"  value="FL3-H" />
         <Keyword name="P8DISPLAY"  value="LOG" />
         <Keyword name="$P8G"  value="1.0" />
         <Keyword name="$P8E"  value="0,0" />
         <Keyword name="$P8B"  value="32" />
         <Keyword name="$P8R"  value="16777216" />
         <Keyword name="$P8S"  value="PE-A" />
         <Keyword name="$P8N"  value="FL2-A" />
         <Keyword name="P7DISPLAY"  value="LOG" />
         <Keyword name="$P7G"  value="1.0" />
         <Keyword name="$P7E"  value="0,0" />
         <Keyword name="$P7B"  value="32" />
         <Keyword name="$P7R"  value="16777216" />
         <Keyword name="$P7S"  value="PE-H" />
         <Keyword name="$P7N"  value="FL2-H" />
         <Keyword name="P6DISPLAY"  value="LOG" />
         <Keyword name="$P6G"  value="1.0" />
         <Keyword name="$P6E"  value="0,0" />
         <Keyword name="$P6B"  value="32" />
         <Keyword name="$P6R"  value="16777216" />
         <Keyword name="$P6S"  value="GFP FITC-A" />
         <Keyword name="$P6N"  value="FL1-A" />
         <Keyword name="P5DISPLAY"  value="LOG" />
         <Keyword name="$P5G"  value="1.0" />
         <Keyword name="$P5E"  value="0,0" />
         <Keyword name="$P5B"  value="32" />
         <Keyword name="$P5R"  value="16777216" />
         <Keyword name="$P5S"  value="GFP FITC-H" />
         <Keyword name="$P5N"  value="FL1-H" />
         <Keyword name="P4DISPLAY"  value="LIN" />
         <Keyword name="$P4G"  value="1.0" />
         <Keyword name="$P4E"  value="0,0" />
         <Keyword name="$P4B"  value="32" />
         <Keyword name="$P4R"  value="16777216" />
         <Keyword name="$P4S"  value="SSC-A" />
         <Keyword name="$P4N"  value="SSC-A" />
         <Keyword name="P3DISPLAY"  value="LIN" />
         <Keyword name="$P3G"  value="1.0" />
         <Keyword name="$P3E"  value="0,0" />
         <Keyword name="$P3B"  value="32" />
         <Keyword name="$P3R"  value="16777216" />
         <Keyword name="$P3S"  value="SSC-H" />
         <Keyword name="$P3N"  value="SSC-H" />
         <Keyword name="P2DISPLAY"  value="LIN" />
         <Keyword name="$P2G"  value="1.0" />
         <Keyword name="$P2E"  value="0,0" />
         <Keyword name="$P2B"  value="32" />
         <Keyword name="$P2R"  value="16777216" />
         <Keyword name="$P2S"  value="FSC-A" />
         <Keyword name="$P2N"  value="FSC-A" />
         <Keyword name="P1DISPLAY"  value="LIN" />
         <Keyword name="$P1G"  value="1.0" />
         <Keyword name="$P1E"  value="0,0" />
         <Keyword name="$P1B"  value="32" />
         <Keyword name="$P1R"  value="16777216" />
         <Keyword name="$P1S"  value="FSC-H" />
         <Keyword name="$P1N"  value="FSC-H" />
         <Keyword name="$TIMESTEP"  value="0.00002" />
         <Keyword name="USRCVOL"  value="False" />
         <Keyword name="RCVOL"  value="10" />
         <Keyword name="$SPILLOVER"  value="12,FL1-H,FL2-H,FL3-H,FL4-H,FL5-H,FL6-H,FL1-A,FL2-A,FL3-A,FL4-A,FL5-A,FL6-A,1,0.0141,0,0,0,0,0,0,0,0,0,0,0.9559,1,0,0,0,0,0,0,0,0,0,0,0,0,1,0,0,0,0,0,0,0,0,0,0,0,0,1,0,0,0,0,0,0,0,0,0,0.00176,0,0,1,0,0,0,0,0,0,0,0,0,0,0,0,1,0,0,0,0,0,0,0,0,0,0,0,0,1,0.0141,0,0,0,0,0,0,0,0,0,0,0.9559,1,0,0,0,0,0,0,0,0,0,0,0,0,1,0,0,0,0,0,0,0,0,0,0,0,0,1,0,0,0,0,0,0,0,0,0,0.00176,0,0,1,0,0,0,0,0,0,0,0,0,0,0,0,1" />
         <Keyword name="USRCTIM"  value="False" />
         <Keyword name="RCTIM"  value="10" />
         <Keyword name="CGID"  value="63123357-5a12-4aa3-90e7-d9a8e85e80bd" />
         <Keyword name="CGNM"  value="P2" />
         <Keyword name="USRCTOT"  value="True" />
         <Keyword name="RCTOT"  value="20000" />
         <Keyword name="$DATE"  value="07-Nov-2021" />
         <Keyword name="$ETIM"  value="15:19:15" />
         <Keyword name="$BTIM"  value="15:17:32" />
         <Keyword name="$PAR"  value="18" />
         <Keyword name="TBNM"  value="375-7-1" />
         <Keyword name="TBID"  value="2ce9c1ef-e654-4b52-97a5-b59996dad10b" />
         <Keyword name="CYTEXPERTFIL"  value="True" />
         <Keyword name="$NEXTDATA"  value="0" />
         <Keyword name="$DATATYPE"  value="F" />
         <Keyword name="$BYTEORD"  value="1,2,3,4" />
         <Keyword name="$MODE"  value="L" />
         <Keyword name="$SYS"  value="Microsoft Windows NT 6.1.7601 Service Pack 1" />
         <Keyword name="$FIL"  value="375-7-1.fcs" />
         <Keyword name="FILVER"  value="1" />
         <Keyword name="$TOT"  value="0000000000024727" />
         <Keyword name="$ENDANALYSIS"  value="0" />
         <Keyword name="$BEGINANALYSIS"  value="0" />
         <Keyword name="$ENDDATA"  value="0000000001786423" />
         <Keyword name="$BEGINDATA"  value="0000000000006080" />
         <Keyword name="$ENDSTEXT"  value="0" />
         <Keyword name="$BEGINSTEXT"  value="0" />
         <Keyword name="FJ_FCS_VERSION"  value="3" />
         <Keyword name="$P19N"  value="Comp-FL1-H" />
         <Keyword name="$P19S"  value="GFP FITC-H" />
         <Keyword name="$P19R"  value="16777215" />
         <Keyword name="$P20N"  value="Comp-FL2-H" />
         <Keyword name="$P20S"  value="PE-H" />
         <Keyword name="$P20R"  value="16777215" />
         <Keyword name="$P21N"  value="Comp-FL3-H" />
         <Keyword name="$P21S"  value="7aad PC5.5-H" />
         <Keyword name="$P21R"  value="16777215" />
         <Keyword name="$P22N"  value="Comp-FL4-H" />
         <Keyword name="$P22S"  value="PC7-H" />
         <Keyword name="$P22R"  value="16777215" />
         <Keyword name="$P23N"  value="Comp-FL5-H" />
         <Keyword name="$P23S"  value="AnnexinV APC-H" />
         <Keyword name="$P23R"  value="16777215" />
         <Keyword name="$P24N"  value="Comp-FL6-H" />
         <Keyword name="$P24S"  value="APC-A750-H" />
         <Keyword name="$P24R"  value="16777215" />
         <Keyword name="$P25N"  value="Comp-FL1-A" />
         <Keyword name="$P25S"  value="GFP FITC-A" />
         <Keyword name="$P25R"  value="16777215" />
         <Keyword name="$P26N"  value="Comp-FL2-A" />
         <Keyword name="$P26S"  value="PE-A" />
         <Keyword name="$P26R"  value="16777215" />
         <Keyword name="$P27N"  value="Comp-FL3-A" />
         <Keyword name="$P27S"  value="7aad PC5.5-A" />
         <Keyword name="$P27R"  value="16777215" />
         <Keyword name="$P28N"  value="Comp-FL4-A" />
         <Keyword name="$P28S"  value="PC7-A" />
         <Keyword name="$P28R"  value="16777215" />
         <Keyword name="$P29N"  value="Comp-FL5-A" />
         <Keyword name="$P29S"  value="AnnexinV APC-A" />
         <Keyword name="$P29R"  value="16777215" />
         <Keyword name="$P30N"  value="Comp-FL6-A" />
         <Keyword name="$P30S"  value="APC-A750-A" />
         <Keyword name="$P30R"  value="16777215" />
       </Keywords>
       <SampleNode name="375-7-1.fcs"  annotation=""  owningGroup=""  expanded="1"  sortPriority="10"  count="24727"  sampleID="24" >
         <Graph smoothing="0"  backColor="#ffffff"  foreColor="#000000"  type="Pseudocolor"  fast="1" >
           <Axis dimension="x"  name="FSC-H"  label=""  auto="auto" />
           <Axis dimension="y"  name="SSC-H"  label=""  auto="auto" />
           <GraphSettings level="5%"  smoothingHighResolution="1"  contourHighResolution="1"  histogramSmoothingCount="0"  graphResolution="256"  showOutliers="0"  drawLargeDots="0"  dotsToDraw="8000"  tint="le.chartfill.tinted.40"  lineWeight="le.lineweight.normal"  lineStyle="le.linestyle.solid" />
           <GraphEnvironment showGrid="0"  showAxes="tnlTNL"  showGates="1"  showFreqOnPlots="1"  showGateNameOnPlots="1"  showMedians="0"  showUncomped="0"  addEventParam="0"  lastYAxisName="" >
             <TextTraits font="SansSerif"  size="11"  name="Labels"  style="plain"  color="#000000"  background="#00ffffff"  just="left" />
             <TextTraits font="SansSerif"  size="11"  name="LayoutGates"  style="plain"  color="#000000"  background="#00ffffff"  just="left" />
             <TextTraits font="SansSerif"  size="9"  name="Numbers"  style="plain"  color="#000000"  background="#00ffffff"  just="left" />
             <TextTraits font="SansSerif"  size="9"  name="Legend"  style="plain"  color="#000000"  background="#00ffffff"  just="left" />
             <WindowPosition x="0"  y="0"  width="0"  height="194"  displayed="0"  panelState="" />
           </GraphEnvironment>
         </Graph>
         <Subpopulations>
           <Population name="Lymphocytes"  annotation=""  owningGroup="All Samples"  expanded="1"  sortPriority="10"  count="20009" >
             <Graph smoothing="0"  backColor="#ffffff"  foreColor="#000000"  heatMapStatParameter="Comp-FL1-H"  type="Pseudocolor"  fast="1" >
               <Axis dimension="x"  name="FSC-A"  label=""  auto="auto" />
               <Axis dimension="y"  name="SSC-A"  label=""  auto="auto" />
               <GraphSettings level="5%"  smoothingHighResolution="1"  contourHighResolution="1"  histogramSmoothingCount="0"  graphResolution="256"  showOutliers="0"  drawLargeDots="0"  dotsToDraw="8000"  tint="le.chartfill.tinted.40"  lineWeight="le.lineweight.normal"  lineStyle="le.linestyle.solid" />
               <GraphEnvironment showGrid="0"  showAxes="tnlTNL"  showGates="1"  showFreqOnPlots="1"  showGateNameOnPlots="1"  showMedians="0"  showUncomped="0"  addEventParam="0"  lastYAxisName="" >
                 <TextTraits font="SansSerif"  size="11"  name="Labels"  style="plain"  color="#000000"  background="#00ffffff"  just="left" />
                 <TextTraits font="SansSerif"  size="11"  name="LayoutGates"  style="plain"  color="#000000"  background="#00ffffff"  just="left" />
                 <TextTraits font="SansSerif"  size="9"  name="Numbers"  style="plain"  color="#000000"  background="#00ffffff"  just="left" />
                 <TextTraits font="SansSerif"  size="9"  name="Legend"  style="plain"  color="#000000"  background="#00ffffff"  just="left" />
                 <WindowPosition x="0"  y="0"  width="704"  height="1004"  displayed="0"  panelState="---" />
               </GraphEnvironment>
             </Graph>
             <Gate gating:id="ID1395092860" >
               <gating:PolygonGate eventsInside="1"  annoOffsetX="145"  annoOffsetY="78"  tint="#000000"  isTinted="0"  lineWeight="Normal"  userDefined="1"  quadId="-1"  gateResolution="256" >
                 <gating:dimension>
                   <data-type:fcs-dimension data-type:name="FSC-A" />
                 </gating:dimension>
                 <gating:dimension>
                   <data-type:fcs-dimension data-type:name="FSC-H" />
                 </gating:dimension>
                 <gating:vertex>
                   <gating:coordinate data-type:value="1641249.391304348" />
                   <gating:coordinate data-type:value="1767646.6893612936" />
                 </gating:vertex>
                 <gating:vertex>
                   <gating:coordinate data-type:value="1945184.463768116" />
                   <gating:coordinate data-type:value="848470.4108934209" />
                 </gating:vertex>
                 <gating:vertex>
                   <gating:coordinate data-type:value="3160924.7536231885" />
                   <gating:coordinate data-type:value="1225568.3712904968" />
                 </gating:vertex>
                 <gating:vertex>
                   <gating:coordinate data-type:value="5713979.362318841" />
                   <gating:coordinate data-type:value="2074038.7821839175" />
                 </gating:vertex>
                 <gating:vertex>
                   <gating:coordinate data-type:value="5713979.362318841" />
                   <gating:coordinate data-type:value="2074038.7821839175" />
                 </gating:vertex>
                 <gating:vertex>
                   <gating:coordinate data-type:value="7446409.275362318" />
                   <gating:coordinate data-type:value="2333293.6299569076" />
                 </gating:vertex>
                 <gating:vertex>
                   <gating:coordinate data-type:value="9573954.782608695" />
                   <gating:coordinate data-type:value="2521842.6101554455" />
                 </gating:vertex>
                 <gating:vertex>
                   <gating:coordinate data-type:value="9573954.782608695" />
                   <gating:coordinate data-type:value="2521842.6101554455" />
                 </gating:vertex>
                 <gating:vertex>
                   <gating:coordinate data-type:value="10880875.594202898" />
                   <gating:coordinate data-type:value="2804666.0804532524" />
                 </gating:vertex>
                 <gating:vertex>
                   <gating:coordinate data-type:value="9877889.855072463" />
                   <gating:coordinate data-type:value="3770979.6039707595" />
                 </gating:vertex>
                 <gating:vertex>
                   <gating:coordinate data-type:value="5957127.420289855" />
                   <gating:coordinate data-type:value="3205332.6633751458" />
                 </gating:vertex>
                 <gating:vertex>
                   <gating:coordinate data-type:value="3039350.724637681" />
                   <gating:coordinate data-type:value="2380430.8750065416" />
                 </gating:vertex>
               </gating:PolygonGate>
             </Gate>
             <Subpopulations>
               <Population name="FSC-A, SSC-A subset"  annotation=""  owningGroup="All Samples"  expanded="1"  sortPriority="10"  count="19990" >
                 <Graph smoothing="0"  backColor="#ffffff"  foreColor="#000000"  heatMapStatParameter="Comp-FL1-H"  type="Pseudocolor"  fast="1" >
                   <Axis dimension="x"  name="Comp-FL1-A"  label=""  auto="auto" />
                   <Axis dimension="y"  name="SSC-A"  label=""  auto="auto" />
                   <GraphSettings level="5%"  smoothingHighResolution="1"  contourHighResolution="1"  histogramSmoothingCount="0"  graphResolution="256"  showOutliers="0"  drawLargeDots="0"  dotsToDraw="8000"  tint="le.chartfill.tinted.40"  lineWeight="le.lineweight.normal"  lineStyle="le.linestyle.solid" />
                   <GraphEnvironment showGrid="0"  showAxes="tnlTNL"  showGates="1"  showFreqOnPlots="1"  showGateNameOnPlots="1"  showMedians="0"  showUncomped="0"  addEventParam="0"  lastYAxisName="" >
                     <TextTraits font="SansSerif"  size="11"  name="Labels"  style="plain"  color="#000000"  background="#00ffffff"  just="left" />
                     <TextTraits font="SansSerif"  size="11"  name="LayoutGates"  style="plain"  color="#000000"  background="#00ffffff"  just="left" />
                     <TextTraits font="SansSerif"  size="9"  name="Numbers"  style="plain"  color="#000000"  background="#00ffffff"  just="left" />
                     <TextTraits font="SansSerif"  size="9"  name="Legend"  style="plain"  color="#000000"  background="#00ffffff"  just="left" />
                     <WindowPosition x="0"  y="0"  width="704"  height="1004"  displayed="0"  panelState="---" />
                   </GraphEnvironment>
                 </Graph>
                 <Gate gating:id="ID234438764"  gating:parent_id="ID1395092860" >
                   <gating:PolygonGate eventsInside="1"  annoOffsetX="0"  annoOffsetY="0"  tint="#000000"  isTinted="0"  lineWeight="Normal"  userDefined="1"  quadId="-1"  gateResolution="256" >
                     <gating:dimension>
                       <data-type:fcs-dimension data-type:name="FSC-A" />
                     </gating:dimension>
                     <gating:dimension>
                       <data-type:fcs-dimension data-type:name="SSC-A" />
                     </gating:dimension>
                     <gating:vertex>
                       <gating:coordinate data-type:value="1428494.8405797102" />
                       <gating:coordinate data-type:value="1556257.592760181" />
                     </gating:vertex>
                     <gating:vertex>
                       <gating:coordinate data-type:value="2279513.0434782607" />
                       <gating:coordinate data-type:value="341617.520361991" />
                     </gating:vertex>
                     <gating:vertex>
                       <gating:coordinate data-type:value="4559026.0869565215" />
                       <gating:coordinate data-type:value="1138725.067873303" />
                     </gating:vertex>
                     <gating:vertex>
                       <gating:coordinate data-type:value="8662149.56521739" />
                       <gating:coordinate data-type:value="4592857.773755657" />
                     </gating:vertex>
                     <gating:vertex>
                       <gating:coordinate data-type:value="11823074.31884058" />
                       <gating:coordinate data-type:value="8768183.022624435" />
                     </gating:vertex>
                     <gating:vertex>
                       <gating:coordinate data-type:value="11519139.246376812" />
                       <gating:coordinate data-type:value="13816530.823529411" />
                     </gating:vertex>
                     <gating:vertex>
                       <gating:coordinate data-type:value="7233654.724637682" />
                       <gating:coordinate data-type:value="14803425.88235294" />
                     </gating:vertex>
                     <gating:vertex>
                       <gating:coordinate data-type:value="2309906.5507246377" />
                       <gating:coordinate data-type:value="13930403.330316743" />
                     </gating:vertex>
                     <gating:vertex>
                       <gating:coordinate data-type:value="1063772.7536231885" />
                       <gating:coordinate data-type:value="9830993.085972851" />
                     </gating:vertex>
                     <gating:vertex>
                       <gating:coordinate data-type:value="1215740.2898550725" />
                       <gating:coordinate data-type:value="3302302.696832579" />
                     </gating:vertex>
                   </gating:PolygonGate>
                 </Gate>
                 <Subpopulations>
                   <Population name="GFP FITC-A, SSC-A subset"  annotation=""  owningGroup="All Samples"  expanded="1"  sortPriority="10"  count="13027" >
                     <Graph smoothing="0"  backColor="#ffffff"  foreColor="#000000"  heatMapStatParameter="Comp-FL1-H"  type="Pseudocolor"  fast="1" >
                       <Axis dimension="x"  name="Comp-FL5-H"  label=""  auto="auto" />
                       <Axis dimension="y"  name="Comp-FL2-H"  label=""  auto="auto" />
                       <GraphSettings level="5%"  smoothingHighResolution="1"  contourHighResolution="1"  histogramSmoothingCount="0"  graphResolution="256"  showOutliers="0"  drawLargeDots="0"  dotsToDraw="8000"  tint="le.chartfill.tinted.40"  lineWeight="le.lineweight.normal"  lineStyle="le.linestyle.solid" />
                       <GraphEnvironment showGrid="0"  showAxes="tnlTNL"  showGates="1"  showFreqOnPlots="1"  showGateNameOnPlots="1"  showMedians="0"  showUncomped="0"  addEventParam="0"  lastYAxisName="" >
                         <TextTraits font="SansSerif"  size="11"  name="Labels"  style="plain"  color="#000000"  background="#00ffffff"  just="left" />
                         <TextTraits font="SansSerif"  size="11"  name="LayoutGates"  style="plain"  color="#000000"  background="#00ffffff"  just="left" />
                         <TextTraits font="SansSerif"  size="9"  name="Numbers"  style="plain"  color="#000000"  background="#00ffffff"  just="left" />
                         <TextTraits font="SansSerif"  size="9"  name="Legend"  style="plain"  color="#000000"  background="#00ffffff"  just="left" />
                         <WindowPosition x="0"  y="0"  width="602"  height="884"  displayed="0"  panelState="---" />
                       </GraphEnvironment>
                     </Graph>
                     <Gate gating:id="ID580725581"  gating:parent_id="ID234438764" >
                       <gating:RectangleGate eventsInside="1"  annoOffsetX="0"  annoOffsetY="0"  tint="#000000"  isTinted="0"  lineWeight="Normal"  userDefined="1"  percentX="0"  percentY="0" >
                         <gating:dimension gating:min="5212.739635138893"  gating:max="1.3586327251873951E7" >
                           <data-type:fcs-dimension data-type:name="Comp-FL1-A" />
                         </gating:dimension>
                         <gating:dimension gating:min="37957.50226244344"  gating:max="1.6169895963800905E7" >
                           <data-type:fcs-dimension data-type:name="SSC-A" />
                         </gating:dimension>
                       </gating:RectangleGate>
                     </Gate>
                     <Subpopulations>
                       <Population name="Q1: AnnexinV APC-H- , PE-H+"  annotation=""  owningGroup="All Samples"  expanded="1"  sortPriority="10"  count="14" >
                         <Graph smoothing="0"  backColor="#ffffff"  foreColor="#000000"  heatMapStatParameter="Comp-FL1-H"  type="Pseudocolor"  fast="1" >
                           <Axis dimension="x"  name="Comp-FL5-H"  label=""  auto="auto" />
                           <Axis dimension="y"  name="Comp-FL2-H"  label=""  auto="auto" />
                           <GraphSettings level="5%"  smoothingHighResolution="1"  contourHighResolution="1"  histogramSmoothingCount="0"  graphResolution="256"  showOutliers="0"  drawLargeDots="0"  dotsToDraw="8000"  tint="le.chartfill.tinted.40"  lineWeight="le.lineweight.normal"  lineStyle="le.linestyle.solid" />
                           <GraphEnvironment showGrid="0"  showAxes="tnlTNL"  showGates="1"  showFreqOnPlots="1"  showGateNameOnPlots="1"  showMedians="0"  showUncomped="0"  addEventParam="0"  lastYAxisName="" >
                             <TextTraits font="SansSerif"  size="11"  name="Labels"  style="plain"  color="#000000"  background="#00ffffff"  just="left" />
                             <TextTraits font="SansSerif"  size="11"  name="LayoutGates"  style="plain"  color="#000000"  background="#00ffffff"  just="left" />
                             <TextTraits font="SansSerif"  size="9"  name="Numbers"  style="plain"  color="#000000"  background="#00ffffff"  just="left" />
                             <TextTraits font="SansSerif"  size="9"  name="Legend"  style="plain"  color="#000000"  background="#00ffffff"  just="left" />
                             <WindowPosition x="0"  y="0"  width="602"  height="1004"  displayed="1"  panelState="---" />
                           </GraphEnvironment>
                         </Graph>
                         <Gate gating:id="ID1308172806"  gating:parent_id="ID580725581" >
                           <gating:RectangleGate eventsInside="1"  annoOffsetX="0"  annoOffsetY="0"  tint="#000000"  isTinted="0"  lineWeight="Normal"  userDefined="1"  percentX="0"  percentY="0" >
                             <gating:dimension gating:max="6813.76166405506" >
                               <data-type:fcs-dimension data-type:name="Comp-FL5-H" />
                             </gating:dimension>
                             <gating:dimension gating:min="2685.3673985459664" >
                               <data-type:fcs-dimension data-type:name="Comp-FL2-H" />
                             </gating:dimension>
                           </gating:RectangleGate>
                         </Gate>
                       </Population>
                       <Population name="Q2: AnnexinV APC-H+ , PE-H+"  annotation=""  owningGroup="All Samples"  expanded="1"  sortPriority="10"  count="50" >
                         <Graph smoothing="0"  backColor="#ffffff"  foreColor="#000000"  heatMapStatParameter="Comp-FL1-H"  type="Pseudocolor"  fast="1" >
                           <Axis dimension="x"  name="Comp-FL5-H"  label=""  auto="auto" />
                           <Axis dimension="y"  name="Comp-FL2-H"  label=""  auto="auto" />
                           <GraphSettings level="5%"  smoothingHighResolution="1"  contourHighResolution="1"  histogramSmoothingCount="0"  graphResolution="256"  showOutliers="0"  drawLargeDots="0"  dotsToDraw="8000"  tint="le.chartfill.tinted.40"  lineWeight="le.lineweight.normal"  lineStyle="le.linestyle.solid" />
                           <GraphEnvironment showGrid="0"  showAxes="tnlTNL"  showGates="1"  showFreqOnPlots="1"  showGateNameOnPlots="1"  showMedians="0"  showUncomped="0"  addEventParam="0"  lastYAxisName="" >
                             <TextTraits font="SansSerif"  size="11"  name="Labels"  style="plain"  color="#000000"  background="#00ffffff"  just="left" />
                             <TextTraits font="SansSerif"  size="11"  name="LayoutGates"  style="plain"  color="#000000"  background="#00ffffff"  just="left" />
                             <TextTraits font="SansSerif"  size="9"  name="Numbers"  style="plain"  color="#000000"  background="#00ffffff"  just="left" />
                             <TextTraits font="SansSerif"  size="9"  name="Legend"  style="plain"  color="#000000"  background="#00ffffff"  just="left" />
                             <WindowPosition x="0"  y="0"  width="602"  height="1004"  displayed="1"  panelState="---" />
                           </GraphEnvironment>
                         </Graph>
                         <Gate gating:id="ID696131049"  gating:parent_id="ID580725581" >
                           <gating:RectangleGate eventsInside="1"  annoOffsetX="0"  annoOffsetY="0"  tint="#000000"  isTinted="0"  lineWeight="Normal"  userDefined="1"  percentX="0"  percentY="0" >
                             <gating:dimension gating:min="6813.76166405506" >
                               <data-type:fcs-dimension data-type:name="Comp-FL5-H" />
                             </gating:dimension>
                             <gating:dimension gating:min="2685.3673985459664" >
                               <data-type:fcs-dimension data-type:name="Comp-FL2-H" />
                             </gating:dimension>
                           </gating:RectangleGate>
                         </Gate>
                       </Population>
                       <Population name="Q3: AnnexinV APC-H+ , PE-H-"  annotation=""  owningGroup="All Samples"  expanded="1"  sortPriority="10"  count="1055" >
                         <Graph smoothing="0"  backColor="#ffffff"  foreColor="#000000"  heatMapStatParameter="Comp-FL1-H"  type="Pseudocolor"  fast="1" >
                           <Axis dimension="x"  name="Comp-FL5-H"  label=""  auto="auto" />
                           <Axis dimension="y"  name="Comp-FL2-H"  label=""  auto="auto" />
                           <GraphSettings level="5%"  smoothingHighResolution="1"  contourHighResolution="1"  histogramSmoothingCount="0"  graphResolution="256"  showOutliers="0"  drawLargeDots="0"  dotsToDraw="8000"  tint="le.chartfill.tinted.40"  lineWeight="le.lineweight.normal"  lineStyle="le.linestyle.solid" />
                           <GraphEnvironment showGrid="0"  showAxes="tnlTNL"  showGates="1"  showFreqOnPlots="1"  showGateNameOnPlots="1"  showMedians="0"  showUncomped="0"  addEventParam="0"  lastYAxisName="" >
                             <TextTraits font="SansSerif"  size="11"  name="Labels"  style="plain"  color="#000000"  background="#00ffffff"  just="left" />
                             <TextTraits font="SansSerif"  size="11"  name="LayoutGates"  style="plain"  color="#000000"  background="#00ffffff"  just="left" />
                             <TextTraits font="SansSerif"  size="9"  name="Numbers"  style="plain"  color="#000000"  background="#00ffffff"  just="left" />
                             <TextTraits font="SansSerif"  size="9"  name="Legend"  style="plain"  color="#000000"  background="#00ffffff"  just="left" />
                             <WindowPosition x="0"  y="0"  width="602"  height="1004"  displayed="1"  panelState="---" />
                           </GraphEnvironment>
                         </Graph>
                         <Gate gating:id="ID937769198"  gating:parent_id="ID580725581" >
                           <gating:RectangleGate eventsInside="1"  annoOffsetX="0"  annoOffsetY="0"  tint="#000000"  isTinted="0"  lineWeight="Normal"  userDefined="1"  percentX="0"  percentY="0" >
                             <gating:dimension gating:min="6813.76166405506" >
                               <data-type:fcs-dimension data-type:name="Comp-FL5-H" />
                             </gating:dimension>
                             <gating:dimension gating:max="2685.3673985459664" >
                               <data-type:fcs-dimension data-type:name="Comp-FL2-H" />
                             </gating:dimension>
                           </gating:RectangleGate>
                         </Gate>
                       </Population>
                       <Population name="Q4: AnnexinV APC-H- , PE-H-"  annotation=""  owningGroup="All Samples"  expanded="1"  sortPriority="10"  count="11908" >
                         <Graph smoothing="0"  backColor="#ffffff"  foreColor="#000000"  heatMapStatParameter="Comp-FL1-H"  type="Pseudocolor"  fast="1" >
                           <Axis dimension="x"  name="Comp-FL5-H"  label=""  auto="auto" />
                           <Axis dimension="y"  name="Comp-FL2-H"  label=""  auto="auto" />
                           <GraphSettings level="5%"  smoothingHighResolution="1"  contourHighResolution="1"  histogramSmoothingCount="0"  graphResolution="256"  showOutliers="0"  drawLargeDots="0"  dotsToDraw="8000"  tint="le.chartfill.tinted.40"  lineWeight="le.lineweight.normal"  lineStyle="le.linestyle.solid" />
                           <GraphEnvironment showGrid="0"  showAxes="tnlTNL"  showGates="1"  showFreqOnPlots="1"  showGateNameOnPlots="1"  showMedians="0"  showUncomped="0"  addEventParam="0"  lastYAxisName="" >
                             <TextTraits font="SansSerif"  size="11"  name="Labels"  style="plain"  color="#000000"  background="#00ffffff"  just="left" />
                             <TextTraits font="SansSerif"  size="11"  name="LayoutGates"  style="plain"  color="#000000"  background="#00ffffff"  just="left" />
                             <TextTraits font="SansSerif"  size="9"  name="Numbers"  style="plain"  color="#000000"  background="#00ffffff"  just="left" />
                             <TextTraits font="SansSerif"  size="9"  name="Legend"  style="plain"  color="#000000"  background="#00ffffff"  just="left" />
                             <WindowPosition x="0"  y="0"  width="602"  height="1004"  displayed="1"  panelState="---" />
                           </GraphEnvironment>
                         </Graph>
                         <Gate gating:id="ID616569420"  gating:parent_id="ID580725581" >
                           <gating:RectangleGate eventsInside="1"  annoOffsetX="0"  annoOffsetY="0"  tint="#000000"  isTinted="0"  lineWeight="Normal"  userDefined="1"  percentX="0"  percentY="0" >
                             <gating:dimension gating:max="6813.76166405506" >
                               <data-type:fcs-dimension data-type:name="Comp-FL5-H" />
                             </gating:dimension>
                             <gating:dimension gating:max="2685.3673985459664" >
                               <data-type:fcs-dimension data-type:name="Comp-FL2-H" />
                             </gating:dimension>
                           </gating:RectangleGate>
                         </Gate>
                       </Population>
                     </Subpopulations>
                   </Population>
                 </Subpopulations>
               </Population>
             </Subpopulations>
           </Population>
         </Subpopulations>
       </SampleNode>
     </Sample>
     <Sample>
       <DataSet uri="file:/F:/黑色素瘤BRAFi-剪接体/凋亡-流式-JX/20211107/375-7-2.fcs"  sampleID="25" />
       <transforms:spilloverMatrix prefix="Comp-"  name="Acquisition-defined"  editable="0"  color="#c0c0c0"  version="FlowJo-10.5.3"  status="FINALIZED"  transforms:id="a50abbdb-cd32-46a3-b71d-65bb237e52a4"  suffix="" >
         <data-type:parameters>
           <data-type:parameter data-type:name="FL1-H" />
           <data-type:parameter data-type:name="FL2-H" />
           <data-type:parameter data-type:name="FL3-H" />
           <data-type:parameter data-type:name="FL4-H" />
           <data-type:parameter data-type:name="FL5-H" />
           <data-type:parameter data-type:name="FL6-H" />
           <data-type:parameter data-type:name="FL1-A" />
           <data-type:parameter data-type:name="FL2-A" />
           <data-type:parameter data-type:name="FL3-A" />
           <data-type:parameter data-type:name="FL4-A" />
           <data-type:parameter data-type:name="FL5-A" />
           <data-type:parameter data-type:name="FL6-A" />
         </data-type:parameters>
         <transforms:spillover data-type:parameter="FL1-H" >
           <transforms:coefficient data-type:parameter="FL1-H"  transforms:value="1" />
           <transforms:coefficient data-type:parameter="FL2-H"  transforms:value="0.0141000003" />
           <transforms:coefficient data-type:parameter="FL3-H"  transforms:value="0" />
           <transforms:coefficient data-type:parameter="FL4-H"  transforms:value="0" />
           <transforms:coefficient data-type:parameter="FL5-H"  transforms:value="0" />
           <transforms:coefficient data-type:parameter="FL6-H"  transforms:value="0" />
           <transforms:coefficient data-type:parameter="FL1-A"  transforms:value="0" />
           <transforms:coefficient data-type:parameter="FL2-A"  transforms:value="0" />
           <transforms:coefficient data-type:parameter="FL3-A"  transforms:value="0" />
           <transforms:coefficient data-type:parameter="FL4-A"  transforms:value="0" />
           <transforms:coefficient data-type:parameter="FL5-A"  transforms:value="0" />
           <transforms:coefficient data-type:parameter="FL6-A"  transforms:value="0" />
         </transforms:spillover>
         <transforms:spillover data-type:parameter="FL2-H" >
           <transforms:coefficient data-type:parameter="FL1-H"  transforms:value="0.9559000134" />
           <transforms:coefficient data-type:parameter="FL2-H"  transforms:value="1" />
           <transforms:coefficient data-type:parameter="FL3-H"  transforms:value="0" />
           <transforms:coefficient data-type:parameter="FL4-H"  transforms:value="0" />
           <transforms:coefficient data-type:parameter="FL5-H"  transforms:value="0" />
           <transforms:coefficient data-type:parameter="FL6-H"  transforms:value="0" />
           <transforms:coefficient data-type:parameter="FL1-A"  transforms:value="0" />
           <transforms:coefficient data-type:parameter="FL2-A"  transforms:value="0" />
           <transforms:coefficient data-type:parameter="FL3-A"  transforms:value="0" />
           <transforms:coefficient data-type:parameter="FL4-A"  transforms:value="0" />
           <transforms:coefficient data-type:parameter="FL5-A"  transforms:value="0" />
           <transforms:coefficient data-type:parameter="FL6-A"  transforms:value="0" />
         </transforms:spillover>
         <transforms:spillover data-type:parameter="FL3-H" >
           <transforms:coefficient data-type:parameter="FL1-H"  transforms:value="0" />
           <transforms:coefficient data-type:parameter="FL2-H"  transforms:value="0" />
           <transforms:coefficient data-type:parameter="FL3-H"  transforms:value="1" />
           <transforms:coefficient data-type:parameter="FL4-H"  transforms:value="0" />
           <transforms:coefficient data-type:parameter="FL5-H"  transforms:value="0" />
           <transforms:coefficient data-type:parameter="FL6-H"  transforms:value="0" />
           <transforms:coefficient data-type:parameter="FL1-A"  transforms:value="0" />
           <transforms:coefficient data-type:parameter="FL2-A"  transforms:value="0" />
           <transforms:coefficient data-type:parameter="FL3-A"  transforms:value="0" />
           <transforms:coefficient data-type:parameter="FL4-A"  transforms:value="0" />
           <transforms:coefficient data-type:parameter="FL5-A"  transforms:value="0" />
           <transforms:coefficient data-type:parameter="FL6-A"  transforms:value="0" />
         </transforms:spillover>
         <transforms:spillover data-type:parameter="FL4-H" >
           <transforms:coefficient data-type:parameter="FL1-H"  transforms:value="0" />
           <transforms:coefficient data-type:parameter="FL2-H"  transforms:value="0" />
           <transforms:coefficient data-type:parameter="FL3-H"  transforms:value="0" />
           <transforms:coefficient data-type:parameter="FL4-H"  transforms:value="1" />
           <transforms:coefficient data-type:parameter="FL5-H"  transforms:value="0" />
           <transforms:coefficient data-type:parameter="FL6-H"  transforms:value="0" />
           <transforms:coefficient data-type:parameter="FL1-A"  transforms:value="0" />
           <transforms:coefficient data-type:parameter="FL2-A"  transforms:value="0" />
           <transforms:coefficient data-type:parameter="FL3-A"  transforms:value="0" />
           <transforms:coefficient data-type:parameter="FL4-A"  transforms:value="0" />
           <transforms:coefficient data-type:parameter="FL5-A"  transforms:value="0" />
           <transforms:coefficient data-type:parameter="FL6-A"  transforms:value="0" />
         </transforms:spillover>
         <transforms:spillover data-type:parameter="FL5-H" >
           <transforms:coefficient data-type:parameter="FL1-H"  transforms:value="0" />
           <transforms:coefficient data-type:parameter="FL2-H"  transforms:value="0.00176" />
           <transforms:coefficient data-type:parameter="FL3-H"  transforms:value="0" />
           <transforms:coefficient data-type:parameter="FL4-H"  transforms:value="0" />
           <transforms:coefficient data-type:parameter="FL5-H"  transforms:value="1" />
           <transforms:coefficient data-type:parameter="FL6-H"  transforms:value="0" />
           <transforms:coefficient data-type:parameter="FL1-A"  transforms:value="0" />
           <transforms:coefficient data-type:parameter="FL2-A"  transforms:value="0" />
           <transforms:coefficient data-type:parameter="FL3-A"  transforms:value="0" />
           <transforms:coefficient data-type:parameter="FL4-A"  transforms:value="0" />
           <transforms:coefficient data-type:parameter="FL5-A"  transforms:value="0" />
           <transforms:coefficient data-type:parameter="FL6-A"  transforms:value="0" />
         </transforms:spillover>
         <transforms:spillover data-type:parameter="FL6-H" >
           <transforms:coefficient data-type:parameter="FL1-H"  transforms:value="0" />
           <transforms:coefficient data-type:parameter="FL2-H"  transforms:value="0" />
           <transforms:coefficient data-type:parameter="FL3-H"  transforms:value="0" />
           <transforms:coefficient data-type:parameter="FL4-H"  transforms:value="0" />
           <transforms:coefficient data-type:parameter="FL5-H"  transforms:value="0" />
           <transforms:coefficient data-type:parameter="FL6-H"  transforms:value="1" />
           <transforms:coefficient data-type:parameter="FL1-A"  transforms:value="0" />
           <transforms:coefficient data-type:parameter="FL2-A"  transforms:value="0" />
           <transforms:coefficient data-type:parameter="FL3-A"  transforms:value="0" />
           <transforms:coefficient data-type:parameter="FL4-A"  transforms:value="0" />
           <transforms:coefficient data-type:parameter="FL5-A"  transforms:value="0" />
           <transforms:coefficient data-type:parameter="FL6-A"  transforms:value="0" />
         </transforms:spillover>
         <transforms:spillover data-type:parameter="FL1-A" >
           <transforms:coefficient data-type:parameter="FL1-H"  transforms:value="0" />
           <transforms:coefficient data-type:parameter="FL2-H"  transforms:value="0" />
           <transforms:coefficient data-type:parameter="FL3-H"  transforms:value="0" />
           <transforms:coefficient data-type:parameter="FL4-H"  transforms:value="0" />
           <transforms:coefficient data-type:parameter="FL5-H"  transforms:value="0" />
           <transforms:coefficient data-type:parameter="FL6-H"  transforms:value="0" />
           <transforms:coefficient data-type:parameter="FL1-A"  transforms:value="1" />
           <transforms:coefficient data-type:parameter="FL2-A"  transforms:value="0.0141000003" />
           <transforms:coefficient data-type:parameter="FL3-A"  transforms:value="0" />
           <transforms:coefficient data-type:parameter="FL4-A"  transforms:value="0" />
           <transforms:coefficient data-type:parameter="FL5-A"  transforms:value="0" />
           <transforms:coefficient data-type:parameter="FL6-A"  transforms:value="0" />
         </transforms:spillover>
         <transforms:spillover data-type:parameter="FL2-A" >
           <transforms:coefficient data-type:parameter="FL1-H"  transforms:value="0" />
           <transforms:coefficient data-type:parameter="FL2-H"  transforms:value="0" />
           <transforms:coefficient data-type:parameter="FL3-H"  transforms:value="0" />
           <transforms:coefficient data-type:parameter="FL4-H"  transforms:value="0" />
           <transforms:coefficient data-type:parameter="FL5-H"  transforms:value="0" />
           <transforms:coefficient data-type:parameter="FL6-H"  transforms:value="0" />
           <transforms:coefficient data-type:parameter="FL1-A"  transforms:value="0.9559000134" />
           <transforms:coefficient data-type:parameter="FL2-A"  transforms:value="1" />
           <transforms:coefficient data-type:parameter="FL3-A"  transforms:value="0" />
           <transforms:coefficient data-type:parameter="FL4-A"  transforms:value="0" />
           <transforms:coefficient data-type:parameter="FL5-A"  transforms:value="0" />
           <transforms:coefficient data-type:parameter="FL6-A"  transforms:value="0" />
         </transforms:spillover>
         <transforms:spillover data-type:parameter="FL3-A" >
           <transforms:coefficient data-type:parameter="FL1-H"  transforms:value="0" />
           <transforms:coefficient data-type:parameter="FL2-H"  transforms:value="0" />
           <transforms:coefficient data-type:parameter="FL3-H"  transforms:value="0" />
           <transforms:coefficient data-type:parameter="FL4-H"  transforms:value="0" />
           <transforms:coefficient data-type:parameter="FL5-H"  transforms:value="0" />
           <transforms:coefficient data-type:parameter="FL6-H"  transforms:value="0" />
           <transforms:coefficient data-type:parameter="FL1-A"  transforms:value="0" />
           <transforms:coefficient data-type:parameter="FL2-A"  transforms:value="0" />
           <transforms:coefficient data-type:parameter="FL3-A"  transforms:value="1" />
           <transforms:coefficient data-type:parameter="FL4-A"  transforms:value="0" />
           <transforms:coefficient data-type:parameter="FL5-A"  transforms:value="0" />
           <transforms:coefficient data-type:parameter="FL6-A"  transforms:value="0" />
         </transforms:spillover>
         <transforms:spillover data-type:parameter="FL4-A" >
           <transforms:coefficient data-type:parameter="FL1-H"  transforms:value="0" />
           <transforms:coefficient data-type:parameter="FL2-H"  transforms:value="0" />
           <transforms:coefficient data-type:parameter="FL3-H"  transforms:value="0" />
           <transforms:coefficient data-type:parameter="FL4-H"  transforms:value="0" />
           <transforms:coefficient data-type:parameter="FL5-H"  transforms:value="0" />
           <transforms:coefficient data-type:parameter="FL6-H"  transforms:value="0" />
           <transforms:coefficient data-type:parameter="FL1-A"  transforms:value="0" />
           <transforms:coefficient data-type:parameter="FL2-A"  transforms:value="0" />
           <transforms:coefficient data-type:parameter="FL3-A"  transforms:value="0" />
           <transforms:coefficient data-type:parameter="FL4-A"  transforms:value="1" />
           <transforms:coefficient data-type:parameter="FL5-A"  transforms:value="0" />
           <transforms:coefficient data-type:parameter="FL6-A"  transforms:value="0" />
         </transforms:spillover>
         <transforms:spillover data-type:parameter="FL5-A" >
           <transforms:coefficient data-type:parameter="FL1-H"  transforms:value="0" />
           <transforms:coefficient data-type:parameter="FL2-H"  transforms:value="0" />
           <transforms:coefficient data-type:parameter="FL3-H"  transforms:value="0" />
           <transforms:coefficient data-type:parameter="FL4-H"  transforms:value="0" />
           <transforms:coefficient data-type:parameter="FL5-H"  transforms:value="0" />
           <transforms:coefficient data-type:parameter="FL6-H"  transforms:value="0" />
           <transforms:coefficient data-type:parameter="FL1-A"  transforms:value="0" />
           <transforms:coefficient data-type:parameter="FL2-A"  transforms:value="0.00176" />
           <transforms:coefficient data-type:parameter="FL3-A"  transforms:value="0" />
           <transforms:coefficient data-type:parameter="FL4-A"  transforms:value="0" />
           <transforms:coefficient data-type:parameter="FL5-A"  transforms:value="1" />
           <transforms:coefficient data-type:parameter="FL6-A"  transforms:value="0" />
         </transforms:spillover>
         <transforms:spillover data-type:parameter="FL6-A" >
           <transforms:coefficient data-type:parameter="FL1-H"  transforms:value="0" />
           <transforms:coefficient data-type:parameter="FL2-H"  transforms:value="0" />
           <transforms:coefficient data-type:parameter="FL3-H"  transforms:value="0" />
           <transforms:coefficient data-type:parameter="FL4-H"  transforms:value="0" />
           <transforms:coefficient data-type:parameter="FL5-H"  transforms:value="0" />
           <transforms:coefficient data-type:parameter="FL6-H"  transforms:value="0" />
           <transforms:coefficient data-type:parameter="FL1-A"  transforms:value="0" />
           <transforms:coefficient data-type:parameter="FL2-A"  transforms:value="0" />
           <transforms:coefficient data-type:parameter="FL3-A"  transforms:value="0" />
           <transforms:coefficient data-type:parameter="FL4-A"  transforms:value="0" />
           <transforms:coefficient data-type:parameter="FL5-A"  transforms:value="0" />
           <transforms:coefficient data-type:parameter="FL6-A"  transforms:value="1" />
         </transforms:spillover>
       </transforms:spilloverMatrix>
       <Transformations>
         <transforms:linear transforms:minRange="0"  transforms:maxRange="10417331.155969223"  gain="1" >
           <data-type:parameter data-type:name="FSC-H" />
         </transforms:linear>
         <transforms:linear transforms:minRange="0"  transforms:maxRange="16777216"  gain="1" >
           <data-type:parameter data-type:name="FSC-A" />
         </transforms:linear>
         <transforms:linear transforms:minRange="0"  transforms:maxRange="16777216"  gain="1" >
           <data-type:parameter data-type:name="SSC-H" />
         </transforms:linear>
         <transforms:linear transforms:minRange="0"  transforms:maxRange="16777216"  gain="1" >
           <data-type:parameter data-type:name="SSC-A" />
         </transforms:linear>
         <transforms:log transforms:offset="1"  transforms:decades="7.2247198959" >
           <data-type:parameter data-type:name="FL1-H" />
         </transforms:log>
         <transforms:log transforms:offset="1"  transforms:decades="7.2247198959" >
           <data-type:parameter data-type:name="FL1-A" />
         </transforms:log>
         <transforms:biex transforms:length="256"  transforms:maxRange="16777215.998626715"  transforms:neg="0"  transforms:width="-630.9573444802"  transforms:pos="6.2247198959" >
           <data-type:parameter data-type:name="FL2-H" />
         </transforms:biex>
         <transforms:log transforms:offset="1"  transforms:decades="7.2247198959" >
           <data-type:parameter data-type:name="FL2-A" />
         </transforms:log>
         <transforms:log transforms:offset="1"  transforms:decades="7.2247198959" >
           <data-type:parameter data-type:name="FL3-H" />
         </transforms:log>
         <transforms:log transforms:offset="1"  transforms:decades="7.2247198959" >
           <data-type:parameter data-type:name="FL3-A" />
         </transforms:log>
         <transforms:log transforms:offset="1"  transforms:decades="7.2247198959" >
           <data-type:parameter data-type:name="FL4-H" />
         </transforms:log>
         <transforms:log transforms:offset="1"  transforms:decades="7.2247198959" >
           <data-type:parameter data-type:name="FL4-A" />
         </transforms:log>
         <transforms:biex transforms:length="256"  transforms:maxRange="16777215.998626715"  transforms:neg="0"  transforms:width="-10"  transforms:pos="6.2247198959" >
           <data-type:parameter data-type:name="FL5-H" />
         </transforms:biex>
         <transforms:log transforms:offset="1"  transforms:decades="7.2247198959" >
           <data-type:parameter data-type:name="FL5-A" />
         </transforms:log>
         <transforms:log transforms:offset="1"  transforms:decades="7.2247198959" >
           <data-type:parameter data-type:name="FL6-H" />
         </transforms:log>
         <transforms:log transforms:offset="1"  transforms:decades="7.2247198959" >
           <data-type:parameter data-type:name="FL6-A" />
         </transforms:log>
         <transforms:linear transforms:minRange="0"  transforms:maxRange="10000"  gain="1" >
           <data-type:parameter data-type:name="FSC-Width" />
         </transforms:linear>
         <transforms:linear transforms:minRange="0.0082718322"  transforms:maxRange="97"  gain="0.0000199803" >
           <data-type:parameter data-type:name="Time" />
         </transforms:linear>
         <transforms:log transforms:offset="1"  transforms:decades="7.2247198959" >
           <data-type:parameter data-type:name="Comp-FL1-H" />
         </transforms:log>
         <transforms:biex transforms:length="256"  transforms:maxRange="16777215.998626715"  transforms:neg="0"  transforms:width="-630.9573444802"  transforms:pos="6.2247198959" >
           <data-type:parameter data-type:name="Comp-FL2-H" />
         </transforms:biex>
         <transforms:log transforms:offset="1"  transforms:decades="7.2247198959" >
           <data-type:parameter data-type:name="Comp-FL3-H" />
         </transforms:log>
         <transforms:log transforms:offset="1"  transforms:decades="7.2247198959" >
           <data-type:parameter data-type:name="Comp-FL4-H" />
         </transforms:log>
         <transforms:biex transforms:length="256"  transforms:maxRange="16777215.998626715"  transforms:neg="0"  transforms:width="-10"  transforms:pos="6.2247198959" >
           <data-type:parameter data-type:name="Comp-FL5-H" />
         </transforms:biex>
         <transforms:log transforms:offset="1"  transforms:decades="7.2247198959" >
           <data-type:parameter data-type:name="Comp-FL6-H" />
         </transforms:log>
         <transforms:log transforms:offset="1"  transforms:decades="7.2247198959" >
           <data-type:parameter data-type:name="Comp-FL1-A" />
         </transforms:log>
         <transforms:log transforms:offset="1"  transforms:decades="7.2247198959" >
           <data-type:parameter data-type:name="Comp-FL2-A" />
         </transforms:log>
         <transforms:log transforms:offset="1"  transforms:decades="7.2247198959" >
           <data-type:parameter data-type:name="Comp-FL3-A" />
         </transforms:log>
         <transforms:log transforms:offset="1"  transforms:decades="7.2247198959" >
           <data-type:parameter data-type:name="Comp-FL4-A" />
         </transforms:log>
         <transforms:log transforms:offset="1"  transforms:decades="7.2247198959" >
           <data-type:parameter data-type:name="Comp-FL5-A" />
         </transforms:log>
         <transforms:log transforms:offset="1"  transforms:decades="7.2247198959" >
           <data-type:parameter data-type:name="Comp-FL6-A" />
         </transforms:log>
       </Transformations>
       <Keywords>
         <Keyword name="SWVER"  value="CytExpert 2.3.0.84" />
         <Keyword name="DGAIN"  value="1" />
         <Keyword name="WCH"  value="FSC" />
         <Keyword name="TRLGC"  value="None" />
         <Keyword name="PCHTP"  value="ManualThreshold" />
         <Keyword name="PCHID"  value="FSC" />
         <Keyword name="CH8HAVAL"  value="6875000" />
         <Keyword name="CH8AATFL"  value="4616" />
         <Keyword name="CH8HATFL"  value="391.375" />
         <Keyword name="CH8FLNMS"  value="APC-A750" />
         <Keyword name="CH8AS"  value="2" />
         <Keyword name="CH8HS"  value="8" />
         <Keyword name="CH8FL"  value="True" />
         <Keyword name="CH8THUS"  value="False" />
         <Keyword name="CH8DELTA"  value="24" />
         <Keyword name="CH8DELAY"  value="-41.12" />
         <Keyword name="CH8USH"  value="True" />
         <Keyword name="CH8GAIN"  value="679" />
         <Keyword name="CH8TR"  value="64" />
         <Keyword name="CH8TH"  value="10000" />
         <Keyword name="CH8DA"  value="0" />
         <Keyword name="CH8AD"  value="0" />
         <Keyword name="CH8NM"  value="APC-A750" />
         <Keyword name="CH8ID"  value="FL6" />
         <Keyword name="CH7HAVAL"  value="6875000" />
         <Keyword name="CH7AATFL"  value="4927" />
         <Keyword name="CH7HATFL"  value="420.375" />
         <Keyword name="CH7FLNMS"  value="APC" />
         <Keyword name="CH7AS"  value="2" />
         <Keyword name="CH7HS"  value="8" />
         <Keyword name="CH7FL"  value="True" />
         <Keyword name="CH7LBL"  value="AnnexinV" />
         <Keyword name="CH7THUS"  value="False" />
         <Keyword name="CH7DELTA"  value="24" />
         <Keyword name="CH7DELAY"  value="-41.12" />
         <Keyword name="CH7USH"  value="True" />
         <Keyword name="CH7GAIN"  value="25" />
         <Keyword name="CH7TR"  value="64" />
         <Keyword name="CH7TH"  value="10000" />
         <Keyword name="CH7DA"  value="1" />
         <Keyword name="CH7AD"  value="1" />
         <Keyword name="CH7NM"  value="APC" />
         <Keyword name="CH7ID"  value="FL5" />
         <Keyword name="CH6HAVAL"  value="6875000" />
         <Keyword name="CH6AATFL"  value="4092" />
         <Keyword name="CH6HATFL"  value="396.625" />
         <Keyword name="CH6FLNMS"  value="PC7" />
         <Keyword name="CH6AS"  value="2" />
         <Keyword name="CH6HS"  value="8" />
         <Keyword name="CH6FL"  value="True" />
         <Keyword name="CH6THUS"  value="False" />
         <Keyword name="CH6DELTA"  value="24" />
         <Keyword name="CH6DELAY"  value="0" />
         <Keyword name="CH6USH"  value="True" />
         <Keyword name="CH6GAIN"  value="469" />
         <Keyword name="CH6TR"  value="64" />
         <Keyword name="CH6TH"  value="10000" />
         <Keyword name="CH6DA"  value="21" />
         <Keyword name="CH6AD"  value="13" />
         <Keyword name="CH6NM"  value="PC7" />
         <Keyword name="CH6ID"  value="FL4" />
         <Keyword name="CH5HAVAL"  value="6875000" />
         <Keyword name="CH5AATFL"  value="4247" />
         <Keyword name="CH5HATFL"  value="395.75" />
         <Keyword name="CH5FLNMS"  value="PC5.5" />
         <Keyword name="CH5AS"  value="2" />
         <Keyword name="CH5HS"  value="8" />
         <Keyword name="CH5FL"  value="True" />
         <Keyword name="CH5LBL"  value="7aad" />
         <Keyword name="CH5THUS"  value="False" />
         <Keyword name="CH5DELTA"  value="24" />
         <Keyword name="CH5DELAY"  value="0" />
         <Keyword name="CH5USH"  value="True" />
         <Keyword name="CH5GAIN"  value="100" />
         <Keyword name="CH5TR"  value="64" />
         <Keyword name="CH5TH"  value="10000" />
         <Keyword name="CH5DA"  value="20" />
         <Keyword name="CH5AD"  value="12" />
         <Keyword name="CH5NM"  value="PC5.5" />
         <Keyword name="CH5ID"  value="FL3" />
         <Keyword name="CH4HAVAL"  value="6875000" />
         <Keyword name="CH4AATFL"  value="5017.5" />
         <Keyword name="CH4HATFL"  value="544.375" />
         <Keyword name="CH4FLNMS"  value="PE" />
         <Keyword name="CH4AS"  value="2" />
         <Keyword name="CH4HS"  value="8" />
         <Keyword name="CH4FL"  value="True" />
         <Keyword name="CH4THUS"  value="False" />
         <Keyword name="CH4DELTA"  value="24" />
         <Keyword name="CH4DELAY"  value="0" />
         <Keyword name="CH4USH"  value="True" />
         <Keyword name="CH4GAIN"  value="2" />
         <Keyword name="CH4TR"  value="64" />
         <Keyword name="CH4TH"  value="10000" />
         <Keyword name="CH4DA"  value="18" />
         <Keyword name="CH4AD"  value="10" />
         <Keyword name="CH4NM"  value="PE" />
         <Keyword name="CH4ID"  value="FL2" />
         <Keyword name="CH3HAVAL"  value="6875000" />
         <Keyword name="CH3AATFL"  value="5514.5" />
         <Keyword name="CH3HATFL"  value="553.75" />
         <Keyword name="CH3FLNMS"  value="FITC" />
         <Keyword name="CH3AS"  value="2" />
         <Keyword name="CH3HS"  value="8" />
         <Keyword name="CH3FL"  value="True" />
         <Keyword name="CH3LBL"  value="GFP" />
         <Keyword name="CH3THUS"  value="False" />
         <Keyword name="CH3DELTA"  value="24" />
         <Keyword name="CH3DELAY"  value="0" />
         <Keyword name="CH3USH"  value="True" />
         <Keyword name="CH3GAIN"  value="4" />
         <Keyword name="CH3TR"  value="64" />
         <Keyword name="CH3TH"  value="10000" />
         <Keyword name="CH3DA"  value="19" />
         <Keyword name="CH3AD"  value="11" />
         <Keyword name="CH3NM"  value="FITC" />
         <Keyword name="CH3ID"  value="FL1" />
         <Keyword name="CH2HAVAL"  value="1250000" />
         <Keyword name="CH2AATFL"  value="4736.5" />
         <Keyword name="CH2HATFL"  value="431.125" />
         <Keyword name="CH2FLNMS"  value="SSC" />
         <Keyword name="CH2AS"  value="2" />
         <Keyword name="CH2HS"  value="8" />
         <Keyword name="CH2FL"  value="False" />
         <Keyword name="CH2THUS"  value="False" />
         <Keyword name="CH2DELTA"  value="24" />
         <Keyword name="CH2DELAY"  value="0" />
         <Keyword name="CH2USH"  value="True" />
         <Keyword name="CH2GAIN"  value="230" />
         <Keyword name="CH2TR"  value="64" />
         <Keyword name="CH2TH"  value="10000" />
         <Keyword name="CH2DA"  value="16" />
         <Keyword name="CH2AD"  value="8" />
         <Keyword name="CH2NM"  value="SSC" />
         <Keyword name="CH2ID"  value="SSC" />
         <Keyword name="CH1HAVAL"  value="1250000" />
         <Keyword name="CH1AATFL"  value="3815.5" />
         <Keyword name="CH1HATFL"  value="294.875" />
         <Keyword name="CH1AS"  value="2" />
         <Keyword name="CH1HS"  value="8" />
         <Keyword name="CH1FL"  value="False" />
         <Keyword name="CH1THUS"  value="True" />
         <Keyword name="CH1DELTA"  value="24" />
         <Keyword name="CH1DELAY"  value="0" />
         <Keyword name="CH1USH"  value="False" />
         <Keyword name="CH1GAIN"  value="130" />
         <Keyword name="CH1TR"  value="64" />
         <Keyword name="CH1TH"  value="672271" />
         <Keyword name="CH1DA"  value="22" />
         <Keyword name="CH1AD"  value="14" />
         <Keyword name="CH1NM"  value="FSC" />
         <Keyword name="CH1ID"  value="FSC" />
         <Keyword name="CHAR"  value="8" />
         <Keyword name="FLDSM"  value="30" />
         <Keyword name="COMPGAINA"  value="4210046925679" />
         <Keyword name="COMPA"  value="10.955900000.01411000.001760001000000100000010000001" />
         <Keyword name="COMPAFA"  value="000000" />
         <Keyword name="COMPBGA"  value="000000" />
         <Keyword name="COMPCHA"  value="FITCPEPC5.5PC7APCAPC-A750" />
         <Keyword name="COMPGAINH"  value="4210046925679" />
         <Keyword name="COMPH"  value="10.955900000.01411000.001760001000000100000010000001" />
         <Keyword name="COMPAFH"  value="000000" />
         <Keyword name="COMPBGH"  value="000000" />
         <Keyword name="COMPCHH"  value="FITCPEPC5.5PC7APCAPC-A750" />
         <Keyword name="AHCOMPSYNC"  value="True" />
         <Keyword name="USCOMP"  value="True" />
         <Keyword name="DURTIM"  value="97.104060" />
         <Keyword name="$OP"  value="Administrator" />
         <Keyword name="$VOL"  value="48552.06" />
         <Keyword name="RCD"  value="True" />
         <Keyword name="FLLW"  value="True" />
         <Keyword name="IMPTTB"  value="False" />
         <Keyword name="$ABRT"  value="265" />
         <Keyword name="$LOST"  value="0" />
         <Keyword name="P18DISPLAY"  value="LIN" />
         <Keyword name="$P18G"  value="1.0" />
         <Keyword name="$P18E"  value="0,0" />
         <Keyword name="$P18B"  value="32" />
         <Keyword name="$P18R"  value="900000000" />
         <Keyword name="$P18S"  value="Time" />
         <Keyword name="$P18N"  value="Time" />
         <Keyword name="P17DISPLAY"  value="LIN" />
         <Keyword name="$P17G"  value="1.0" />
         <Keyword name="$P17E"  value="0,0" />
         <Keyword name="$P17B"  value="32" />
         <Keyword name="$P17R"  value="10000" />
         <Keyword name="$P17S"  value="FSC-Width" />
         <Keyword name="$P17N"  value="FSC-Width" />
         <Keyword name="P16DISPLAY"  value="LOG" />
         <Keyword name="$P16G"  value="1.0" />
         <Keyword name="$P16E"  value="0,0" />
         <Keyword name="$P16B"  value="32" />
         <Keyword name="$P16R"  value="16777216" />
         <Keyword name="$P16S"  value="APC-A750-A" />
         <Keyword name="$P16N"  value="FL6-A" />
         <Keyword name="P15DISPLAY"  value="LOG" />
         <Keyword name="$P15G"  value="1.0" />
         <Keyword name="$P15E"  value="0,0" />
         <Keyword name="$P15B"  value="32" />
         <Keyword name="$P15R"  value="16777216" />
         <Keyword name="$P15S"  value="APC-A750-H" />
         <Keyword name="$P15N"  value="FL6-H" />
         <Keyword name="P14DISPLAY"  value="LOG" />
         <Keyword name="$P14G"  value="1.0" />
         <Keyword name="$P14E"  value="0,0" />
         <Keyword name="$P14B"  value="32" />
         <Keyword name="$P14R"  value="16777216" />
         <Keyword name="$P14S"  value="AnnexinV APC-A" />
         <Keyword name="$P14N"  value="FL5-A" />
         <Keyword name="P13DISPLAY"  value="LOG" />
         <Keyword name="$P13G"  value="1.0" />
         <Keyword name="$P13E"  value="0,0" />
         <Keyword name="$P13B"  value="32" />
         <Keyword name="$P13R"  value="16777216" />
         <Keyword name="$P13S"  value="AnnexinV APC-H" />
         <Keyword name="$P13N"  value="FL5-H" />
         <Keyword name="P12DISPLAY"  value="LOG" />
         <Keyword name="$P12G"  value="1.0" />
         <Keyword name="$P12E"  value="0,0" />
         <Keyword name="$P12B"  value="32" />
         <Keyword name="$P12R"  value="16777216" />
         <Keyword name="$P12S"  value="PC7-A" />
         <Keyword name="$P12N"  value="FL4-A" />
         <Keyword name="P11DISPLAY"  value="LOG" />
         <Keyword name="$P11G"  value="1.0" />
         <Keyword name="$P11E"  value="0,0" />
         <Keyword name="$P11B"  value="32" />
         <Keyword name="$P11R"  value="16777216" />
         <Keyword name="$P11S"  value="PC7-H" />
         <Keyword name="$P11N"  value="FL4-H" />
         <Keyword name="P10DISPLAY"  value="LOG" />
         <Keyword name="$P10G"  value="1.0" />
         <Keyword name="$P10E"  value="0,0" />
         <Keyword name="$P10B"  value="32" />
         <Keyword name="$P10R"  value="16777216" />
         <Keyword name="$P10S"  value="7aad PC5.5-A" />
         <Keyword name="$P10N"  value="FL3-A" />
         <Keyword name="P9DISPLAY"  value="LOG" />
         <Keyword name="$P9G"  value="1.0" />
         <Keyword name="$P9E"  value="0,0" />
         <Keyword name="$P9B"  value="32" />
         <Keyword name="$P9R"  value="16777216" />
         <Keyword name="$P9S"  value="7aad PC5.5-H" />
         <Keyword name="$P9N"  value="FL3-H" />
         <Keyword name="P8DISPLAY"  value="LOG" />
         <Keyword name="$P8G"  value="1.0" />
         <Keyword name="$P8E"  value="0,0" />
         <Keyword name="$P8B"  value="32" />
         <Keyword name="$P8R"  value="16777216" />
         <Keyword name="$P8S"  value="PE-A" />
         <Keyword name="$P8N"  value="FL2-A" />
         <Keyword name="P7DISPLAY"  value="LOG" />
         <Keyword name="$P7G"  value="1.0" />
         <Keyword name="$P7E"  value="0,0" />
         <Keyword name="$P7B"  value="32" />
         <Keyword name="$P7R"  value="16777216" />
         <Keyword name="$P7S"  value="PE-H" />
         <Keyword name="$P7N"  value="FL2-H" />
         <Keyword name="P6DISPLAY"  value="LOG" />
         <Keyword name="$P6G"  value="1.0" />
         <Keyword name="$P6E"  value="0,0" />
         <Keyword name="$P6B"  value="32" />
         <Keyword name="$P6R"  value="16777216" />
         <Keyword name="$P6S"  value="GFP FITC-A" />
         <Keyword name="$P6N"  value="FL1-A" />
         <Keyword name="P5DISPLAY"  value="LOG" />
         <Keyword name="$P5G"  value="1.0" />
         <Keyword name="$P5E"  value="0,0" />
         <Keyword name="$P5B"  value="32" />
         <Keyword name="$P5R"  value="16777216" />
         <Keyword name="$P5S"  value="GFP FITC-H" />
         <Keyword name="$P5N"  value="FL1-H" />
         <Keyword name="P4DISPLAY"  value="LIN" />
         <Keyword name="$P4G"  value="1.0" />
         <Keyword name="$P4E"  value="0,0" />
         <Keyword name="$P4B"  value="32" />
         <Keyword name="$P4R"  value="16777216" />
         <Keyword name="$P4S"  value="SSC-A" />
         <Keyword name="$P4N"  value="SSC-A" />
         <Keyword name="P3DISPLAY"  value="LIN" />
         <Keyword name="$P3G"  value="1.0" />
         <Keyword name="$P3E"  value="0,0" />
         <Keyword name="$P3B"  value="32" />
         <Keyword name="$P3R"  value="16777216" />
         <Keyword name="$P3S"  value="SSC-H" />
         <Keyword name="$P3N"  value="SSC-H" />
         <Keyword name="P2DISPLAY"  value="LIN" />
         <Keyword name="$P2G"  value="1.0" />
         <Keyword name="$P2E"  value="0,0" />
         <Keyword name="$P2B"  value="32" />
         <Keyword name="$P2R"  value="16777216" />
         <Keyword name="$P2S"  value="FSC-A" />
         <Keyword name="$P2N"  value="FSC-A" />
         <Keyword name="P1DISPLAY"  value="LIN" />
         <Keyword name="$P1G"  value="1.0" />
         <Keyword name="$P1E"  value="0,0" />
         <Keyword name="$P1B"  value="32" />
         <Keyword name="$P1R"  value="16777216" />
         <Keyword name="$P1S"  value="FSC-H" />
         <Keyword name="$P1N"  value="FSC-H" />
         <Keyword name="$TIMESTEP"  value="0.00002" />
         <Keyword name="USRCVOL"  value="False" />
         <Keyword name="RCVOL"  value="10" />
         <Keyword name="$SPILLOVER"  value="12,FL1-H,FL2-H,FL3-H,FL4-H,FL5-H,FL6-H,FL1-A,FL2-A,FL3-A,FL4-A,FL5-A,FL6-A,1,0.0141,0,0,0,0,0,0,0,0,0,0,0.9559,1,0,0,0,0,0,0,0,0,0,0,0,0,1,0,0,0,0,0,0,0,0,0,0,0,0,1,0,0,0,0,0,0,0,0,0,0.00176,0,0,1,0,0,0,0,0,0,0,0,0,0,0,0,1,0,0,0,0,0,0,0,0,0,0,0,0,1,0.0141,0,0,0,0,0,0,0,0,0,0,0.9559,1,0,0,0,0,0,0,0,0,0,0,0,0,1,0,0,0,0,0,0,0,0,0,0,0,0,1,0,0,0,0,0,0,0,0,0,0.00176,0,0,1,0,0,0,0,0,0,0,0,0,0,0,0,1" />
         <Keyword name="USRCTIM"  value="False" />
         <Keyword name="RCTIM"  value="10" />
         <Keyword name="CGID"  value="63123357-5a12-4aa3-90e7-d9a8e85e80bd" />
         <Keyword name="CGNM"  value="P2" />
         <Keyword name="USRCTOT"  value="True" />
         <Keyword name="RCTOT"  value="20000" />
         <Keyword name="$DATE"  value="07-Nov-2021" />
         <Keyword name="$ETIM"  value="15:21:13" />
         <Keyword name="$BTIM"  value="15:19:36" />
         <Keyword name="$PAR"  value="18" />
         <Keyword name="TBNM"  value="375-7-2" />
         <Keyword name="TBID"  value="acb5979a-2948-4e76-81ad-e680462e8fc9" />
         <Keyword name="CYTEXPERTFIL"  value="True" />
         <Keyword name="$NEXTDATA"  value="0" />
         <Keyword name="$DATATYPE"  value="F" />
         <Keyword name="$BYTEORD"  value="1,2,3,4" />
         <Keyword name="$MODE"  value="L" />
         <Keyword name="$SYS"  value="Microsoft Windows NT 6.1.7601 Service Pack 1" />
         <Keyword name="$FIL"  value="375-7-2.fcs" />
         <Keyword name="FILVER"  value="1" />
         <Keyword name="$TOT"  value="0000000000024972" />
         <Keyword name="$ENDANALYSIS"  value="0" />
         <Keyword name="$BEGINANALYSIS"  value="0" />
         <Keyword name="$ENDDATA"  value="0000000001804063" />
         <Keyword name="$BEGINDATA"  value="0000000000006080" />
         <Keyword name="$ENDSTEXT"  value="0" />
         <Keyword name="$BEGINSTEXT"  value="0" />
         <Keyword name="FJ_FCS_VERSION"  value="3" />
         <Keyword name="$P19N"  value="Comp-FL1-H" />
         <Keyword name="$P19S"  value="GFP FITC-H" />
         <Keyword name="$P19R"  value="16777215" />
         <Keyword name="$P20N"  value="Comp-FL2-H" />
         <Keyword name="$P20S"  value="PE-H" />
         <Keyword name="$P20R"  value="16777215" />
         <Keyword name="$P21N"  value="Comp-FL3-H" />
         <Keyword name="$P21S"  value="7aad PC5.5-H" />
         <Keyword name="$P21R"  value="16777215" />
         <Keyword name="$P22N"  value="Comp-FL4-H" />
         <Keyword name="$P22S"  value="PC7-H" />
         <Keyword name="$P22R"  value="16777215" />
         <Keyword name="$P23N"  value="Comp-FL5-H" />
         <Keyword name="$P23S"  value="AnnexinV APC-H" />
         <Keyword name="$P23R"  value="16777215" />
         <Keyword name="$P24N"  value="Comp-FL6-H" />
         <Keyword name="$P24S"  value="APC-A750-H" />
         <Keyword name="$P24R"  value="16777215" />
         <Keyword name="$P25N"  value="Comp-FL1-A" />
         <Keyword name="$P25S"  value="GFP FITC-A" />
         <Keyword name="$P25R"  value="16777215" />
         <Keyword name="$P26N"  value="Comp-FL2-A" />
         <Keyword name="$P26S"  value="PE-A" />
         <Keyword name="$P26R"  value="16777215" />
         <Keyword name="$P27N"  value="Comp-FL3-A" />
         <Keyword name="$P27S"  value="7aad PC5.5-A" />
         <Keyword name="$P27R"  value="16777215" />
         <Keyword name="$P28N"  value="Comp-FL4-A" />
         <Keyword name="$P28S"  value="PC7-A" />
         <Keyword name="$P28R"  value="16777215" />
         <Keyword name="$P29N"  value="Comp-FL5-A" />
         <Keyword name="$P29S"  value="AnnexinV APC-A" />
         <Keyword name="$P29R"  value="16777215" />
         <Keyword name="$P30N"  value="Comp-FL6-A" />
         <Keyword name="$P30S"  value="APC-A750-A" />
         <Keyword name="$P30R"  value="16777215" />
       </Keywords>
       <SampleNode name="375-7-2.fcs"  annotation=""  owningGroup=""  expanded="1"  sortPriority="10"  count="24972"  sampleID="25" >
         <Graph smoothing="0"  backColor="#ffffff"  foreColor="#000000"  type="Pseudocolor"  fast="1" >
           <Axis dimension="x"  name="FSC-H"  label=""  auto="auto" />
           <Axis dimension="y"  name="SSC-H"  label=""  auto="auto" />
           <GraphSettings level="5%"  smoothingHighResolution="1"  contourHighResolution="1"  histogramSmoothingCount="0"  graphResolution="256"  showOutliers="0"  drawLargeDots="0"  dotsToDraw="8000"  tint="le.chartfill.tinted.40"  lineWeight="le.lineweight.normal"  lineStyle="le.linestyle.solid" />
           <GraphEnvironment showGrid="0"  showAxes="tnlTNL"  showGates="1"  showFreqOnPlots="1"  showGateNameOnPlots="1"  showMedians="0"  showUncomped="0"  addEventParam="0"  lastYAxisName="" >
             <TextTraits font="SansSerif"  size="11"  name="Labels"  style="plain"  color="#000000"  background="#00ffffff"  just="left" />
             <TextTraits font="SansSerif"  size="11"  name="LayoutGates"  style="plain"  color="#000000"  background="#00ffffff"  just="left" />
             <TextTraits font="SansSerif"  size="9"  name="Numbers"  style="plain"  color="#000000"  background="#00ffffff"  just="left" />
             <TextTraits font="SansSerif"  size="9"  name="Legend"  style="plain"  color="#000000"  background="#00ffffff"  just="left" />
             <WindowPosition x="0"  y="0"  width="0"  height="194"  displayed="0"  panelState="" />
           </GraphEnvironment>
         </Graph>
         <Subpopulations>
           <Population name="Lymphocytes"  annotation=""  owningGroup="All Samples"  expanded="1"  sortPriority="10"  count="19928" >
             <Graph smoothing="0"  backColor="#ffffff"  foreColor="#000000"  heatMapStatParameter="Comp-FL1-H"  type="Pseudocolor"  fast="1" >
               <Axis dimension="x"  name="FSC-A"  label=""  auto="auto" />
               <Axis dimension="y"  name="SSC-A"  label=""  auto="auto" />
               <GraphSettings level="5%"  smoothingHighResolution="1"  contourHighResolution="1"  histogramSmoothingCount="0"  graphResolution="256"  showOutliers="0"  drawLargeDots="0"  dotsToDraw="8000"  tint="le.chartfill.tinted.40"  lineWeight="le.lineweight.normal"  lineStyle="le.linestyle.solid" />
               <GraphEnvironment showGrid="0"  showAxes="tnlTNL"  showGates="1"  showFreqOnPlots="1"  showGateNameOnPlots="1"  showMedians="0"  showUncomped="0"  addEventParam="0"  lastYAxisName="" >
                 <TextTraits font="SansSerif"  size="11"  name="Labels"  style="plain"  color="#000000"  background="#00ffffff"  just="left" />
                 <TextTraits font="SansSerif"  size="11"  name="LayoutGates"  style="plain"  color="#000000"  background="#00ffffff"  just="left" />
                 <TextTraits font="SansSerif"  size="9"  name="Numbers"  style="plain"  color="#000000"  background="#00ffffff"  just="left" />
                 <TextTraits font="SansSerif"  size="9"  name="Legend"  style="plain"  color="#000000"  background="#00ffffff"  just="left" />
                 <WindowPosition x="0"  y="0"  width="704"  height="1004"  displayed="0"  panelState="---" />
               </GraphEnvironment>
             </Graph>
             <Gate gating:id="ID1213054566" >
               <gating:PolygonGate eventsInside="1"  annoOffsetX="145"  annoOffsetY="78"  tint="#000000"  isTinted="0"  lineWeight="Normal"  userDefined="1"  quadId="-1"  gateResolution="256" >
                 <gating:dimension>
                   <data-type:fcs-dimension data-type:name="FSC-A" />
                 </gating:dimension>
                 <gating:dimension>
                   <data-type:fcs-dimension data-type:name="FSC-H" />
                 </gating:dimension>
                 <gating:vertex>
                   <gating:coordinate data-type:value="1641249.391304348" />
                   <gating:coordinate data-type:value="1767646.6893612936" />
                 </gating:vertex>
                 <gating:vertex>
                   <gating:coordinate data-type:value="1945184.463768116" />
                   <gating:coordinate data-type:value="848470.4108934209" />
                 </gating:vertex>
                 <gating:vertex>
                   <gating:coordinate data-type:value="3160924.7536231885" />
                   <gating:coordinate data-type:value="1225568.3712904968" />
                 </gating:vertex>
                 <gating:vertex>
                   <gating:coordinate data-type:value="5713979.362318841" />
                   <gating:coordinate data-type:value="2074038.7821839175" />
                 </gating:vertex>
                 <gating:vertex>
                   <gating:coordinate data-type:value="5713979.362318841" />
                   <gating:coordinate data-type:value="2074038.7821839175" />
                 </gating:vertex>
                 <gating:vertex>
                   <gating:coordinate data-type:value="7446409.275362318" />
                   <gating:coordinate data-type:value="2333293.6299569076" />
                 </gating:vertex>
                 <gating:vertex>
                   <gating:coordinate data-type:value="9573954.782608695" />
                   <gating:coordinate data-type:value="2521842.6101554455" />
                 </gating:vertex>
                 <gating:vertex>
                   <gating:coordinate data-type:value="9573954.782608695" />
                   <gating:coordinate data-type:value="2521842.6101554455" />
                 </gating:vertex>
                 <gating:vertex>
                   <gating:coordinate data-type:value="10880875.594202898" />
                   <gating:coordinate data-type:value="2804666.0804532524" />
                 </gating:vertex>
                 <gating:vertex>
                   <gating:coordinate data-type:value="9877889.855072463" />
                   <gating:coordinate data-type:value="3770979.6039707595" />
                 </gating:vertex>
                 <gating:vertex>
                   <gating:coordinate data-type:value="5957127.420289855" />
                   <gating:coordinate data-type:value="3205332.6633751458" />
                 </gating:vertex>
                 <gating:vertex>
                   <gating:coordinate data-type:value="3039350.724637681" />
                   <gating:coordinate data-type:value="2380430.8750065416" />
                 </gating:vertex>
               </gating:PolygonGate>
             </Gate>
             <Subpopulations>
               <Population name="FSC-A, SSC-A subset"  annotation=""  owningGroup="All Samples"  expanded="1"  sortPriority="10"  count="19907" >
                 <Graph smoothing="0"  backColor="#ffffff"  foreColor="#000000"  heatMapStatParameter="Comp-FL1-H"  type="Pseudocolor"  fast="1" >
                   <Axis dimension="x"  name="Comp-FL1-A"  label=""  auto="auto" />
                   <Axis dimension="y"  name="SSC-A"  label=""  auto="auto" />
                   <GraphSettings level="5%"  smoothingHighResolution="1"  contourHighResolution="1"  histogramSmoothingCount="0"  graphResolution="256"  showOutliers="0"  drawLargeDots="0"  dotsToDraw="8000"  tint="le.chartfill.tinted.40"  lineWeight="le.lineweight.normal"  lineStyle="le.linestyle.solid" />
                   <GraphEnvironment showGrid="0"  showAxes="tnlTNL"  showGates="1"  showFreqOnPlots="1"  showGateNameOnPlots="1"  showMedians="0"  showUncomped="0"  addEventParam="0"  lastYAxisName="" >
                     <TextTraits font="SansSerif"  size="11"  name="Labels"  style="plain"  color="#000000"  background="#00ffffff"  just="left" />
                     <TextTraits font="SansSerif"  size="11"  name="LayoutGates"  style="plain"  color="#000000"  background="#00ffffff"  just="left" />
                     <TextTraits font="SansSerif"  size="9"  name="Numbers"  style="plain"  color="#000000"  background="#00ffffff"  just="left" />
                     <TextTraits font="SansSerif"  size="9"  name="Legend"  style="plain"  color="#000000"  background="#00ffffff"  just="left" />
                     <WindowPosition x="0"  y="0"  width="704"  height="1004"  displayed="0"  panelState="---" />
                   </GraphEnvironment>
                 </Graph>
                 <Gate gating:id="ID1051104214"  gating:parent_id="ID1213054566" >
                   <gating:PolygonGate eventsInside="1"  annoOffsetX="0"  annoOffsetY="0"  tint="#000000"  isTinted="0"  lineWeight="Normal"  userDefined="1"  quadId="-1"  gateResolution="256" >
                     <gating:dimension>
                       <data-type:fcs-dimension data-type:name="FSC-A" />
                     </gating:dimension>
                     <gating:dimension>
                       <data-type:fcs-dimension data-type:name="SSC-A" />
                     </gating:dimension>
                     <gating:vertex>
                       <gating:coordinate data-type:value="1428494.8405797102" />
                       <gating:coordinate data-type:value="1556257.592760181" />
                     </gating:vertex>
                     <gating:vertex>
                       <gating:coordinate data-type:value="2279513.0434782607" />
                       <gating:coordinate data-type:value="341617.520361991" />
                     </gating:vertex>
                     <gating:vertex>
                       <gating:coordinate data-type:value="4559026.0869565215" />
                       <gating:coordinate data-type:value="1138725.067873303" />
                     </gating:vertex>
                     <gating:vertex>
                       <gating:coordinate data-type:value="8662149.56521739" />
                       <gating:coordinate data-type:value="4592857.773755657" />
                     </gating:vertex>
                     <gating:vertex>
                       <gating:coordinate data-type:value="11823074.31884058" />
                       <gating:coordinate data-type:value="8768183.022624435" />
                     </gating:vertex>
                     <gating:vertex>
                       <gating:coordinate data-type:value="11519139.246376812" />
                       <gating:coordinate data-type:value="13816530.823529411" />
                     </gating:vertex>
                     <gating:vertex>
                       <gating:coordinate data-type:value="7233654.724637682" />
                       <gating:coordinate data-type:value="14803425.88235294" />
                     </gating:vertex>
                     <gating:vertex>
                       <gating:coordinate data-type:value="2309906.5507246377" />
                       <gating:coordinate data-type:value="13930403.330316743" />
                     </gating:vertex>
                     <gating:vertex>
                       <gating:coordinate data-type:value="1063772.7536231885" />
                       <gating:coordinate data-type:value="9830993.085972851" />
                     </gating:vertex>
                     <gating:vertex>
                       <gating:coordinate data-type:value="1215740.2898550725" />
                       <gating:coordinate data-type:value="3302302.696832579" />
                     </gating:vertex>
                   </gating:PolygonGate>
                 </Gate>
                 <Subpopulations>
                   <Population name="GFP FITC-A, SSC-A subset"  annotation=""  owningGroup="All Samples"  expanded="1"  sortPriority="10"  count="12997" >
                     <Graph smoothing="0"  backColor="#ffffff"  foreColor="#000000"  heatMapStatParameter="Comp-FL1-H"  type="Pseudocolor"  fast="1" >
                       <Axis dimension="x"  name="Comp-FL5-H"  label=""  auto="auto" />
                       <Axis dimension="y"  name="Comp-FL2-H"  label=""  auto="auto" />
                       <GraphSettings level="5%"  smoothingHighResolution="1"  contourHighResolution="1"  histogramSmoothingCount="0"  graphResolution="256"  showOutliers="0"  drawLargeDots="0"  dotsToDraw="8000"  tint="le.chartfill.tinted.40"  lineWeight="le.lineweight.normal"  lineStyle="le.linestyle.solid" />
                       <GraphEnvironment showGrid="0"  showAxes="tnlTNL"  showGates="1"  showFreqOnPlots="1"  showGateNameOnPlots="1"  showMedians="0"  showUncomped="0"  addEventParam="0"  lastYAxisName="" >
                         <TextTraits font="SansSerif"  size="11"  name="Labels"  style="plain"  color="#000000"  background="#00ffffff"  just="left" />
                         <TextTraits font="SansSerif"  size="11"  name="LayoutGates"  style="plain"  color="#000000"  background="#00ffffff"  just="left" />
                         <TextTraits font="SansSerif"  size="9"  name="Numbers"  style="plain"  color="#000000"  background="#00ffffff"  just="left" />
                         <TextTraits font="SansSerif"  size="9"  name="Legend"  style="plain"  color="#000000"  background="#00ffffff"  just="left" />
                         <WindowPosition x="0"  y="0"  width="602"  height="884"  displayed="0"  panelState="---" />
                       </GraphEnvironment>
                     </Graph>
                     <Gate gating:id="ID1451827180"  gating:parent_id="ID1051104214" >
                       <gating:RectangleGate eventsInside="1"  annoOffsetX="0"  annoOffsetY="0"  tint="#000000"  isTinted="0"  lineWeight="Normal"  userDefined="1"  percentX="0"  percentY="0" >
                         <gating:dimension gating:min="5212.739635138893"  gating:max="1.3586327251873951E7" >
                           <data-type:fcs-dimension data-type:name="Comp-FL1-A" />
                         </gating:dimension>
                         <gating:dimension gating:min="37957.50226244344"  gating:max="1.6169895963800905E7" >
                           <data-type:fcs-dimension data-type:name="SSC-A" />
                         </gating:dimension>
                       </gating:RectangleGate>
                     </Gate>
                     <Subpopulations>
                       <Population name="Q1: AnnexinV APC-H- , PE-H+"  annotation=""  owningGroup="All Samples"  expanded="1"  sortPriority="10"  count="12" >
                         <Graph smoothing="0"  backColor="#ffffff"  foreColor="#000000"  heatMapStatParameter="Comp-FL1-H"  type="Pseudocolor"  fast="1" >
                           <Axis dimension="x"  name="Comp-FL5-H"  label=""  auto="auto" />
                           <Axis dimension="y"  name="Comp-FL2-H"  label=""  auto="auto" />
                           <GraphSettings level="5%"  smoothingHighResolution="1"  contourHighResolution="1"  histogramSmoothingCount="0"  graphResolution="256"  showOutliers="0"  drawLargeDots="0"  dotsToDraw="8000"  tint="le.chartfill.tinted.40"  lineWeight="le.lineweight.normal"  lineStyle="le.linestyle.solid" />
                           <GraphEnvironment showGrid="0"  showAxes="tnlTNL"  showGates="1"  showFreqOnPlots="1"  showGateNameOnPlots="1"  showMedians="0"  showUncomped="0"  addEventParam="0"  lastYAxisName="" >
                             <TextTraits font="SansSerif"  size="11"  name="Labels"  style="plain"  color="#000000"  background="#00ffffff"  just="left" />
                             <TextTraits font="SansSerif"  size="11"  name="LayoutGates"  style="plain"  color="#000000"  background="#00ffffff"  just="left" />
                             <TextTraits font="SansSerif"  size="9"  name="Numbers"  style="plain"  color="#000000"  background="#00ffffff"  just="left" />
                             <TextTraits font="SansSerif"  size="9"  name="Legend"  style="plain"  color="#000000"  background="#00ffffff"  just="left" />
                             <WindowPosition x="0"  y="0"  width="602"  height="1004"  displayed="1"  panelState="---" />
                           </GraphEnvironment>
                         </Graph>
                         <Gate gating:id="ID539878848"  gating:parent_id="ID1451827180" >
                           <gating:RectangleGate eventsInside="1"  annoOffsetX="0"  annoOffsetY="0"  tint="#000000"  isTinted="0"  lineWeight="Normal"  userDefined="1"  percentX="0"  percentY="0" >
                             <gating:dimension gating:max="6813.76166405506" >
                               <data-type:fcs-dimension data-type:name="Comp-FL5-H" />
                             </gating:dimension>
                             <gating:dimension gating:min="2685.3673985459664" >
                               <data-type:fcs-dimension data-type:name="Comp-FL2-H" />
                             </gating:dimension>
                           </gating:RectangleGate>
                         </Gate>
                       </Population>
                       <Population name="Q2: AnnexinV APC-H+ , PE-H+"  annotation=""  owningGroup="All Samples"  expanded="1"  sortPriority="10"  count="73" >
                         <Graph smoothing="0"  backColor="#ffffff"  foreColor="#000000"  heatMapStatParameter="Comp-FL1-H"  type="Pseudocolor"  fast="1" >
                           <Axis dimension="x"  name="Comp-FL5-H"  label=""  auto="auto" />
                           <Axis dimension="y"  name="Comp-FL2-H"  label=""  auto="auto" />
                           <GraphSettings level="5%"  smoothingHighResolution="1"  contourHighResolution="1"  histogramSmoothingCount="0"  graphResolution="256"  showOutliers="0"  drawLargeDots="0"  dotsToDraw="8000"  tint="le.chartfill.tinted.40"  lineWeight="le.lineweight.normal"  lineStyle="le.linestyle.solid" />
                           <GraphEnvironment showGrid="0"  showAxes="tnlTNL"  showGates="1"  showFreqOnPlots="1"  showGateNameOnPlots="1"  showMedians="0"  showUncomped="0"  addEventParam="0"  lastYAxisName="" >
                             <TextTraits font="SansSerif"  size="11"  name="Labels"  style="plain"  color="#000000"  background="#00ffffff"  just="left" />
                             <TextTraits font="SansSerif"  size="11"  name="LayoutGates"  style="plain"  color="#000000"  background="#00ffffff"  just="left" />
                             <TextTraits font="SansSerif"  size="9"  name="Numbers"  style="plain"  color="#000000"  background="#00ffffff"  just="left" />
                             <TextTraits font="SansSerif"  size="9"  name="Legend"  style="plain"  color="#000000"  background="#00ffffff"  just="left" />
                             <WindowPosition x="0"  y="0"  width="602"  height="1004"  displayed="1"  panelState="---" />
                           </GraphEnvironment>
                         </Graph>
                         <Gate gating:id="ID2036671865"  gating:parent_id="ID1451827180" >
                           <gating:RectangleGate eventsInside="1"  annoOffsetX="0"  annoOffsetY="0"  tint="#000000"  isTinted="0"  lineWeight="Normal"  userDefined="1"  percentX="0"  percentY="0" >
                             <gating:dimension gating:min="6813.76166405506" >
                               <data-type:fcs-dimension data-type:name="Comp-FL5-H" />
                             </gating:dimension>
                             <gating:dimension gating:min="2685.3673985459664" >
                               <data-type:fcs-dimension data-type:name="Comp-FL2-H" />
                             </gating:dimension>
                           </gating:RectangleGate>
                         </Gate>
                       </Population>
                       <Population name="Q3: AnnexinV APC-H+ , PE-H-"  annotation=""  owningGroup="All Samples"  expanded="1"  sortPriority="10"  count="1297" >
                         <Graph smoothing="0"  backColor="#ffffff"  foreColor="#000000"  heatMapStatParameter="Comp-FL1-H"  type="Pseudocolor"  fast="1" >
                           <Axis dimension="x"  name="Comp-FL5-H"  label=""  auto="auto" />
                           <Axis dimension="y"  name="Comp-FL2-H"  label=""  auto="auto" />
                           <GraphSettings level="5%"  smoothingHighResolution="1"  contourHighResolution="1"  histogramSmoothingCount="0"  graphResolution="256"  showOutliers="0"  drawLargeDots="0"  dotsToDraw="8000"  tint="le.chartfill.tinted.40"  lineWeight="le.lineweight.normal"  lineStyle="le.linestyle.solid" />
                           <GraphEnvironment showGrid="0"  showAxes="tnlTNL"  showGates="1"  showFreqOnPlots="1"  showGateNameOnPlots="1"  showMedians="0"  showUncomped="0"  addEventParam="0"  lastYAxisName="" >
                             <TextTraits font="SansSerif"  size="11"  name="Labels"  style="plain"  color="#000000"  background="#00ffffff"  just="left" />
                             <TextTraits font="SansSerif"  size="11"  name="LayoutGates"  style="plain"  color="#000000"  background="#00ffffff"  just="left" />
                             <TextTraits font="SansSerif"  size="9"  name="Numbers"  style="plain"  color="#000000"  background="#00ffffff"  just="left" />
                             <TextTraits font="SansSerif"  size="9"  name="Legend"  style="plain"  color="#000000"  background="#00ffffff"  just="left" />
                             <WindowPosition x="0"  y="0"  width="602"  height="1004"  displayed="1"  panelState="---" />
                           </GraphEnvironment>
                         </Graph>
                         <Gate gating:id="ID1742295283"  gating:parent_id="ID1451827180" >
                           <gating:RectangleGate eventsInside="1"  annoOffsetX="0"  annoOffsetY="0"  tint="#000000"  isTinted="0"  lineWeight="Normal"  userDefined="1"  percentX="0"  percentY="0" >
                             <gating:dimension gating:min="6813.76166405506" >
                               <data-type:fcs-dimension data-type:name="Comp-FL5-H" />
                             </gating:dimension>
                             <gating:dimension gating:max="2685.3673985459664" >
                               <data-type:fcs-dimension data-type:name="Comp-FL2-H" />
                             </gating:dimension>
                           </gating:RectangleGate>
                         </Gate>
                       </Population>
                       <Population name="Q4: AnnexinV APC-H- , PE-H-"  annotation=""  owningGroup="All Samples"  expanded="1"  sortPriority="10"  count="11615" >
                         <Graph smoothing="0"  backColor="#ffffff"  foreColor="#000000"  heatMapStatParameter="Comp-FL1-H"  type="Pseudocolor"  fast="1" >
                           <Axis dimension="x"  name="Comp-FL5-H"  label=""  auto="auto" />
                           <Axis dimension="y"  name="Comp-FL2-H"  label=""  auto="auto" />
                           <GraphSettings level="5%"  smoothingHighResolution="1"  contourHighResolution="1"  histogramSmoothingCount="0"  graphResolution="256"  showOutliers="0"  drawLargeDots="0"  dotsToDraw="8000"  tint="le.chartfill.tinted.40"  lineWeight="le.lineweight.normal"  lineStyle="le.linestyle.solid" />
                           <GraphEnvironment showGrid="0"  showAxes="tnlTNL"  showGates="1"  showFreqOnPlots="1"  showGateNameOnPlots="1"  showMedians="0"  showUncomped="0"  addEventParam="0"  lastYAxisName="" >
                             <TextTraits font="SansSerif"  size="11"  name="Labels"  style="plain"  color="#000000"  background="#00ffffff"  just="left" />
                             <TextTraits font="SansSerif"  size="11"  name="LayoutGates"  style="plain"  color="#000000"  background="#00ffffff"  just="left" />
                             <TextTraits font="SansSerif"  size="9"  name="Numbers"  style="plain"  color="#000000"  background="#00ffffff"  just="left" />
                             <TextTraits font="SansSerif"  size="9"  name="Legend"  style="plain"  color="#000000"  background="#00ffffff"  just="left" />
                             <WindowPosition x="0"  y="0"  width="602"  height="1004"  displayed="1"  panelState="---" />
                           </GraphEnvironment>
                         </Graph>
                         <Gate gating:id="ID1139749950"  gating:parent_id="ID1451827180" >
                           <gating:RectangleGate eventsInside="1"  annoOffsetX="0"  annoOffsetY="0"  tint="#000000"  isTinted="0"  lineWeight="Normal"  userDefined="1"  percentX="0"  percentY="0" >
                             <gating:dimension gating:max="6813.76166405506" >
                               <data-type:fcs-dimension data-type:name="Comp-FL5-H" />
                             </gating:dimension>
                             <gating:dimension gating:max="2685.3673985459664" >
                               <data-type:fcs-dimension data-type:name="Comp-FL2-H" />
                             </gating:dimension>
                           </gating:RectangleGate>
                         </Gate>
                       </Population>
                     </Subpopulations>
                   </Population>
                 </Subpopulations>
               </Population>
             </Subpopulations>
           </Population>
         </Subpopulations>
       </SampleNode>
     </Sample>
     <Sample>
       <DataSet uri="file:/F:/黑色素瘤BRAFi-剪接体/凋亡-流式-JX/20211107/375-2-2.fcs"  sampleID="10" />
       <transforms:spilloverMatrix prefix="Comp-"  name="Acquisition-defined"  editable="0"  color="#c0c0c0"  version="FlowJo-10.5.3"  status="FINALIZED"  transforms:id="a50abbdb-cd32-46a3-b71d-65bb237e52a4"  suffix="" >
         <data-type:parameters>
           <data-type:parameter data-type:name="FL1-H" />
           <data-type:parameter data-type:name="FL2-H" />
           <data-type:parameter data-type:name="FL3-H" />
           <data-type:parameter data-type:name="FL4-H" />
           <data-type:parameter data-type:name="FL5-H" />
           <data-type:parameter data-type:name="FL6-H" />
           <data-type:parameter data-type:name="FL1-A" />
           <data-type:parameter data-type:name="FL2-A" />
           <data-type:parameter data-type:name="FL3-A" />
           <data-type:parameter data-type:name="FL4-A" />
           <data-type:parameter data-type:name="FL5-A" />
           <data-type:parameter data-type:name="FL6-A" />
         </data-type:parameters>
         <transforms:spillover data-type:parameter="FL1-H" >
           <transforms:coefficient data-type:parameter="FL1-H"  transforms:value="1" />
           <transforms:coefficient data-type:parameter="FL2-H"  transforms:value="0.0141000003" />
           <transforms:coefficient data-type:parameter="FL3-H"  transforms:value="0" />
           <transforms:coefficient data-type:parameter="FL4-H"  transforms:value="0" />
           <transforms:coefficient data-type:parameter="FL5-H"  transforms:value="0" />
           <transforms:coefficient data-type:parameter="FL6-H"  transforms:value="0" />
           <transforms:coefficient data-type:parameter="FL1-A"  transforms:value="0" />
           <transforms:coefficient data-type:parameter="FL2-A"  transforms:value="0" />
           <transforms:coefficient data-type:parameter="FL3-A"  transforms:value="0" />
           <transforms:coefficient data-type:parameter="FL4-A"  transforms:value="0" />
           <transforms:coefficient data-type:parameter="FL5-A"  transforms:value="0" />
           <transforms:coefficient data-type:parameter="FL6-A"  transforms:value="0" />
         </transforms:spillover>
         <transforms:spillover data-type:parameter="FL2-H" >
           <transforms:coefficient data-type:parameter="FL1-H"  transforms:value="0.9559000134" />
           <transforms:coefficient data-type:parameter="FL2-H"  transforms:value="1" />
           <transforms:coefficient data-type:parameter="FL3-H"  transforms:value="0" />
           <transforms:coefficient data-type:parameter="FL4-H"  transforms:value="0" />
           <transforms:coefficient data-type:parameter="FL5-H"  transforms:value="0" />
           <transforms:coefficient data-type:parameter="FL6-H"  transforms:value="0" />
           <transforms:coefficient data-type:parameter="FL1-A"  transforms:value="0" />
           <transforms:coefficient data-type:parameter="FL2-A"  transforms:value="0" />
           <transforms:coefficient data-type:parameter="FL3-A"  transforms:value="0" />
           <transforms:coefficient data-type:parameter="FL4-A"  transforms:value="0" />
           <transforms:coefficient data-type:parameter="FL5-A"  transforms:value="0" />
           <transforms:coefficient data-type:parameter="FL6-A"  transforms:value="0" />
         </transforms:spillover>
         <transforms:spillover data-type:parameter="FL3-H" >
           <transforms:coefficient data-type:parameter="FL1-H"  transforms:value="0" />
           <transforms:coefficient data-type:parameter="FL2-H"  transforms:value="0" />
           <transforms:coefficient data-type:parameter="FL3-H"  transforms:value="1" />
           <transforms:coefficient data-type:parameter="FL4-H"  transforms:value="0" />
           <transforms:coefficient data-type:parameter="FL5-H"  transforms:value="0" />
           <transforms:coefficient data-type:parameter="FL6-H"  transforms:value="0" />
           <transforms:coefficient data-type:parameter="FL1-A"  transforms:value="0" />
           <transforms:coefficient data-type:parameter="FL2-A"  transforms:value="0" />
           <transforms:coefficient data-type:parameter="FL3-A"  transforms:value="0" />
           <transforms:coefficient data-type:parameter="FL4-A"  transforms:value="0" />
           <transforms:coefficient data-type:parameter="FL5-A"  transforms:value="0" />
           <transforms:coefficient data-type:parameter="FL6-A"  transforms:value="0" />
         </transforms:spillover>
         <transforms:spillover data-type:parameter="FL4-H" >
           <transforms:coefficient data-type:parameter="FL1-H"  transforms:value="0" />
           <transforms:coefficient data-type:parameter="FL2-H"  transforms:value="0" />
           <transforms:coefficient data-type:parameter="FL3-H"  transforms:value="0" />
           <transforms:coefficient data-type:parameter="FL4-H"  transforms:value="1" />
           <transforms:coefficient data-type:parameter="FL5-H"  transforms:value="0" />
           <transforms:coefficient data-type:parameter="FL6-H"  transforms:value="0" />
           <transforms:coefficient data-type:parameter="FL1-A"  transforms:value="0" />
           <transforms:coefficient data-type:parameter="FL2-A"  transforms:value="0" />
           <transforms:coefficient data-type:parameter="FL3-A"  transforms:value="0" />
           <transforms:coefficient data-type:parameter="FL4-A"  transforms:value="0" />
           <transforms:coefficient data-type:parameter="FL5-A"  transforms:value="0" />
           <transforms:coefficient data-type:parameter="FL6-A"  transforms:value="0" />
         </transforms:spillover>
         <transforms:spillover data-type:parameter="FL5-H" >
           <transforms:coefficient data-type:parameter="FL1-H"  transforms:value="0" />
           <transforms:coefficient data-type:parameter="FL2-H"  transforms:value="0.00176" />
           <transforms:coefficient data-type:parameter="FL3-H"  transforms:value="0" />
           <transforms:coefficient data-type:parameter="FL4-H"  transforms:value="0" />
           <transforms:coefficient data-type:parameter="FL5-H"  transforms:value="1" />
           <transforms:coefficient data-type:parameter="FL6-H"  transforms:value="0" />
           <transforms:coefficient data-type:parameter="FL1-A"  transforms:value="0" />
           <transforms:coefficient data-type:parameter="FL2-A"  transforms:value="0" />
           <transforms:coefficient data-type:parameter="FL3-A"  transforms:value="0" />
           <transforms:coefficient data-type:parameter="FL4-A"  transforms:value="0" />
           <transforms:coefficient data-type:parameter="FL5-A"  transforms:value="0" />
           <transforms:coefficient data-type:parameter="FL6-A"  transforms:value="0" />
         </transforms:spillover>
         <transforms:spillover data-type:parameter="FL6-H" >
           <transforms:coefficient data-type:parameter="FL1-H"  transforms:value="0" />
           <transforms:coefficient data-type:parameter="FL2-H"  transforms:value="0" />
           <transforms:coefficient data-type:parameter="FL3-H"  transforms:value="0" />
           <transforms:coefficient data-type:parameter="FL4-H"  transforms:value="0" />
           <transforms:coefficient data-type:parameter="FL5-H"  transforms:value="0" />
           <transforms:coefficient data-type:parameter="FL6-H"  transforms:value="1" />
           <transforms:coefficient data-type:parameter="FL1-A"  transforms:value="0" />
           <transforms:coefficient data-type:parameter="FL2-A"  transforms:value="0" />
           <transforms:coefficient data-type:parameter="FL3-A"  transforms:value="0" />
           <transforms:coefficient data-type:parameter="FL4-A"  transforms:value="0" />
           <transforms:coefficient data-type:parameter="FL5-A"  transforms:value="0" />
           <transforms:coefficient data-type:parameter="FL6-A"  transforms:value="0" />
         </transforms:spillover>
         <transforms:spillover data-type:parameter="FL1-A" >
           <transforms:coefficient data-type:parameter="FL1-H"  transforms:value="0" />
           <transforms:coefficient data-type:parameter="FL2-H"  transforms:value="0" />
           <transforms:coefficient data-type:parameter="FL3-H"  transforms:value="0" />
           <transforms:coefficient data-type:parameter="FL4-H"  transforms:value="0" />
           <transforms:coefficient data-type:parameter="FL5-H"  transforms:value="0" />
           <transforms:coefficient data-type:parameter="FL6-H"  transforms:value="0" />
           <transforms:coefficient data-type:parameter="FL1-A"  transforms:value="1" />
           <transforms:coefficient data-type:parameter="FL2-A"  transforms:value="0.0141000003" />
           <transforms:coefficient data-type:parameter="FL3-A"  transforms:value="0" />
           <transforms:coefficient data-type:parameter="FL4-A"  transforms:value="0" />
           <transforms:coefficient data-type:parameter="FL5-A"  transforms:value="0" />
           <transforms:coefficient data-type:parameter="FL6-A"  transforms:value="0" />
         </transforms:spillover>
         <transforms:spillover data-type:parameter="FL2-A" >
           <transforms:coefficient data-type:parameter="FL1-H"  transforms:value="0" />
           <transforms:coefficient data-type:parameter="FL2-H"  transforms:value="0" />
           <transforms:coefficient data-type:parameter="FL3-H"  transforms:value="0" />
           <transforms:coefficient data-type:parameter="FL4-H"  transforms:value="0" />
           <transforms:coefficient data-type:parameter="FL5-H"  transforms:value="0" />
           <transforms:coefficient data-type:parameter="FL6-H"  transforms:value="0" />
           <transforms:coefficient data-type:parameter="FL1-A"  transforms:value="0.9559000134" />
           <transforms:coefficient data-type:parameter="FL2-A"  transforms:value="1" />
           <transforms:coefficient data-type:parameter="FL3-A"  transforms:value="0" />
           <transforms:coefficient data-type:parameter="FL4-A"  transforms:value="0" />
           <transforms:coefficient data-type:parameter="FL5-A"  transforms:value="0" />
           <transforms:coefficient data-type:parameter="FL6-A"  transforms:value="0" />
         </transforms:spillover>
         <transforms:spillover data-type:parameter="FL3-A" >
           <transforms:coefficient data-type:parameter="FL1-H"  transforms:value="0" />
           <transforms:coefficient data-type:parameter="FL2-H"  transforms:value="0" />
           <transforms:coefficient data-type:parameter="FL3-H"  transforms:value="0" />
           <transforms:coefficient data-type:parameter="FL4-H"  transforms:value="0" />
           <transforms:coefficient data-type:parameter="FL5-H"  transforms:value="0" />
           <transforms:coefficient data-type:parameter="FL6-H"  transforms:value="0" />
           <transforms:coefficient data-type:parameter="FL1-A"  transforms:value="0" />
           <transforms:coefficient data-type:parameter="FL2-A"  transforms:value="0" />
           <transforms:coefficient data-type:parameter="FL3-A"  transforms:value="1" />
           <transforms:coefficient data-type:parameter="FL4-A"  transforms:value="0" />
           <transforms:coefficient data-type:parameter="FL5-A"  transforms:value="0" />
           <transforms:coefficient data-type:parameter="FL6-A"  transforms:value="0" />
         </transforms:spillover>
         <transforms:spillover data-type:parameter="FL4-A" >
           <transforms:coefficient data-type:parameter="FL1-H"  transforms:value="0" />
           <transforms:coefficient data-type:parameter="FL2-H"  transforms:value="0" />
           <transforms:coefficient data-type:parameter="FL3-H"  transforms:value="0" />
           <transforms:coefficient data-type:parameter="FL4-H"  transforms:value="0" />
           <transforms:coefficient data-type:parameter="FL5-H"  transforms:value="0" />
           <transforms:coefficient data-type:parameter="FL6-H"  transforms:value="0" />
           <transforms:coefficient data-type:parameter="FL1-A"  transforms:value="0" />
           <transforms:coefficient data-type:parameter="FL2-A"  transforms:value="0" />
           <transforms:coefficient data-type:parameter="FL3-A"  transforms:value="0" />
           <transforms:coefficient data-type:parameter="FL4-A"  transforms:value="1" />
           <transforms:coefficient data-type:parameter="FL5-A"  transforms:value="0" />
           <transforms:coefficient data-type:parameter="FL6-A"  transforms:value="0" />
         </transforms:spillover>
         <transforms:spillover data-type:parameter="FL5-A" >
           <transforms:coefficient data-type:parameter="FL1-H"  transforms:value="0" />
           <transforms:coefficient data-type:parameter="FL2-H"  transforms:value="0" />
           <transforms:coefficient data-type:parameter="FL3-H"  transforms:value="0" />
           <transforms:coefficient data-type:parameter="FL4-H"  transforms:value="0" />
           <transforms:coefficient data-type:parameter="FL5-H"  transforms:value="0" />
           <transforms:coefficient data-type:parameter="FL6-H"  transforms:value="0" />
           <transforms:coefficient data-type:parameter="FL1-A"  transforms:value="0" />
           <transforms:coefficient data-type:parameter="FL2-A"  transforms:value="0.00176" />
           <transforms:coefficient data-type:parameter="FL3-A"  transforms:value="0" />
           <transforms:coefficient data-type:parameter="FL4-A"  transforms:value="0" />
           <transforms:coefficient data-type:parameter="FL5-A"  transforms:value="1" />
           <transforms:coefficient data-type:parameter="FL6-A"  transforms:value="0" />
         </transforms:spillover>
         <transforms:spillover data-type:parameter="FL6-A" >
           <transforms:coefficient data-type:parameter="FL1-H"  transforms:value="0" />
           <transforms:coefficient data-type:parameter="FL2-H"  transforms:value="0" />
           <transforms:coefficient data-type:parameter="FL3-H"  transforms:value="0" />
           <transforms:coefficient data-type:parameter="FL4-H"  transforms:value="0" />
           <transforms:coefficient data-type:parameter="FL5-H"  transforms:value="0" />
           <transforms:coefficient data-type:parameter="FL6-H"  transforms:value="0" />
           <transforms:coefficient data-type:parameter="FL1-A"  transforms:value="0" />
           <transforms:coefficient data-type:parameter="FL2-A"  transforms:value="0" />
           <transforms:coefficient data-type:parameter="FL3-A"  transforms:value="0" />
           <transforms:coefficient data-type:parameter="FL4-A"  transforms:value="0" />
           <transforms:coefficient data-type:parameter="FL5-A"  transforms:value="0" />
           <transforms:coefficient data-type:parameter="FL6-A"  transforms:value="1" />
         </transforms:spillover>
       </transforms:spilloverMatrix>
       <Transformations>
         <transforms:linear transforms:minRange="0"  transforms:maxRange="10417331.155969223"  gain="1" >
           <data-type:parameter data-type:name="FSC-H" />
         </transforms:linear>
         <transforms:linear transforms:minRange="0"  transforms:maxRange="16777216"  gain="1" >
           <data-type:parameter data-type:name="FSC-A" />
         </transforms:linear>
         <transforms:linear transforms:minRange="0"  transforms:maxRange="16777216"  gain="1" >
           <data-type:parameter data-type:name="SSC-H" />
         </transforms:linear>
         <transforms:linear transforms:minRange="0"  transforms:maxRange="16777216"  gain="1" >
           <data-type:parameter data-type:name="SSC-A" />
         </transforms:linear>
         <transforms:log transforms:offset="1"  transforms:decades="7.2247198959" >
           <data-type:parameter data-type:name="FL1-H" />
         </transforms:log>
         <transforms:log transforms:offset="1"  transforms:decades="7.2247198959" >
           <data-type:parameter data-type:name="FL1-A" />
         </transforms:log>
         <transforms:biex transforms:length="256"  transforms:maxRange="16777215.998626715"  transforms:neg="0"  transforms:width="-630.9573444802"  transforms:pos="6.2247198959" >
           <data-type:parameter data-type:name="FL2-H" />
         </transforms:biex>
         <transforms:log transforms:offset="1"  transforms:decades="7.2247198959" >
           <data-type:parameter data-type:name="FL2-A" />
         </transforms:log>
         <transforms:log transforms:offset="1"  transforms:decades="7.2247198959" >
           <data-type:parameter data-type:name="FL3-H" />
         </transforms:log>
         <transforms:log transforms:offset="1"  transforms:decades="7.2247198959" >
           <data-type:parameter data-type:name="FL3-A" />
         </transforms:log>
         <transforms:log transforms:offset="1"  transforms:decades="7.2247198959" >
           <data-type:parameter data-type:name="FL4-H" />
         </transforms:log>
         <transforms:log transforms:offset="1"  transforms:decades="7.2247198959" >
           <data-type:parameter data-type:name="FL4-A" />
         </transforms:log>
         <transforms:biex transforms:length="256"  transforms:maxRange="16777215.998626715"  transforms:neg="0"  transforms:width="-10"  transforms:pos="6.2247198959" >
           <data-type:parameter data-type:name="FL5-H" />
         </transforms:biex>
         <transforms:log transforms:offset="1"  transforms:decades="7.2247198959" >
           <data-type:parameter data-type:name="FL5-A" />
         </transforms:log>
         <transforms:log transforms:offset="1"  transforms:decades="7.2247198959" >
           <data-type:parameter data-type:name="FL6-H" />
         </transforms:log>
         <transforms:log transforms:offset="1"  transforms:decades="7.2247198959" >
           <data-type:parameter data-type:name="FL6-A" />
         </transforms:log>
         <transforms:linear transforms:minRange="0"  transforms:maxRange="10000"  gain="1" >
           <data-type:parameter data-type:name="FSC-Width" />
         </transforms:linear>
         <transforms:linear transforms:minRange="0"  transforms:maxRange="111"  gain="0.0000200296" >
           <data-type:parameter data-type:name="Time" />
         </transforms:linear>
         <transforms:log transforms:offset="1"  transforms:decades="7.2247198959" >
           <data-type:parameter data-type:name="Comp-FL1-H" />
         </transforms:log>
         <transforms:biex transforms:length="256"  transforms:maxRange="16777215.998626715"  transforms:neg="0"  transforms:width="-630.9573444802"  transforms:pos="6.2247198959" >
           <data-type:parameter data-type:name="Comp-FL2-H" />
         </transforms:biex>
         <transforms:log transforms:offset="1"  transforms:decades="7.2247198959" >
           <data-type:parameter data-type:name="Comp-FL3-H" />
         </transforms:log>
         <transforms:log transforms:offset="1"  transforms:decades="7.2247198959" >
           <data-type:parameter data-type:name="Comp-FL4-H" />
         </transforms:log>
         <transforms:biex transforms:length="256"  transforms:maxRange="16777215.998626715"  transforms:neg="0"  transforms:width="-10"  transforms:pos="6.2247198959" >
           <data-type:parameter data-type:name="Comp-FL5-H" />
         </transforms:biex>
         <transforms:log transforms:offset="1"  transforms:decades="7.2247198959" >
           <data-type:parameter data-type:name="Comp-FL6-H" />
         </transforms:log>
         <transforms:log transforms:offset="1"  transforms:decades="7.2247198959" >
           <data-type:parameter data-type:name="Comp-FL1-A" />
         </transforms:log>
         <transforms:log transforms:offset="1"  transforms:decades="7.2247198959" >
           <data-type:parameter data-type:name="Comp-FL2-A" />
         </transforms:log>
         <transforms:log transforms:offset="1"  transforms:decades="7.2247198959" >
           <data-type:parameter data-type:name="Comp-FL3-A" />
         </transforms:log>
         <transforms:log transforms:offset="1"  transforms:decades="7.2247198959" >
           <data-type:parameter data-type:name="Comp-FL4-A" />
         </transforms:log>
         <transforms:log transforms:offset="1"  transforms:decades="7.2247198959" >
           <data-type:parameter data-type:name="Comp-FL5-A" />
         </transforms:log>
         <transforms:log transforms:offset="1"  transforms:decades="7.2247198959" >
           <data-type:parameter data-type:name="Comp-FL6-A" />
         </transforms:log>
       </Transformations>
       <Keywords>
         <Keyword name="SWVER"  value="CytExpert 2.3.0.84" />
         <Keyword name="DGAIN"  value="1" />
         <Keyword name="WCH"  value="FSC" />
         <Keyword name="TRLGC"  value="None" />
         <Keyword name="PCHTP"  value="ManualThreshold" />
         <Keyword name="PCHID"  value="FSC" />
         <Keyword name="CH8HAVAL"  value="6875000" />
         <Keyword name="CH8AATFL"  value="4616" />
         <Keyword name="CH8HATFL"  value="391.375" />
         <Keyword name="CH8FLNMS"  value="APC-A750" />
         <Keyword name="CH8AS"  value="2" />
         <Keyword name="CH8HS"  value="8" />
         <Keyword name="CH8FL"  value="True" />
         <Keyword name="CH8THUS"  value="False" />
         <Keyword name="CH8DELTA"  value="24" />
         <Keyword name="CH8DELAY"  value="-41.12" />
         <Keyword name="CH8USH"  value="True" />
         <Keyword name="CH8GAIN"  value="679" />
         <Keyword name="CH8TR"  value="64" />
         <Keyword name="CH8TH"  value="10000" />
         <Keyword name="CH8DA"  value="0" />
         <Keyword name="CH8AD"  value="0" />
         <Keyword name="CH8NM"  value="APC-A750" />
         <Keyword name="CH8ID"  value="FL6" />
         <Keyword name="CH7HAVAL"  value="6875000" />
         <Keyword name="CH7AATFL"  value="4927" />
         <Keyword name="CH7HATFL"  value="420.375" />
         <Keyword name="CH7FLNMS"  value="APC" />
         <Keyword name="CH7AS"  value="2" />
         <Keyword name="CH7HS"  value="8" />
         <Keyword name="CH7FL"  value="True" />
         <Keyword name="CH7LBL"  value="AnnexinV" />
         <Keyword name="CH7THUS"  value="False" />
         <Keyword name="CH7DELTA"  value="24" />
         <Keyword name="CH7DELAY"  value="-41.12" />
         <Keyword name="CH7USH"  value="True" />
         <Keyword name="CH7GAIN"  value="25" />
         <Keyword name="CH7TR"  value="64" />
         <Keyword name="CH7TH"  value="10000" />
         <Keyword name="CH7DA"  value="1" />
         <Keyword name="CH7AD"  value="1" />
         <Keyword name="CH7NM"  value="APC" />
         <Keyword name="CH7ID"  value="FL5" />
         <Keyword name="CH6HAVAL"  value="6875000" />
         <Keyword name="CH6AATFL"  value="4092" />
         <Keyword name="CH6HATFL"  value="396.625" />
         <Keyword name="CH6FLNMS"  value="PC7" />
         <Keyword name="CH6AS"  value="2" />
         <Keyword name="CH6HS"  value="8" />
         <Keyword name="CH6FL"  value="True" />
         <Keyword name="CH6THUS"  value="False" />
         <Keyword name="CH6DELTA"  value="24" />
         <Keyword name="CH6DELAY"  value="0" />
         <Keyword name="CH6USH"  value="True" />
         <Keyword name="CH6GAIN"  value="469" />
         <Keyword name="CH6TR"  value="64" />
         <Keyword name="CH6TH"  value="10000" />
         <Keyword name="CH6DA"  value="21" />
         <Keyword name="CH6AD"  value="13" />
         <Keyword name="CH6NM"  value="PC7" />
         <Keyword name="CH6ID"  value="FL4" />
         <Keyword name="CH5HAVAL"  value="6875000" />
         <Keyword name="CH5AATFL"  value="4247" />
         <Keyword name="CH5HATFL"  value="395.75" />
         <Keyword name="CH5FLNMS"  value="PC5.5" />
         <Keyword name="CH5AS"  value="2" />
         <Keyword name="CH5HS"  value="8" />
         <Keyword name="CH5FL"  value="True" />
         <Keyword name="CH5LBL"  value="7aad" />
         <Keyword name="CH5THUS"  value="False" />
         <Keyword name="CH5DELTA"  value="24" />
         <Keyword name="CH5DELAY"  value="0" />
         <Keyword name="CH5USH"  value="True" />
         <Keyword name="CH5GAIN"  value="100" />
         <Keyword name="CH5TR"  value="64" />
         <Keyword name="CH5TH"  value="10000" />
         <Keyword name="CH5DA"  value="20" />
         <Keyword name="CH5AD"  value="12" />
         <Keyword name="CH5NM"  value="PC5.5" />
         <Keyword name="CH5ID"  value="FL3" />
         <Keyword name="CH4HAVAL"  value="6875000" />
         <Keyword name="CH4AATFL"  value="5017.5" />
         <Keyword name="CH4HATFL"  value="544.375" />
         <Keyword name="CH4FLNMS"  value="PE" />
         <Keyword name="CH4AS"  value="2" />
         <Keyword name="CH4HS"  value="8" />
         <Keyword name="CH4FL"  value="True" />
         <Keyword name="CH4THUS"  value="False" />
         <Keyword name="CH4DELTA"  value="24" />
         <Keyword name="CH4DELAY"  value="0" />
         <Keyword name="CH4USH"  value="True" />
         <Keyword name="CH4GAIN"  value="2" />
         <Keyword name="CH4TR"  value="64" />
         <Keyword name="CH4TH"  value="10000" />
         <Keyword name="CH4DA"  value="18" />
         <Keyword name="CH4AD"  value="10" />
         <Keyword name="CH4NM"  value="PE" />
         <Keyword name="CH4ID"  value="FL2" />
         <Keyword name="CH3HAVAL"  value="6875000" />
         <Keyword name="CH3AATFL"  value="5514.5" />
         <Keyword name="CH3HATFL"  value="553.75" />
         <Keyword name="CH3FLNMS"  value="FITC" />
         <Keyword name="CH3AS"  value="2" />
         <Keyword name="CH3HS"  value="8" />
         <Keyword name="CH3FL"  value="True" />
         <Keyword name="CH3LBL"  value="GFP" />
         <Keyword name="CH3THUS"  value="False" />
         <Keyword name="CH3DELTA"  value="24" />
         <Keyword name="CH3DELAY"  value="0" />
         <Keyword name="CH3USH"  value="True" />
         <Keyword name="CH3GAIN"  value="4" />
         <Keyword name="CH3TR"  value="64" />
         <Keyword name="CH3TH"  value="10000" />
         <Keyword name="CH3DA"  value="19" />
         <Keyword name="CH3AD"  value="11" />
         <Keyword name="CH3NM"  value="FITC" />
         <Keyword name="CH3ID"  value="FL1" />
         <Keyword name="CH2HAVAL"  value="1250000" />
         <Keyword name="CH2AATFL"  value="4736.5" />
         <Keyword name="CH2HATFL"  value="431.125" />
         <Keyword name="CH2FLNMS"  value="SSC" />
         <Keyword name="CH2AS"  value="2" />
         <Keyword name="CH2HS"  value="8" />
         <Keyword name="CH2FL"  value="False" />
         <Keyword name="CH2THUS"  value="False" />
         <Keyword name="CH2DELTA"  value="24" />
         <Keyword name="CH2DELAY"  value="0" />
         <Keyword name="CH2USH"  value="True" />
         <Keyword name="CH2GAIN"  value="230" />
         <Keyword name="CH2TR"  value="64" />
         <Keyword name="CH2TH"  value="10000" />
         <Keyword name="CH2DA"  value="16" />
         <Keyword name="CH2AD"  value="8" />
         <Keyword name="CH2NM"  value="SSC" />
         <Keyword name="CH2ID"  value="SSC" />
         <Keyword name="CH1HAVAL"  value="1250000" />
         <Keyword name="CH1AATFL"  value="3815.5" />
         <Keyword name="CH1HATFL"  value="294.875" />
         <Keyword name="CH1AS"  value="2" />
         <Keyword name="CH1HS"  value="8" />
         <Keyword name="CH1FL"  value="False" />
         <Keyword name="CH1THUS"  value="True" />
         <Keyword name="CH1DELTA"  value="24" />
         <Keyword name="CH1DELAY"  value="0" />
         <Keyword name="CH1USH"  value="False" />
         <Keyword name="CH1GAIN"  value="130" />
         <Keyword name="CH1TR"  value="64" />
         <Keyword name="CH1TH"  value="672271" />
         <Keyword name="CH1DA"  value="22" />
         <Keyword name="CH1AD"  value="14" />
         <Keyword name="CH1NM"  value="FSC" />
         <Keyword name="CH1ID"  value="FSC" />
         <Keyword name="CHAR"  value="8" />
         <Keyword name="FLDSM"  value="30" />
         <Keyword name="COMPGAINA"  value="4210046925679" />
         <Keyword name="COMPA"  value="10.955900000.01411000.001760001000000100000010000001" />
         <Keyword name="COMPAFA"  value="000000" />
         <Keyword name="COMPBGA"  value="000000" />
         <Keyword name="COMPCHA"  value="FITCPEPC5.5PC7APCAPC-A750" />
         <Keyword name="COMPGAINH"  value="4210046925679" />
         <Keyword name="COMPH"  value="10.955900000.01411000.001760001000000100000010000001" />
         <Keyword name="COMPAFH"  value="000000" />
         <Keyword name="COMPBGH"  value="000000" />
         <Keyword name="COMPCHH"  value="FITCPEPC5.5PC7APCAPC-A750" />
         <Keyword name="AHCOMPSYNC"  value="True" />
         <Keyword name="USCOMP"  value="True" />
         <Keyword name="DURTIM"  value="110.835800" />
         <Keyword name="$OP"  value="Administrator" />
         <Keyword name="$VOL"  value="55417.88" />
         <Keyword name="RCD"  value="True" />
         <Keyword name="FLLW"  value="True" />
         <Keyword name="IMPTTB"  value="False" />
         <Keyword name="$ABRT"  value="170" />
         <Keyword name="$LOST"  value="0" />
         <Keyword name="P18DISPLAY"  value="LIN" />
         <Keyword name="$P18G"  value="1.0" />
         <Keyword name="$P18E"  value="0,0" />
         <Keyword name="$P18B"  value="32" />
         <Keyword name="$P18R"  value="900000000" />
         <Keyword name="$P18S"  value="Time" />
         <Keyword name="$P18N"  value="Time" />
         <Keyword name="P17DISPLAY"  value="LIN" />
         <Keyword name="$P17G"  value="1.0" />
         <Keyword name="$P17E"  value="0,0" />
         <Keyword name="$P17B"  value="32" />
         <Keyword name="$P17R"  value="10000" />
         <Keyword name="$P17S"  value="FSC-Width" />
         <Keyword name="$P17N"  value="FSC-Width" />
         <Keyword name="P16DISPLAY"  value="LOG" />
         <Keyword name="$P16G"  value="1.0" />
         <Keyword name="$P16E"  value="0,0" />
         <Keyword name="$P16B"  value="32" />
         <Keyword name="$P16R"  value="16777216" />
         <Keyword name="$P16S"  value="APC-A750-A" />
         <Keyword name="$P16N"  value="FL6-A" />
         <Keyword name="P15DISPLAY"  value="LOG" />
         <Keyword name="$P15G"  value="1.0" />
         <Keyword name="$P15E"  value="0,0" />
         <Keyword name="$P15B"  value="32" />
         <Keyword name="$P15R"  value="16777216" />
         <Keyword name="$P15S"  value="APC-A750-H" />
         <Keyword name="$P15N"  value="FL6-H" />
         <Keyword name="P14DISPLAY"  value="LOG" />
         <Keyword name="$P14G"  value="1.0" />
         <Keyword name="$P14E"  value="0,0" />
         <Keyword name="$P14B"  value="32" />
         <Keyword name="$P14R"  value="16777216" />
         <Keyword name="$P14S"  value="AnnexinV APC-A" />
         <Keyword name="$P14N"  value="FL5-A" />
         <Keyword name="P13DISPLAY"  value="LOG" />
         <Keyword name="$P13G"  value="1.0" />
         <Keyword name="$P13E"  value="0,0" />
         <Keyword name="$P13B"  value="32" />
         <Keyword name="$P13R"  value="16777216" />
         <Keyword name="$P13S"  value="AnnexinV APC-H" />
         <Keyword name="$P13N"  value="FL5-H" />
         <Keyword name="P12DISPLAY"  value="LOG" />
         <Keyword name="$P12G"  value="1.0" />
         <Keyword name="$P12E"  value="0,0" />
         <Keyword name="$P12B"  value="32" />
         <Keyword name="$P12R"  value="16777216" />
         <Keyword name="$P12S"  value="PC7-A" />
         <Keyword name="$P12N"  value="FL4-A" />
         <Keyword name="P11DISPLAY"  value="LOG" />
         <Keyword name="$P11G"  value="1.0" />
         <Keyword name="$P11E"  value="0,0" />
         <Keyword name="$P11B"  value="32" />
         <Keyword name="$P11R"  value="16777216" />
         <Keyword name="$P11S"  value="PC7-H" />
         <Keyword name="$P11N"  value="FL4-H" />
         <Keyword name="P10DISPLAY"  value="LOG" />
         <Keyword name="$P10G"  value="1.0" />
         <Keyword name="$P10E"  value="0,0" />
         <Keyword name="$P10B"  value="32" />
         <Keyword name="$P10R"  value="16777216" />
         <Keyword name="$P10S"  value="7aad PC5.5-A" />
         <Keyword name="$P10N"  value="FL3-A" />
         <Keyword name="P9DISPLAY"  value="LOG" />
         <Keyword name="$P9G"  value="1.0" />
         <Keyword name="$P9E"  value="0,0" />
         <Keyword name="$P9B"  value="32" />
         <Keyword name="$P9R"  value="16777216" />
         <Keyword name="$P9S"  value="7aad PC5.5-H" />
         <Keyword name="$P9N"  value="FL3-H" />
         <Keyword name="P8DISPLAY"  value="LOG" />
         <Keyword name="$P8G"  value="1.0" />
         <Keyword name="$P8E"  value="0,0" />
         <Keyword name="$P8B"  value="32" />
         <Keyword name="$P8R"  value="16777216" />
         <Keyword name="$P8S"  value="PE-A" />
         <Keyword name="$P8N"  value="FL2-A" />
         <Keyword name="P7DISPLAY"  value="LOG" />
         <Keyword name="$P7G"  value="1.0" />
         <Keyword name="$P7E"  value="0,0" />
         <Keyword name="$P7B"  value="32" />
         <Keyword name="$P7R"  value="16777216" />
         <Keyword name="$P7S"  value="PE-H" />
         <Keyword name="$P7N"  value="FL2-H" />
         <Keyword name="P6DISPLAY"  value="LOG" />
         <Keyword name="$P6G"  value="1.0" />
         <Keyword name="$P6E"  value="0,0" />
         <Keyword name="$P6B"  value="32" />
         <Keyword name="$P6R"  value="16777216" />
         <Keyword name="$P6S"  value="GFP FITC-A" />
         <Keyword name="$P6N"  value="FL1-A" />
         <Keyword name="P5DISPLAY"  value="LOG" />
         <Keyword name="$P5G"  value="1.0" />
         <Keyword name="$P5E"  value="0,0" />
         <Keyword name="$P5B"  value="32" />
         <Keyword name="$P5R"  value="16777216" />
         <Keyword name="$P5S"  value="GFP FITC-H" />
         <Keyword name="$P5N"  value="FL1-H" />
         <Keyword name="P4DISPLAY"  value="LIN" />
         <Keyword name="$P4G"  value="1.0" />
         <Keyword name="$P4E"  value="0,0" />
         <Keyword name="$P4B"  value="32" />
         <Keyword name="$P4R"  value="16777216" />
         <Keyword name="$P4S"  value="SSC-A" />
         <Keyword name="$P4N"  value="SSC-A" />
         <Keyword name="P3DISPLAY"  value="LIN" />
         <Keyword name="$P3G"  value="1.0" />
         <Keyword name="$P3E"  value="0,0" />
         <Keyword name="$P3B"  value="32" />
         <Keyword name="$P3R"  value="16777216" />
         <Keyword name="$P3S"  value="SSC-H" />
         <Keyword name="$P3N"  value="SSC-H" />
         <Keyword name="P2DISPLAY"  value="LIN" />
         <Keyword name="$P2G"  value="1.0" />
         <Keyword name="$P2E"  value="0,0" />
         <Keyword name="$P2B"  value="32" />
         <Keyword name="$P2R"  value="16777216" />
         <Keyword name="$P2S"  value="FSC-A" />
         <Keyword name="$P2N"  value="FSC-A" />
         <Keyword name="P1DISPLAY"  value="LIN" />
         <Keyword name="$P1G"  value="1.0" />
         <Keyword name="$P1E"  value="0,0" />
         <Keyword name="$P1B"  value="32" />
         <Keyword name="$P1R"  value="16777216" />
         <Keyword name="$P1S"  value="FSC-H" />
         <Keyword name="$P1N"  value="FSC-H" />
         <Keyword name="$TIMESTEP"  value="0.00002" />
         <Keyword name="USRCVOL"  value="False" />
         <Keyword name="RCVOL"  value="10" />
         <Keyword name="$SPILLOVER"  value="12,FL1-H,FL2-H,FL3-H,FL4-H,FL5-H,FL6-H,FL1-A,FL2-A,FL3-A,FL4-A,FL5-A,FL6-A,1,0.0141,0,0,0,0,0,0,0,0,0,0,0.9559,1,0,0,0,0,0,0,0,0,0,0,0,0,1,0,0,0,0,0,0,0,0,0,0,0,0,1,0,0,0,0,0,0,0,0,0,0.00176,0,0,1,0,0,0,0,0,0,0,0,0,0,0,0,1,0,0,0,0,0,0,0,0,0,0,0,0,1,0.0141,0,0,0,0,0,0,0,0,0,0,0.9559,1,0,0,0,0,0,0,0,0,0,0,0,0,1,0,0,0,0,0,0,0,0,0,0,0,0,1,0,0,0,0,0,0,0,0,0,0.00176,0,0,1,0,0,0,0,0,0,0,0,0,0,0,0,1" />
         <Keyword name="USRCTIM"  value="False" />
         <Keyword name="RCTIM"  value="10" />
         <Keyword name="CGID"  value="63123357-5a12-4aa3-90e7-d9a8e85e80bd" />
         <Keyword name="CGNM"  value="P2" />
         <Keyword name="USRCTOT"  value="True" />
         <Keyword name="RCTOT"  value="20000" />
         <Keyword name="$DATE"  value="07-Nov-2021" />
         <Keyword name="$ETIM"  value="15:00:55" />
         <Keyword name="$BTIM"  value="14:59:04" />
         <Keyword name="$PAR"  value="18" />
         <Keyword name="TBNM"  value="375-2-2" />
         <Keyword name="TBID"  value="fee1ea13-fed1-42ac-9a5b-2194f3466802" />
         <Keyword name="CYTEXPERTFIL"  value="True" />
         <Keyword name="$NEXTDATA"  value="0" />
         <Keyword name="$DATATYPE"  value="F" />
         <Keyword name="$BYTEORD"  value="1,2,3,4" />
         <Keyword name="$MODE"  value="L" />
         <Keyword name="$SYS"  value="Microsoft Windows NT 6.1.7601 Service Pack 1" />
         <Keyword name="$FIL"  value="375-2-2.fcs" />
         <Keyword name="FILVER"  value="1" />
         <Keyword name="$TOT"  value="0000000000025541" />
         <Keyword name="$ENDANALYSIS"  value="0" />
         <Keyword name="$BEGINANALYSIS"  value="0" />
         <Keyword name="$ENDDATA"  value="0000000001845031" />
         <Keyword name="$BEGINDATA"  value="0000000000006080" />
         <Keyword name="$ENDSTEXT"  value="0" />
         <Keyword name="$BEGINSTEXT"  value="0" />
         <Keyword name="FJ_FCS_VERSION"  value="3" />
         <Keyword name="$P19N"  value="Comp-FL1-H" />
         <Keyword name="$P19S"  value="GFP FITC-H" />
         <Keyword name="$P19R"  value="16777215" />
         <Keyword name="$P20N"  value="Comp-FL2-H" />
         <Keyword name="$P20S"  value="PE-H" />
         <Keyword name="$P20R"  value="16777215" />
         <Keyword name="$P21N"  value="Comp-FL3-H" />
         <Keyword name="$P21S"  value="7aad PC5.5-H" />
         <Keyword name="$P21R"  value="16777215" />
         <Keyword name="$P22N"  value="Comp-FL4-H" />
         <Keyword name="$P22S"  value="PC7-H" />
         <Keyword name="$P22R"  value="16777215" />
         <Keyword name="$P23N"  value="Comp-FL5-H" />
         <Keyword name="$P23S"  value="AnnexinV APC-H" />
         <Keyword name="$P23R"  value="16777215" />
         <Keyword name="$P24N"  value="Comp-FL6-H" />
         <Keyword name="$P24S"  value="APC-A750-H" />
         <Keyword name="$P24R"  value="16777215" />
         <Keyword name="$P25N"  value="Comp-FL1-A" />
         <Keyword name="$P25S"  value="GFP FITC-A" />
         <Keyword name="$P25R"  value="16777215" />
         <Keyword name="$P26N"  value="Comp-FL2-A" />
         <Keyword name="$P26S"  value="PE-A" />
         <Keyword name="$P26R"  value="16777215" />
         <Keyword name="$P27N"  value="Comp-FL3-A" />
         <Keyword name="$P27S"  value="7aad PC5.5-A" />
         <Keyword name="$P27R"  value="16777215" />
         <Keyword name="$P28N"  value="Comp-FL4-A" />
         <Keyword name="$P28S"  value="PC7-A" />
         <Keyword name="$P28R"  value="16777215" />
         <Keyword name="$P29N"  value="Comp-FL5-A" />
         <Keyword name="$P29S"  value="AnnexinV APC-A" />
         <Keyword name="$P29R"  value="16777215" />
         <Keyword name="$P30N"  value="Comp-FL6-A" />
         <Keyword name="$P30S"  value="APC-A750-A" />
         <Keyword name="$P30R"  value="16777215" />
       </Keywords>
       <SampleNode name="375-2-2.fcs"  annotation=""  owningGroup=""  expanded="1"  sortPriority="10"  count="25541"  sampleID="10" >
         <Graph smoothing="0"  backColor="#ffffff"  foreColor="#000000"  type="Pseudocolor"  fast="1" >
           <Axis dimension="x"  name="FSC-H"  label=""  auto="auto" />
           <Axis dimension="y"  name="SSC-H"  label=""  auto="auto" />
           <GraphSettings level="5%"  smoothingHighResolution="1"  contourHighResolution="1"  histogramSmoothingCount="0"  graphResolution="256"  showOutliers="0"  drawLargeDots="0"  dotsToDraw="8000"  tint="le.chartfill.tinted.40"  lineWeight="le.lineweight.normal"  lineStyle="le.linestyle.solid" />
           <GraphEnvironment showGrid="0"  showAxes="tnlTNL"  showGates="1"  showFreqOnPlots="1"  showGateNameOnPlots="1"  showMedians="0"  showUncomped="0"  addEventParam="0"  lastYAxisName="" >
             <TextTraits font="SansSerif"  size="11"  name="Labels"  style="plain"  color="#000000"  background="#00ffffff"  just="left" />
             <TextTraits font="SansSerif"  size="11"  name="LayoutGates"  style="plain"  color="#000000"  background="#00ffffff"  just="left" />
             <TextTraits font="SansSerif"  size="9"  name="Numbers"  style="plain"  color="#000000"  background="#00ffffff"  just="left" />
             <TextTraits font="SansSerif"  size="9"  name="Legend"  style="plain"  color="#000000"  background="#00ffffff"  just="left" />
             <WindowPosition x="0"  y="0"  width="0"  height="194"  displayed="0"  panelState="" />
           </GraphEnvironment>
         </Graph>
         <Subpopulations>
           <Population name="Lymphocytes"  annotation=""  owningGroup="All Samples"  expanded="1"  sortPriority="10"  count="19852" >
             <Graph smoothing="0"  backColor="#ffffff"  foreColor="#000000"  heatMapStatParameter="Comp-FL1-H"  type="Pseudocolor"  fast="1" >
               <Axis dimension="x"  name="FSC-A"  label=""  auto="auto" />
               <Axis dimension="y"  name="SSC-A"  label=""  auto="auto" />
               <GraphSettings level="5%"  smoothingHighResolution="1"  contourHighResolution="1"  histogramSmoothingCount="0"  graphResolution="256"  showOutliers="0"  drawLargeDots="0"  dotsToDraw="8000"  tint="le.chartfill.tinted.40"  lineWeight="le.lineweight.normal"  lineStyle="le.linestyle.solid" />
               <GraphEnvironment showGrid="0"  showAxes="tnlTNL"  showGates="1"  showFreqOnPlots="1"  showGateNameOnPlots="1"  showMedians="0"  showUncomped="0"  addEventParam="0"  lastYAxisName="" >
                 <TextTraits font="SansSerif"  size="11"  name="Labels"  style="plain"  color="#000000"  background="#00ffffff"  just="left" />
                 <TextTraits font="SansSerif"  size="11"  name="LayoutGates"  style="plain"  color="#000000"  background="#00ffffff"  just="left" />
                 <TextTraits font="SansSerif"  size="9"  name="Numbers"  style="plain"  color="#000000"  background="#00ffffff"  just="left" />
                 <TextTraits font="SansSerif"  size="9"  name="Legend"  style="plain"  color="#000000"  background="#00ffffff"  just="left" />
                 <WindowPosition x="0"  y="0"  width="704"  height="1004"  displayed="0"  panelState="---" />
               </GraphEnvironment>
             </Graph>
             <Gate gating:id="ID2177795" >
               <gating:PolygonGate eventsInside="1"  annoOffsetX="145"  annoOffsetY="78"  tint="#000000"  isTinted="0"  lineWeight="Normal"  userDefined="1"  quadId="-1"  gateResolution="256" >
                 <gating:dimension>
                   <data-type:fcs-dimension data-type:name="FSC-A" />
                 </gating:dimension>
                 <gating:dimension>
                   <data-type:fcs-dimension data-type:name="FSC-H" />
                 </gating:dimension>
                 <gating:vertex>
                   <gating:coordinate data-type:value="1641249.391304348" />
                   <gating:coordinate data-type:value="1767646.6893612936" />
                 </gating:vertex>
                 <gating:vertex>
                   <gating:coordinate data-type:value="1945184.463768116" />
                   <gating:coordinate data-type:value="848470.4108934209" />
                 </gating:vertex>
                 <gating:vertex>
                   <gating:coordinate data-type:value="3160924.7536231885" />
                   <gating:coordinate data-type:value="1225568.3712904968" />
                 </gating:vertex>
                 <gating:vertex>
                   <gating:coordinate data-type:value="5713979.362318841" />
                   <gating:coordinate data-type:value="2074038.7821839175" />
                 </gating:vertex>
                 <gating:vertex>
                   <gating:coordinate data-type:value="5713979.362318841" />
                   <gating:coordinate data-type:value="2074038.7821839175" />
                 </gating:vertex>
                 <gating:vertex>
                   <gating:coordinate data-type:value="7446409.275362318" />
                   <gating:coordinate data-type:value="2333293.6299569076" />
                 </gating:vertex>
                 <gating:vertex>
                   <gating:coordinate data-type:value="9573954.782608695" />
                   <gating:coordinate data-type:value="2521842.6101554455" />
                 </gating:vertex>
                 <gating:vertex>
                   <gating:coordinate data-type:value="9573954.782608695" />
                   <gating:coordinate data-type:value="2521842.6101554455" />
                 </gating:vertex>
                 <gating:vertex>
                   <gating:coordinate data-type:value="10880875.594202898" />
                   <gating:coordinate data-type:value="2804666.0804532524" />
                 </gating:vertex>
                 <gating:vertex>
                   <gating:coordinate data-type:value="9877889.855072463" />
                   <gating:coordinate data-type:value="3770979.6039707595" />
                 </gating:vertex>
                 <gating:vertex>
                   <gating:coordinate data-type:value="5957127.420289855" />
                   <gating:coordinate data-type:value="3205332.6633751458" />
                 </gating:vertex>
                 <gating:vertex>
                   <gating:coordinate data-type:value="3039350.724637681" />
                   <gating:coordinate data-type:value="2380430.8750065416" />
                 </gating:vertex>
               </gating:PolygonGate>
             </Gate>
             <Subpopulations>
               <Population name="FSC-A, SSC-A subset"  annotation=""  owningGroup="All Samples"  expanded="1"  sortPriority="10"  count="19839" >
                 <Graph smoothing="0"  backColor="#ffffff"  foreColor="#000000"  heatMapStatParameter="Comp-FL1-H"  type="Pseudocolor"  fast="1" >
                   <Axis dimension="x"  name="Comp-FL1-A"  label=""  auto="auto" />
                   <Axis dimension="y"  name="SSC-A"  label=""  auto="auto" />
                   <GraphSettings level="5%"  smoothingHighResolution="1"  contourHighResolution="1"  histogramSmoothingCount="0"  graphResolution="256"  showOutliers="0"  drawLargeDots="0"  dotsToDraw="8000"  tint="le.chartfill.tinted.40"  lineWeight="le.lineweight.normal"  lineStyle="le.linestyle.solid" />
                   <GraphEnvironment showGrid="0"  showAxes="tnlTNL"  showGates="1"  showFreqOnPlots="1"  showGateNameOnPlots="1"  showMedians="0"  showUncomped="0"  addEventParam="0"  lastYAxisName="" >
                     <TextTraits font="SansSerif"  size="11"  name="Labels"  style="plain"  color="#000000"  background="#00ffffff"  just="left" />
                     <TextTraits font="SansSerif"  size="11"  name="LayoutGates"  style="plain"  color="#000000"  background="#00ffffff"  just="left" />
                     <TextTraits font="SansSerif"  size="9"  name="Numbers"  style="plain"  color="#000000"  background="#00ffffff"  just="left" />
                     <TextTraits font="SansSerif"  size="9"  name="Legend"  style="plain"  color="#000000"  background="#00ffffff"  just="left" />
                     <WindowPosition x="0"  y="0"  width="704"  height="1004"  displayed="0"  panelState="---" />
                   </GraphEnvironment>
                 </Graph>
                 <Gate gating:id="ID268215953"  gating:parent_id="ID2177795" >
                   <gating:PolygonGate eventsInside="1"  annoOffsetX="0"  annoOffsetY="0"  tint="#000000"  isTinted="0"  lineWeight="Normal"  userDefined="1"  quadId="-1"  gateResolution="256" >
                     <gating:dimension>
                       <data-type:fcs-dimension data-type:name="FSC-A" />
                     </gating:dimension>
                     <gating:dimension>
                       <data-type:fcs-dimension data-type:name="SSC-A" />
                     </gating:dimension>
                     <gating:vertex>
                       <gating:coordinate data-type:value="1428494.8405797102" />
                       <gating:coordinate data-type:value="1556257.592760181" />
                     </gating:vertex>
                     <gating:vertex>
                       <gating:coordinate data-type:value="2279513.0434782607" />
                       <gating:coordinate data-type:value="341617.520361991" />
                     </gating:vertex>
                     <gating:vertex>
                       <gating:coordinate data-type:value="4559026.0869565215" />
                       <gating:coordinate data-type:value="1138725.067873303" />
                     </gating:vertex>
                     <gating:vertex>
                       <gating:coordinate data-type:value="8662149.56521739" />
                       <gating:coordinate data-type:value="4592857.773755657" />
                     </gating:vertex>
                     <gating:vertex>
                       <gating:coordinate data-type:value="11823074.31884058" />
                       <gating:coordinate data-type:value="8768183.022624435" />
                     </gating:vertex>
                     <gating:vertex>
                       <gating:coordinate data-type:value="11519139.246376812" />
                       <gating:coordinate data-type:value="13816530.823529411" />
                     </gating:vertex>
                     <gating:vertex>
                       <gating:coordinate data-type:value="7233654.724637682" />
                       <gating:coordinate data-type:value="14803425.88235294" />
                     </gating:vertex>
                     <gating:vertex>
                       <gating:coordinate data-type:value="2309906.5507246377" />
                       <gating:coordinate data-type:value="13930403.330316743" />
                     </gating:vertex>
                     <gating:vertex>
                       <gating:coordinate data-type:value="1063772.7536231885" />
                       <gating:coordinate data-type:value="9830993.085972851" />
                     </gating:vertex>
                     <gating:vertex>
                       <gating:coordinate data-type:value="1215740.2898550725" />
                       <gating:coordinate data-type:value="3302302.696832579" />
                     </gating:vertex>
                   </gating:PolygonGate>
                 </Gate>
                 <Subpopulations>
                   <Population name="GFP FITC-A, SSC-A subset"  annotation=""  owningGroup="All Samples"  expanded="1"  sortPriority="10"  count="14155" >
                     <Graph smoothing="0"  backColor="#ffffff"  foreColor="#000000"  heatMapStatParameter="Comp-FL1-H"  type="Pseudocolor"  fast="1" >
                       <Axis dimension="x"  name="Comp-FL5-H"  label=""  auto="auto" />
                       <Axis dimension="y"  name="Comp-FL2-H"  label=""  auto="auto" />
                       <GraphSettings level="5%"  smoothingHighResolution="1"  contourHighResolution="1"  histogramSmoothingCount="0"  graphResolution="256"  showOutliers="0"  drawLargeDots="0"  dotsToDraw="8000"  tint="le.chartfill.tinted.40"  lineWeight="le.lineweight.normal"  lineStyle="le.linestyle.solid" />
                       <GraphEnvironment showGrid="0"  showAxes="tnlTNL"  showGates="1"  showFreqOnPlots="1"  showGateNameOnPlots="1"  showMedians="0"  showUncomped="0"  addEventParam="0"  lastYAxisName="" >
                         <TextTraits font="SansSerif"  size="11"  name="Labels"  style="plain"  color="#000000"  background="#00ffffff"  just="left" />
                         <TextTraits font="SansSerif"  size="11"  name="LayoutGates"  style="plain"  color="#000000"  background="#00ffffff"  just="left" />
                         <TextTraits font="SansSerif"  size="9"  name="Numbers"  style="plain"  color="#000000"  background="#00ffffff"  just="left" />
                         <TextTraits font="SansSerif"  size="9"  name="Legend"  style="plain"  color="#000000"  background="#00ffffff"  just="left" />
                         <WindowPosition x="0"  y="0"  width="602"  height="884"  displayed="0"  panelState="---" />
                       </GraphEnvironment>
                     </Graph>
                     <Gate gating:id="ID101245846"  gating:parent_id="ID268215953" >
                       <gating:RectangleGate eventsInside="1"  annoOffsetX="0"  annoOffsetY="0"  tint="#000000"  isTinted="0"  lineWeight="Normal"  userDefined="1"  percentX="0"  percentY="0" >
                         <gating:dimension gating:min="5212.739635138893"  gating:max="1.3586327251873951E7" >
                           <data-type:fcs-dimension data-type:name="Comp-FL1-A" />
                         </gating:dimension>
                         <gating:dimension gating:min="37957.50226244344"  gating:max="1.6169895963800905E7" >
                           <data-type:fcs-dimension data-type:name="SSC-A" />
                         </gating:dimension>
                       </gating:RectangleGate>
                     </Gate>
                     <Subpopulations>
                       <Population name="Q1: AnnexinV APC-H- , PE-H+"  annotation=""  owningGroup="All Samples"  expanded="1"  sortPriority="10"  count="17" >
                         <Graph smoothing="0"  backColor="#ffffff"  foreColor="#000000"  heatMapStatParameter="Comp-FL1-H"  type="Pseudocolor"  fast="1" >
                           <Axis dimension="x"  name="Comp-FL5-H"  label=""  auto="auto" />
                           <Axis dimension="y"  name="Comp-FL2-H"  label=""  auto="auto" />
                           <GraphSettings level="5%"  smoothingHighResolution="1"  contourHighResolution="1"  histogramSmoothingCount="0"  graphResolution="256"  showOutliers="0"  drawLargeDots="0"  dotsToDraw="8000"  tint="le.chartfill.tinted.40"  lineWeight="le.lineweight.normal"  lineStyle="le.linestyle.solid" />
                           <GraphEnvironment showGrid="0"  showAxes="tnlTNL"  showGates="1"  showFreqOnPlots="1"  showGateNameOnPlots="1"  showMedians="0"  showUncomped="0"  addEventParam="0"  lastYAxisName="" >
                             <TextTraits font="SansSerif"  size="11"  name="Labels"  style="plain"  color="#000000"  background="#00ffffff"  just="left" />
                             <TextTraits font="SansSerif"  size="11"  name="LayoutGates"  style="plain"  color="#000000"  background="#00ffffff"  just="left" />
                             <TextTraits font="SansSerif"  size="9"  name="Numbers"  style="plain"  color="#000000"  background="#00ffffff"  just="left" />
                             <TextTraits font="SansSerif"  size="9"  name="Legend"  style="plain"  color="#000000"  background="#00ffffff"  just="left" />
                             <WindowPosition x="0"  y="0"  width="602"  height="1004"  displayed="1"  panelState="---" />
                           </GraphEnvironment>
                         </Graph>
                         <Gate gating:id="ID212064870"  gating:parent_id="ID101245846" >
                           <gating:RectangleGate eventsInside="1"  annoOffsetX="0"  annoOffsetY="0"  tint="#000000"  isTinted="0"  lineWeight="Normal"  userDefined="1"  percentX="0"  percentY="0" >
                             <gating:dimension gating:max="6813.76166405506" >
                               <data-type:fcs-dimension data-type:name="Comp-FL5-H" />
                             </gating:dimension>
                             <gating:dimension gating:min="2685.3673985459664" >
                               <data-type:fcs-dimension data-type:name="Comp-FL2-H" />
                             </gating:dimension>
                           </gating:RectangleGate>
                         </Gate>
                       </Population>
                       <Population name="Q2: AnnexinV APC-H+ , PE-H+"  annotation=""  owningGroup="All Samples"  expanded="1"  sortPriority="10"  count="73" >
                         <Graph smoothing="0"  backColor="#ffffff"  foreColor="#000000"  heatMapStatParameter="Comp-FL1-H"  type="Pseudocolor"  fast="1" >
                           <Axis dimension="x"  name="Comp-FL5-H"  label=""  auto="auto" />
                           <Axis dimension="y"  name="Comp-FL2-H"  label=""  auto="auto" />
                           <GraphSettings level="5%"  smoothingHighResolution="1"  contourHighResolution="1"  histogramSmoothingCount="0"  graphResolution="256"  showOutliers="0"  drawLargeDots="0"  dotsToDraw="8000"  tint="le.chartfill.tinted.40"  lineWeight="le.lineweight.normal"  lineStyle="le.linestyle.solid" />
                           <GraphEnvironment showGrid="0"  showAxes="tnlTNL"  showGates="1"  showFreqOnPlots="1"  showGateNameOnPlots="1"  showMedians="0"  showUncomped="0"  addEventParam="0"  lastYAxisName="" >
                             <TextTraits font="SansSerif"  size="11"  name="Labels"  style="plain"  color="#000000"  background="#00ffffff"  just="left" />
                             <TextTraits font="SansSerif"  size="11"  name="LayoutGates"  style="plain"  color="#000000"  background="#00ffffff"  just="left" />
                             <TextTraits font="SansSerif"  size="9"  name="Numbers"  style="plain"  color="#000000"  background="#00ffffff"  just="left" />
                             <TextTraits font="SansSerif"  size="9"  name="Legend"  style="plain"  color="#000000"  background="#00ffffff"  just="left" />
                             <WindowPosition x="0"  y="0"  width="602"  height="1004"  displayed="1"  panelState="---" />
                           </GraphEnvironment>
                         </Graph>
                         <Gate gating:id="ID1547532390"  gating:parent_id="ID101245846" >
                           <gating:RectangleGate eventsInside="1"  annoOffsetX="0"  annoOffsetY="0"  tint="#000000"  isTinted="0"  lineWeight="Normal"  userDefined="1"  percentX="0"  percentY="0" >
                             <gating:dimension gating:min="6813.76166405506" >
                               <data-type:fcs-dimension data-type:name="Comp-FL5-H" />
                             </gating:dimension>
                             <gating:dimension gating:min="2685.3673985459664" >
                               <data-type:fcs-dimension data-type:name="Comp-FL2-H" />
                             </gating:dimension>
                           </gating:RectangleGate>
                         </Gate>
                       </Population>
                       <Population name="Q3: AnnexinV APC-H+ , PE-H-"  annotation=""  owningGroup="All Samples"  expanded="1"  sortPriority="10"  count="2650" >
                         <Graph smoothing="0"  backColor="#ffffff"  foreColor="#000000"  heatMapStatParameter="Comp-FL1-H"  type="Pseudocolor"  fast="1" >
                           <Axis dimension="x"  name="Comp-FL5-H"  label=""  auto="auto" />
                           <Axis dimension="y"  name="Comp-FL2-H"  label=""  auto="auto" />
                           <GraphSettings level="5%"  smoothingHighResolution="1"  contourHighResolution="1"  histogramSmoothingCount="0"  graphResolution="256"  showOutliers="0"  drawLargeDots="0"  dotsToDraw="8000"  tint="le.chartfill.tinted.40"  lineWeight="le.lineweight.normal"  lineStyle="le.linestyle.solid" />
                           <GraphEnvironment showGrid="0"  showAxes="tnlTNL"  showGates="1"  showFreqOnPlots="1"  showGateNameOnPlots="1"  showMedians="0"  showUncomped="0"  addEventParam="0"  lastYAxisName="" >
                             <TextTraits font="SansSerif"  size="11"  name="Labels"  style="plain"  color="#000000"  background="#00ffffff"  just="left" />
                             <TextTraits font="SansSerif"  size="11"  name="LayoutGates"  style="plain"  color="#000000"  background="#00ffffff"  just="left" />
                             <TextTraits font="SansSerif"  size="9"  name="Numbers"  style="plain"  color="#000000"  background="#00ffffff"  just="left" />
                             <TextTraits font="SansSerif"  size="9"  name="Legend"  style="plain"  color="#000000"  background="#00ffffff"  just="left" />
                             <WindowPosition x="0"  y="0"  width="602"  height="1004"  displayed="1"  panelState="---" />
                           </GraphEnvironment>
                         </Graph>
                         <Gate gating:id="ID1909388762"  gating:parent_id="ID101245846" >
                           <gating:RectangleGate eventsInside="1"  annoOffsetX="0"  annoOffsetY="0"  tint="#000000"  isTinted="0"  lineWeight="Normal"  userDefined="1"  percentX="0"  percentY="0" >
                             <gating:dimension gating:min="6813.76166405506" >
                               <data-type:fcs-dimension data-type:name="Comp-FL5-H" />
                             </gating:dimension>
                             <gating:dimension gating:max="2685.3673985459664" >
                               <data-type:fcs-dimension data-type:name="Comp-FL2-H" />
                             </gating:dimension>
                           </gating:RectangleGate>
                         </Gate>
                       </Population>
                       <Population name="Q4: AnnexinV APC-H- , PE-H-"  annotation=""  owningGroup="All Samples"  expanded="1"  sortPriority="10"  count="11415" >
                         <Graph smoothing="0"  backColor="#ffffff"  foreColor="#000000"  heatMapStatParameter="Comp-FL1-H"  type="Pseudocolor"  fast="1" >
                           <Axis dimension="x"  name="Comp-FL5-H"  label=""  auto="auto" />
                           <Axis dimension="y"  name="Comp-FL2-H"  label=""  auto="auto" />
                           <GraphSettings level="5%"  smoothingHighResolution="1"  contourHighResolution="1"  histogramSmoothingCount="0"  graphResolution="256"  showOutliers="0"  drawLargeDots="0"  dotsToDraw="8000"  tint="le.chartfill.tinted.40"  lineWeight="le.lineweight.normal"  lineStyle="le.linestyle.solid" />
                           <GraphEnvironment showGrid="0"  showAxes="tnlTNL"  showGates="1"  showFreqOnPlots="1"  showGateNameOnPlots="1"  showMedians="0"  showUncomped="0"  addEventParam="0"  lastYAxisName="" >
                             <TextTraits font="SansSerif"  size="11"  name="Labels"  style="plain"  color="#000000"  background="#00ffffff"  just="left" />
                             <TextTraits font="SansSerif"  size="11"  name="LayoutGates"  style="plain"  color="#000000"  background="#00ffffff"  just="left" />
                             <TextTraits font="SansSerif"  size="9"  name="Numbers"  style="plain"  color="#000000"  background="#00ffffff"  just="left" />
                             <TextTraits font="SansSerif"  size="9"  name="Legend"  style="plain"  color="#000000"  background="#00ffffff"  just="left" />
                             <WindowPosition x="0"  y="0"  width="602"  height="1004"  displayed="1"  panelState="---" />
                           </GraphEnvironment>
                         </Graph>
                         <Gate gating:id="ID1270509849"  gating:parent_id="ID101245846" >
                           <gating:RectangleGate eventsInside="1"  annoOffsetX="0"  annoOffsetY="0"  tint="#000000"  isTinted="0"  lineWeight="Normal"  userDefined="1"  percentX="0"  percentY="0" >
                             <gating:dimension gating:max="6813.76166405506" >
                               <data-type:fcs-dimension data-type:name="Comp-FL5-H" />
                             </gating:dimension>
                             <gating:dimension gating:max="2685.3673985459664" >
                               <data-type:fcs-dimension data-type:name="Comp-FL2-H" />
                             </gating:dimension>
                           </gating:RectangleGate>
                         </Gate>
                       </Population>
                     </Subpopulations>
                   </Population>
                 </Subpopulations>
               </Population>
             </Subpopulations>
           </Population>
         </Subpopulations>
       </SampleNode>
     </Sample>
     <Sample>
       <DataSet uri="file:/F:/黑色素瘤BRAFi-剪接体/凋亡-流式-JX/20211107/375-2-3.fcs"  sampleID="11" />
       <transforms:spilloverMatrix prefix="Comp-"  name="Acquisition-defined"  editable="0"  color="#c0c0c0"  version="FlowJo-10.5.3"  status="FINALIZED"  transforms:id="a50abbdb-cd32-46a3-b71d-65bb237e52a4"  suffix="" >
         <data-type:parameters>
           <data-type:parameter data-type:name="FL1-H" />
           <data-type:parameter data-type:name="FL2-H" />
           <data-type:parameter data-type:name="FL3-H" />
           <data-type:parameter data-type:name="FL4-H" />
           <data-type:parameter data-type:name="FL5-H" />
           <data-type:parameter data-type:name="FL6-H" />
           <data-type:parameter data-type:name="FL1-A" />
           <data-type:parameter data-type:name="FL2-A" />
           <data-type:parameter data-type:name="FL3-A" />
           <data-type:parameter data-type:name="FL4-A" />
           <data-type:parameter data-type:name="FL5-A" />
           <data-type:parameter data-type:name="FL6-A" />
         </data-type:parameters>
         <transforms:spillover data-type:parameter="FL1-H" >
           <transforms:coefficient data-type:parameter="FL1-H"  transforms:value="1" />
           <transforms:coefficient data-type:parameter="FL2-H"  transforms:value="0.0141000003" />
           <transforms:coefficient data-type:parameter="FL3-H"  transforms:value="0" />
           <transforms:coefficient data-type:parameter="FL4-H"  transforms:value="0" />
           <transforms:coefficient data-type:parameter="FL5-H"  transforms:value="0" />
           <transforms:coefficient data-type:parameter="FL6-H"  transforms:value="0" />
           <transforms:coefficient data-type:parameter="FL1-A"  transforms:value="0" />
           <transforms:coefficient data-type:parameter="FL2-A"  transforms:value="0" />
           <transforms:coefficient data-type:parameter="FL3-A"  transforms:value="0" />
           <transforms:coefficient data-type:parameter="FL4-A"  transforms:value="0" />
           <transforms:coefficient data-type:parameter="FL5-A"  transforms:value="0" />
           <transforms:coefficient data-type:parameter="FL6-A"  transforms:value="0" />
         </transforms:spillover>
         <transforms:spillover data-type:parameter="FL2-H" >
           <transforms:coefficient data-type:parameter="FL1-H"  transforms:value="0.9559000134" />
           <transforms:coefficient data-type:parameter="FL2-H"  transforms:value="1" />
           <transforms:coefficient data-type:parameter="FL3-H"  transforms:value="0" />
           <transforms:coefficient data-type:parameter="FL4-H"  transforms:value="0" />
           <transforms:coefficient data-type:parameter="FL5-H"  transforms:value="0" />
           <transforms:coefficient data-type:parameter="FL6-H"  transforms:value="0" />
           <transforms:coefficient data-type:parameter="FL1-A"  transforms:value="0" />
           <transforms:coefficient data-type:parameter="FL2-A"  transforms:value="0" />
           <transforms:coefficient data-type:parameter="FL3-A"  transforms:value="0" />
           <transforms:coefficient data-type:parameter="FL4-A"  transforms:value="0" />
           <transforms:coefficient data-type:parameter="FL5-A"  transforms:value="0" />
           <transforms:coefficient data-type:parameter="FL6-A"  transforms:value="0" />
         </transforms:spillover>
         <transforms:spillover data-type:parameter="FL3-H" >
           <transforms:coefficient data-type:parameter="FL1-H"  transforms:value="0" />
           <transforms:coefficient data-type:parameter="FL2-H"  transforms:value="0" />
           <transforms:coefficient data-type:parameter="FL3-H"  transforms:value="1" />
           <transforms:coefficient data-type:parameter="FL4-H"  transforms:value="0" />
           <transforms:coefficient data-type:parameter="FL5-H"  transforms:value="0" />
           <transforms:coefficient data-type:parameter="FL6-H"  transforms:value="0" />
           <transforms:coefficient data-type:parameter="FL1-A"  transforms:value="0" />
           <transforms:coefficient data-type:parameter="FL2-A"  transforms:value="0" />
           <transforms:coefficient data-type:parameter="FL3-A"  transforms:value="0" />
           <transforms:coefficient data-type:parameter="FL4-A"  transforms:value="0" />
           <transforms:coefficient data-type:parameter="FL5-A"  transforms:value="0" />
           <transforms:coefficient data-type:parameter="FL6-A"  transforms:value="0" />
         </transforms:spillover>
         <transforms:spillover data-type:parameter="FL4-H" >
           <transforms:coefficient data-type:parameter="FL1-H"  transforms:value="0" />
           <transforms:coefficient data-type:parameter="FL2-H"  transforms:value="0" />
           <transforms:coefficient data-type:parameter="FL3-H"  transforms:value="0" />
           <transforms:coefficient data-type:parameter="FL4-H"  transforms:value="1" />
           <transforms:coefficient data-type:parameter="FL5-H"  transforms:value="0" />
           <transforms:coefficient data-type:parameter="FL6-H"  transforms:value="0" />
           <transforms:coefficient data-type:parameter="FL1-A"  transforms:value="0" />
           <transforms:coefficient data-type:parameter="FL2-A"  transforms:value="0" />
           <transforms:coefficient data-type:parameter="FL3-A"  transforms:value="0" />
           <transforms:coefficient data-type:parameter="FL4-A"  transforms:value="0" />
           <transforms:coefficient data-type:parameter="FL5-A"  transforms:value="0" />
           <transforms:coefficient data-type:parameter="FL6-A"  transforms:value="0" />
         </transforms:spillover>
         <transforms:spillover data-type:parameter="FL5-H" >
           <transforms:coefficient data-type:parameter="FL1-H"  transforms:value="0" />
           <transforms:coefficient data-type:parameter="FL2-H"  transforms:value="0.00176" />
           <transforms:coefficient data-type:parameter="FL3-H"  transforms:value="0" />
           <transforms:coefficient data-type:parameter="FL4-H"  transforms:value="0" />
           <transforms:coefficient data-type:parameter="FL5-H"  transforms:value="1" />
           <transforms:coefficient data-type:parameter="FL6-H"  transforms:value="0" />
           <transforms:coefficient data-type:parameter="FL1-A"  transforms:value="0" />
           <transforms:coefficient data-type:parameter="FL2-A"  transforms:value="0" />
           <transforms:coefficient data-type:parameter="FL3-A"  transforms:value="0" />
           <transforms:coefficient data-type:parameter="FL4-A"  transforms:value="0" />
           <transforms:coefficient data-type:parameter="FL5-A"  transforms:value="0" />
           <transforms:coefficient data-type:parameter="FL6-A"  transforms:value="0" />
         </transforms:spillover>
         <transforms:spillover data-type:parameter="FL6-H" >
           <transforms:coefficient data-type:parameter="FL1-H"  transforms:value="0" />
           <transforms:coefficient data-type:parameter="FL2-H"  transforms:value="0" />
           <transforms:coefficient data-type:parameter="FL3-H"  transforms:value="0" />
           <transforms:coefficient data-type:parameter="FL4-H"  transforms:value="0" />
           <transforms:coefficient data-type:parameter="FL5-H"  transforms:value="0" />
           <transforms:coefficient data-type:parameter="FL6-H"  transforms:value="1" />
           <transforms:coefficient data-type:parameter="FL1-A"  transforms:value="0" />
           <transforms:coefficient data-type:parameter="FL2-A"  transforms:value="0" />
           <transforms:coefficient data-type:parameter="FL3-A"  transforms:value="0" />
           <transforms:coefficient data-type:parameter="FL4-A"  transforms:value="0" />
           <transforms:coefficient data-type:parameter="FL5-A"  transforms:value="0" />
           <transforms:coefficient data-type:parameter="FL6-A"  transforms:value="0" />
         </transforms:spillover>
         <transforms:spillover data-type:parameter="FL1-A" >
           <transforms:coefficient data-type:parameter="FL1-H"  transforms:value="0" />
           <transforms:coefficient data-type:parameter="FL2-H"  transforms:value="0" />
           <transforms:coefficient data-type:parameter="FL3-H"  transforms:value="0" />
           <transforms:coefficient data-type:parameter="FL4-H"  transforms:value="0" />
           <transforms:coefficient data-type:parameter="FL5-H"  transforms:value="0" />
           <transforms:coefficient data-type:parameter="FL6-H"  transforms:value="0" />
           <transforms:coefficient data-type:parameter="FL1-A"  transforms:value="1" />
           <transforms:coefficient data-type:parameter="FL2-A"  transforms:value="0.0141000003" />
           <transforms:coefficient data-type:parameter="FL3-A"  transforms:value="0" />
           <transforms:coefficient data-type:parameter="FL4-A"  transforms:value="0" />
           <transforms:coefficient data-type:parameter="FL5-A"  transforms:value="0" />
           <transforms:coefficient data-type:parameter="FL6-A"  transforms:value="0" />
         </transforms:spillover>
         <transforms:spillover data-type:parameter="FL2-A" >
           <transforms:coefficient data-type:parameter="FL1-H"  transforms:value="0" />
           <transforms:coefficient data-type:parameter="FL2-H"  transforms:value="0" />
           <transforms:coefficient data-type:parameter="FL3-H"  transforms:value="0" />
           <transforms:coefficient data-type:parameter="FL4-H"  transforms:value="0" />
           <transforms:coefficient data-type:parameter="FL5-H"  transforms:value="0" />
           <transforms:coefficient data-type:parameter="FL6-H"  transforms:value="0" />
           <transforms:coefficient data-type:parameter="FL1-A"  transforms:value="0.9559000134" />
           <transforms:coefficient data-type:parameter="FL2-A"  transforms:value="1" />
           <transforms:coefficient data-type:parameter="FL3-A"  transforms:value="0" />
           <transforms:coefficient data-type:parameter="FL4-A"  transforms:value="0" />
           <transforms:coefficient data-type:parameter="FL5-A"  transforms:value="0" />
           <transforms:coefficient data-type:parameter="FL6-A"  transforms:value="0" />
         </transforms:spillover>
         <transforms:spillover data-type:parameter="FL3-A" >
           <transforms:coefficient data-type:parameter="FL1-H"  transforms:value="0" />
           <transforms:coefficient data-type:parameter="FL2-H"  transforms:value="0" />
           <transforms:coefficient data-type:parameter="FL3-H"  transforms:value="0" />
           <transforms:coefficient data-type:parameter="FL4-H"  transforms:value="0" />
           <transforms:coefficient data-type:parameter="FL5-H"  transforms:value="0" />
           <transforms:coefficient data-type:parameter="FL6-H"  transforms:value="0" />
           <transforms:coefficient data-type:parameter="FL1-A"  transforms:value="0" />
           <transforms:coefficient data-type:parameter="FL2-A"  transforms:value="0" />
[truncated: 1,286,208 more chars]
