# Supplementary material for: Transcriptome-wide decoding the roles of aberrant splicing in melanoma MAPK-targeted resistance evolution
Source: EMBO Rep. 2025 Jul 18;26(16):4180–96. doi: 10.1038/s44319-025-00521-6 (PMC12373858; doi:10.1038/s44319-025-00521-6)
Supplement: Supplementary file 14 — Source data Fig. 5 [file 44319_2025_521_MOESM14_ESM.zip › Figure 5/5C/Tumor growth cruve(1).xlsx]

## Sheet: Tumor growth cruve
			Volume of tumor = long x wide2/2
		Days after PLX4032 treatment
Group	NO.	0	3	5	7	9
Control	D6	115.916	339.985	601.88	865.591	1488.72
	D4	113.16	218.301	438.64	818.902	1066.7
	D5	117.311	322.329	464.611	846.266	1187.61
	D47	99.9196	197.54	408.441	783.133	957.033
	D44	89.2709	180.617	381.855	587.52	776.586
AKT2-210	D46	126.585	254.294	548.269	836.038	1290.72
	D43	123.026	239.298	514.322	813.171	1203.78
	D45	112.505	219.611	511.358	674.485	1066.66
	D67	96.8462	191.394	253.946	336.39	456.972
	D69	137.702	254.294	585.376	1071	1606.32
AKT2-206	D62	138.74	328.11	589.99	1024.93	1607.4
	D63	119.941	294.082	546.226	940.508	1254.39
	D68	113.68	248.386	411.82	662.096	771.924
	D23	94.5019	234.883	501.695	709.72	960.326
	D61	121.948	303.169	579.721	976.222	1316.83
	D65	127.453	109.389	101.162	91.8708	85.9334
	D64	103.311	103.348	101.816	97.5018	91.7504
	D59	134.917	125.831	125.798	124.889	122.837
	D71	165.537	170.618	166.654	169.287	178.714
	D26	94.2396	92.5655	84.3854	79.9359	74.711
PLX+AKT2-210	D27	174.821	165.297	153.428	150.738	160.393
	D66	119.84	112.53	110.313	107.626	99.3256
	D60	145.222	139.485	125.961	112.072	102.399
	D25	158.33	143.307	142.779	142.03	143.867
	D40	106.942	109.201	97.6151	94.4615	94.7408
PLX+AKT2-206	D39	123.87	183.215	223.485	304.709	476.744
	D3	154.602	278.073	376.661	494.805	700.922
	D2	99.8509	170.522	220.806	304.106	406.076
	D58	102.554	187.086	250.334	296.751	357.236
	D15	112.012	183.336	230.76	300.118	357.079
