# Supplementary material for: Transcriptome-wide decoding the roles of aberrant splicing in melanoma MAPK-targeted resistance evolution
Source: EMBO Rep. 2025 Jul 18;26(16):4180–96. doi: 10.1038/s44319-025-00521-6 (PMC12373858; doi:10.1038/s44319-025-00521-6)
Supplement: Supplementary file 14 — Source data Fig. 5 [file 44319_2025_521_MOESM14_ESM.zip › Figure 5/5D/Tumor weight.xlsx]

## Sheet: Tumor weight
Tumor weight (g)
Control	AKT2-210	AKT2-206	PLX4032	PLX4032+AKT2-210	PLX4032+AKT2-206
0.775	0.856	0.789	0.085	0.129	0.32
0.802	0.898	0.834	0.109	0.086	0.293
0.998	0.721	0.856	0.113	0.098	0.334
1.012	0.942	1.01	0.129	0.109	0.262
1.013	1.015	1.013	0.089	0.113	0.284
