# Supplementary material for: Transcriptome-wide decoding the roles of aberrant splicing in melanoma MAPK-targeted resistance evolution
Source: EMBO Rep. 2025 Jul 18;26(16):4180–96. doi: 10.1038/s44319-025-00521-6 (PMC12373858; doi:10.1038/s44319-025-00521-6)
Supplement: Supplementary file 15 — Source data Fig. 6 [file 44319_2025_521_MOESM15_ESM.zip]

Archive with 62 entries (53 files):
- Figure 6/
- Figure 6/6A/
- Figure 6/6A/Fig6a_AKT2_SF_corrplot.csv
- Figure 6/6B/
- Figure 6/6B/28-206-admin_2019-05-02 15-10-55_BR003204.xlsx
- Figure 6/6B/28.pzfx
- Figure 6/6B/28R-PLKO.1-admin_2019-05-06 14-37-08_BR003783.xlsx
- Figure 6/6B/28R.pzfx
- Figure 6/6C/
- Figure 6/6C/2021-08-22_A375.xls
- Figure 6/6C/A375.pzfx
- Figure 6/6D/
- Figure 6/6D/Exon-10.xlsx
- Figure 6/6D/exon10 short-term.tif
- Figure 6/6D/exon10-long-term.tif
- Figure 6/6D/GAPHD.tif
- Figure 6/6E/
- Figure 6/6E/28-a-23-Sep-2021.wsp
- Figure 6/6E/28-b-23-Sep-2021.wsp
- Figure 6/6E/28-c-23-Sep-2021.wsp
- Figure 6/6E/A375-k3+206.wsp
- Figure 6/6E/Apoptosis.pzfx
- Figure 6/6F/
- Figure 6/6F/HNRNPK-DMSO-100C.tif
- Figure 6/6F/HNRNPK-DMSO.tif
- Figure 6/6F/HNRNPK-PLX4032-100C.tif
- Figure 6/6F/HNRNPK-PLX4032.tif
- Figure 6/6F/p-AKT DMSO-100C.tif
- Figure 6/6F/p-AKT DMSO.tif
- Figure 6/6F/p-AKT PLX4032-100C.tif
- Figure 6/6F/p-AKT PLX4032.tif
- Figure 6/6F/p-S6 DMSO-100C.tif
- Figure 6/6F/p-S6 DMSO.tif
- Figure 6/6F/p-S6 PLX4032-100C.tif
- Figure 6/6F/p-S6 PLX4032.tif
- Figure 6/6G/
- Figure 6/6G/Fig6G.xlsx
- Figure 6/6H/
- Figure 6/6H/Pt1 hnRNPK-1 Baseline.png
- Figure 6/6H/Pt1 hnRNPK-1 DP.png
- Figure 6/6H/Pt1 hnRNPK-2 Baseline.png
- Figure 6/6H/Pt1 hnRNPK-2 DP.png
- Figure 6/6H/Pt1 p-AKT-1 Baseline.png
- Figure 6/6H/Pt1 p-AKT-1 DP.png
- Figure 6/6H/Pt1 p-AKT-2 Baseline.png
- Figure 6/6H/Pt1 p-AKT-2 DP.png
- Figure 6/6H/Pt2 hnRNPK-1 Baseline.png
- Figure 6/6H/Pt2 hnRNPK-1 DP.png
- Figure 6/6H/Pt2 hnRNPK-2 Baseline.png
- Figure 6/6H/Pt2 hnRNPK-2 DP.png
- Figure 6/6H/Pt2 p-AKT-1 Baseline.png
- Figure 6/6H/Pt2 p-AKT-1 DP.png
- Figure 6/6H/Pt2 p-AKT-2 Baseline.png
- Figure 6/6H/Pt2 p-AKT-2 DP.png
- Figure 6/6H/Pt3 hnRNPK-1 Baseline.png
- Figure 6/6H/Pt3 hnRNPK-1 DP.png
- Figure 6/6H/Pt3 hnRNPK-2 Baseline.png
- Figure 6/6H/Pt3 hnRNPK-2 DP.png
- Figure 6/6H/Pt3 p-AKT-1 Baseline.png
- Figure 6/6H/Pt3 p-AKT-1 DP.png
- Figure 6/6H/Pt3 p-AKT-2 Baseline.png
- Figure 6/6H/Pt3 p-AKT-2 DP.png
