# Supplementary material for: Transcriptome-wide decoding the roles of aberrant splicing in melanoma MAPK-targeted resistance evolution
Source: EMBO Rep. 2025 Jul 18;26(16):4180–96. doi: 10.1038/s44319-025-00521-6 (PMC12373858; doi:10.1038/s44319-025-00521-6)
Supplement: Supplementary file 15 — Source data Fig. 6 [file 44319_2025_521_MOESM15_ESM.zip › Figure 6/6A/Fig6a_AKT2_SF_corrplot.csv]

	LPt16.baseline	LPt25.baseline	Pt10.baseline	Pt19.baseline	Pt2.baseline	Pt24.baseline	Pt3.baseline	Pt8.baseline	LPt16.DP1	LPt25.DP1	Pt10.DP3	Pt10.DP4	Pt10.DP8	Pt10.DP9	Pt19.DDP1	Pt19.DDP2	Pt2.DP1	Pt24.DDP1	Pt3.DP1	Pt3.DP2	Pt8.DP2
AKT2-206	0.033	0.03	0.747	14.775	0	5.441	0.809	0.021	67.693	14.07	41.733	62.065	19.816	36.611	43.471	39.014	25.965	47.712	21.939	37.119	16.767
AKT2-210	105.599	33.405	44.82	22.416	32.4	31.975	34.249	45.583	0	14.837	0	1.83	17.407	0	0	0	0.587	1.449	0	13.893	13.386
HNRNPM	14.094	18.707	3.27	12.919	16.961	67.535	33.079	2.198	365.185	30.779	12.978	49.838	34.107	12.623	16.175	160.365	7.656	82.204	28.866	62.755	8.012
HNRNPC	1.483	1.871	0.997	16.85	1.046	2.38	2.046	2.02	15.39	0	90.297	1.409	123.607	176.027	2.778	6.551	91.713	1.398	1.711	2.347	2.136
NCBP2	8.872	3.74	6.223	6.124	2.82	5.854	9.258	6.897	12.575	6.951	5.389	8.013	6.62	3.698	5.204	48.989	1.445	8.463	7.241	7.656	4.434
HNRNPK	23.732	15.547	17.364	22.33	14.798	12.366	7.945	7.715	18.42	2.61	36.716	31.965	19.75	10.778	49.219	30.887	10.996	8.515	28.071	10.109	17.708
