# Supplementary material for: Transcriptome-wide decoding the roles of aberrant splicing in melanoma MAPK-targeted resistance evolution
Source: EMBO Rep. 2025 Jul 18;26(16):4180–96. doi: 10.1038/s44319-025-00521-6 (PMC12373858; doi:10.1038/s44319-025-00521-6)
Supplement: Supplementary file 15 — Source data Fig. 6 [file 44319_2025_521_MOESM15_ESM.zip › Figure 6/6B/28-206-admin_2019-05-02 15-10-55_BR003204.xlsx]

## Sheet: Sheet1
	Well	Fluor	Target	Content	Sample	Cq	Cq Mean	Cq Std. Dev
	A02	SYBR	206	Unkn-01	28	22.93	22.98	0.078
	A03	SYBR	206	Unkn-03	28-plko	21.43	21.2	0.201
	A04	SYBR	206	Unkn-05	28-m1	24.62	24.54	0.1
	A05	SYBR	206	Unkn-07	28-m2	21.07	21.1	0.03
	A06	SYBR	206	Unkn-09	28-k1	21.47	21.23	0.206
	A07	SYBR	206	Unkn-11	28-k2	21.13	21.04	0.082
	A08	SYBR	206	Unkn-13	28-203-1	21.93	21.77	0.151
	A09	SYBR	206	Unkn-15	28-203-2	21.31	21.22	0.109
	A11	SYBR	206	Unkn-19	28-205	21.44	21.13	0.347
	B02	SYBR	206	Unkn-01	28	22.94	22.98	0.078
	B03	SYBR	206	Unkn-03	28-plko	21.1	21.2	0.201
	B04	SYBR	206	Unkn-05	28-m1	24.58	24.54	0.1
	B05	SYBR	206	Unkn-07	28-m2	21.1	21.1	0.03
	B06	SYBR	206	Unkn-09	28-k1	21.1	21.23	0.206
	B07	SYBR	206	Unkn-11	28-k2	20.97	21.04	0.082
	B08	SYBR	206	Unkn-13	28-203-1	21.63	21.77	0.151
	B09	SYBR	206	Unkn-15	28-203-2	21.1	21.22	0.109
	B11	SYBR	206	Unkn-19	28-205	20.75	21.13	0.347
	C02	SYBR	206	Unkn-01	28	23.07	22.98	0.078
	C03	SYBR	206	Unkn-03	28-plko	21.07	21.2	0.201
	C04	SYBR	206	Unkn-05	28-m1	24.43	24.54	0.1
	C05	SYBR	206	Unkn-07	28-m2	21.13	21.1	0.03
	C06	SYBR	206	Unkn-09	28-k1	21.13	21.23	0.206
	C07	SYBR	206	Unkn-11	28-k2	21.02	21.04	0.082
	C08	SYBR	206	Unkn-13	28-203-1	21.75	21.77	0.151
	C09	SYBR	206	Unkn-15	28-203-2	21.25	21.22	0.109
	C11	SYBR	206	Unkn-19	28-205	21.2	21.13	0.347
	D02	SYBR	Actin	Unkn-02	28	17.49	16.91	0.829
	D03	SYBR	Actin	Unkn-04	28-plko	15.84	16.1	0.23
	D04	SYBR	Actin	Unkn-06	28-m1	18.77	18.75	0.024
	D05	SYBR	Actin	Unkn-08	28-m2	15.73	15.76	0.044
	D06	SYBR	Actin	Unkn-10	28-k1	15.92	15.85	0.078
	D07	SYBR	Actin	Unkn-12	28-k2	15.34	15.43	0.09
	D08	SYBR	Actin	Unkn-14	28-203-1	16.4	16.37	0.024
	D09	SYBR	Actin	Unkn-16	28-203-2	16.04	16.06	0.018
	D11	SYBR	Actin	Unkn-20	28-205	15.77	15.76	0.631
	E02	SYBR	Actin	Unkn-02	28	17.28	16.91	0.829
	E03	SYBR	Actin	Unkn-04	28-plko	16.27	16.1	0.23
	E04	SYBR	Actin	Unkn-06	28-m1	18.72	18.75	0.024
	E05	SYBR	Actin	Unkn-08	28-m2	N/A	0	0
	E06	SYBR	Actin	Unkn-10	28-k1	15.85	15.85	0.078
	E07	SYBR	Actin	Unkn-12	28-k2	15.52	15.43	0.09
	E08	SYBR	Actin	Unkn-14	28-203-1	16.35	16.37	0.024
	E09	SYBR	Actin	Unkn-16	28-203-2	16.07	16.06	0.018
	E11	SYBR	Actin	Unkn-20	28-205	16.39	15.76	0.631
	F02	SYBR	Actin	Unkn-02	28	15.96	16.91	0.829
	F03	SYBR	Actin	Unkn-04	28-plko	16.2	16.1	0.23
	F04	SYBR	Actin	Unkn-06	28-m1	18.76	18.75	0.024
	F05	SYBR	Actin	Unkn-08	28-m2	15.79	15.76	0.044
	F06	SYBR	Actin	Unkn-10	28-k1	15.77	15.85	0.078
	F07	SYBR	Actin	Unkn-12	28-k2	15.43	15.43	0.09
	F08	SYBR	Actin	Unkn-14	28-203-1	16.37	16.37	0.024
	F09	SYBR	Actin	Unkn-16	28-203-2	16.07	16.06	0.018
	F11	SYBR	Actin	Unkn-20	28-205	15.13	15.76	0.631

## Sheet: Sheet2
Target	Sample	Cq
206	28	22.93
206	28	22.94
206	28	23.07
Actin	28	17.49	16.91
Actin	28	17.28
Actin	28	15.96
206	28-plko	21.43		5.32667	5.09667	0.23	0.852635	1.00623	0.108999
206	28-plko	21.1		4.99667		-0.1	1.07177
206	28-plko	21.07		4.96667		-0.13	1.09429
Actin	28-plko	15.84	16.1033	-0.263333	-2.36848e-15
Actin	28-plko	16.27		0.166667
Actin	28-plko	16.2		0.0966667
206	28-203-1	21.93		5.55667		0.46	0.726986	0.815201	0.0688576					0.889528
206	28-203-1	21.63		5.25667		0.16	0.895025							1.01951
206	28-203-1	21.75		5.37667		0.28	0.823591
Actin	28-203-1	16.4	16.3733	0.0266667
Actin	28-203-1	16.35		-0.0233333										0.954518	0.0649897
Actin	28-203-1	16.37		-0.00333333
206	28-203-2	21.31		5.25		0.153333	0.899171	0.958862	0.0594944
206	28-203-2	21.1		5.04		-0.0566667	1.04006
206	28-203-2	21.25		5.19		0.0933333	0.937354												0.525226	0.589166	0.450311
Actin	28-203-2	16.04	16.06	-0.02
Actin	28-203-2	16.07		0.01															1.05045	1.17833	0.900623
Actin	28-203-2	16.07		0.01
206	28-205	21.44		5.67667		0.58	0.668964	0.846078	0.172113				1.05723	1.06017	0.893084		0.96171	0.03201	1	0.0332845
206	28-205	20.75		4.98667		-0.11	1.07923
206	28-205	21.2		5.43667		0.34	0.790041						0.714755	0.777631	0.881405		0.96927	0.03852	1.00786	0.0400537
Actin	28-205	15.77	15.7633	0.00666667
Actin	28-205	16.39		0.626667									0.889528	1.01951					1.04314	0.113492
Actin	28-205	15.13		-0.633333															0.521568	0.0567461
206	28-k1	21.47		5.62333		0.526667	0.694157	0.823295	0.0916252
206	28-k1	21.1		5.25333		0.156667	0.897095													2
206	28-k1	21.13		5.28333		0.186667	0.878633
Actin	28-k1	15.92	15.8467	0.0733333
Actin	28-k1	15.85		0.00333333
Actin	28-k1	15.77		-0.0766667
206	28-k2	21.13		5.7		0.603333	0.658231	0.701349	0.0321583
206	28-k2	20.97		5.54		0.443333	0.735433
206	28-k2	21.02		5.59		0.493333	0.710382
Actin	28-k2	15.34	15.43	-0.09
Actin	28-k2	15.52		0.09
Actin	28-k2	15.43		0
206	28-m1	24.62		5.87		0.773333	0.585064	0.617999	0.0355853
206	28-m1	24.58		5.83		0.733333	0.601513
206	28-m1	24.43		5.68		0.583333	0.66742
Actin	28-m1	18.77	18.75	0.02
Actin	28-m1	18.72		-0.03
Actin	28-m1	18.76		0.01
206	28-m2	21.07		5.31		0.213333	0.862542	0.844913	0.0143446
206	28-m2	21.1		5.34		0.243333	0.844791
206	28-m2	21.13		5.37		0.273333	0.827406
Actin	28-m2	15.73	15.76	-0.03
Actin	28-m2	N/A
Actin	28-m2	15.79		0.03
