# Supplementary material for: Transcriptome-wide decoding the roles of aberrant splicing in melanoma MAPK-targeted resistance evolution
Source: EMBO Rep. 2025 Jul 18;26(16):4180–96. doi: 10.1038/s44319-025-00521-6 (PMC12373858; doi:10.1038/s44319-025-00521-6)
Supplement: Supplementary file 15 — Source data Fig. 6 [file 44319_2025_521_MOESM15_ESM.zip › Figure 6/6B/28R-PLKO.1-admin_2019-05-06 14-37-08_BR003783.xlsx]

## Sheet: Sheet1
	Well	Fluor	Target	Content	Sample	Cq	Cq Mean	Cq Std. Dev
	A02	SYBR	M	Unkn-01	28R-M2	21.19	21.45	0.264
	A03	SYBR	K	Unkn-03	28R-K1	26.73	26.74	0.159
	A04	SYBR	K	Unkn-05	28R-K2	26.42	26.81	0.409
	A05	SYBR	203	Unkn-07	28R-203-1	22.72	22.75	0.219
	A06	SYBR	203	Unkn-09	28R-203-2	23.33	23.4	0.435
	A07	SYBR	205	Unkn-11	28R-205	19.59	19.86	0.396
	A08	SYBR	F2	Unkn-13	28R-F2	22.39	22.59	0.228
	A09	SYBR	M	Unkn-15	28R-PLKO	19.58	19.94	0.486
	A10	SYBR	K	Unkn-17	28R-PLKO	26.81	26.9	0.188
	A11	SYBR	205	Unkn-19	28R-PLKO	19.05	19.26	0.302
	B02	SYBR	M	Unkn-01	28R-M2	21.72	21.45	0.264
	B03	SYBR	K	Unkn-03	28R-K1	26.91	26.74	0.159
	B04	SYBR	K	Unkn-05	28R-K2	27.24	26.81	0.409
	B05	SYBR	203	Unkn-07	28R-203-1	22.98	22.75	0.219
	B06	SYBR	203	Unkn-09	28R-203-2	23.87	23.4	0.435
	B07	SYBR	205	Unkn-11	28R-205	20.32	19.86	0.396
	B08	SYBR	F2	Unkn-13	28R-F2	22.84	22.59	0.228
	B09	SYBR	M	Unkn-15	28R-PLKO	20.49	19.94	0.486
	B10	SYBR	K	Unkn-17	28R-PLKO	27.11	26.9	0.188
	B11	SYBR	205	Unkn-19	28R-PLKO	19.6	19.26	0.302
	C02	SYBR	M	Unkn-01	28R-M2	21.46	21.45	0.264
	C03	SYBR	K	Unkn-03	28R-K1	26.59	26.74	0.159
	C04	SYBR	K	Unkn-05	28R-K2	26.78	26.81	0.409
	C05	SYBR	203	Unkn-07	28R-203-1	22.55	22.75	0.219
	C06	SYBR	203	Unkn-09	28R-203-2	23	23.4	0.435
	C07	SYBR	205	Unkn-11	28R-205	19.69	19.86	0.396
	C08	SYBR	F2	Unkn-13	28R-F2	22.52	22.59	0.228
	C09	SYBR	M	Unkn-15	28R-PLKO	19.73	19.94	0.486
	C10	SYBR	K	Unkn-17	28R-PLKO	26.76	26.9	0.188
	C11	SYBR	205	Unkn-19	28R-PLKO	19.11	19.26	0.302
	D02	SYBR	Actin	Unkn-02	28R-M2	15.67	15.49	0.235
	D03	SYBR	Actin	Unkn-04	28R-K1	15.06	14.85	0.275
	D04	SYBR	Actin	Unkn-06	28R-K2	14.78	14.58	0.255
	D05	SYBR	Actin	Unkn-08	28R-203-1	14.68	14.46	0.285
	D06	SYBR	Actin	Unkn-10	28R-203-2	15.2	15.01	0.267
	D07	SYBR	Actin	Unkn-12	28R-205	15.37	15.39	0.121
	D08	SYBR	Actin	Unkn-14	28R-F2	14.58	14.42	0.272
	D09	SYBR	Actin	Unkn-16	28R-PLKO	15.18	15.16	0.276
	D10	SYBR	203	Unkn-18	28R-PLKO	21.57	21.71	0.307
	D11	SYBR	F2	Unkn-20	28R-PLKO	21.9	21.82	0.312
	E02	SYBR	Actin	Unkn-02	28R-M2	15.22	15.49	0.235
	E03	SYBR	Actin	Unkn-04	28R-K1	14.54	14.85	0.275
	E04	SYBR	Actin	Unkn-06	28R-K2	14.29	14.58	0.255
	E05	SYBR	Actin	Unkn-08	28R-203-1	14.14	14.46	0.285
	E06	SYBR	Actin	Unkn-10	28R-203-2	14.7	15.01	0.267
	E07	SYBR	Actin	Unkn-12	28R-205	15.28	15.39	0.121
	E08	SYBR	Actin	Unkn-14	28R-F2	14.11	14.42	0.272
	E09	SYBR	Actin	Unkn-16	28R-PLKO	14.87	15.16	0.276
	E10	SYBR	203	Unkn-18	28R-PLKO	21.5	21.71	0.307
	E11	SYBR	F2	Unkn-20	28R-PLKO	21.48	21.82	0.312
	F02	SYBR	Actin	Unkn-02	28R-M2	15.57	15.49	0.235
	F03	SYBR	Actin	Unkn-04	28R-K1	14.94	14.85	0.275
	F04	SYBR	Actin	Unkn-06	28R-K2	14.66	14.58	0.255
	F05	SYBR	Actin	Unkn-08	28R-203-1	14.57	14.46	0.285
	F06	SYBR	Actin	Unkn-10	28R-203-2	15.12	15.01	0.267
	F07	SYBR	Actin	Unkn-12	28R-205	15.52	15.39	0.121
	F08	SYBR	Actin	Unkn-14	28R-F2	14.58	14.42	0.272
	F09	SYBR	Actin	Unkn-16	28R-PLKO	15.42	15.16	0.276
	F10	SYBR	203	Unkn-18	28R-PLKO	22.06	21.71	0.307
	F11	SYBR	F2	Unkn-20	28R-PLKO	22.09	21.82	0.312

## Sheet: Sheet2
Target	Sample	Cq
M	28R-M2	21.19
K	28R-K1	26.73
K	28R-K2	26.42
203	28R-203-1	22.72
203	28R-203-2	23.33
205	28R-205	19.59
F2	28R-F2	22.39
M	28R-PLKO	19.58
K	28R-PLKO	26.81
205	28R-PLKO	19.05
M	28R-M2	21.72
K	28R-K1	26.91
K	28R-K2	27.24
203	28R-203-1	22.98
203	28R-203-2	23.87
205	28R-205	20.32
F2	28R-F2	22.84
M	28R-PLKO	20.49
K	28R-PLKO	27.11
205	28R-PLKO	19.6
M	28R-M2	21.46
K	28R-K1	26.59
K	28R-K2	26.78
203	28R-203-1	22.55
203	28R-203-2	23
205	28R-205	19.69
F2	28R-F2	22.52
M	28R-PLKO	19.73
K	28R-PLKO	26.76
205	28R-PLKO	19.11
Actin	28R-M2	15.67
Actin	28R-K1	15.06
Actin	28R-K2	14.78
Actin	28R-203-1	14.68
Actin	28R-203-2	15.2
Actin	28R-205	15.37
Actin	28R-F2	14.58
Actin	28R-PLKO	15.18
203	28R-PLKO	21.57
F2	28R-PLKO	21.9
Actin	28R-M2	15.22
Actin	28R-K1	14.54
Actin	28R-K2	14.29
Actin	28R-203-1	14.14
Actin	28R-203-2	14.7
Actin	28R-205	15.28
Actin	28R-F2	14.11
Actin	28R-PLKO	14.87
203	28R-PLKO	21.5
F2	28R-PLKO	21.48
Actin	28R-M2	15.57
Actin	28R-K1	14.94
Actin	28R-K2	14.66
Actin	28R-203-1	14.57
Actin	28R-203-2	15.12
Actin	28R-205	15.52
Actin	28R-F2	14.58
Actin	28R-PLKO	15.42
203	28R-PLKO	22.06
F2	28R-PLKO	22.09

## Sheet: Sheet3
Target	Sample	Cq
Actin	28R-PLKO	15.18	15.1567	0.0233333	0		1	1	0
Actin	28R-PLKO	14.87		-0.286667			1
Actin	28R-PLKO	15.42		0.263333			1
203	28R-PLKO	21.57		6.41333	6.55333	-0.14	1.10191	1.01439	0.164031
203	28R-PLKO	21.5		6.34333		-0.21	1.15669
203	28R-PLKO	22.06		6.90333		0.35	0.784584
205	28R-PLKO	19.05		3.89333	4.09667	-0.203333	1.15136	1.01407	0.162122
205	28R-PLKO	19.6		4.44333		0.346667	0.786399
205	28R-PLKO	19.11		3.95333		-0.143333	1.10445
F2	28R-PLKO	21.9		6.74333	6.66667	0.0766667	0.948246	1.01606	0.184912
F2	28R-PLKO	21.48		6.32333		-0.343333	1.26868
F2	28R-PLKO	22.09		6.93333		0.266667	0.831238
K	28R-PLKO	26.81		11.6533	11.7367	-0.0833333	1.05946	1.00561	0.103702
K	28R-PLKO	27.11		11.9533		0.216667	0.860551
K	28R-PLKO	26.76		11.6033		-0.133333	1.09682
M	28R-PLKO	19.58		4.42333	4.77667	-0.353333	1.27751	1.03625	0.257204
M	28R-PLKO	20.49		5.33333		0.556667	0.679871
M	28R-PLKO	19.73		4.57333		-0.203333	1.15136
Actin	28R-203-1	14.68	14.4633	0.216667			1	1	0		0.96171
Actin	28R-203-1	14.14		-0.323333			1
Actin	28R-203-1	14.57		0.106667			1
203	28R-203-1	22.72		8.25667		1.70333	0.307076	0.302996	0.0364659			0.319302	0.0379178	1.03981
203	28R-203-1	22.98		8.51667		1.96333	0.256435					0.266645
203	28R-203-1	22.55		8.08667		1.53333	0.345478					0.359233
Actin	28R-203-2	15.2	15.0067	0.193333			1
Actin	28R-203-2	14.7		-0.306667			1
Actin	28R-203-2	15.12		0.113333			1
203	28R-203-2	23.33		8.32333		1.77	0.293209	0.287812	0.0682462			0.304883	0.0709634	1.03981
203	28R-203-2	23.87		8.86333		2.31	0.20166					0.209689
203	28R-203-2	23		7.99333		1.44	0.368567					0.383242
Actin	28R-205	15.37	15.39	-0.02			1
Actin	28R-205	15.28		-0.11			1
Actin	28R-205	15.52		0.13			1
205	28R-205	19.59		4.2		0.103333	0.93088	0.786884	0.161578			0.967942	0.168011	1.03981
205	28R-205	20.32		4.93		0.833333	0.561231					0.583576
205	28R-205	19.69		4.3		0.203333	0.868541					0.903122
Actin	28R-F2	14.58	14.4233	0.156667			1
Actin	28R-F2	14.11		-0.313333			1
Actin	28R-F2	14.58		0.156667			1
F2	28R-F2	22.39		7.96667		1.3	0.406126	0.358186	0.0453605			0.422296	0.0471665	1.03981
F2	28R-F2	22.84		8.41667		1.75	0.297302					0.309139
F2	28R-F2	22.52		8.09667		1.43	0.371131					0.385907
Actin	28R-K1	15.06	14.8467	0.213333			1
Actin	28R-K1	14.54		-0.306667			1
Actin	28R-K1	14.94		0.0933333			1
K	28R-K1	26.73		11.8833		0.146667	0.903335	0.898701	0.0809049
K	28R-K1	26.91		12.0633		0.326667	0.797377
K	28R-K1	26.59		11.7433		0.00666667	0.99539
Actin	28R-K2	14.78	14.5767	0.203333			1
Actin	28R-K2	14.29		-0.286667			1
Actin	28R-K2	14.66		0.0833333			1
K	28R-K2	26.42		11.8433		0.106667	0.928731	0.726146	0.164394
K	28R-K2	27.24		12.6633		0.926667	0.526072
K	28R-K2	26.78		12.2033		0.466667	0.723635
Actin	28R-M2	15.67	15.4867	0.183333			1
Actin	28R-M2	15.22		-0.266667			1
Actin	28R-M2	15.57		0.0833333			1
M	28R-M2	21.19		5.70333		0.926667	0.526072	0.44223	0.0661632
M	28R-M2	21.72		6.23333		1.45667	0.364334
M	28R-M2	21.46		5.97333		1.19667	0.436282
