# Supplementary material for: Transcriptome-wide decoding the roles of aberrant splicing in melanoma MAPK-targeted resistance evolution
Source: EMBO Rep. 2025 Jul 18;26(16):4180–96. doi: 10.1038/s44319-025-00521-6 (PMC12373858; doi:10.1038/s44319-025-00521-6)
Supplement: Supplementary file 15 — Source data Fig. 6 [file 44319_2025_521_MOESM15_ESM.zip › Figure 6/6C/2021-08-22_A375.xls]

## Sheet: Sample Setup
Block Type	96-Well 0.2-mL Block
Calibration Background is expired	Yes
Calibration Background performed on	04-16-2019
Calibration Pure Dye ABY is expired	Yes
Calibration Pure Dye ABY performed on	04-16-2019
Calibration Pure Dye FAM is expired	Yes
Calibration Pure Dye FAM performed on	04-16-2019
Calibration Pure Dye JUN is expired	Yes
Calibration Pure Dye JUN performed on	04-16-2019
Calibration Pure Dye NED is expired	Yes
Calibration Pure Dye NED performed on	04-16-2019
Calibration Pure Dye ROX is expired	Yes
Calibration Pure Dye ROX performed on	04-16-2019
Calibration Pure Dye SYBR is expired	Yes
Calibration Pure Dye SYBR performed on	04-16-2019
Calibration Pure Dye TAMRA is expired	Yes
Calibration Pure Dye TAMRA performed on	04-16-2019
Calibration Pure Dye VIC is expired	Yes
Calibration Pure Dye VIC performed on	04-16-2019
Calibration ROI is expired	Yes
Calibration ROI performed on	04-16-2019
Calibration Uniformity is expired	Yes
Calibration Uniformity performed on	04-16-2019
Chemistry	SYBR_GREEN
Date Created	2021-08-22 17:59:54 PM CST
Experiment Barcode
Experiment Comment
Experiment File Name	D:\SHB DATA\JX\2021-08-22_A375.eds
Experiment Name	2021-08-22_A375
Experiment Run End Time	2021-08-22 13:31:16 PM CST
Experiment Type	Comparative Cт (ΔΔCт)
Instrument Name	SHB
Instrument Serial Number	272323454
Instrument Type	QuantStudio™ 3 System
Passive Reference
Post-read Stage/Step
Pre-read Stage/Step
Quantification Cycle Method	Ct
Signal Smoothing On	true
Stage where Melt Analysis is performed	Stage3
Stage/ Cycle where Ct Analysis is performed	Stage2, Step3
User Name
Well	Well Position	Sample Name	Sample Color	Biogroup Name	Biogroup Color	Target Name	Target Color	Task	Reporter	Quencher	Quantity	Comments
1	A1	ctr	RGB(0,0,255)			actin	RGB(0,0,255)	UNKNOWN	SYBR	None
2	A2	ctr	RGB(0,0,255)			actin	RGB(0,0,255)	UNKNOWN	SYBR	None
3	A3	ctr	RGB(0,0,255)			actin	RGB(0,0,255)	UNKNOWN	SYBR	None
4	A4	k3+206	RGB(255,127,0)			hnrnpk	RGB(238,238,0)	UNKNOWN	SYBR	None
5	A5
6	A6
7	A7
8	A8
9	A9
10	A10
11	A11
12	A12
13	B1	ctr	RGB(0,0,255)			206	RGB(0,139,69)	UNKNOWN	SYBR	None
14	B2	ctr	RGB(0,0,255)			206	RGB(0,139,69)	UNKNOWN	SYBR	None
15	B3	ctr	RGB(0,0,255)			206	RGB(0,139,69)	UNKNOWN	SYBR	None
16	B4	k3+206	RGB(255,127,0)			hnrnpk	RGB(238,238,0)	UNKNOWN	SYBR	None
17	B5
18	B6
19	B7
20	B8
21	B9
22	B10
23	B11
24	B12
25	C1	ctr	RGB(0,0,255)			hnrnpk	RGB(238,238,0)	UNKNOWN	SYBR	None
26	C2	ctr	RGB(0,0,255)			hnrnpk	RGB(238,238,0)	UNKNOWN	SYBR	None
27	C3	ctr	RGB(0,0,255)			hnrnpk	RGB(238,238,0)	UNKNOWN	SYBR	None
28	C4	k3+206	RGB(255,127,0)			hnrnpk	RGB(238,238,0)	UNKNOWN	SYBR	None
29	C5
30	C6
31	C7
32	C8
33	C9
34	C10
35	C11
36	C12
37	D1	k3	RGB(0,139,69)			actin	RGB(0,0,255)	UNKNOWN	SYBR	None
38	D2	k3	RGB(0,139,69)			actin	RGB(0,0,255)	UNKNOWN	SYBR	None
39	D3	k3	RGB(0,139,69)			actin	RGB(0,0,255)	UNKNOWN	SYBR	None
40	D4
41	D5
42	D6
43	D7
44	D8
45	D9
46	D10
47	D11
48	D12
49	E1	k3	RGB(0,139,69)			206	RGB(0,139,69)	UNKNOWN	SYBR	None
50	E2	k3	RGB(0,139,69)			206	RGB(0,139,69)	UNKNOWN	SYBR	None
51	E3	k3	RGB(0,139,69)			206	RGB(0,139,69)	UNKNOWN	SYBR	None
52	E4
53	E5
54	E6
55	E7
56	E8
57	E9
58	E10
59	E11
60	E12
61	F1	k3	RGB(0,139,69)			hnrnpk	RGB(238,238,0)	UNKNOWN	SYBR	None
62	F2	k3	RGB(0,139,69)			hnrnpk	RGB(238,238,0)	UNKNOWN	SYBR	None
63	F3	k3	RGB(0,139,69)			hnrnpk	RGB(238,238,0)	UNKNOWN	SYBR	None
64	F4
65	F5
66	F6
67	F7
68	F8
69	F9
70	F10
71	F11
72	F12
73	G1	k3+206	RGB(255,127,0)			actin	RGB(0,0,255)	UNKNOWN	SYBR	None
74	G2	k3+206	RGB(255,127,0)			actin	RGB(0,0,255)	UNKNOWN	SYBR	None
75	G3	k3+206	RGB(255,127,0)			actin	RGB(0,0,255)	UNKNOWN	SYBR	None
76	G4
77	G5
78	G6
79	G7
80	G8
81	G9
82	G10
83	G11
84	G12
85	H1	k3+206	RGB(255,127,0)			206	RGB(0,139,69)	UNKNOWN	SYBR	None
86	H2	k3+206	RGB(255,127,0)			206	RGB(0,139,69)	UNKNOWN	SYBR	None
87	H3	k3+206	RGB(255,127,0)			206	RGB(0,139,69)	UNKNOWN	SYBR	None
88	H4
89	H5
90	H6
91	H7
92	H8
93	H9
94	H10
95	H11
96	H12

## Sheet: Raw Data
Block Type	96-Well 0.2-mL Block
Calibration Background is expired	Yes
Calibration Background performed on	04-16-2019
Calibration Pure Dye ABY is expired	Yes
Calibration Pure Dye ABY performed on	04-16-2019
Calibration Pure Dye FAM is expired	Yes
Calibration Pure Dye FAM performed on	04-16-2019
Calibration Pure Dye JUN is expired	Yes
Calibration Pure Dye JUN performed on	04-16-2019
Calibration Pure Dye NED is expired	Yes
Calibration Pure Dye NED performed on	04-16-2019
Calibration Pure Dye ROX is expired	Yes
Calibration Pure Dye ROX performed on	04-16-2019
Calibration Pure Dye SYBR is expired	Yes
Calibration Pure Dye SYBR performed on	04-16-2019
Calibration Pure Dye TAMRA is expired	Yes
Calibration Pure Dye TAMRA performed on	04-16-2019
Calibration Pure Dye VIC is expired	Yes
Calibration Pure Dye VIC performed on	04-16-2019
Calibration ROI is expired	Yes
Calibration ROI performed on	04-16-2019
Calibration Uniformity is expired	Yes
Calibration Uniformity performed on	04-16-2019
Chemistry	SYBR_GREEN
Date Created	2021-08-22 17:59:54 PM CST
Experiment Barcode
Experiment Comment
Experiment File Name	D:\SHB DATA\JX\2021-08-22_A375.eds
Experiment Name	2021-08-22_A375
Experiment Run End Time	2021-08-22 13:31:16 PM CST
Experiment Type	Comparative Cт (ΔΔCт)
Instrument Name	SHB
Instrument Serial Number	272323454
Instrument Type	QuantStudio™ 3 System
Passive Reference
Post-read Stage/Step
Pre-read Stage/Step
Quantification Cycle Method	Ct
Signal Smoothing On	true
Stage where Melt Analysis is performed	Stage3
Stage/ Cycle where Ct Analysis is performed	Stage2, Step3
User Name
Well	Well Position	Cycle	x1-m1	x2-m2	x3-m3	x4-m4
1	A1	1	390856	129334	323166	761267
2	A2	1	329584	111956	308160	692971
3	A3	1	385771	129248	364665	783774
4	A4	1	251461	89133	248000	517200
5	A5	1	7986.66	1923.04	1277.95	545.303
6	A6	1	14042.5	3166.45	1931.56	1733.5
7	A7	1	8016.28	554.018	513.356	562.821
8	A8	1	1627.12	-451.4	-539.381	-521.326
9	A9	1	7148.42	1259.62	-213.724	167.311
10	A10	1	169214	19951.6	14305.6	15213.3
11	A11	1	5245.07	181.77	459.873	1502.15
12	A12	1	8221.8	989.806	248.034	1338.89
13	B1	1	364883	117598	300752	677102
14	B2	1	320402	100162	255299	544418
15	B3	1	326845	106158	279814	572150
16	B4	1	464217	118111	263489	525116
17	B5	1	105928	10872.1	7437.9	6937.43
18	B6	1	77284.8	8620.33	6604.12	6129.64
19	B7	1	32686.4	3415.04	2771.61	3533.07
20	B8	1	1390.25	714.474	657.19	-212.335
21	B9	1	734842	91427.3	71635	83631.7
22	B10	1	15609.3	2090.78	1982.54	1714.59
23	B11	1	678.957	860.409	1420.35	921.427
24	B12	1	3709.59	1383.73	214.214	54.713
25	C1	1	309750	99974.7	257846	563110
26	C2	1	356954	100867	235700	462406
27	C3	1	285434	96917.7	256391	514697
28	C4	1	434206	116082	266764	525856
29	C5	1	557545	56608.7	42624.1	42659.1
30	C6	1	8102.88	1292.9	412.24	1110.14
31	C7	1	18450.7	1797.26	1156.93	1387.11
32	C8	1	2455.42	324.79	919.032	-603.386
33	C9	1	28497	3415.99	2517.09	3163.81
34	C10	1	11500.7	1966.91	2076.13	1496.45
35	C11	1	5159.77	1107.17	422.582	1730.41
36	C12	1	11320.3	2284.9	466.803	1539.11
37	D1	1	335952	115074	321410	708850
38	D2	1	313264	111248	313920	657270
39	D3	1	311704	111843	315179	644672
40	D4	1	145887	10809.1	6729.69	6258.35
41	D5	1	1.07983e+06	118248	87320.1	91065
42	D6	1	581001	61497.9	45744.3	46269.4
43	D7	1	6903.56	647.256	613.261	1706.16
44	D8	1	18273.7	2729.7	2233.46	2409.71
45	D9	1	9065.69	1055.14	718.303	1169.83
46	D10	1	10859.9	2147.95	2688.18	2438.38
47	D11	1	4814.39	838.901	558.189	561.684
48	D12	1	18765.7	2227.25	1215.6	954.423
49	E1	1	334049	108717	278047	605931
50	E2	1	268598	88972.4	229289	480325
51	E3	1	335276	114700	304144	619075
52	E4	1	142360	10409.3	6375.3	6128.41
53	E5	1	264616	24956.1	17031.6	17006.3
54	E6	1	12835.3	1313.99	1241.59	1052.31
55	E7	1	230761	23763.5	18217.4	17400.5
56	E8	1	14230.5	2022.54	921.25	2390.08
57	E9	1	5942.48	1148.92	986.484	-142.996
58	E10	1	13646.8	2323.51	2050.76	1427.41
59	E11	1	6537.69	1244.28	684.69	604.89
60	E12	1	13985.6	1613.57	808.498	625.431
61	F1	1	291118	96547.1	250510	553280
62	F2	1	270801	93438.5	245019	516061
63	F3	1	298297	102157	267956	539309
64	F4	1	134673	9733.16	5850.6	6035.62
65	F5	1	3543.56	1691.51	227.774	823.542
66	F6	1	5915.13	1299.87	523.791	1325.18
67	F7	1	6184.43	1127	793.393	1354.69
68	F8	1	361908	63993.5	61645.1	85758.9
69	F9	1	10287	2457.75	5896.88	3684.19
70	F10	1	8220.21	1178.24	878.024	1484.8
71	F11	1	2271.06	982.752	814.444	885.391
72	F12	1	6709.63	1039.47	469.405	633.325
73	G1	1	327824	117888	344781	783491
74	G2	1	284086	105235	306876	661571
75	G3	1	555576	146655	340056	721426
76	G4	1	126307	9140.26	5991.38	6549.78
77	G5	1	10490.4	2144.27	1768.2	2255.08
78	G6	1	463205	50175.6	37984.4	41865.1
79	G7	1	8054.05	1114	799.031	443.561
80	G8	1	6754.19	1208.63	731.063	1230.26
81	G9	1	169271	24369.6	20862.5	24907.5
82	G10	1	5754.74	1123.78	935.96	568.73
83	G11	1	12311.9	1695.15	759.532	1288.31
84	G12	1	5050.41	408.764	1252.34	1004.5
85	H1	1	333381	109927	294050	670268
86	H2	1	268610	92579.9	251619	560176
87	H3	1	305886	105568	288011	612595
88	H4	1	128334	8669.47	4979.64	5229.37
89	H5	1	32054.3	3573.1	1880.83	2498.9
90	H6	1	19235.6	2191.04	2103.09	1130.94
91	H7	1	606.834	119.879	229.367	-56.5571
92	H8	1	2739.71	532.691	297.984	-388.872
93	H9	1	262916	36466.9	29712.9	35253.9
94	H10	1	4599.21	429.632	330.867	-361.917
95	H11	1	15676.8	1846.78	701.309	498.867
96	H12	1	2006.9	882.529	424.978	-746.125
1	A1	2	392199	129012	319127	749689
2	A2	2	328646	111217	303227	682686
3	A3	2	384343	127591	360439	775043
4	A4	2	249563	88997.1	246879	515197
5	A5	2	7967.56	2073.08	1404.85	215.997
6	A6	2	14398.3	2905.2	1814.97	1059.78
7	A7	2	6911.63	629.191	865.82	81.8246
8	A8	2	1724.42	-274.272	-431.869	-477.469
9	A9	2	7443.19	1168.22	171.122	317.077
10	A10	2	166588	19949.9	14082.5	15094.2
11	A11	2	4182.26	483.797	413.272	1731.06
12	A12	2	7217.89	1089.96	785.82	1239.99
13	B1	2	365023	115817	292810	659794
14	B2	2	320415	99041.1	250559	533823
15	B3	2	322243	104553	275279	564141
16	B4	2	475873	119276	260547	520564
17	B5	2	105309	10789.1	7590.52	6699.26
18	B6	2	76564.5	8384.09	6424.59	6172.95
19	B7	2	31379.6	3320.32	2911.85	3534.85
20	B8	2	973.357	907.12	309.727	-246.88
21	B9	2	720794	90183.6	70265.1	82072.1
22	B10	2	15066.6	2284.31	1194.71	2054.92
23	B11	2	1402.11	890.157	1337.38	865.658
24	B12	2	3739.89	924.713	188.22	159.813
25	C1	2	306566	98379.4	251873	551684
26	C2	2	355210	99928.9	231159	454880
27	C3	2	291864	98638.9	256271	516218
28	C4	2	459313	118111	264983	524129
29	C5	2	554147	55967.4	41950.5	42943
30	C6	2	7679.98	1462.36	382.93	1024.6
31	C7	2	18351.2	1772.14	1238.46	1387.9
32	C8	2	2153.76	207.92	957.185	-476.711
33	C9	2	27083.9	3133.86	2680.8	3140.36
34	C10	2	10767.8	1987.23	1841.91	1450.99
35	C11	2	5205.26	932.816	573.595	1483.03
36	C12	2	10603.8	1430.04	-3.60127	1649.5
37	D1	2	329304	113191	315003	694962
38	D2	2	310641	109691	306694	644329
39	D3	2	307213	110102	310149	637658
40	D4	2	141484	10010.6	6487.98	6269.14
41	D5	2	1.07051e+06	116530	86273	89992.2
42	D6	2	575762	60031	45062.6	45321.7
43	D7	2	7036.38	822.78	635.865	1944.8
44	D8	2	18257.1	2586.54	2126.79	2254.34
45	D9	2	8367.53	1281.82	962.459	981.686
46	D10	2	10271.4	2202.42	2724.19	2808.92
47	D11	2	4609.55	200.932	469.82	867.051
48	D12	2	18765.9	2211.85	1448.55	869.407
49	E1	2	335908	107843	273891	597634
50	E2	2	283683	92374.7	239165	501922
51	E3	2	335568	113145	296941	603729
52	E4	2	137445	9898.74	6248.36	6103.46
53	E5	2	262638	25393.5	17311.5	16979.6
54	E6	2	12642.8	1306.88	1250.4	962.352
55	E7	2	228868	23398.3	17948.2	17382.2
56	E8	2	13231.8	2146.57	1061.78	2244.54
57	E9	2	5959.62	829.658	1042.22	-295.915
58	E10	2	13063.7	1990.83	1605.16	1169.35
59	E11	2	5447.97	1003.53	708.367	701.714
60	E12	2	14045.2	1525.66	1050.33	609.94
61	F1	2	290666	95670.2	246298	544514
62	F2	2	272149	92068.9	240398	506539
63	F3	2	303221	101292	262184	528264
64	F4	2	128960	9352.52	5946.11	6142.74
65	F5	2	3470.5	1033.73	691.304	920.983
66	F6	2	5499.83	895.944	603.971	1158.79
67	F7	2	5846.85	1161.06	1124.58	1338.74
68	F8	2	359956	63195.7	61463.3	85007.1
69	F9	2	10586	2728.24	5994.53	3650.39
70	F10	2	7871.13	1377.77	1364.52	1594.52
71	F11	2	1928.74	1263.17	533.958	1014.84
72	F12	2	7128.63	1412.44	792.863	961.351
73	G1	2	321631	115676	334486	762574
74	G2	2	276224	102006	295178	639392
75	G3	2	566782	145844	330022	701675
76	G4	2	120229	9136	5702.13	6007.46
77	G5	2	10235.1	2340.74	1442	2365.99
78	G6	2	462197	49361.8	37537.1	41864.9
79	G7	2	7765.79	1395.68	504.447	862.319
80	G8	2	6647.27	1014.24	551.957	1313.41
81	G9	2	167025	23955.7	20686.4	24738.5
82	G10	2	5986.48	1430.43	877.171	350.434
83	G11	2	11283.7	2128.67	483.763	623.024
84	G12	2	5769.18	857.234	977.687	704.484
85	H1	2	324547	105516	282763	645912
86	H2	2	261359	89900.5	244920	545440
87	H3	2	294616	101484	277320	590605
88	H4	2	122662	8363.8	4939.26	4923.41
89	H5	2	31505.9	2814.95	2439.15	2693.45
90	H6	2	18841	2544.76	2020.22	1296.15
91	H7	2	647.691	134.375	696.209	173.267
92	H8	2	2970.89	125.187	172.831	-36.1379
93	H9	2	257144	35390.6	28754.6	34794
94	H10	2	4208.37	127.104	534.138	-68.1286
95	H11	2	15107.5	1667.02	908.842	1050.04
96	H12	2	2542.49	106.503	669.908	-549.516
1	A1	3	394438	129461	315571	742585
2	A2	3	326871	109516	299808	675140
3	A3	3	381853	126168	356228	766873
4	A4	3	245527	87511.7	244866	509941
5	A5	3	7476.78	1501.16	1204.04	200.008
6	A6	3	14074.6	2546.76	1400.65	1612.96
7	A7	3	6522.54	88.2278	685.174	217.596
8	A8	3	1170.14	-563.078	-432.319	-43.4991
9	A9	3	6775.94	978.443	251.804	420.621
10	A10	3	165697	19192.2	14042.7	15113.3
11	A11	3	3421.88	-421.741	316.713	1767.34
12	A12	3	6715.69	1149.87	499.542	954.204
13	B1	3	363652	114871	288858	652144
14	B2	3	317415	97313.7	246121	524533
15	B3	3	319161	102890	271800	556789
16	B4	3	482568	119195	257234	514778
17	B5	3	104205	10319.6	7539.6	6239.27
18	B6	3	76019.2	8522.46	6400.4	6041.64
19	B7	3	30622.9	3129.68	2556.17	3371.32
20	B8	3	1892.37	805.596	490.568	-633.857
21	B9	3	715599	89032.9	69418.3	81316.4
22	B10	3	15347.8	1991.18	1637.89	1700.45
23	B11	3	-61.2883	1245.28	1314.23	1013.33
24	B12	3	3373.96	1009.61	-233.72	-20.9477
25	C1	3	305050	97577	248958	545385
26	C2	3	350178	98199.7	227559	447221
27	C3	3	291236	97694.5	255714	515589
28	C4	3	463570	117964	263037	519636
29	C5	3	552634	55983	41788.8	42298.6
30	C6	3	7973.09	1321.21	234.726	1221.22
31	C7	3	17682.1	1733.35	838.109	1399.16
32	C8	3	2776.54	513.991	515.34	-387.738
33	C9	3	26888.5	3239.17	2723.29	3070.51
34	C10	3	10745.8	2002.98	1412.43	1371.2
35	C11	3	4921.3	975.691	716.382	1797.03
36	C12	3	11296.9	1980.72	-117.563	1240.91
37	D1	3	325843	110903	309591	684031
38	D2	3	306305	107474	299791	630739
39	D3	3	302374	108367	305741	628692
40	D4	3	137909	10164.4	6254.27	6244.69
41	D5	3	1.06273e+06	116016	85207.5	89726.5
42	D6	3	571104	60034.8	44269.1	45303.8
43	D7	3	6614.46	658.348	406.139	2057.62
44	D8	3	17700.7	2811.5	2279.49	2252.16
45	D9	3	8232.61	1242.17	939.406	1443.85
46	D10	3	10516.4	2469.08	2751.08	2970.77
47	D11	3	4650.62	1168.82	90.1557	993.171
48	D12	3	18252.5	2168.07	1187.12	890.578
49	E1	3	331013	106374	270685	589881
50	E2	3	329002	103155	257690	537816
51	E3	3	330449	111393	291320	592833
52	E4	3	134130	10060	5844.88	5851.49
53	E5	3	262414	24889.4	17181.2	17126.2
54	E6	3	13078	1672.91	1144.35	1033.43
55	E7	3	226908	23412.2	18142.3	17500.3
56	E8	3	13724	2104.7	1083.97	2024.68
57	E9	3	5069.24	1054.19	1159.21	-176.354
58	E10	3	13808.2	1993.05	1858.77	1313.22
59	E11	3	5952.82	1198.09	312.401	859.341
60	E12	3	13303.1	1883.43	790.509	869.244
61	F1	3	289496	95084.9	243899	536702
62	F2	3	267093	90379.8	235285	495530
63	F3	3	300123	99977.1	257954	519987
64	F4	3	124364	9088.64	5758.91	5740.92
65	F5	3	3179.3	1562.6	705.709	673.392
66	F6	3	4735.35	1087.47	511.551	852.79
67	F7	3	5389.32	1038.38	1157.18	1250.46
68	F8	3	357037	62393.8	60932	84241
69	F9	3	9643.54	2340.85	5724.22	3475.69
70	F10	3	7758.6	1052.88	1159.34	1656.57
71	F11	3	2097.23	1136.56	658.192	855.4
72	F12	3	6258.01	1051.51	477.426	479.908
73	G1	3	316319	112836	328920	750222
74	G2	3	267693	99116.9	287295	622011
75	G3	3	570580	145136	323945	688032
76	G4	3	116400	8253.9	5735.92	6085.27
77	G5	3	10840.3	1938.37	1969.12	2409.2
78	G6	3	457714	49228	37240	41287.6
79	G7	3	8044.05	1352.37	1107.74	545.587
80	G8	3	7014.03	1189.09	986.406	1518.43
81	G9	3	165352	23986.6	20400.8	24450.2
82	G10	3	5462.57	1046.97	765.045	588.255
83	G11	3	10784.5	2140.48	943.354	1013.26
84	G12	3	5087.47	1589.95	1075.93	804.482
85	H1	3	318463	104603	278474	635369
86	H2	3	253944	87778	238398	532533
87	H3	3	287733	99010.8	270351	577889
88	H4	3	118787	7694.72	4552.84	4869.97
89	H5	3	31541.2	3283.36	2242.53	2622.75
90	H6	3	19144.2	2602.96	1965.78	1526.55
91	H7	3	214.4	206.561	488.962	150.068
92	H8	3	2490.82	445.682	142.302	-141.525
93	H9	3	252894	34832.1	28570.2	33823
94	H10	3	4095.23	673.235	296.283	-73.3107
95	H11	3	15180.1	2079.59	1204.77	1229.74
96	H12	3	2378.88	373.429	675.658	-496.495
1	A1	4	392802	129178	312049	735454
2	A2	4	325547	109135	295595	667134
3	A3	4	378981	125184	352374	758662
4	A4	4	244769	86726.1	242575	505329
5	A5	4	7758.58	1950.3	1037.41	611.912
6	A6	4	14405.7	3190.78	2050.34	1617.9
7	A7	4	7372.17	544.202	990.908	154.541
8	A8	4	1756.41	26.9612	-220.511	-246.279
9	A9	4	7489.71	950.03	-52.9539	324.911
10	A10	4	164074	19533.6	13367.9	14607.2
11	A11	4	4430.98	199.12	174.141	1164.42
12	A12	4	7806.41	1284.17	586.799	1424.73
13	B1	4	360847	114613	286852	646075
14	B2	4	314162	96624.1	242880	517664
15	B3	4	315031	102214	267988	550635
16	B4	4	484532	118698	254859	509463
17	B5	4	103744	10574.3	6737.99	6378.72
18	B6	4	75747.9	8298.07	6285.11	5815.76
19	B7	4	30900.9	3121.31	2824.96	3021.23
20	B8	4	1333.77	610.051	153.884	-559.368
21	B9	4	708078	88465.3	68890.5	80471.4
22	B10	4	15196.2	2245.84	1400.03	1725.95
23	B11	4	27.3002	1406.7	1352.68	621.54
24	B12	4	3546.18	727.06	275.344	205.36
25	C1	4	302980	96067.2	246425	538092
26	C2	4	345992	97264.4	224737	442505
27	C3	4	291539	97417.9	254782	514893
28	C4	4	463803	117224	260691	514043
29	C5	4	551617	55071.8	41063.3	42163.8
30	C6	4	7602.29	1291.87	544.456	1035.8
31	C7	4	17728.8	1753.93	981.047	1224.94
32	C8	4	2243.78	140.595	764.21	-748.61
33	C9	4	26721.9	3150.64	2624.95	3172.17
34	C10	4	10521.9	2147.11	1875.94	1321.21
35	C11	4	4549.3	1045.59	491.677	1620.8
36	C12	4	9668.32	1294.55	0.900942	1871.08
37	D1	4	324218	109546	305944	675193
38	D2	4	303788	106275	294966	620017
39	D3	4	300386	107365	302162	621093
40	D4	4	135800	9836.09	6271.5	5738.31
41	D5	4	1.0607e+06	114725	84670.2	89187
42	D6	4	567517	59319.2	43976.4	44939.4
43	D7	4	6898.5	656.406	671.86	1891.54
44	D8	4	18213.1	2952.08	2195.09	2403.34
45	D9	4	8414.56	1155.96	829.28	1677.68
46	D10	4	10587.4	2375.51	2354.14	2683.99
47	D11	4	4305.36	696.497	760.694	1373.85
48	D12	4	18356	2162.9	1330.14	1232.59
49	E1	4	328393	105432	267026	582102
50	E2	4	327652	102204	253938	529218
51	E3	4	326684	109359	287053	584240
52	E4	4	130872	9615.46	6000.27	5824.11
53	E5	4	260850	25068.8	17258.4	16968.9
54	E6	4	13113	1262.83	1291.61	976.274
55	E7	4	225645	23311.2	17589.3	17080.2
56	E8	4	13228.2	2107.69	1191.71	2359.47
57	E9	4	5331.08	1197.3	629.195	-88.9262
58	E10	4	13256.3	1929.2	1753.1	1214.31
59	E11	4	5708.83	1688.5	670.65	923.283
60	E12	4	12960.7	2041.05	1082.51	713.684
61	F1	4	287805	93997	239443	529398
62	F2	4	264123	89173.5	231099	487718
63	F3	4	297037	98624.4	253525	511922
64	F4	4	121201	8682.93	5487.38	5425.24
65	F5	4	3021.94	1252.57	361.895	935.42
66	F6	4	4854.98	711.631	981.191	961.07
67	F7	4	6052.91	982.114	1158.46	1065.42
68	F8	4	354806	62122.3	60263.1	83787.9
69	F9	4	9379.45	2471.19	5412.04	3423.69
70	F10	4	7679.54	801.023	1341.16	1490.66
71	F11	4	2639.23	1260.32	292.481	1103.67
72	F12	4	7102.08	1254.56	392.752	319.757
73	G1	4	311721	110552	323638	738665
74	G2	4	261501	96514.4	280764	607750
75	G3	4	572783	143378	317542	675858
76	G4	4	112841	8109.92	5205.22	5876.29
77	G5	4	10162.8	2073.74	1561.54	2117.26
78	G6	4	456529	48537.5	36914.8	41160.6
79	G7	4	7562.73	1073.55	689.207	963.793
80	G8	4	7034.02	1239.76	585.261	1101.68
81	G9	4	163459	23304.1	20177.3	24234
82	G10	4	5848.08	1359.02	1010.43	726.561
83	G11	4	10264.4	1610.67	720.998	1022.95
84	G12	4	5500.91	819.575	955.595	860.582
85	H1	4	313342	102314	273532	625000
86	H2	4	249336	85673.5	233575	522415
87	H3	4	283346	97233.4	266523	569044
88	H4	4	116078	7480.33	4395.07	4518
89	H5	4	30734	2981.1	2182.91	2608.59
90	H6	4	17899.1	2116.07	2045.69	1207.46
91	H7	4	507.471	112.111	350.694	334.826
92	H8	4	2149.89	92.0283	476.919	-242.882
93	H9	4	247334	34015.1	27586.3	33252.2
94	H10	4	4057.53	442.477	805.784	-1.15271
95	H11	4	14648.8	2039.44	918.345	830.425
96	H12	4	2776.58	226.403	372.32	-774.756
1	A1	5	393922	129186	310026	729000
2	A2	5	322748	107618	292830	661081
3	A3	5	378194	124427	348025	750783
4	A4	5	241483	86018.9	239676	501016
5	A5	5	7373.27	1614.33	1230.69	703.999
6	A6	5	14742.2	3327.33	1648.83	1412.51
7	A7	5	7295.6	815.735	638.783	298.592
8	A8	5	2391.69	-189.76	80.0005	-66.0838
9	A9	5	7447.26	924.682	408.647	-34.4277
10	A10	5	163727	19182.8	13610.5	14538.1
11	A11	5	4530.14	169.614	210.861	1050.86
12	A12	5	8576.21	975.43	516.911	815.524
13	B1	5	360263	113390	284130	640646
14	B2	5	313752	95801.4	240313	512555
15	B3	5	314450	101453	265064	544949
16	B4	5	487581	118312	252704	504923
17	B5	5	103446	10494.9	7007.83	6486.33
18	B6	5	74801.9	8548.6	6214.4	5990.22
19	B7	5	30479.6	3288.52	2833.13	3263.2
20	B8	5	1148.96	413.845	-104.279	-205.058
21	B9	5	705199	87786.7	67939.2	79366.3
22	B10	5	14788.7	1808.22	1537.29	1758.54
23	B11	5	370.681	1317.85	1189.73	990.32
24	B12	5	3395.89	880.138	-102.095	-13.5155
25	C1	5	299753	95722.5	243966	534945
26	C2	5	345291	96326.7	222528	438151
27	C3	5	291380	97265.4	253528	511876
28	C4	5	466200	117282	258046	511098
29	C5	5	544055	54639	41170.7	42272.6
30	C6	5	8203.01	1427.22	492.953	1056
31	C7	5	18064.4	1944.21	936.271	1229.35
32	C8	5	1978.74	224.012	886.316	-285.56
33	C9	5	26379.9	3377.28	2402.87	3325.14
34	C10	5	10988.8	2101.78	1573.21	1679.54
35	C11	5	5245.62	1579.11	395.714	1427.04
36	C12	5	10568.9	1854.03	319.849	1603.9
37	D1	5	321786	108611	302425	667774
38	D2	5	302023	105279	291603	611960
39	D3	5	298179	105910	298917	614040
40	D4	5	133038	9690.86	5953.65	5749.64
41	D5	5	1.05299e+06	114311	84037.9	88686.4
42	D6	5	563632	59093	43726.8	44681.3
43	D7	5	7133.99	648.533	969.584	2018.46
44	D8	5	17848.6	2638.1	2230.13	2609.83
45	D9	5	8611.68	1218.75	907.945	1730.9
46	D10	5	10277.8	2093.46	2548.84	3010.8
47	D11	5	5649.98	617.401	751.176	823.78
48	D12	5	17923.9	2218.76	1539.96	713.561
49	E1	5	326261	104197	263351	575079
50	E2	5	323906	100674	250085	522963
51	E3	5	323127	108787	283093	576616
52	E4	5	128000	9649.55	5688.7	5640.23
53	E5	5	259973	24946.3	16587.4	16818.9
54	E6	5	12532.7	1268.08	1048.46	952.693
55	E7	5	225681	23092.3	17573.3	16974.4
56	E8	5	13124.7	2031.04	1136.64	2293.02
57	E9	5	5859.34	898.299	1159.76	-175.187
58	E10	5	13042.2	2399.08	1686.53	1247.23
59	E11	5	5377.07	1053.01	834.754	913.91
60	E12	5	12755.2	1875.35	839.291	663.444
61	F1	5	285543	92850	237088	522961
62	F2	5	260718	88018.3	227993	481199
63	F3	5	294092	97068.6	250295	505052
64	F4	5	117916	8874.22	5531.74	5457.67
65	F5	5	3462.73	1367.46	321.899	491.183
66	F6	5	5234.32	660.27	633.253	772.201
67	F7	5	5595.93	1033.37	989.207	1340.41
68	F8	5	351215	61762.8	60207.6	82800.9
69	F9	5	9748.73	2641.09	5554.87	3120.72
70	F10	5	7841.18	1042.97	1151.24	1650.52
71	F11	5	2216.98	1272.66	665.585	995.398
72	F12	5	6449.89	1379.05	598.381	454.302
73	G1	5	307273	109340	319258	728397
74	G2	5	256633	95686.5	276190	599296
75	G3	5	575377	142240	312698	665411
76	G4	5	109941	7663.74	5602.4	5819.32
77	G5	5	9866.22	2006.34	1692.99	2293.3
78	G6	5	456388	48282.6	36874.7	41058.5
79	G7	5	7306.69	1272.78	900.898	975.626
80	G8	5	7163.75	1156.89	636.265	1332.14
81	G9	5	162537	23065.6	20100.8	24232.1
82	G10	5	6046.08	633.571	1337.22	661.963
83	G11	5	10124.4	2147.6	519.126	1144.34
84	G12	5	5545.28	765.331	983.298	912.078
85	H1	5	310230	101550	269544	616652
86	H2	5	246430	84037.9	230197	515085
87	H3	5	278537	96088.5	262106	560381
88	H4	5	113490	7172.86	4095.44	4772.84
89	H5	5	31434.3	2913.11	1964.79	2453.73
90	H6	5	19513.7	2340.48	1918.58	1472.59
91	H7	5	1581.12	76.8341	40.9132	-115.068
92	H8	5	2571.15	158.183	168.677	-121.716
93	H9	5	245068	33338.8	27178.6	33080.5
94	H10	5	5470.4	525.578	418.779	-431.74
95	H11	5	14789.1	1211.03	1109.55	806.351
96	H12	5	3064.72	-120.618	447.541	-642.397
1	A1	6	393990	129396	307320	722064
2	A2	6	321134	107089	290641	654334
3	A3	6	375869	123190	344884	743143
4	A4	6	224700	78820.7	221563	465204
5	A5	6	8145.93	1642.32	1951.83	459.118
6	A6	6	14127	2869.49	2163.57	1069.34
7	A7	6	7504.72	235.278	1030.17	279.683
8	A8	6	1467.51	-616.746	-535.418	-464.467
9	A9	6	7511.15	527.602	773.454	267.438
10	A10	6	162494	18845.4	13852.7	14641.8
11	A11	6	4691.16	165.391	817.346	1639.17
12	A12	6	7832.99	1142.78	1024.65	813.333
13	B1	6	359659	113001	283276	636937
14	B2	6	311868	95102.9	238278	508186
15	B3	6	313453	100826	262842	539979
16	B4	6	489545	117719	249167	498998
17	B5	6	102635	10102.9	7190.37	6789.92
18	B6	6	75342.6	8495.48	6114.86	6036.26
19	B7	6	30391.6	3428.64	2506.67	3494.74
20	B8	6	1789.03	553.333	129.464	25.511
21	B9	6	699961	86591.2	67912.5	79534.5
22	B10	6	14557.5	2251.28	1679.46	1927.92
23	B11	6	574.756	1453.02	1131.38	940.318
24	B12	6	3738.9	1004.26	198.356	114.246
25	C1	6	298610	95137.6	241466	529040
26	C2	6	348569	96071.8	220554	434634
27	C3	6	289075	95749.8	250620	507876
28	C4	6	467930	116623	255447	506579
29	C5	6	541870	54575.3	40862.4	41702.9
30	C6	6	8353.67	1260.03	773.326	1067.03
31	C7	6	17137.6	2215.97	1087.26	1317.15
32	C8	6	1953.78	448.579	887.874	-559.243
33	C9	6	26255.4	3061.48	2578.3	3073.13
34	C10	6	9765.36	2062	1847.09	1454.81
35	C11	6	4629.02	878.256	438.993	1922.44
36	C12	6	9485	1329.43	486.526	2104.64
37	D1	6	318411	107595	298829	659701
38	D2	6	299016	103984	288625	606553
39	D3	6	294661	105375	295081	606898
40	D4	6	131597	9403.23	6063.8	6224.89
41	D5	6	1.04607e+06	113551	83525.1	87996.9
42	D6	6	559254	58250.7	43623.9	44312.9
43	D7	6	6642.63	443.848	565.272	1730.9
44	D8	6	17895.9	2283.14	2107.81	2254.04
45	D9	6	8054.83	972.966	1011.83	1330.64
46	D10	6	9610.43	2327.92	2709.74	2565.13
47	D11	6	4937.97	719.226	273.234	869.594
48	D12	6	17485.5	2194.92	937.219	1193.62
49	E1	6	324103	102846	260531	568686
50	E2	6	321289	99259.1	247614	517131
51	E3	6	320137	106586	278504	568990
52	E4	6	126346	8940.42	5899.59	5770.3
53	E5	6	258929	24148.1	16824.2	16583.4
54	E6	6	13583.9	1420.44	942.905	846.717
55	E7	6	223696	22863.6	17753.2	17030.9
56	E8	6	12968	1999.99	1016.28	2168.45
57	E9	6	5544.74	831.374	839.491	-104.238
58	E10	6	13876.7	1937.91	1821.84	1188.1
59	E11	6	5773.56	1051.08	686.445	883.99
60	E12	6	12653.3	1707.31	870.138	676.023
61	F1	6	283391	91904.1	233712	517160
62	F2	6	258404	86453.4	225046	474439
63	F3	6	291003	95868.6	247070	498287
64	F4	6	115902	8449.2	5082.71	5105.42
65	F5	6	3469.59	1279.69	465.952	471.539
66	F6	6	5050.59	708.069	796.098	836.483
67	F7	6	5327.9	1079.87	1104.54	1158.43
68	F8	6	348665	61111.5	59570.5	82525.5
69	F9	6	9136.51	2347.07	5419.09	3237.57
70	F10	6	8432	951.83	1042.12	1745.62
71	F11	6	2159.49	1068.87	887.219	704.709
72	F12	6	6288.64	811.701	192.04	415.707
73	G1	6	302931	108059	315432	720230
74	G2	6	252568	93156.4	272308	590981
75	G3	6	579837	141880	308050	655625
76	G4	6	106834	7731.67	5009	5857.62
77	G5	6	10161.5	2333.79	1443.89	2197.63
78	G6	6	450861	48280.1	36840.1	40969.3
79	G7	6	8063.87	1380.8	907.452	719.581
80	G8	6	7236.42	1062.04	675.5	1534.66
81	G9	6	161145	23029.4	19733.5	24052.8
82	G10	6	5865.81	1115.93	1063.01	364.635
83	G11	6	11517.4	1762.08	824.8	727.572
84	G12	6	5740.71	841.479	801.014	726.797
85	H1	6	306822	99807.3	266281	609280
86	H2	6	242293	83010.7	227289	507919
87	H3	6	275414	94883.4	258849	553412
88	H4	6	110679	7297.69	4518.94	4566.65
89	H5	6	31172.7	3166.84	2144.27	2476.23
90	H6	6	19314.9	2481.93	2335.76	1573.27
91	H7	6	453.443	4.93861	92.8219	141.84
92	H8	6	2889.17	184.551	608.299	-318.885
93	H9	6	243088	32830	27140.5	32679.4
94	H10	6	4221.03	555.627	810.494	79.0427
95	H11	6	14303.3	1200.53	1009.96	477.255
96	H12	6	3123.24	414.895	866.373	-760.647
1	A1	7	393458	129447	304034	716935
2	A2	7	320202	106595	288689	650543
3	A3	7	374791	122201	341958	737756
4	A4	7	222925	78351.9	223936	471672
5	A5	7	7969.02	1919.2	1337.35	747.062
6	A6	7	14657.9	2860.53	1647.67	1721.07
7	A7	7	7189.83	68.8402	516.463	286.775
8	A8	7	1626.77	-635.206	-587.382	156.253
9	A9	7	6915.1	399.122	388.457	348.213
10	A10	7	160821	18508.6	13642.7	14553.4
11	A11	7	5357.45	167.93	341.05	1721.05
12	A12	7	7179.27	554.516	300.385	1316.66
13	B1	7	359478	112742	280793	633085
14	B2	7	311660	94250.7	236635	504489
15	B3	7	312407	100399	260717	535911
16	B4	7	492381	116676	246819	494978
17	B5	7	102467	10201.9	7025.45	6276.61
18	B6	7	75064.9	8375.39	6110.04	5785.8
19	B7	7	31877	3331.12	2888.56	2959.6
20	B8	7	1242.32	836.223	233.369	-29.7738
21	B9	7	693334	86358.6	67231.2	78792.9
22	B10	7	14748.3	2378.68	1749.73	1462.01
23	B11	7	21.2189	1342.41	1291.72	1311.16
24	B12	7	3514.54	807.839	339.77	182.196
25	C1	7	297476	94404.4	239725	524213
26	C2	7	348946	95948.5	219110	432613
27	C3	7	286724	95303.8	248233	503007
28	C4	7	472052	116273	254148	503626
29	C5	7	540405	54196	40683.4	41217
30	C6	7	7832.14	1055.11	373.978	1174.86
31	C7	7	17757.2	1792.71	953.064	1277.78
32	C8	7	2229.34	629.072	558.66	-543.584
33	C9	7	26312.3	3464.7	2675.9	3162
34	C10	7	10625.2	2019.69	2329.27	1422.99
35	C11	7	5280.35	864.639	318.94	1756.02
36	C12	7	10673.6	1808.63	-168.872	1635.98
37	D1	7	317298	106526	295406	651963
38	D2	7	296237	102709	286231	601960
39	D3	7	293309	103997	291955	600702
40	D4	7	129823	9519.04	5988.71	5842.12
41	D5	7	1.04367e+06	112892	83430.2	87692.4
42	D6	7	559029	57948.1	43320	44032.8
43	D7	7	6735.41	455.833	905.894	1758.25
44	D8	7	18153.8	2690.39	2063.1	2217.66
45	D9	7	7546.35	1085.67	793.185	1319.28
46	D10	7	9732.96	2339.02	2435.9	2726.45
47	D11	7	5020.35	535.922	446.609	972.097
48	D12	7	17761.3	2214.87	1410.14	408.482
49	E1	7	321440	102173	257336	562036
50	E2	7	317404	98597.8	244926	512393
51	E3	7	317622	105787	276038	562727
52	E4	7	124628	9169.32	5391.61	5641.45
53	E5	7	258113	24451.1	16789.1	16972
54	E6	7	13212.3	1486.9	1056.24	1133.18
55	E7	7	223577	22781.2	17582.7	17301.8
56	E8	7	13235.4	2098.96	1264.15	2367.21
57	E9	7	5200.51	890.617	1222.2	-50.2335
58	E10	7	13465.8	2131.77	1634.69	1228.59
59	E11	7	5844.94	1396.48	552.364	910.664
60	E12	7	12407.1	1513.09	743.112	627.898
61	F1	7	280652	90958.9	230675	511094
62	F2	7	258192	86242.4	221470	468056
63	F3	7	288460	94676.9	243646	493023
64	F4	7	112880	8191.41	4869.26	5307.81
65	F5	7	3336.64	1273.66	228.909	539.433
66	F6	7	5325.27	747.47	663.479	848.005
67	F7	7	5677.72	1052.93	899.131	1388.22
68	F8	7	351421	61195.4	58782.2	82165.6
69	F9	7	9106.68	2475.81	5097.91	3367.33
70	F10	7	8160.29	834.269	1077.53	1669.3
71	F11	7	1934.21	1332.49	560.871	892.59
72	F12	7	6713.45	1582.66	317.636	492.48
73	G1	7	298635	107244	311548	711423
74	G2	7	249054	92658.5	268747	583426
75	G3	7	584685	141392	303791	647775
76	G4	7	104708	7617.42	4784.37	5421.03
77	G5	7	10045.3	2203.3	1673.55	2157.5
78	G6	7	451718	48186.1	36453.8	40702.4
79	G7	7	6974.99	1274.24	921.294	841.926
80	G8	7	7180.86	1245.06	521.406	1536.76
81	G9	7	159659	23150.7	19667.9	23892.2
82	G10	7	4890.27	974.703	1076.31	730.346
83	G11	7	10746.3	2115.07	478.789	964.807
84	G12	7	5515.44	1078.1	877.515	748.412
85	H1	7	302249	98841.2	263221	602688
86	H2	7	240102	82578.5	224823	502387
87	H3	7	271094	93764.1	255757	546590
88	H4	7	109334	7388.73	4145.7	4695.03
89	H5	7	31027.8	3382.04	2239.52	2857.36
90	H6	7	18253.6	2613.55	2007.96	1318.02
91	H7	7	778.353	-223.339	-34.7492	-60.1537
92	H8	7	2463.92	423.512	266.9	-48.2013
93	H9	7	239663	32773.7	26875.5	32228.5
94	H10	7	4765.91	613.498	298.261	-13.3154
95	H11	7	14662.1	1952.1	882.521	768.724
96	H12	7	1780.29	260.811	578.782	-671.144
1	A1	8	394146	130294	302483	712315
2	A2	8	319246	105987	286121	646354
3	A3	8	373340	121785	339281	733430
4	A4	8	222534	79366.5	227156	481051
5	A5	8	8136.22	1905.34	822.363	584.626
6	A6	8	14665.7	2854.89	1854.32	1372.49
7	A7	8	7237.16	279.136	444.83	163.42
8	A8	8	1649.63	51.4123	-455.614	-251.612
9	A9	8	6807.25	776.378	-276.337	26.5203
10	A10	8	161043	19076.4	13156.9	14495.5
11	A11	8	4379.12	138.082	89.0957	1305.29
12	A12	8	6330.56	1159.16	50.4708	994.165
13	B1	8	359034	112351	279373	630064
14	B2	8	311543	94194.2	235095	502139
15	B3	8	312067	99666.5	259487	533295
16	B4	8	495306	116517	245043	491761
17	B5	8	101992	10018.1	7030.33	6369.43
18	B6	8	74832.8	8307.78	6061.06	6058.44
19	B7	8	31649.2	2950.12	2654.29	3375.5
20	B8	8	1312.57	752.842	82.9097	-548.952
21	B9	8	691438	85586.7	66598.7	78349.7
22	B10	8	15660.6	1827.25	1546.9	1427.18
23	B11	8	649.915	994.925	1237.74	989.634
24	B12	8	3419.44	842.865	36.7071	7.58171
25	C1	8	294150	93427.4	237526	520577
26	C2	8	349571	95858.1	217567	431153
27	C3	8	285188	94826.6	246469	499285
28	C4	8	474595	115986	252484	500912
29	C5	8	541800	53849.6	40483	41245.9
30	C6	8	7639.53	1423.89	833.225	912.376
31	C7	8	17084.2	1399.24	715.674	1476.19
32	C8	8	1482.74	208.394	799.711	-555.393
33	C9	8	26268	3141.33	2470.5	3194.61
34	C10	8	10251.6	1920.65	1774.95	1321.73
35	C11	8	4892.1	430.197	492.97	1471.12
36	C12	8	11089	1600.4	27.6543	1519.73
37	D1	8	315626	106402	292873	645972
38	D2	8	294550	102454	284223	597410
39	D3	8	292114	103446	289729	596580
40	D4	8	127594	9366.33	5456.89	5927.82
41	D5	8	1.0421e+06	112681	82958.5	87492.1
42	D6	8	554301	57742.8	42690	43714.4
43	D7	8	6595.71	676.529	796.332	1992.25
44	D8	8	18449.5	2398.34	2085.14	2233.45
45	D9	8	8218.62	928.601	796.463	1183.35
46	D10	8	10124.4	2085.93	2240.04	2606.41
47	D11	8	4976.73	735.987	298.085	944.36
48	D12	8	17866.4	2357.32	1658.03	1262.98
49	E1	8	318424	101174	255045	557217
50	E2	8	314830	97653.6	243332	508964
51	E3	8	314360	104892	273282	557944
52	E4	8	122119	9217.25	5557.37	5755.21
53	E5	8	257999	24226.7	16752.7	16594.4
54	E6	8	13096.1	1350.79	1244.82	1025.82
55	E7	8	222624	23258.8	17228.2	16952.2
56	E8	8	12856.4	2074.91	1377.21	2559.05
57	E9	8	5391.75	831.126	1113.2	-151.056
58	E10	8	13518.3	2548.37	2283.45	1233.9
59	E11	8	5748.22	755.941	809.828	1111.36
60	E12	8	12889.2	1709.88	1142.23	594.961
61	F1	8	279935	89529.1	228077	504373
62	F2	8	256750	85259.2	219307	463788
63	F3	8	284349	93642	241344	487840
64	F4	8	111645	8332.93	5107.88	5319.55
65	F5	8	3513.5	1187.16	364.148	633.578
66	F6	8	5114.84	932.15	331.976	742.831
67	F7	8	5737.45	823.071	1122.52	1063.52
68	F8	8	348551	60492.4	59024.3	81707.2
69	F9	8	9604.37	2419.18	4974.2	3099.77
70	F10	8	7681.96	795.799	831.679	1565.76
71	F11	8	2462.85	1366.14	265.421	994.906
72	F12	8	7011.19	976.306	398.76	475.884
73	G1	8	296135	105588	308071	704840
74	G2	8	246070	90846.4	265457	577068
75	G3	8	592325	141716	300749	641137
76	G4	8	103285	7864.83	5339.2	5427.53
77	G5	8	10191.4	1882.9	1522.39	2223.58
78	G6	8	449032	47712.4	36554.8	40691.3
79	G7	8	7883.31	1334.07	1177.23	770.781
80	G8	8	7854.71	701.009	857.759	1617.66
81	G9	8	158701	22683	19678.6	23726
82	G10	8	5354.69	1174.96	1096.24	474.665
83	G11	8	10844	1620.29	1133.46	788.97
84	G12	8	5473.11	659.798	902.902	723.822
85	H1	8	299218	97962.8	260626	596656
86	H2	8	237006	82149	222047	498384
87	H3	8	268030	93153.6	252271	541476
88	H4	8	106740	7106.42	4187.56	4120.31
89	H5	8	30925.1	2984.27	2011.9	2521.38
90	H6	8	18939.8	2393.01	2170.15	1156.98
91	H7	8	802.95	47.9652	47.5019	-82.4028
92	H8	8	2926.23	275.037	288.045	-283.039
93	H9	8	238364	32679.5	26562.1	31891.4
94	H10	8	5333.15	641.67	317.187	-155.262
95	H11	8	14762.3	1628.32	692.805	646.66
96	H12	8	2839.77	476.059	989.107	-637.435
1	A1	9	393591	130375	301571	708792
2	A2	9	318267	105795	285071	643667
3	A3	9	373532	120796	337849	728461
4	A4	9	223653	79737.4	231949	491965
5	A5	9	7520.69	1388.02	1268.67	241.476
6	A6	9	13455.1	3131.95	1823.62	1318.21
7	A7	9	6837.62	472.41	769.705	37.9738
8	A8	9	1686.62	-427.582	28.0774	-518.964
9	A9	9	6752.09	478.051	422.561	180.875
10	A10	9	160000	18785.6	13055.5	14094.5
11	A11	9	4339.92	-135.323	222.575	1266.82
12	A12	9	7056.49	351.187	635.537	232.367
13	B1	9	358652	111253	278435	627361
14	B2	9	311913	93892	234121	499558
15	B3	9	310896	99534.5	257749	530850
16	B4	9	499250	116802	243859	489074
17	B5	9	101643	10120.2	7219.37	6395.42
18	B6	9	74692.1	8250.57	6028.69	6250.88
19	B7	9	33007.5	3193.08	2750.3	3590.76
20	B8	9	1307.54	916.488	342.659	-172.298
21	B9	9	688481	84706	66635.2	78197.4
22	B10	9	15963.7	1825.69	1447.25	1547.42
23	B11	9	629.897	622.771	1534.52	1013.79
24	B12	9	3197.7	595.652	232.099	189.242
25	C1	9	292598	92995.5	236462	518102
26	C2	9	351810	95584.5	217036	428558
27	C3	9	283297	93441.5	244502	495260
28	C4	9	479062	115535	251522	499089
29	C5	9	538232	53426.9	40400.2	41010.6
30	C6	9	7894.2	1195.16	681.8	1100.41
31	C7	9	16797.3	1475.89	697.145	1392.74
32	C8	9	1969.91	226.935	753.847	-561.47
33	C9	9	25640.3	3356.5	2365.56	3261.07
34	C10	9	9974.12	1924.14	2156.74	1573.7
35	C11	9	4881.51	281.1	304.98	1328.45
36	C12	9	10242.3	1586.01	118.36	1401.35
37	D1	9	315219	105306	290063	640549
38	D2	9	292534	101525	282083	594535
39	D3	9	290960	103200	288194	592452
40	D4	9	126473	9505.36	5367.33	5915.82
41	D5	9	1.03663e+06	112147	82746.2	86941.7
42	D6	9	552493	57530.3	42816.6	43656.2
43	D7	9	7289.33	651.17	722.539	1514.02
44	D8	9	17483	2559.8	1945.08	2212.14
45	D9	9	8413.8	1283.84	568.219	1169.7
46	D10	9	10503.8	1989.97	2448.47	2815.31
47	D11	9	4947.21	933.269	829.429	580.299
48	D12	9	17697.6	2271.54	1660.91	563.838
49	E1	9	315079	100092	252869	552655
50	E2	9	312601	97137.2	241004	505593
51	E3	9	311416	103609	271380	553621
52	E4	9	120292	8841.5	5344.58	5259.01
53	E5	9	256349	24510.8	16835	16671.3
54	E6	9	13252.8	1571.95	1087.27	1364.78
55	E7	9	222445	22901.9	17850	16733.3
56	E8	9	12800.2	1889.92	1085.81	2296.68
57	E9	9	5407.99	956.598	1189.03	-259.54
58	E10	9	13155.7	2186.33	1915.86	1367.5
59	E11	9	5306.84	1377.92	518.425	655.536
60	E12	9	12764.8	1664.76	1000.85	694.929
61	F1	9	277132	89169.8	226391	500511
62	F2	9	254574	84383.7	217965	460208
63	F3	9	281909	92999.3	239210	483534
64	F4	9	108586	7918.89	5118.43	5156.98
65	F5	9	2592.63	1113.05	596.233	567.395
66	F6	9	5142.96	776.505	419.645	729.133
67	F7	9	5258.97	892.376	837.811	1048.4
68	F8	9	346890	60102.8	58677	81394.3
69	F9	9	9683.25	2028.72	5276.37	2967.1
70	F10	9	7848.7	795.949	1297.48	1712.56
71	F11	9	1961.38	1049.93	233.412	833.873
72	F12	9	6860.81	990.316	494.401	462.322
73	G1	9	292712	104407	305318	698771
74	G2	9	242787	89841.2	263159	571167
75	G3	9	601561	141774	297438	634737
76	G4	9	100938	7460.49	4881	5274.25
77	G5	9	9677.96	2041.32	1690.69	2167.07
78	G6	9	447918	47703.8	36516.5	40256.6
79	G7	9	7438.63	1214.92	878.047	955.412
80	G8	9	6995.36	1165.73	889.648	998.955
81	G9	9	158204	22938.6	19929.6	23920.3
82	G10	9	5304.43	1201.82	842.389	378.653
83	G11	9	11197.9	1879.43	1101.32	946.185
84	G12	9	5399.95	1028.69	1235.12	710.639
85	H1	9	296345	96553.9	258539	592724
86	H2	9	235638	80629.4	220416	494382
87	H3	9	265265	91725.3	250536	537434
88	H4	9	104809	6640.35	3695.65	4730.46
89	H5	9	30384.3	3120.24	2116.76	2987.19
90	H6	9	19044.3	2572.86	2135.61	1695.55
91	H7	9	1078.45	169.07	308.036	180.959
92	H8	9	2387.97	41.2044	127.618	-232.337
93	H9	9	237486	31825.7	26406.4	31792
94	H10	9	4582.15	505.651	585.546	311.881
95	H11	9	14796.6	1237.14	1070.8	804.083
96	H12	9	2799.38	53.2291	588.982	-408.01
1	A1	10	396503	130886	299199	705571
2	A2	10	317912	105462	283595	639898
3	A3	10	374370	120464	336102	725578
4	A4	10	224089	81005.6	236504	504172
5	A5	10	7018.1	1722.55	1452.3	163.714
6	A6	10	13720.9	3190.62	1794.08	1415.53
7	A7	10	6837.49	319.538	892.486	53.3368
8	A8	10	1460.44	-219.949	-377.089	-560.386
9	A9	10	6519.24	1032.27	-135.887	18.4865
10	A10	10	159117	18761.5	13232.9	14043.5
11	A11	10	4021.77	419.548	379.481	915.987
12	A12	10	7424.63	1202.81	701.887	695.432
13	B1	10	356997	111929	277702	626003
14	B2	10	310479	93338.3	233048	497670
15	B3	10	310136	99396.7	257068	528841
16	B4	10	504092	116727	242722	486185
17	B5	10	101148	9913.57	7288.13	6462.27
18	B6	10	74633.1	8509.91	6273.19	6114.34
19	B7	10	32972.8	3115.9	3166.11	3277.69
20	B8	10	582.621	686.283	644.069	-332.575
21	B9	10	685952	84511.5	66394.8	77737.3
22	B10	10	14613.1	1895.55	1230.28	1708.71
23	B11	10	820.562	977.138	1217.93	1128.65
24	B12	10	2658.04	1193.2	351.113	-21.1297
25	C1	10	292216	92342.5	234510	515675
26	C2	10	351701	95198.4	215701	426355
27	C3	10	282611	93067.8	242997	491661
28	C4	10	483735	116257	250620	497043
29	C5	10	535542	53495.6	40370.6	40691.4
30	C6	10	7988.1	1480.96	674.983	1104.77
31	C7	10	16676.9	1578.97	1033.92	1367.3
32	C8	10	1600.27	319.319	935.368	-640.185
33	C9	10	25923.9	3444.83	2564.05	2826.92
34	C10	10	10233.6	2175.81	1927.49	1194.52
35	C11	10	4710.85	1026.92	360.988	1497.05
36	C12	10	10888.8	1239.98	265.799	1461.13
37	D1	10	313840	104530	287400	635824
38	D2	10	291737	101210	280520	590523
39	D3	10	288521	101553	285597	589672
40	D4	10	123470	9157.46	5593.65	5785.1
41	D5	10	1.0339e+06	111669	82555.6	86841.1
42	D6	10	551581	57362.8	42432.4	43550.2
43	D7	10	6505.1	944.814	628.729	1920.95
44	D8	10	17600	2547.92	1870.72	2130.38
45	D9	10	7601.1	1125.4	800.105	1062.56
46	D10	10	10102.1	2268.69	2299.03	2637.89
47	D11	10	4721.6	719.982	40.8674	711.551
48	D12	10	16913.7	2335.85	1367.87	665.597
49	E1	10	314376	99657	251091	548850
50	E2	10	311130	96625.8	239807	501631
51	E3	10	310399	103107	268577	549591
52	E4	10	118539	8606.48	5476.54	5257.25
53	E5	10	256333	24426.4	16787.1	16246
54	E6	10	12958.4	1412.47	911.107	846.688
55	E7	10	221323	22969.5	17232.7	16695.1
56	E8	10	13288.6	1908.84	1007.84	1979.14
57	E9	10	5623.33	991.355	1497.7	-241.38
58	E10	10	13408.7	1922.87	1887.35	1343.71
59	E11	10	5635.58	1169.3	695.012	562.511
60	E12	10	12691.4	1758.09	1274.77	429.269
61	F1	10	276144	87993.7	224487	497533
62	F2	10	252801	83784	216160	456291
63	F3	10	279469	92168.7	236745	480054
64	F4	10	107306	8085.84	4836.66	5400.82
65	F5	10	3798.14	1381.8	621.97	682.68
66	F6	10	5354.42	863.092	541.263	748.696
67	F7	10	5565.97	1064.84	814.966	1424.33
68	F8	10	348751	60496.6	58469.7	81387.7
69	F9	10	9263.45	2450.55	5379.03	3635.17
70	F10	10	7668.77	1175.94	890.08	1765.21
71	F11	10	1599.1	1300.51	864.273	1143.19
72	F12	10	6611.14	1232.29	570.153	380.175
73	G1	10	289840	102969	302358	693027
74	G2	10	240212	89507.1	260027	566490
75	G3	10	616891	142475	294071	630116
76	G4	10	98878.8	7085.32	4806.72	5425.45
77	G5	10	10181.2	1823	1704.62	2318.48
78	G6	10	446941	47371.9	35816.6	40308.2
79	G7	10	8421.22	1292.43	787.687	666.968
80	G8	10	7310.18	1043.24	790.154	1155.14
81	G9	10	158119	22407.9	19534	23335
82	G10	10	6281.91	1276.3	837.494	485.671
83	G11	10	10251.8	1541.46	826.444	932.153
84	G12	10	6274.59	793.146	789.86	777.35
85	H1	10	294261	96388.3	256395	588380
86	H2	10	234921	80216.3	218290	490231
87	H3	10	263663	90820.4	248419	532672
88	H4	10	103121	6737.73	3811.02	4522.84
89	H5	10	30862.3	3048.87	2141.6	2888.38
90	H6	10	19200.2	2460.9	2451.28	1578.95
91	H7	10	692.377	303.244	154.351	178.686
92	H8	10	2503.67	328.656	250.681	-153.479
93	H9	10	232320	31745.5	26264.5	31589
94	H10	10	4780.66	412.603	615.917	-259.382
95	H11	10	13872.9	1948.76	1458.88	866.388
96	H12	10	2572.58	417.164	361.302	-843.901
1	A1	11	397884	131717	298680	702526
2	A2	11	318755	105237	281764	637398
3	A3	11	375993	120207	334198	721635
4	A4	11	224457	81604.4	241181	516820
5	A5	11	8031.17	1926.77	1730.5	407.239
6	A6	11	13793.4	2972.25	1829.85	1057.08
7	A7	11	6507.9	177.432	539.971	-59.7397
8	A8	11	1466.87	-415.928	-452.204	-498.449
9	A9	11	6723.92	764.837	146.843	346.138
10	A10	11	158890	18148	12988.1	14297.9
11	A11	11	3296.7	-178.484	265.779	1156.29
12	A12	11	6946.08	1527.83	-174.801	708.938
13	B1	11	358142	111778	276763	624678
14	B2	11	312831	93387.8	232412	495708
15	B3	11	310061	98552.9	255427	526291
16	B4	11	509449	116937	240867	484339
17	B5	11	100449	9856.84	7123.85	6583.3
18	B6	11	74324.9	8304.96	6317.88	5538.55
19	B7	11	33645.4	3487.71	3160.9	3708.32
20	B8	11	1032.34	1092.72	221.73	-279.958
21	B9	11	682032	83785.1	65640.4	77633.7
22	B10	11	14490.2	2265.3	1734.5	1857.43
23	B11	11	373.858	1042.45	1047.66	1032.49
24	B12	11	2849.85	919.206	-106.609	-14.4793
25	C1	11	289923	91453	233951	513104
26	C2	11	351302	94621.8	214491	425265
27	C3	11	280254	92596.4	241132	488912
28	C4	11	488724	116270	248907	495095
29	C5	11	531925	53232.3	39928.8	40702.7
30	C6	11	7507.94	1089.93	406.546	857.932
31	C7	11	16514.9	1375.32	1076.08	1392.42
32	C8	11	2538.5	253.325	788.669	-282.678
33	C9	11	25302.7	3051.64	2570.79	3012.63
34	C10	11	10820	1818.56	2183.5	1475.86
35	C11	11	4621.32	958.793	405.266	1188.75
36	C12	11	10842.6	1658.13	517.261	1580.2
37	D1	11	315942	104500	285865	632023
38	D2	11	292064	100591	278776	587783
39	D3	11	288315	101392	284434	586803
40	D4	11	122905	8902.3	5762.37	5646.52
41	D5	11	1.03264e+06	111172	82154.5	86528.3
42	D6	11	548972	57011.1	42512.8	43311.8
43	D7	11	6718.05	591.997	725.602	2048.19
44	D8	11	17431.1	2681.29	1976.8	2436.26
45	D9	11	7926.45	1151.67	756.32	1381.92
46	D10	11	9847.24	2347.83	2275.03	2469.07
47	D11	11	4607.57	633.291	564.685	842.33
48	D12	11	17895.7	2263.82	1151.05	594.806
49	E1	11	311686	98711.9	249469	545497
50	E2	11	308580	95780.3	238020	498930
51	E3	11	307786	102092	266779	545535
52	E4	11	116030	8419.25	5289.71	5429.06
53	E5	11	255776	24305.8	16340	16449.5
54	E6	11	12645.8	1469.7	1090.01	1140.38
55	E7	11	220850	22536	17515.8	16858.8
56	E8	11	12666.4	2009.11	1169.53	2325.46
57	E9	11	5114.33	853.272	813.956	-57.9508
58	E10	11	12732.1	2007.89	1523.23	1153.52
59	E11	11	5038.95	818.73	782.075	936.357
60	E12	11	12554.4	1385.64	1041.52	609.741
61	F1	11	273436	88121.5	222619	493194
62	F2	11	251215	83363.5	214530	453540
63	F3	11	277914	91519.5	234895	476296
64	F4	11	105773	7774.13	4803.12	5009.18
65	F5	11	3034.98	1404.41	440.284	562.958
66	F6	11	5337.18	861.578	393.893	932.931
67	F7	11	5781.28	961.404	965.24	1377.84
68	F8	11	342271	59860.6	58126.1	80632.1
69	F9	11	9514.04	2233.64	5202.39	3570.86
70	F10	11	7302.41	775.873	1089.45	1818.26
71	F11	11	2720.68	1459.11	528.42	797.333
72	F12	11	6473.52	995.149	289.535	409.796
73	G1	11	286964	102657	299666	688896
74	G2	11	237708	88234.2	257649	560809
75	G3	11	636812	144661	291480	623909
76	G4	11	97575.7	6991.98	4796.94	5119.61
77	G5	11	9993.96	1389.1	1869.95	2324.32
78	G6	11	444037	47517.9	35904.5	40339
79	G7	11	7514.41	1235.83	797.705	728.2
80	G8	11	7852.62	776.404	543.128	1236.5
81	G9	11	157222	22420.9	18736.2	23282.8
82	G10	11	5931.25	1119.1	1005.25	502.467
83	G11	11	11235.8	1291.4	687.078	898.23
84	G12	11	6397.34	515.142	991.84	536.794
85	H1	11	294067	96462.9	255264	583715
86	H2	11	232055	79874.2	217253	486399
87	H3	11	262590	90303.6	246181	529018
88	H4	11	101775	6866.6	3745.12	4341.06
89	H5	11	31093.6	3228.13	2010.22	2467.11
90	H6	11	19179.7	2466.81	2122.71	1285.43
91	H7	11	578.515	190.715	423.902	-28.8742
92	H8	11	3392.18	373.39	395.799	-427.002
93	H9	11	231698	31766.6	26107.7	31363.1
94	H10	11	3781.09	789.799	582.211	-449.877
95	H11	11	13858.8	1682.77	1186.15	589.829
96	H12	11	3126.9	583.148	613.17	-520.203
1	A1	12	401856	131998	296730	699096
2	A2	12	321418	104949	280126	634412
3	A3	12	378513	120618	332160	717629
4	A4	12	226491	81867.2	246885	529450
5	A5	12	8044.77	1465.58	1397.34	165.185
6	A6	12	13005.9	3245.1	1400.48	870.374
7	A7	12	6534.67	215.827	643.632	132.114
8	A8	12	1111.4	-156.623	-795.679	-658.284
9	A9	12	7582.7	843.171	106.171	-116.954
10	A10	12	157948	18269.3	13463.4	14052.5
11	A11	12	4226.69	81.7655	-169.759	1234.84
12	A12	12	7027	586.401	340.985	547.795
13	B1	12	358417	111601	276112	622908
14	B2	12	312291	93167.9	231304	493652
15	B3	12	309702	98328.2	254603	524120
16	B4	12	515664	117415	240155	481991
17	B5	12	100140	10105.7	7129.77	6700.13
18	B6	12	74120.4	7867.1	6074.76	6009.4
19	B7	12	34837.7	3454.48	2954.42	4013.22
20	B8	12	1434.56	221.643	370.149	-86.2942
21	B9	12	679127	83524	65571.5	76890.4
22	B10	12	14818.9	2092.59	1800.99	2038.49
23	B11	12	317.196	1541.92	1003.1	919.993
24	B12	12	2113.81	1192.87	251.365	-71.8915
25	C1	12	290376	91642.3	232624	510807
26	C2	12	351840	94307.3	213827	422655
27	C3	12	279540	91777.8	239450	486076
28	C4	12	494038	116162	247869	492066
29	C5	12	530737	53014.8	40104.3	40715
30	C6	12	7483.97	1288.27	793.867	833.356
31	C7	12	16712.9	1819.16	1138.26	1416.29
32	C8	12	2257.19	206.311	656.97	-610.166
33	C9	12	25113.6	3191.57	2156.23	3311.34
34	C10	12	9942.95	1853.77	1777.99	1511.15
35	C11	12	5200.69	1359.6	447.346	1427.84
36	C12	12	10428.6	1481.03	241.303	1595.1
37	D1	12	321409	105135	284033	629517
38	D2	12	294104	100366	277401	584507
39	D3	12	290857	101343	283368	583614
40	D4	12	121247	8947.84	5695.24	5483.09
41	D5	12	1.0286e+06	110855	81836.3	85916.3
42	D6	12	545935	57007.1	41845.6	42956.6
43	D7	12	6521.07	574.723	743.915	1511.39
44	D8	12	17865.3	2710.13	2348.08	2323.83
45	D9	12	8275.97	1108.08	742.791	1558
46	D10	12	10392.3	2324.38	2874.2	2722.15
47	D11	12	4917.08	996.704	612.385	866.067
48	D12	12	17151.3	2616.84	1358.92	777.338
49	E1	12	308792	97571.7	248232	542384
50	E2	12	308414	94814.2	236496	495720
51	E3	12	306323	101354	264468	541896
52	E4	12	114595	8634.16	5152.6	5160.42
53	E5	12	254541	24395.8	16586.5	16816.5
54	E6	12	14009.3	1376.8	904.538	1238.98
55	E7	12	219866	22506.9	17181	17120.4
56	E8	12	13247.1	1985.86	1443.6	2236.91
57	E9	12	5973.06	1149.86	1204.92	9.05783
58	E10	12	13204.6	2118.94	1908.79	1363.47
59	E11	12	5428.15	1303.61	772.626	1402.16
60	E12	12	12485.9	1947.18	1060.11	612.776
61	F1	12	270902	87540.2	221033	489886
62	F2	12	249829	82956.8	212704	450150
63	F3	12	274376	90403.7	232806	472504
64	F4	12	103785	7712.01	4732.25	4840.27
65	F5	12	3567.44	1435.35	435.565	754.226
66	F6	12	4715.44	1086.91	276.234	823.7
67	F7	12	5657.87	1070.5	719.436	1382.94
68	F8	12	342276	59975	57811.1	80338.3
69	F9	12	9068.38	2436.57	5037.93	3059.18
70	F10	12	7249.21	896.977	1034.07	1836.79
71	F11	12	2446.21	1468.64	728.66	1152.66
72	F12	12	6870.57	1403.4	311.268	67.1809
73	G1	12	284733	101638	297653	683739
74	G2	12	235764	87488.4	254736	556341
75	G3	12	667686	147549	288937	618468
76	G4	12	95124.5	7100.24	4341.79	4996.28
77	G5	12	9894.58	2014.79	1558.43	2132.51
78	G6	12	445615	46696.6	35705.7	40136.4
79	G7	12	7457.3	912.517	960.229	700.668
80	G8	12	7122.65	1112.51	579.934	1174.03
81	G9	12	155825	22414.1	18816.3	22731.2
82	G10	12	5205.27	1061.86	705.065	439.524
83	G11	12	10401	1761.65	596.216	1084.87
84	G12	12	5507.29	1148.46	690.051	470.102
85	H1	12	294243	96130.8	252585	580467
86	H2	12	232607	80180.4	215474	483296
87	H3	12	260401	89887.7	244386	524428
88	H4	12	100342	6722.41	3564.42	4403.87
89	H5	12	30170.4	3362.88	2061.25	2850.29
90	H6	12	18690.3	2559.25	1531.83	1573.27
91	H7	12	127.328	44.3437	-125.062	14.6198
92	H8	12	2989.86	202.062	-321.354	-498.389
93	H9	12	228640	31749	25735.3	30939.8
94	H10	12	4042.7	308.149	266.658	-267.582
95	H11	12	13704.8	1944.12	822.839	987.299
96	H12	12	2747.3	365.935	208.618	-505.566
1	A1	13	406456	133051	295686	695946
2	A2	13	327508	105234	278479	631230
3	A3	13	385934	120746	330144	713848
4	A4	13	227827	82830.2	252579	546357
5	A5	13	8029.9	1868.65	1353.64	190.336
6	A6	13	13916.1	3007.35	1458.21	1552.95
7	A7	13	6634.92	-57.6393	174.149	475.608
8	A8	13	1478.1	-89.8209	-246.723	-441.901
9	A9	13	7244.92	849.974	401.408	74.6656
10	A10	13	157222	18369.3	13410.1	13857.2
11	A11	13	3433.89	-519.862	459.927	1500.73
12	A12	13	6210.45	481.24	415.625	746.204
13	B1	13	358627	111185	274720	621381
14	B2	13	313436	93345.4	230252	491908
15	B3	13	309835	98197.1	253122	522761
16	B4	13	521631	117298	239505	480389
17	B5	13	100661	10064.6	7083.4	6463.23
18	B6	13	74213.5	7959.84	6258.9	5722.5
19	B7	13	36194.5	3525.26	3146.38	3863.98
20	B8	13	1068.04	693.846	385.368	107.919
21	B9	13	673457	83716.7	65154	76729.9
22	B10	13	14654.4	2038.31	1782.18	1862.21
23	B11	13	-246.535	1577.79	791.22	1217.47
24	B12	13	2785.77	906.439	352.282	175.031
25	C1	13	288602	91074.3	231412	508141
26	C2	13	354068	94406.3	212298	420783
27	C3	13	277988	91279	238383	483311
28	C4	13	499420	116299	246995	490204
29	C5	13	533041	53101.4	40226.1	40397.8
30	C6	13	8343.54	1171.6	525.521	862.343
31	C7	13	16965.4	1361.42	1070.58	1438.83
32	C8	13	2415.43	248.158	702.995	-482.401
33	C9	13	25643.5	3109.34	2732.45	2949.96
34	C10	13	9983.31	1793.7	2147.13	1311.59
35	C11	13	5109.96	729.078	358.579	1281.82
36	C12	13	11182.1	1645.56	240.405	1319.18
37	D1	13	328458	105375	282627	626308
38	D2	13	300311	100546	275867	582085
39	D3	13	295696	101668	281338	580581
40	D4	13	119309	8671.27	5492.53	5387.78
41	D5	13	1.02827e+06	110609	81685.8	85753.2
42	D6	13	545687	56329.4	42009.3	42555.4
43	D7	13	6420.51	624.677	604.961	1607.75
44	D8	13	17056.4	2614.37	2376.04	2072.19
45	D9	13	8061.08	998.507	889.615	1272.75
46	D10	13	10074.4	2309.38	2078.35	2465.13
47	D11	13	4888.8	687.228	627.708	776.379
48	D12	13	17998.2	2453.59	1135.23	836.089
49	E1	13	307243	97418.8	246412	539515
50	E2	13	305326	94568.8	234835	493017
51	E3	13	304780	100818	262862	538037
52	E4	13	113051	8289.74	4956.77	5350.84
53	E5	13	253904	24115	16412.5	16677.7
54	E6	13	13039.5	1358.45	1239.79	1108.61
55	E7	13	219134	22537.5	17070.2	16799.6
56	E8	13	13066.3	1943.75	1038.87	2384.86
57	E9	13	5223.87	909.928	1055.95	-138.763
58	E10	13	12934.8	2128.21	1696.23	924.272
59	E11	13	5136.56	1454.23	254.021	898.268
60	E12	13	12303	1461.03	1141.5	362.352
61	F1	13	269020	86583.6	219700	486376
62	F2	13	247310	82134	211478	447112
63	F3	13	273349	89670.4	231350	469202
64	F4	13	102322	7644.55	4813.64	4880.44
65	F5	13	3045.87	1192.07	370.761	679.836
66	F6	13	5276.68	897.354	511.492	905.78
67	F7	13	5765.77	702.328	1383.69	1332.58
68	F8	13	344646	59318.9	58019.2	80200
69	F9	13	9322.87	2290.22	5674.94	3238.95
70	F10	13	7654.93	1174.47	1236.01	1600.21
71	F11	13	2812.07	906.405	881.583	1307.46
72	F12	13	6917.45	755.941	652.422	384.393
73	G1	13	283800	101064	295848	678471
74	G2	13	233558	86742.8	253050	551313
75	G3	13	718359	152980	286574	613716
76	G4	13	93814.1	6630.08	4255.97	4691.5
77	G5	13	9685.2	2062.89	1228.16	2079.46
78	G6	13	445059	46737.9	35761.8	39572.8
79	G7	13	8269.72	1183.13	893.532	772.927
80	G8	13	7146.48	1188.52	567.927	1241.18
81	G9	13	155330	22359.5	19069.4	22873.2
82	G10	13	5555.36	894.799	933.522	361.848
83	G11	13	10778.5	1790.7	614.972	723.709
84	G12	13	4841.07	1120.93	844.904	283.015
85	H1	13	297712	95448.9	250696	577165
86	H2	13	232266	78964.6	214149	479791
87	H3	13	261413	89355.2	242643	521201
88	H4	13	99969	6359.47	3575.38	4147.16
89	H5	13	31001.5	3252.04	2118.15	2692.23
90	H6	13	19482.5	2192.65	2061.76	1651.9
91	H7	13	1472.41	101.913	128.082	166.51
92	H8	13	2617.94	550.097	1.36376	-16.3373
93	H9	13	228726	31347.4	25402.9	30905.7
94	H10	13	4273.32	479.806	249.27	14.5472
95	H11	13	13300.4	1521.35	1045.29	688.172
96	H12	13	3203.48	257.764	415.395	-663.811
1	A1	14	418039	134741	294303	693638
2	A2	14	337195	106746	278067	628258
3	A3	14	399932	122811	328740	711285
4	A4	14	229410	83612	257727	561599
5	A5	14	6895.97	1923.37	1107.58	634.64
6	A6	14	13861.5	2856.77	1543	1389.45
7	A7	14	7022.29	259.896	461.849	2.90963
8	A8	14	1725.07	-327.707	-330.029	-201.665
9	A9	14	6613.35	829.498	240.476	227.24
10	A10	14	157447	18367.6	13183.4	13890.3
11	A11	14	4204.52	401.442	5.37386	1573.59
12	A12	14	6573.57	1105.43	789.722	898.688
13	B1	14	360188	110720	274361	619805
14	B2	14	314858	93881.7	229512	490571
15	B3	14	309926	97554.2	252641	519601
16	B4	14	528589	117364	238082	477976
17	B5	14	98811.9	9631.48	6830.31	5810.16
18	B6	14	74192.5	7500.11	6422.58	6096.65
19	B7	14	37282.1	3241.25	3130.39	4132.36
20	B8	14	1378.27	341.902	330.142	-356.085
21	B9	14	671431	82009.1	64765.8	75851.7
22	B10	14	15244.5	1971.67	1410.75	1518.52
23	B11	14	1184.19	1013.77	1257.99	1005.46
24	B12	14	2498.5	611.528	-431.774	-463.571
25	C1	14	287356	90165.9	230300	506314
26	C2	14	354699	94399.9	211416	418473
27	C3	14	277033	91287.6	237251	481548
28	C4	14	505260	116443	245534	488852
29	C5	14	527468	52431.5	39433.5	40204.6
30	C6	14	8025.57	1194.71	435.044	1356.96
31	C7	14	16248.5	1651.13	724.115	1640.15
32	C8	14	1441.4	119.56	1020.78	-367.309
33	C9	14	25364.4	2951.7	2487.12	2949.8
34	C10	14	10053	1721.83	1621.78	1556.42
35	C11	14	4672.56	647.738	164.939	1345.31
36	C12	14	10130.9	2002.42	297.563	1717.98
37	D1	14	341414	107378	281099	622813
38	D2	14	311219	102089	274105	579631
39	D3	14	307211	102757	279705	578096
40	D4	14	118036	8874.7	5032.46	5601.83
41	D5	14	1.01868e+06	109444	80751.3	85187.2
42	D6	14	540995	55857	41508	42303.3
43	D7	14	6731.27	561.152	470.419	1564.43
44	D8	14	17982.5	2596.02	2034.24	2383.38
45	D9	14	7509.85	1045.21	506.617	1482.41
46	D10	14	8884.67	2134.59	2303.23	2539.73
47	D11	14	4200.71	866.993	376.276	860.732
48	D12	14	17570.8	2014.17	1237.8	724.299
49	E1	14	306013	97127.4	245086	536291
50	E2	14	304971	94009.9	233243	489748
51	E3	14	303854	100534	260829	534673
52	E4	14	111974	8637.86	5302	4711.87
53	E5	14	253778	23908	16544.9	16400.5
54	E6	14	13360.3	1872.36	1360.56	948.759
55	E7	14	218135	22328	16888.9	16582.6
56	E8	14	12077.1	2160.13	1044.54	1918.15
57	E9	14	5025.56	1177.24	788.869	-213.13
58	E10	14	13117.5	2212.09	1742.23	1394.87
59	E11	14	4992.27	1343.78	775.859	706.396
60	E12	14	12578.4	1929.71	856.457	446.098
61	F1	14	267225	85796.8	217578	483535
62	F2	14	245642	81692.4	209492	443936
63	F3	14	271009	88872.2	229568	466070
64	F4	14	101376	7306.92	4653.28	4971.12
65	F5	14	2511.06	1260.88	99.8062	717.849
66	F6	14	4916.37	767.812	482.446	846.787
67	F7	14	5974.04	785.41	1080.83	1563.46
68	F8	14	339660	58982.1	57599.3	79779.1
69	F9	14	9139.58	2746.09	5275.58	3272.65
70	F10	14	8061.58	1372.1	771.177	1630.04
71	F11	14	2213.4	1207.55	676.229	1029.12
72	F12	14	5317.38	1344.36	529.75	635.379
73	G1	14	282624	100887	293476	673816
74	G2	14	233997	86107	250297	546802
75	G3	14	798313	161631	284350	609072
76	G4	14	92453	6697.43	4283.02	5029
77	G5	14	8862.37	1846.69	1844.27	1812.61
78	G6	14	442160	46800.6	35371.6	39640.5
79	G7	14	6795.65	986.138	1022.31	758.394
80	G8	14	6765.35	1489.24	794.841	1373.77
81	G9	14	153810	21795.5	18957.3	23188.5
82	G10	14	4593.52	1382.43	1498.38	480.463
83	G11	14	10315	1997.23	418.316	559.311
84	G12	14	5126.41	714.86	1385.57	785.115
85	H1	14	304284	96575.6	248867	573363
86	H2	14	235429	79705.4	212087	476565
87	H3	14	261725	89028	240962	516773
88	H4	14	97787.4	6501.01	3635.66	4162.07
89	H5	14	29684.3	3246.2	1977.37	2724.41
90	H6	14	19080.7	2378.29	2041.06	1767.96
91	H7	14	291.93	205.848	202.436	140.618
92	H8	14	1757	606.088	3.91365	-272.955
93	H9	14	226673	30855.5	25083.5	30504.7
94	H10	14	3962.02	545.889	427.243	136.268
95	H11	14	12386	1716.07	424.879	583.425
96	H12	14	2549.19	279.519	691.507	-786.926
1	A1	15	437209	137314	293341	691428
2	A2	15	357215	108770	276314	626198
3	A3	15	422648	124702	323864	702518
4	A4	15	232054	84607	264978	581855
5	A5	15	8004.31	1608.33	1632.67	34.8413
6	A6	15	13490.5	2866.09	1883.82	1428.83
7	A7	15	6960.31	437.311	748.964	367.643
8	A8	15	1705.84	-128.875	-415.619	-551.022
9	A9	15	7356.62	484.685	-68.9238	163.465
10	A10	15	157422	18538.7	12720.4	14034.1
11	A11	15	4261.91	-80.705	110.772	1235.98
12	A12	15	7654.92	967.071	259.132	906.27
13	B1	15	361039	110708	273495	618274
14	B2	15	315602	93341.4	228690	488696
15	B3	15	310736	97375.9	249882	516009
16	B4	15	537248	118360	237090	476320
17	B5	15	99438.7	9737.4	6531.03	6162.22
18	B6	15	73602	8020.5	5652.36	5549.31
19	B7	15	39071.7	4066.72	3189.42	3954.19
20	B8	15	747.945	972.506	186.333	-464.862
21	B9	15	672139	82429.7	64073.4	75454.1
22	B10	15	14676.8	2083.59	1201.98	1649.42
23	B11	15	203.776	1423.15	908.866	1500.8
24	B12	15	2762.68	590.241	-78.5506	43.8003
25	C1	15	285592	90380.8	229231	503594
26	C2	15	356098	94345.6	210095	416805
27	C3	15	271980	89732.4	232464	472576
28	C4	15	512588	117286	244094	485524
29	C5	15	526472	52511.7	39271.1	39868.2
30	C6	15	7622.43	1605.45	478.097	771.311
31	C7	15	16862.7	1855.22	934.297	1213.3
32	C8	15	2165.96	576.507	553.913	-667.967
33	C9	15	25437.9	3300.18	2482.54	2778.62
34	C10	15	9830.89	2108.45	1810.89	1054.86
35	C11	15	4861.68	1033.08	399.059	1510.06
36	C12	15	9894.7	2379.39	200.168	1266.51
37	D1	15	368075	110562	280202	620382
38	D2	15	335012	104333	272785	576060
39	D3	15	327558	103743	275649	569710
40	D4	15	117174	8672.55	5271.43	4836.61
41	D5	15	1.01654e+06	109370	80654.9	85260.3
42	D6	15	540102	56087.5	41584.8	42544.9
43	D7	15	6299.22	710.456	838.768	1543.84
44	D8	15	17353.9	2539.97	2108.17	2396.21
45	D9	15	8075.31	1038.47	785.336	1215.11
46	D10	15	9498.83	2247.54	2654.21	2777.38
47	D11	15	5291.68	965.485	592.258	658.434
48	D12	15	17341.9	2782.79	1208.24	537.554
49	E1	15	306052	97058.5	243462	533569
50	E2	15	303853	93601.7	231943	486664
51	E3	15	297995	97440.4	252107	516901
52	E4	15	110254	8152.84	5171.07	5272.56
53	E5	15	253552	23917.2	16368.5	16358
54	E6	15	13610.4	1378.43	1134.59	958.855
55	E7	15	217768	22097.4	17192.7	16760
56	E8	15	12775.2	1987.68	1313.41	2136.91
57	E9	15	5019.3	980.415	952.224	-141.43
58	E10	15	13162.9	1830.87	1780.53	1068.05
59	E11	15	5231.84	1116.49	501.094	1285.53
60	E12	15	11866.5	1641.11	1260.64	558.447
61	F1	15	264915	84876.8	216166	480081
62	F2	15	244565	80816.1	208140	441207
63	F3	15	262233	86566.1	223387	452941
64	F4	15	99152.6	7255.08	4297.38	5037.66
65	F5	15	3452.15	1082.46	634.599	616.549
66	F6	15	5093.78	769.446	626.539	737.974
67	F7	15	5452.62	707.768	911.535	1282.14
68	F8	15	338565	58760.5	56895.3	79429.3
69	F9	15	10227.5	2403.05	5144.12	3370.57
70	F10	15	7356.57	1031.65	1154.85	1711.4
71	F11	15	2939.31	1348.52	875.26	1234.36
72	F12	15	6742.47	896.566	491.36	495.589
73	G1	15	285839	101104	291631	669822
74	G2	15	237127	86527.3	248420	542321
75	G3	15	642082	123874	198621	427212
76	G4	15	91090.5	6603.45	4373.21	4920.28
77	G5	15	9477.21	1851.55	1355.18	1939.17
78	G6	15	443875	46592.3	35608.4	39449.5
79	G7	15	7958.45	1422.15	958.176	663.096
80	G8	15	8014.06	1055.94	710.593	1340.65
81	G9	15	153710	22223	18741.7	22500.8
82	G10	15	5926.7	1389.18	627.983	383.619
83	G11	15	10923.4	2174.4	132.357	837.988
84	G12	15	5924.83	746.581	905.571	253.311
85	H1	15	321657	99271.4	247653	569880
86	H2	15	244173	79781.8	211073	473599
87	H3	15	262904	86641.2	230554	495978
88	H4	15	96374.4	5975.75	3430.6	3922.53
89	H5	15	30713.7	3017.18	2009.04	3073.07
90	H6	15	20070.5	2104.26	1956.34	1653.76
91	H7	15	236.141	0.444553	-297.927	-128.38
92	H8	15	2594.17	-170.439	261.063	-544.93
93	H9	15	226366	30701.2	25323.2	30229.6
94	H10	15	4514.57	428.929	552.404	-31.5723
95	H11	15	13224.9	1685.4	878.879	472.952
96	H12	15	3095.73	71.0004	753.368	-755.915
1	A1	16	472023	143369	292828	688617
2	A2	16	395401	114250	274901	621786
3	A3	16	473654	131092	323208	700665
4	A4	16	234052	85592.4	272032	600403
5	A5	16	8192.36	1675.73	1668.01	692.039
6	A6	16	13853.4	2702.04	1842.83	1280.55
7	A7	16	7020.47	311.91	741.111	367.348
8	A8	16	1813.6	-278.382	-322.452	-269.274
9	A9	16	6867.36	761.975	168.98	161.152
10	A10	16	156505	18135.9	13440.1	13655.9
11	A11	16	3915.52	245.563	354.288	1488.96
12	A12	16	7529.68	801.847	530.045	1328.29
13	B1	16	362334	112000	273187	617651
14	B2	16	317725	93195.4	227413	486026
15	B3	16	310721	96744.1	249409	513950
16	B4	16	545416	118929	236699	475512
17	B5	16	98827.1	9751.68	6380.93	5687.69
18	B6	16	73467.6	8067.82	6001.27	6119.52
19	B7	16	41436.6	3932.73	3125.38	4354.11
20	B8	16	678.711	601.068	713.078	164.56
21	B9	16	665425	81903.5	63821.9	75521.5
22	B10	16	14753.8	2245.49	1213.6	1500.74
23	B11	16	228.198	871.302	1079.63	594.066
24	B12	16	2967.42	1163.76	-64.7575	-140.473
25	C1	16	284861	89951.3	229079	502413
26	C2	16	355598	93672.3	208755	413094
27	C3	16	272148	89335.1	232380	471052
28	C4	16	519137	117580	243663	483823
29	C5	16	525054	52214.3	39575.2	39881.9
30	C6	16	7270.13	1347.08	279.732	1220.53
31	C7	16	16608.1	1960.43	858.85	1232.64
32	C8	16	1149.74	86.7328	642.694	-444.626
33	C9	16	25373	3090.52	2304.77	3011.16
34	C10	16	9913.14	2045.4	2199.82	1568.57
35	C11	16	4432.03	1125.01	838.949	1395.44
36	C12	16	9413.65	1733.2	376.322	1717.03
37	D1	16	418729	117291	278765	618640
38	D2	16	378749	108780	270118	570451
39	D3	16	374187	108372	274775	567265
40	D4	16	115997	8410.97	5521.37	5193.3
41	D5	16	1.01277e+06	108812	80644.6	84730
42	D6	16	535828	55724.9	41470.5	42208.6
43	D7	16	6503.07	391.521	562.533	1858.08
44	D8	16	17209.6	2820.98	1851.65	2009.88
45	D9	16	7674.52	1071.17	740.266	1178.85
46	D10	16	8892.18	2311.64	2464.95	2448.23
47	D11	16	4743.81	848.491	668.221	848.399
48	D12	16	16591.5	1988.53	1389.53	554.404
49	E1	16	307138	96550	242048	530138
50	E2	16	262035	80977.9	202287	425419
51	E3	16	298473	97312.6	251382	515586
52	E4	16	108751	8071.51	4811	5262.83
53	E5	16	252991	23941.2	16478.2	16561.4
54	E6	16	13272.9	1185.88	909.723	825.973
55	E7	16	217197	22128.7	16946	16499.6
56	E8	16	12620.8	2147.46	1062.26	2181.56
57	E9	16	5319.67	1084.94	887.008	34.1188
58	E10	16	12920.5	2091.62	1548.61	1138.62
59	E11	16	4813.16	1054.79	634.163	1210.47
60	E12	16	11923.9	1614.04	1210.23	617.88
61	F1	16	263864	84724.5	214520	477105
62	F2	16	239335	78996.6	202693	430346
63	F3	16	260371	85820.8	221798	450034
64	F4	16	98223.1	7276.47	4228.1	4909.85
65	F5	16	3220.33	1342.3	526.753	618.616
66	F6	16	4735.18	738.562	715.43	785.323
67	F7	16	6224.44	718.585	1046.5	1250.3
68	F8	16	341135	58423	57094.4	78870.8
69	F9	16	9957.96	2300.23	5184.3	3138.93
70	F10	16	7384.67	777.695	1070.97	1564.69
71	F11	16	2987.71	947.579	710.348	1148.31
72	F12	16	6655.42	963.221	282.764	308.814
73	G1	16	292295	101282	289221	665008
74	G2	16	242787	86208.6	245053	535007
75	G3	16	851023	153887	219866	470864
76	G4	16	90674.2	6995.67	4486.96	5099.7
77	G5	16	9387.32	2253.16	1740.1	2140.92
78	G6	16	440875	46598.3	35552	39312.5
79	G7	16	7582.35	1202.93	731.436	971.575
80	G8	16	6749.82	1248	869.085	1293.17
81	G9	16	153421	22086.3	18852.9	22669.4
82	G10	16	5115.05	1090.56	856.504	182.894
83	G11	16	10293.5	1645.87	874.125	574.295
84	G12	16	5725.07	715.81	929.935	902.988
85	H1	16	354178	103533	246070	566091
86	H2	16	257661	81604.9	208638	468797
87	H3	16	273720	87628.1	228360	491133
88	H4	16	94883.4	5985.5	3716.45	4300.13
89	H5	16	29801.1	3198.03	2288.43	2665.9
90	H6	16	19100.5	2067.84	2080.96	1604.19
91	H7	16	228.235	116.699	485.25	-256.324
92	H8	16	2312.42	101.634	650	-101.822
93	H9	16	226318	30728	25056.8	30121.9
94	H10	16	4134.24	338.681	283.692	63.3088
95	H11	16	12943.7	1629.54	1422.61	693.08
96	H12	16	1975.68	214.991	882.973	-807.697
1	A1	17	534812	153933	290968	686366
2	A2	17	467499	124283	273371	619425
3	A3	17	562373	142449	321985	697663
4	A4	17	237397	86427.3	278683	620641
5	A5	17	8307.8	1863.92	1417.45	619.43
6	A6	17	13952.4	2889.23	1638.11	1349.55
7	A7	17	7667.11	766.173	720.084	424.895
8	A8	17	1680.4	-203.201	-306.305	-491.054
9	A9	17	6856.01	990.454	46.8578	175.754
10	A10	17	156431	18062	12789.3	13845.5
11	A11	17	5285.36	522.235	228.204	1318.66
12	A12	17	6641.12	679.007	397.739	1140.38
13	B1	17	365686	111560	272888	616485
14	B2	17	322608	93105.9	226566	485073
15	B3	17	313440	96956.5	248217	512810
16	B4	17	556636	120067	235934	474157
17	B5	17	99482.1	9739.44	7076.98	6386.1
18	B6	17	73411.3	8213.42	6129.25	6134.19
19	B7	17	45159.8	4298.6	3433.9	4708.86
20	B8	17	1414.8	465.929	536.536	165.237
21	B9	17	665061	81656.7	63776.5	75338.5
22	B10	17	14646.2	2052.58	1765.81	2164.28
23	B11	17	568.596	1434.88	586.073	1365.17
24	B12	17	1839.48	855.714	449.443	75.2962
25	C1	17	284541	89423.8	227341	499946
26	C2	17	358123	93583	207024	410348
27	C3	17	272784	88468.8	230905	469972
28	C4	17	528427	117657	243139	483008
29	C5	17	525146	51836.3	39219	40183.8
30	C6	17	7698.89	1251.48	876.369	1131.4
31	C7	17	16172	1511.99	1143.32	1073.77
32	C8	17	2254.86	387.35	1011.4	-437.087
33	C9	17	25139.4	3089.08	2782.58	3025.87
34	C10	17	10399.2	1714.6	2559.48	1771.67
35	C11	17	4638.59	868.806	656.166	1174.53
36	C12	17	9753.08	1766.2	409.421	1852.45
37	D1	17	511534	129949	278103	615937
38	D2	17	462546	118719	268711	566425
39	D3	17	457913	117046	273470	564670
40	D4	17	114771	8565.54	5070.78	5188.53
41	D5	17	1.01576e+06	108780	80332	85062.5
42	D6	17	535290	55705.8	40902.3	42107.3
43	D7	17	6595.26	750.761	553.352	1711.26
44	D8	17	17978.3	2500.66	1924.57	2078.67
45	D9	17	7174.85	498.415	473.11	1539.8
46	D10	17	9445.62	2585.33	2458.01	3055.53
47	D11	17	4455.41	1140.46	615.242	889.963
48	D12	17	17754.3	2127.52	962.514	921.016
49	E1	17	307613	96499.6	240854	528142
50	E2	17	263652	81298.3	201815	425101
51	E3	17	298694	96863.4	249678	512113
52	E4	17	107702	8093.57	4541.19	4993.45
53	E5	17	252320	23800.5	16131.9	16304.9
54	E6	17	13152.3	1345.98	1075.03	1376.69
55	E7	17	216905	22283.8	16879.5	16612
56	E8	17	12789.8	1897.13	902.623	2717.49
57	E9	17	5294.29	958.323	1130.74	-49.5971
58	E10	17	12903.2	1935.43	1692.84	1201.18
59	E11	17	4853.52	1027.53	686.544	1053.92
60	E12	17	12031.9	1649.78	1108.66	714.785
61	F1	17	262419	84099.8	213798	474255
62	F2	17	238426	78302.4	201611	426919
63	F3	17	258768	85105.9	220042	446924
64	F4	17	97252.9	7203.9	4800.23	4569.11
65	F5	17	3661.53	1306.33	348.719	496.487
66	F6	17	5545.81	833.539	534.802	888.379
67	F7	17	5646.76	919.054	990.853	1216.81
68	F8	17	339794	58536.6	56868.6	78569.6
69	F9	17	9488.92	2289.47	5184.98	3200.22
70	F10	17	7584.12	600.327	798.308	1536.72
71	F11	17	2308.6	1481.89	439.936	894.776
72	F12	17	7001.17	949.235	650.462	760.756
73	G1	17	307424	103547	287861	661748
74	G2	17	256812	87879.9	243148	531836
75	G3	17	1.02818e+06	175010	218611	467213
76	G4	17	88703.5	6558.24	4622.77	5131.97
77	G5	17	9490.3	1908.23	1846.47	2141.28
78	G6	17	439925	46664	34909.5	39355.1
79	G7	17	7821.24	1376.84	971.633	514.578
80	G8	17	6358.92	744.828	711.249	1644.19
81	G9	17	153159	22264.3	18728.6	22777.2
82	G10	17	4620.61	979.32	836.089	453.667
83	G11	17	11282.3	2196.33	582.623	948.134
84	G12	17	4730.89	700.86	810.828	544.912
85	H1	17	416160	113570	245615	564273
86	H2	17	287780	85229.6	207802	465961
87	H3	17	297972	90375.9	226885	487036
88	H4	17	94115.6	5833.37	3598.2	4012.75
89	H5	17	30218.4	3389.1	2199.79	3027.97
90	H6	17	18818.6	2674.91	2158.24	1660.58
91	H7	17	366.155	-41.306	162.085	-24.4835
92	H8	17	2251.43	458.41	267.611	-258.474
93	H9	17	223218	30698.4	25184	29964.3
94	H10	17	3825.8	335.179	642.953	159.187
95	H11	17	12864.6	1730.25	1231.35	867.448
96	H12	17	2164.98	121.214	468.501	-682.076
1	A1	18	642238	171407	289823	683848
2	A2	18	587598	142029	272149	616266
3	A3	18	711052	161425	320250	693624
4	A4	18	239741	87389.8	286975	646303
5	A5	18	8037.96	1933.15	1004.09	745.226
6	A6	18	13843	2814.31	1747.41	1164.05
7	A7	18	7598.54	420.924	217.444	204.075
8	A8	18	1356.11	-244.294	-517.438	-402.767
9	A9	18	6883.08	945.506	265.491	-53.484
10	A10	18	155506	18107.8	12966.7	13738.1
11	A11	18	4194.47	-88.9948	-75.5265	1078.77
12	A12	18	6432.7	1227.04	299.185	887.515
13	B1	18	371111	112577	272002	615397
14	B2	18	329124	93945.4	226134	483617
15	B3	18	317893	97263.9	247685	511228
16	B4	18	566431	120710	235170	472195
17	B5	18	98422.7	9835.79	6417.28	6397.8
18	B6	18	73821.2	8269.59	6153.25	6043.89
19	B7	18	47793.7	4777.02	3451.85	5201.32
20	B8	18	1410.21	768.234	524.604	60.3225
21	B9	18	661017	81547.1	63817	75307.4
22	B10	18	14924.6	2193.45	1265.84	1839.66
23	B11	18	583.546	766.612	1193.34	1117.78
24	B12	18	2526.37	638.212	153.246	293.229
25	C1	18	283230	89071.6	226547	498137
26	C2	18	360985	93427.1	205853	408263
27	C3	18	271954	88793.8	230621	467919
28	C4	18	537366	118367	241952	481208
29	C5	18	522584	51897.6	39110.2	39726.3
30	C6	18	7150.13	1360.36	576.431	878.505
31	C7	18	16258	1740.09	976.977	1264.95
32	C8	18	1909.82	227.945	1045.48	-885.464
33	C9	18	24689.6	3483.78	2558.4	3242.86
34	C10	18	9578.45	1724.03	2086.87	1316.66
35	C11	18	5297.47	725.016	716.497	1354.83
36	C12	18	9665.18	1489.1	449.137	1283.27
37	D1	18	667651	150494	276995	612701
38	D2	18	603604	134962	267125	563279
39	D3	18	599151	132164	272535	562513
40	D4	18	113021	7754.18	5256.09	5234.56
41	D5	18	1.0127e+06	108404	79820.3	84345.9
42	D6	18	536332	55374.1	40876.8	42338.6
43	D7	18	5901.29	629.211	409.42	1987.35
44	D8	18	17292.8	2343.57	2376.25	2160.2
45	D9	18	8268.06	1050.51	915.751	1249.8
46	D10	18	9733.07	2419.81	2391.55	2575.66
47	D11	18	5030.78	716.534	914.694	858.152
48	D12	18	16828.4	2156.25	960.329	458.808
49	E1	18	310929	96538.9	239112	524470
50	E2	18	263325	80786	199884	421083
51	E3	18	300264	96808.7	248073	509188
52	E4	18	106469	7912.81	5163.33	5076.4
53	E5	18	251754	23618.1	16223.9	16258.9
54	E6	18	12913.9	1512.28	982.481	1058.53
55	E7	18	216483	22073.7	16980.1	16543.4
56	E8	18	12971.8	1704.49	996.46	2147.01
57	E9	18	4762.35	1012.97	989.716	-419.36
58	E10	18	12994.1	1979.68	1672.31	1210.06
59	E11	18	4713.03	1393.87	799.784	1152.07
60	E12	18	11416.1	1818.74	513.122	842.814
61	F1	18	260657	84268.4	212134	471747
62	F2	18	236367	77949	200208	423831
63	F3	18	256864	84617.2	218474	443785
64	F4	18	96119.4	7024.4	4398.67	4539.04
65	F5	18	3140.11	1333.48	107.23	804.787
66	F6	18	5359.39	888.055	232.817	619.34
67	F7	18	5909.1	1094.83	859.859	1233.1
68	F8	18	339360	58316.1	56682.3	78966
69	F9	18	9904.17	2651.2	5561.47	3171.78
70	F10	18	7706.3	1169.89	882.85	1541.73
71	F11	18	2373.14	1013.51	475.263	900.72
72	F12	18	6474.88	1135.97	491.996	618.385
73	G1	18	340315	107908	286361	658968
74	G2	18	287399	91098.5	241564	528524
75	G3	18	1.20939e+06	195851	216865	462160
76	G4	18	88582.8	6297.41	4415.09	5397.22
77	G5	18	9596.49	1801.18	1410.28	2358.28
78	G6	18	440125	46467.9	34983.1	39114.6
79	G7	18	6828.09	1252.58	684.433	667.895
80	G8	18	7136.62	1191.07	665.06	1177.54
81	G9	18	152238	22102.2	18878	22815.5
82	G10	18	4963.85	1152.38	1026.96	349.544
83	G11	18	11081.8	1953.43	741.566	700.684
84	G12	18	4827.22	1161.92	593.094	485.592
85	H1	18	526387	130536	244552	561467
86	H2	18	342811	93056.2	206733	463839
87	H3	18	345622	96133.1	225284	483852
88	H4	18	92969.2	5925.28	3380.98	3756.78
89	H5	18	30458.3	3335.65	2157.21	2770.3
90	H6	18	19625.1	2545.54	2174.11	1341.83
91	H7	18	618.584	215.624	495.077	-4.99023
92	H8	18	2157.18	65.4493	449.009	-84.196
93	H9	18	224563	30338	25017.7	30005.9
94	H10	18	3825.06	363.878	352.688	120.841
95	H11	18	13244.6	1432.05	1236.64	838.856
96	H12	18	2854.75	222.432	910.198	-638.078
1	A1	19	808826	199224	289359	682031
2	A2	19	786734	171148	274069	619934
3	A3	19	935683	191080	319573	691037
4	A4	19	243691	87916.5	294922	671008
5	A5	19	7646.44	1802.26	1770.03	141.418
6	A6	19	14391.7	3084.49	1490.99	1284.65
7	A7	19	7411.59	884.126	556.488	361.693
8	A8	19	2417.44	54.5295	-552.681	-371.584
9	A9	19	7081.18	782.619	344.594	334.868
10	A10	19	156068	18167.7	12678.9	13499.1
11	A11	19	4948.2	175.107	476.04	1098.83
12	A12	19	6704.85	929.574	854.174	860.904
13	B1	19	380802	113848	272257	614959
14	B2	19	339424	94785.4	225853	483369
15	B3	19	324556	98265.3	246892	509936
16	B4	19	578499	121998	234630	470572
17	B5	19	98267.4	9826.21	6723.61	6028.73
18	B6	19	73525.8	7808.41	5970.4	5801.17
19	B7	19	48509.5	4522.37	3327.25	4851.35
20	B8	19	1695.97	602.754	-67.3606	-9.61797
21	B9	19	662774	80992.4	63285.4	74897
22	B10	19	15135.2	1810.92	1356.2	1806.96
23	B11	19	819.646	891.289	1148.26	1014.15
24	B12	19	2363.4	536.735	333.191	-248.272
25	C1	19	285004	89306.1	225874	497199
26	C2	19	365739	93870.5	205472	407815
27	C3	19	272062	88107.8	229385	466570
28	C4	19	547201	118931	240815	479184
29	C5	19	524964	51599	38865.6	39514.7
30	C6	19	7014.86	1215.82	390.905	1154.67
31	C7	19	16290.6	1658.58	1013.59	1150.58
32	C8	19	2129.68	132.013	526.383	-660.38
33	C9	19	25348.8	3392.38	2588.64	2732.07
34	C10	19	9786.37	1783.58	1701.97	1564.38
35	C11	19	4784.37	535.697	205.83	1406.13
36	C12	19	10818.1	1815.34	112.676	1234.88
37	D1	19	900630	182061	275974	611281
38	D2	19	820269	161571	267668	564516
39	D3	19	811006	155129	270968	559562
40	D4	19	112582	8067.8	5333.59	5137.48
41	D5	19	1.00769e+06	108306	80167.8	84648.4
42	D6	19	533508	54994.9	40723.2	42099.6
43	D7	19	6986.5	452.432	747.511	1824.22
44	D8	19	17513.7	2423.04	2342.58	2352.39
45	D9	19	7719.3	968.425	775.749	1356.59
46	D10	19	9642.81	2271.97	2709.61	2750.28
47	D11	19	5298.66	1010.06	663.231	1085.29
48	D12	19	17013.1	2185.34	1252.03	779.209
49	E1	19	315598	96659.6	238444	522318
50	E2	19	262199	80771.2	198594	417577
51	E3	19	304467	96443.2	246321	505398
52	E4	19	105448	7794.01	4819.64	4865.45
53	E5	19	251721	23777.1	16101.9	16036.5
54	E6	19	12985.8	1328.44	1190.59	798.988
55	E7	19	216130	21982.3	17149.8	16622.3
56	E8	19	12580.3	1848.05	1363.23	2551.37
57	E9	19	5261.23	723.01	921.122	-66.1902
58	E10	19	13464.5	1626.59	1850.09	955.54
59	E11	19	5218.18	1180.7	829.083	594.527
60	E12	19	11729.8	1374.14	1058.5	591.621
61	F1	19	258976	83467.3	211180	468989
62	F2	19	231361	76160.6	195410	414690
63	F3	19	254868	83864.4	216739	440373
64	F4	19	95006.9	6618.55	4694.16	4448.43
65	F5	19	3719.54	1267.22	609.127	563.047
66	F6	19	5024.24	401.705	436.645	651.088
67	F7	19	5713.41	926.768	1106.88	1027.31
68	F8	19	338658	58276.5	56635.6	78541.1
69	F9	19	9253.37	2368.77	5353.99	3004.82
70	F10	19	7868.26	627.098	858.031	1510.33
71	F11	19	3109.23	961.002	585.014	1097.24
72	F12	19	6399.27	768.734	52.3822	239.867
73	G1	19	396840	116988	284406	654295
74	G2	19	308470	89804.6	219526	479572
75	G3	19	1352013	213432	214625	457793
76	G4	19	86790	6252.23	3879.97	5186.73
77	G5	19	8858.6	1780.43	1272.77	2109.71
78	G6	19	437083	46433.1	35081.2	39208.7
79	G7	19	7704.06	1504.39	488.851	1013.05
80	G8	19	6874.59	1301.63	731.259	1553.54
81	G9	19	152101	21750.2	18662	22965.6
82	G10	19	5359.17	1261	800.404	686.571
83	G11	19	10687.2	2097.71	495.986	993.01
84	G12	19	5111.97	1114.97	614.039	762.763
85	H1	19	698361	158568	243867	559145
86	H2	19	436586	106125	205792	461961
87	H3	19	430189	106437	223174	480352
88	H4	19	91449.2	6327.08	3551.69	3454.59
89	H5	19	30815.8	3096.69	2141.93	2747.85
90	H6	19	19584.6	2398.47	2120.28	1534.84
91	H7	19	189.586	-75.8793	84.9843	119.427
92	H8	19	2463.49	85.5349	131.235	-263.246
93	H9	19	219603	29790.9	24762.9	30308.7
94	H10	19	4867.88	532.286	646.45	103.129
95	H11	19	12501.3	2119.39	1054.95	988.982
96	H12	19	2014.26	-30.284	643.445	-432.572
1	A1	20	1.02495e+06	233215	288737	678949
2	A2	20	1.04325e+06	206633	273268	616591
3	A3	20	1.22582e+06	228354	318640	688177
4	A4	20	245806	88785.9	302983	697332
5	A5	20	8122.88	1478.79	1785.25	541.495
6	A6	20	13128	2980.18	1753.79	1513.27
7	A7	20	6898.07	369.428	695.181	333.702
8	A8	20	2412.97	-137.561	7.39415	-731.727
9	A9	20	6528.11	892.183	15.6646	215.399
10	A10	20	154438	17526	12723.3	13743.8
11	A11	20	3577.03	67.5688	211.703	808.24
12	A12	20	6893.39	170.711	744.871	1347.4
13	B1	20	396458	116175	271528	613468
14	B2	20	359490	97841.5	225636	482794
15	B3	20	338505	99233.9	246589	508791
16	B4	20	591187	122676	233963	470187
17	B5	20	97729.2	9357.83	6428.1	6271.46
18	B6	20	73269.2	7927.51	5587.76	5851.04
19	B7	20	50028.6	4425.38	3535.61	5120.17
20	B8	20	766.423	487.365	198.283	-363.319
21	B9	20	660447	80505.3	63217.1	74818.2
22	B10	20	14843.1	1889.58	1310.12	1923.04
23	B11	20	-90.506	802.777	720.699	1250.15
24	B12	20	3376.22	692.17	-293.78	-280.582
25	C1	20	284782	89282.9	225397	494203
26	C2	20	371230	94812.4	205440	406086
27	C3	20	273311	88390.9	228843	465130
28	C4	20	557784	119932	240165	477261
29	C5	20	523579	51678.3	38952.7	39485
30	C6	20	8152.08	1440.57	819.528	712.863
31	C7	20	16401.4	1632.08	948.729	1423.81
32	C8	20	2066.92	253.272	1019.25	-602.522
33	C9	20	25102.7	3196.74	2635.22	2681.52
34	C10	20	9600.72	2186.44	2029.27	1351.43
35	C11	20	5401.65	569.879	717.476	942.47
36	C12	20	10761	1349.36	454.679	1474.46
37	D1	20	1.19278e+06	221868	275872	608508
38	D2	20	1.09355e+06	194553	267441	561654
39	D3	20	1.07887e+06	183871	270095	557048
40	D4	20	110832	7934.68	5030.07	5635.29
41	D5	20	1008587	107961	79727.5	84366.6
42	D6	20	534839	54851.1	40814.8	41925
43	D7	20	6460.38	530.254	836.909	2069.19
44	D8	20	17430.3	2796.22	2266.52	2450.83
45	D9	20	7807.47	894.282	1059.85	1520.83
46	D10	20	9795.53	2324.07	2492.12	2710.44
47	D11	20	4280.55	1000.79	569.995	1256.2
48	D12	20	16923.8	2004.24	1763.75	1186.19
49	E1	20	325358	97721.3	236879	520074
50	E2	20	270191	81254.6	196723	413464
51	E3	20	314158	97312.1	244734	502914
52	E4	20	104550	7958.14	4506.14	5062.05
53	E5	20	251784	23692.3	16470	16317.3
54	E6	20	13291.7	1583.94	1129.38	1129.64
55	E7	20	215861	21952.1	16872.9	16461.8
56	E8	20	13011.1	2170.04	1155.89	2258.15
57	E9	20	5291.88	1017.54	973.74	-11.19
58	E10	20	13135.8	2020.74	1707.32	1352.7
59	E11	20	5565.41	1255.22	731.281	965.073
60	E12	20	12589.4	1771.8	1167.69	862.3
61	F1	20	258489	82352.4	209731	466840
62	F2	20	230232	75769.7	194802	412688
63	F3	20	254026	83335.2	215098	438216
64	F4	20	94021.9	6844.44	4205.4	4338.3
65	F5	20	3274.43	1517	335.347	603.631
66	F6	20	4913.41	964.929	524.474	1036.32
67	F7	20	5926.78	751.382	818.233	1566.9
68	F8	20	336613	57816.1	56301.8	78436.8
69	F9	20	9068.18	2289.46	4821.12	3322.92
70	F10	20	7303.24	1217.9	888.364	1965.23
71	F11	20	2221.17	996.365	413.298	953.081
72	F12	20	6407.74	1078.3	517.172	517.245
73	G1	20	504854	132153	282958	652421
74	G2	20	396727	100711	217860	476357
75	G3	20	1.45312e+06	224396	211853	451104
76	G4	20	86905.6	6531.77	4123.39	4833.01
77	G5	20	9935.53	1708.45	1455.64	2189.59
78	G6	20	435962	46094.2	34811.3	39200.1
79	G7	20	7324.77	1186.55	571.375	710.887
80	G8	20	7289.85	819.765	435.768	1391.31
81	G9	20	151098	21184.4	18329.1	22679.8
82	G10	20	5188.47	995.864	387.095	360.434
83	G11	20	10971.8	1613.9	628.765	1145.49
84	G12	20	5346.14	844.553	1033.56	953.1
85	H1	20	938146	195577	242857	556966
86	H2	20	585225	127206	205099	459522
87	H3	20	571254	123822	221610	477086
88	H4	20	91375.8	5929.88	3167.09	3950.87
89	H5	20	31014.2	3327.66	1662.43	2914.47
90	H6	20	19240.2	2457.04	2089.99	1719.67
91	H7	20	600.688	60.3872	212.487	-28.7107
92	H8	20	2022.17	299.368	-44.4129	-47.9823
93	H9	20	225071	30244.4	24746.5	29816.5
94	H10	20	5182.58	663.079	416.725	300.741
95	H11	20	13875.3	1836.04	1209.42	588.323
96	H12	20	2236.86	254.373	924.478	-729.51
1	A1	21	1260172	271121	287084	673663
2	A2	21	1.32783e+06	246698	272114	614401
3	A3	21	1.53657e+06	268494	317475	685743
4	A4	21	249825	89719	310306	727735
5	A5	21	7142.23	2012.8	1428.47	198.903
6	A6	21	13249.1	2859.6	1509.59	1277.99
7	A7	21	6221.27	274.508	328.815	211.093
8	A8	21	1786.42	-416.424	-584.822	70.8561
9	A9	21	7387.53	594.081	554.052	335.686
10	A10	21	155223	17828.9	12654.9	13373.1
11	A11	21	3564.91	-69.1764	294.235	732.062
12	A12	21	7490.28	626.629	737.34	818.194
13	B1	21	430647	120810	272943	616666
14	B2	21	392227	101591	225300	481346
15	B3	21	364321	102030	245554	507448
16	B4	21	605421	123516	233813	469132
17	B5	21	97826.4	9989.38	6690.6	5930.2
18	B6	21	72989	7687.59	6120.36	5782.99
19	B7	21	50497.4	4685.52	3832.16	4914.12
20	B8	21	913.442	974.083	301.83	87.9778
21	B9	21	658952	80919.7	63329.6	74993.6
22	B10	21	15847.2	2272.63	1128.93	1345.35
23	B11	21	427.693	1220.01	1169.83	678.089
24	B12	21	3078.53	719.553	-213.907	-394.582
25	C1	21	283572	88624.3	222827	489356
26	C2	21	379199	95186.5	204198	404466
27	C3	21	276114	88177.2	227770	463874
28	C4	21	569492	121009	238921	475525
29	C5	21	520431	51539.9	38541	39739.9
30	C6	21	7447.69	1286.56	605.12	1211.26
31	C7	21	15939.5	1538.34	878.763	1235.67
32	C8	21	2215.65	619.319	519.039	-545.037
33	C9	21	24888.5	3304.88	2293.03	3043.48
34	C10	21	9534.92	1834.15	2191.28	1383.22
35	C11	21	5451.5	363.51	696.552	1242.05
36	C12	21	9585.42	1429.82	480.381	1701.23
37	D1	21	1.23278e+06	220683	239106	530032
[truncated: 18,011 more rows]

## Sheet: Amplification Data
Block Type	96-Well 0.2-mL Block
Calibration Background is expired	Yes
Calibration Background performed on	04-16-2019
Calibration Pure Dye ABY is expired	Yes
Calibration Pure Dye ABY performed on	04-16-2019
Calibration Pure Dye FAM is expired	Yes
Calibration Pure Dye FAM performed on	04-16-2019
Calibration Pure Dye JUN is expired	Yes
Calibration Pure Dye JUN performed on	04-16-2019
Calibration Pure Dye NED is expired	Yes
Calibration Pure Dye NED performed on	04-16-2019
Calibration Pure Dye ROX is expired	Yes
Calibration Pure Dye ROX performed on	04-16-2019
Calibration Pure Dye SYBR is expired	Yes
Calibration Pure Dye SYBR performed on	04-16-2019
Calibration Pure Dye TAMRA is expired	Yes
Calibration Pure Dye TAMRA performed on	04-16-2019
Calibration Pure Dye VIC is expired	Yes
Calibration Pure Dye VIC performed on	04-16-2019
Calibration ROI is expired	Yes
Calibration ROI performed on	04-16-2019
Calibration Uniformity is expired	Yes
Calibration Uniformity performed on	04-16-2019
Chemistry	SYBR_GREEN
Date Created	2021-08-22 17:59:55 PM CST
Experiment Barcode
Experiment Comment
Experiment File Name	D:\SHB DATA\JX\2021-08-22_A375.eds
Experiment Name	2021-08-22_A375
Experiment Run End Time	2021-08-22 13:31:16 PM CST
Experiment Type	Comparative Cт (ΔΔCт)
Instrument Name	SHB
Instrument Serial Number	272323454
Instrument Type	QuantStudio™ 3 System
Passive Reference
Post-read Stage/Step
Pre-read Stage/Step
Quantification Cycle Method	Ct
Signal Smoothing On	true
Stage where Melt Analysis is performed	Stage3
Stage/ Cycle where Ct Analysis is performed	Stage2, Step3
User Name
Well	Well Position	Cycle	Target Name	Rn	Delta Rn
1	A1	1	actin	402283	-938.16
1	A1	2	actin	402764	-645.85
1	A1	3	actin	403462	-136.009
1	A1	4	actin	403655	-130.918
1	A1	5	actin	404322	347.267
1	A1	6	actin	404313	149.733
1	A1	7	actin	404214	-137.551
1	A1	8	actin	404447	-92.5223
1	A1	9	actin	404865	136.819
1	A1	10	actin	407029	2112.6
1	A1	11	actin	409143	4037.78
1	A1	12	actin	412791	7497.34
1	A1	13	actin	418478	12996.1
1	A1	14	actin	430189	24518.4
1	A1	15	actin	450739	44879.8
1	A1	16	actin	487782	81734.9
1	A1	17	actin	553651	147416
1	A1	18	actin	663984	257560
1	A1	19	actin	829743	423130
1	A1	20	actin	1.04167e+06	634871
1	A1	21	actin	1271295	864306
1	A1	22	actin	1.48228e+06	1075107
1	A1	23	actin	1.65053e+06	1.24316e+06
1	A1	24	actin	1.77982e+06	1.37226e+06
1	A1	25	actin	1.88262e+06	1.47488e+06
1	A1	26	actin	1.96504e+06	1.55711e+06
1	A1	27	actin	2.02245e+06	1.61433e+06
1	A1	28	actin	2.04011e+06	1.6318e+06
1	A1	29	actin	2.04512e+06	1.63662e+06
1	A1	30	actin	2.0736e+06	1.66491e+06
1	A1	31	actin	2.09673e+06	1.68786e+06
1	A1	32	actin	2.11467e+06	1.7056e+06
1	A1	33	actin	2127131	1.71788e+06
1	A1	34	actin	2.12637e+06	1.71693e+06
1	A1	35	actin	2.12559e+06	1.71596e+06
1	A1	36	actin	2.13885e+06	1.72903e+06
1	A1	37	actin	2.14518e+06	1.73517e+06
1	A1	38	actin	2145861	1.73567e+06
1	A1	39	actin	2.14433e+06	1.73395e+06
1	A1	40	actin	2.15085e+06	1.74029e+06
2	A2	1	actin	337088	406.532
2	A2	2	actin	336323	1089.42
2	A2	3	actin	334565	779.564
2	A2	4	actin	332034	-302.764
2	A2	5	actin	330222	-667.123
2	A2	6	actin	329082	-358.794
2	A2	7	actin	328025	32.1908
2	A2	8	actin	327061	516.926
2	A2	9	actin	326572	1475.94
2	A2	10	actin	326625	2976.93
2	A2	11	actin	327590	5390.5
2	A2	12	actin	330456	9704.83
2	A2	13	actin	336535	17231.8
2	A2	14	actin	347350	29495.5
2	A2	15	actin	368669	52261.9
2	A2	16	actin	409565	94606.6
2	A2	17	actin	484215	170705
2	A2	18	actin	609892	297830
2	A2	19	actin	806100	495486
2	A2	20	actin	1.05847e+06	749300
2	A2	21	actin	1.33286e+06	1.02514e+06
2	A2	22	actin	1.57638e+06	1.27011e+06
2	A2	23	actin	1766003	1.46118e+06
2	A2	24	actin	1909845	1606472
2	A2	25	actin	2.02168e+06	1719757
2	A2	26	actin	2.10761e+06	1.80713e+06
2	A2	27	actin	2.17415e+06	1.87512e+06
2	A2	28	actin	2.22689e+06	1.92931e+06
2	A2	29	actin	2268189	1972057
2	A2	30	actin	2299982	2.0053e+06
2	A2	31	actin	2.32417e+06	2.03094e+06
2	A2	32	actin	2.34284e+06	2.05105e+06
2	A2	33	actin	2.35754e+06	2.0672e+06
2	A2	34	actin	2.36711e+06	2.07821e+06
2	A2	35	actin	2.37633e+06	2.08888e+06
2	A2	36	actin	2.38202e+06	2096024
2	A2	37	actin	2.38385e+06	2.0993e+06
2	A2	38	actin	2384391	2101293
2	A2	39	actin	2.38396e+06	2.10231e+06
2	A2	40	actin	2.38356e+06	2.10336e+06
3	A3	1	actin	393266	1247.05
3	A3	2	actin	392165	1550.14
3	A3	3	actin	389552	340.473
3	A3	4	actin	388038	230.153
3	A3	5	actin	386003	-401.605
3	A3	6	actin	384493	-507.895
3	A3	7	actin	383195	-402.371
3	A3	8	actin	382935	741.246
3	A3	9	actin	383120	2328.8
3	A3	10	actin	383922	4534.32
3	A3	11	actin	385523	7539.41
3	A3	12	actin	388692	12111.3
3	A3	13	actin	396352	21175.1
3	A3	14	actin	410720	36946.3
3	A3	15	actin	436656	64286.1
3	A3	16	actin	489313	118347
3	A3	17	actin	581922	212359
3	A3	18	actin	733608	365449
3	A3	19	actin	957094	590338
3	A3	20	actin	1.24049e+06	875141
3	A3	21	actin	1539686	1.17574e+06
3	A3	22	actin	1.79554e+06	1432997
3	A3	23	actin	1.9919e+06	1630754
3	A3	24	actin	2.1435e+06	1.78376e+06
3	A3	25	actin	2.26155e+06	1.90322e+06
3	A3	26	actin	2.35243e+06	1.9955e+06
3	A3	27	actin	2422391	2.06686e+06
3	A3	28	actin	2.47724e+06	2.12312e+06
3	A3	29	actin	2.52202e+06	2169295
3	A3	30	actin	2.55513e+06	2.20381e+06
3	A3	31	actin	2.58522e+06	2.23531e+06
3	A3	32	actin	2.60128e+06	2252766
3	A3	33	actin	2.61584e+06	2.26873e+06
3	A3	34	actin	2.62437e+06	2.27866e+06
3	A3	35	actin	2.6364e+06	2.2921e+06
3	A3	36	actin	2.64133e+06	2.29843e+06
3	A3	37	actin	2.64305e+06	2.30156e+06
3	A3	38	actin	2.64044e+06	2300350
3	A3	39	actin	2.63574e+06	2.29705e+06
3	A3	40	actin	2634028	2.29674e+06
4	A4	1	hnrnpk	255174	-13066.1
4	A4	2	hnrnpk	253695	-6620.91
4	A4	3	hnrnpk	251878	-513.07
4	A4	4	hnrnpk	246562	2095.63
4	A4	5	hnrnpk	233890	-2652.05
4	A4	6	hnrnpk	229687	1069.49
4	A4	7	hnrnpk	229119	8426.71
4	A4	8	hnrnpk	229073	16304.6
4	A4	9	hnrnpk	229897	25053.9
4	A4	10	hnrnpk	230544	33625.6
4	A4	11	hnrnpk	231274	42279.8
4	A4	12	hnrnpk	232962	51892.7
4	A4	13	hnrnpk	234541	61395.7
4	A4	14	hnrnpk	236346	71125.4
4	A4	15	hnrnpk	238804	81508.1
4	A4	16	hnrnpk	241229	91857.7
4	A4	17	hnrnpk	244270	102823
4	A4	18	hnrnpk	247135	113613
4	A4	19	hnrnpk	250580	124982
4	A4	20	hnrnpk	253401	135728
4	A4	21	hnrnpk	256972	147224
4	A4	22	hnrnpk	260281	158457
4	A4	23	hnrnpk	264429	170529
4	A4	24	hnrnpk	267775	181800
4	A4	25	hnrnpk	270533	192483
4	A4	26	hnrnpk	271950	201824
4	A4	27	hnrnpk	266153	203952
4	A4	28	hnrnpk	247815	193538
4	A4	29	hnrnpk	230327	183975
4	A4	30	hnrnpk	223405	184978
4	A4	31	hnrnpk	223143	192640
4	A4	32	hnrnpk	227812	205234
4	A4	33	hnrnpk	238541	223887
4	A4	34	hnrnpk	250902	244173
4	A4	35	hnrnpk	265403	266598
4	A4	36	hnrnpk	280594	289714
4	A4	37	hnrnpk	297349	314393
4	A4	38	hnrnpk	313603	338572
4	A4	39	hnrnpk	330628	363522
4	A4	40	hnrnpk	346082	386900
5	A5	1
5	A5	2
5	A5	3
5	A5	4
5	A5	5
5	A5	6
5	A5	7
5	A5	8
5	A5	9
5	A5	10
5	A5	11
5	A5	12
5	A5	13
5	A5	14
5	A5	15
5	A5	16
5	A5	17
5	A5	18
5	A5	19
5	A5	20
5	A5	21
5	A5	22
5	A5	23
5	A5	24
5	A5	25
5	A5	26
5	A5	27
5	A5	28
5	A5	29
5	A5	30
5	A5	31
5	A5	32
5	A5	33
5	A5	34
5	A5	35
5	A5	36
5	A5	37
5	A5	38
5	A5	39
5	A5	40
6	A6	1
6	A6	2
6	A6	3
6	A6	4
6	A6	5
6	A6	6
6	A6	7
6	A6	8
6	A6	9
6	A6	10
6	A6	11
6	A6	12
6	A6	13
6	A6	14
6	A6	15
6	A6	16
6	A6	17
6	A6	18
6	A6	19
6	A6	20
6	A6	21
6	A6	22
6	A6	23
6	A6	24
6	A6	25
6	A6	26
6	A6	27
6	A6	28
6	A6	29
6	A6	30
6	A6	31
6	A6	32
6	A6	33
6	A6	34
6	A6	35
6	A6	36
6	A6	37
6	A6	38
6	A6	39
6	A6	40
7	A7	1
7	A7	2
7	A7	3
7	A7	4
7	A7	5
7	A7	6
7	A7	7
7	A7	8
7	A7	9
7	A7	10
7	A7	11
7	A7	12
7	A7	13
7	A7	14
7	A7	15
7	A7	16
7	A7	17
7	A7	18
7	A7	19
7	A7	20
7	A7	21
7	A7	22
7	A7	23
7	A7	24
7	A7	25
7	A7	26
7	A7	27
7	A7	28
7	A7	29
7	A7	30
7	A7	31
7	A7	32
7	A7	33
7	A7	34
7	A7	35
7	A7	36
7	A7	37
7	A7	38
7	A7	39
7	A7	40
8	A8	1
8	A8	2
8	A8	3
8	A8	4
8	A8	5
8	A8	6
8	A8	7
8	A8	8
8	A8	9
8	A8	10
8	A8	11
8	A8	12
8	A8	13
8	A8	14
8	A8	15
8	A8	16
8	A8	17
8	A8	18
8	A8	19
8	A8	20
8	A8	21
8	A8	22
8	A8	23
8	A8	24
8	A8	25
8	A8	26
8	A8	27
8	A8	28
8	A8	29
8	A8	30
8	A8	31
8	A8	32
8	A8	33
8	A8	34
8	A8	35
8	A8	36
8	A8	37
8	A8	38
8	A8	39
8	A8	40
9	A9	1
9	A9	2
9	A9	3
9	A9	4
9	A9	5
9	A9	6
9	A9	7
9	A9	8
9	A9	9
9	A9	10
9	A9	11
9	A9	12
9	A9	13
9	A9	14
9	A9	15
9	A9	16
9	A9	17
9	A9	18
9	A9	19
9	A9	20
9	A9	21
9	A9	22
9	A9	23
9	A9	24
9	A9	25
9	A9	26
9	A9	27
9	A9	28
9	A9	29
9	A9	30
9	A9	31
9	A9	32
9	A9	33
9	A9	34
9	A9	35
9	A9	36
9	A9	37
9	A9	38
9	A9	39
9	A9	40
10	A10	1
10	A10	2
10	A10	3
10	A10	4
10	A10	5
10	A10	6
10	A10	7
10	A10	8
10	A10	9
10	A10	10
10	A10	11
10	A10	12
10	A10	13
10	A10	14
10	A10	15
10	A10	16
10	A10	17
10	A10	18
10	A10	19
10	A10	20
10	A10	21
10	A10	22
10	A10	23
10	A10	24
10	A10	25
10	A10	26
10	A10	27
10	A10	28
10	A10	29
10	A10	30
10	A10	31
10	A10	32
10	A10	33
10	A10	34
10	A10	35
10	A10	36
10	A10	37
10	A10	38
10	A10	39
10	A10	40
11	A11	1
11	A11	2
11	A11	3
11	A11	4
11	A11	5
11	A11	6
11	A11	7
11	A11	8
11	A11	9
11	A11	10
11	A11	11
11	A11	12
11	A11	13
11	A11	14
11	A11	15
11	A11	16
11	A11	17
11	A11	18
11	A11	19
11	A11	20
11	A11	21
11	A11	22
11	A11	23
11	A11	24
11	A11	25
11	A11	26
11	A11	27
11	A11	28
11	A11	29
11	A11	30
11	A11	31
11	A11	32
11	A11	33
11	A11	34
11	A11	35
11	A11	36
11	A11	37
11	A11	38
11	A11	39
11	A11	40
12	A12	1
12	A12	2
12	A12	3
12	A12	4
12	A12	5
12	A12	6
12	A12	7
12	A12	8
12	A12	9
12	A12	10
12	A12	11
12	A12	12
12	A12	13
12	A12	14
12	A12	15
12	A12	16
12	A12	17
12	A12	18
12	A12	19
12	A12	20
12	A12	21
12	A12	22
12	A12	23
12	A12	24
12	A12	25
12	A12	26
12	A12	27
12	A12	28
12	A12	29
12	A12	30
12	A12	31
12	A12	32
12	A12	33
12	A12	34
12	A12	35
12	A12	36
12	A12	37
12	A12	38
12	A12	39
12	A12	40
13	B1	1	206	373406	2702.11
13	B1	2	206	372805	2536.42
13	B1	3	206	370553	718.882
13	B1	4	206	369465	65.0345
13	B1	5	206	368857	-107.813
13	B1	6	206	368514	-16.1602
13	B1	7	206	368049	-46.1638
13	B1	8	206	367326	-334.98
13	B1	9	206	366095	-1130.83
13	B1	10	206	365994	-797.55
13	B1	11	206	366777	419.759
13	B1	12	206	367152	1229.82
13	B1	13	206	367542	2054.31
13	B1	14	206	368697	3644.44
13	B1	15	206	369738	5119.81
13	B1	16	206	371370	7187.05
13	B1	17	206	374686	10937.8
13	B1	18	206	380487	17173.4
13	B1	19	206	390483	27603.9
13	B1	20	206	408265	45820.5
13	B1	21	206	442248	80238.1
13	B1	22	206	498663	137088
13	B1	23	206	601370	240229
13	B1	24	206	770551	409845
13	B1	25	206	1.01833e+06	658059
13	B1	26	206	1323683	963846
13	B1	27	206	1568116	1.20871e+06
13	B1	28	206	1.53298e+06	1.17401e+06
13	B1	29	206	1.55324e+06	1.19471e+06
13	B1	30	206	1.75324e+06	1.39515e+06
13	B1	31	206	1.89229e+06	1.53463e+06
13	B1	32	206	1.97875e+06	1.62152e+06
13	B1	33	206	2.0443e+06	1.68751e+06
13	B1	34	206	2.09511e+06	1738753
13	B1	35	206	2105479	1.74955e+06
13	B1	36	206	2.12287e+06	1.76738e+06
13	B1	37	206	2.14532e+06	1.79026e+06
13	B1	38	206	2.1672e+06	1.81258e+06
13	B1	39	206	2175773	1.82159e+06
13	B1	40	206	2.18938e+06	1.83563e+06
14	B2	1	206	326261	4989.23
14	B2	2	206	325048	4083.77
14	B2	3	206	322211	1554.78
14	B2	4	206	320971	622.766
14	B2	5	206	319481	-559.533
14	B2	6	206	318911	-822.176
14	B2	7	206	318742	-683.1
14	B2	8	206	318446	-671.743
14	B2	9	206	317659	-1150.92
14	B2	10	206	317787	-714.904
14	B2	11	206	319054	859.64
14	B2	12	206	319451	1565.18
14	B2	13	206	320434	2855.57
14	B2	14	206	321714	4442.74
14	B2	15	206	322751	5788.26
14	B2	16	206	325051	8395.71
14	B2	17	206	329697	13349.1
14	B2	18	206	336561	20521.1
14	B2	19	206	347848	32116.2
14	B2	20	206	368456	53031.4
14	B2	21	206	403778	88662
14	B2	22	206	467281	152472
14	B2	23	206	575733	261232
14	B2	24	206	745716	431522
14	B2	25	206	974287	660402
14	B2	26	206	1.23031e+06	916730
14	B2	27	206	1.46396e+06	1.15069e+06
14	B2	28	206	1645411	1.33245e+06
14	B2	29	206	1781547	1.46889e+06
14	B2	30	206	1.88625e+06	1.5739e+06
14	B2	31	206	1968343	1.6563e+06
14	B2	32	206	2.03216e+06	1.72043e+06
14	B2	33	206	2.08663e+06	1.77521e+06
14	B2	34	206	2.12986e+06	1818742
14	B2	35	206	2.16336e+06	1852554
14	B2	36	206	2196347	1885847
14	B2	37	206	2.22241e+06	1.91222e+06
14	B2	38	206	2242275	1.93239e+06
14	B2	39	206	2.25936e+06	1.94978e+06
14	B2	40	206	2.2717e+06	1.96243e+06
15	B3	1	206	328508	3823.67
15	B3	2	206	327122	3258
15	B3	3	206	323616	572.298
15	B3	4	206	322279	56.3797
15	B3	5	206	321255	-147.007
15	B3	6	206	320255	-326.457
15	B3	7	206	319580	-181.125
15	B3	8	206	318550	-390.731
15	B3	9	206	317768	-351.399
15	B3	10	206	317440	140.777
15	B3	11	206	317106	627.265
15	B3	12	206	317047	1389.19
15	B3	13	206	317128	2290.8
15	B3	14	206	317292	3275.79
15	B3	15	206	317805	4608.84
15	B3	16	206	318329	5954.02
15	B3	17	206	320865	9310.35
15	B3	18	206	325391	14656.9
15	B3	19	206	332906	22992.4
15	B3	20	206	347594	38501.2
15	B3	21	206	374689	66417.2
15	B3	22	206	423178	115726
15	B3	23	206	510418	203788
15	B3	24	206	655709	349899
15	B3	25	206	868823	563834
15	B3	26	206	1.13296e+06	828787
15	B3	27	206	1.39791e+06	1.09456e+06
15	B3	28	206	1.61715e+06	1314624
15	B3	29	206	1.78164e+06	1.47994e+06
15	B3	30	206	1.90537e+06	1.60449e+06
15	B3	31	206	2.00219e+06	1.70212e+06
15	B3	32	206	2076808	1.77756e+06
15	B3	33	206	2.13941e+06	1.84098e+06
15	B3	34	206	2.19231e+06	1.89471e+06
15	B3	35	206	2.23744e+06	1.94066e+06
15	B3	36	206	2.27071e+06	1.97475e+06
15	B3	37	206	2.30079e+06	2.00565e+06
15	B3	38	206	2.3245e+06	2.03018e+06
15	B3	39	206	2.34008e+06	2.04658e+06
15	B3	40	206	2.35429e+06	2.06161e+06
16	B4	1	hnrnpk	478287	923.522
16	B4	2	hnrnpk	482669	1203.51
16	B4	3	hnrnpk	489343	3775.74
16	B4	4	hnrnpk	492201	2531.1
16	B4	5	hnrnpk	494821	1049.9
16	B4	6	hnrnpk	497025	-848.557
16	B4	7	hnrnpk	499628	-2347.35
16	B4	8	hnrnpk	502655	-3421.78
16	B4	9	hnrnpk	506557	-3622.42
16	B4	10	hnrnpk	511295	-2986.28
16	B4	11	hnrnpk	516679	-1704.23
16	B4	12	hnrnpk	522688	203.192
16	B4	13	hnrnpk	528808	2220.86
16	B4	14	hnrnpk	535839	5149.82
16	B4	15	hnrnpk	544133	9342.77
16	B4	16	hnrnpk	552880	13987.5
16	B4	17	hnrnpk	563358	20363.1
16	B4	18	hnrnpk	573752	26655.3
16	B4	19	hnrnpk	585545	34346.3
16	B4	20	hnrnpk	598351	43050.9
16	B4	21	hnrnpk	612425	53022.7
16	B4	22	hnrnpk	627645	64141.3
16	B4	23	hnrnpk	645039	77432.5
16	B4	24	hnrnpk	666363	94654.8
16	B4	25	hnrnpk	692603	116793
16	B4	26	hnrnpk	726420	146508
16	B4	27	hnrnpk	774073	190059
16	B4	28	hnrnpk	845574	257458
16	B4	29	hnrnpk	957615	365397
16	B4	30	hnrnpk	1.12636e+06	530039
16	B4	31	hnrnpk	1.35715e+06	756729
16	B4	32	hnrnpk	1.61526e+06	1.01074e+06
16	B4	33	hnrnpk	1.83312e+06	1.22449e+06
16	B4	34	hnrnpk	1.97564e+06	1.36291e+06
16	B4	35	hnrnpk	2.07471e+06	1.45788e+06
16	B4	36	hnrnpk	2.15047e+06	1.52954e+06
16	B4	37	hnrnpk	2.20309e+06	1.57806e+06
16	B4	38	hnrnpk	2.24543e+06	1.61629e+06
16	B4	39	hnrnpk	2.27754e+06	1.64431e+06
16	B4	40	hnrnpk	2.29771e+06	1660372
17	B5	1
17	B5	2
17	B5	3
17	B5	4
17	B5	5
17	B5	6
17	B5	7
17	B5	8
17	B5	9
17	B5	10
17	B5	11
17	B5	12
17	B5	13
17	B5	14
17	B5	15
17	B5	16
17	B5	17
17	B5	18
17	B5	19
17	B5	20
17	B5	21
17	B5	22
17	B5	23
17	B5	24
17	B5	25
17	B5	26
17	B5	27
17	B5	28
17	B5	29
17	B5	30
17	B5	31
17	B5	32
17	B5	33
17	B5	34
17	B5	35
17	B5	36
17	B5	37
17	B5	38
17	B5	39
17	B5	40
18	B6	1
18	B6	2
18	B6	3
18	B6	4
18	B6	5
18	B6	6
18	B6	7
18	B6	8
18	B6	9
18	B6	10
18	B6	11
18	B6	12
18	B6	13
18	B6	14
18	B6	15
18	B6	16
18	B6	17
18	B6	18
18	B6	19
18	B6	20
18	B6	21
18	B6	22
18	B6	23
18	B6	24
18	B6	25
18	B6	26
18	B6	27
18	B6	28
18	B6	29
18	B6	30
18	B6	31
18	B6	32
18	B6	33
18	B6	34
18	B6	35
18	B6	36
18	B6	37
18	B6	38
18	B6	39
18	B6	40
19	B7	1
19	B7	2
19	B7	3
19	B7	4
19	B7	5
19	B7	6
19	B7	7
19	B7	8
19	B7	9
19	B7	10
19	B7	11
19	B7	12
19	B7	13
19	B7	14
19	B7	15
19	B7	16
19	B7	17
19	B7	18
19	B7	19
19	B7	20
19	B7	21
19	B7	22
19	B7	23
19	B7	24
19	B7	25
19	B7	26
19	B7	27
19	B7	28
19	B7	29
19	B7	30
19	B7	31
19	B7	32
19	B7	33
19	B7	34
19	B7	35
19	B7	36
19	B7	37
19	B7	38
19	B7	39
19	B7	40
20	B8	1
20	B8	2
20	B8	3
20	B8	4
20	B8	5
20	B8	6
20	B8	7
20	B8	8
20	B8	9
20	B8	10
20	B8	11
20	B8	12
20	B8	13
20	B8	14
20	B8	15
20	B8	16
20	B8	17
20	B8	18
20	B8	19
20	B8	20
20	B8	21
20	B8	22
20	B8	23
20	B8	24
20	B8	25
20	B8	26
20	B8	27
20	B8	28
20	B8	29
20	B8	30
20	B8	31
20	B8	32
20	B8	33
20	B8	34
20	B8	35
20	B8	36
20	B8	37
20	B8	38
20	B8	39
20	B8	40
21	B9	1
21	B9	2
21	B9	3
21	B9	4
21	B9	5
21	B9	6
21	B9	7
21	B9	8
21	B9	9
21	B9	10
21	B9	11
21	B9	12
21	B9	13
21	B9	14
21	B9	15
21	B9	16
21	B9	17
21	B9	18
21	B9	19
21	B9	20
21	B9	21
21	B9	22
21	B9	23
21	B9	24
21	B9	25
21	B9	26
21	B9	27
21	B9	28
21	B9	29
21	B9	30
21	B9	31
21	B9	32
21	B9	33
21	B9	34
21	B9	35
21	B9	36
21	B9	37
21	B9	38
21	B9	39
21	B9	40
22	B10	1
22	B10	2
22	B10	3
22	B10	4
22	B10	5
22	B10	6
22	B10	7
22	B10	8
22	B10	9
22	B10	10
22	B10	11
22	B10	12
22	B10	13
22	B10	14
22	B10	15
22	B10	16
22	B10	17
22	B10	18
22	B10	19
22	B10	20
22	B10	21
22	B10	22
22	B10	23
22	B10	24
22	B10	25
22	B10	26
22	B10	27
22	B10	28
22	B10	29
22	B10	30
22	B10	31
22	B10	32
22	B10	33
22	B10	34
22	B10	35
22	B10	36
22	B10	37
22	B10	38
22	B10	39
22	B10	40
23	B11	1
23	B11	2
23	B11	3
23	B11	4
23	B11	5
23	B11	6
23	B11	7
23	B11	8
23	B11	9
23	B11	10
23	B11	11
23	B11	12
23	B11	13
23	B11	14
23	B11	15
23	B11	16
23	B11	17
23	B11	18
23	B11	19
23	B11	20
23	B11	21
23	B11	22
23	B11	23
23	B11	24
23	B11	25
23	B11	26
23	B11	27
23	B11	28
23	B11	29
23	B11	30
23	B11	31
23	B11	32
23	B11	33
23	B11	34
23	B11	35
23	B11	36
23	B11	37
23	B11	38
23	B11	39
23	B11	40
24	B12	1
24	B12	2
24	B12	3
24	B12	4
24	B12	5
24	B12	6
24	B12	7
24	B12	8
24	B12	9
24	B12	10
24	B12	11
24	B12	12
24	B12	13
24	B12	14
24	B12	15
24	B12	16
24	B12	17
24	B12	18
24	B12	19
24	B12	20
24	B12	21
24	B12	22
24	B12	23
24	B12	24
24	B12	25
24	B12	26
24	B12	27
24	B12	28
24	B12	29
24	B12	30
24	B12	31
24	B12	32
24	B12	33
24	B12	34
24	B12	35
24	B12	36
24	B12	37
24	B12	38
24	B12	39
24	B12	40
25	C1	1	hnrnpk	313912	1253.82
25	C1	2	hnrnpk	313221	2127.91
25	C1	3	hnrnpk	310904	1377.25
25	C1	4	hnrnpk	308138	176.993
25	C1	5	hnrnpk	306578	181.708
25	C1	6	hnrnpk	304983	152.454
25	C1	7	hnrnpk	302200	-1065.21
25	C1	8	hnrnpk	300471	-1228.52
25	C1	9	hnrnpk	299493	-641.182
25	C1	10	hnrnpk	297742	-826.435
25	C1	11	hnrnpk	296945	-57.8137
25	C1	12	hnrnpk	295957	520.151
25	C1	13	hnrnpk	294569	697.71
25	C1	14	hnrnpk	293019	712.894
25	C1	15	hnrnpk	292120	1379.55
25	C1	16	hnrnpk	291475	2300.17
25	C1	17	hnrnpk	290420	2810.57
25	C1	18	hnrnpk	290456	4411.94
25	C1	19	hnrnpk	291373	6894.94
25	C1	20	hnrnpk	290731	7818.87
25	C1	21	hnrnpk	290946	9599.49
25	C1	22	hnrnpk	294127	14345.2
25	C1	23	hnrnpk	302277	24060.8
25	C1	24	hnrnpk	319894	43243.5
25	C1	25	hnrnpk	354834	79749.5
25	C1	26	hnrnpk	419938	146419
25	C1	27	hnrnpk	537688	265735
25	C1	28	hnrnpk	729922	459534
25	C1	29	hnrnpk	989650	720828
25	C1	30	hnrnpk	1.29231e+06	1.02506e+06
25	C1	31	hnrnpk	1.52163e+06	1.25594e+06
25	C1	32	hnrnpk	1667646	1.40352e+06
25	C1	33	hnrnpk	1.76465e+06	1502087
25	C1	34	hnrnpk	1.80967e+06	1.54868e+06
25	C1	35	hnrnpk	1.83851e+06	1.57908e+06
25	C1	36	hnrnpk	1.88131e+06	1.62345e+06
25	C1	37	hnrnpk	1.91625e+06	1659956
25	C1	38	hnrnpk	1.94073e+06	1.686e+06
25	C1	39	hnrnpk	1.95291e+06	1.69974e+06
25	C1	40	hnrnpk	1.96398e+06	1712378
26	C2	1	hnrnpk	359586	8913.89
26	C2	2	hnrnpk	357510	6043.51
26	C2	3	hnrnpk	353532	1270.91
26	C2	4	hnrnpk	352196	-859.224
26	C2	5	hnrnpk	352575	-1274.39
26	C2	6	hnrnpk	354782	138.7
26	C2	7	hnrnpk	355654	215.444
26	C2	8	hnrnpk	356480	247.499
26	C2	9	hnrnpk	357992	964.93
26	C2	10	hnrnpk	358100	278.767
26	C2	11	hnrnpk	357929	-686.521
26	C2	12	hnrnpk	358578	-832.402
26	C2	13	hnrnpk	360242	37.8098
26	C2	14	hnrnpk	361223	224.334
26	C2	15	hnrnpk	362067	274.14
26	C2	16	hnrnpk	362412	-175.773
26	C2	17	hnrnpk	364474	1091.75
26	C2	18	hnrnpk	367552	3376.09
26	C2	19	hnrnpk	372109	7138.55
26	C2	20	hnrnpk	377904	12138.8
26	C2	21	hnrnpk	386652	20092.5
26	C2	22	hnrnpk	402568	35214.6
26	C2	23	hnrnpk	430214	62066.2
26	C2	24	hnrnpk	478236	109294
26	C2	25	hnrnpk	562974	193237
26	C2	26	hnrnpk	706058	335527
26	C2	27	hnrnpk	922632	551306
26	C2	28	hnrnpk	1.19568e+06	823562
26	C2	29	hnrnpk	1452546	1.07963e+06
26	C2	30	hnrnpk	1628376	1254667
26	C2	31	hnrnpk	1.74682e+06	1.37232e+06
26	C2	32	hnrnpk	1.83429e+06	1.459e+06
26	C2	33	hnrnpk	1.90118e+06	1.52508e+06
26	C2	34	hnrnpk	1.95101e+06	1.57412e+06
26	C2	35	hnrnpk	1986364	1.60868e+06
26	C2	36	hnrnpk	2.01741e+06	1.63893e+06
26	C2	37	hnrnpk	2.03789e+06	1.65862e+06
26	C2	38	hnrnpk	2.05064e+06	1.67058e+06
26	C2	39	hnrnpk	2.06043e+06	1.67958e+06
26	C2	40	hnrnpk	2.06644e+06	1.68478e+06
27	C3	1	hnrnpk	295760	-7129.38
27	C3	2	hnrnpk	297896	-3310.83
27	C3	3	hnrnpk	298620	-904.465
27	C3	4	hnrnpk	298366	523.963
27	C3	5	hnrnpk	296622	462.767
27	C3	6	hnrnpk	294398	-79.1177
27	C3	7	hnrnpk	292590	-203.627
27	C3	8	hnrnpk	290837	-274.792
27	C3	9	hnrnpk	289606	176.73
27	C3	10	hnrnpk	287723	-23.2169
27	C3	11	hnrnpk	286513	448.961
27	C3	12	hnrnpk	285131	749.296
27	C3	13	hnrnpk	283314	615.412
27	C3	14	hnrnpk	279524	-1491.91
27	C3	15	hnrnpk	278620	-713.2
27	C3	16	hnrnpk	278658	1007.23
27	C3	17	hnrnpk	278516	2547.91
27	C3	18	hnrnpk	278480	4194.4
27	C3	19	hnrnpk	278716	6112.48
27	C3	20	hnrnpk	280023	9102.47
27	C3	21	hnrnpk	282862	13624.2
27	C3	22	hnrnpk	288151	20595.6
27	C3	23	hnrnpk	298826	32952.8
27	C3	24	hnrnpk	319738	55547.2
27	C3	25	hnrnpk	360283	97775.1
27	C3	26	hnrnpk	435249	174424
27	C3	27	hnrnpk	567537	308394
27	C3	28	hnrnpk	781818	524357
27	C3	29	hnrnpk	1075388	819610
27	C3	30	hnrnpk	1.3804e+06	1.12631e+06
27	C3	31	hnrnpk	1.60063e+06	1348220
27	C3	32	hnrnpk	1.74765e+06	1.49692e+06
27	C3	33	hnrnpk	1.85758e+06	1.60854e+06
27	C3	34	hnrnpk	1.939e+06	1.69163e+06
27	C3	35	hnrnpk	2002909	1.75723e+06
27	C3	36	hnrnpk	2.05005e+06	1.80605e+06
27	C3	37	hnrnpk	2.08461e+06	1.84229e+06
27	C3	38	hnrnpk	2.1085e+06	1.86787e+06
27	C3	39	hnrnpk	2.12887e+06	1.88991e+06
27	C3	40	hnrnpk	2.14277e+06	1.9055e+06
28	C4	1	hnrnpk	454558	-4515.52
28	C4	2	hnrnpk	463353	607.985
28	C4	3	hnrnpk	470345	3928.96
28	C4	4	hnrnpk	471542	1453.71
28	C4	5	hnrnpk	473433	-325.968
28	C4	6	hnrnpk	475604	-1826.06
28	C4	7	hnrnpk	479006	-2096.05
28	C4	8	hnrnpk	482073	-2699.92
28	C4	9	hnrnpk	486202	-2242.48
28	C4	10	hnrnpk	490890	-1225.66
28	C4	11	hnrnpk	495849	62.1582
28	C4	12	hnrnpk	501074	1615.6
28	C4	13	hnrnpk	506485	3355.7
28	C4	14	hnrnpk	512470	5668.89
28	C4	15	hnrnpk	519422	8949.37
28	C4	16	hnrnpk	526528	12384
28	C4	17	hnrnpk	535257	17442.6
28	C4	18	hnrnpk	544382	22895.8
28	C4	19	hnrnpk	554174	29016.1
28	C4	20	hnrnpk	564818	35989.2
28	C4	21	hnrnpk	576701	44201.1
28	C4	22	hnrnpk	590439	54268
28	C4	23	hnrnpk	605716	65872.9
28	C4	24	hnrnpk	623286	79772.2
28	C4	25	hnrnpk	645672	98486.4
28	C4	26	hnrnpk	674095	123238
28	C4	27	hnrnpk	712533	158005
28	C4	28	hnrnpk	770360	212161
28	C4	29	hnrnpk	861036	299166
28	C4	30	hnrnpk	1.00115e+06	435609
28	C4	31	hnrnpk	1.20323e+06	634019
28	C4	32	hnrnpk	1.41003e+06	837149
28	C4	33	hnrnpk	1482554	905998
28	C4	34	hnrnpk	1.61421e+06	1.03399e+06
28	C4	35	hnrnpk	1.71576e+06	1.13186e+06
28	C4	36	hnrnpk	1783191	1.19562e+06
28	C4	37	hnrnpk	1.83175e+06	1.24051e+06
28	C4	38	hnrnpk	1.86328e+06	1.26837e+06
28	C4	39	hnrnpk	1.88646e+06	1.28788e+06
28	C4	40	hnrnpk	1.90066e+06	1.29841e+06
29	C5	1
29	C5	2
29	C5	3
29	C5	4
29	C5	5
29	C5	6
29	C5	7
29	C5	8
29	C5	9
29	C5	10
29	C5	11
29	C5	12
29	C5	13
29	C5	14
29	C5	15
29	C5	16
29	C5	17
29	C5	18
29	C5	19
29	C5	20
29	C5	21
29	C5	22
29	C5	23
29	C5	24
29	C5	25
29	C5	26
29	C5	27
29	C5	28
29	C5	29
29	C5	30
29	C5	31
29	C5	32
29	C5	33
29	C5	34
29	C5	35
29	C5	36
29	C5	37
29	C5	38
29	C5	39
29	C5	40
30	C6	1
30	C6	2
30	C6	3
30	C6	4
30	C6	5
30	C6	6
30	C6	7
30	C6	8
30	C6	9
30	C6	10
30	C6	11
30	C6	12
30	C6	13
30	C6	14
30	C6	15
30	C6	16
30	C6	17
30	C6	18
30	C6	19
30	C6	20
30	C6	21
30	C6	22
30	C6	23
30	C6	24
30	C6	25
30	C6	26
30	C6	27
30	C6	28
30	C6	29
30	C6	30
30	C6	31
30	C6	32
30	C6	33
30	C6	34
30	C6	35
30	C6	36
30	C6	37
30	C6	38
30	C6	39
30	C6	40
31	C7	1
31	C7	2
31	C7	3
31	C7	4
31	C7	5
31	C7	6
31	C7	7
31	C7	8
31	C7	9
31	C7	10
31	C7	11
31	C7	12
31	C7	13
31	C7	14
31	C7	15
31	C7	16
31	C7	17
31	C7	18
31	C7	19
31	C7	20
31	C7	21
31	C7	22
31	C7	23
31	C7	24
31	C7	25
31	C7	26
31	C7	27
31	C7	28
31	C7	29
31	C7	30
31	C7	31
31	C7	32
31	C7	33
31	C7	34
31	C7	35
31	C7	36
31	C7	37
31	C7	38
31	C7	39
31	C7	40
32	C8	1
32	C8	2
32	C8	3
32	C8	4
32	C8	5
32	C8	6
32	C8	7
32	C8	8
32	C8	9
32	C8	10
32	C8	11
32	C8	12
32	C8	13
32	C8	14
32	C8	15
32	C8	16
32	C8	17
32	C8	18
32	C8	19
32	C8	20
32	C8	21
32	C8	22
32	C8	23
32	C8	24
32	C8	25
32	C8	26
32	C8	27
32	C8	28
32	C8	29
32	C8	30
32	C8	31
32	C8	32
32	C8	33
32	C8	34
32	C8	35
32	C8	36
32	C8	37
32	C8	38
32	C8	39
32	C8	40
33	C9	1
33	C9	2
33	C9	3
33	C9	4
33	C9	5
33	C9	6
33	C9	7
33	C9	8
33	C9	9
33	C9	10
33	C9	11
33	C9	12
33	C9	13
33	C9	14
33	C9	15
33	C9	16
33	C9	17
33	C9	18
33	C9	19
33	C9	20
33	C9	21
33	C9	22
33	C9	23
33	C9	24
33	C9	25
33	C9	26
33	C9	27
33	C9	28
33	C9	29
33	C9	30
33	C9	31
33	C9	32
33	C9	33
33	C9	34
33	C9	35
33	C9	36
33	C9	37
33	C9	38
33	C9	39
33	C9	40
34	C10	1
34	C10	2
34	C10	3
34	C10	4
34	C10	5
34	C10	6
34	C10	7
34	C10	8
34	C10	9
34	C10	10
34	C10	11
34	C10	12
34	C10	13
34	C10	14
34	C10	15
34	C10	16
34	C10	17
34	C10	18
34	C10	19
34	C10	20
34	C10	21
34	C10	22
34	C10	23
34	C10	24
34	C10	25
34	C10	26
34	C10	27
34	C10	28
34	C10	29
34	C10	30
34	C10	31
34	C10	32
34	C10	33
34	C10	34
34	C10	35
34	C10	36
34	C10	37
34	C10	38
34	C10	39
34	C10	40
35	C11	1
35	C11	2
35	C11	3
35	C11	4
35	C11	5
35	C11	6
35	C11	7
35	C11	8
35	C11	9
35	C11	10
35	C11	11
35	C11	12
35	C11	13
35	C11	14
35	C11	15
35	C11	16
35	C11	17
35	C11	18
35	C11	19
35	C11	20
35	C11	21
35	C11	22
35	C11	23
35	C11	24
35	C11	25
35	C11	26
35	C11	27
35	C11	28
35	C11	29
35	C11	30
35	C11	31
35	C11	32
35	C11	33
35	C11	34
35	C11	35
35	C11	36
35	C11	37
35	C11	38
35	C11	39
35	C11	40
36	C12	1
36	C12	2
36	C12	3
36	C12	4
36	C12	5
36	C12	6
36	C12	7
36	C12	8
36	C12	9
36	C12	10
36	C12	11
36	C12	12
36	C12	13
36	C12	14
36	C12	15
36	C12	16
36	C12	17
36	C12	18
36	C12	19
36	C12	20
36	C12	21
36	C12	22
36	C12	23
36	C12	24
36	C12	25
36	C12	26
36	C12	27
36	C12	28
36	C12	29
36	C12	30
36	C12	31
36	C12	32
36	C12	33
36	C12	34
36	C12	35
36	C12	36
36	C12	37
36	C12	38
36	C12	39
36	C12	40
37	D1	1	actin	336996	-418.481
37	D1	2	actin	335608	422.291
37	D1	3	actin	333361	403.719
37	D1	4	actin	330762	32.8344
37	D1	5	actin	327760	-740.956
37	D1	6	actin	326041	-231.466
37	D1	7	actin	324580	535.869
37	D1	8	actin	323655	1839.92
37	D1	9	actin	322490	2902.91
37	D1	10	actin	322564	5205.62
37	D1	11	actin	324851	9721.3
37	D1	12	actin	330005	17104.1
37	D1	13	actin	337734	27061.3
37	D1	14	actin	352009	43564.5
37	D1	15	actin	380408	74192.3
37	D1	16	actin	434177	130190
37	D1	17	actin	530706	228947
37	D1	18	actin	689401	389870
37	D1	19	actin	919999	622697
37	D1	20	actin	1.1611e+06	866025
37	D1	21	actin	1.27325e+06	980405
37	D1	22	actin	1.45695e+06	1.16634e+06
37	D1	23	actin	1.61806e+06	1.32967e+06
37	D1	24	actin	1733821	1.44766e+06
37	D1	25	actin	1.81611e+06	1.53218e+06
37	D1	26	actin	1.87446e+06	1.59276e+06
37	D1	27	actin	1.91612e+06	1.63664e+06
37	D1	28	actin	1.9527e+06	1.67546e+06
37	D1	29	actin	1.9849e+06	1.70989e+06
37	D1	30	actin	2004500	1.73171e+06
37	D1	31	actin	2.01806e+06	1.7475e+06
37	D1	32	actin	2.02122e+06	1.75289e+06
37	D1	33	actin	2.0038e+06	1.7377e+06
37	D1	34	actin	1.98485e+06	1.72098e+06
37	D1	35	actin	1980552	1718906
37	D1	36	actin	1.99213e+06	1.73271e+06
37	D1	37	actin	2.00213e+06	1.74494e+06
37	D1	38	actin	2.00851e+06	1.75354e+06
37	D1	39	actin	2.0112e+06	1.75847e+06
37	D1	40	actin	2.0193e+06	1.76879e+06
38	D2	1	actin	317280	-202.029
38	D2	2	actin	315547	510.058
38	D2	3	actin	312688	95.3021
38	D2	4	actin	310455	307.327
38	D2	5	actin	307525	-177.804
38	D2	6	actin	304729	-529.623
38	D2	7	actin	302700	-113.16
38	D2	8	actin	300787	417.958
38	D2	9	actin	299797	1873.2
38	D2	10	actin	299682	4202.98
38	D2	11	actin	300183	7148.75
38	D2	12	actin	302578	11988.7
38	D2	13	actin	308840	20695.1
38	D2	14	actin	321117	35416.7
38	D2	15	actin	346069	62813.6
38	D2	16	actin	393149	112338
38	D2	17	actin	479914	201547
38	D2	18	actin	624231	348310
38	D2	19	actin	838178	564701
38	D2	20	actin	1.10384e+06	832811
38	D2	21	actin	1.3743e+06	1.10572e+06
38	D2	22	actin	1598315	1.33217e+06
38	D2	23	actin	1770844	1.50715e+06
38	D2	24	actin	1.90496e+06	1643710
38	D2	25	actin	2.0128e+06	1.75399e+06
38	D2	26	actin	2.09665e+06	1.84029e+06
38	D2	27	actin	2157711	1.90379e+06
38	D2	28	actin	2.206e+06	1.95453e+06
38	D2	29	actin	2245796	1.99677e+06
38	D2	30	actin	2.27552e+06	2.02894e+06
38	D2	31	actin	2299784	2.05564e+06
38	D2	32	actin	2.31735e+06	2.07566e+06
38	D2	33	actin	2.32899e+06	2.08974e+06
38	D2	34	actin	2.33944e+06	2102632
38	D2	35	actin	2.34687e+06	2.11251e+06
38	D2	36	actin	2.35114e+06	2.11922e+06
38	D2	37	actin	2.35312e+06	2.12365e+06
38	D2	38	actin	2352647	2.12562e+06
38	D2	39	actin	2.35259e+06	2128013
38	D2	40	actin	2353031	2130894
39	D3	1	actin	313361	1051.4
39	D3	2	actin	311513	1244.55
39	D3	3	actin	308875	648.19
39	D3	4	actin	306338	152.866
39	D3	5	actin	303270	-873.802
39	D3	6	actin	301447	-655.532
39	D3	7	actin	300141	80.0503
39	D3	8	actin	298667	648.226
39	D3	9	actin	296597	619.715
39	D3	10	actin	295960	2023.8
39	D3	11	actin	296327	4432.38
39	D3	12	actin	298805	8952.15
39	D3	13	actin	304353	16541.4
39	D3	14	actin	316206	30436.4
39	D3	15	actin	339384	55655.5
39	D3	16	actin	387820	106133
39	D3	17	actin	475018	195372
39	D3	18	actin	618618	341014
39	D3	19	actin	828360	552798
39	D3	20	actin	1.08759e+06	814068
39	D3	21	actin	1.3487e+06	1.07722e+06
39	D3	22	actin	1.56766e+06	1.29822e+06
39	D3	23	actin	1.73853e+06	1471133
39	D3	24	actin	1.87018e+06	1.60483e+06
39	D3	25	actin	1.97325e+06	1.70994e+06
39	D3	26	actin	2.0535e+06	1792224
39	D3	27	actin	2115659	1.85643e+06
39	D3	28	actin	2.16116e+06	1.90397e+06
39	D3	29	actin	2.20013e+06	1944985
39	D3	30	actin	2229635	1.97653e+06
39	D3	31	actin	2.25291e+06	2001845
39	D3	32	actin	2.26853e+06	2.01951e+06
39	D3	33	actin	2280339	2.03336e+06
39	D3	34	actin	2.29104e+06	2.0461e+06
39	D3	35	actin	2.29936e+06	2.05646e+06
39	D3	36	actin	2.30514e+06	2.06429e+06
39	D3	37	actin	2.30416e+06	2.06535e+06
39	D3	38	actin	2.30515e+06	2068376
39	D3	39	actin	2.30525e+06	2.07051e+06
39	D3	40	actin	2.30422e+06	2071529
40	D4	1
40	D4	2
40	D4	3
40	D4	4
40	D4	5
40	D4	6
40	D4	7
40	D4	8
40	D4	9
40	D4	10
40	D4	11
40	D4	12
40	D4	13
40	D4	14
40	D4	15
40	D4	16
40	D4	17
40	D4	18
40	D4	19
40	D4	20
40	D4	21
40	D4	22
40	D4	23
40	D4	24
40	D4	25
40	D4	26
40	D4	27
40	D4	28
40	D4	29
40	D4	30
40	D4	31
40	D4	32
40	D4	33
40	D4	34
40	D4	35
40	D4	36
40	D4	37
40	D4	38
40	D4	39
40	D4	40
41	D5	1
41	D5	2
41	D5	3
41	D5	4
41	D5	5
41	D5	6
41	D5	7
41	D5	8
41	D5	9
41	D5	10
41	D5	11
41	D5	12
41	D5	13
41	D5	14
41	D5	15
41	D5	16
41	D5	17
41	D5	18
41	D5	19
41	D5	20
41	D5	21
41	D5	22
41	D5	23
41	D5	24
41	D5	25
41	D5	26
41	D5	27
41	D5	28
41	D5	29
41	D5	30
41	D5	31
41	D5	32
41	D5	33
41	D5	34
41	D5	35
41	D5	36
41	D5	37
41	D5	38
41	D5	39
41	D5	40
42	D6	1
42	D6	2
42	D6	3
42	D6	4
42	D6	5
42	D6	6
42	D6	7
42	D6	8
42	D6	9
42	D6	10
42	D6	11
42	D6	12
42	D6	13
42	D6	14
42	D6	15
42	D6	16
42	D6	17
42	D6	18
42	D6	19
42	D6	20
42	D6	21
42	D6	22
42	D6	23
42	D6	24
42	D6	25
42	D6	26
42	D6	27
42	D6	28
42	D6	29
42	D6	30
42	D6	31
42	D6	32
42	D6	33
42	D6	34
42	D6	35
42	D6	36
42	D6	37
42	D6	38
42	D6	39
42	D6	40
43	D7	1
43	D7	2
43	D7	3
43	D7	4
43	D7	5
43	D7	6
43	D7	7
43	D7	8
43	D7	9
43	D7	10
43	D7	11
43	D7	12
43	D7	13
43	D7	14
43	D7	15
43	D7	16
43	D7	17
43	D7	18
43	D7	19
43	D7	20
43	D7	21
43	D7	22
43	D7	23
43	D7	24
43	D7	25
43	D7	26
43	D7	27
43	D7	28
43	D7	29
43	D7	30
43	D7	31
43	D7	32
43	D7	33
43	D7	34
43	D7	35
43	D7	36
43	D7	37
43	D7	38
43	D7	39
43	D7	40
44	D8	1
44	D8	2
44	D8	3
44	D8	4
44	D8	5
44	D8	6
44	D8	7
44	D8	8
44	D8	9
44	D8	10
44	D8	11
44	D8	12
44	D8	13
44	D8	14
44	D8	15
44	D8	16
44	D8	17
44	D8	18
44	D8	19
44	D8	20
44	D8	21
44	D8	22
44	D8	23
44	D8	24
44	D8	25
44	D8	26
44	D8	27
44	D8	28
44	D8	29
44	D8	30
44	D8	31
44	D8	32
44	D8	33
44	D8	34
44	D8	35
44	D8	36
44	D8	37
44	D8	38
44	D8	39
44	D8	40
45	D9	1
45	D9	2
45	D9	3
45	D9	4
45	D9	5
45	D9	6
45	D9	7
45	D9	8
45	D9	9
45	D9	10
45	D9	11
45	D9	12
45	D9	13
45	D9	14
45	D9	15
45	D9	16
45	D9	17
45	D9	18
45	D9	19
45	D9	20
45	D9	21
45	D9	22
45	D9	23
45	D9	24
45	D9	25
45	D9	26
45	D9	27
45	D9	28
45	D9	29
45	D9	30
45	D9	31
45	D9	32
45	D9	33
45	D9	34
45	D9	35
45	D9	36
45	D9	37
45	D9	38
45	D9	39
45	D9	40
46	D10	1
46	D10	2
46	D10	3
46	D10	4
46	D10	5
46	D10	6
46	D10	7
46	D10	8
46	D10	9
46	D10	10
46	D10	11
46	D10	12
46	D10	13
46	D10	14
46	D10	15
46	D10	16
46	D10	17
46	D10	18
46	D10	19
46	D10	20
46	D10	21
46	D10	22
46	D10	23
46	D10	24
46	D10	25
46	D10	26
46	D10	27
46	D10	28
46	D10	29
46	D10	30
46	D10	31
46	D10	32
46	D10	33
46	D10	34
46	D10	35
46	D10	36
46	D10	37
46	D10	38
46	D10	39
46	D10	40
47	D11	1
47	D11	2
47	D11	3
47	D11	4
47	D11	5
47	D11	6
47	D11	7
47	D11	8
47	D11	9
47	D11	10
47	D11	11
47	D11	12
47	D11	13
47	D11	14
47	D11	15
47	D11	16
47	D11	17
47	D11	18
47	D11	19
47	D11	20
47	D11	21
47	D11	22
47	D11	23
47	D11	24
47	D11	25
47	D11	26
47	D11	27
47	D11	28
47	D11	29
47	D11	30
47	D11	31
47	D11	32
47	D11	33
47	D11	34
47	D11	35
47	D11	36
47	D11	37
47	D11	38
47	D11	39
47	D11	40
48	D12	1
48	D12	2
48	D12	3
48	D12	4
48	D12	5
48	D12	6
48	D12	7
48	D12	8
48	D12	9
48	D12	10
48	D12	11
48	D12	12
48	D12	13
48	D12	14
48	D12	15
48	D12	16
48	D12	17
48	D12	18
48	D12	19
48	D12	20
48	D12	21
48	D12	22
48	D12	23
48	D12	24
48	D12	25
48	D12	26
48	D12	27
48	D12	28
48	D12	29
48	D12	30
48	D12	31
48	D12	32
48	D12	33
48	D12	34
48	D12	35
48	D12	36
48	D12	37
48	D12	38
48	D12	39
48	D12	40
49	E1	1	206	341047	-1540.11
49	E1	2	206	339978	-25.3429
49	E1	3	206	337335	-84.7674
49	E1	4	206	334971	135.746
49	E1	5	206	332585	333.321
49	E1	6	206	329838	170.053
49	E1	7	206	326698	-385.215
49	E1	8	206	323713	-786.171
49	E1	9	206	322157	241.03
49	E1	10	206	319627	295.043
49	E1	11	206	316829	80.9618
49	E1	12	206	315005	841.756
49	E1	13	206	313809	2228.93
49	E1	14	206	313581	4585.28
49	E1	15	206	313766	7354.29
49	E1	16	206	314523	10695.7
49	E1	17	206	315540	14296.7
49	E1	18	206	318571	19911.6
49	E1	19	206	323818	27742.6
49	E1	20	206	331539	38046.8
49	E1	21	206	340916	50008.1
49	E1	22	206	376211	87886.7
49	E1	23	206	443476	157737
49	E1	24	206	558732	275576
49	E1	25	206	733863	453291
49	E1	26	206	960793	682805
49	E1	27	206	1199225	923821
49	E1	28	206	1.40029e+06	1.12747e+06
49	E1	29	206	1544114	1273878
49	E1	30	206	1.65674e+06	1.38909e+06
49	E1	31	206	1.74289e+06	1.47782e+06
49	E1	32	206	1770390	1507906
49	E1	33	206	1.64228e+06	1.38238e+06
49	E1	34	206	1.54413e+06	1.28681e+06
49	E1	35	206	1.52961e+06	1.27488e+06
49	E1	36	206	1.55173e+06	1299580
49	E1	37	206	1.5683e+06	1.31873e+06
[truncated: 1,883 more rows]

## Sheet: Results
Block Type	96-Well 0.2-mL Block
Calibration Background is expired	Yes
Calibration Background performed on	04-16-2019
Calibration Pure Dye ABY is expired	Yes
Calibration Pure Dye ABY performed on	04-16-2019
Calibration Pure Dye FAM is expired	Yes
Calibration Pure Dye FAM performed on	04-16-2019
Calibration Pure Dye JUN is expired	Yes
Calibration Pure Dye JUN performed on	04-16-2019
Calibration Pure Dye NED is expired	Yes
Calibration Pure Dye NED performed on	04-16-2019
Calibration Pure Dye ROX is expired	Yes
Calibration Pure Dye ROX performed on	04-16-2019
Calibration Pure Dye SYBR is expired	Yes
Calibration Pure Dye SYBR performed on	04-16-2019
Calibration Pure Dye TAMRA is expired	Yes
Calibration Pure Dye TAMRA performed on	04-16-2019
Calibration Pure Dye VIC is expired	Yes
Calibration Pure Dye VIC performed on	04-16-2019
Calibration ROI is expired	Yes
Calibration ROI performed on	04-16-2019
Calibration Uniformity is expired	Yes
Calibration Uniformity performed on	04-16-2019
Chemistry	SYBR_GREEN
Date Created	2021-08-22 17:59:56 PM CST
Experiment Barcode
Experiment Comment
Experiment File Name	D:\SHB DATA\JX\2021-08-22_A375.eds
Experiment Name	2021-08-22_A375
Experiment Run End Time	2021-08-22 13:31:16 PM CST
Experiment Type	Comparative Cт (ΔΔCт)
Instrument Name	SHB
Instrument Serial Number	272323454
Instrument Type	QuantStudio™ 3 System
Passive Reference
Post-read Stage/Step
Pre-read Stage/Step
Quantification Cycle Method	Ct
Signal Smoothing On	true
Stage where Melt Analysis is performed	Stage3
Stage/ Cycle where Ct Analysis is performed	Stage2, Step3
User Name
Well	Well Position	Omit	Sample Name	Target Name	Task	Reporter	Quencher	Quantity	Quantity Mean	Quantity SD	RQ	RQ Min	RQ Max	CT	Ct Mean	Ct SD	Delta Ct	Delta Ct Mean	Delta Ct SD	Delta Ct SE	Delta Delta Ct	Automatic Ct Threshold	Ct Threshold	Automatic Baseline	Baseline Start	Baseline End	Amp Status	Comments	Cq Conf	CQCONF	MTP	HIGHSD	Tm1	Tm2	Tm3	Tm4
1	A1	FALSE	ctr	actin	UNKNOWN	SYBR	None							17.1604	16.8865	0.304703						TRUE	164742	TRUE	3	8	Inconclusive		0.979583	N	N	N	86.7086
2	A2	FALSE	ctr	actin	UNKNOWN	SYBR	None							16.9407	16.8865	0.304703						TRUE	164742	TRUE	3	8	Inconclusive		0.991546	N	N	N	87.0184
3	A3	FALSE	ctr	actin	UNKNOWN	SYBR	None							16.5583	16.8865	0.304703						TRUE	164742	TRUE	3	8	Inconclusive		0.991117	N	N	N	87.0898
4	A4	FALSE	k3+206	hnrnpk	UNKNOWN	SYBR	None				61.3693	0.120648	31216.3	13.435	19.5227	5.28955		1.25952	5.60865	3.23816	-5.93944	TRUE	65626.1	TRUE	3	6	Amp		0.279299	Y	N	Y	55.0002
13	B1	FALSE	ctr	206	UNKNOWN	SYBR	None				1	0.647743	1.54382	22.0767	22.1114	0.244767		5.2249	0.390838	0.225651	0	TRUE	143211	TRUE	3	12	Amp		0.985838	N	Y	N	86.0889	81.3378
14	B2	FALSE	ctr	206	UNKNOWN	SYBR	None				1	0.647743	1.54382	21.8859	22.1114	0.244767		5.2249	0.390838	0.225651	0	TRUE	143211	TRUE	3	12	Amp		0.987806	N	N	N	86.2954
15	B3	FALSE	ctr	206	UNKNOWN	SYBR	None				1	0.647743	1.54382	22.3717	22.1114	0.244767		5.2249	0.390838	0.225651	0	TRUE	143211	TRUE	3	11	Amp		0.990551	N	Y	N	86.5739	81.8275
16	B4	FALSE	k3+206	hnrnpk	UNKNOWN	SYBR	None				61.3693	0.120648	31216.3	22.1376	19.5227	5.28955		1.25952	5.60865	3.23816	-5.93944	TRUE	65626.1	TRUE	3	14	Amp		0.272167	Y	Y	Y	83.8912	73.4698
25	C1	FALSE	ctr	hnrnpk	UNKNOWN	SYBR	None				1	0.380922	2.62521	24.7241	24.0855	0.813457		7.19896	0.868652	0.501516	0	TRUE	65626.1	TRUE	3	14	Amp		0.993916	N	Y	Y	83.5068	79.2721
26	C2	FALSE	ctr	hnrnpk	UNKNOWN	SYBR	None				1	0.380922	2.62521	23.1696	24.0855	0.813457		7.19896	0.868652	0.501516	0	TRUE	65626.1	TRUE	3	15	Amp		0.978539	N	Y	Y	83.7133	79.582
27	C3	FALSE	ctr	hnrnpk	UNKNOWN	SYBR	None				1	0.380922	2.62521	24.3626	24.0855	0.813457		7.19896	0.868652	0.501516	0	TRUE	65626.1	TRUE	3	14	Amp		0.993991	N	N	Y	83.788
28	C4	FALSE	k3+206	hnrnpk	UNKNOWN	SYBR	None				61.3693	0.120648	31216.3	22.9957	19.5227	5.28955		1.25952	5.60865	3.23816	-5.93944	TRUE	65626.1	TRUE	3	13	Amp		0.359524	Y	Y	Y	83.4785	73.573
37	D1	FALSE	k3	actin	UNKNOWN	SYBR	None							16.4083	16.587	0.157734						TRUE	164742	TRUE	3	7	Inconclusive		0.983307	N	N	N	86.8118
38	D2	FALSE	k3	actin	UNKNOWN	SYBR	None							16.6455	16.587	0.157734						TRUE	164742	TRUE	3	8	Inconclusive		0.990166	N	N	N	87.0184
39	D3	FALSE	k3	actin	UNKNOWN	SYBR	None							16.7071	16.587	0.157734						TRUE	164742	TRUE	3	8	Inconclusive		0.992033	N	N	N	87.5026
49	E1	FALSE	k3	206	UNKNOWN	SYBR	None				0.449332	0.303323	0.665624	22.8348	22.966	0.316549		6.37905	0.353671	0.204192	1.15415	TRUE	143211	TRUE	3	11	Amp		0.984261	N	Y	N	85.9856	81.2345
50	E2	FALSE	k3	206	UNKNOWN	SYBR	None				0.449332	0.303323	0.665624	23.3271	22.966	0.316549		6.37905	0.353671	0.204192	1.15415	TRUE	143211	TRUE	3	16	Amp		0.94055	N	Y	N	85.8823	81.2345
51	E3	FALSE	k3	206	UNKNOWN	SYBR	None				0.449332	0.303323	0.665624	22.7362	22.966	0.316549		6.37905	0.353671	0.204192	1.15415	TRUE	143211	TRUE	3	14	Amp		0.988873	N	Y	N	86.5739	81.8275
61	F1	FALSE	k3	hnrnpk	UNKNOWN	SYBR	None				0.0254474	0.0179554	0.0360654	29.3881	29.0823	0.271335		12.4953	0.313852	0.181203	5.29634	TRUE	65626.1	TRUE	3	14	Amp		0.987484	N	N	N	83.0936
62	F2	FALSE	k3	hnrnpk	UNKNOWN	SYBR	None				0.0254474	0.0179554	0.0360654	28.9884	29.0823	0.271335		12.4953	0.313852	0.181203	5.29634	TRUE	65626.1	TRUE	3	18	Amp		0.992829	N	N	N	83.3002
63	F3	FALSE	k3	hnrnpk	UNKNOWN	SYBR	None				0.0254474	0.0179554	0.0360654	28.8703	29.0823	0.271335		12.4953	0.313852	0.181203	5.29634	TRUE	65626.1	TRUE	3	15	Amp		0.989591	N	N	N	83.5816
73	G1	FALSE	k3+206	actin	UNKNOWN	SYBR	None							19.1071	18.2632	1.86485						TRUE	164742	TRUE	3	9	Inconclusive		0.985025	N	N	Y	86.8118
74	G2	FALSE	k3+206	actin	UNKNOWN	SYBR	None							19.557	18.2632	1.86485						TRUE	164742	TRUE	3	9	Inconclusive		0.976523	N	N	Y	86.3987
75	G3	FALSE	k3+206	actin	UNKNOWN	SYBR	None							16.1256	18.2632	1.86485						TRUE	164742	TRUE	3	14	Inconclusive		0.927942	N	N	Y	86.9866
85	H1	FALSE	k3+206	206	UNKNOWN	SYBR	None				55.1968	5.7752	527.546	16.7852	17.7016	0.806091		-0.561609	2.03162	1.17295	-5.78651	TRUE	143211	TRUE	3	8	Inconclusive		0.989977	N	N	Y	85.8823
86	H2	FALSE	k3+206	206	UNKNOWN	SYBR	None				55.1968	5.7752	527.546	18.0186	17.7016	0.806091		-0.561609	2.03162	1.17295	-5.78651	TRUE	143211	TRUE	3	9	Inconclusive		0.981507	N	N	Y	85.6757
87	H3	FALSE	k3+206	206	UNKNOWN	SYBR	None				55.1968	5.7752	527.546	18.301	17.7016	0.806091		-0.561609	2.03162	1.17295	-5.78651	TRUE	143211	TRUE	3	9	Inconclusive		0.986515	N	N	Y	86.2644
Analysis Type	Singleplex
Endogenous Control	actin
RQ Min/Max Confidence Level	95.0
Reference Sample	ctr

## Sheet: Sheet1
Sample Name	Target Name	CT
ctr	actin	17.1604	16.8865	0.273943	0		1	1
ctr	actin	16.9407		0.0542355			1
ctr	actin	16.5583		-0.328178			1
ctr	206	22.0767		5.19017	5.2249	-0.034736	1.02437	1.09679	0.0724241
ctr	206	21.8859		4.99936		-0.225543	1.16922
ctr	206	22.3717		5.48518
ctr	hnrnpk	24.7241		7.83763	7.19896	0.638669	0.642305	1.11805	0.548575
ctr	hnrnpk	23.1696		6.28315		-0.915815	1.88663
ctr	hnrnpk	24.3626		7.47611		0.277146	0.825222
k3	actin	16.4083	16.587	-0.17863			1	1
k3	actin	16.6455		0.058513			1
k3	actin	16.7071		0.120117			1
k3	206	22.8348		6.18931		0.96441	0.512488	0.489027	0.0234613
k3	206	23.3271		6.61999
k3	206	22.7362		6.32785		1.10294	0.465565
k3	hnrnpk	29.3881		12.8011		5.60214	0.0205867	0.0257397	0.00376444
k3	hnrnpk	28.9884		12.4015		5.20249	0.0271578
k3	hnrnpk	28.8703		12.2833		5.08439	0.0294745
k3+206	actin		16.1256	-16.1256			1	1
k3+206	actin			-16.1256			1
k3+206	actin	16.1256		0			1
k3+206	206	16.7852		0.659609		-4.56529		9.17423	0.89503
k3+206	206	18.0186		1.89302		-3.33189	10.0693
k3+206	206	18.301		2.17541		-3.04949	8.2792
k3+206	hnrnpk	13.435		-2.69058		-9.88954		1.76644	0.510375
k3+206	hnrnpk	22.1376		6.01194		-1.18702	2.27681
k3+206	hnrnpk	22.9957		6.87005		-0.32891	1.25606

## Sheet: Melt Curve Raw Data
Block Type	96-Well 0.2-mL Block
Calibration Background is expired	Yes
Calibration Background performed on	04-16-2019
Calibration Pure Dye ABY is expired	Yes
Calibration Pure Dye ABY performed on	04-16-2019
Calibration Pure Dye FAM is expired	Yes
Calibration Pure Dye FAM performed on	04-16-2019
Calibration Pure Dye JUN is expired	Yes
Calibration Pure Dye JUN performed on	04-16-2019
Calibration Pure Dye NED is expired	Yes
Calibration Pure Dye NED performed on	04-16-2019
Calibration Pure Dye ROX is expired	Yes
Calibration Pure Dye ROX performed on	04-16-2019
Calibration Pure Dye SYBR is expired	Yes
Calibration Pure Dye SYBR performed on	04-16-2019
Calibration Pure Dye TAMRA is expired	Yes
Calibration Pure Dye TAMRA performed on	04-16-2019
Calibration Pure Dye VIC is expired	Yes
Calibration Pure Dye VIC performed on	04-16-2019
Calibration ROI is expired	Yes
Calibration ROI performed on	04-16-2019
Calibration Uniformity is expired	Yes
Calibration Uniformity performed on	04-16-2019
Chemistry	SYBR_GREEN
Date Created	2021-08-22 17:59:57 PM CST
Experiment Barcode
Experiment Comment
Experiment File Name	D:\SHB DATA\JX\2021-08-22_A375.eds
Experiment Name	2021-08-22_A375
Experiment Run End Time	2021-08-22 13:31:16 PM CST
Experiment Type	Comparative Cт (ΔΔCт)
Instrument Name	SHB
Instrument Serial Number	272323454
Instrument Type	QuantStudio™ 3 System
Passive Reference
Post-read Stage/Step
Pre-read Stage/Step
Quantification Cycle Method	Ct
Signal Smoothing On	true
Stage where Melt Analysis is performed	Stage3
Stage/ Cycle where Ct Analysis is performed	Stage2, Step3
User Name
Well	Well Position	Reading	Temperature	Fluorescence	Derivative	Target Name
1	A1	1	55.0005	3.34949e+06	5136.09	actin
1	A1	2	55.2071	3365101	12270.5	actin
1	A1	3	55.4136	3.34465e+06	20206.5	actin
1	A1	4	55.6202	3.34056e+06	28259.6	actin
1	A1	5	55.8268	3.33832e+06	35563.5	actin
1	A1	6	56.0333	3.32057e+06	41524.5	actin
1	A1	7	56.2399	3.30525e+06	46177.3	actin
1	A1	8	56.4465	3.28987e+06	50196.9	actin
1	A1	9	56.653	3277367	54492.4	actin
1	A1	10	56.8596	3.27215e+06	59660.6	actin
1	A1	11	57.0662	3.24705e+06	65640.9	actin
1	A1	12	57.2727	3252134	71781.4	actin
1	A1	13	57.4793	3.2343e+06	74353.1	actin
1	A1	14	57.6859	3.19726e+06	75309	actin
1	A1	15	57.8924	3.1958e+06	75887.7	actin
1	A1	16	58.099	3.17571e+06	76119.8	actin
1	A1	17	58.3056	3162519	76092.7	actin
1	A1	18	58.5121	3.13151e+06	75921.9	actin
1	A1	19	58.7187	3131442	75725.4	actin
1	A1	20	58.9253	3.09937e+06	75591.8	actin
1	A1	21	59.1318	3.08933e+06	75554.1	actin
1	A1	22	59.3384	3.07885e+06	75588	actin
1	A1	23	59.545	3.05762e+06	75650.2	actin
1	A1	24	59.7515	3036815	75730	actin
1	A1	25	59.9581	3.02384e+06	75874.1	actin
1	A1	26	60.1647	3008478	76162.9	actin
1	A1	27	60.3712	2.99145e+06	76636.2	actin
1	A1	28	60.5778	2.96735e+06	77232.6	actin
1	A1	29	60.7844	2976106	77785.3	actin
1	A1	30	60.9909	2.93846e+06	78097.3	actin
1	A1	31	61.1975	2.92069e+06	78058.2	actin
1	A1	32	61.4041	2.90764e+06	77727.4	actin
1	A1	33	61.6106	2.88181e+06	77318.8	actin
1	A1	34	61.8172	2.8651e+06	77080.1	actin
1	A1	35	62.0238	2.854e+06	77136	actin
1	A1	36	62.2304	2835268	77397	actin
1	A1	37	62.4369	2.83111e+06	77610.4	actin
1	A1	38	62.6435	2.80733e+06	77535.3	actin
1	A1	39	62.8501	2.77676e+06	77116.9	actin
1	A1	40	63.0566	2.74571e+06	76531.6	actin
1	A1	41	63.2632	2757698	76067.7	actin
1	A1	42	63.4698	2.73555e+06	75933.8	actin
1	A1	43	63.6763	2.71282e+06	76134.5	actin
1	A1	44	63.8829	2.70696e+06	76487.2	actin
1	A1	45	64.0895	2.68554e+06	76748.2	actin
1	A1	46	64.296	2.65629e+06	76751.8	actin
1	A1	47	64.5026	2.65443e+06	76479.7	actin
1	A1	48	64.7092	2.62204e+06	76041.5	actin
1	A1	49	64.9157	2.61724e+06	75600.1	actin
1	A1	50	65.1223	2.59834e+06	75288.4	actin
1	A1	51	65.3289	2581651	75164.4	actin
1	A1	52	65.5354	2.56821e+06	75203.1	actin
1	A1	53	65.742	2.55034e+06	75324.7	actin
1	A1	54	65.9486	2.53541e+06	75432	actin
1	A1	55	66.1551	2.51924e+06	75449.1	actin
1	A1	56	66.3617	2.50059e+06	75345.5	actin
1	A1	57	66.5683	2.4827e+06	75138.8	actin
1	A1	58	66.7748	2.46848e+06	74875.8	actin
1	A1	59	66.9814	2.45212e+06	74604.7	actin
1	A1	60	67.188	2.43617e+06	74353.8	actin
1	A1	61	67.3945	2.42067e+06	74129.7	actin
1	A1	62	67.6011	2.40311e+06	73928.3	actin
1	A1	63	67.8077	2.38754e+06	73749.8	actin
1	A1	64	68.0142	2.37336e+06	73600.7	actin
1	A1	65	68.2208	2.35724e+06	73490	actin
1	A1	66	68.4274	2.34142e+06	73234	actin
1	A1	67	68.6339	2.32668e+06	73058.3	actin
1	A1	68	68.8405	2.3121e+06	72935.9	actin
1	A1	69	69.0471	2.29587e+06	72804	actin
1	A1	70	69.2536	2278715	72639.3	actin
1	A1	71	69.4602	2265812	72456.1	actin
1	A1	72	69.6668	2.24918e+06	72282.9	actin
1	A1	73	69.8733	2.23528e+06	72131.3	actin
1	A1	74	70.0799	2.21999e+06	72001.7	actin
1	A1	75	70.2865	2203394	71909.4	actin
1	A1	76	70.493	2188854	71913.4	actin
1	A1	77	70.6996	2.17443e+06	72114.4	actin
1	A1	78	70.9062	2.15739e+06	72618.8	actin
1	A1	79	71.1127	2144692	73478.8	actin
1	A1	80	71.3193	2.12803e+06	73767.8	actin
1	A1	81	71.5259	2.11333e+06	74129.2	actin
1	A1	82	71.7324	2.09573e+06	74544.5	actin
1	A1	83	71.939	2.08007e+06	74990.9	actin
1	A1	84	72.1456	2.06423e+06	75432.6	actin
1	A1	85	72.3521	2.04812e+06	75810.9	actin
1	A1	86	72.5587	2.03215e+06	76042.6	actin
1	A1	87	72.7653	2.01353e+06	76035.6	actin
1	A1	88	72.9718	1.9959e+06	75721.3	actin
1	A1	89	73.1784	1.98138e+06	75086.1	actin
1	A1	90	73.385	1.96079e+06	74188.6	actin
1	A1	91	73.5915	1.94593e+06	72094	actin
1	A1	92	73.7981	1931100	67726.7	actin
1	A1	93	74.0047	1.91965e+06	64005	actin
1	A1	94	74.2113	1.90493e+06	61300.4	actin
1	A1	95	74.4178	1.88996e+06	59712.1	actin
1	A1	96	74.6244	1.87824e+06	59090.7	actin
1	A1	97	74.8309	1.86449e+06	59151.2	actin
1	A1	98	75.0375	1.84832e+06	59578	actin
1	A1	99	75.2441	1.8357e+06	60118.6	actin
1	A1	100	75.4507	1.81793e+06	60612.9	actin
1	A1	101	75.6572	1.80542e+06	60981.8	actin
1	A1	102	75.8638	1.79202e+06	61182.8	actin
1	A1	103	76.0704	1.77707e+06	61184.7	actin
1	A1	104	76.2769	1.75945e+06	60968.3	actin
1	A1	105	76.4835	1.74842e+06	60553.6	actin
1	A1	106	76.6901	1.73346e+06	60012	actin
1	A1	107	76.8966	1.71821e+06	59459.5	actin
1	A1	108	77.1032	1.70354e+06	59022.2	actin
1	A1	109	77.3098	1.69087e+06	58787	actin
1	A1	110	77.5163	1.6766e+06	58755.5	actin
1	A1	111	77.7229	1.66253e+06	58833.6	actin
1	A1	112	77.9295	1.64842e+06	58863.5	actin
1	A1	113	78.136	1632427	58679.9	actin
1	A1	114	78.3426	1.61956e+06	58178.1	actin
1	A1	115	78.5492	1.60581e+06	57350.9	actin
1	A1	116	78.7557	1.58824e+06	56302.9	actin
1	A1	117	78.9623	1.57518e+06	55213.3	actin
1	A1	118	79.1689	1.5612e+06	54279.9	actin
1	A1	119	79.3754	1548021	53653	actin
1	A1	120	79.582	1.5327e+06	53389.3	actin
1	A1	121	79.7886	1520351	53457.9	actin
1	A1	122	79.9951	1.50658e+06	53779.3	actin
1	A1	123	80.2017	1.49125e+06	54290.5	actin
1	A1	124	80.4083	1.4782e+06	54966.8	actin
1	A1	125	80.6148	1465513	55813	actin
1	A1	126	80.8214	1.45167e+06	56834.6	actin
1	A1	127	81.028	1.43651e+06	58008.8	actin
1	A1	128	81.2345	1.4228e+06	59283.3	actin
1	A1	129	81.4411	1.40854e+06	60579.5	actin
1	A1	130	81.6477	1.39438e+06	61793	actin
1	A1	131	81.8542	1.3798e+06	62788.8	actin
1	A1	132	82.0608	1.36408e+06	63397.7	actin
1	A1	133	82.2674	1350986	63452.3	actin
1	A1	134	82.4739	1.33682e+06	62868.7	actin
1	A1	135	82.6805	1.32118e+06	61749.9	actin
1	A1	136	82.8871	1.30562e+06	60444.3	actin
1	A1	137	83.0936	1.29015e+06	59491.2	actin
1	A1	138	83.3002	1.27419e+06	59456.7	actin
1	A1	139	83.5068	1.26135e+06	60745.6	actin
1	A1	140	83.7133	1.24372e+06	63533.1	actin
1	A1	141	83.9199	1.22785e+06	67878.4	actin
1	A1	142	84.1265	1.21445e+06	73593.1	actin
1	A1	143	84.333	1.19869e+06	75592	actin
1	A1	144	84.5396	1.18107e+06	78513.3	actin
1	A1	145	84.7462	1.16346e+06	82998.1	actin
1	A1	146	84.9527	1.14705e+06	90040.6	actin
1	A1	147	85.1593	1.12625e+06	100967	actin
1	A1	148	85.3659	1.10397e+06	117232	actin
1	A1	149	85.5724	1.07571e+06	139943	actin
1	A1	150	85.779	1.03448e+06	169115	actin
1	A1	151	85.9856	975938	202863	actin
1	A1	152	86.1921	890882	236971	actin
1	A1	153	86.3987	761830	265335	actin
1	A1	154	86.6053	569838	281494	actin
1	A1	155	86.8118	378947	280840	actin
1	A1	156	87.0184	288257	262482	actin
1	A1	157	87.225	254459	229773	actin
1	A1	158	87.4315	234958	189106	actin
1	A1	159	87.6381	226035	147616	actin
1	A1	160	87.8447	224157	110920	actin
1	A1	161	88.0513	222965	81830.3	actin
1	A1	162	88.2578	222094	17251.8	actin
1	A1	163	88.4644	221147	-51636.2	actin
1	A1	164	88.671	220111	-111288	actin
1	A1	165	88.8775	220194	-175664	actin
1	A1	166	89.0841	218699	-255447	actin
1	A1	167	89.2906	218732	-355562	actin
1	A1	168	89.4972	217167	-474404	actin
2	A2	1	55.0005	3.70498e+06	48861.4	actin
2	A2	2	55.2071	3711374	51721.8	actin
2	A2	3	55.4136	3.68337e+06	54656.6	actin
2	A2	4	55.6202	3.69491e+06	57287.2	actin
2	A2	5	55.8268	3671022	59392.3	actin
2	A2	6	56.0333	3.65447e+06	61057.7	actin
2	A2	7	56.2399	3.636e+06	62608.7	actin
2	A2	8	56.4465	3.629e+06	64384.1	actin
2	A2	9	56.653	3.61756e+06	66500.8	actin
2	A2	10	56.8596	3.60705e+06	68812.7	actin
2	A2	11	57.0662	3.5817e+06	71070	actin
2	A2	12	57.2727	3.57633e+06	73148.9	actin
2	A2	13	57.4793	3.54721e+06	75185.6	actin
2	A2	14	57.6859	3.53978e+06	77532.8	actin
2	A2	15	57.8924	3.51882e+06	79416.8	actin
2	A2	16	58.099	3.51063e+06	80938.8	actin
2	A2	17	58.3056	3.47387e+06	82662.5	actin
2	A2	18	58.5121	3.48165e+06	84312.1	actin
2	A2	19	58.7187	3456321	85553.7	actin
2	A2	20	58.9253	3427905	86138.5	actin
2	A2	21	59.1318	3.39707e+06	86008.6	actin
2	A2	22	59.3384	3.39048e+06	85308.7	actin
2	A2	23	59.545	3.36289e+06	84311.3	actin
2	A2	24	59.7515	3342960	83321.5	actin
2	A2	25	59.9581	3325542	82609.9	actin
2	A2	26	60.1647	3.31532e+06	82386	actin
2	A2	27	60.3712	3.29475e+06	82777.4	actin
2	A2	28	60.5778	3.27055e+06	83779.3	actin
2	A2	29	60.7844	3252900	85186.1	actin
2	A2	30	60.9909	3.25391e+06	86596	actin
2	A2	31	61.1975	3.21972e+06	87543.5	actin
2	A2	32	61.4041	3.21234e+06	87723.8	actin
2	A2	33	61.6106	3.16179e+06	87162.9	actin
2	A2	34	61.8172	3.13772e+06	86192	actin
2	A2	35	62.0238	3.1422e+06	85221.9	actin
2	A2	36	62.2304	3.10417e+06	84496.6	actin
2	A2	37	62.4369	3.12067e+06	83995.3	actin
2	A2	38	62.6435	3076745	83540.1	actin
2	A2	39	62.8501	3.04036e+06	82986.5	actin
2	A2	40	63.0566	3.04192e+06	82337.5	actin
2	A2	41	63.2632	3.02113e+06	81733.3	actin
2	A2	42	63.4698	3.00821e+06	81359	actin
2	A2	43	63.6763	2976401	81359	actin
2	A2	44	63.8829	2.96295e+06	81789.7	actin
2	A2	45	64.0895	2.9569e+06	82604.4	actin
2	A2	46	64.296	2.93554e+06	83668.4	actin
2	A2	47	64.5026	2.91061e+06	84795.9	actin
2	A2	48	64.7092	2.8897e+06	85798.4	actin
2	A2	49	64.9157	2.881e+06	86508.5	actin
2	A2	50	65.1223	2.84679e+06	86777.7	actin
2	A2	51	65.3289	2831549	86470.3	actin
2	A2	52	65.5354	2.82025e+06	85502.2	actin
2	A2	53	65.742	2.78853e+06	83917.5	actin
2	A2	54	65.9486	2.76642e+06	81959.2	actin
2	A2	55	66.1551	2.75243e+06	80053.7	actin
2	A2	56	66.3617	2.72455e+06	78678.2	actin
2	A2	57	66.5683	2.73364e+06	77406.5	actin
2	A2	58	66.7748	2.70665e+06	78365.4	actin
2	A2	59	66.9814	2697531	79538.8	actin
2	A2	60	67.188	2.67015e+06	80661.4	actin
2	A2	61	67.3945	2.66121e+06	81416.7	actin
2	A2	62	67.6011	2631344	81469.2	actin
2	A2	63	67.8077	2613499	80751.4	actin
2	A2	64	68.0142	2596393	79475.1	actin
2	A2	65	68.2208	2575625	77129.8	actin
2	A2	66	68.4274	2.55851e+06	74366.5	actin
2	A2	67	68.6339	2.55111e+06	73303.5	actin
2	A2	68	68.8405	2.53716e+06	74197.4	actin
2	A2	69	69.0471	2.52595e+06	76595.6	actin
2	A2	70	69.2536	2504416	79015.3	actin
2	A2	71	69.4602	2.48301e+06	79997	actin
2	A2	72	69.6668	2.47025e+06	80500.4	actin
2	A2	73	69.8733	2447744	80456.6	actin
2	A2	74	70.0799	2.42291e+06	80004.8	actin
2	A2	75	70.2865	2.41332e+06	79395	actin
2	A2	76	70.493	2.39896e+06	78864.5	actin
2	A2	77	70.6996	2.38184e+06	78371.2	actin
2	A2	78	70.9062	2.36455e+06	78141.5	actin
2	A2	79	71.1127	2.34762e+06	78317.3	actin
2	A2	80	71.3193	2.33097e+06	78680.2	actin
2	A2	81	71.5259	2.31323e+06	78874.1	actin
2	A2	82	71.7324	2.29554e+06	79104.8	actin
2	A2	83	71.939	2.28022e+06	79390.7	actin
2	A2	84	72.1456	2.26174e+06	79743.5	actin
2	A2	85	72.3521	2245255	80144.9	actin
2	A2	86	72.5587	2.22697e+06	80536.2	actin
2	A2	87	72.7653	2209812	80825	actin
2	A2	88	72.9718	2.19302e+06	80906.5	actin
2	A2	89	73.1784	2.17377e+06	80698.1	actin
2	A2	90	73.385	2153008	80173.3	actin
2	A2	91	73.5915	2135680	79378.2	actin
2	A2	92	73.7981	2.11988e+06	78054.2	actin
2	A2	93	74.0047	2.10316e+06	75582.7	actin
2	A2	94	74.2113	2.08745e+06	73366.1	actin
2	A2	95	74.4178	2.07171e+06	71619.7	actin
2	A2	96	74.6244	2.05924e+06	70434.8	actin
2	A2	97	74.8309	2.04102e+06	69792.9	actin
2	A2	98	75.0375	2.02582e+06	69594.3	actin
2	A2	99	75.2441	2.01125e+06	69689.8	actin
2	A2	100	75.4507	1.9952e+06	69915.2	actin
2	A2	101	75.6572	1.97953e+06	70129.2	actin
2	A2	102	75.8638	1.96097e+06	70247.9	actin
2	A2	103	76.0704	1.94721e+06	70261.7	actin
2	A2	104	76.2769	1.93074e+06	70210.7	actin
2	A2	105	76.4835	1.9155e+06	70141	actin
2	A2	106	76.6901	1.90149e+06	70066.4	actin
2	A2	107	76.8966	1883256	69965	actin
2	A2	108	77.1032	1.86818e+06	69806.4	actin
2	A2	109	77.3098	1.8517e+06	69580.7	actin
2	A2	110	77.5163	1836568	69302.4	actin
2	A2	111	77.7229	1.82164e+06	68990.6	actin
2	A2	112	77.9295	1.80525e+06	68647.2	actin
2	A2	113	78.136	1.79067e+06	68247.2	actin
2	A2	114	78.3426	1.77401e+06	67760.2	actin
2	A2	115	78.5492	1.75935e+06	67175.1	actin
2	A2	116	78.7557	1.74213e+06	66526.1	actin
2	A2	117	78.9623	1.72643e+06	65895.4	actin
2	A2	118	79.1689	1.71132e+06	65390.7	actin
2	A2	119	79.3754	1.69595e+06	65101.8	actin
2	A2	120	79.582	1.68079e+06	65063.7	actin
2	A2	121	79.7886	1667510	65244.9	actin
2	A2	122	79.9951	1.64977e+06	65564.9	actin
2	A2	123	80.2017	1.63606e+06	65938.9	actin
2	A2	124	80.4083	1.61981e+06	66312.1	actin
2	A2	125	80.6148	1.60445e+06	66670.7	actin
2	A2	126	80.8214	1.59168e+06	67028.1	actin
2	A2	127	81.028	1.57479e+06	67406.2	actin
2	A2	128	81.2345	1558810	67825.5	actin
2	A2	129	81.4411	1.54412e+06	68302.6	actin
2	A2	130	81.6477	1.52875e+06	68838.5	actin
2	A2	131	81.8542	1.51283e+06	69386.5	actin
2	A2	132	82.0608	1498801	69825.8	actin
2	A2	133	82.2674	1.48261e+06	69973.2	actin
2	A2	134	82.4739	1.46731e+06	69666	actin
2	A2	135	82.6805	1.4511e+06	68890	actin
2	A2	136	82.8871	1.43148e+06	67864.5	actin
2	A2	137	83.0936	1.41757e+06	67012.3	actin
2	A2	138	83.3002	1.40054e+06	66797.8	actin
2	A2	139	83.5068	1.38568e+06	67525.2	actin
2	A2	140	83.7133	1.36875e+06	69229.6	actin
2	A2	141	83.9199	1351490	71735.9	actin
2	A2	142	84.1265	1.33414e+06	74857.7	actin
2	A2	143	84.333	1317923	78644.5	actin
2	A2	144	84.5396	1.30029e+06	80625.6	actin
2	A2	145	84.7462	1.28398e+06	83514.1	actin
2	A2	146	84.9527	1.26631e+06	88091.1	actin
2	A2	147	85.1593	1.24632e+06	95496.8	actin
2	A2	148	85.3659	1.22606e+06	107243	actin
2	A2	149	85.5724	1.2015e+06	125062	actin
2	A2	150	85.779	1.1732e+06	150476	actin
2	A2	151	85.9856	1132298	184036	actin
2	A2	152	86.1921	1.07557e+06	224355	actin
2	A2	153	86.3987	990941	267376	actin
2	A2	154	86.6053	859846	306456	actin
2	A2	155	86.8118	667655	333678	actin
2	A2	156	87.0184	457915	342241	actin
2	A2	157	87.225	297622	328972	actin
2	A2	158	87.4315	235430	295735	actin
2	A2	159	87.6381	206836	248875	actin
2	A2	160	87.8447	189893	196941	actin
2	A2	161	88.0513	184423	147810	actin
2	A2	162	88.2578	183684	106522	actin
2	A2	163	88.4644	182858	68304.3	actin
2	A2	164	88.671	181447	7448.23	actin
2	A2	165	88.8775	181110	-41888	actin
2	A2	166	89.0841	180776	-88621.2	actin
2	A2	167	89.2906	179505	-139828	actin
2	A2	168	89.4972	178723	-199309	actin
3	A3	1	55.0002	4.11509e+06	56941.7	actin
3	A3	2	55.2066	4.10336e+06	59276.4	actin
3	A3	3	55.4129	4.09739e+06	62223.3	actin
3	A3	4	55.6193	4.08928e+06	65818.3	actin
3	A3	5	55.8257	4073425	69917.8	actin
3	A3	6	56.032	4061649	74211.5	actin
3	A3	7	56.2384	4.04986e+06	78298.9	actin
3	A3	8	56.4447	4.02705e+06	81788.2	actin
3	A3	9	56.6511	4.01512e+06	84399.4	actin
3	A3	10	56.8575	3991223	86035.4	actin
3	A3	11	57.0638	3973999	86830.3	actin
3	A3	12	57.2702	3962016	87141.9	actin
3	A3	13	57.4766	3931994	87478.4	actin
3	A3	14	57.6829	3916374	88349.8	actin
3	A3	15	57.8893	3.89722e+06	89126.4	actin
3	A3	16	58.0957	3.8907e+06	90179.9	actin
3	A3	17	58.302	3.85958e+06	91464.8	actin
3	A3	18	58.5084	3.83869e+06	92759.4	actin
3	A3	19	58.7148	3.83559e+06	93823.3	actin
3	A3	20	58.9211	3.79374e+06	94483	actin
3	A3	21	59.1275	3.78266e+06	94692	actin
3	A3	22	59.3338	3.74793e+06	94527.4	actin
3	A3	23	59.5402	3734010	94140.5	actin
3	A3	24	59.7466	3714179	93691.6	actin
3	A3	25	59.9529	3688636	93311.5	actin
3	A3	26	60.1593	3.67615e+06	93096.4	actin
3	A3	27	60.3657	3.65228e+06	93110.9	actin
3	A3	28	60.572	3.62367e+06	93373.3	actin
3	A3	29	60.7784	3614691	93832.7	actin
3	A3	30	60.9848	3.59753e+06	94376	actin
3	A3	31	61.1911	3.57325e+06	94876	actin
3	A3	32	61.3975	3.54473e+06	95242.1	actin
3	A3	33	61.6039	3522622	95440.3	actin
3	A3	34	61.8102	3.50573e+06	95461.5	actin
3	A3	35	62.0166	3.48947e+06	95281.6	actin
3	A3	36	62.2229	3.45334e+06	94860.4	actin
3	A3	37	62.4293	3.44431e+06	94182.6	actin
3	A3	38	62.6357	3415725	93304.5	actin
3	A3	39	62.842	3.39087e+06	92354.4	actin
3	A3	40	63.0484	3.37133e+06	91483	actin
3	A3	41	63.2548	3356400	90797.2	actin
3	A3	42	63.4611	3.34283e+06	90337.7	actin
3	A3	43	63.6675	3311408	90116.8	actin
3	A3	44	63.8739	3.29733e+06	90177.4	actin
3	A3	45	64.0802	3.27673e+06	90606.8	actin
3	A3	46	64.2866	3.25232e+06	91473.7	actin
3	A3	47	64.493	3.24542e+06	92733.5	actin
3	A3	48	64.6993	3.22527e+06	94176.6	actin
3	A3	49	64.9057	3.20064e+06	95476.9	actin
3	A3	50	65.112	3178758	96315.5	actin
3	A3	51	65.3184	3.15062e+06	96507.3	actin
3	A3	52	65.5248	3.12657e+06	96055.9	actin
3	A3	53	65.7311	3106940	95129	actin
3	A3	54	65.9375	3.09121e+06	93985.4	actin
3	A3	55	66.1439	3.06283e+06	92902.9	actin
3	A3	56	66.3502	3043259	92125.4	actin
3	A3	57	66.5566	3.03033e+06	91808.8	actin
3	A3	58	66.763	3.00334e+06	91966.2	actin
3	A3	59	66.9693	2993888	92436.1	actin
3	A3	60	67.1757	2969530	92904.9	actin
3	A3	61	67.382	2.95095e+06	93013.9	actin
3	A3	62	67.5884	2.91958e+06	92501.1	actin
3	A3	63	67.7948	2.90622e+06	91325.7	actin
3	A3	64	68.0011	2.87208e+06	89692.7	actin
3	A3	65	68.2075	2857120	87187.5	actin
3	A3	66	68.4139	2.85252e+06	83572.2	actin
3	A3	67	68.6202	2.83042e+06	81291.5	actin
3	A3	68	68.8266	2.8062e+06	80531.1	actin
3	A3	69	69.033	2.80098e+06	81088.4	actin
3	A3	70	69.2393	2.78048e+06	82536.2	actin
3	A3	71	69.4457	2.76233e+06	84385.6	actin
3	A3	72	69.6521	2.73441e+06	86174.5	actin
3	A3	73	69.8584	2.73099e+06	87524.5	actin
3	A3	74	70.0648	2.7108e+06	88195.4	actin
3	A3	75	70.2711	2.68042e+06	88177	actin
3	A3	76	70.4775	2.66411e+06	87746.7	actin
3	A3	77	70.6839	2.65076e+06	87427.4	actin
3	A3	78	70.8902	2.62909e+06	87781.7	actin
3	A3	79	71.0966	2.60802e+06	88749	actin
3	A3	80	71.303	2.60317e+06	89665	actin
3	A3	81	71.5093	2580772	90754.9	actin
3	A3	82	71.7157	2.55768e+06	91745.4	actin
3	A3	83	71.9221	2.52047e+06	92401.7	actin
3	A3	84	72.1284	2526717	92613.4	actin
3	A3	85	72.3348	2489064	92418.7	actin
3	A3	86	72.5412	2467333	91965.4	actin
3	A3	87	72.7475	2446137	91431.3	actin
3	A3	88	72.9539	2.4378e+06	90939	actin
3	A3	89	73.1602	2.41682e+06	90505.6	actin
3	A3	90	73.3666	2392289	90056.1	actin
3	A3	91	73.573	2.37286e+06	89488.4	actin
3	A3	92	73.7793	2.35272e+06	88746.2	actin
3	A3	93	73.9857	2.33534e+06	86915.5	actin
3	A3	94	74.1921	2.31782e+06	84560.2	actin
3	A3	95	74.3984	2.2994e+06	82369.2	actin
3	A3	96	74.6048	2.28224e+06	80589.7	actin
3	A3	97	74.8112	2.26669e+06	79353.9	actin
3	A3	98	75.0175	2.24793e+06	78659.1	actin
3	A3	99	75.2239	2.23279e+06	78390.9	actin
3	A3	100	75.4303	2.21446e+06	78375.7	actin
3	A3	101	75.6366	2.19649e+06	78452.8	actin
3	A3	102	75.843	2.17756e+06	78523.1	actin
3	A3	103	76.0493	2.16252e+06	78563.2	actin
3	A3	104	76.2557	2143781	78590.5	actin
3	A3	105	76.4621	2128947	78622.1	actin
3	A3	106	76.6684	2110294	78652	actin
3	A3	107	76.8748	2091205	78652.6	actin
3	A3	108	77.0812	2076431	78596.7	actin
3	A3	109	77.2875	2.05658e+06	78469.5	actin
3	A3	110	77.4939	2.04125e+06	78273.5	actin
3	A3	111	77.7003	2.02286e+06	78021.8	actin
3	A3	112	77.9066	2.00428e+06	77724.6	actin
3	A3	113	78.113	1.98903e+06	77376.9	actin
3	A3	114	78.3194	1.97214e+06	76952.1	actin
3	A3	115	78.5257	1955271	76421.1	actin
3	A3	116	78.7321	1.93425e+06	75787.2	actin
3	A3	117	78.9384	1918230	75121.8	actin
3	A3	118	79.1448	1900462	74557.7	actin
3	A3	119	79.3512	1.88366e+06	74231.5	actin
3	A3	120	79.5575	1.8684e+06	74202.9	actin
3	A3	121	79.7639	1.85193e+06	74412.4	actin
3	A3	122	79.9703	1.83438e+06	74705.6	actin
3	A3	123	80.1766	1.81659e+06	74922.8	actin
3	A3	124	80.383	1.79859e+06	74994.6	actin
3	A3	125	80.5894	1.78206e+06	74978.6	actin
3	A3	126	80.7957	1.76775e+06	75022.7	actin
3	A3	127	81.0021	1.75199e+06	75282.2	actin
3	A3	128	81.2085	1.73332e+06	75846.5	actin
3	A3	129	81.4148	1.71676e+06	76708	actin
3	A3	130	81.6212	1.70056e+06	77770.7	actin
3	A3	131	81.8275	1.68293e+06	78867.5	actin
3	A3	132	82.0339	1.66585e+06	79782.9	actin
3	A3	133	82.2403	1647873	80295.2	actin
3	A3	134	82.4466	1.63086e+06	80252.2	actin
3	A3	135	82.653	1.61306e+06	79665.8	actin
3	A3	136	82.8594	1.59251e+06	78764.8	actin
3	A3	137	83.0657	1.57485e+06	77955.8	actin
3	A3	138	83.2721	1.55562e+06	77677.4	actin
3	A3	139	83.4785	1.53732e+06	78234.8	actin
3	A3	140	83.6848	1.52086e+06	79706.6	actin
3	A3	141	83.8912	1.50065e+06	81989.3	actin
3	A3	142	84.0975	1.48238e+06	84955.6	actin
3	A3	143	84.3039	1.46556e+06	88551.9	actin
3	A3	144	84.5103	1.44488e+06	90486.6	actin
3	A3	145	84.7166	1.42612e+06	93254.1	actin
3	A3	146	84.923	1.40596e+06	97520	actin
3	A3	147	85.1294	1383621	104322	actin
3	A3	148	85.3357	1.36229e+06	115116	actin
3	A3	149	85.5421	1.33773e+06	131679	actin
3	A3	150	85.7485	1.30781e+06	155756	actin
3	A3	151	85.9548	1.26796e+06	188357	actin
3	A3	152	86.1612	1.21247e+06	228803	actin
3	A3	153	86.3676	1.12939e+06	273841	actin
3	A3	154	86.5739	1.00483e+06	317384	actin
3	A3	155	86.7803	816801	351397	actin
3	A3	156	86.9866	587715	368025	actin
3	A3	157	87.193	378513	362303	actin
3	A3	158	87.3994	280080	334201	actin
3	A3	159	87.6057	238393	288851	actin
3	A3	160	87.8121	216259	234746	actin
3	A3	161	88.0185	204001	180784	actin
3	A3	162	88.2248	201951	133593	actin
3	A3	163	88.4312	200778	96190.1	actin
3	A3	164	88.6376	200154	37635.9	actin
3	A3	165	88.8439	199031	-15899.9	actin
3	A3	166	89.0503	198297	-61860.2	actin
3	A3	167	89.2567	198438	-108447	actin
3	A3	168	89.463	195552	-161198	actin
4	A4	1	55.0002	526698	21237.3	hnrnpk
4	A4	2	55.2066	524413	21226	hnrnpk
4	A4	3	55.4129	520567	21196.7	hnrnpk
4	A4	4	55.6193	517053	21117.7	hnrnpk
4	A4	5	55.8257	512636	20985.9	hnrnpk
4	A4	6	56.032	508693	20825.4	hnrnpk
4	A4	7	56.2384	504866	20667	hnrnpk
4	A4	8	56.4447	501023	20529.4	hnrnpk
4	A4	9	56.6511	496810	20410.4	hnrnpk
4	A4	10	56.8575	492649	20295.4	hnrnpk
4	A4	11	57.0638	488182	20169.5	hnrnpk
4	A4	12	57.2702	483967	20025.5	hnrnpk
4	A4	13	57.4766	479348	19863.3	hnrnpk
4	A4	14	57.6829	475756	19684	hnrnpk
4	A4	15	57.8893	471016	19485.9	hnrnpk
4	A4	16	58.0957	467298	19265	hnrnpk
4	A4	17	58.302	462336	19018.2	hnrnpk
4	A4	18	58.5084	458623	18746.2	hnrnpk
4	A4	19	58.7148	454668	18454.5	hnrnpk
4	A4	20	58.9211	450135	18152.4	hnrnpk
4	A4	21	59.1275	445936	17851	hnrnpk
4	A4	22	59.3338	443077	17561.8	hnrnpk
4	A4	23	59.5402	438349	17296.3	hnrnpk
4	A4	24	59.7466	435051	17063.7	hnrnpk
4	A4	25	59.9529	431354	16867.5	hnrnpk
4	A4	26	60.1593	428077	16701.7	hnrnpk
4	A4	27	60.3657	424772	16549.5	hnrnpk
4	A4	28	60.572	421184	16387.8	hnrnpk
4	A4	29	60.7784	417965	16196.8	hnrnpk
4	A4	30	60.9848	413858	15968	hnrnpk
4	A4	31	61.1911	410716	15708	hnrnpk
4	A4	32	61.3975	407174	15434.5	hnrnpk
4	A4	33	61.6039	403595	15168.3	hnrnpk
4	A4	34	61.8102	401472	14926.4	hnrnpk
4	A4	35	62.0166	396673	14717.5	hnrnpk
4	A4	36	62.2229	395167	14543.6	hnrnpk
4	A4	37	62.4293	390992	14399.8	hnrnpk
4	A4	38	62.6357	388194	14276.4	hnrnpk
4	A4	39	62.842	385219	14159.5	hnrnpk
4	A4	40	63.0484	382357	14033.6	hnrnpk
4	A4	41	63.2548	379582	13886.3	hnrnpk
4	A4	42	63.4611	375490	13711.4	hnrnpk
4	A4	43	63.6675	372942	13510.2	hnrnpk
4	A4	44	63.8739	370653	13290.2	hnrnpk
4	A4	45	64.0802	367929	13064.7	hnrnpk
4	A4	46	64.2866	364248	12851.2	hnrnpk
4	A4	47	64.493	361406	12665.7	hnrnpk
4	A4	48	64.6993	359571	12513.3	hnrnpk
4	A4	49	64.9057	357414	12383.7	hnrnpk
4	A4	50	65.112	355094	12256.3	hnrnpk
4	A4	51	65.3184	350751	12113.9	hnrnpk
4	A4	52	65.5248	348556	11955	hnrnpk
4	A4	53	65.7311	346901	11794.4	hnrnpk
4	A4	54	65.9375	344234	11653.9	hnrnpk
4	A4	55	66.1439	342280	11551.9	hnrnpk
4	A4	56	66.3502	338367	11495	hnrnpk
4	A4	57	66.5566	337336	11474.8	hnrnpk
4	A4	58	66.763	335136	11468	hnrnpk
4	A4	59	66.9693	331903	11443.3	hnrnpk
4	A4	60	67.1757	329992	11374.3	hnrnpk
4	A4	61	67.382	327261	11252.3	hnrnpk
4	A4	62	67.5884	323568	11090.2	hnrnpk
4	A4	63	67.7948	322719	10912.4	hnrnpk
4	A4	64	68.0011	320242	10739.9	hnrnpk
4	A4	65	68.2075	318477	10580.4	hnrnpk
4	A4	66	68.4139	315882	10430.2	hnrnpk
4	A4	67	68.6202	312385	10282	hnrnpk
4	A4	68	68.8266	311970	10131.6	hnrnpk
4	A4	69	69.033	309826	9979.49	hnrnpk
4	A4	70	69.2393	306985	9829.84	hnrnpk
4	A4	71	69.4457	304988	9690.92	hnrnpk
4	A4	72	69.6521	303425	9574.91	hnrnpk
4	A4	73	69.8584	301264	9493.41	hnrnpk
4	A4	74	70.0648	299178	9450.34	hnrnpk
4	A4	75	70.2711	298205	9436.59	hnrnpk
4	A4	76	70.4775	295541	9432.28	hnrnpk
4	A4	77	70.6839	293919	9414.85	hnrnpk
4	A4	78	70.8902	290894	9367.83	hnrnpk
4	A4	79	71.0966	290098	9285.21	hnrnpk
4	A4	80	71.303	287471	9170.34	hnrnpk
4	A4	81	71.5093	286006	9032.56	hnrnpk
4	A4	82	71.7157	283655	8884.25	hnrnpk
4	A4	83	71.9221	281406	8738.2	hnrnpk
4	A4	84	72.1284	280806	8604.34	hnrnpk
4	A4	85	72.3348	278176	8487.25	hnrnpk
4	A4	86	72.5412	277120	8374.76	hnrnpk
4	A4	87	72.7475	273991	8272.09	hnrnpk
4	A4	88	72.9539	274025	8170.65	hnrnpk
4	A4	89	73.1602	271420	8061.3	hnrnpk
4	A4	90	73.3666	269306	7937.92	hnrnpk
4	A4	91	73.573	268813	7801.3	hnrnpk
4	A4	92	73.7793	265928	7662.27	hnrnpk
4	A4	93	73.9857	265308	7540.34	hnrnpk
4	A4	94	74.1921	262739	7454.68	hnrnpk
4	A4	95	74.3984	261747	7412.43	hnrnpk
4	A4	96	74.6048	262018	7401.17	hnrnpk
4	A4	97	74.8112	258113	7393.86	hnrnpk
4	A4	98	75.0175	257202	7362.9	hnrnpk
4	A4	99	75.2239	255726	7295.28	hnrnpk
4	A4	100	75.4303	253679	7197.92	hnrnpk
4	A4	101	75.6366	252715	7092.12	hnrnpk
4	A4	102	75.843	250931	7002.34	hnrnpk
4	A4	103	76.0493	249854	6945.55	hnrnpk
4	A4	104	76.2557	247849	6925.47	hnrnpk
4	A4	105	76.4621	246894	6931.54	hnrnpk
4	A4	106	76.6684	245680	6943.73	hnrnpk
4	A4	107	76.8748	243929	6941.03	hnrnpk
4	A4	108	77.0812	241613	6910.65	hnrnpk
4	A4	109	77.2875	240728	6851.61	hnrnpk
4	A4	110	77.4939	239669	6771	hnrnpk
4	A4	111	77.7003	237345	6676.14	hnrnpk
4	A4	112	77.9066	237102	6568.86	hnrnpk
4	A4	113	78.113	234557	6446.2	hnrnpk
4	A4	114	78.3194	233872	6305.47	hnrnpk
4	A4	115	78.5257	231798	6148.42	hnrnpk
4	A4	116	78.7321	231176	5982.52	hnrnpk
4	A4	117	78.9384	229568	5818.98	hnrnpk
4	A4	118	79.1448	228261	5671.83	hnrnpk
4	A4	119	79.3512	226843	5558.08	hnrnpk
4	A4	120	79.5575	226012	5494.94	hnrnpk
4	A4	121	79.7639	224502	5494.13	hnrnpk
4	A4	122	79.9703	224030	5553.13	hnrnpk
4	A4	123	80.1766	222868	5650.15	hnrnpk
4	A4	124	80.383	220580	5748.35	hnrnpk
4	A4	125	80.5894	220255	5807.33	hnrnpk
4	A4	126	80.7957	218578	5798.02	hnrnpk
4	A4	127	81.0021	216588	5713.03	hnrnpk
4	A4	128	81.2085	216333	5568.04	hnrnpk
4	A4	129	81.4148	214134	5393.26	hnrnpk
4	A4	130	81.6212	213893	5220.88	hnrnpk
4	A4	131	81.8275	213163	5073.74	hnrnpk
4	A4	132	82.0339	211268	4961.75	hnrnpk
4	A4	133	82.2403	210273	4884.04	hnrnpk
4	A4	134	82.4466	209190	4831.76	hnrnpk
4	A4	135	82.653	209274	4790.37	hnrnpk
4	A4	136	82.8594	207315	4741.55	hnrnpk
4	A4	137	83.0657	206565	4670.94	hnrnpk
4	A4	138	83.2721	203979	4578.06	hnrnpk
4	A4	139	83.4785	203733	4480.29	hnrnpk
4	A4	140	83.6848	203458	4404.55	hnrnpk
4	A4	141	83.8912	201580	4370.73	hnrnpk
4	A4	142	84.0975	201411	4378.85	hnrnpk
4	A4	143	84.3039	200074	4409.71	hnrnpk
4	A4	144	84.5103	198133	4436.31	hnrnpk
4	A4	145	84.7166	198077	4436.46	hnrnpk
4	A4	146	84.923	197402	4398.77	hnrnpk
4	A4	147	85.1294	195654	4323.59	hnrnpk
4	A4	148	85.3357	194650	4223.83	hnrnpk
4	A4	149	85.5421	193283	4124.9	hnrnpk
4	A4	150	85.7485	194276	4057.56	hnrnpk
4	A4	151	85.9548	192262	4042.1	hnrnpk
4	A4	152	86.1612	191356	4073.4	hnrnpk
4	A4	153	86.3676	190889	4119.16	hnrnpk
4	A4	154	86.5739	188781	4134.67	hnrnpk
4	A4	155	86.7803	188505	4085.72	hnrnpk
4	A4	156	86.9866	187391	3964.75	hnrnpk
4	A4	157	87.193	186532	3794.08	hnrnpk
4	A4	158	87.3994	185480	3616.79	hnrnpk
4	A4	159	87.6057	185597	3480.06	hnrnpk
4	A4	160	87.8121	184222	3417.8	hnrnpk
4	A4	161	88.0185	184319	3437.12	hnrnpk
4	A4	162	88.2248	182912	3515.56	hnrnpk
4	A4	163	88.4312	182093	3611.37	hnrnpk
4	A4	164	88.6376	180528	3682.48	hnrnpk
4	A4	165	88.8439	180366	3703.65	hnrnpk
4	A4	166	89.0503	179246	3672.32	hnrnpk
4	A4	167	89.2567	178982	3602.83	hnrnpk
4	A4	168	89.463	177525	3515.36	hnrnpk
13	B1	1	55.0005	3.47129e+06	37782.9	206
13	B1	2	55.2071	3.47107e+06	41564.8	206
13	B1	3	55.4136	3.44987e+06	45530.1	206
13	B1	4	55.6202	3452540	49600.9	206
13	B1	5	55.8268	3.4459e+06	53729.7	206
13	B1	6	56.0333	3428299	57971.8	206
13	B1	7	56.2399	3.4048e+06	62461.8	206
13	B1	8	56.4465	3.40827e+06	67268	206
13	B1	9	56.653	3.38438e+06	72236	206
13	B1	10	56.8596	3.3754e+06	76939.4	206
13	B1	11	57.0662	3368864	79151.9	206
13	B1	12	57.2727	3.33307e+06	80555.8	206
13	B1	13	57.4793	3.3209e+06	81144.8	206
13	B1	14	57.6859	3.30704e+06	81013.5	206
13	B1	15	57.8924	3.28376e+06	80392	206
13	B1	16	58.099	3.26122e+06	79542.7	206
13	B1	17	58.3056	3.24362e+06	78671.7	206
13	B1	18	58.5121	3.24176e+06	77908.5	206
13	B1	19	58.7187	3218066	77344.4	206
13	B1	20	58.9253	3.18507e+06	77001.4	206
13	B1	21	59.1318	3.18381e+06	77126.3	206
13	B1	22	59.3384	3.16265e+06	77532.5	206
13	B1	23	59.545	3157174	78138.7	206
13	B1	24	59.7515	3.13288e+06	78761.9	206
13	B1	25	59.9581	3.10753e+06	79231.5	206
13	B1	26	60.1647	3.09718e+06	79474.4	206
13	B1	27	60.3712	3.08732e+06	79554.1	206
13	B1	28	60.5778	3063943	79652.4	206
13	B1	29	60.7844	3.04366e+06	79983.5	206
13	B1	30	60.9909	3014697	80668.3	206
13	B1	31	61.1975	3028730	81631.3	206
13	B1	32	61.4041	3004729	82593.2	206
13	B1	33	61.6106	2.96408e+06	83191.1	206
13	B1	34	61.8172	2.95893e+06	83148.4	206
13	B1	35	62.0238	2.94833e+06	82396.4	206
13	B1	36	62.2304	2.91045e+06	81091.3	206
13	B1	37	62.4369	2887505	79519	206
13	B1	38	62.6435	2.89779e+06	77967.6	206
13	B1	39	62.8501	2.86407e+06	76223.6	206
13	B1	40	63.0566	2.84552e+06	74413	206
13	B1	41	63.2632	2838445	73328.2	206
13	B1	42	63.4698	2.81951e+06	73046.5	206
13	B1	43	63.6763	2794930	73569.5	206
13	B1	44	63.8829	2.79519e+06	74750	206
13	B1	45	64.0895	2.7717e+06	76269.5	206
13	B1	46	64.296	2.75985e+06	77480.8	206
13	B1	47	64.5026	2.73555e+06	78159.1	206
13	B1	48	64.7092	2.71957e+06	78720	206
13	B1	49	64.9157	2.70002e+06	79283.4	206
13	B1	50	65.1223	2.68879e+06	79936.3	206
13	B1	51	65.3289	2.67179e+06	80620.1	206
13	B1	52	65.5354	2.6637e+06	81123.7	206
13	B1	53	65.742	2.62952e+06	81197.8	206
13	B1	54	65.9486	2.61579e+06	80715.2	206
13	B1	55	66.1551	2.59484e+06	79760.4	206
13	B1	56	66.3617	2584824	78605.5	206
13	B1	57	66.5683	2.56151e+06	77583.1	206
13	B1	58	66.7748	2.54577e+06	76748.6	206
13	B1	59	66.9814	2.5322e+06	76266.1	206
13	B1	60	67.188	2525854	76140	206
13	B1	61	67.3945	2.5022e+06	75807.4	206
13	B1	62	67.6011	2474387	74818	206
13	B1	63	67.8077	2.4682e+06	73093.8	206
13	B1	64	68.0142	2.44633e+06	70999.9	206
13	B1	65	68.2208	2.43725e+06	69160.2	206
13	B1	66	68.4274	2411982	68134.1	206
13	B1	67	68.6339	2.4073e+06	68127.3	206
13	B1	68	68.8405	2.40305e+06	68905	206
13	B1	69	69.0471	2380760	69964.5	206
13	B1	70	69.2536	2349864	70844.2	206
13	B1	71	69.4602	2.34566e+06	71356.3	206
13	B1	72	69.6668	2.32955e+06	71603	206
13	B1	73	69.8733	2.31548e+06	71809.9	206
13	B1	74	70.0799	2299844	72134.8	206
13	B1	75	70.2865	2.28379e+06	72585.8	206
13	B1	76	70.493	2.26776e+06	73070.5	206
13	B1	77	70.6996	2.25186e+06	73484.7	206
13	B1	78	70.9062	2.23663e+06	73778.8	206
13	B1	79	71.1127	2.22015e+06	73968.8	206
13	B1	80	71.3193	2.20365e+06	74113.8	206
13	B1	81	71.5259	2.18827e+06	74286.9	206
13	B1	82	71.7324	2.17251e+06	74554	206
13	B1	83	71.939	2.15552e+06	74964.5	206
13	B1	84	72.1456	2140214	75546.1	206
13	B1	85	72.3521	2122736	76293.7	206
13	B1	86	72.5587	2.10813e+06	77150.4	206
13	B1	87	72.7653	2.0905e+06	77619.5	206
13	B1	88	72.9718	2075463	77990.4	206
13	B1	89	73.1784	2.05826e+06	78158.8	206
13	B1	90	73.385	2.03914e+06	78047.5	206
13	B1	91	73.5915	2.0229e+06	77640.2	206
13	B1	92	73.7981	2.0043e+06	76858.5	206
13	B1	93	74.0047	1.99045e+06	75397.2	206
13	B1	94	74.2113	1.9748e+06	73864.2	206
13	B1	95	74.4178	1.95839e+06	72415.3	206
13	B1	96	74.6244	1.94345e+06	71133.9	206
13	B1	97	74.8309	1.92874e+06	70032.4	206
13	B1	98	75.0375	1.9126e+06	69073.2	206
13	B1	99	75.2441	1.89809e+06	68206.5	206
13	B1	100	75.4507	1.88182e+06	67398.3	206
13	B1	101	75.6572	1.86678e+06	66660.1	206
13	B1	102	75.8638	1.85147e+06	66046.9	206
13	B1	103	76.0704	1.83806e+06	65630.7	206
13	B1	104	76.2769	1.8227e+06	65454.7	206
13	B1	105	76.4835	1.80996e+06	65501.5	206
13	B1	106	76.6901	1.79405e+06	65692.4	206
13	B1	107	76.8966	1.77971e+06	65928.2	206
13	B1	108	77.1032	1.76408e+06	66137.1	206
13	B1	109	77.3098	1.74753e+06	66314.9	206
13	B1	110	77.5163	1.73544e+06	66519.9	206
13	B1	111	77.7229	1.7193e+06	66833.9	206
13	B1	112	77.9295	1.70462e+06	67314.1	206
13	B1	113	78.136	1.69042e+06	67965.6	206
13	B1	114	78.3426	1.67523e+06	68746.9	206
13	B1	115	78.5492	1.66076e+06	69621.2	206
13	B1	116	78.7557	1.64106e+06	70612.1	206
13	B1	117	78.9623	1.62644e+06	71847.7	206
13	B1	118	79.1689	1610875	73557.1	206
13	B1	119	79.3754	1.59454e+06	76033.5	206
13	B1	120	79.582	1.57887e+06	78483.8	206
13	B1	121	79.7886	1.56225e+06	81184.1	206
13	B1	122	79.9951	1.54394e+06	84764.7	206
13	B1	123	80.2017	1.52663e+06	89270.6	206
13	B1	124	80.4083	1.50801e+06	94580.5	206
13	B1	125	80.6148	1.48498e+06	100304	206
13	B1	126	80.8214	1.46497e+06	105741	206
13	B1	127	81.028	1.43755e+06	109970	206
13	B1	128	81.2345	1.40373e+06	112103	206
13	B1	129	81.4411	1.36424e+06	111616	206
13	B1	130	81.6477	1.33359e+06	108592	206
13	B1	131	81.8542	1.31387e+06	103732	206
13	B1	132	82.0608	1.29771e+06	98107.4	206
13	B1	133	82.2674	1.28106e+06	92784.4	206
13	B1	134	82.4739	1.26496e+06	88535.2	206
13	B1	135	82.6805	1.24606e+06	85746.5	206
13	B1	136	82.8871	1.22852e+06	84514.5	206
13	B1	137	83.0936	1.20932e+06	84804.4	206
13	B1	138	83.3002	1.1877e+06	86572.1	206
13	B1	139	83.5068	1.16752e+06	89822.5	206
13	B1	140	83.7133	1.14651e+06	94640.2	206
13	B1	141	83.9199	1.12354e+06	101245	206
13	B1	142	84.1265	1.09859e+06	110058	206
13	B1	143	84.333	1.0737e+06	121760	206
13	B1	144	84.5396	1.04525e+06	137272	206
13	B1	145	84.7462	1.01249e+06	157611	206
13	B1	146	84.9527	970112	183554	206
13	B1	147	85.1593	924299	215084	206
13	B1	148	85.3659	864073	250720	206
13	B1	149	85.5724	785215	286998	206
13	B1	150	85.779	682125	318497	206
13	B1	151	85.9856	550130	338768	206
13	B1	152	86.1921	407370	342130	206
13	B1	153	86.3987	281535	325739	206
13	B1	154	86.6053	202957	290959	206
13	B1	155	86.8118	176084	243234	206
13	B1	156	87.0184	168837	190407	206
13	B1	157	87.225	166930	140232	206
13	B1	158	87.4315	165447	98248	206
13	B1	159	87.6381	162628	58287.3	206
13	B1	160	87.8447	162563	19188.9	206
13	B1	161	88.0513	161287	-6063	206
13	B1	162	88.2578	161799	-23486.3	206
13	B1	163	88.4644	159957	-39425.9	206
13	B1	164	88.671	158567	-59856.7	206
13	B1	165	88.8775	158673	-89729.4	206
13	B1	166	89.0841	158016	-132026	206
13	B1	167	89.2906	157704	-186791	206
13	B1	168	89.4972	157609	-250881	206
14	B2	1	55.0005	3.47264e+06	9618.77	206
14	B2	2	55.2071	3.476e+06	15034.6	206
14	B2	3	55.4136	3.46574e+06	22123.9	206
14	B2	4	55.6202	3.46735e+06	30571.7	206
14	B2	5	55.8268	3.47012e+06	39363.6	206
14	B2	6	56.0333	3453053	47213	206
14	B2	7	56.2399	3.42915e+06	53190.3	206
14	B2	8	56.4465	3418996	57175.8	206
14	B2	9	56.653	3407347	59886.3	206
14	B2	10	56.8596	3.38205e+06	62461.5	206
14	B2	11	57.0662	3378933	65839	206
14	B2	12	57.2727	3362353	70283.3	206
14	B2	13	57.4793	3348979	75303.9	206
14	B2	14	57.6859	3.3445e+06	78637	206
14	B2	15	57.8924	3.31923e+06	80266	206
14	B2	16	58.099	3.29583e+06	81345.7	206
14	B2	17	58.3056	3.26879e+06	81981.7	206
14	B2	18	58.5121	3263364	82310.3	206
14	B2	19	58.7187	3.24862e+06	82348.5	206
14	B2	20	58.9253	3.22531e+06	82000.8	206
14	B2	21	59.1318	3208637	81212.6	206
14	B2	22	59.3384	3184394	80139	206
14	B2	23	59.545	3.16336e+06	79173.5	206
14	B2	24	59.7515	3148455	78784.2	206
14	B2	25	59.9581	3.13607e+06	79264.1	206
14	B2	26	60.1647	3.12804e+06	80553.3	206
14	B2	27	60.3712	3105688	82259.3	206
14	B2	28	60.5778	3102134	83855.3	206
14	B2	29	60.7844	3.06726e+06	84922.7	206
14	B2	30	60.9909	3039561	85295.5	206
14	B2	31	61.1975	3036561	85037.7	206
14	B2	32	61.4041	3.01156e+06	84326.3	206
14	B2	33	61.6106	2.99044e+06	83334.6	206
14	B2	34	61.8172	2.97433e+06	82192.7	206
14	B2	35	62.0238	2.95722e+06	81013.7	206
14	B2	36	62.2304	2.93628e+06	79938.4	206
14	B2	37	62.4369	2.91745e+06	79140.4	206
14	B2	38	62.6435	2.91063e+06	78771.5	206
14	B2	39	62.8501	2.87918e+06	78867.8	206
14	B2	40	63.0566	2.87265e+06	79280.6	206
14	B2	41	63.2632	2.86445e+06	79702.8	206
14	B2	42	63.4698	2.83992e+06	79810.8	206
14	B2	43	63.6763	2811542	79441.5	206
14	B2	44	63.8829	2796086	78695	206
14	B2	45	64.0895	2.78653e+06	77873.1	206
14	B2	46	64.296	2.76062e+06	76996.1	206
14	B2	47	64.5026	2.75481e+06	76640.6	206
14	B2	48	64.7092	2.74641e+06	77112.3	206
14	B2	49	64.9157	2.71336e+06	77732.6	206
14	B2	50	65.1223	2.70716e+06	78086.5	206
14	B2	51	65.3289	2.68255e+06	78291.5	206
14	B2	52	65.5354	2665479	78307.4	206
14	B2	53	65.742	2660754	78131.3	206
14	B2	54	65.9486	2.63949e+06	77783	206
14	B2	55	66.1551	2.6133e+06	77062.6	206
14	B2	56	66.3617	2.60365e+06	76105.4	206
14	B2	57	66.5683	2.58558e+06	75588.3	206
14	B2	58	66.7748	2571045	75729.1	206
14	B2	59	66.9814	2.55543e+06	76418	206
14	B2	60	67.188	2550201	77257.7	206
14	B2	61	67.3945	2.51487e+06	77657.8	206
14	B2	62	67.6011	2.50663e+06	77675.3	206
14	B2	63	67.8077	2.47927e+06	77463.5	206
14	B2	64	68.0142	2.47711e+06	76904.4	206
14	B2	65	68.2208	2456072	76346.1	206
14	B2	66	68.4274	2.44636e+06	75800.8	206
14	B2	67	68.6339	2414965	75186.1	206
14	B2	68	68.8405	2.40681e+06	74468.4	206
14	B2	69	69.0471	2.39484e+06	73720.8	206
14	B2	70	69.2536	2.37578e+06	73082.5	206
14	B2	71	69.4602	2.35465e+06	72660.4	206
14	B2	72	69.6668	2.34843e+06	72469.2	206
14	B2	73	69.8733	2.33323e+06	72439.1	206
14	B2	74	70.0799	2.30612e+06	72479.7	206
14	B2	75	70.2865	2300941	72537	206
14	B2	76	70.493	2.28599e+06	72618.3	206
14	B2	77	70.6996	2.25998e+06	72742.7	206
14	B2	78	70.9062	2.25031e+06	72878.2	206
14	B2	79	71.1127	2242524	72909.4	206
14	B2	80	71.3193	2.21716e+06	72702.8	206
14	B2	81	71.5259	2201831	72232.2	206
14	B2	82	71.7324	2.18393e+06	71654.5	206
14	B2	83	71.939	2.17141e+06	71250.4	206
14	B2	84	72.1456	2.15425e+06	71256.8	206
14	B2	85	72.3521	2142907	71719.9	206
14	B2	86	72.5587	2131081	72501.7	206
14	B2	87	72.7653	2101614	73440.6	206
14	B2	88	72.9718	2.09485e+06	74527	206
14	B2	89	73.1784	2.07336e+06	75935.4	206
14	B2	90	73.385	2.06522e+06	77682.5	206
14	B2	91	73.5915	2.04067e+06	78746.5	206
14	B2	92	73.7981	2.0337e+06	79824	206
14	B2	93	74.0047	2.01675e+06	80551.6	206
14	B2	94	74.2113	1.9869e+06	80527.4	206
14	B2	95	74.4178	1.97816e+06	79496.7	206
14	B2	96	74.6244	1957649	77456.4	206
14	B2	97	74.8309	1.93037e+06	71605.7	206
14	B2	98	75.0375	1.91672e+06	65692.5	206
14	B2	99	75.2441	1.9174e+06	60913.6	206
14	B2	100	75.4507	1.90128e+06	57925.5	206
14	B2	101	75.6572	1.88464e+06	56702.4	206
14	B2	102	75.8638	1.87074e+06	56734.8	206
14	B2	103	76.0704	1856839	57388	206
14	B2	104	76.2769	1.84239e+06	58184.1	206
14	B2	105	76.4835	1.82927e+06	58889.5	206
14	B2	106	76.6901	1.81423e+06	59448.2	206
14	B2	107	76.8966	1.80022e+06	59885.5	206
14	B2	108	77.1032	1.78561e+06	60241.5	206
14	B2	109	77.3098	1.77137e+06	60558.3	206
14	B2	110	77.5163	1755617	60880.6	206
14	B2	111	77.7229	1742698	61246	206
14	B2	112	77.9295	1728405	61668.2	206
14	B2	113	78.136	1.71346e+06	62126.5	206
14	B2	114	78.3426	1698790	62590.7	206
14	B2	115	78.5492	1.68472e+06	63067.6	206
14	B2	116	78.7557	1.66693e+06	63648.6	206
14	B2	117	78.9623	1.6523e+06	64523.8	206
14	B2	118	79.1689	1.63839e+06	65939.4	206
14	B2	119	79.3754	1.62245e+06	68141.8	206
14	B2	120	79.582	1.60802e+06	71329.9	206
14	B2	121	79.7886	1.59197e+06	75671.6	206
14	B2	122	79.9951	1.57608e+06	79228.5	206
14	B2	123	80.2017	1.55758e+06	82449.3	206
14	B2	124	80.4083	1.53962e+06	86479.3	206
14	B2	125	80.6148	1.52432e+06	91310.8	206
14	B2	126	80.8214	1.50476e+06	96696.7	206
14	B2	127	81.028	1.483e+06	102064	206
14	B2	128	81.2345	1.45626e+06	106567	206
14	B2	129	81.4411	1.42658e+06	109303	206
14	B2	130	81.6477	1.39097e+06	109626	206
14	B2	131	81.8542	1.35775e+06	107410	206
14	B2	132	82.0608	1.33513e+06	103135	206
14	B2	133	82.2674	1.31922e+06	97730.5	206
14	B2	134	82.4739	1.30363e+06	92275.7	206
14	B2	135	82.6805	1285980	87708.2	206
14	B2	136	82.8871	1.26886e+06	84652.9	206
14	B2	137	83.0936	1.2504e+06	83399.7	206
14	B2	138	83.3002	1.23219e+06	83970.9	206
14	B2	139	83.5068	1212822	86228.2	206
14	B2	140	83.7133	1.191e+06	89997.4	206
14	B2	141	83.9199	1169938	95203.8	206
14	B2	142	84.1265	1.14669e+06	102004	206
14	B2	143	84.333	1.12442e+06	110876	206
14	B2	144	84.5396	1.09778e+06	122658	206
14	B2	145	84.7462	1070038	138485	206
14	B2	146	84.9527	1.03597e+06	159590	206
14	B2	147	85.1593	996656	186895	206
14	B2	148	85.3659	948818	220372	206
14	B2	149	85.5724	886351	258293	206
14	B2	150	85.779	803607	296684	206
14	B2	151	85.9856	695412	329455	206
14	B2	152	86.1921	556282	349576	206
14	B2	153	86.3987	401432	351161	206
14	B2	154	86.6053	272552	331717	206
14	B2	155	86.8118	206631	293426	206
14	B2	156	87.0184	187658	242691	206
14	B2	157	87.225	181853	188036	206
14	B2	158	87.4315	178289	137376	206
14	B2	159	87.6381	175598	95888.7	206
14	B2	160	87.8447	173984	49747.9	206
14	B2	161	88.0513	171988	2037.03	206
14	B2	162	88.2578	170488	-31282.8	206
14	B2	163	88.4644	170144	-59224.4	206
14	B2	164	88.671	167995	-90829	206
14	B2	165	88.8775	169195	-133767	206
14	B2	166	89.0841	168159	-192894	206
14	B2	167	89.2906	168157	-268943	206
14	B2	168	89.4972	167283	-358193	206
15	B3	1	55.0002	3.60383e+06	3639.43	206
15	B3	2	55.2066	3.60077e+06	9488.09	206
15	B3	3	55.4129	3.59991e+06	16273.3	206
15	B3	4	55.6193	3.59886e+06	23963.6	206
15	B3	5	55.8257	3.58401e+06	32220.3	206
15	B3	6	56.032	3585195	40505.7	206
15	B3	7	56.2384	3.55559e+06	48252.8	206
15	B3	8	56.4447	3552698	55060.9	206
15	B3	9	56.6511	3.54567e+06	60851.8	206
15	B3	10	56.8575	3.53123e+06	65895.1	206
15	B3	11	57.0638	3.4993e+06	70624.2	206
15	B3	12	57.2702	3480050	75298.4	206
15	B3	13	57.4766	3.49287e+06	79762.4	206
15	B3	14	57.6829	3.46741e+06	82782.5	206
15	B3	15	57.8893	3.43819e+06	83802.5	206
15	B3	16	58.0957	3.43378e+06	84294.8	206
15	B3	17	58.302	3.39232e+06	84374.2	206
15	B3	18	58.5084	3384281	84235.5	206
15	B3	19	58.7148	3.37945e+06	84049.2	206
15	B3	20	58.9211	3348891	83911.9	206
15	B3	21	59.1275	3.32355e+06	83868.1	206
15	B3	22	59.3338	3.32269e+06	83946.9	206
15	B3	23	59.5402	3291965	84179.4	206
15	B3	24	59.7466	3.27732e+06	84578.2	206
15	B3	25	59.9529	3.26243e+06	85111.8	206
15	B3	26	60.1593	3.24518e+06	85710.3	206
15	B3	27	60.3657	3225390	86287	206
15	B3	28	60.572	3209460	86771.4	206
15	B3	29	60.7784	3.18772e+06	87118.5	206
15	B3	30	60.9848	3164408	87296.7	206
15	B3	31	61.1911	3.15605e+06	87275.3	206
15	B3	32	61.3975	3.13426e+06	87038	206
15	B3	33	61.6039	3.10682e+06	86605.6	206
15	B3	34	61.8102	3.09379e+06	86049.1	206
15	B3	35	62.0166	3.07212e+06	85462.8	206
15	B3	36	62.2229	3053134	84916.5	206
15	B3	37	62.4293	3.04188e+06	84430	206
15	B3	38	62.6357	3.0202e+06	83984.6	206
15	B3	39	62.842	2995524	83562.3	206
15	B3	40	63.0484	2.98506e+06	83171.5	206
15	B3	41	63.2548	2.96567e+06	82846.2	206
15	B3	42	63.4611	2943582	82626.1	206
15	B3	43	63.6675	2.93645e+06	82543.1	206
15	B3	44	63.8739	2.91023e+06	82622.5	206
15	B3	45	64.0802	2.89267e+06	82883.9	206
15	B3	46	64.2866	2.87911e+06	83329.8	206
15	B3	47	64.493	2.8646e+06	83936	206
15	B3	48	64.6993	2.84208e+06	84639.7	206
15	B3	49	64.9057	2827921	85347.5	206
15	B3	50	65.112	2.804e+06	85940.2	206
15	B3	51	65.3184	2.78778e+06	86287.7	206
15	B3	52	65.5248	2.77657e+06	86274.6	206
15	B3	53	65.7311	2.75261e+06	85837	206
15	B3	54	65.9375	2.71892e+06	84995.6	206
15	B3	55	66.1439	2719452	83857.7	206
15	B3	56	66.3502	2698094	82587.4	206
15	B3	57	66.5566	2.67291e+06	79970.7	206
15	B3	58	66.763	2.66608e+06	77493.5	206
15	B3	59	66.9693	2.64069e+06	75909.7	206
15	B3	60	67.1757	2.62512e+06	75296.7	206
15	B3	61	67.382	2.62304e+06	75452	206
15	B3	62	67.5884	2597072	75980.5	206
15	B3	63	67.7948	2.57814e+06	76502.2	206
15	B3	64	68.0011	2.5624e+06	76845	206
15	B3	65	68.2075	2.53881e+06	77078.1	206
15	B3	66	68.4139	2.53926e+06	77395.5	206
15	B3	67	68.6202	2.51019e+06	77958.5	206
15	B3	68	68.8266	2.50075e+06	78828.7	206
15	B3	69	69.033	2477368	79972	206
15	B3	70	69.2393	2.4625e+06	81238	206
15	B3	71	69.4457	2.44653e+06	82302.8	206
15	B3	72	69.6521	2.43261e+06	82471.2	206
15	B3	73	69.8584	2421772	82094.2	206
15	B3	74	70.0648	2.38545e+06	80324.8	206
15	B3	75	70.2711	2.37272e+06	77905.8	206
15	B3	76	70.4775	2.35426e+06	75697.6	206
15	B3	77	70.6839	2.34728e+06	74482.5	206
15	B3	78	70.8902	2.33796e+06	74494.9	206
15	B3	79	71.0966	2311947	75284.2	206
15	B3	80	71.303	2.30303e+06	75990.2	206
15	B3	81	71.5093	2279509	75838	206
15	B3	82	71.7157	2.25696e+06	74549.5	206
15	B3	83	71.9221	2243345	72441.8	206
15	B3	84	72.1284	2.23515e+06	70249.1	206
15	B3	85	72.3348	2.20869e+06	68799.4	206
15	B3	86	72.5412	2.20007e+06	68705	206
15	B3	87	72.7475	2187271	70178.4	206
15	B3	88	72.9539	2.17563e+06	72972	206
15	B3	89	73.1602	2147801	76442	206
15	B3	90	73.3666	2.14488e+06	79741	206
15	B3	91	73.573	2.12012e+06	82077.1	206
15	B3	92	73.7793	2.09977e+06	82568.6	206
15	B3	93	73.9857	2.08189e+06	82359	206
15	B3	94	74.1921	2.06208e+06	80883.1	206
15	B3	95	74.3984	2.04718e+06	78798.8	206
15	B3	96	74.6048	2040143	76586.2	206
15	B3	97	74.8112	2.01361e+06	74344.1	206
15	B3	98	75.0175	2.00436e+06	71971.1	206
15	B3	99	75.2239	1.97951e+06	69381.4	206
15	B3	100	75.4303	1.96588e+06	66680.5	206
15	B3	101	75.6366	1.95454e+06	64172.8	206
15	B3	102	75.843	1.93678e+06	62224.6	206
15	B3	103	76.0493	1.92296e+06	61082.4	206
15	B3	104	76.2557	1.91462e+06	60767.9	206
15	B3	105	76.4621	1.89367e+06	61085.4	206
15	B3	106	76.6684	1.88175e+06	61731.4	206
15	B3	107	76.8748	1.86638e+06	62423.8	206
15	B3	108	77.0812	1.85061e+06	62997.2	206
15	B3	109	77.2875	1.83445e+06	63430.9	206
15	B3	110	77.4939	1.8205e+06	63796.7	206
15	B3	111	77.7003	1.80589e+06	64185.7	206
15	B3	112	77.9066	1.79046e+06	64630.7	206
15	B3	113	78.113	1.77593e+06	65087.7	206
15	B3	114	78.3194	1.76e+06	65471.9	206
15	B3	115	78.5257	1745461	65739.6	206
15	B3	116	78.7321	1.72635e+06	65956.5	206
15	B3	117	78.9384	1711201	66316.9	206
15	B3	118	79.1448	1.69729e+06	67084.9	206
15	B3	119	79.3512	1.68134e+06	68504.5	206
15	B3	120	79.5575	1665406	70735.3	206
15	B3	121	79.7639	1.65064e+06	73867.5	206
15	B3	122	79.9703	1.63279e+06	78008.8	206
15	B3	123	80.1766	1615625	82726.9	206
15	B3	124	80.383	1.59916e+06	85493.1	206
15	B3	125	80.5894	1.58174e+06	89049	206
15	B3	126	80.7957	1.56418e+06	93470.1	206
15	B3	127	81.0021	1.54448e+06	98629.5	206
15	B3	128	81.2085	1.52123e+06	104103	206
15	B3	129	81.4148	1.49673e+06	109157	206
15	B3	130	81.6212	1468857	112876	206
15	B3	131	81.8275	1.43247e+06	114416	206
15	B3	132	82.0339	1.39443e+06	113317	206
15	B3	133	82.2403	1.36397e+06	109719	206
15	B3	134	82.4466	1343477	104374	206
15	B3	135	82.653	1327320	98437	206
15	B3	136	82.8594	1.30968e+06	93103.8	206
15	B3	137	83.0657	1.29254e+06	89287.5	206
15	B3	138	83.2721	1.27369e+06	87433.6	206
15	B3	139	83.4785	1.25458e+06	87532.8	206
15	B3	140	83.6848	1.23349e+06	89290.6	206
15	B3	141	83.8912	1212918	92355.3	206
15	B3	142	84.0975	1.19218e+06	96521.2	206
15	B3	143	84.3039	1.17139e+06	101850	206
15	B3	144	84.5103	1.14568e+06	108717	206
15	B3	145	84.7166	1.12136e+06	117795	206
15	B3	146	84.923	1092309	130018	206
15	B3	147	85.1294	1061410	146469	206
15	B3	148	85.3357	1.0244e+06	168159	206
15	B3	149	85.5421	980887	195583	206
15	B3	150	85.7485	924990	228064	206
15	B3	151	85.9548	855893	263093	206
15	B3	152	86.1612	766090	296064	206
15	B3	153	86.3676	641592	320851	206
15	B3	154	86.5739	483328	331342	206
15	B3	155	86.7803	331830	323496	206
15	B3	156	86.9866	236811	297040	206
15	B3	157	87.193	197020	255881	206
15	B3	158	87.3994	184654	206939	206
15	B3	159	87.6057	180872	157869	206
15	B3	160	87.8121	179098	114736	206
15	B3	161	88.0185	177034	77981.7	206
15	B3	162	88.2248	175886	14130.7	206
15	B3	163	88.4312	175110	-34159.9	206
15	B3	164	88.6376	173736	-76684.2	206
15	B3	165	88.8439	173733	-123382	206
15	B3	166	89.0503	173032	-181748	206
15	B3	167	89.2567	173182	-255021	206
15	B3	168	89.463	172028	-341671	206
16	B4	1	55.0002	3420974	35921.8	hnrnpk
16	B4	2	55.2066	3421380	39020.3	hnrnpk
16	B4	3	55.4129	3.41661e+06	42005	hnrnpk
16	B4	4	55.6193	3406207	44749.4	hnrnpk
16	B4	5	55.8257	3.39399e+06	47244.5	hnrnpk
16	B4	6	56.032	3.39407e+06	49607.5	hnrnpk
16	B4	7	56.2384	3373705	52026.4	hnrnpk
16	B4	8	56.4447	3.36845e+06	54653.6	hnrnpk
16	B4	9	56.6511	3.36064e+06	57545.9	hnrnpk
16	B4	10	56.8575	3.35708e+06	60655.2	hnrnpk
16	B4	11	57.0638	3329789	63855.7	hnrnpk
16	B4	12	57.2702	3.3252e+06	66966.7	hnrnpk
16	B4	13	57.4766	3.30914e+06	69771.9	hnrnpk
16	B4	14	57.6829	3.29992e+06	72068.4	hnrnpk
16	B4	15	57.8893	3.28668e+06	73743.3	hnrnpk
16	B4	16	58.0957	3.25712e+06	74816	hnrnpk
16	B4	17	58.302	3247260	75409.6	hnrnpk
16	B4	18	58.5084	3.22751e+06	75655.5	hnrnpk
16	B4	19	58.7148	3.22383e+06	75624.1	hnrnpk
16	B4	20	58.9211	3194729	75340.9	hnrnpk
16	B4	21	59.1275	3.17969e+06	74883.3	hnrnpk
16	B4	22	59.3338	3.17271e+06	74455.7	hnrnpk
16	B4	23	59.5402	3.14115e+06	74361	hnrnpk
16	B4	24	59.7466	3.13587e+06	74846.8	hnrnpk
16	B4	25	59.9529	3.11727e+06	75908.4	hnrnpk
16	B4	26	60.1593	3107613	77203.6	hnrnpk
16	B4	27	60.3657	3.09733e+06	78209.9	hnrnpk
16	B4	28	60.572	3082015	78597.9	hnrnpk
16	B4	29	60.7784	3.05072e+06	78336.7	hnrnpk
16	B4	30	60.9848	3.02084e+06	77735.4	hnrnpk
16	B4	31	61.1911	3.02928e+06	77219	hnrnpk
16	B4	32	61.3975	3.00942e+06	77059.3	hnrnpk
16	B4	33	61.6039	2.99375e+06	77266.7	hnrnpk
16	B4	34	61.8102	2.97322e+06	77663.4	hnrnpk
16	B4	35	62.0166	2.95606e+06	78052.9	hnrnpk
16	B4	36	62.2229	2.94228e+06	78338.7	hnrnpk
16	B4	37	62.4293	2.92568e+06	78535.1	hnrnpk
16	B4	38	62.6357	2904530	78694.3	hnrnpk
16	B4	39	62.842	2.89065e+06	78814	hnrnpk
16	B4	40	63.0484	2873916	78788	hnrnpk
16	B4	41	63.2548	2.86331e+06	78448.3	hnrnpk
16	B4	42	63.4611	2.83901e+06	77676.1	hnrnpk
16	B4	43	63.6675	2.82151e+06	76500	hnrnpk
16	B4	44	63.8739	2.79968e+06	75124.5	hnrnpk
16	B4	45	64.0802	2.79749e+06	73941.2	hnrnpk
16	B4	46	64.2866	2766479	73256.8	hnrnpk
16	B4	47	64.493	2.77082e+06	73207.2	hnrnpk
16	B4	48	64.6993	2.74858e+06	73732.5	hnrnpk
16	B4	49	64.9057	2725787	74639.2	hnrnpk
16	B4	50	65.112	2723056	75700.5	hnrnpk
16	B4	51	65.3184	2.69649e+06	76738.5	hnrnpk
16	B4	52	65.5248	2.68723e+06	77622.7	hnrnpk
16	B4	53	65.7311	2669563	78370.9	hnrnpk
16	B4	54	65.9375	2644143	79001.4	hnrnpk
16	B4	55	66.1439	2.64322e+06	79503.6	hnrnpk
16	B4	56	66.3502	2.61233e+06	79795.5	hnrnpk
16	B4	57	66.5566	2.61213e+06	79729.2	hnrnpk
16	B4	58	66.763	2573810	79151.2	hnrnpk
16	B4	59	66.9693	2.57359e+06	77993.4	hnrnpk
16	B4	60	67.1757	2.54676e+06	76324.6	hnrnpk
16	B4	61	67.382	2529606	74372.5	hnrnpk
16	B4	62	67.5884	2.51904e+06	72589	hnrnpk
16	B4	63	67.7948	2.5e+06	71376.2	hnrnpk
16	B4	64	68.0011	2.49193e+06	71011.2	hnrnpk
16	B4	65	68.2075	2478621	71545.7	hnrnpk
16	B4	66	68.4139	2.45815e+06	72784.5	hnrnpk
16	B4	67	68.6202	2.4527e+06	74340.7	hnrnpk
16	B4	68	68.8266	2430555	75765.2	hnrnpk
16	B4	69	69.033	2417898	76703.6	hnrnpk
16	B4	70	69.2393	2.39369e+06	77012.9	hnrnpk
16	B4	71	69.4457	2.38044e+06	76822.2	hnrnpk
16	B4	72	69.6521	2.36266e+06	76377.6	hnrnpk
16	B4	73	69.8584	2.35076e+06	75965.8	hnrnpk
16	B4	74	70.0648	2338474	75754.9	hnrnpk
16	B4	75	70.2711	2.32255e+06	75773.3	hnrnpk
16	B4	76	70.4775	2.29781e+06	75957.2	hnrnpk
16	B4	77	70.6839	2289695	76238.7	hnrnpk
16	B4	78	70.8902	2.27832e+06	76620.4	hnrnpk
16	B4	79	71.0966	2.25169e+06	77205.5	hnrnpk
16	B4	80	71.303	2.24111e+06	78228.2	hnrnpk
16	B4	81	71.5093	2226220	80023.6	hnrnpk
16	B4	82	71.7157	2.205e+06	82912.7	hnrnpk
16	B4	83	71.9221	2.19594e+06	87089.3	hnrnpk
16	B4	84	72.1284	2178942	92526.4	hnrnpk
16	B4	85	72.3348	2158709	98956	hnrnpk
16	B4	86	72.5412	2140675	105914	hnrnpk
16	B4	87	72.7475	2.10723e+06	112796	hnrnpk
16	B4	88	72.9539	2.08884e+06	118896	hnrnpk
16	B4	89	73.1602	2.06836e+06	123447	hnrnpk
16	B4	90	73.3666	2.0358e+06	125739	hnrnpk
16	B4	91	73.573	1.99609e+06	125313	hnrnpk
16	B4	92	73.7793	1969221	122147	hnrnpk
16	B4	93	73.9857	1.94364e+06	116700	hnrnpk
16	B4	94	74.1921	1.91082e+06	109756	hnrnpk
16	B4	95	74.3984	1.8989e+06	102148	hnrnpk
16	B4	96	74.6048	1.8827e+06	94535.8	hnrnpk
16	B4	97	74.8112	1.86218e+06	87360.8	hnrnpk
16	B4	98	75.0175	1836086	80939.7	hnrnpk
16	B4	99	75.2239	1.82086e+06	75510.8	hnrnpk
16	B4	100	75.4303	1813631	71277.5	hnrnpk
16	B4	101	75.6366	1.80256e+06	68560.7	hnrnpk
16	B4	102	75.843	1.79041e+06	67250.3	hnrnpk
16	B4	103	76.0493	1.77405e+06	67007.6	hnrnpk
16	B4	104	76.2557	1.75936e+06	67403.2	hnrnpk
16	B4	105	76.4621	1.7466e+06	68084.1	hnrnpk
16	B4	106	76.6684	1.73064e+06	68869.2	hnrnpk
16	B4	107	76.8748	1.71737e+06	69752	hnrnpk
16	B4	108	77.0812	1702690	70831.9	hnrnpk
16	B4	109	77.2875	1.68824e+06	72246.8	hnrnpk
16	B4	110	77.4939	1.67383e+06	74124.8	hnrnpk
16	B4	111	77.7003	1657496	76566.6	hnrnpk
16	B4	112	77.9066	1.64334e+06	79521.2	hnrnpk
16	B4	113	78.113	1.62606e+06	83095.3	hnrnpk
16	B4	114	78.3194	1608684	87270.7	hnrnpk
16	B4	115	78.5257	1.59228e+06	91932.6	hnrnpk
16	B4	116	78.7321	1569436	96864.8	hnrnpk
16	B4	117	78.9384	1.54744e+06	101743	hnrnpk
16	B4	118	79.1448	1524917	106157	hnrnpk
16	B4	119	79.3512	1497281	109651	hnrnpk
16	B4	120	79.5575	1473026	111812	hnrnpk
16	B4	121	79.7639	1.44562e+06	112370	hnrnpk
16	B4	122	79.9703	1.41935e+06	111312	hnrnpk
16	B4	123	80.1766	1.39288e+06	108940	hnrnpk
16	B4	124	80.383	1.37056e+06	105861	hnrnpk
16	B4	125	80.5894	1.35268e+06	102880	hnrnpk
16	B4	126	80.7957	1.33476e+06	100862	hnrnpk
16	B4	127	81.0021	1.31604e+06	100629	hnrnpk
16	B4	128	81.2085	1.29526e+06	102924	hnrnpk
16	B4	129	81.4148	1.27649e+06	108431	hnrnpk
16	B4	130	81.6212	1.25647e+06	117793	hnrnpk
16	B4	131	81.8275	1.23437e+06	131554	hnrnpk
16	B4	132	82.0339	1.21077e+06	150057	hnrnpk
16	B4	133	82.2403	1.18083e+06	173369	hnrnpk
16	B4	134	82.4466	1145873	201284	hnrnpk
16	B4	135	82.653	1.0984e+06	233367	hnrnpk
16	B4	136	82.8594	1.04036e+06	268859	hnrnpk
16	B4	137	83.0657	966605	306334	hnrnpk
16	B4	138	83.2721	880525	343175	hnrnpk
16	B4	139	83.4785	779293	375288	hnrnpk
16	B4	140	83.6848	661109	397474	hnrnpk
16	B4	141	83.8912	538257	404624	hnrnpk
16	B4	142	84.0975	423082	393351	hnrnpk
16	B4	143	84.3039	332908	363343	hnrnpk
16	B4	144	84.5103	263412	317805	hnrnpk
16	B4	145	84.7166	225279	262719	hnrnpk
16	B4	146	84.923	205772	205235	hnrnpk
16	B4	147	85.1294	196815	151832	hnrnpk
16	B4	148	85.3357	192682	106940	hnrnpk
16	B4	149	85.5421	188554	72244	hnrnpk
16	B4	150	85.7485	185923	46721.6	hnrnpk
16	B4	151	85.9548	185102	29950.7	hnrnpk
16	B4	152	86.1612	183023	19629.4	hnrnpk
16	B4	153	86.3676	181585	13597.6	hnrnpk
16	B4	154	86.5739	178660	10173.9	hnrnpk
16	B4	155	86.7803	178721	8220.81	hnrnpk
16	B4	156	86.9866	177524	7056.94	hnrnpk
16	B4	157	87.193	176062	6313.38	hnrnpk
16	B4	158	87.3994	175729	5803.48	hnrnpk
16	B4	159	87.6057	173477	5433.31	hnrnpk
16	B4	160	87.8121	173256	5151.78	hnrnpk
16	B4	161	88.0185	172757	4924.93	hnrnpk
16	B4	162	88.2248	172164	4722.17	hnrnpk
16	B4	163	88.4312	170153	4511.76	hnrnpk
16	B4	164	88.6376	169331	4265.65	hnrnpk
16	B4	165	88.8439	168988	3969.12	hnrnpk
16	B4	166	89.0503	168536	3625.62	hnrnpk
16	B4	167	89.2567	168056	3252.15	hnrnpk
16	B4	168	89.463	167068	2868.95	hnrnpk
25	C1	1	55.0005	3003342	34345.1	hnrnpk
25	C1	2	55.2071	2985932	36500.1	hnrnpk
25	C1	3	55.4136	2.97495e+06	39004.8	hnrnpk
25	C1	4	55.6202	2.97811e+06	42012	hnrnpk
25	C1	5	55.8268	2.96826e+06	45445.3	hnrnpk
25	C1	6	56.0333	2.9799e+06	48967.2	hnrnpk
25	C1	7	56.2399	2.95161e+06	52128.3	hnrnpk
25	C1	8	56.4465	2.94437e+06	54615.4	hnrnpk
25	C1	9	56.653	2.93425e+06	56443.1	hnrnpk
25	C1	10	56.8596	2.91843e+06	57947.8	hnrnpk
25	C1	11	57.0662	2.90021e+06	59575.8	hnrnpk
25	C1	12	57.2727	2893906	61605.3	hnrnpk
25	C1	13	57.4793	2.89474e+06	63967.7	hnrnpk
25	C1	14	57.6859	2868696	66281.3	hnrnpk
25	C1	15	57.8924	2.86224e+06	68191.2	hnrnpk
25	C1	16	58.099	2.84402e+06	69221.8	hnrnpk
25	C1	17	58.3056	2827894	69376.6	hnrnpk
25	C1	18	58.5121	2.79789e+06	69017.9	hnrnpk
25	C1	19	58.7187	2.80411e+06	68671.9	hnrnpk
25	C1	20	58.9253	2779844	68775.5	hnrnpk
25	C1	21	59.1318	2.75961e+06	69481.9	hnrnpk
25	C1	22	59.3384	2.75961e+06	70599.7	hnrnpk
25	C1	23	59.545	2.73893e+06	71703	hnrnpk
25	C1	24	59.7515	2731552	72372.9	hnrnpk
25	C1	25	59.9581	2701355	72436.5	hnrnpk
25	C1	26	60.1647	2.68564e+06	72060.4	hnrnpk
25	C1	27	60.3712	2.67986e+06	71635.5	hnrnpk
25	C1	28	60.5778	2654304	71532.8	hnrnpk
25	C1	29	60.7844	2.65359e+06	71875.8	hnrnpk
25	C1	30	60.9909	2.63651e+06	72479.2	hnrnpk
25	C1	31	61.1975	2.61398e+06	72958.8	hnrnpk
25	C1	32	61.4041	2609189	72946.8	hnrnpk
25	C1	33	61.6106	2.58243e+06	72279.7	hnrnpk
25	C1	34	61.8172	2.56618e+06	71087.3	hnrnpk
25	C1	35	62.0238	2.55148e+06	69741.5	hnrnpk
25	C1	36	62.2304	2541272	68704.3	hnrnpk
25	C1	37	62.4369	2528132	68327.6	hnrnpk
25	C1	38	62.6435	2.49984e+06	68670	hnrnpk
25	C1	39	62.8501	2.50271e+06	69434.5	hnrnpk
25	C1	40	63.0566	2496919	70096.7	hnrnpk
25	C1	41	63.2632	2.46664e+06	70189.4	hnrnpk
25	C1	42	63.4698	2442485	69575.8	hnrnpk
25	C1	43	63.6763	2432159	68512.4	hnrnpk
25	C1	44	63.8829	2414258	67462.5	hnrnpk
25	C1	45	64.0895	2422973	66790.5	hnrnpk
25	C1	46	64.296	2.38857e+06	66572.5	hnrnpk
25	C1	47	64.5026	2.37944e+06	66621.5	hnrnpk
25	C1	48	64.7092	2.37072e+06	66674.8	hnrnpk
25	C1	49	64.9157	2.35393e+06	66588.5	hnrnpk
25	C1	50	65.1223	2.33303e+06	66434.3	hnrnpk
25	C1	51	65.3289	2.3149e+06	66403.2	hnrnpk
25	C1	52	65.5354	2.32542e+06	66695.9	hnrnpk
25	C1	53	65.742	2.28979e+06	67417.9	hnrnpk
25	C1	54	65.9486	2287321	68450.3	hnrnpk
25	C1	55	66.1551	2265014	69540.5	hnrnpk
25	C1	56	66.3617	2.2637e+06	70391.8	hnrnpk
25	C1	57	66.5683	2.23436e+06	70777.5	hnrnpk
25	C1	58	66.7748	2.22218e+06	70623.7	hnrnpk
25	C1	59	66.9814	2.20716e+06	70021.7	hnrnpk
25	C1	60	67.188	2.19288e+06	69169.9	hnrnpk
25	C1	61	67.3945	2.17733e+06	68279.9	hnrnpk
25	C1	62	67.6011	2.16432e+06	67496.1	hnrnpk
25	C1	63	67.8077	2.1513e+06	66868.5	hnrnpk
25	C1	64	68.0142	2.13669e+06	66394.2	hnrnpk
25	C1	65	68.2208	2.12209e+06	66048.6	hnrnpk
25	C1	66	68.4274	2.10666e+06	65805.1	hnrnpk
25	C1	67	68.6339	2.09604e+06	65682.9	hnrnpk
25	C1	68	68.8405	2.08191e+06	65692.3	hnrnpk
25	C1	69	69.0471	2.06817e+06	65809.2	hnrnpk
25	C1	70	69.2536	2.05406e+06	65967.2	hnrnpk
25	C1	71	69.4602	2.04175e+06	66081.9	hnrnpk
25	C1	72	69.6668	2.02585e+06	66087.5	hnrnpk
25	C1	73	69.8733	2.01206e+06	65967.1	hnrnpk
25	C1	74	70.0799	1.99915e+06	65758.5	hnrnpk
25	C1	75	70.2865	1984893	65535.2	hnrnpk
25	C1	76	70.493	1.97168e+06	65375.9	hnrnpk
25	C1	77	70.6996	1.95865e+06	65333.5	hnrnpk
25	C1	78	70.9062	1.94574e+06	65418.5	hnrnpk
25	C1	79	71.1127	1.93085e+06	65597.4	hnrnpk
25	C1	80	71.3193	1.91776e+06	65806	hnrnpk
25	C1	81	71.5259	1.9041e+06	65972.2	hnrnpk
25	C1	82	71.7324	1.89011e+06	66041.9	hnrnpk
25	C1	83	71.939	1.87483e+06	66004.3	hnrnpk
25	C1	84	72.1456	1.85993e+06	65899	hnrnpk
25	C1	85	72.3521	1.84732e+06	65800.7	hnrnpk
25	C1	86	72.5587	1.83417e+06	65787.4	hnrnpk
25	C1	87	72.7653	1.8205e+06	65903.5	hnrnpk
25	C1	88	72.9718	1.80603e+06	66138.1	hnrnpk
25	C1	89	73.1784	1.79329e+06	66422.4	hnrnpk
25	C1	90	73.385	1.77878e+06	66659	hnrnpk
25	C1	91	73.5915	1765461	66728	hnrnpk
25	C1	92	73.7981	1.75001e+06	66543.5	hnrnpk
25	C1	93	74.0047	1.73406e+06	66133.1	hnrnpk
25	C1	94	74.2113	1.72298e+06	65544.8	hnrnpk
25	C1	95	74.4178	1.70864e+06	64879.4	hnrnpk
25	C1	96	74.6244	1.69538e+06	64237.6	hnrnpk
25	C1	97	74.8309	1.6832e+06	63690.2	hnrnpk
25	C1	98	75.0375	1.66842e+06	63273.2	hnrnpk
25	C1	99	75.2441	1.65577e+06	62998.4	hnrnpk
25	C1	100	75.4507	1.64254e+06	62874.5	hnrnpk
25	C1	101	75.6572	1.62913e+06	62919.7	hnrnpk
25	C1	102	75.8638	1.61558e+06	63170.9	hnrnpk
25	C1	103	76.0704	1.60305e+06	63675.8	hnrnpk
25	C1	104	76.2769	1.58997e+06	64486.6	hnrnpk
25	C1	105	76.4835	1577575	65654.6	hnrnpk
25	C1	106	76.6901	1.5623e+06	67288.1	hnrnpk
25	C1	107	76.8966	1.54948e+06	69513.4	hnrnpk
25	C1	108	77.1032	1.53492e+06	72373.4	hnrnpk
25	C1	109	77.3098	1.51947e+06	76025.9	hnrnpk
25	C1	110	77.5163	1.50433e+06	80652.5	hnrnpk
25	C1	111	77.7229	1.48741e+06	86403.4	hnrnpk
25	C1	112	77.9295	1.47243e+06	93307.6	hnrnpk
25	C1	113	78.136	1.4522e+06	101182	hnrnpk
25	C1	114	78.3426	1.43242e+06	109569	hnrnpk
25	C1	115	78.5492	1.41017e+06	117761	hnrnpk
25	C1	116	78.7557	1.37898e+06	124907	hnrnpk
25	C1	117	78.9623	1.34795e+06	130185	hnrnpk
25	C1	118	79.1689	1.31715e+06	132992	hnrnpk
25	C1	119	79.3754	1.28524e+06	133069	hnrnpk
25	C1	120	79.582	1255738	130570	hnrnpk
25	C1	121	79.7886	1226833	126039	hnrnpk
25	C1	122	79.9951	1.20291e+06	120336	hnrnpk
25	C1	123	80.2017	1179547	114495	hnrnpk
25	C1	124	80.4083	1.16133e+06	109585	hnrnpk
25	C1	125	80.6148	1.14183e+06	106571	hnrnpk
25	C1	126	80.8214	1.12431e+06	106253	hnrnpk
25	C1	127	81.028	1.10556e+06	109290	hnrnpk
25	C1	128	81.2345	1083372	116267	hnrnpk
25	C1	129	81.4411	1.06303e+06	127755	hnrnpk
25	C1	130	81.6477	1.03924e+06	144269	hnrnpk
25	C1	131	81.8542	1.01299e+06	166100	hnrnpk
25	C1	132	82.0608	981619	193072	hnrnpk
25	C1	133	82.2674	945175	224335	hnrnpk
25	C1	134	82.4739	899820	258287	hnrnpk
25	C1	135	82.6805	840205	292653	hnrnpk
25	C1	136	82.8871	766290	324613	hnrnpk
25	C1	137	83.0936	679021	350880	hnrnpk
25	C1	138	83.3002	578762	367840	hnrnpk
25	C1	139	83.5068	474266	371977	hnrnpk
25	C1	140	83.7133	371386	360746	hnrnpk
25	C1	141	83.9199	288196	333633	hnrnpk
25	C1	142	84.1265	228639	292832	hnrnpk
25	C1	143	84.333	194752	243018	hnrnpk
25	C1	144	84.5396	176270	190200	hnrnpk
25	C1	145	84.7462	167257	140155	hnrnpk
25	C1	146	84.9527	161881	97134	hnrnpk
25	C1	147	85.1593	159114	63495.6	hnrnpk
25	C1	148	85.3659	157964	40693.1	hnrnpk
25	C1	149	85.5724	157809	25322.3	hnrnpk
25	C1	150	85.779	155219	15653.8	hnrnpk
25	C1	151	85.9856	155424	9943.08	hnrnpk
25	C1	152	86.1921	154417	6753.26	hnrnpk
25	C1	153	86.3987	154342	5052.07	hnrnpk
25	C1	154	86.6053	153557	4168.4	hnrnpk
25	C1	155	86.8118	152314	3696.55	hnrnpk
25	C1	156	87.0184	151680	3407.65	hnrnpk
25	C1	157	87.225	151457	3187.78	hnrnpk
25	C1	158	87.4315	150792	2997.09	hnrnpk
25	C1	159	87.6381	149782	2838	hnrnpk
25	C1	160	87.8447	150612	2726.16	hnrnpk
25	C1	161	88.0513	149996	2668.44	hnrnpk
25	C1	162	88.2578	148481	2653.36	hnrnpk
25	C1	163	88.4644	148541	2655.57	hnrnpk
25	C1	164	88.671	147897	2647.86	hnrnpk
25	C1	165	88.8775	147526	2611.43	hnrnpk
25	C1	166	89.0841	146970	2539.36	hnrnpk
25	C1	167	89.2906	146496	2434.84	hnrnpk
25	C1	168	89.4972	145919	2307.65	hnrnpk
26	C2	1	55.0005	3035113	24022.6	hnrnpk
26	C2	2	55.2071	3.0357e+06	28033.4	hnrnpk
26	C2	3	55.4136	3.0337e+06	31973.1	hnrnpk
26	C2	4	55.6202	3.02276e+06	35522.4	hnrnpk
26	C2	5	55.8268	3.02059e+06	38453.2	hnrnpk
26	C2	6	56.0333	3.01336e+06	40769.3	hnrnpk
26	C2	7	56.2399	2.99653e+06	42732.9	hnrnpk
26	C2	8	56.4465	2.9793e+06	44761.3	hnrnpk
26	C2	9	56.653	2.98992e+06	47265.5	hnrnpk
26	C2	10	56.8596	2.98348e+06	50513	hnrnpk
26	C2	11	57.0662	2960017	54552.6	hnrnpk
26	C2	12	57.2727	2.94973e+06	59173.5	hnrnpk
26	C2	13	57.4793	2.94803e+06	63901.7	hnrnpk
26	C2	14	57.6859	2.93725e+06	68135.2	hnrnpk
26	C2	15	57.8924	2.91915e+06	71365.3	hnrnpk
26	C2	16	58.099	2899118	72852.7	hnrnpk
26	C2	17	58.3056	2.88354e+06	72660.4	hnrnpk
26	C2	18	58.5121	2.86204e+06	71328.1	hnrnpk
26	C2	19	58.7187	2.83548e+06	69624.6	hnrnpk
26	C2	20	58.9253	2.84561e+06	68198.7	hnrnpk
26	C2	21	59.1318	2.81027e+06	67326.8	hnrnpk
26	C2	22	59.3384	2.80916e+06	66907.6	hnrnpk
26	C2	23	59.545	2.79994e+06	66626.9	hnrnpk
26	C2	24	59.7515	2777457	66387.9	hnrnpk
26	C2	25	59.9581	2.75819e+06	66376.8	hnrnpk
26	C2	26	60.1647	2736631	66938.8	hnrnpk
26	C2	27	60.3712	2.73364e+06	68329.1	hnrnpk
26	C2	28	60.5778	2.74488e+06	70344.7	hnrnpk
26	C2	29	60.7844	2.70429e+06	72277.3	hnrnpk
26	C2	30	60.9909	2.69516e+06	73352.7	hnrnpk
26	C2	31	61.1975	2.67407e+06	73097.9	hnrnpk
26	C2	32	61.4041	2.66762e+06	71610.8	hnrnpk
26	C2	33	61.6106	2630543	69533.4	hnrnpk
26	C2	34	61.8172	2.62128e+06	67738.7	hnrnpk
26	C2	35	62.0238	2613762	66928.7	hnrnpk
26	C2	36	62.2304	2.6049e+06	67123.8	hnrnpk
26	C2	37	62.4369	2.59975e+06	67953.7	hnrnpk
26	C2	38	62.6435	2.56922e+06	68771.8	hnrnpk
26	C2	39	62.8501	2.55562e+06	69015.5	hnrnpk
26	C2	40	63.0566	2545988	68559.9	hnrnpk
26	C2	41	63.2632	2.52021e+06	67684.3	hnrnpk
26	C2	42	63.4698	2.50613e+06	66878.3	hnrnpk
26	C2	43	63.6763	2501356	66404.8	hnrnpk
26	C2	44	63.8829	2.49267e+06	66300.2	hnrnpk
26	C2	45	64.0895	2.47206e+06	66452.6	hnrnpk
26	C2	46	64.296	2453042	66729.1	hnrnpk
26	C2	47	64.5026	2.43401e+06	67057.8	hnrnpk
26	C2	48	64.7092	2.43144e+06	67384.2	hnrnpk
26	C2	49	64.9157	2.42382e+06	67616.2	hnrnpk
26	C2	50	65.1223	2.39792e+06	67583.7	hnrnpk
26	C2	51	65.3289	2.38343e+06	67246.6	hnrnpk
26	C2	52	65.5354	2.36934e+06	66754.5	hnrnpk
26	C2	53	65.742	2346394	66337.2	hnrnpk
26	C2	54	65.9486	2.35025e+06	66170.5	hnrnpk
26	C2	55	66.1551	2.33293e+06	66223.2	hnrnpk
26	C2	56	66.3617	2.32165e+06	66297.6	hnrnpk
26	C2	57	66.5683	2295752	66230.6	hnrnpk
26	C2	58	66.7748	2286939	66081.5	hnrnpk
26	C2	59	66.9814	2266869	66130.3	hnrnpk
26	C2	60	67.188	2.25667e+06	66666.5	hnrnpk
26	C2	61	67.3945	2.24812e+06	67754	hnrnpk
26	C2	62	67.6011	2.24568e+06	69132.8	hnrnpk
26	C2	63	67.8077	2214587	70163.4	hnrnpk
26	C2	64	68.0142	2.19249e+06	70363.1	hnrnpk
26	C2	65	68.2208	2.18678e+06	69594.9	hnrnpk
26	C2	66	68.4274	2168457	68103.3	hnrnpk
26	C2	67	68.6339	2148572	66443.9	hnrnpk
26	C2	68	68.8405	2151345	65033.9	hnrnpk
26	C2	69	69.0471	2.12276e+06	64089.2	hnrnpk
26	C2	70	69.2536	2.11543e+06	63669.7	hnrnpk
26	C2	71	69.4602	2107180	63654.9	hnrnpk
26	C2	72	69.6668	2.09224e+06	63837.9	hnrnpk
26	C2	73	69.8733	2.07711e+06	64042.5	hnrnpk
26	C2	74	70.0799	2.05806e+06	64210.3	hnrnpk
26	C2	75	70.2865	2.04838e+06	64411	hnrnpk
26	C2	76	70.493	2.04085e+06	64774.5	hnrnpk
26	C2	77	70.6996	2.02018e+06	65384.8	hnrnpk
26	C2	78	70.9062	2.01237e+06	66219.2	hnrnpk
26	C2	79	71.1127	1.99315e+06	67163.4	hnrnpk
26	C2	80	71.3193	1.98896e+06	68157.6	hnrnpk
26	C2	81	71.5259	1962931	69129.5	hnrnpk
26	C2	82	71.7324	1.94723e+06	70155.1	hnrnpk
26	C2	83	71.939	1.93709e+06	71412.7	hnrnpk
26	C2	84	72.1456	1.92858e+06	73045.5	hnrnpk
26	C2	85	72.3521	1.90525e+06	75062.1	hnrnpk
26	C2	86	72.5587	1.89162e+06	77291.3	hnrnpk
26	C2	87	72.7653	1.8759e+06	79409.6	hnrnpk
26	C2	88	72.9718	1860360	81014.9	hnrnpk
26	C2	89	73.1784	1.84271e+06	81728.9	hnrnpk
26	C2	90	73.385	1.82161e+06	81318.9	hnrnpk
26	C2	91	73.5915	1.80092e+06	79787.5	hnrnpk
26	C2	92	73.7981	1.78456e+06	77382.1	hnrnpk
26	C2	93	74.0047	1771328	74509.9	hnrnpk
26	C2	94	74.2113	1.75626e+06	71595.3	hnrnpk
26	C2	95	74.4178	1742578	68958.6	hnrnpk
26	C2	96	74.6244	1.72839e+06	66816.5	hnrnpk
26	C2	97	74.8309	1715626	65229.1	hnrnpk
26	C2	98	75.0375	1.70119e+06	64023.4	hnrnpk
26	C2	99	75.2441	1.68858e+06	63132.8	hnrnpk
26	C2	100	75.4507	1.6747e+06	62503.9	hnrnpk
26	C2	101	75.6572	1.66175e+06	62111.3	hnrnpk
26	C2	102	75.8638	1.64851e+06	61951.4	hnrnpk
26	C2	103	76.0704	1.63605e+06	62032.3	hnrnpk
26	C2	104	76.2769	1623083	62363.1	hnrnpk
26	C2	105	76.4835	1611294	62952.2	hnrnpk
26	C2	106	76.6901	1.59688e+06	63823.1	hnrnpk
26	C2	107	76.8966	1.58277e+06	65034.5	hnrnpk
26	C2	108	77.1032	1.57006e+06	66696	hnrnpk
26	C2	109	77.3098	1.55606e+06	69103.2	hnrnpk
26	C2	110	77.5163	1.54276e+06	72441.9	hnrnpk
26	C2	111	77.7229	1.52704e+06	76848.9	hnrnpk
26	C2	112	77.9295	1.51196e+06	82470.8	hnrnpk
26	C2	113	78.136	1.4954e+06	89334.5	hnrnpk
26	C2	114	78.3426	1.47929e+06	97284.2	hnrnpk
26	C2	115	78.5492	1.45861e+06	105940	hnrnpk
26	C2	116	78.7557	1.43247e+06	114701	hnrnpk
26	C2	117	78.9623	1.40638e+06	122806	hnrnpk
26	C2	118	79.1689	1378334	129430	hnrnpk
26	C2	119	79.3754	1345006	133825	hnrnpk
26	C2	120	79.582	1314871	135472	hnrnpk
26	C2	121	79.7886	1.28248e+06	134226	hnrnpk
26	C2	122	79.9951	1252185	130406	hnrnpk
26	C2	123	80.2017	1.22462e+06	124778	hnrnpk
26	C2	124	80.4083	1.20416e+06	118421	hnrnpk
26	C2	125	80.6148	1.1837e+06	112529	hnrnpk
26	C2	126	80.8214	1.16369e+06	108221	hnrnpk
26	C2	127	81.028	1.14525e+06	106432	hnrnpk
26	C2	128	81.2345	1.12631e+06	107914	hnrnpk
26	C2	129	81.4411	1.10751e+06	113292	hnrnpk
26	C2	130	81.6477	1.08545e+06	123110	hnrnpk
26	C2	131	81.8542	1.06494e+06	137817	hnrnpk
26	C2	132	82.0608	1038934	157696	hnrnpk
26	C2	133	82.2674	1.00947e+06	182770	hnrnpk
26	C2	134	82.4739	975836	212736	hnrnpk
26	C2	135	82.6805	931041	246853	hnrnpk
26	C2	136	82.8871	874359	283717	hnrnpk
26	C2	137	83.0936	802349	320876	hnrnpk
26	C2	138	83.3002	717158	354516	hnrnpk
26	C2	139	83.5068	613266	379630	hnrnpk
26	C2	140	83.7133	500762	390974	hnrnpk
26	C2	141	83.9199	392228	384627	hnrnpk
26	C2	142	84.1265	304676	359502	hnrnpk
26	C2	143	84.333	244603	318012	hnrnpk
26	C2	144	84.5396	204124	265540	hnrnpk
26	C2	145	84.7462	184097	208956	hnrnpk
26	C2	146	84.9527	172299	154826	hnrnpk
26	C2	147	85.1593	167249	107994	hnrnpk
26	C2	148	85.3659	163935	70925.2	hnrnpk
26	C2	149	85.5724	161912	45780.3	hnrnpk
26	C2	150	85.779	159935	28901.5	hnrnpk
26	C2	151	85.9856	158574	18149.5	hnrnpk
26	C2	152	86.1921	158455	11647.3	hnrnpk
26	C2	153	86.3987	156743	7853.46	hnrnpk
26	C2	154	86.6053	155625	5674.69	hnrnpk
26	C2	155	86.8118	155791	4421.16	hnrnpk
26	C2	156	87.0184	154571	3696.98	hnrnpk
26	C2	157	87.225	154907	3287.01	hnrnpk
26	C2	158	87.4315	153501	3070.16	hnrnpk
26	C2	159	87.6381	153147	2967.61	hnrnpk
26	C2	160	87.8447	151933	2919.55	hnrnpk
26	C2	161	88.0513	152478	2879.11	hnrnpk
26	C2	162	88.2578	150695	2812.82	hnrnpk
26	C2	163	88.4644	150145	2702.28	hnrnpk
26	C2	164	88.671	150220	2545.18	hnrnpk
26	C2	165	88.8775	148585	2353.24	hnrnpk
26	C2	166	89.0841	149283	2146.17	hnrnpk
26	C2	167	89.2906	148959	1942.61	hnrnpk
26	C2	168	89.4972	147845	1753.34	hnrnpk
27	C3	1	55.0002	3.21961e+06	36305.8	hnrnpk
27	C3	2	55.2066	3.21036e+06	39548.4	hnrnpk
27	C3	3	55.4129	3.21005e+06	43062.1	hnrnpk
27	C3	4	55.6193	3201760	46586.7	hnrnpk
27	C3	5	55.8257	3199906	49782.5	hnrnpk
27	C3	6	56.032	3192787	52422.6	hnrnpk
27	C3	7	56.2384	3.17312e+06	54553.5	hnrnpk
27	C3	8	56.4447	3.15268e+06	56497.6	hnrnpk
27	C3	9	56.6511	3156564	58671.1	hnrnpk
27	C3	10	56.8575	3.13844e+06	61332.8	hnrnpk
27	C3	11	57.0638	3.13033e+06	64433.7	hnrnpk
27	C3	12	57.2702	3.12307e+06	67663.7	hnrnpk
27	C3	13	57.4766	3106265	70633.8	hnrnpk
27	C3	14	57.6829	3.09645e+06	73060	hnrnpk
27	C3	15	57.8893	3.06023e+06	74806.4	hnrnpk
27	C3	16	58.0957	3.05999e+06	75874.4	hnrnpk
27	C3	17	58.302	3.0462e+06	76261.4	hnrnpk
27	C3	18	58.5084	3026316	75981.1	hnrnpk
27	C3	19	58.7148	3.00289e+06	75137.1	hnrnpk
27	C3	20	58.9211	2.99187e+06	73981.4	hnrnpk
27	C3	21	59.1275	2.97401e+06	72878.9	hnrnpk
27	C3	22	59.3338	2.95134e+06	72183.6	hnrnpk
27	C3	23	59.5402	2950406	72128.9	hnrnpk
27	C3	24	59.7466	2930285	72727.3	hnrnpk
27	C3	25	59.9529	2.91618e+06	73791.8	hnrnpk
27	C3	26	60.1593	2.90472e+06	75064.1	hnrnpk
27	C3	27	60.3657	2.88203e+06	76289.7	hnrnpk
27	C3	28	60.572	2875379	77286.8	hnrnpk
27	C3	29	60.7784	2853091	77960.8	hnrnpk
27	C3	30	60.9848	2.83679e+06	78293	hnrnpk
27	C3	31	61.1911	2.81664e+06	78321.7	hnrnpk
27	C3	32	61.3975	2.81404e+06	78140.9	hnrnpk
27	C3	33	61.6039	2782883	77893.3	hnrnpk
27	C3	34	61.8102	2.7667e+06	77719.1	hnrnpk
27	C3	35	62.0166	2.75413e+06	77683.4	hnrnpk
27	C3	36	62.2229	2746000	77709.6	hnrnpk
27	C3	37	62.4293	2.71832e+06	77603	hnrnpk
27	C3	38	62.6357	2.71017e+06	77157.2	hnrnpk
27	C3	39	62.842	2.68776e+06	76296.6	hnrnpk
27	C3	40	63.0484	2.66883e+06	75144.3	hnrnpk
27	C3	41	63.2548	2.65334e+06	73970.8	hnrnpk
27	C3	42	63.4611	2643971	73070.3	hnrnpk
27	C3	43	63.6675	2622652	72622.7	hnrnpk
27	C3	44	63.8739	2.61444e+06	72657.5	hnrnpk
27	C3	45	64.0802	2598035	73099.1	hnrnpk
27	C3	46	64.2866	2.58588e+06	73858.7	hnrnpk
27	C3	47	64.493	2.55747e+06	74890.2	hnrnpk
27	C3	48	64.6993	2.55066e+06	76150.6	hnrnpk
27	C3	49	64.9057	2.54333e+06	77539.5	hnrnpk
27	C3	50	65.112	2522492	78874.1	hnrnpk
27	C3	51	65.3184	2.49715e+06	79940.6	hnrnpk
27	C3	52	65.5248	2.48793e+06	80572.8	hnrnpk
27	C3	53	65.7311	2.46813e+06	80694.5	hnrnpk
27	C3	54	65.9375	2453559	80299.7	hnrnpk
27	C3	55	66.1439	2.43069e+06	79404.5	hnrnpk
27	C3	56	66.3502	2420946	78023.4	hnrnpk
27	C3	57	66.5566	2.40164e+06	76211.2	hnrnpk
27	C3	58	66.763	2384648	74124.8	hnrnpk
27	C3	59	66.9693	2.36643e+06	72054.2	hnrnpk
27	C3	60	67.1757	2.35043e+06	70380.4	hnrnpk
27	C3	61	67.382	2.34076e+06	69458.3	hnrnpk
27	C3	62	67.5884	2333031	69425.4	hnrnpk
27	C3	63	67.7948	2.31227e+06	70134.1	hnrnpk
27	C3	64	68.0011	2298395	71191.9	hnrnpk
27	C3	65	68.2075	2.29093e+06	72120.5	hnrnpk
27	C3	66	68.4139	2.27158e+06	72557.1	hnrnpk
27	C3	67	68.6202	2.24412e+06	72400	hnrnpk
27	C3	68	68.8266	2.23789e+06	71829	hnrnpk
27	C3	69	69.033	2.22029e+06	71178.3	hnrnpk
27	C3	70	69.2393	2.21248e+06	70759.1	hnrnpk
27	C3	71	69.4457	2197611	70721.6	hnrnpk
27	C3	72	69.6521	2.17772e+06	71023.6	hnrnpk
27	C3	73	69.8584	2.16569e+06	71493.6	hnrnpk
27	C3	74	70.0648	2.15609e+06	71935.8	hnrnpk
27	C3	75	70.2711	2.13784e+06	72224.8	hnrnpk
27	C3	76	70.4775	2.11904e+06	72358.2	hnrnpk
27	C3	77	70.6839	2.105e+06	72425	hnrnpk
27	C3	78	70.8902	2.08808e+06	72515	hnrnpk
27	C3	79	71.0966	2.08506e+06	72627.9	hnrnpk
27	C3	80	71.303	2.06416e+06	72658.6	hnrnpk
27	C3	81	71.5093	2.04347e+06	72483.9	hnrnpk
27	C3	82	71.7157	2.03047e+06	72075.5	hnrnpk
27	C3	83	71.9221	2.01321e+06	71547.3	hnrnpk
27	C3	84	72.1284	2.00253e+06	71091	hnrnpk
27	C3	85	72.3348	1.98789e+06	70852.1	hnrnpk
27	C3	86	72.5412	1.96886e+06	70848.9	hnrnpk
27	C3	87	72.7475	1.96912e+06	70992.1	hnrnpk
27	C3	88	72.9539	1.93789e+06	71181.4	hnrnpk
27	C3	89	73.1602	1.92348e+06	71392.7	hnrnpk
27	C3	90	73.3666	1.91653e+06	71682.1	hnrnpk
27	C3	91	73.573	1.89985e+06	72105.5	hnrnpk
27	C3	92	73.7793	1.88386e+06	72631	hnrnpk
27	C3	93	73.9857	1.87527e+06	73119.6	hnrnpk
27	C3	94	74.1921	1.85187e+06	73403.5	hnrnpk
27	C3	95	74.3984	1.83612e+06	73370.2	hnrnpk
27	C3	96	74.6048	1.82686e+06	73011.2	hnrnpk
27	C3	97	74.8112	1.80429e+06	72389.4	hnrnpk
27	C3	98	75.0175	1797320	71581.7	hnrnpk
27	C3	99	75.2239	1.77413e+06	70630.7	hnrnpk
27	C3	100	75.4303	1.76937e+06	69557.7	hnrnpk
27	C3	101	75.6366	1747808	68424.2	hnrnpk
27	C3	102	75.843	1.7277e+06	67376	hnrnpk
27	C3	103	76.0493	1.72334e+06	66622.2	hnrnpk
27	C3	104	76.2557	1.71029e+06	66355.7	hnrnpk
27	C3	105	76.4621	1.6968e+06	66675.7	hnrnpk
27	C3	106	76.6684	1.68195e+06	67577.7	hnrnpk
27	C3	107	76.8748	1.66779e+06	69009.1	hnrnpk
27	C3	108	77.0812	1653771	70950.7	hnrnpk
27	C3	109	77.2875	1.63903e+06	73452.5	hnrnpk
27	C3	110	77.4939	1.62518e+06	76626.1	hnrnpk
27	C3	111	77.7003	1.6087e+06	80654.8	hnrnpk
27	C3	112	77.9066	1.59319e+06	85682.8	hnrnpk
27	C3	113	78.113	1574708	91779.3	hnrnpk
27	C3	114	78.3194	1.55794e+06	98883.3	hnrnpk
27	C3	115	78.5257	1.53828e+06	106760	hnrnpk
27	C3	116	78.7321	1.51105e+06	114978	hnrnpk
27	C3	117	78.9384	1.48634e+06	122928	hnrnpk
27	C3	118	79.1448	1.45574e+06	129883	hnrnpk
27	C3	119	79.3512	1.42426e+06	135098	hnrnpk
27	C3	120	79.5575	1392613	137951	hnrnpk
27	C3	121	79.7639	1.35779e+06	138100	hnrnpk
27	C3	122	79.9703	1.32505e+06	135623	hnrnpk
27	C3	123	80.1766	1.2957e+06	131051	hnrnpk
27	C3	124	80.383	1270352	125302	hnrnpk
27	C3	125	80.5894	1.2476e+06	119496	hnrnpk
27	C3	126	80.7957	1.22924e+06	114745	hnrnpk
27	C3	127	81.0021	1208050	112009	hnrnpk
27	C3	128	81.2085	1.18609e+06	112063	hnrnpk
27	C3	129	81.4148	1.16651e+06	115545	hnrnpk
27	C3	130	81.6212	1.14537e+06	123011	hnrnpk
27	C3	131	81.8275	1122023	134936	hnrnpk
27	C3	132	82.0339	1099088	151655	hnrnpk
27	C3	133	82.2403	1.06909e+06	173296	hnrnpk
27	C3	134	82.4466	1.03578e+06	199757	hnrnpk
27	C3	135	82.653	992079	230663	hnrnpk
27	C3	136	82.8594	936981	265180	hnrnpk
27	C3	137	83.0657	868267	301606	hnrnpk
27	C3	138	83.2721	785080	336895	hnrnpk
27	C3	139	83.4785	686444	366524	hnrnpk
27	C3	140	83.6848	571890	385124	hnrnpk
27	C3	141	83.8912	455053	387864	hnrnpk
27	C3	142	84.0975	354064	372099	hnrnpk
27	C3	143	84.3039	277930	338505	hnrnpk
27	C3	144	84.5103	222269	291135	hnrnpk
27	C3	145	84.7166	191640	236346	hnrnpk
27	C3	146	84.923	176471	181069	hnrnpk
27	C3	147	85.1294	169259	131108	hnrnpk
27	C3	148	85.3357	166422	90066.8	hnrnpk
27	C3	149	85.5421	163317	58982.4	hnrnpk
27	C3	150	85.7485	161960	37187.6	hnrnpk
27	C3	151	85.9548	160269	23038	hnrnpk
27	C3	152	86.1612	159914	14397.8	hnrnpk
27	C3	153	86.3676	158117	9365.16	hnrnpk
27	C3	154	86.5739	158078	6507.61	hnrnpk
27	C3	155	86.7803	156437	4877.41	hnrnpk
27	C3	156	86.9866	156237	3915.92	hnrnpk
27	C3	157	87.193	155899	3327.26	hnrnpk
27	C3	158	87.3994	155242	2966.4	hnrnpk
27	C3	159	87.6057	155251	2758.46	hnrnpk
27	C3	160	87.8121	154297	2651.77	hnrnpk
27	C3	161	88.0185	153590	2599.02	hnrnpk
27	C3	162	88.2248	153037	2555.95	hnrnpk
27	C3	163	88.4312	152776	2486.81	hnrnpk
27	C3	164	88.6376	152200	2368.53	hnrnpk
27	C3	165	88.8439	151312	2192.48	hnrnpk
27	C3	166	89.0503	150883	1964.24	hnrnpk
27	C3	167	89.2567	151001	1701.36	hnrnpk
27	C3	168	89.463	150651	1427.84	hnrnpk
28	C4	1	55.0002	2.93389e+06	43469.7	hnrnpk
28	C4	2	55.2066	2.92208e+06	45088.2	hnrnpk
28	C4	3	55.4129	2.91226e+06	46611.3	hnrnpk
28	C4	4	55.6193	2907817	48074.9	hnrnpk
28	C4	5	55.8257	2898293	49557.7	hnrnpk
28	C4	6	56.032	2.88825e+06	51138.3	hnrnpk
28	C4	7	56.2384	2.88633e+06	52863.6	hnrnpk
28	C4	8	56.4447	2875635	54737.9	hnrnpk
28	C4	9	56.6511	2.85316e+06	56730.8	hnrnpk
28	C4	10	56.8575	2.84828e+06	58777.2	hnrnpk
28	C4	11	57.0638	2.84657e+06	60775.8	hnrnpk
28	C4	12	57.2702	2.82612e+06	62591.9	hnrnpk
28	C4	13	57.4766	2.81102e+06	64081	hnrnpk
28	C4	14	57.6829	2.7964e+06	65130.5	hnrnpk
28	C4	15	57.8893	2.79321e+06	65724.7	hnrnpk
28	C4	16	58.0957	2.77638e+06	65996.7	hnrnpk
28	C4	17	58.302	2.74775e+06	66212.1	hnrnpk
28	C4	18	58.5084	2.74205e+06	66654	hnrnpk
28	C4	19	58.7148	2733845	67462.8	hnrnpk
28	C4	20	58.9211	2717488	68546.9	hnrnpk
28	C4	21	59.1275	2699827	69484.2	hnrnpk
28	C4	22	59.3338	2.69601e+06	69873.1	hnrnpk
28	C4	23	59.5402	2671929	69548.5	hnrnpk
28	C4	24	59.7466	2653157	68706	hnrnpk
28	C4	25	59.9529	2.63686e+06	67798.8	hnrnpk
28	C4	26	60.1593	2.62291e+06	67266.5	hnrnpk
28	C4	27	60.3657	2.62379e+06	67268.7	hnrnpk
28	C4	28	60.572	2.60858e+06	67607.4	hnrnpk
28	C4	29	60.7784	2.58373e+06	67867.6	hnrnpk
28	C4	30	60.9848	2581155	67686.4	hnrnpk
28	C4	31	61.1911	2.55804e+06	66995.8	hnrnpk
28	C4	32	61.3975	2.54249e+06	66091.6	hnrnpk
28	C4	33	61.6039	2532156	65418.4	hnrnpk
28	C4	34	61.8102	2511286	65445.4	hnrnpk
28	C4	35	62.0166	2507696	66410.8	hnrnpk
28	C4	36	62.2229	2.49698e+06	68267.6	hnrnpk
28	C4	37	62.4293	2.48597e+06	70613.9	hnrnpk
28	C4	38	62.6357	2458002	72772.1	hnrnpk
28	C4	39	62.842	2.45152e+06	74174.2	hnrnpk
28	C4	40	63.0484	2.43474e+06	74489.2	hnrnpk
28	C4	41	63.2548	2.42099e+06	73728.8	hnrnpk
28	C4	42	63.4611	2.38677e+06	72221.2	hnrnpk
28	C4	43	63.6675	2.38444e+06	70455.9	hnrnpk
28	C4	44	63.8739	2.36884e+06	68860.1	hnrnpk
28	C4	45	64.0802	2361725	67637.5	hnrnpk
28	C4	46	64.2866	2345065	66787.1	hnrnpk
28	C4	47	64.493	2.3276e+06	66131.4	hnrnpk
28	C4	48	64.6993	2.30721e+06	65507.2	hnrnpk
28	C4	49	64.9057	2.31156e+06	64852.8	hnrnpk
28	C4	50	65.112	2.28804e+06	64185.7	hnrnpk
28	C4	51	65.3184	2269442	63568.7	hnrnpk
28	C4	52	65.5248	2.26352e+06	63075.8	hnrnpk
28	C4	53	65.7311	2.25246e+06	62756.4	hnrnpk
28	C4	54	65.9375	2.2376e+06	62619.3	hnrnpk
28	C4	55	66.1439	2.21962e+06	62632.6	hnrnpk
28	C4	56	66.3502	2.21764e+06	62754.9	hnrnpk
28	C4	57	66.5566	2.19664e+06	62973.6	hnrnpk
28	C4	58	66.763	2.18563e+06	63325.6	hnrnpk
28	C4	59	66.9693	2.16982e+06	63877.1	hnrnpk
28	C4	60	67.1757	2.15863e+06	64668.2	hnrnpk
28	C4	61	67.382	2.15434e+06	65662.2	hnrnpk
28	C4	62	67.5884	2.12633e+06	66723.3	hnrnpk
28	C4	63	67.7948	2.12138e+06	67659.5	hnrnpk
28	C4	64	68.0011	2.10453e+06	68197.9	hnrnpk
28	C4	65	68.2075	2.09112e+06	68053.6	hnrnpk
28	C4	66	68.4139	2.07483e+06	67101	hnrnpk
28	C4	67	68.6202	2058104	65505.4	hnrnpk
28	C4	68	68.8266	2.05026e+06	63542.2	hnrnpk
28	C4	69	69.033	2.02652e+06	61756.5	hnrnpk
28	C4	70	69.2393	2.02094e+06	60723.4	hnrnpk
28	C4	71	69.4457	2.00795e+06	60786.7	hnrnpk
28	C4	72	69.6521	2.0082e+06	61858.9	hnrnpk
28	C4	73	69.8584	1.99947e+06	63450.5	hnrnpk
28	C4	74	70.0648	1.97259e+06	64930	hnrnpk
28	C4	75	70.2711	1953232	65871.7	hnrnpk
28	C4	76	70.4775	1.95128e+06	66268.9	hnrnpk
28	C4	77	70.6839	1.92374e+06	66489.5	hnrnpk
28	C4	78	70.8902	1.92189e+06	67036.6	hnrnpk
28	C4	79	71.0966	1.91171e+06	68350.5	hnrnpk
28	C4	80	71.303	1.89313e+06	70524.3	hnrnpk
28	C4	81	71.5093	1.87817e+06	73375.1	hnrnpk
28	C4	82	71.7157	1.87091e+06	76614.3	hnrnpk
28	C4	83	71.9221	1.84476e+06	80003.7	hnrnpk
28	C4	84	72.1284	1.83124e+06	83475.7	hnrnpk
28	C4	85	72.3348	1.81671e+06	87151.4	hnrnpk
28	C4	86	72.5412	1.79483e+06	91252.3	hnrnpk
28	C4	87	72.7475	1.77671e+06	95918.4	hnrnpk
28	C4	88	72.9539	1.76427e+06	100996	hnrnpk
28	C4	89	73.1602	1.74093e+06	105914	hnrnpk
28	C4	90	73.3666	1.72348e+06	109750	hnrnpk
28	C4	91	73.573	1.69646e+06	111515	hnrnpk
28	C4	92	73.7793	1.6639e+06	110541	hnrnpk
28	C4	93	73.9857	1.63598e+06	106786	hnrnpk
28	C4	94	74.1921	1.61668e+06	100866	hnrnpk
28	C4	95	74.3984	1.5974e+06	93820.3	hnrnpk
28	C4	96	74.6048	1.58286e+06	86723.2	hnrnpk
28	C4	97	74.8112	1.5679e+06	80363.5	hnrnpk
28	C4	98	75.0175	1.55331e+06	75109.1	hnrnpk
28	C4	99	75.2239	1.53796e+06	70974.8	hnrnpk
28	C4	100	75.4303	1.52453e+06	67791.3	hnrnpk
28	C4	101	75.6366	1510132	65493.9	hnrnpk
28	C4	102	75.843	1497893	63838.1	hnrnpk
28	C4	103	76.0493	1.48458e+06	62755.3	hnrnpk
28	C4	104	76.2557	1.47424e+06	62242.9	hnrnpk
28	C4	105	76.4621	1.46205e+06	62287.2	hnrnpk
28	C4	106	76.6684	1.44865e+06	62850.5	hnrnpk
28	C4	107	76.8748	1.43591e+06	63885.6	hnrnpk
28	C4	108	77.0812	1.42361e+06	65371.6	hnrnpk
28	C4	109	77.2875	1.4094e+06	67342.1	hnrnpk
[truncated: 2,579 more rows]

## Sheet: Melt Curve Result
Block Type	96-Well 0.2-mL Block
Calibration Background is expired	Yes
Calibration Background performed on	04-16-2019
Calibration Pure Dye ABY is expired	Yes
Calibration Pure Dye ABY performed on	04-16-2019
Calibration Pure Dye FAM is expired	Yes
Calibration Pure Dye FAM performed on	04-16-2019
Calibration Pure Dye JUN is expired	Yes
Calibration Pure Dye JUN performed on	04-16-2019
Calibration Pure Dye NED is expired	Yes
Calibration Pure Dye NED performed on	04-16-2019
Calibration Pure Dye ROX is expired	Yes
Calibration Pure Dye ROX performed on	04-16-2019
Calibration Pure Dye SYBR is expired	Yes
Calibration Pure Dye SYBR performed on	04-16-2019
Calibration Pure Dye TAMRA is expired	Yes
Calibration Pure Dye TAMRA performed on	04-16-2019
Calibration Pure Dye VIC is expired	Yes
Calibration Pure Dye VIC performed on	04-16-2019
Calibration ROI is expired	Yes
Calibration ROI performed on	04-16-2019
Calibration Uniformity is expired	Yes
Calibration Uniformity performed on	04-16-2019
Chemistry	SYBR_GREEN
Date Created	2021-08-22 17:59:58 PM CST
Experiment Barcode
Experiment Comment
Experiment File Name	D:\SHB DATA\JX\2021-08-22_A375.eds
Experiment Name	2021-08-22_A375
Experiment Run End Time	2021-08-22 13:31:16 PM CST
Experiment Type	Comparative Cт (ΔΔCт)
Instrument Name	SHB
Instrument Serial Number	272323454
Instrument Type	QuantStudio™ 3 System
Passive Reference
Post-read Stage/Step
Pre-read Stage/Step
Quantification Cycle Method	Ct
Signal Smoothing On	true
Stage where Melt Analysis is performed	Stage3
Stage/ Cycle where Ct Analysis is performed	Stage2, Step3
User Name
Well	Well Position	Sample	Target Name	Tm	Melt Peak Height
1	A1	ctr	actin	86.7086	283426
2	A2	ctr	actin	87.0184	342241
3	A3	ctr	actin	87.0898	368089
4	A4	k3+206	hnrnpk	55.0002	21237.3
13	B1	ctr	206	86.0889	342828
13	B1	ctr	206	81.3378	112198
14	B2	ctr	206	86.2954	352943
15	B3	ctr	206	86.5739	331342
15	B3	ctr	206	81.8275	114416
16	B4	k3+206	hnrnpk	83.8912	404624
16	B4	k3+206	hnrnpk	73.4698	125879
25	C1	ctr	hnrnpk	83.5068	371977
25	C1	ctr	hnrnpk	79.2721	133372
26	C2	ctr	hnrnpk	83.7133	390974
26	C2	ctr	hnrnpk	79.582	135472
27	C3	ctr	hnrnpk	83.788	388711
28	C4	k3+206	hnrnpk	83.4785	366278
28	C4	k3+206	hnrnpk	73.573	111515
37	D1	k3	actin	86.8118	323655
38	D2	k3	actin	87.0184	295562
39	D3	k3	actin	87.5026	270025
49	E1	k3	206	85.9856	233793
49	E1	k3	206	81.2345	78709.4
50	E2	k3	206	85.8823	227373
50	E2	k3	206	81.2345	81548.9
51	E3	k3	206	86.5739	293709
51	E3	k3	206	81.8275	106523
61	F1	k3	hnrnpk	83.0936	266942
62	F2	k3	hnrnpk	83.3002	337414
63	F3	k3	hnrnpk	83.5816	389500
73	G1	k3+206	actin	86.8118	250843
74	G2	k3+206	actin	86.3987	231232
75	G3	k3+206	actin	86.9866	216735
85	H1	k3+206	206	85.8823	343891
86	H2	k3+206	206	85.6757	310099
87	H3	k3+206	206	86.2644	363310
