# Supplementary material for: Transcriptome-wide decoding the roles of aberrant splicing in melanoma MAPK-targeted resistance evolution
Source: EMBO Rep. 2025 Jul 18;26(16):4180–96. doi: 10.1038/s44319-025-00521-6 (PMC12373858; doi:10.1038/s44319-025-00521-6)
Supplement: Supplementary file 15 — Source data Fig. 6 [file 44319_2025_521_MOESM15_ESM.zip › Figure 6/6D/Exon-10.xlsx]

## Sheet: Sheet1
	SK-MEL-28						A375
	exon10-out		exon10-in				exon10-out		exon10-in
Vector	20.3478	19.4228	79.6522	80.5772		sh-hnRNPK	34.4389	39.0092	65.561	60.9908
sh-hnRNPK	30.6229	30.7806	69.3771	69.2194		Vector	27.578	25.3092	72.422	64.6908
