# Supplementary material for: Transcriptome-wide decoding the roles of aberrant splicing in melanoma MAPK-targeted resistance evolution
Source: EMBO Rep. 2025 Jul 18;26(16):4180–96. doi: 10.1038/s44319-025-00521-6 (PMC12373858; doi:10.1038/s44319-025-00521-6)
Supplement: Supplementary file 15 — Source data Fig. 6 [file 44319_2025_521_MOESM15_ESM.zip › Figure 6/6E/28-a-23-Sep-2021.wsp]

<?xml version="1.0" encoding="UTF-8"?>
 <Workspace version="20.0"  modDate="Thu Nov 18 09:55:27 CST 2021"  clientTimestamp="1637200527170"  flowJoVersion="10.5.3"  drawRowBorders="1"  drawColumnBorders="1"  hideCompNodes="1"  curGroup="All Samples"  groupPaneHeight="80"  xmlns:xsi="http://www.w3.org/2001/XMLSchema-instance"  xmlns:gating="http://www.isac-net.org/std/Gating-ML/v2.0/gating"  xmlns:transforms="http://www.isac-net.org/std/Gating-ML/v2.0/transformations"  xmlns:data-type="http://www.isac-net.org/std/Gating-ML/v2.0/datatypes"  xsi:schemaLocation="http://www.isac-net.org/std/Gating-ML/v2.0/gating http://www.isac-net.org/std/Gating-ML/v2.0/gating/Gating-ML.v2.0.xsd http://www.isac-net.org/std/Gating-ML/v2.0/transformations http://www.isac-net.org/std/Gating-ML/v2.0/gating/Transformations.v2.0.xsd http://www.isac-net.org/std/Gating-ML/v2.0/datatypes http://www.isac-net.org/std/Gating-ML/v2.0/gating/DataTypes.v2.0.xsd "  nonAutoSaveFileName="file:/F:/黑色素瘤BRAFi-剪接体/凋亡-流式-JX/28-a-23-Sep-2021.wsp" >
   <WindowPosition x="-8"  y="-8"  width="1552"  height="840"  displayed="1"  panelState="" />
   <TextTraits font="SansSerif"  size="11"  name=""  style="plain"  color="#000000"  background="#00ffffff"  just="left" />
   <Columns>
     <TColumn width="612" >
       <Property key="fj.appnode.prop.name" />
     </TColumn>
     <TColumn width="452" >
       <Property key="fj.appnode.prop.statistic" />
     </TColumn>
     <TColumn width="451" >
       <Property key="fj.appnode.prop.ncells" />
     </TColumn>
   </Columns>
   <Matrices/>
   <Cytometers>
     <Cytometer name="DIVA"  cyt="LSRFortessa"  useFCS3="1"  extraNegs="0"  widthBasis="-100"  linMin="0"  logMin="3"  linMax="262144"  logMax="262144"  linearRescale="1"  logRescale="1"  linFromKW="1"  logFromKW="1"  useGain="0"  useTransform="1"  transformType="BIEX"  manufacturer=""  serialnumber=""  homepage="workspaces-and-samples/flowjo-and-your-cytometer/ws-cytometer-bd/"  icon="bd.PNG" >
       <LinParams>
         <Param>time</Param>
       </LinParams>
       <LogParams/>
       <FilterParams/>
       <TransformStore/>
     </Cytometer>
   </Cytometers>
   <Groups>
     <GroupNode name="All Samples"  annotation=""  owningGroup="All Samples"  expanded="1"  sortPriority="10"  count="-1" >
       <Graph smoothing="0"  backColor="#ffffff"  foreColor="#000000"  type="Pseudocolor"  fast="1" >
         <Axis dimension="x"  name=""  label=""  auto="auto" />
         <Axis dimension="y"  name=""  label=""  auto="auto" />
         <GraphSettings level="5%"  smoothingHighResolution="1"  contourHighResolution="1"  histogramSmoothingCount="0"  graphResolution="256"  showOutliers="0"  drawLargeDots="0"  dotsToDraw="8000"  tint="le.chartfill.tinted.40"  lineWeight="le.lineweight.normal"  lineStyle="le.linestyle.solid" />
         <GraphEnvironment showGrid="0"  showAxes="tnlTNL"  showGates="1"  showFreqOnPlots="1"  showGateNameOnPlots="1"  showMedians="0"  showUncomped="0"  addEventParam="0"  lastYAxisName="" >
           <TextTraits font="SansSerif"  size="11"  name="Labels"  style="plain"  color="#000000"  background="#00ffffff"  just="left" />
           <TextTraits font="SansSerif"  size="11"  name="LayoutGates"  style="plain"  color="#000000"  background="#00ffffff"  just="left" />
           <TextTraits font="SansSerif"  size="9"  name="Numbers"  style="plain"  color="#000000"  background="#00ffffff"  just="left" />
           <TextTraits font="SansSerif"  size="9"  name="Legend"  style="plain"  color="#000000"  background="#00ffffff"  just="left" />
         </GraphEnvironment>
       </Graph>
       <Subpopulations>
         <Population name="Lymphocytes"  annotation=""  owningGroup="All Samples"  expanded="1"  sortPriority="10"  count="20299" >
           <Graph smoothing="0"  backColor="#ffffff"  foreColor="#000000"  heatMapStatParameter="PE-A"  type="Pseudocolor"  fast="1" >
             <Axis dimension="x"  name="FITC-A"  label=""  auto="auto" />
             <Axis dimension="y"  name="SSC-A"  label=""  auto="auto" />
             <GraphSettings level="5%"  smoothingHighResolution="1"  contourHighResolution="1"  histogramSmoothingCount="0"  graphResolution="256"  showOutliers="0"  drawLargeDots="0"  dotsToDraw="8000"  tint="le.chartfill.tinted.40"  lineWeight="le.lineweight.normal"  lineStyle="le.linestyle.solid" />
             <GraphEnvironment showGrid="0"  showAxes="tnlTNL"  showGates="1"  showFreqOnPlots="1"  showGateNameOnPlots="1"  showMedians="0"  showUncomped="0"  addEventParam="0"  lastYAxisName="" >
               <TextTraits font="SansSerif"  size="11"  name="Labels"  style="plain"  color="#000000"  background="#00ffffff"  just="left" />
               <TextTraits font="SansSerif"  size="11"  name="LayoutGates"  style="plain"  color="#000000"  background="#00ffffff"  just="left" />
               <TextTraits font="SansSerif"  size="9"  name="Numbers"  style="plain"  color="#000000"  background="#00ffffff"  just="left" />
               <TextTraits font="SansSerif"  size="9"  name="Legend"  style="plain"  color="#000000"  background="#00ffffff"  just="left" />
               <WindowPosition x="0"  y="0"  width="570"  height="809"  displayed="0"  panelState="---" />
             </GraphEnvironment>
           </Graph>
           <Gate gating:id="ID70067598" >
             <gating:PolygonGate eventsInside="1"  annoOffsetX="0"  annoOffsetY="0"  tint="#000000"  isTinted="0"  lineWeight="Normal"  userDefined="1"  quadId="-1"  gateResolution="256" >
               <gating:dimension>
                 <data-type:fcs-dimension data-type:name="FSC-A" />
               </gating:dimension>
               <gating:dimension>
                 <data-type:fcs-dimension data-type:name="SSC-A" />
               </gating:dimension>
               <gating:vertex>
                 <gating:coordinate data-type:value="23109.9887931449" />
                 <gating:coordinate data-type:value="141205.0830651971" />
               </gating:vertex>
               <gating:vertex>
                 <gating:coordinate data-type:value="47345.5601481938" />
                 <gating:coordinate data-type:value="192707.5184166697" />
               </gating:vertex>
               <gating:vertex>
                 <gating:coordinate data-type:value="85718.5481270212" />
                 <gating:coordinate data-type:value="245068.3276906669" />
               </gating:vertex>
               <gating:vertex>
                 <gating:coordinate data-type:value="224063.2679454254" />
                 <gating:coordinate data-type:value="245068.3276906669" />
               </gating:vertex>
               <gating:vertex>
                 <gating:coordinate data-type:value="247289.0238273473" />
                 <gating:coordinate data-type:value="130904.5959949026" />
               </gating:vertex>
               <gating:vertex>
                 <gating:coordinate data-type:value="156405.6312459139" />
                 <gating:coordinate data-type:value="66526.5518055618" />
               </gating:vertex>
               <gating:vertex>
                 <gating:coordinate data-type:value="91777.4409657835" />
                 <gating:coordinate data-type:value="21032.7339117609" />
               </gating:vertex>
               <gating:vertex>
                 <gating:coordinate data-type:value="43306.2982556857" />
                 <gating:coordinate data-type:value="21891.1078342855" />
               </gating:vertex>
               <gating:vertex>
                 <gating:coordinate data-type:value="9982.3876424934" />
                 <gating:coordinate data-type:value="59659.5604253654" />
               </gating:vertex>
             </gating:PolygonGate>
           </Gate>
           <Subpopulations>
             <Population name="FITC-A, SSC-A subset"  annotation=""  owningGroup="All Samples"  expanded="1"  sortPriority="10"  count="20299" >
               <Graph smoothing="0"  backColor="#ffffff"  foreColor="#000000"  heatMapStatParameter="PE-A"  type="Pseudocolor"  fast="1" >
                 <Axis dimension="x"  name="APC-A"  label=""  auto="auto" />
                 <Axis dimension="y"  name="PE-A"  label=""  auto="auto" />
                 <GraphSettings level="5%"  smoothingHighResolution="1"  contourHighResolution="1"  histogramSmoothingCount="0"  graphResolution="256"  showOutliers="0"  drawLargeDots="0"  dotsToDraw="8000"  tint="le.chartfill.tinted.40"  lineWeight="le.lineweight.normal"  lineStyle="le.linestyle.solid" />
                 <GraphEnvironment showGrid="0"  showAxes="tnlTNL"  showGates="1"  showFreqOnPlots="1"  showGateNameOnPlots="1"  showMedians="0"  showUncomped="0"  addEventParam="0"  lastYAxisName="" >
                   <TextTraits font="SansSerif"  size="11"  name="Labels"  style="plain"  color="#000000"  background="#00ffffff"  just="left" />
                   <TextTraits font="SansSerif"  size="11"  name="LayoutGates"  style="plain"  color="#000000"  background="#00ffffff"  just="left" />
                   <TextTraits font="SansSerif"  size="9"  name="Numbers"  style="plain"  color="#000000"  background="#00ffffff"  just="left" />
                   <TextTraits font="SansSerif"  size="9"  name="Legend"  style="plain"  color="#000000"  background="#00ffffff"  just="left" />
                   <WindowPosition x="-48"  y="25"  width="570"  height="809"  displayed="1"  panelState="---" />
                 </GraphEnvironment>
               </Graph>
               <Gate gating:id="ID517614502"  gating:parent_id="ID70067598" >
                 <gating:RectangleGate eventsInside="1"  annoOffsetX="0"  annoOffsetY="0"  tint="#000000"  isTinted="0"  lineWeight="Normal"  userDefined="1"  percentX="0"  percentY="0" >
                   <gating:dimension gating:min="-156.63637324906952"  gating:max="399246.08408147056" >
                     <data-type:fcs-dimension data-type:name="FITC-A" />
                   </gating:dimension>
                   <gating:dimension gating:min="2377.7233560090704"  gating:max="245499.9365079365" >
                     <data-type:fcs-dimension data-type:name="SSC-A" />
                   </gating:dimension>
                 </gating:RectangleGate>
               </Gate>
               <Subpopulations>
                 <Population name="Q1: APC-A- , PE-A+"  annotation=""  owningGroup="All Samples"  expanded="1"  sortPriority="10"  count="39" >
                   <Graph smoothing="0"  backColor="#ffffff"  foreColor="#000000"  heatMapStatParameter="PE-A"  type="Pseudocolor"  fast="1" >
                     <Axis dimension="x"  name="APC-A"  label=""  auto="auto" />
                     <Axis dimension="y"  name="PE-A"  label=""  auto="auto" />
                     <GraphSettings level="5%"  smoothingHighResolution="1"  contourHighResolution="1"  histogramSmoothingCount="0"  graphResolution="256"  showOutliers="0"  drawLargeDots="0"  dotsToDraw="8000"  tint="le.chartfill.tinted.40"  lineWeight="le.lineweight.normal"  lineStyle="le.linestyle.solid" />
                     <GraphEnvironment showGrid="0"  showAxes="tnlTNL"  showGates="1"  showFreqOnPlots="1"  showGateNameOnPlots="1"  showMedians="0"  showUncomped="0"  addEventParam="0"  lastYAxisName="" >
                       <TextTraits font="SansSerif"  size="11"  name="Labels"  style="plain"  color="#000000"  background="#00ffffff"  just="left" />
                       <TextTraits font="SansSerif"  size="11"  name="LayoutGates"  style="plain"  color="#000000"  background="#00ffffff"  just="left" />
                       <TextTraits font="SansSerif"  size="9"  name="Numbers"  style="plain"  color="#000000"  background="#00ffffff"  just="left" />
                       <TextTraits font="SansSerif"  size="9"  name="Legend"  style="plain"  color="#000000"  background="#00ffffff"  just="left" />
                       <WindowPosition x="0"  y="0"  width="570"  height="809"  displayed="1"  panelState="---" />
                     </GraphEnvironment>
                   </Graph>
                   <Gate gating:id="ID1301885422"  gating:parent_id="ID517614502" >
                     <gating:RectangleGate eventsInside="1"  annoOffsetX="0"  annoOffsetY="0"  tint="#000000"  isTinted="0"  lineWeight="Normal"  userDefined="1"  percentX="0"  percentY="0" >
                       <gating:dimension gating:max="2688.760075104572" >
                         <data-type:fcs-dimension data-type:name="APC-A" />
                       </gating:dimension>
                       <gating:dimension gating:min="102.26601352816397" >
                         <data-type:fcs-dimension data-type:name="PE-A" />
                       </gating:dimension>
                     </gating:RectangleGate>
                   </Gate>
                 </Population>
                 <Population name="Q2: APC-A+ , PE-A+"  annotation=""  owningGroup="All Samples"  expanded="1"  sortPriority="10"  count="398" >
                   <Graph smoothing="0"  backColor="#ffffff"  foreColor="#000000"  heatMapStatParameter="PE-A"  type="Pseudocolor"  fast="1" >
                     <Axis dimension="x"  name="APC-A"  label=""  auto="auto" />
                     <Axis dimension="y"  name="PE-A"  label=""  auto="auto" />
                     <GraphSettings level="5%"  smoothingHighResolution="1"  contourHighResolution="1"  histogramSmoothingCount="0"  graphResolution="256"  showOutliers="0"  drawLargeDots="0"  dotsToDraw="8000"  tint="le.chartfill.tinted.40"  lineWeight="le.lineweight.normal"  lineStyle="le.linestyle.solid" />
                     <GraphEnvironment showGrid="0"  showAxes="tnlTNL"  showGates="1"  showFreqOnPlots="1"  showGateNameOnPlots="1"  showMedians="0"  showUncomped="0"  addEventParam="0"  lastYAxisName="" >
                       <TextTraits font="SansSerif"  size="11"  name="Labels"  style="plain"  color="#000000"  background="#00ffffff"  just="left" />
                       <TextTraits font="SansSerif"  size="11"  name="LayoutGates"  style="plain"  color="#000000"  background="#00ffffff"  just="left" />
                       <TextTraits font="SansSerif"  size="9"  name="Numbers"  style="plain"  color="#000000"  background="#00ffffff"  just="left" />
                       <TextTraits font="SansSerif"  size="9"  name="Legend"  style="plain"  color="#000000"  background="#00ffffff"  just="left" />
                       <WindowPosition x="0"  y="0"  width="570"  height="809"  displayed="1"  panelState="---" />
                     </GraphEnvironment>
                   </Graph>
                   <Gate gating:id="ID1249866961"  gating:parent_id="ID517614502" >
                     <gating:RectangleGate eventsInside="1"  annoOffsetX="0"  annoOffsetY="0"  tint="#000000"  isTinted="0"  lineWeight="Normal"  userDefined="1"  percentX="0"  percentY="0" >
                       <gating:dimension gating:min="2688.760075104572" >
                         <data-type:fcs-dimension data-type:name="APC-A" />
                       </gating:dimension>
                       <gating:dimension gating:min="102.26601352816397" >
                         <data-type:fcs-dimension data-type:name="PE-A" />
                       </gating:dimension>
                     </gating:RectangleGate>
                   </Gate>
                 </Population>
                 <Population name="Q3: APC-A+ , PE-A-"  annotation=""  owningGroup="All Samples"  expanded="1"  sortPriority="10"  count="1122" >
                   <Graph smoothing="0"  backColor="#ffffff"  foreColor="#000000"  heatMapStatParameter="PE-A"  type="Pseudocolor"  fast="1" >
                     <Axis dimension="x"  name="APC-A"  label=""  auto="auto" />
                     <Axis dimension="y"  name="PE-A"  label=""  auto="auto" />
                     <GraphSettings level="5%"  smoothingHighResolution="1"  contourHighResolution="1"  histogramSmoothingCount="0"  graphResolution="256"  showOutliers="0"  drawLargeDots="0"  dotsToDraw="8000"  tint="le.chartfill.tinted.40"  lineWeight="le.lineweight.normal"  lineStyle="le.linestyle.solid" />
                     <GraphEnvironment showGrid="0"  showAxes="tnlTNL"  showGates="1"  showFreqOnPlots="1"  showGateNameOnPlots="1"  showMedians="0"  showUncomped="0"  addEventParam="0"  lastYAxisName="" >
                       <TextTraits font="SansSerif"  size="11"  name="Labels"  style="plain"  color="#000000"  background="#00ffffff"  just="left" />
                       <TextTraits font="SansSerif"  size="11"  name="LayoutGates"  style="plain"  color="#000000"  background="#00ffffff"  just="left" />
                       <TextTraits font="SansSerif"  size="9"  name="Numbers"  style="plain"  color="#000000"  background="#00ffffff"  just="left" />
                       <TextTraits font="SansSerif"  size="9"  name="Legend"  style="plain"  color="#000000"  background="#00ffffff"  just="left" />
                       <WindowPosition x="0"  y="0"  width="570"  height="809"  displayed="1"  panelState="---" />
                     </GraphEnvironment>
                   </Graph>
                   <Gate gating:id="ID663959877"  gating:parent_id="ID517614502" >
                     <gating:RectangleGate eventsInside="1"  annoOffsetX="0"  annoOffsetY="0"  tint="#000000"  isTinted="0"  lineWeight="Normal"  userDefined="1"  percentX="0"  percentY="0" >
                       <gating:dimension gating:min="2688.760075104572" >
                         <data-type:fcs-dimension data-type:name="APC-A" />
                       </gating:dimension>
                       <gating:dimension gating:max="102.26601352816397" >
                         <data-type:fcs-dimension data-type:name="PE-A" />
                       </gating:dimension>
                     </gating:RectangleGate>
                   </Gate>
                 </Population>
                 <Population name="Q4: APC-A- , PE-A-"  annotation=""  owningGroup="All Samples"  expanded="1"  sortPriority="10"  count="18740" >
                   <Graph smoothing="0"  backColor="#ffffff"  foreColor="#000000"  heatMapStatParameter="PE-A"  type="Pseudocolor"  fast="1" >
                     <Axis dimension="x"  name="APC-A"  label=""  auto="auto" />
                     <Axis dimension="y"  name="PE-A"  label=""  auto="auto" />
                     <GraphSettings level="5%"  smoothingHighResolution="1"  contourHighResolution="1"  histogramSmoothingCount="0"  graphResolution="256"  showOutliers="0"  drawLargeDots="0"  dotsToDraw="8000"  tint="le.chartfill.tinted.40"  lineWeight="le.lineweight.normal"  lineStyle="le.linestyle.solid" />
                     <GraphEnvironment showGrid="0"  showAxes="tnlTNL"  showGates="1"  showFreqOnPlots="1"  showGateNameOnPlots="1"  showMedians="0"  showUncomped="0"  addEventParam="0"  lastYAxisName="" >
                       <TextTraits font="SansSerif"  size="11"  name="Labels"  style="plain"  color="#000000"  background="#00ffffff"  just="left" />
                       <TextTraits font="SansSerif"  size="11"  name="LayoutGates"  style="plain"  color="#000000"  background="#00ffffff"  just="left" />
                       <TextTraits font="SansSerif"  size="9"  name="Numbers"  style="plain"  color="#000000"  background="#00ffffff"  just="left" />
                       <TextTraits font="SansSerif"  size="9"  name="Legend"  style="plain"  color="#000000"  background="#00ffffff"  just="left" />
                       <WindowPosition x="0"  y="0"  width="570"  height="809"  displayed="1"  panelState="---" />
                     </GraphEnvironment>
                   </Graph>
                   <Gate gating:id="ID1759224074"  gating:parent_id="ID517614502" >
                     <gating:RectangleGate eventsInside="1"  annoOffsetX="0"  annoOffsetY="0"  tint="#000000"  isTinted="0"  lineWeight="Normal"  userDefined="1"  percentX="0"  percentY="0" >
                       <gating:dimension gating:max="2688.760075104572" >
                         <data-type:fcs-dimension data-type:name="APC-A" />
                       </gating:dimension>
                       <gating:dimension gating:max="102.26601352816397" >
                         <data-type:fcs-dimension data-type:name="PE-A" />
                       </gating:dimension>
                     </gating:RectangleGate>
                   </Gate>
                 </Population>
               </Subpopulations>
             </Population>
           </Subpopulations>
         </Population>
         <Population name="Single Cells"  annotation=""  owningGroup="All Samples"  expanded="1"  sortPriority="10"  count="26160" >
           <Graph smoothing="0"  backColor="#ffffff"  foreColor="#000000"  heatMapStatParameter="PE-A"  type="Pseudocolor"  fast="1" >
             <Axis dimension="x"  name="FSC-A"  label=""  auto="auto" />
             <Axis dimension="y"  name="SSC-A"  label=""  auto="auto" />
             <GraphSettings level="5%"  smoothingHighResolution="1"  contourHighResolution="1"  histogramSmoothingCount="0"  graphResolution="256"  showOutliers="0"  drawLargeDots="0"  dotsToDraw="8000"  tint="le.chartfill.tinted.40"  lineWeight="le.lineweight.normal"  lineStyle="le.linestyle.solid" />
             <GraphEnvironment showGrid="0"  showAxes="H"  showGates="1"  showFreqOnPlots="1"  showGateNameOnPlots="1"  showMedians="0"  showUncomped="0"  addEventParam="0"  lastYAxisName="" >
               <TextTraits font="SansSerif"  size="11"  name="Labels"  style="plain"  color="#000000"  background="#00ffffff"  just="left" />
               <TextTraits font="SansSerif"  size="11"  name="LayoutGates"  style="plain"  color="#000000"  background="#00ffffff"  just="left" />
               <TextTraits font="SansSerif"  size="9"  name="Numbers"  style="plain"  color="#000000"  background="#00ffffff"  just="left" />
               <TextTraits font="SansSerif"  size="9"  name="Legend"  style="plain"  color="#000000"  background="#00ffffff"  just="left" />
               <WindowPosition x="0"  y="42"  width="541"  height="884"  displayed="0"  panelState="++-" />
             </GraphEnvironment>
           </Graph>
           <Gate gating:id="ID594045691" >
             <gating:PolygonGate eventsInside="1"  annoOffsetX="150"  annoOffsetY="88"  tint="#000000"  isTinted="0"  lineWeight="Normal"  userDefined="1"  quadId="-1"  gateResolution="256" >
               <gating:dimension>
                 <data-type:fcs-dimension data-type:name="FSC-A" />
               </gating:dimension>
               <gating:dimension>
                 <data-type:fcs-dimension data-type:name="FSC-H" />
               </gating:dimension>
               <gating:vertex>
                 <gating:coordinate data-type:value="41286.6673094316" />
                 <gating:coordinate data-type:value="51836.384180791" />
               </gating:vertex>
               <gating:vertex>
                 <gating:coordinate data-type:value="-3145.2135081581" />
                 <gating:coordinate data-type:value="5183.6384180791" />
               </gating:vertex>
               <gating:vertex>
                 <gating:coordinate data-type:value="12002.0185887475" />
                 <gating:coordinate data-type:value="2221.5593220339" />
               </gating:vertex>
               <gating:vertex>
                 <gating:coordinate data-type:value="154386.0002996598" />
                 <gating:coordinate data-type:value="66646.7796610169" />
               </gating:vertex>
               <gating:vertex>
                 <gating:coordinate data-type:value="179631.3871278358" />
                 <gating:coordinate data-type:value="79976.1355932203" />
               </gating:vertex>
               <gating:vertex>
                 <gating:coordinate data-type:value="214974.9286872821" />
                 <gating:coordinate data-type:value="88862.3728813559" />
               </gating:vertex>
               <gating:vertex>
                 <gating:coordinate data-type:value="259406.8095048718" />
                 <gating:coordinate data-type:value="100710.6892655367" />
               </gating:vertex>
               <gating:vertex>
                 <gating:coordinate data-type:value="225073.0834185525" />
                 <gating:coordinate data-type:value="131072" />
               </gating:vertex>
               <gating:vertex>
                 <gating:coordinate data-type:value="88747.9945464024" />
                 <gating:coordinate data-type:value="85900.2937853107" />
               </gating:vertex>
             </gating:PolygonGate>
           </Gate>
           <Subpopulations>
             <Population name="FSC-A, SSC-A subset"  annotation=""  owningGroup="All Samples"  expanded="1"  sortPriority="10"  count="22854" >
               <Graph smoothing="0"  backColor="#ffffff"  foreColor="#000000"  heatMapStatParameter="PE-A"  type="Pseudocolor"  fast="1" >
                 <Axis dimension="x"  name="FITC-A"  label=""  auto="auto" />
                 <Axis dimension="y"  name="SSC-A"  label=""  auto="auto" />
                 <GraphSettings level="5%"  smoothingHighResolution="1"  contourHighResolution="1"  histogramSmoothingCount="0"  graphResolution="256"  showOutliers="0"  drawLargeDots="0"  dotsToDraw="8000"  tint="le.chartfill.tinted.40"  lineWeight="le.lineweight.normal"  lineStyle="le.linestyle.solid" />
                 <GraphEnvironment showGrid="0"  showAxes="H"  showGates="1"  showFreqOnPlots="1"  showGateNameOnPlots="1"  showMedians="0"  showUncomped="0"  addEventParam="0"  lastYAxisName="" >
                   <TextTraits font="SansSerif"  size="11"  name="Labels"  style="plain"  color="#000000"  background="#00ffffff"  just="left" />
                   <TextTraits font="SansSerif"  size="11"  name="LayoutGates"  style="plain"  color="#000000"  background="#00ffffff"  just="left" />
                   <TextTraits font="SansSerif"  size="9"  name="Numbers"  style="plain"  color="#000000"  background="#00ffffff"  just="left" />
                   <TextTraits font="SansSerif"  size="9"  name="Legend"  style="plain"  color="#000000"  background="#00ffffff"  just="left" />
                   <WindowPosition x="137"  y="42"  width="541"  height="884"  displayed="0"  panelState="++-" />
                 </GraphEnvironment>
               </Graph>
               <Gate gating:id="ID1285282988"  gating:parent_id="ID594045691" >
                 <gating:PolygonGate eventsInside="1"  annoOffsetX="0"  annoOffsetY="0"  tint="#000000"  isTinted="0"  lineWeight="Normal"  userDefined="1"  quadId="-1"  gateResolution="256" >
                   <gating:dimension>
                     <data-type:fcs-dimension data-type:name="FSC-A" />
                   </gating:dimension>
                   <gating:dimension>
                     <data-type:fcs-dimension data-type:name="SSC-A" />
                   </gating:dimension>
                   <gating:vertex>
                     <gating:coordinate data-type:value="-115.7670887769" />
                     <gating:coordinate data-type:value="18224.8327753671" />
                   </gating:vertex>
                   <gating:vertex>
                     <gating:coordinate data-type:value="25129.619739399" />
                     <gating:coordinate data-type:value="1115.5491670813" />
                   </gating:vertex>
                   <gating:vertex>
                     <gating:coordinate data-type:value="111973.7504283243" />
                     <gating:coordinate data-type:value="13336.4660301426" />
                   </gating:vertex>
                   <gating:vertex>
                     <gating:coordinate data-type:value="258396.9940317447" />
                     <gating:coordinate data-type:value="85847.2394176397" />
                   </gating:vertex>
                   <gating:vertex>
                     <gating:coordinate data-type:value="317976.1069462399" />
                     <gating:coordinate data-type:value="252051.7087552733" />
                   </gating:vertex>
                   <gating:vertex>
                     <gating:coordinate data-type:value="190739.3573322332" />
                     <gating:coordinate data-type:value="276493.542481396" />
                   </gating:vertex>
                   <gating:vertex>
                     <gating:coordinate data-type:value="54414.2684600831" />
                     <gating:coordinate data-type:value="270790.4479453007" />
                   </gating:vertex>
                   <gating:vertex>
                     <gating:coordinate data-type:value="2913.6793306042" />
                     <gating:coordinate data-type:value="105400.7063985378" />
                   </gating:vertex>
                 </gating:PolygonGate>
               </Gate>
               <Subpopulations>
                 <Population name="FITC-A, SSC-A subset"  annotation=""  owningGroup="All Samples"  expanded="1"  sortPriority="10"  count="18643" >
                   <Graph smoothing="0"  backColor="#ffffff"  foreColor="#000000"  heatMapStatParameter="PE-A"  type="Pseudocolor"  fast="1" >
                     <Axis dimension="x"  name="APC-A"  label=""  auto="auto" />
                     <Axis dimension="y"  name="PE-A"  label=""  auto="auto" />
                     <GraphSettings level="5%"  smoothingHighResolution="1"  contourHighResolution="1"  histogramSmoothingCount="0"  graphResolution="256"  showOutliers="0"  drawLargeDots="0"  dotsToDraw="8000"  tint="le.chartfill.tinted.40"  lineWeight="le.lineweight.normal"  lineStyle="le.linestyle.solid" />
                     <GraphEnvironment showGrid="0"  showAxes="H"  showGates="1"  showFreqOnPlots="1"  showGateNameOnPlots="1"  showMedians="0"  showUncomped="0"  addEventParam="0"  lastYAxisName="" >
                       <TextTraits font="SansSerif"  size="11"  name="Labels"  style="plain"  color="#000000"  background="#00ffffff"  just="left" />
                       <TextTraits font="SansSerif"  size="11"  name="LayoutGates"  style="plain"  color="#000000"  background="#00ffffff"  just="left" />
                       <TextTraits font="SansSerif"  size="9"  name="Numbers"  style="plain"  color="#000000"  background="#00ffffff"  just="left" />
                       <TextTraits font="SansSerif"  size="9"  name="Legend"  style="plain"  color="#000000"  background="#00ffffff"  just="left" />
                       <WindowPosition x="678"  y="42"  width="541"  height="884"  displayed="1"  panelState="++-" />
                     </GraphEnvironment>
                   </Graph>
                   <Gate gating:id="ID2058853212"  gating:parent_id="ID1285282988" >
                     <gating:RectangleGate eventsInside="1"  annoOffsetX="0"  annoOffsetY="0"  tint="#000000"  isTinted="0"  lineWeight="Normal"  userDefined="1"  percentX="0"  percentY="0" >
                       <gating:dimension gating:min="241.10245188606353"  gating:max="390049.9422770421" >
                         <data-type:fcs-dimension data-type:name="FITC-A" />
                       </gating:dimension>
                       <gating:dimension gating:min="300.82137621056063"  gating:max="279752.453644879" >
                         <data-type:fcs-dimension data-type:name="SSC-A" />
                       </gating:dimension>
                     </gating:RectangleGate>
                   </Gate>
                   <Subpopulations>
                     <Population name="Q1: APC-A- , PE-A+"  annotation=""  owningGroup="All Samples"  expanded="1"  sortPriority="10"  count="29" >
                       <Graph smoothing="0"  backColor="#ffffff"  foreColor="#000000"  heatMapStatParameter="PE-A"  type="Pseudocolor"  fast="1" >
                         <Axis dimension="x"  name="APC-A"  label=""  auto="auto" />
                         <Axis dimension="y"  name="PE-A"  label=""  auto="auto" />
                         <GraphSettings level="5%"  smoothingHighResolution="1"  contourHighResolution="1"  histogramSmoothingCount="0"  graphResolution="256"  showOutliers="0"  drawLargeDots="0"  dotsToDraw="8000"  tint="le.chartfill.tinted.40"  lineWeight="le.lineweight.normal"  lineStyle="le.linestyle.solid" />
                         <GraphEnvironment showGrid="0"  showAxes="H"  showGates="1"  showFreqOnPlots="1"  showGateNameOnPlots="1"  showMedians="0"  showUncomped="0"  addEventParam="0"  lastYAxisName="" >
                           <TextTraits font="SansSerif"  size="11"  name="Labels"  style="plain"  color="#000000"  background="#00ffffff"  just="left" />
                           <TextTraits font="SansSerif"  size="11"  name="LayoutGates"  style="plain"  color="#000000"  background="#00ffffff"  just="left" />
                           <TextTraits font="SansSerif"  size="9"  name="Numbers"  style="plain"  color="#000000"  background="#00ffffff"  just="left" />
                           <TextTraits font="SansSerif"  size="9"  name="Legend"  style="plain"  color="#000000"  background="#00ffffff"  just="left" />
                           <WindowPosition x="0"  y="10"  width="541"  height="981"  displayed="1"  panelState="++-" />
                         </GraphEnvironment>
                       </Graph>
                       <Gate gating:id="ID909663513"  gating:parent_id="ID2058853212" >
                         <gating:RectangleGate eventsInside="1"  annoOffsetX="0"  annoOffsetY="0"  tint="#000000"  isTinted="0"  lineWeight="Normal"  userDefined="1"  percentX="0"  percentY="0" >
                           <gating:dimension gating:max="2571.4733638540674" >
                             <data-type:fcs-dimension data-type:name="APC-A" />
                           </gating:dimension>
                           <gating:dimension gating:min="115.44075427310257" >
                             <data-type:fcs-dimension data-type:name="PE-A" />
                           </gating:dimension>
                         </gating:RectangleGate>
                       </Gate>
                     </Population>
                     <Population name="Q2: APC-A+ , PE-A+"  annotation=""  owningGroup="All Samples"  expanded="1"  sortPriority="10"  count="284" >
                       <Graph smoothing="0"  backColor="#ffffff"  foreColor="#000000"  heatMapStatParameter="PE-A"  type="Pseudocolor"  fast="1" >
                         <Axis dimension="x"  name="APC-A"  label=""  auto="auto" />
                         <Axis dimension="y"  name="PE-A"  label=""  auto="auto" />
                         <GraphSettings level="5%"  smoothingHighResolution="1"  contourHighResolution="1"  histogramSmoothingCount="0"  graphResolution="256"  showOutliers="0"  drawLargeDots="0"  dotsToDraw="8000"  tint="le.chartfill.tinted.40"  lineWeight="le.lineweight.normal"  lineStyle="le.linestyle.solid" />
                         <GraphEnvironment showGrid="0"  showAxes="H"  showGates="1"  showFreqOnPlots="1"  showGateNameOnPlots="1"  showMedians="0"  showUncomped="0"  addEventParam="0"  lastYAxisName="" >
                           <TextTraits font="SansSerif"  size="11"  name="Labels"  style="plain"  color="#000000"  background="#00ffffff"  just="left" />
                           <TextTraits font="SansSerif"  size="11"  name="LayoutGates"  style="plain"  color="#000000"  background="#00ffffff"  just="left" />
                           <TextTraits font="SansSerif"  size="9"  name="Numbers"  style="plain"  color="#000000"  background="#00ffffff"  just="left" />
                           <TextTraits font="SansSerif"  size="9"  name="Legend"  style="plain"  color="#000000"  background="#00ffffff"  just="left" />
                           <WindowPosition x="0"  y="10"  width="541"  height="981"  displayed="1"  panelState="++-" />
                         </GraphEnvironment>
                       </Graph>
                       <Gate gating:id="ID1449641623"  gating:parent_id="ID2058853212" >
                         <gating:RectangleGate eventsInside="1"  annoOffsetX="0"  annoOffsetY="0"  tint="#000000"  isTinted="0"  lineWeight="Normal"  userDefined="1"  percentX="0"  percentY="0" >
                           <gating:dimension gating:min="2571.4733638540674" >
                             <data-type:fcs-dimension data-type:name="APC-A" />
                           </gating:dimension>
                           <gating:dimension gating:min="115.44075427310257" >
                             <data-type:fcs-dimension data-type:name="PE-A" />
                           </gating:dimension>
                         </gating:RectangleGate>
                       </Gate>
                     </Population>
                     <Population name="Q3: APC-A+ , PE-A-"  annotation=""  owningGroup="All Samples"  expanded="1"  sortPriority="10"  count="1074" >
                       <Graph smoothing="0"  backColor="#ffffff"  foreColor="#000000"  heatMapStatParameter="PE-A"  type="Pseudocolor"  fast="1" >
                         <Axis dimension="x"  name="APC-A"  label=""  auto="auto" />
                         <Axis dimension="y"  name="PE-A"  label=""  auto="auto" />
                         <GraphSettings level="5%"  smoothingHighResolution="1"  contourHighResolution="1"  histogramSmoothingCount="0"  graphResolution="256"  showOutliers="0"  drawLargeDots="0"  dotsToDraw="8000"  tint="le.chartfill.tinted.40"  lineWeight="le.lineweight.normal"  lineStyle="le.linestyle.solid" />
                         <GraphEnvironment showGrid="0"  showAxes="H"  showGates="1"  showFreqOnPlots="1"  showGateNameOnPlots="1"  showMedians="0"  showUncomped="0"  addEventParam="0"  lastYAxisName="" >
                           <TextTraits font="SansSerif"  size="11"  name="Labels"  style="plain"  color="#000000"  background="#00ffffff"  just="left" />
                           <TextTraits font="SansSerif"  size="11"  name="LayoutGates"  style="plain"  color="#000000"  background="#00ffffff"  just="left" />
                           <TextTraits font="SansSerif"  size="9"  name="Numbers"  style="plain"  color="#000000"  background="#00ffffff"  just="left" />
                           <TextTraits font="SansSerif"  size="9"  name="Legend"  style="plain"  color="#000000"  background="#00ffffff"  just="left" />
                           <WindowPosition x="0"  y="10"  width="541"  height="981"  displayed="1"  panelState="++-" />
                         </GraphEnvironment>
                       </Graph>
                       <Gate gating:id="ID1141579339"  gating:parent_id="ID2058853212" >
                         <gating:RectangleGate eventsInside="1"  annoOffsetX="0"  annoOffsetY="0"  tint="#000000"  isTinted="0"  lineWeight="Normal"  userDefined="1"  percentX="0"  percentY="0" >
                           <gating:dimension gating:min="2571.4733638540674" >
                             <data-type:fcs-dimension data-type:name="APC-A" />
                           </gating:dimension>
                           <gating:dimension gating:max="115.44075427310257" >
                             <data-type:fcs-dimension data-type:name="PE-A" />
                           </gating:dimension>
                         </gating:RectangleGate>
                       </Gate>
                     </Population>
                     <Population name="Q4: APC-A- , PE-A-"  annotation=""  owningGroup="All Samples"  expanded="1"  sortPriority="10"  count="17256" >
                       <Graph smoothing="0"  backColor="#ffffff"  foreColor="#000000"  heatMapStatParameter="PE-A"  type="Pseudocolor"  fast="1" >
                         <Axis dimension="x"  name="APC-A"  label=""  auto="auto" />
                         <Axis dimension="y"  name="PE-A"  label=""  auto="auto" />
                         <GraphSettings level="5%"  smoothingHighResolution="1"  contourHighResolution="1"  histogramSmoothingCount="0"  graphResolution="256"  showOutliers="0"  drawLargeDots="0"  dotsToDraw="8000"  tint="le.chartfill.tinted.40"  lineWeight="le.lineweight.normal"  lineStyle="le.linestyle.solid" />
                         <GraphEnvironment showGrid="0"  showAxes="H"  showGates="1"  showFreqOnPlots="1"  showGateNameOnPlots="1"  showMedians="0"  showUncomped="0"  addEventParam="0"  lastYAxisName="" >
                           <TextTraits font="SansSerif"  size="11"  name="Labels"  style="plain"  color="#000000"  background="#00ffffff"  just="left" />
                           <TextTraits font="SansSerif"  size="11"  name="LayoutGates"  style="plain"  color="#000000"  background="#00ffffff"  just="left" />
                           <TextTraits font="SansSerif"  size="9"  name="Numbers"  style="plain"  color="#000000"  background="#00ffffff"  just="left" />
                           <TextTraits font="SansSerif"  size="9"  name="Legend"  style="plain"  color="#000000"  background="#00ffffff"  just="left" />
                           <WindowPosition x="0"  y="10"  width="541"  height="981"  displayed="1"  panelState="++-" />
                         </GraphEnvironment>
                       </Graph>
                       <Gate gating:id="ID44044525"  gating:parent_id="ID2058853212" >
                         <gating:RectangleGate eventsInside="1"  annoOffsetX="0"  annoOffsetY="0"  tint="#000000"  isTinted="0"  lineWeight="Normal"  userDefined="1"  percentX="0"  percentY="0" >
                           <gating:dimension gating:max="2571.4733638540674" >
                             <data-type:fcs-dimension data-type:name="APC-A" />
                           </gating:dimension>
                           <gating:dimension gating:max="115.44075427310257" >
                             <data-type:fcs-dimension data-type:name="PE-A" />
                           </gating:dimension>
                         </gating:RectangleGate>
                       </Gate>
                     </Population>
                   </Subpopulations>
                 </Population>
                 <Population name="Q1: APC-A- , PE-A+"  annotation=""  owningGroup="All Samples"  expanded="1"  sortPriority="10"  count="419" >
                   <Graph smoothing="0"  backColor="#ffffff"  foreColor="#000000"  heatMapStatParameter="PE-A"  type="Pseudocolor"  fast="1" >
                     <Axis dimension="x"  name="APC-A"  label=""  auto="auto" />
                     <Axis dimension="y"  name="PE-A"  label=""  auto="auto" />
                     <GraphSettings level="5%"  smoothingHighResolution="1"  contourHighResolution="1"  histogramSmoothingCount="0"  graphResolution="256"  showOutliers="0"  drawLargeDots="0"  dotsToDraw="8000"  tint="le.chartfill.tinted.40"  lineWeight="le.lineweight.normal"  lineStyle="le.linestyle.solid" />
                     <GraphEnvironment showGrid="0"  showAxes="H"  showGates="1"  showFreqOnPlots="1"  showGateNameOnPlots="1"  showMedians="0"  showUncomped="0"  addEventParam="0"  lastYAxisName="" >
                       <TextTraits font="SansSerif"  size="11"  name="Labels"  style="plain"  color="#000000"  background="#00ffffff"  just="left" />
                       <TextTraits font="SansSerif"  size="11"  name="LayoutGates"  style="plain"  color="#000000"  background="#00ffffff"  just="left" />
                       <TextTraits font="SansSerif"  size="9"  name="Numbers"  style="plain"  color="#000000"  background="#00ffffff"  just="left" />
                       <TextTraits font="SansSerif"  size="9"  name="Legend"  style="plain"  color="#000000"  background="#00ffffff"  just="left" />
                       <WindowPosition x="177"  y="12"  width="541"  height="981"  displayed="1"  panelState="++-" />
                     </GraphEnvironment>
                   </Graph>
                   <Gate gating:id="ID765302034"  gating:parent_id="ID1285282988" >
                     <gating:RectangleGate eventsInside="1"  annoOffsetX="0"  annoOffsetY="0"  tint="#000000"  isTinted="0"  lineWeight="Normal"  userDefined="1"  percentX="0"  percentY="0" >
                       <gating:dimension gating:max="2693.878670076243" >
                         <data-type:fcs-dimension data-type:name="APC-A" />
                       </gating:dimension>
                       <gating:dimension gating:min="75.78493107775957" >
                         <data-type:fcs-dimension data-type:name="PE-A" />
                       </gating:dimension>
                     </gating:RectangleGate>
                   </Gate>
                 </Population>
                 <Population name="Q2: APC-A+ , PE-A+"  annotation=""  owningGroup="All Samples"  expanded="1"  sortPriority="10"  count="1114" >
                   <Graph smoothing="0"  backColor="#ffffff"  foreColor="#000000"  heatMapStatParameter="PE-A"  type="Pseudocolor"  fast="1" >
                     <Axis dimension="x"  name="APC-A"  label=""  auto="auto" />
                     <Axis dimension="y"  name="PE-A"  label=""  auto="auto" />
                     <GraphSettings level="5%"  smoothingHighResolution="1"  contourHighResolution="1"  histogramSmoothingCount="0"  graphResolution="256"  showOutliers="0"  drawLargeDots="0"  dotsToDraw="8000"  tint="le.chartfill.tinted.40"  lineWeight="le.lineweight.normal"  lineStyle="le.linestyle.solid" />
                     <GraphEnvironment showGrid="0"  showAxes="H"  showGates="1"  showFreqOnPlots="1"  showGateNameOnPlots="1"  showMedians="0"  showUncomped="0"  addEventParam="0"  lastYAxisName="" >
                       <TextTraits font="SansSerif"  size="11"  name="Labels"  style="plain"  color="#000000"  background="#00ffffff"  just="left" />
                       <TextTraits font="SansSerif"  size="11"  name="LayoutGates"  style="plain"  color="#000000"  background="#00ffffff"  just="left" />
                       <TextTraits font="SansSerif"  size="9"  name="Numbers"  style="plain"  color="#000000"  background="#00ffffff"  just="left" />
                       <TextTraits font="SansSerif"  size="9"  name="Legend"  style="plain"  color="#000000"  background="#00ffffff"  just="left" />
                       <WindowPosition x="177"  y="12"  width="541"  height="981"  displayed="1"  panelState="++-" />
                     </GraphEnvironment>
                   </Graph>
                   <Gate gating:id="ID1646598430"  gating:parent_id="ID1285282988" >
                     <gating:RectangleGate eventsInside="1"  annoOffsetX="0"  annoOffsetY="0"  tint="#000000"  isTinted="0"  lineWeight="Normal"  userDefined="1"  percentX="0"  percentY="0" >
                       <gating:dimension gating:min="2693.878670076243" >
                         <data-type:fcs-dimension data-type:name="APC-A" />
                       </gating:dimension>
                       <gating:dimension gating:min="75.78493107775957" >
                         <data-type:fcs-dimension data-type:name="PE-A" />
                       </gating:dimension>
                     </gating:RectangleGate>
                   </Gate>
                 </Population>
                 <Population name="Q3: APC-A+ , PE-A-"  annotation=""  owningGroup="All Samples"  expanded="1"  sortPriority="10"  count="4329" >
                   <Graph smoothing="0"  backColor="#ffffff"  foreColor="#000000"  heatMapStatParameter="PE-A"  type="Pseudocolor"  fast="1" >
                     <Axis dimension="x"  name="APC-A"  label=""  auto="auto" />
                     <Axis dimension="y"  name="PE-A"  label=""  auto="auto" />
                     <GraphSettings level="5%"  smoothingHighResolution="1"  contourHighResolution="1"  histogramSmoothingCount="0"  graphResolution="256"  showOutliers="0"  drawLargeDots="0"  dotsToDraw="8000"  tint="le.chartfill.tinted.40"  lineWeight="le.lineweight.normal"  lineStyle="le.linestyle.solid" />
                     <GraphEnvironment showGrid="0"  showAxes="H"  showGates="1"  showFreqOnPlots="1"  showGateNameOnPlots="1"  showMedians="0"  showUncomped="0"  addEventParam="0"  lastYAxisName="" >
                       <TextTraits font="SansSerif"  size="11"  name="Labels"  style="plain"  color="#000000"  background="#00ffffff"  just="left" />
                       <TextTraits font="SansSerif"  size="11"  name="LayoutGates"  style="plain"  color="#000000"  background="#00ffffff"  just="left" />
                       <TextTraits font="SansSerif"  size="9"  name="Numbers"  style="plain"  color="#000000"  background="#00ffffff"  just="left" />
                       <TextTraits font="SansSerif"  size="9"  name="Legend"  style="plain"  color="#000000"  background="#00ffffff"  just="left" />
                       <WindowPosition x="177"  y="12"  width="541"  height="981"  displayed="1"  panelState="++-" />
                     </GraphEnvironment>
                   </Graph>
                   <Gate gating:id="ID2116794659"  gating:parent_id="ID1285282988" >
                     <gating:RectangleGate eventsInside="1"  annoOffsetX="0"  annoOffsetY="0"  tint="#000000"  isTinted="0"  lineWeight="Normal"  userDefined="1"  percentX="0"  percentY="0" >
                       <gating:dimension gating:min="2693.878670076243" >
                         <data-type:fcs-dimension data-type:name="APC-A" />
                       </gating:dimension>
                       <gating:dimension gating:max="75.78493107775957" >
                         <data-type:fcs-dimension data-type:name="PE-A" />
                       </gating:dimension>
                     </gating:RectangleGate>
                   </Gate>
                 </Population>
                 <Population name="Q4: APC-A- , PE-A-"  annotation=""  owningGroup="All Samples"  expanded="1"  sortPriority="10"  count="15065" >
                   <Graph smoothing="0"  backColor="#ffffff"  foreColor="#000000"  heatMapStatParameter="PE-A"  type="Pseudocolor"  fast="1" >
                     <Axis dimension="x"  name="APC-A"  label=""  auto="auto" />
                     <Axis dimension="y"  name="PE-A"  label=""  auto="auto" />
                     <GraphSettings level="5%"  smoothingHighResolution="1"  contourHighResolution="1"  histogramSmoothingCount="0"  graphResolution="256"  showOutliers="0"  drawLargeDots="0"  dotsToDraw="8000"  tint="le.chartfill.tinted.40"  lineWeight="le.lineweight.normal"  lineStyle="le.linestyle.solid" />
                     <GraphEnvironment showGrid="0"  showAxes="H"  showGates="1"  showFreqOnPlots="1"  showGateNameOnPlots="1"  showMedians="0"  showUncomped="0"  addEventParam="0"  lastYAxisName="" >
                       <TextTraits font="SansSerif"  size="11"  name="Labels"  style="plain"  color="#000000"  background="#00ffffff"  just="left" />
                       <TextTraits font="SansSerif"  size="11"  name="LayoutGates"  style="plain"  color="#000000"  background="#00ffffff"  just="left" />
                       <TextTraits font="SansSerif"  size="9"  name="Numbers"  style="plain"  color="#000000"  background="#00ffffff"  just="left" />
                       <TextTraits font="SansSerif"  size="9"  name="Legend"  style="plain"  color="#000000"  background="#00ffffff"  just="left" />
                       <WindowPosition x="177"  y="12"  width="541"  height="981"  displayed="1"  panelState="++-" />
                     </GraphEnvironment>
                   </Graph>
                   <Gate gating:id="ID1874673105"  gating:parent_id="ID1285282988" >
                     <gating:RectangleGate eventsInside="1"  annoOffsetX="0"  annoOffsetY="0"  tint="#000000"  isTinted="0"  lineWeight="Normal"  userDefined="1"  percentX="0"  percentY="0" >
                       <gating:dimension gating:max="2693.878670076243" >
                         <data-type:fcs-dimension data-type:name="APC-A" />
                       </gating:dimension>
                       <gating:dimension gating:max="75.78493107775957" >
                         <data-type:fcs-dimension data-type:name="PE-A" />
                       </gating:dimension>
                     </gating:RectangleGate>
                   </Gate>
                 </Population>
               </Subpopulations>
             </Population>
           </Subpopulations>
         </Population>
       </Subpopulations>
       <Group name="All Samples"  live="1"  role="ws.group.dlog.test"  key=""  synchronized="0"  foreground="#000000"  fontStyle="bold" >
         <Criteria/>
         <SampleRefs>
           <SampleRef sampleID="3" />
           <SampleRef sampleID="4" />
           <SampleRef sampleID="5" />
           <SampleRef sampleID="6" />
           <SampleRef sampleID="1" />
           <SampleRef sampleID="2" />
         </SampleRefs>
         <Keywords/>
       </Group>
     </GroupNode>
     <GroupNode name="Compensation"  annotation=""  owningGroup="Compensation"  expanded="1"  sortPriority="10"  count="-1" >
       <Graph smoothing="0"  backColor="#ffffff"  foreColor="#000000"  type="Pseudocolor"  fast="1" >
         <Axis dimension="x"  name=""  label=""  auto="auto" />
         <Axis dimension="y"  name=""  label=""  auto="auto" />
         <GraphSettings level="5%"  smoothingHighResolution="1"  contourHighResolution="1"  histogramSmoothingCount="0"  graphResolution="256"  showOutliers="0"  drawLargeDots="0"  dotsToDraw="8000"  tint="le.chartfill.tinted.40"  lineWeight="le.lineweight.normal"  lineStyle="le.linestyle.solid" />
         <GraphEnvironment showGrid="0"  showAxes="tnlTNL"  showGates="1"  showFreqOnPlots="1"  showGateNameOnPlots="1"  showMedians="0"  showUncomped="0"  addEventParam="0"  lastYAxisName="" >
           <TextTraits font="SansSerif"  size="11"  name="Labels"  style="plain"  color="#000000"  background="#00ffffff"  just="left" />
           <TextTraits font="SansSerif"  size="11"  name="LayoutGates"  style="plain"  color="#000000"  background="#00ffffff"  just="left" />
           <TextTraits font="SansSerif"  size="9"  name="Numbers"  style="plain"  color="#000000"  background="#00ffffff"  just="left" />
           <TextTraits font="SansSerif"  size="9"  name="Legend"  style="plain"  color="#000000"  background="#00ffffff"  just="left" />
         </GraphEnvironment>
       </Graph>
       <Group name="Compensation"  live="1"  role="ws.group.dlog.compensation"  key=""  synchronized="0"  foreground="#bc1900"  fontStyle="bold" >
         <Criteria>
           <Criterion connector="And"  keyword="$FIL"  function="Contains"  value="comp" />
           <Criterion connector="Or"  keyword="$FIL"  function="Contains"  value="unstained" />
         </Criteria>
         <Keywords/>
       </Group>
     </GroupNode>
   </Groups>
   <SampleList>
     <Sample>
       <DataSet uri="file:/F:/黑色素瘤BRAFi-剪接体/凋亡-流式-JX/20210908/20210908_28-a5.fcs"  sampleID="1" />
       <Transformations>
         <transforms:linear transforms:minRange="-4155.0289812851"  transforms:maxRange="388663.1900651326"  gain="1" >
           <data-type:parameter data-type:name="FSC-A" />
         </transforms:linear>
         <transforms:linear transforms:minRange="0"  transforms:maxRange="262144"  gain="1" >
           <data-type:parameter data-type:name="FSC-H" />
         </transforms:linear>
         <transforms:linear transforms:minRange="-2143.3619964017"  transforms:maxRange="286270.275971845"  gain="1" >
           <data-type:parameter data-type:name="SSC-A" />
         </transforms:linear>
         <transforms:biex transforms:length="256"  transforms:maxRange="2621440.000291775"  transforms:neg="0.9"  transforms:width="-12.5892541179"  transforms:pos="5.418539922" >
           <data-type:parameter data-type:name="PE-A" />
         </transforms:biex>
         <transforms:biex transforms:length="256"  transforms:maxRange="26214400.002917748"  transforms:neg="1"  transforms:width="-79.4328234724"  transforms:pos="6.418539922" >
           <data-type:parameter data-type:name="APC-A" />
         </transforms:biex>
         <transforms:biex transforms:length="256"  transforms:maxRange="828972.115039447"  transforms:neg="0"  transforms:width="-100"  transforms:pos="4.918539922" >
           <data-type:parameter data-type:name="FITC-A" />
         </transforms:biex>
         <transforms:linear transforms:minRange="0.0897524712"  transforms:maxRange="93"  gain="0.0044431916" >
           <data-type:parameter data-type:name="Time" />
         </transforms:linear>
       </Transformations>
       <Keywords>
         <Keyword name="CST REGULATORY STATUS"  value="RUO Performance Check" />
         <Keyword name="CST PERFORMANCE EXPIRED"  value="2020-11-03T10:40:58+08:00" />
         <Keyword name="CST BEADS EXPIRED"  value="False" />
         <Keyword name="CST BASELINE DATE"  value="2020-10-23T10:15:23+08:00" />
         <Keyword name="CST SETUP DATE"  value="2020-11-02T10:40:58+08:00" />
         <Keyword name="CYTOMETER CONFIG CREATE DATE"  value="2020-07-16T11:13:55+08:00" />
         <Keyword name="CYTOMETER CONFIG NAME"  value="20200716of 2-Blue 3-Red 6-Violet 2-UV 5-YellGrn (647800L6)" />
         <Keyword name="CST BEADS LOT ID"  value="93017" />
         <Keyword name="CST SETUP STATUS"  value="SUCCESS" />
         <Keyword name="P7MS"  value="0" />
         <Keyword name="P7BS"  value="0" />
         <Keyword name="$P7G"  value="0.01" />
         <Keyword name="$P7E"  value="0,0" />
         <Keyword name="$P7B"  value="32" />
         <Keyword name="$P7R"  value="262144" />
         <Keyword name="$P7N"  value="Time" />
         <Keyword name="P6MS"  value="0" />
         <Keyword name="P6BS"  value="34" />
         <Keyword name="P6DISPLAY"  value="LOG" />
         <Keyword name="$P6G"  value="1.0" />
         <Keyword name="$P6V"  value="275" />
         <Keyword name="$P6E"  value="0,0" />
         <Keyword name="$P6B"  value="32" />
         <Keyword name="$P6R"  value="262144" />
         <Keyword name="$P6N"  value="FITC-A" />
         <Keyword name="P5MS"  value="0" />
         <Keyword name="P5BS"  value="37" />
         <Keyword name="P5DISPLAY"  value="LOG" />
         <Keyword name="$P5G"  value="1.0" />
         <Keyword name="$P5V"  value="291" />
         <Keyword name="$P5E"  value="0,0" />
         <Keyword name="$P5B"  value="32" />
         <Keyword name="$P5R"  value="262144" />
         <Keyword name="$P5N"  value="APC-A" />
         <Keyword name="P4MS"  value="0" />
         <Keyword name="P4BS"  value="75" />
         <Keyword name="P4DISPLAY"  value="LOG" />
         <Keyword name="$P4G"  value="1.0" />
         <Keyword name="$P4V"  value="269" />
         <Keyword name="$P4E"  value="0,0" />
         <Keyword name="$P4B"  value="32" />
         <Keyword name="$P4R"  value="262144" />
         <Keyword name="$P4N"  value="PE-A" />
         <Keyword name="P3MS"  value="0" />
         <Keyword name="P3BS"  value="0" />
         <Keyword name="P3DISPLAY"  value="LIN" />
         <Keyword name="$P3G"  value="1.0" />
         <Keyword name="$P3V"  value="202" />
         <Keyword name="$P3E"  value="0,0" />
         <Keyword name="$P3B"  value="32" />
         <Keyword name="$P3R"  value="262144" />
         <Keyword name="$P3N"  value="SSC-A" />
         <Keyword name="P2MS"  value="0" />
         <Keyword name="P2BS"  value="0" />
         <Keyword name="P2DISPLAY"  value="LIN" />
         <Keyword name="$P2G"  value="1.0" />
         <Keyword name="$P2V"  value="370" />
         <Keyword name="$P2E"  value="0,0" />
         <Keyword name="$P2B"  value="32" />
         <Keyword name="$P2R"  value="262144" />
         <Keyword name="$P2N"  value="FSC-H" />
         <Keyword name="P1MS"  value="0" />
         <Keyword name="P1BS"  value="0" />
         <Keyword name="P1DISPLAY"  value="LIN" />
         <Keyword name="$P1G"  value="1.0" />
         <Keyword name="$P1V"  value="370" />
         <Keyword name="$P1E"  value="0,0" />
         <Keyword name="$P1B"  value="32" />
         <Keyword name="$P1R"  value="262144" />
         <Keyword name="$P1N"  value="FSC-A" />
         <Keyword name="THRESHOLD"  value="FSC,5000" />
         <Keyword name="APPLY COMPENSATION"  value="TRUE" />
         <Keyword name="SPILL"  value="3,PE-A,APC-A,FITC-A,1,0,0,0,1,0,0,0,1" />
         <Keyword name="$TIMESTEP"  value="0.01" />
         <Keyword name="LASER5ASF"  value="0.59" />
         <Keyword name="LASER5DELAY"  value="83.90" />
         <Keyword name="LASER5NAME"  value="UV" />
         <Keyword name="LASER4ASF"  value="0.81" />
         <Keyword name="LASER4DELAY"  value="159.98" />
         <Keyword name="LASER4NAME"  value="YellGrn" />
         <Keyword name="LASER3ASF"  value="0.81" />
         <Keyword name="LASER3DELAY"  value="41.81" />
         <Keyword name="LASER3NAME"  value="Violet" />
         <Keyword name="LASER2ASF"  value="0.69" />
         <Keyword name="LASER2DELAY"  value="122.37" />
         <Keyword name="LASER2NAME"  value="Red" />
         <Keyword name="LASER1ASF"  value="0.78" />
         <Keyword name="LASER1DELAY"  value="0.00" />
         <Keyword name="LASER1NAME"  value="Blue" />
         <Keyword name="$INST"  value=" " />
         <Keyword name="AUTOBS"  value="TRUE" />
         <Keyword name="FSC ASF"  value="0.54" />
         <Keyword name="$OP"  value="Administrator" />
         <Keyword name="EXPORT TIME"  value="08-SEP-2021-13:01:52" />
         <Keyword name="EXPORT USER NAME"  value="Administrator" />
         <Keyword name="WINDOW EXTENSION"  value="10.00" />
         <Keyword name="CYTNUM"  value="R647800L6116" />
         <Keyword name="SETTINGS"  value="Cytometer" />
         <Keyword name="$CYT"  value="LSRFortessa" />
         <Keyword name="$ETIM"  value="11:26:00" />
         <Keyword name="$BTIM"  value="11:24:27" />
         <Keyword name="$DATE"  value="08-SEP-2021" />
         <Keyword name="EXPORT_GATE"  value="All Events" />
         <Keyword name="PARENT_GUID"  value="28d71cb9-ad72-4927-bca4-4dff3058fd86" />
         <Keyword name="GUID"  value="fdc6d49c-5cc6-48d8-acf5-52fcc4d42eb8" />
         <Keyword name="EXPERIMENT NAME"  value="Experiment-apoptise_034" />
         <Keyword name="$SRC"  value="20210908" />
         <Keyword name="TUBE NAME"  value="28-a5" />
         <Keyword name="CREATOR"  value="BD FACSDiva Software Version 9.0" />
         <Keyword name="$NEXTDATA"  value="0" />
         <Keyword name="$DATATYPE"  value="F" />
         <Keyword name="$BYTEORD"  value="4,3,2,1" />
         <Keyword name="$MODE"  value="L" />
         <Keyword name="$PAR"  value="7" />
         <Keyword name="$TOT"  value="0000000000000028802" />
         <Keyword name="$SYS"  value="Windows NT (unknown) 6.2" />
         <Keyword name="$FIL"  value="20210908_28-a5.fcs" />
         <Keyword name="$ENDDATA"  value="0000000000000808741" />
         <Keyword name="$BEGINDATA"  value="2286" />
         <Keyword name="$ENDSTEXT"  value="0" />
         <Keyword name="$BEGINSTEXT"  value="0" />
         <Keyword name="$ENDANALYSIS"  value="0" />
         <Keyword name="$BEGINANALYSIS"  value="0" />
         <Keyword name="FJ_FCS_VERSION"  value="3" />
         <Keyword name="$P1S"  value="" />
         <Keyword name="$P2S"  value="" />
         <Keyword name="$P3S"  value="" />
         <Keyword name="$P4S"  value="" />
         <Keyword name="$P5S"  value="" />
         <Keyword name="$P6S"  value="" />
         <Keyword name="$P7S"  value="" />
       </Keywords>
       <SampleNode name="20210908_28-a5.fcs"  annotation=""  owningGroup=""  expanded="1"  sortPriority="10"  count="28802"  sampleID="1" >
         <Graph smoothing="0"  backColor="#ffffff"  foreColor="#000000"  heatMapStatParameter="PE-A"  type="Pseudocolor"  fast="1" >
           <Axis dimension="x"  name="FSC-A"  label=""  auto="auto" />
           <Axis dimension="y"  name="FSC-H"  label=""  auto="auto" />
           <GraphSettings level="5%"  smoothingHighResolution="1"  contourHighResolution="1"  histogramSmoothingCount="0"  graphResolution="256"  showOutliers="0"  drawLargeDots="0"  dotsToDraw="8000"  tint="le.chartfill.tinted.40"  lineWeight="le.lineweight.normal"  lineStyle="le.linestyle.solid" />
           <GraphEnvironment showGrid="0"  showAxes="H"  showGates="1"  showFreqOnPlots="1"  showGateNameOnPlots="1"  showMedians="0"  showUncomped="0"  addEventParam="0"  lastYAxisName="" >
             <TextTraits font="SansSerif"  size="11"  name="Labels"  style="plain"  color="#000000"  background="#00ffffff"  just="left" />
             <TextTraits font="SansSerif"  size="11"  name="LayoutGates"  style="plain"  color="#000000"  background="#00ffffff"  just="left" />
             <TextTraits font="SansSerif"  size="9"  name="Numbers"  style="plain"  color="#000000"  background="#00ffffff"  just="left" />
             <TextTraits font="SansSerif"  size="9"  name="Legend"  style="plain"  color="#000000"  background="#00ffffff"  just="left" />
             <WindowPosition x="0"  y="12"  width="673"  height="806"  displayed="0"  panelState="++-" />
           </GraphEnvironment>
         </Graph>
         <Subpopulations>
           <Population name="Lymphocytes"  annotation=""  owningGroup=""  expanded="1"  sortPriority="10"  count="17973" >
             <Graph smoothing="0"  backColor="#ffffff"  foreColor="#000000"  heatMapStatParameter="PE-A"  type="Pseudocolor"  fast="1" >
               <Axis dimension="x"  name="FITC-A"  label=""  auto="auto" />
               <Axis dimension="y"  name="SSC-A"  label=""  auto="auto" />
               <GraphSettings level="5%"  smoothingHighResolution="1"  contourHighResolution="1"  histogramSmoothingCount="0"  graphResolution="256"  showOutliers="0"  drawLargeDots="0"  dotsToDraw="8000"  tint="le.chartfill.tinted.40"  lineWeight="le.lineweight.normal"  lineStyle="le.linestyle.solid" />
               <GraphEnvironment showGrid="0"  showAxes="tnlTNL"  showGates="1"  showFreqOnPlots="1"  showGateNameOnPlots="1"  showMedians="0"  showUncomped="0"  addEventParam="0"  lastYAxisName="" >
                 <TextTraits font="SansSerif"  size="11"  name="Labels"  style="plain"  color="#000000"  background="#00ffffff"  just="left" />
                 <TextTraits font="SansSerif"  size="11"  name="LayoutGates"  style="plain"  color="#000000"  background="#00ffffff"  just="left" />
                 <TextTraits font="SansSerif"  size="9"  name="Numbers"  style="plain"  color="#000000"  background="#00ffffff"  just="left" />
                 <TextTraits font="SansSerif"  size="9"  name="Legend"  style="plain"  color="#000000"  background="#00ffffff"  just="left" />
                 <WindowPosition x="408"  y="10"  width="570"  height="1078"  displayed="0"  panelState="---" />
               </GraphEnvironment>
             </Graph>
             <Gate gating:id="ID741258311" >
               <gating:PolygonGate eventsInside="1"  annoOffsetX="0"  annoOffsetY="0"  tint="#000000"  isTinted="0"  lineWeight="Normal"  userDefined="1"  quadId="-1"  gateResolution="256" >
                 <gating:dimension>
                   <data-type:fcs-dimension data-type:name="FSC-A" />
                 </gating:dimension>
                 <gating:dimension>
                   <data-type:fcs-dimension data-type:name="SSC-A" />
                 </gating:dimension>
                 <gating:vertex>
                   <gating:coordinate data-type:value="23109.9887931449" />
                   <gating:coordinate data-type:value="141248.7291968509" />
                 </gating:vertex>
                 <gating:vertex>
                   <gating:coordinate data-type:value="47345.5601481938" />
                   <gating:coordinate data-type:value="192576.5800217084" />
                 </gating:vertex>
                 <gating:vertex>
                   <gating:coordinate data-type:value="85718.5481270213" />
                   <gating:coordinate data-type:value="244719.1586374366" />
                 </gating:vertex>
                 <gating:vertex>
                   <gating:coordinate data-type:value="224063.2679454254" />
                   <gating:coordinate data-type:value="244719.1586374366" />
                 </gating:vertex>
                 <gating:vertex>
                   <gating:coordinate data-type:value="247289.0238273473" />
                   <gating:coordinate data-type:value="130657.2679155311" />
                 </gating:vertex>
                 <gating:vertex>
                   <gating:coordinate data-type:value="156405.6312459139" />
                   <gating:coordinate data-type:value="66293.7724367416" />
                 </gating:vertex>
                 <gating:vertex>
                   <gating:coordinate data-type:value="91777.4409657835" />
                   <gating:coordinate data-type:value="20669.0161479794" />
                 </gating:vertex>
                 <gating:vertex>
                   <gating:coordinate data-type:value="49365.1910944479" />
                   <gating:coordinate data-type:value="13336.4660301426" />
                 </gating:vertex>
                 <gating:vertex>
                   <gating:coordinate data-type:value="894.0483843501" />
                   <gating:coordinate data-type:value="24742.6551023332" />
                 </gating:vertex>
               </gating:PolygonGate>
             </Gate>
             <Subpopulations>
               <Population name="FITC-A, SSC-A subset"  annotation=""  owningGroup=""  expanded="1"  sortPriority="10"  count="11294" >
                 <Graph smoothing="0"  backColor="#ffffff"  foreColor="#000000"  heatMapStatParameter="PE-A"  type="Pseudocolor"  fast="1" >
                   <Axis dimension="x"  name="APC-A"  label=""  auto="auto" />
                   <Axis dimension="y"  name="PE-A"  label=""  auto="auto" />
                   <GraphSettings level="5%"  smoothingHighResolution="1"  contourHighResolution="1"  histogramSmoothingCount="0"  graphResolution="256"  showOutliers="0"  drawLargeDots="0"  dotsToDraw="8000"  tint="le.chartfill.tinted.40"  lineWeight="le.lineweight.normal"  lineStyle="le.linestyle.solid" />
                   <GraphEnvironment showGrid="0"  showAxes="tnlTNL"  showGates="1"  showFreqOnPlots="1"  showGateNameOnPlots="1"  showMedians="0"  showUncomped="0"  addEventParam="0"  lastYAxisName="" >
                     <TextTraits font="SansSerif"  size="11"  name="Labels"  style="plain"  color="#000000"  background="#00ffffff"  just="left" />
                     <TextTraits font="SansSerif"  size="11"  name="LayoutGates"  style="plain"  color="#000000"  background="#00ffffff"  just="left" />
                     <TextTraits font="SansSerif"  size="9"  name="Numbers"  style="plain"  color="#000000"  background="#00ffffff"  just="left" />
                     <TextTraits font="SansSerif"  size="9"  name="Legend"  style="plain"  color="#000000"  background="#00ffffff"  just="left" />
                     <WindowPosition x="444"  y="38"  width="570"  height="950"  displayed="1"  panelState="---" />
                   </GraphEnvironment>
                 </Graph>
                 <Gate gating:id="ID66971578"  gating:parent_id="ID741258311" >
                   <gating:RectangleGate eventsInside="1"  annoOffsetX="0"  annoOffsetY="0"  tint="#000000"  isTinted="0"  lineWeight="Normal"  userDefined="1"  percentX="0"  percentY="0" >
                     <gating:dimension gating:min="245.83923372252147"  gating:max="399246.08408147056" >
                       <data-type:fcs-dimension data-type:name="FITC-A" />
                     </gating:dimension>
                     <gating:dimension gating:min="2328.1672744238303"  gating:max="246026.5125344152" >
                       <data-type:fcs-dimension data-type:name="SSC-A" />
                     </gating:dimension>
                   </gating:RectangleGate>
                 </Gate>
                 <Subpopulations>
                   <Population name="Q1: APC-A- , PE-A+"  annotation=""  owningGroup="All Samples"  expanded="1"  sortPriority="10"  count="256" >
                     <Graph smoothing="0"  backColor="#ffffff"  foreColor="#000000"  heatMapStatParameter="PE-A"  type="Pseudocolor"  fast="1" >
                       <Axis dimension="x"  name="APC-A"  label=""  auto="auto" />
                       <Axis dimension="y"  name="PE-A"  label=""  auto="auto" />
                       <GraphSettings level="5%"  smoothingHighResolution="1"  contourHighResolution="1"  histogramSmoothingCount="0"  graphResolution="256"  showOutliers="0"  drawLargeDots="0"  dotsToDraw="8000"  tint="le.chartfill.tinted.40"  lineWeight="le.lineweight.normal"  lineStyle="le.linestyle.solid" />
                       <GraphEnvironment showGrid="0"  showAxes="tnlTNL"  showGates="1"  showFreqOnPlots="1"  showGateNameOnPlots="1"  showMedians="0"  showUncomped="0"  addEventParam="0"  lastYAxisName="" >
                         <TextTraits font="SansSerif"  size="11"  name="Labels"  style="plain"  color="#000000"  background="#00ffffff"  just="left" />
                         <TextTraits font="SansSerif"  size="11"  name="LayoutGates"  style="plain"  color="#000000"  background="#00ffffff"  just="left" />
                         <TextTraits font="SansSerif"  size="9"  name="Numbers"  style="plain"  color="#000000"  background="#00ffffff"  just="left" />
                         <TextTraits font="SansSerif"  size="9"  name="Legend"  style="plain"  color="#000000"  background="#00ffffff"  just="left" />
                         <WindowPosition x="0"  y="0"  width="570"  height="1197"  displayed="1"  panelState="---" />
                       </GraphEnvironment>
                     </Graph>
                     <Gate gating:id="ID1131545518"  gating:parent_id="ID66971578" >
                       <gating:RectangleGate eventsInside="1"  annoOffsetX="0"  annoOffsetY="0"  tint="#000000"  isTinted="0"  lineWeight="Normal"  userDefined="1"  percentX="0"  percentY="0" >
                         <gating:dimension gating:max="2740.842905110198" >
                           <data-type:fcs-dimension data-type:name="APC-A" />
                         </gating:dimension>
                         <gating:dimension gating:min="102.26601352816397" >
                           <data-type:fcs-dimension data-type:name="PE-A" />
                         </gating:dimension>
                       </gating:RectangleGate>
                     </Gate>
                   </Population>
                   <Population name="Q2: APC-A+ , PE-A+"  annotation=""  owningGroup="All Samples"  expanded="1"  sortPriority="10"  count="491" >
                     <Graph smoothing="0"  backColor="#ffffff"  foreColor="#000000"  heatMapStatParameter="PE-A"  type="Pseudocolor"  fast="1" >
                       <Axis dimension="x"  name="APC-A"  label=""  auto="auto" />
                       <Axis dimension="y"  name="PE-A"  label=""  auto="auto" />
                       <GraphSettings level="5%"  smoothingHighResolution="1"  contourHighResolution="1"  histogramSmoothingCount="0"  graphResolution="256"  showOutliers="0"  drawLargeDots="0"  dotsToDraw="8000"  tint="le.chartfill.tinted.40"  lineWeight="le.lineweight.normal"  lineStyle="le.linestyle.solid" />
                       <GraphEnvironment showGrid="0"  showAxes="tnlTNL"  showGates="1"  showFreqOnPlots="1"  showGateNameOnPlots="1"  showMedians="0"  showUncomped="0"  addEventParam="0"  lastYAxisName="" >
                         <TextTraits font="SansSerif"  size="11"  name="Labels"  style="plain"  color="#000000"  background="#00ffffff"  just="left" />
                         <TextTraits font="SansSerif"  size="11"  name="LayoutGates"  style="plain"  color="#000000"  background="#00ffffff"  just="left" />
                         <TextTraits font="SansSerif"  size="9"  name="Numbers"  style="plain"  color="#000000"  background="#00ffffff"  just="left" />
                         <TextTraits font="SansSerif"  size="9"  name="Legend"  style="plain"  color="#000000"  background="#00ffffff"  just="left" />
                         <WindowPosition x="0"  y="0"  width="570"  height="1197"  displayed="1"  panelState="---" />
                       </GraphEnvironment>
                     </Graph>
                     <Gate gating:id="ID997349339"  gating:parent_id="ID66971578" >
                       <gating:RectangleGate eventsInside="1"  annoOffsetX="0"  annoOffsetY="0"  tint="#000000"  isTinted="0"  lineWeight="Normal"  userDefined="1"  percentX="0"  percentY="0" >
                         <gating:dimension gating:min="2740.842905110198" >
                           <data-type:fcs-dimension data-type:name="APC-A" />
                         </gating:dimension>
                         <gating:dimension gating:min="102.26601352816397" >
                           <data-type:fcs-dimension data-type:name="PE-A" />
                         </gating:dimension>
                       </gating:RectangleGate>
                     </Gate>
                   </Population>
                   <Population name="Q3: APC-A+ , PE-A-"  annotation=""  owningGroup="All Samples"  expanded="1"  sortPriority="10"  count="1312" >
                     <Graph smoothing="0"  backColor="#ffffff"  foreColor="#000000"  heatMapStatParameter="PE-A"  type="Pseudocolor"  fast="1" >
                       <Axis dimension="x"  name="APC-A"  label=""  auto="auto" />
                       <Axis dimension="y"  name="PE-A"  label=""  auto="auto" />
                       <GraphSettings level="5%"  smoothingHighResolution="1"  contourHighResolution="1"  histogramSmoothingCount="0"  graphResolution="256"  showOutliers="0"  drawLargeDots="0"  dotsToDraw="8000"  tint="le.chartfill.tinted.40"  lineWeight="le.lineweight.normal"  lineStyle="le.linestyle.solid" />
                       <GraphEnvironment showGrid="0"  showAxes="tnlTNL"  showGates="1"  showFreqOnPlots="1"  showGateNameOnPlots="1"  showMedians="0"  showUncomped="0"  addEventParam="0"  lastYAxisName="" >
                         <TextTraits font="SansSerif"  size="11"  name="Labels"  style="plain"  color="#000000"  background="#00ffffff"  just="left" />
                         <TextTraits font="SansSerif"  size="11"  name="LayoutGates"  style="plain"  color="#000000"  background="#00ffffff"  just="left" />
                         <TextTraits font="SansSerif"  size="9"  name="Numbers"  style="plain"  color="#000000"  background="#00ffffff"  just="left" />
                         <TextTraits font="SansSerif"  size="9"  name="Legend"  style="plain"  color="#000000"  background="#00ffffff"  just="left" />
                         <WindowPosition x="0"  y="0"  width="570"  height="1197"  displayed="1"  panelState="---" />
                       </GraphEnvironment>
                     </Graph>
                     <Gate gating:id="ID1608130462"  gating:parent_id="ID66971578" >
                       <gating:RectangleGate eventsInside="1"  annoOffsetX="0"  annoOffsetY="0"  tint="#000000"  isTinted="0"  lineWeight="Normal"  userDefined="1"  percentX="0"  percentY="0" >
                         <gating:dimension gating:min="2740.842905110198" >
                           <data-type:fcs-dimension data-type:name="APC-A" />
                         </gating:dimension>
                         <gating:dimension gating:max="102.26601352816397" >
                           <data-type:fcs-dimension data-type:name="PE-A" />
                         </gating:dimension>
                       </gating:RectangleGate>
                     </Gate>
                   </Population>
                   <Population name="Q4: APC-A- , PE-A-"  annotation=""  owningGroup="All Samples"  expanded="1"  sortPriority="10"  count="9235" >
                     <Graph smoothing="0"  backColor="#ffffff"  foreColor="#000000"  heatMapStatParameter="PE-A"  type="Pseudocolor"  fast="1" >
                       <Axis dimension="x"  name="APC-A"  label=""  auto="auto" />
                       <Axis dimension="y"  name="PE-A"  label=""  auto="auto" />
                       <GraphSettings level="5%"  smoothingHighResolution="1"  contourHighResolution="1"  histogramSmoothingCount="0"  graphResolution="256"  showOutliers="0"  drawLargeDots="0"  dotsToDraw="8000"  tint="le.chartfill.tinted.40"  lineWeight="le.lineweight.normal"  lineStyle="le.linestyle.solid" />
                       <GraphEnvironment showGrid="0"  showAxes="tnlTNL"  showGates="1"  showFreqOnPlots="1"  showGateNameOnPlots="1"  showMedians="0"  showUncomped="0"  addEventParam="0"  lastYAxisName="" >
                         <TextTraits font="SansSerif"  size="11"  name="Labels"  style="plain"  color="#000000"  background="#00ffffff"  just="left" />
                         <TextTraits font="SansSerif"  size="11"  name="LayoutGates"  style="plain"  color="#000000"  background="#00ffffff"  just="left" />
                         <TextTraits font="SansSerif"  size="9"  name="Numbers"  style="plain"  color="#000000"  background="#00ffffff"  just="left" />
                         <TextTraits font="SansSerif"  size="9"  name="Legend"  style="plain"  color="#000000"  background="#00ffffff"  just="left" />
                         <WindowPosition x="0"  y="0"  width="570"  height="1197"  displayed="1"  panelState="---" />
                       </GraphEnvironment>
                     </Graph>
                     <Gate gating:id="ID532159480"  gating:parent_id="ID66971578" >
                       <gating:RectangleGate eventsInside="1"  annoOffsetX="0"  annoOffsetY="0"  tint="#000000"  isTinted="0"  lineWeight="Normal"  userDefined="1"  percentX="0"  percentY="0" >
                         <gating:dimension gating:max="2740.842905110198" >
                           <data-type:fcs-dimension data-type:name="APC-A" />
                         </gating:dimension>
                         <gating:dimension gating:max="102.26601352816397" >
                           <data-type:fcs-dimension data-type:name="PE-A" />
                         </gating:dimension>
                       </gating:RectangleGate>
                     </Gate>
                   </Population>
                 </Subpopulations>
               </Population>
             </Subpopulations>
           </Population>
           <Population name="Single Cells"  annotation=""  owningGroup="All Samples"  expanded="1"  sortPriority="10"  count="28530" >
             <Graph smoothing="0"  backColor="#ffffff"  foreColor="#000000"  heatMapStatParameter="PE-A"  type="Pseudocolor"  fast="1" >
               <Axis dimension="x"  name="FSC-A"  label=""  auto="auto" />
               <Axis dimension="y"  name="SSC-A"  label=""  auto="auto" />
               <GraphSettings level="5%"  smoothingHighResolution="1"  contourHighResolution="1"  histogramSmoothingCount="0"  graphResolution="256"  showOutliers="0"  drawLargeDots="0"  dotsToDraw="8000"  tint="le.chartfill.tinted.40"  lineWeight="le.lineweight.normal"  lineStyle="le.linestyle.solid" />
               <GraphEnvironment showGrid="0"  showAxes="H"  showGates="1"  showFreqOnPlots="1"  showGateNameOnPlots="1"  showMedians="0"  showUncomped="0"  addEventParam="0"  lastYAxisName="" >
                 <TextTraits font="SansSerif"  size="11"  name="Labels"  style="plain"  color="#000000"  background="#00ffffff"  just="left" />
                 <TextTraits font="SansSerif"  size="11"  name="LayoutGates"  style="plain"  color="#000000"  background="#00ffffff"  just="left" />
                 <TextTraits font="SansSerif"  size="9"  name="Numbers"  style="plain"  color="#000000"  background="#00ffffff"  just="left" />
                 <TextTraits font="SansSerif"  size="9"  name="Legend"  style="plain"  color="#000000"  background="#00ffffff"  just="left" />
                 <WindowPosition x="0"  y="42"  width="541"  height="884"  displayed="0"  panelState="++-" />
               </GraphEnvironment>
             </Graph>
             <Gate gating:id="ID856861941" >
               <gating:PolygonGate eventsInside="1"  annoOffsetX="150"  annoOffsetY="88"  tint="#000000"  isTinted="0"  lineWeight="Normal"  userDefined="1"  quadId="-1"  gateResolution="256" >
                 <gating:dimension>
                   <data-type:fcs-dimension data-type:name="FSC-A" />
                 </gating:dimension>
                 <gating:dimension>
                   <data-type:fcs-dimension data-type:name="FSC-H" />
                 </gating:dimension>
                 <gating:vertex>
                   <gating:coordinate data-type:value="41286.6673094316" />
                   <gating:coordinate data-type:value="51836.384180791" />
                 </gating:vertex>
                 <gating:vertex>
                   <gating:coordinate data-type:value="-3145.2135081581" />
                   <gating:coordinate data-type:value="5183.6384180791" />
                 </gating:vertex>
                 <gating:vertex>
                   <gating:coordinate data-type:value="12002.0185887475" />
                   <gating:coordinate data-type:value="2221.5593220339" />
                 </gating:vertex>
                 <gating:vertex>
                   <gating:coordinate data-type:value="154386.0002996598" />
                   <gating:coordinate data-type:value="66646.7796610169" />
                 </gating:vertex>
                 <gating:vertex>
                   <gating:coordinate data-type:value="179631.3871278358" />
                   <gating:coordinate data-type:value="79976.1355932203" />
                 </gating:vertex>
                 <gating:vertex>
                   <gating:coordinate data-type:value="214974.9286872821" />
                   <gating:coordinate data-type:value="88862.3728813559" />
                 </gating:vertex>
                 <gating:vertex>
                   <gating:coordinate data-type:value="259406.8095048718" />
                   <gating:coordinate data-type:value="100710.6892655367" />
                 </gating:vertex>
                 <gating:vertex>
                   <gating:coordinate data-type:value="225073.0834185525" />
                   <gating:coordinate data-type:value="131072" />
                 </gating:vertex>
                 <gating:vertex>
                   <gating:coordinate data-type:value="88747.9945464024" />
                   <gating:coordinate data-type:value="85900.2937853107" />
                 </gating:vertex>
               </gating:PolygonGate>
             </Gate>
             <Subpopulations>
               <Population name="FSC-A, SSC-A subset"  annotation=""  owningGroup="All Samples"  expanded="1"  sortPriority="10"  count="21504" >
                 <Graph smoothing="0"  backColor="#ffffff"  foreColor="#000000"  heatMapStatParameter="PE-A"  type="Pseudocolor"  fast="1" >
                   <Axis dimension="x"  name="FITC-A"  label=""  auto="auto" />
                   <Axis dimension="y"  name="SSC-A"  label=""  auto="auto" />
                   <GraphSettings level="5%"  smoothingHighResolution="1"  contourHighResolution="1"  histogramSmoothingCount="0"  graphResolution="256"  showOutliers="0"  drawLargeDots="0"  dotsToDraw="8000"  tint="le.chartfill.tinted.40"  lineWeight="le.lineweight.normal"  lineStyle="le.linestyle.solid" />
                   <GraphEnvironment showGrid="0"  showAxes="H"  showGates="1"  showFreqOnPlots="1"  showGateNameOnPlots="1"  showMedians="0"  showUncomped="0"  addEventParam="0"  lastYAxisName="" >
                     <TextTraits font="SansSerif"  size="11"  name="Labels"  style="plain"  color="#000000"  background="#00ffffff"  just="left" />
                     <TextTraits font="SansSerif"  size="11"  name="LayoutGates"  style="plain"  color="#000000"  background="#00ffffff"  just="left" />
                     <TextTraits font="SansSerif"  size="9"  name="Numbers"  style="plain"  color="#000000"  background="#00ffffff"  just="left" />
                     <TextTraits font="SansSerif"  size="9"  name="Legend"  style="plain"  color="#000000"  background="#00ffffff"  just="left" />
                     <WindowPosition x="119"  y="0"  width="541"  height="884"  displayed="0"  panelState="++-" />
                   </GraphEnvironment>
                 </Graph>
                 <Gate gating:id="ID1465884370"  gating:parent_id="ID856861941" >
                   <gating:PolygonGate eventsInside="1"  annoOffsetX="0"  annoOffsetY="0"  tint="#000000"  isTinted="0"  lineWeight="Normal"  userDefined="1"  quadId="-1"  gateResolution="256" >
                     <gating:dimension>
                       <data-type:fcs-dimension data-type:name="FSC-A" />
                     </gating:dimension>
                     <gating:dimension>
                       <data-type:fcs-dimension data-type:name="SSC-A" />
                     </gating:dimension>
                     <gating:vertex>
                       <gating:coordinate data-type:value="-115.7670887769" />
                       <gating:coordinate data-type:value="18224.8327753671" />
                     </gating:vertex>
                     <gating:vertex>
                       <gating:coordinate data-type:value="25129.619739399" />
                       <gating:coordinate data-type:value="1115.5491670813" />
                     </gating:vertex>
                     <gating:vertex>
                       <gating:coordinate data-type:value="111973.7504283243" />
                       <gating:coordinate data-type:value="13336.4660301426" />
                     </gating:vertex>
                     <gating:vertex>
                       <gating:coordinate data-type:value="258396.9940317447" />
                       <gating:coordinate data-type:value="85847.2394176397" />
                     </gating:vertex>
                     <gating:vertex>
                       <gating:coordinate data-type:value="317976.1069462399" />
                       <gating:coordinate data-type:value="252051.7087552733" />
                     </gating:vertex>
                     <gating:vertex>
                       <gating:coordinate data-type:value="190739.3573322332" />
                       <gating:coordinate data-type:value="276493.542481396" />
                     </gating:vertex>
                     <gating:vertex>
                       <gating:coordinate data-type:value="54414.2684600831" />
                       <gating:coordinate data-type:value="270790.4479453007" />
                     </gating:vertex>
                     <gating:vertex>
                       <gating:coordinate data-type:value="2913.6793306042" />
                       <gating:coordinate data-type:value="105400.7063985378" />
                     </gating:vertex>
                   </gating:PolygonGate>
                 </Gate>
                 <Subpopulations>
                   <Population name="FITC-A, SSC-A subset"  annotation=""  owningGroup="All Samples"  expanded="1"  sortPriority="10"  count="12248" >
                     <Graph smoothing="0"  backColor="#ffffff"  foreColor="#000000"  heatMapStatParameter="PE-A"  type="Pseudocolor"  fast="1" >
                       <Axis dimension="x"  name="APC-A"  label=""  auto="auto" />
                       <Axis dimension="y"  name="PE-A"  label=""  auto="auto" />
                       <GraphSettings level="5%"  smoothingHighResolution="1"  contourHighResolution="1"  histogramSmoothingCount="0"  graphResolution="256"  showOutliers="0"  drawLargeDots="0"  dotsToDraw="8000"  tint="le.chartfill.tinted.40"  lineWeight="le.lineweight.normal"  lineStyle="le.linestyle.solid" />
                       <GraphEnvironment showGrid="0"  showAxes="H"  showGates="1"  showFreqOnPlots="1"  showGateNameOnPlots="1"  showMedians="0"  showUncomped="0"  addEventParam="0"  lastYAxisName="" >
                         <TextTraits font="SansSerif"  size="11"  name="Labels"  style="plain"  color="#000000"  background="#00ffffff"  just="left" />
                         <TextTraits font="SansSerif"  size="11"  name="LayoutGates"  style="plain"  color="#000000"  background="#00ffffff"  just="left" />
                         <TextTraits font="SansSerif"  size="9"  name="Numbers"  style="plain"  color="#000000"  background="#00ffffff"  just="left" />
                         <TextTraits font="SansSerif"  size="9"  name="Legend"  style="plain"  color="#000000"  background="#00ffffff"  just="left" />
                         <WindowPosition x="111"  y="15"  width="541"  height="884"  displayed="0"  panelState="++-" />
                       </GraphEnvironment>
                     </Graph>
                     <Gate gating:id="ID1381613702"  gating:parent_id="ID1465884370" >
                       <gating:RectangleGate eventsInside="1"  annoOffsetX="0"  annoOffsetY="0"  tint="#000000"  isTinted="0"  lineWeight="Normal"  userDefined="1"  percentX="0"  percentY="0" >
                         <gating:dimension gating:min="241.10245188606353"  gating:max="390049.9422770421" >
                           <data-type:fcs-dimension data-type:name="FITC-A" />
                         </gating:dimension>
                         <gating:dimension gating:min="300.82137621056063"  gating:max="279752.453644879" >
                           <data-type:fcs-dimension data-type:name="SSC-A" />
                         </gating:dimension>
                       </gating:RectangleGate>
                     </Gate>
                     <Subpopulations>
                       <Population name="Q1: APC-A- , PE-A+"  annotation=""  owningGroup="All Samples"  expanded="1"  sortPriority="10"  count="212" >
                         <Graph smoothing="0"  backColor="#ffffff"  foreColor="#000000"  heatMapStatParameter="PE-A"  type="Pseudocolor"  fast="1" >
                           <Axis dimension="x"  name="APC-A"  label=""  auto="auto" />
                           <Axis dimension="y"  name="PE-A"  label=""  auto="auto" />
                           <GraphSettings level="5%"  smoothingHighResolution="1"  contourHighResolution="1"  histogramSmoothingCount="0"  graphResolution="256"  showOutliers="0"  drawLargeDots="0"  dotsToDraw="8000"  tint="le.chartfill.tinted.40"  lineWeight="le.lineweight.normal"  lineStyle="le.linestyle.solid" />
                           <GraphEnvironment showGrid="0"  showAxes="H"  showGates="1"  showFreqOnPlots="1"  showGateNameOnPlots="1"  showMedians="0"  showUncomped="0"  addEventParam="0"  lastYAxisName="" >
                             <TextTraits font="SansSerif"  size="11"  name="Labels"  style="plain"  color="#000000"  background="#00ffffff"  just="left" />
                             <TextTraits font="SansSerif"  size="11"  name="LayoutGates"  style="plain"  color="#000000"  background="#00ffffff"  just="left" />
                             <TextTraits font="SansSerif"  size="9"  name="Numbers"  style="plain"  color="#000000"  background="#00ffffff"  just="left" />
                             <TextTraits font="SansSerif"  size="9"  name="Legend"  style="plain"  color="#000000"  background="#00ffffff"  just="left" />
                             <WindowPosition x="0"  y="10"  width="541"  height="981"  displayed="1"  panelState="++-" />
                           </GraphEnvironment>
                         </Graph>
                         <Gate gating:id="ID1463771549"  gating:parent_id="ID1381613702" >
                           <gating:RectangleGate eventsInside="1"  annoOffsetX="0"  annoOffsetY="0"  tint="#000000"  isTinted="0"  lineWeight="Normal"  userDefined="1"  percentX="0"  percentY="0" >
                             <gating:dimension gating:max="2571.4733638540674" >
                               <data-type:fcs-dimension data-type:name="APC-A" />
                             </gating:dimension>
                             <gating:dimension gating:min="115.44075427310257" >
                               <data-type:fcs-dimension data-type:name="PE-A" />
                             </gating:dimension>
                           </gating:RectangleGate>
                         </Gate>
                       </Population>
                       <Population name="Q2: APC-A+ , PE-A+"  annotation=""  owningGroup="All Samples"  expanded="1"  sortPriority="10"  count="493" >
                         <Graph smoothing="0"  backColor="#ffffff"  foreColor="#000000"  heatMapStatParameter="PE-A"  type="Pseudocolor"  fast="1" >
                           <Axis dimension="x"  name="APC-A"  label=""  auto="auto" />
                           <Axis dimension="y"  name="PE-A"  label=""  auto="auto" />
                           <GraphSettings level="5%"  smoothingHighResolution="1"  contourHighResolution="1"  histogramSmoothingCount="0"  graphResolution="256"  showOutliers="0"  drawLargeDots="0"  dotsToDraw="8000"  tint="le.chartfill.tinted.40"  lineWeight="le.lineweight.normal"  lineStyle="le.linestyle.solid" />
                           <GraphEnvironment showGrid="0"  showAxes="H"  showGates="1"  showFreqOnPlots="1"  showGateNameOnPlots="1"  showMedians="0"  showUncomped="0"  addEventParam="0"  lastYAxisName="" >
                             <TextTraits font="SansSerif"  size="11"  name="Labels"  style="plain"  color="#000000"  background="#00ffffff"  just="left" />
                             <TextTraits font="SansSerif"  size="11"  name="LayoutGates"  style="plain"  color="#000000"  background="#00ffffff"  just="left" />
                             <TextTraits font="SansSerif"  size="9"  name="Numbers"  style="plain"  color="#000000"  background="#00ffffff"  just="left" />
                             <TextTraits font="SansSerif"  size="9"  name="Legend"  style="plain"  color="#000000"  background="#00ffffff"  just="left" />
                             <WindowPosition x="0"  y="10"  width="541"  height="981"  displayed="1"  panelState="++-" />
                           </GraphEnvironment>
                         </Graph>
                         <Gate gating:id="ID604994742"  gating:parent_id="ID1381613702" >
                           <gating:RectangleGate eventsInside="1"  annoOffsetX="0"  annoOffsetY="0"  tint="#000000"  isTinted="0"  lineWeight="Normal"  userDefined="1"  percentX="0"  percentY="0" >
                             <gating:dimension gating:min="2571.4733638540674" >
                               <data-type:fcs-dimension data-type:name="APC-A" />
                             </gating:dimension>
                             <gating:dimension gating:min="115.44075427310257" >
                               <data-type:fcs-dimension data-type:name="PE-A" />
                             </gating:dimension>
                           </gating:RectangleGate>
                         </Gate>
                       </Population>
                       <Population name="Q3: APC-A+ , PE-A-"  annotation=""  owningGroup="All Samples"  expanded="1"  sortPriority="10"  count="1511" >
                         <Graph smoothing="0"  backColor="#ffffff"  foreColor="#000000"  heatMapStatParameter="PE-A"  type="Pseudocolor"  fast="1" >
                           <Axis dimension="x"  name="APC-A"  label=""  auto="auto" />
                           <Axis dimension="y"  name="PE-A"  label=""  auto="auto" />
                           <GraphSettings level="5%"  smoothingHighResolution="1"  contourHighResolution="1"  histogramSmoothingCount="0"  graphResolution="256"  showOutliers="0"  drawLargeDots="0"  dotsToDraw="8000"  tint="le.chartfill.tinted.40"  lineWeight="le.lineweight.normal"  lineStyle="le.linestyle.solid" />
                           <GraphEnvironment showGrid="0"  showAxes="H"  showGates="1"  showFreqOnPlots="1"  showGateNameOnPlots="1"  showMedians="0"  showUncomped="0"  addEventParam="0"  lastYAxisName="" >
                             <TextTraits font="SansSerif"  size="11"  name="Labels"  style="plain"  color="#000000"  background="#00ffffff"  just="left" />
                             <TextTraits font="SansSerif"  size="11"  name="LayoutGates"  style="plain"  color="#000000"  background="#00ffffff"  just="left" />
                             <TextTraits font="SansSerif"  size="9"  name="Numbers"  style="plain"  color="#000000"  background="#00ffffff"  just="left" />
                             <TextTraits font="SansSerif"  size="9"  name="Legend"  style="plain"  color="#000000"  background="#00ffffff"  just="left" />
                             <WindowPosition x="0"  y="10"  width="541"  height="981"  displayed="1"  panelState="++-" />
                           </GraphEnvironment>
                         </Graph>
                         <Gate gating:id="ID1044650337"  gating:parent_id="ID1381613702" >
                           <gating:RectangleGate eventsInside="1"  annoOffsetX="0"  annoOffsetY="0"  tint="#000000"  isTinted="0"  lineWeight="Normal"  userDefined="1"  percentX="0"  percentY="0" >
                             <gating:dimension gating:min="2571.4733638540674" >
                               <data-type:fcs-dimension data-type:name="APC-A" />
                             </gating:dimension>
                             <gating:dimension gating:max="115.44075427310257" >
                               <data-type:fcs-dimension data-type:name="PE-A" />
                             </gating:dimension>
                           </gating:RectangleGate>
                         </Gate>
                       </Population>
                       <Population name="Q4: APC-A- , PE-A-"  annotation=""  owningGroup="All Samples"  expanded="1"  sortPriority="10"  count="10032" >
                         <Graph smoothing="0"  backColor="#ffffff"  foreColor="#000000"  heatMapStatParameter="PE-A"  type="Pseudocolor"  fast="1" >
                           <Axis dimension="x"  name="APC-A"  label=""  auto="auto" />
                           <Axis dimension="y"  name="PE-A"  label=""  auto="auto" />
                           <GraphSettings level="5%"  smoothingHighResolution="1"  contourHighResolution="1"  histogramSmoothingCount="0"  graphResolution="256"  showOutliers="0"  drawLargeDots="0"  dotsToDraw="8000"  tint="le.chartfill.tinted.40"  lineWeight="le.lineweight.normal"  lineStyle="le.linestyle.solid" />
                           <GraphEnvironment showGrid="0"  showAxes="H"  showGates="1"  showFreqOnPlots="1"  showGateNameOnPlots="1"  showMedians="0"  showUncomped="0"  addEventParam="0"  lastYAxisName="" >
                             <TextTraits font="SansSerif"  size="11"  name="Labels"  style="plain"  color="#000000"  background="#00ffffff"  just="left" />
                             <TextTraits font="SansSerif"  size="11"  name="LayoutGates"  style="plain"  color="#000000"  background="#00ffffff"  just="left" />
                             <TextTraits font="SansSerif"  size="9"  name="Numbers"  style="plain"  color="#000000"  background="#00ffffff"  just="left" />
                             <TextTraits font="SansSerif"  size="9"  name="Legend"  style="plain"  color="#000000"  background="#00ffffff"  just="left" />
                             <WindowPosition x="0"  y="10"  width="541"  height="981"  displayed="1"  panelState="++-" />
                           </GraphEnvironment>
                         </Graph>
                         <Gate gating:id="ID2063861570"  gating:parent_id="ID1381613702" >
                           <gating:RectangleGate eventsInside="1"  annoOffsetX="0"  annoOffsetY="0"  tint="#000000"  isTinted="0"  lineWeight="Normal"  userDefined="1"  percentX="0"  percentY="0" >
                             <gating:dimension gating:max="2571.4733638540674" >
                               <data-type:fcs-dimension data-type:name="APC-A" />
                             </gating:dimension>
                             <gating:dimension gating:max="115.44075427310257" >
                               <data-type:fcs-dimension data-type:name="PE-A" />
                             </gating:dimension>
                           </gating:RectangleGate>
                         </Gate>
                       </Population>
                     </Subpopulations>
                   </Population>
                   <Population name="Q1: APC-A- , PE-A+"  annotation=""  owningGroup="All Samples"  expanded="1"  sortPriority="10"  count="788" >
                     <Graph smoothing="0"  backColor="#ffffff"  foreColor="#000000"  heatMapStatParameter="PE-A"  type="Pseudocolor"  fast="1" >
                       <Axis dimension="x"  name="APC-A"  label=""  auto="auto" />
                       <Axis dimension="y"  name="PE-A"  label=""  auto="auto" />
                       <GraphSettings level="5%"  smoothingHighResolution="1"  contourHighResolution="1"  histogramSmoothingCount="0"  graphResolution="256"  showOutliers="0"  drawLargeDots="0"  dotsToDraw="8000"  tint="le.chartfill.tinted.40"  lineWeight="le.lineweight.normal"  lineStyle="le.linestyle.solid" />
                       <GraphEnvironment showGrid="0"  showAxes="H"  showGates="1"  showFreqOnPlots="1"  showGateNameOnPlots="1"  showMedians="0"  showUncomped="0"  addEventParam="0"  lastYAxisName="" >
                         <TextTraits font="SansSerif"  size="11"  name="Labels"  style="plain"  color="#000000"  background="#00ffffff"  just="left" />
                         <TextTraits font="SansSerif"  size="11"  name="LayoutGates"  style="plain"  color="#000000"  background="#00ffffff"  just="left" />
                         <TextTraits font="SansSerif"  size="9"  name="Numbers"  style="plain"  color="#000000"  background="#00ffffff"  just="left" />
                         <TextTraits font="SansSerif"  size="9"  name="Legend"  style="plain"  color="#000000"  background="#00ffffff"  just="left" />
                         <WindowPosition x="177"  y="12"  width="541"  height="981"  displayed="1"  panelState="++-" />
                       </GraphEnvironment>
                     </Graph>
                     <Gate gating:id="ID1643532572"  gating:parent_id="ID1465884370" >
                       <gating:RectangleGate eventsInside="1"  annoOffsetX="0"  annoOffsetY="0"  tint="#000000"  isTinted="0"  lineWeight="Normal"  userDefined="1"  percentX="0"  percentY="0" >
                         <gating:dimension gating:max="2693.878670076243" >
                           <data-type:fcs-dimension data-type:name="APC-A" />
                         </gating:dimension>
                         <gating:dimension gating:min="75.78493107775957" >
                           <data-type:fcs-dimension data-type:name="PE-A" />
                         </gating:dimension>
                       </gating:RectangleGate>
                     </Gate>
                   </Population>
                   <Population name="Q2: APC-A+ , PE-A+"  annotation=""  owningGroup="All Samples"  expanded="1"  sortPriority="10"  count="911" >
                     <Graph smoothing="0"  backColor="#ffffff"  foreColor="#000000"  heatMapStatParameter="PE-A"  type="Pseudocolor"  fast="1" >
                       <Axis dimension="x"  name="APC-A"  label=""  auto="auto" />
                       <Axis dimension="y"  name="PE-A"  label=""  auto="auto" />
                       <GraphSettings level="5%"  smoothingHighResolution="1"  contourHighResolution="1"  histogramSmoothingCount="0"  graphResolution="256"  showOutliers="0"  drawLargeDots="0"  dotsToDraw="8000"  tint="le.chartfill.tinted.40"  lineWeight="le.lineweight.normal"  lineStyle="le.linestyle.solid" />
                       <GraphEnvironment showGrid="0"  showAxes="H"  showGates="1"  showFreqOnPlots="1"  showGateNameOnPlots="1"  showMedians="0"  showUncomped="0"  addEventParam="0"  lastYAxisName="" >
                         <TextTraits font="SansSerif"  size="11"  name="Labels"  style="plain"  color="#000000"  background="#00ffffff"  just="left" />
                         <TextTraits font="SansSerif"  size="11"  name="LayoutGates"  style="plain"  color="#000000"  background="#00ffffff"  just="left" />
                         <TextTraits font="SansSerif"  size="9"  name="Numbers"  style="plain"  color="#000000"  background="#00ffffff"  just="left" />
                         <TextTraits font="SansSerif"  size="9"  name="Legend"  style="plain"  color="#000000"  background="#00ffffff"  just="left" />
                         <WindowPosition x="177"  y="12"  width="541"  height="981"  displayed="1"  panelState="++-" />
                       </GraphEnvironment>
                     </Graph>
                     <Gate gating:id="ID714699098"  gating:parent_id="ID1465884370" >
                       <gating:RectangleGate eventsInside="1"  annoOffsetX="0"  annoOffsetY="0"  tint="#000000"  isTinted="0"  lineWeight="Normal"  userDefined="1"  percentX="0"  percentY="0" >
                         <gating:dimension gating:min="2693.878670076243" >
                           <data-type:fcs-dimension data-type:name="APC-A" />
                         </gating:dimension>
                         <gating:dimension gating:min="75.78493107775957" >
                           <data-type:fcs-dimension data-type:name="PE-A" />
                         </gating:dimension>
                       </gating:RectangleGate>
                     </Gate>
                   </Population>
                   <Population name="Q3: APC-A+ , PE-A-"  annotation=""  owningGroup="All Samples"  expanded="1"  sortPriority="10"  count="5459" >
                     <Graph smoothing="0"  backColor="#ffffff"  foreColor="#000000"  heatMapStatParameter="PE-A"  type="Pseudocolor"  fast="1" >
                       <Axis dimension="x"  name="APC-A"  label=""  auto="auto" />
                       <Axis dimension="y"  name="PE-A"  label=""  auto="auto" />
                       <GraphSettings level="5%"  smoothingHighResolution="1"  contourHighResolution="1"  histogramSmoothingCount="0"  graphResolution="256"  showOutliers="0"  drawLargeDots="0"  dotsToDraw="8000"  tint="le.chartfill.tinted.40"  lineWeight="le.lineweight.normal"  lineStyle="le.linestyle.solid" />
                       <GraphEnvironment showGrid="0"  showAxes="H"  showGates="1"  showFreqOnPlots="1"  showGateNameOnPlots="1"  showMedians="0"  showUncomped="0"  addEventParam="0"  lastYAxisName="" >
                         <TextTraits font="SansSerif"  size="11"  name="Labels"  style="plain"  color="#000000"  background="#00ffffff"  just="left" />
                         <TextTraits font="SansSerif"  size="11"  name="LayoutGates"  style="plain"  color="#000000"  background="#00ffffff"  just="left" />
                         <TextTraits font="SansSerif"  size="9"  name="Numbers"  style="plain"  color="#000000"  background="#00ffffff"  just="left" />
                         <TextTraits font="SansSerif"  size="9"  name="Legend"  style="plain"  color="#000000"  background="#00ffffff"  just="left" />
                         <WindowPosition x="177"  y="12"  width="541"  height="981"  displayed="1"  panelState="++-" />
                       </GraphEnvironment>
                     </Graph>
                     <Gate gating:id="ID1052015117"  gating:parent_id="ID1465884370" >
                       <gating:RectangleGate eventsInside="1"  annoOffsetX="0"  annoOffsetY="0"  tint="#000000"  isTinted="0"  lineWeight="Normal"  userDefined="1"  percentX="0"  percentY="0" >
                         <gating:dimension gating:min="2693.878670076243" >
                           <data-type:fcs-dimension data-type:name="APC-A" />
                         </gating:dimension>
                         <gating:dimension gating:max="75.78493107775957" >
                           <data-type:fcs-dimension data-type:name="PE-A" />
                         </gating:dimension>
                       </gating:RectangleGate>
                     </Gate>
                   </Population>
                   <Population name="Q4: APC-A- , PE-A-"  annotation=""  owningGroup="All Samples"  expanded="1"  sortPriority="10"  count="14346" >
                     <Graph smoothing="0"  backColor="#ffffff"  foreColor="#000000"  heatMapStatParameter="PE-A"  type="Pseudocolor"  fast="1" >
                       <Axis dimension="x"  name="APC-A"  label=""  auto="auto" />
                       <Axis dimension="y"  name="PE-A"  label=""  auto="auto" />
                       <GraphSettings level="5%"  smoothingHighResolution="1"  contourHighResolution="1"  histogramSmoothingCount="0"  graphResolution="256"  showOutliers="0"  drawLargeDots="0"  dotsToDraw="8000"  tint="le.chartfill.tinted.40"  lineWeight="le.lineweight.normal"  lineStyle="le.linestyle.solid" />
                       <GraphEnvironment showGrid="0"  showAxes="H"  showGates="1"  showFreqOnPlots="1"  showGateNameOnPlots="1"  showMedians="0"  showUncomped="0"  addEventParam="0"  lastYAxisName="" >
                         <TextTraits font="SansSerif"  size="11"  name="Labels"  style="plain"  color="#000000"  background="#00ffffff"  just="left" />
                         <TextTraits font="SansSerif"  size="11"  name="LayoutGates"  style="plain"  color="#000000"  background="#00ffffff"  just="left" />
                         <TextTraits font="SansSerif"  size="9"  name="Numbers"  style="plain"  color="#000000"  background="#00ffffff"  just="left" />
                         <TextTraits font="SansSerif"  size="9"  name="Legend"  style="plain"  color="#000000"  background="#00ffffff"  just="left" />
                         <WindowPosition x="177"  y="12"  width="541"  height="981"  displayed="1"  panelState="++-" />
                       </GraphEnvironment>
                     </Graph>
                     <Gate gating:id="ID996408593"  gating:parent_id="ID1465884370" >
                       <gating:RectangleGate eventsInside="1"  annoOffsetX="0"  annoOffsetY="0"  tint="#000000"  isTinted="0"  lineWeight="Normal"  userDefined="1"  percentX="0"  percentY="0" >
                         <gating:dimension gating:max="2693.878670076243" >
                           <data-type:fcs-dimension data-type:name="APC-A" />
                         </gating:dimension>
                         <gating:dimension gating:max="75.78493107775957" >
                           <data-type:fcs-dimension data-type:name="PE-A" />
                         </gating:dimension>
                       </gating:RectangleGate>
                     </Gate>
                   </Population>
                 </Subpopulations>
               </Population>
             </Subpopulations>
           </Population>
         </Subpopulations>
       </SampleNode>
     </Sample>
     <Sample>
       <DataSet uri="file:/F:/黑色素瘤BRAFi-剪接体/凋亡-流式-JX/20210908/20210908_28-a6.fcs"  sampleID="2" />
       <Transformations>
         <transforms:linear transforms:minRange="-4155.0289812851"  transforms:maxRange="388663.1900651326"  gain="1" >
           <data-type:parameter data-type:name="FSC-A" />
         </transforms:linear>
         <transforms:linear transforms:minRange="0"  transforms:maxRange="262144"  gain="1" >
           <data-type:parameter data-type:name="FSC-H" />
         </transforms:linear>
         <transforms:linear transforms:minRange="-2143.3619964017"  transforms:maxRange="286270.275971845"  gain="1" >
           <data-type:parameter data-type:name="SSC-A" />
         </transforms:linear>
         <transforms:biex transforms:length="256"  transforms:maxRange="2621440.000291775"  transforms:neg="0.9"  transforms:width="-12.5892541179"  transforms:pos="5.418539922" >
           <data-type:parameter data-type:name="PE-A" />
         </transforms:biex>
         <transforms:biex transforms:length="256"  transforms:maxRange="26214400.002917748"  transforms:neg="1"  transforms:width="-79.4328234724"  transforms:pos="6.418539922" >
           <data-type:parameter data-type:name="APC-A" />
         </transforms:biex>
         <transforms:biex transforms:length="256"  transforms:maxRange="828972.115039447"  transforms:neg="0"  transforms:width="-100"  transforms:pos="4.918539922" >
           <data-type:parameter data-type:name="FITC-A" />
         </transforms:biex>
         <transforms:linear transforms:minRange="0.2017407547"  transforms:maxRange="259"  gain="0.0100368535" >
           <data-type:parameter data-type:name="Time" />
         </transforms:linear>
       </Transformations>
       <Keywords>
         <Keyword name="CST REGULATORY STATUS"  value="RUO Performance Check" />
         <Keyword name="CST PERFORMANCE EXPIRED"  value="2020-11-03T10:40:58+08:00" />
         <Keyword name="CST BEADS EXPIRED"  value="False" />
         <Keyword name="CST BASELINE DATE"  value="2020-10-23T10:15:23+08:00" />
         <Keyword name="CST SETUP DATE"  value="2020-11-02T10:40:58+08:00" />
         <Keyword name="CYTOMETER CONFIG CREATE DATE"  value="2020-07-16T11:13:55+08:00" />
         <Keyword name="CYTOMETER CONFIG NAME"  value="20200716of 2-Blue 3-Red 6-Violet 2-UV 5-YellGrn (647800L6)" />
         <Keyword name="CST BEADS LOT ID"  value="93017" />
         <Keyword name="CST SETUP STATUS"  value="SUCCESS" />
         <Keyword name="P7MS"  value="0" />
         <Keyword name="P7BS"  value="0" />
         <Keyword name="$P7G"  value="0.01" />
         <Keyword name="$P7E"  value="0,0" />
         <Keyword name="$P7B"  value="32" />
         <Keyword name="$P7R"  value="262144" />
         <Keyword name="$P7N"  value="Time" />
         <Keyword name="P6MS"  value="0" />
         <Keyword name="P6BS"  value="42" />
         <Keyword name="P6DISPLAY"  value="LOG" />
         <Keyword name="$P6G"  value="1.0" />
         <Keyword name="$P6V"  value="275" />
         <Keyword name="$P6E"  value="0,0" />
         <Keyword name="$P6B"  value="32" />
         <Keyword name="$P6R"  value="262144" />
         <Keyword name="$P6N"  value="FITC-A" />
         <Keyword name="P5MS"  value="0" />
         <Keyword name="P5BS"  value="37" />
         <Keyword name="P5DISPLAY"  value="LOG" />
         <Keyword name="$P5G"  value="1.0" />
         <Keyword name="$P5V"  value="291" />
         <Keyword name="$P5E"  value="0,0" />
         <Keyword name="$P5B"  value="32" />
         <Keyword name="$P5R"  value="262144" />
         <Keyword name="$P5N"  value="APC-A" />
         <Keyword name="P4MS"  value="0" />
         <Keyword name="P4BS"  value="74" />
         <Keyword name="P4DISPLAY"  value="LOG" />
         <Keyword name="$P4G"  value="1.0" />
         <Keyword name="$P4V"  value="269" />
         <Keyword name="$P4E"  value="0,0" />
         <Keyword name="$P4B"  value="32" />
         <Keyword name="$P4R"  value="262144" />
         <Keyword name="$P4N"  value="PE-A" />
         <Keyword name="P3MS"  value="0" />
         <Keyword name="P3BS"  value="0" />
         <Keyword name="P3DISPLAY"  value="LIN" />
         <Keyword name="$P3G"  value="1.0" />
         <Keyword name="$P3V"  value="202" />
         <Keyword name="$P3E"  value="0,0" />
         <Keyword name="$P3B"  value="32" />
         <Keyword name="$P3R"  value="262144" />
         <Keyword name="$P3N"  value="SSC-A" />
         <Keyword name="P2MS"  value="0" />
         <Keyword name="P2BS"  value="0" />
         <Keyword name="P2DISPLAY"  value="LIN" />
         <Keyword name="$P2G"  value="1.0" />
         <Keyword name="$P2V"  value="370" />
         <Keyword name="$P2E"  value="0,0" />
         <Keyword name="$P2B"  value="32" />
         <Keyword name="$P2R"  value="262144" />
         <Keyword name="$P2N"  value="FSC-H" />
         <Keyword name="P1MS"  value="0" />
         <Keyword name="P1BS"  value="0" />
         <Keyword name="P1DISPLAY"  value="LIN" />
         <Keyword name="$P1G"  value="1.0" />
         <Keyword name="$P1V"  value="370" />
         <Keyword name="$P1E"  value="0,0" />
         <Keyword name="$P1B"  value="32" />
         <Keyword name="$P1R"  value="262144" />
         <Keyword name="$P1N"  value="FSC-A" />
         <Keyword name="THRESHOLD"  value="FSC,5000" />
         <Keyword name="APPLY COMPENSATION"  value="TRUE" />
         <Keyword name="SPILL"  value="3,PE-A,APC-A,FITC-A,1,0,0,0,1,0,0,0,1" />
         <Keyword name="$TIMESTEP"  value="0.01" />
         <Keyword name="LASER5ASF"  value="0.59" />
         <Keyword name="LASER5DELAY"  value="83.90" />
         <Keyword name="LASER5NAME"  value="UV" />
         <Keyword name="LASER4ASF"  value="0.81" />
         <Keyword name="LASER4DELAY"  value="159.98" />
         <Keyword name="LASER4NAME"  value="YellGrn" />
         <Keyword name="LASER3ASF"  value="0.81" />
         <Keyword name="LASER3DELAY"  value="41.81" />
         <Keyword name="LASER3NAME"  value="Violet" />
         <Keyword name="LASER2ASF"  value="0.69" />
         <Keyword name="LASER2DELAY"  value="122.37" />
         <Keyword name="LASER2NAME"  value="Red" />
         <Keyword name="LASER1ASF"  value="0.78" />
         <Keyword name="LASER1DELAY"  value="0.00" />
         <Keyword name="LASER1NAME"  value="Blue" />
         <Keyword name="$INST"  value=" " />
         <Keyword name="AUTOBS"  value="TRUE" />
         <Keyword name="FSC ASF"  value="0.54" />
         <Keyword name="$OP"  value="Administrator" />
         <Keyword name="EXPORT TIME"  value="08-SEP-2021-13:01:54" />
         <Keyword name="EXPORT USER NAME"  value="Administrator" />
         <Keyword name="WINDOW EXTENSION"  value="10.00" />
         <Keyword name="CYTNUM"  value="R647800L6116" />
         <Keyword name="SETTINGS"  value="Cytometer" />
         <Keyword name="$CYT"  value="LSRFortessa" />
         <Keyword name="$ETIM"  value="11:32:40" />
         <Keyword name="$BTIM"  value="11:28:21" />
         <Keyword name="$DATE"  value="08-SEP-2021" />
         <Keyword name="EXPORT_GATE"  value="All Events" />
         <Keyword name="PARENT_GUID"  value="d658d4cd-8b89-4b70-8e04-6489f08e2d98" />
         <Keyword name="GUID"  value="45d010c4-9eba-4d7a-a3a1-81afbccb6474" />
         <Keyword name="EXPERIMENT NAME"  value="Experiment-apoptise_034" />
         <Keyword name="$SRC"  value="20210908" />
         <Keyword name="TUBE NAME"  value="28-a6" />
         <Keyword name="CREATOR"  value="BD FACSDiva Software Version 9.0" />
         <Keyword name="$NEXTDATA"  value="0" />
         <Keyword name="$DATATYPE"  value="F" />
         <Keyword name="$BYTEORD"  value="4,3,2,1" />
         <Keyword name="$MODE"  value="L" />
         <Keyword name="$PAR"  value="7" />
         <Keyword name="$TOT"  value="0000000000000026985" />
         <Keyword name="$SYS"  value="Windows NT (unknown) 6.2" />
         <Keyword name="$FIL"  value="20210908_28-a6.fcs" />
         <Keyword name="$ENDDATA"  value="0000000000000757865" />
         <Keyword name="$BEGINDATA"  value="2286" />
         <Keyword name="$ENDSTEXT"  value="0" />
         <Keyword name="$BEGINSTEXT"  value="0" />
         <Keyword name="$ENDANALYSIS"  value="0" />
         <Keyword name="$BEGINANALYSIS"  value="0" />
         <Keyword name="FJ_FCS_VERSION"  value="3" />
         <Keyword name="$P1S"  value="" />
         <Keyword name="$P2S"  value="" />
         <Keyword name="$P3S"  value="" />
         <Keyword name="$P4S"  value="" />
         <Keyword name="$P5S"  value="" />
         <Keyword name="$P6S"  value="" />
         <Keyword name="$P7S"  value="" />
       </Keywords>
       <SampleNode name="20210908_28-a6.fcs"  annotation=""  owningGroup=""  expanded="1"  sortPriority="10"  count="26985"  sampleID="2" >
         <Graph smoothing="0"  backColor="#ffffff"  foreColor="#000000"  heatMapStatParameter="PE-A"  type="Pseudocolor"  fast="1" >
           <Axis dimension="x"  name="FSC-A"  label=""  auto="auto" />
           <Axis dimension="y"  name="FSC-H"  label=""  auto="auto" />
           <GraphSettings level="5%"  smoothingHighResolution="1"  contourHighResolution="1"  histogramSmoothingCount="0"  graphResolution="256"  showOutliers="0"  drawLargeDots="0"  dotsToDraw="8000"  tint="le.chartfill.tinted.40"  lineWeight="le.lineweight.normal"  lineStyle="le.linestyle.solid" />
           <GraphEnvironment showGrid="0"  showAxes="H"  showGates="1"  showFreqOnPlots="1"  showGateNameOnPlots="1"  showMedians="0"  showUncomped="0"  addEventParam="0"  lastYAxisName="" >
             <TextTraits font="SansSerif"  size="11"  name="Labels"  style="plain"  color="#000000"  background="#00ffffff"  just="left" />
             <TextTraits font="SansSerif"  size="11"  name="LayoutGates"  style="plain"  color="#000000"  background="#00ffffff"  just="left" />
             <TextTraits font="SansSerif"  size="9"  name="Numbers"  style="plain"  color="#000000"  background="#00ffffff"  just="left" />
             <TextTraits font="SansSerif"  size="9"  name="Legend"  style="plain"  color="#000000"  background="#00ffffff"  just="left" />
             <WindowPosition x="0"  y="12"  width="673"  height="806"  displayed="0"  panelState="++-" />
           </GraphEnvironment>
         </Graph>
         <Subpopulations>
           <Population name="Lymphocytes"  annotation=""  owningGroup=""  expanded="1"  sortPriority="10"  count="19121" >
             <Graph smoothing="0"  backColor="#ffffff"  foreColor="#000000"  heatMapStatParameter="PE-A"  type="Pseudocolor"  fast="1" >
               <Axis dimension="x"  name="FITC-A"  label=""  auto="auto" />
               <Axis dimension="y"  name="SSC-A"  label=""  auto="auto" />
               <GraphSettings level="5%"  smoothingHighResolution="1"  contourHighResolution="1"  histogramSmoothingCount="0"  graphResolution="256"  showOutliers="0"  drawLargeDots="0"  dotsToDraw="8000"  tint="le.chartfill.tinted.40"  lineWeight="le.lineweight.normal"  lineStyle="le.linestyle.solid" />
               <GraphEnvironment showGrid="0"  showAxes="tnlTNL"  showGates="1"  showFreqOnPlots="1"  showGateNameOnPlots="1"  showMedians="0"  showUncomped="0"  addEventParam="0"  lastYAxisName="" >
                 <TextTraits font="SansSerif"  size="11"  name="Labels"  style="plain"  color="#000000"  background="#00ffffff"  just="left" />
                 <TextTraits font="SansSerif"  size="11"  name="LayoutGates"  style="plain"  color="#000000"  background="#00ffffff"  just="left" />
                 <TextTraits font="SansSerif"  size="9"  name="Numbers"  style="plain"  color="#000000"  background="#00ffffff"  just="left" />
                 <TextTraits font="SansSerif"  size="9"  name="Legend"  style="plain"  color="#000000"  background="#00ffffff"  just="left" />
                 <WindowPosition x="408"  y="10"  width="570"  height="1078"  displayed="0"  panelState="---" />
               </GraphEnvironment>
             </Graph>
             <Gate gating:id="ID45334766" >
               <gating:PolygonGate eventsInside="1"  annoOffsetX="0"  annoOffsetY="0"  tint="#000000"  isTinted="0"  lineWeight="Normal"  userDefined="1"  quadId="-1"  gateResolution="256" >
                 <gating:dimension>
                   <data-type:fcs-dimension data-type:name="FSC-A" />
                 </gating:dimension>
                 <gating:dimension>
                   <data-type:fcs-dimension data-type:name="SSC-A" />
                 </gating:dimension>
                 <gating:vertex>
                   <gating:coordinate data-type:value="23109.9887931449" />
                   <gating:coordinate data-type:value="141248.7291968509" />
                 </gating:vertex>
                 <gating:vertex>
                   <gating:coordinate data-type:value="47345.5601481938" />
                   <gating:coordinate data-type:value="192576.5800217084" />
                 </gating:vertex>
                 <gating:vertex>
                   <gating:coordinate data-type:value="85718.5481270213" />
                   <gating:coordinate data-type:value="244719.1586374366" />
                 </gating:vertex>
                 <gating:vertex>
                   <gating:coordinate data-type:value="224063.2679454254" />
                   <gating:coordinate data-type:value="244719.1586374366" />
                 </gating:vertex>
                 <gating:vertex>
                   <gating:coordinate data-type:value="247289.0238273473" />
                   <gating:coordinate data-type:value="130657.2679155311" />
                 </gating:vertex>
                 <gating:vertex>
                   <gating:coordinate data-type:value="156405.6312459139" />
                   <gating:coordinate data-type:value="66293.7724367416" />
                 </gating:vertex>
                 <gating:vertex>
                   <gating:coordinate data-type:value="108944.3040089431" />
                   <gating:coordinate data-type:value="38593.027547136" />
                 </gating:vertex>
                 <gating:vertex>
                   <gating:coordinate data-type:value="39267.0363631775" />
                   <gating:coordinate data-type:value="7633.3714940473" />
                 </gating:vertex>
                 <gating:vertex>
                   <gating:coordinate data-type:value="894.0483843501" />
                   <gating:coordinate data-type:value="30445.7496384284" />
                 </gating:vertex>
               </gating:PolygonGate>
             </Gate>
             <Subpopulations>
               <Population name="FITC-A, SSC-A subset"  annotation=""  owningGroup=""  expanded="1"  sortPriority="10"  count="12787" >
                 <Graph smoothing="0"  backColor="#ffffff"  foreColor="#000000"  heatMapStatParameter="PE-A"  type="Pseudocolor"  fast="1" >
                   <Axis dimension="x"  name="APC-A"  label=""  auto="auto" />
                   <Axis dimension="y"  name="PE-A"  label=""  auto="auto" />
                   <GraphSettings level="5%"  smoothingHighResolution="1"  contourHighResolution="1"  histogramSmoothingCount="0"  graphResolution="256"  showOutliers="0"  drawLargeDots="0"  dotsToDraw="8000"  tint="le.chartfill.tinted.40"  lineWeight="le.lineweight.normal"  lineStyle="le.linestyle.solid" />
                   <GraphEnvironment showGrid="0"  showAxes="tnlTNL"  showGates="1"  showFreqOnPlots="1"  showGateNameOnPlots="1"  showMedians="0"  showUncomped="0"  addEventParam="0"  lastYAxisName="" >
                     <TextTraits font="SansSerif"  size="11"  name="Labels"  style="plain"  color="#000000"  background="#00ffffff"  just="left" />
                     <TextTraits font="SansSerif"  size="11"  name="LayoutGates"  style="plain"  color="#000000"  background="#00ffffff"  just="left" />
                     <TextTraits font="SansSerif"  size="9"  name="Numbers"  style="plain"  color="#000000"  background="#00ffffff"  just="left" />
                     <TextTraits font="SansSerif"  size="9"  name="Legend"  style="plain"  color="#000000"  background="#00ffffff"  just="left" />
                     <WindowPosition x="444"  y="38"  width="570"  height="950"  displayed="0"  panelState="---" />
                   </GraphEnvironment>
                 </Graph>
                 <Gate gating:id="ID1776340080"  gating:parent_id="ID45334766" >
                   <gating:RectangleGate eventsInside="1"  annoOffsetX="0"  annoOffsetY="0"  tint="#000000"  isTinted="0"  lineWeight="Normal"  userDefined="1"  percentX="0"  percentY="0" >
                     <gating:dimension gating:min="811.8797988423438"  gating:max="399246.08408147056" >
                       <data-type:fcs-dimension data-type:name="FITC-A" />
                     </gating:dimension>
                     <gating:dimension gating:min="2328.1672744238303"  gating:max="253851.6887583599" >
                       <data-type:fcs-dimension data-type:name="SSC-A" />
                     </gating:dimension>
                   </gating:RectangleGate>
                 </Gate>
                 <Subpopulations>
                   <Population name="Q1: APC-A- , PE-A+"  annotation=""  owningGroup=""  expanded="1"  sortPriority="10"  count="39" >
                     <Graph smoothing="0"  backColor="#ffffff"  foreColor="#000000"  heatMapStatParameter="PE-A"  type="Pseudocolor"  fast="1" >
                       <Axis dimension="x"  name="APC-A"  label=""  auto="auto" />
                       <Axis dimension="y"  name="PE-A"  label=""  auto="auto" />
                       <GraphSettings level="5%"  smoothingHighResolution="1"  contourHighResolution="1"  histogramSmoothingCount="0"  graphResolution="256"  showOutliers="0"  drawLargeDots="0"  dotsToDraw="8000"  tint="le.chartfill.tinted.40"  lineWeight="le.lineweight.normal"  lineStyle="le.linestyle.solid" />
                       <GraphEnvironment showGrid="0"  showAxes="tnlTNL"  showGates="1"  showFreqOnPlots="1"  showGateNameOnPlots="1"  showMedians="0"  showUncomped="0"  addEventParam="0"  lastYAxisName="" >
                         <TextTraits font="SansSerif"  size="11"  name="Labels"  style="plain"  color="#000000"  background="#00ffffff"  just="left" />
                         <TextTraits font="SansSerif"  size="11"  name="LayoutGates"  style="plain"  color="#000000"  background="#00ffffff"  just="left" />
                         <TextTraits font="SansSerif"  size="9"  name="Numbers"  style="plain"  color="#000000"  background="#00ffffff"  just="left" />
                         <TextTraits font="SansSerif"  size="9"  name="Legend"  style="plain"  color="#000000"  background="#00ffffff"  just="left" />
                         <WindowPosition x="0"  y="0"  width="570"  height="1197"  displayed="1"  panelState="---" />
                       </GraphEnvironment>
                     </Graph>
                     <Gate gating:id="ID10015808"  gating:parent_id="ID1776340080" >
                       <gating:RectangleGate eventsInside="1"  annoOffsetX="0"  annoOffsetY="0"  tint="#000000"  isTinted="0"  lineWeight="Normal"  userDefined="1"  percentX="0"  percentY="0" >
                         <gating:dimension gating:max="2688.760075104572" >
                           <data-type:fcs-dimension data-type:name="APC-A" />
                         </gating:dimension>
                         <gating:dimension gating:min="102.26601352816397" >
                           <data-type:fcs-dimension data-type:name="PE-A" />
                         </gating:dimension>
                       </gating:RectangleGate>
                     </Gate>
                   </Population>
                   <Population name="Q2: APC-A+ , PE-A+"  annotation=""  owningGroup=""  expanded="1"  sortPriority="10"  count="226" >
                     <Graph smoothing="0"  backColor="#ffffff"  foreColor="#000000"  heatMapStatParameter="PE-A"  type="Pseudocolor"  fast="1" >
                       <Axis dimension="x"  name="APC-A"  label=""  auto="auto" />
                       <Axis dimension="y"  name="PE-A"  label=""  auto="auto" />
                       <GraphSettings level="5%"  smoothingHighResolution="1"  contourHighResolution="1"  histogramSmoothingCount="0"  graphResolution="256"  showOutliers="0"  drawLargeDots="0"  dotsToDraw="8000"  tint="le.chartfill.tinted.40"  lineWeight="le.lineweight.normal"  lineStyle="le.linestyle.solid" />
                       <GraphEnvironment showGrid="0"  showAxes="tnlTNL"  showGates="1"  showFreqOnPlots="1"  showGateNameOnPlots="1"  showMedians="0"  showUncomped="0"  addEventParam="0"  lastYAxisName="" >
                         <TextTraits font="SansSerif"  size="11"  name="Labels"  style="plain"  color="#000000"  background="#00ffffff"  just="left" />
                         <TextTraits font="SansSerif"  size="11"  name="LayoutGates"  style="plain"  color="#000000"  background="#00ffffff"  just="left" />
                         <TextTraits font="SansSerif"  size="9"  name="Numbers"  style="plain"  color="#000000"  background="#00ffffff"  just="left" />
                         <TextTraits font="SansSerif"  size="9"  name="Legend"  style="plain"  color="#000000"  background="#00ffffff"  just="left" />
                         <WindowPosition x="0"  y="0"  width="570"  height="1197"  displayed="1"  panelState="---" />
                       </GraphEnvironment>
                     </Graph>
                     <Gate gating:id="ID2011711843"  gating:parent_id="ID1776340080" >
                       <gating:RectangleGate eventsInside="1"  annoOffsetX="0"  annoOffsetY="0"  tint="#000000"  isTinted="0"  lineWeight="Normal"  userDefined="1"  percentX="0"  percentY="0" >
                         <gating:dimension gating:min="2688.760075104572" >
                           <data-type:fcs-dimension data-type:name="APC-A" />
                         </gating:dimension>
                         <gating:dimension gating:min="102.26601352816397" >
                           <data-type:fcs-dimension data-type:name="PE-A" />
                         </gating:dimension>
                       </gating:RectangleGate>
                     </Gate>
                   </Population>
                   <Population name="Q3: APC-A+ , PE-A-"  annotation=""  owningGroup=""  expanded="1"  sortPriority="10"  count="743" >
                     <Graph smoothing="0"  backColor="#ffffff"  foreColor="#000000"  heatMapStatParameter="PE-A"  type="Pseudocolor"  fast="1" >
                       <Axis dimension="x"  name="APC-A"  label=""  auto="auto" />
                       <Axis dimension="y"  name="PE-A"  label=""  auto="auto" />
                       <GraphSettings level="5%"  smoothingHighResolution="1"  contourHighResolution="1"  histogramSmoothingCount="0"  graphResolution="256"  showOutliers="0"  drawLargeDots="0"  dotsToDraw="8000"  tint="le.chartfill.tinted.40"  lineWeight="le.lineweight.normal"  lineStyle="le.linestyle.solid" />
                       <GraphEnvironment showGrid="0"  showAxes="tnlTNL"  showGates="1"  showFreqOnPlots="1"  showGateNameOnPlots="1"  showMedians="0"  showUncomped="0"  addEventParam="0"  lastYAxisName="" >
                         <TextTraits font="SansSerif"  size="11"  name="Labels"  style="plain"  color="#000000"  background="#00ffffff"  just="left" />
                         <TextTraits font="SansSerif"  size="11"  name="LayoutGates"  style="plain"  color="#000000"  background="#00ffffff"  just="left" />
                         <TextTraits font="SansSerif"  size="9"  name="Numbers"  style="plain"  color="#000000"  background="#00ffffff"  just="left" />
                         <TextTraits font="SansSerif"  size="9"  name="Legend"  style="plain"  color="#000000"  background="#00ffffff"  just="left" />
                         <WindowPosition x="0"  y="0"  width="570"  height="1197"  displayed="1"  panelState="---" />
                       </GraphEnvironment>
                     </Graph>
                     <Gate gating:id="ID1831701823"  gating:parent_id="ID1776340080" >
                       <gating:RectangleGate eventsInside="1"  annoOffsetX="0"  annoOffsetY="0"  tint="#000000"  isTinted="0"  lineWeight="Normal"  userDefined="1"  percentX="0"  percentY="0" >
                         <gating:dimension gating:min="2688.760075104572" >
                           <data-type:fcs-dimension data-type:name="APC-A" />
                         </gating:dimension>
                         <gating:dimension gating:max="102.26601352816397" >
                           <data-type:fcs-dimension data-type:name="PE-A" />
                         </gating:dimension>
                       </gating:RectangleGate>
                     </Gate>
                   </Population>
                   <Population name="Q4: APC-A- , PE-A-"  annotation=""  owningGroup=""  expanded="1"  sortPriority="10"  count="11779" >
                     <Graph smoothing="0"  backColor="#ffffff"  foreColor="#000000"  heatMapStatParameter="PE-A"  type="Pseudocolor"  fast="1" >
                       <Axis dimension="x"  name="APC-A"  label=""  auto="auto" />
                       <Axis dimension="y"  name="PE-A"  label=""  auto="auto" />
                       <GraphSettings level="5%"  smoothingHighResolution="1"  contourHighResolution="1"  histogramSmoothingCount="0"  graphResolution="256"  showOutliers="0"  drawLargeDots="0"  dotsToDraw="8000"  tint="le.chartfill.tinted.40"  lineWeight="le.lineweight.normal"  lineStyle="le.linestyle.solid" />
                       <GraphEnvironment showGrid="0"  showAxes="tnlTNL"  showGates="1"  showFreqOnPlots="1"  showGateNameOnPlots="1"  showMedians="0"  showUncomped="0"  addEventParam="0"  lastYAxisName="" >
                         <TextTraits font="SansSerif"  size="11"  name="Labels"  style="plain"  color="#000000"  background="#00ffffff"  just="left" />
                         <TextTraits font="SansSerif"  size="11"  name="LayoutGates"  style="plain"  color="#000000"  background="#00ffffff"  just="left" />
                         <TextTraits font="SansSerif"  size="9"  name="Numbers"  style="plain"  color="#000000"  background="#00ffffff"  just="left" />
                         <TextTraits font="SansSerif"  size="9"  name="Legend"  style="plain"  color="#000000"  background="#00ffffff"  just="left" />
                         <WindowPosition x="0"  y="0"  width="570"  height="1197"  displayed="1"  panelState="---" />
                       </GraphEnvironment>
                     </Graph>
                     <Gate gating:id="ID514439456"  gating:parent_id="ID1776340080" >
                       <gating:RectangleGate eventsInside="1"  annoOffsetX="0"  annoOffsetY="0"  tint="#000000"  isTinted="0"  lineWeight="Normal"  userDefined="1"  percentX="0"  percentY="0" >
                         <gating:dimension gating:max="2688.760075104572" >
                           <data-type:fcs-dimension data-type:name="APC-A" />
                         </gating:dimension>
                         <gating:dimension gating:max="102.26601352816397" >
                           <data-type:fcs-dimension data-type:name="PE-A" />
                         </gating:dimension>
                       </gating:RectangleGate>
                     </Gate>
                   </Population>
                 </Subpopulations>
               </Population>
             </Subpopulations>
           </Population>
           <Population name="Single Cells"  annotation=""  owningGroup="All Samples"  expanded="1"  sortPriority="10"  count="26450" >
             <Graph smoothing="0"  backColor="#ffffff"  foreColor="#000000"  heatMapStatParameter="PE-A"  type="Pseudocolor"  fast="1" >
               <Axis dimension="x"  name="FSC-A"  label=""  auto="auto" />
               <Axis dimension="y"  name="SSC-A"  label=""  auto="auto" />
               <GraphSettings level="5%"  smoothingHighResolution="1"  contourHighResolution="1"  histogramSmoothingCount="0"  graphResolution="256"  showOutliers="0"  drawLargeDots="0"  dotsToDraw="8000"  tint="le.chartfill.tinted.40"  lineWeight="le.lineweight.normal"  lineStyle="le.linestyle.solid" />
               <GraphEnvironment showGrid="0"  showAxes="H"  showGates="1"  showFreqOnPlots="1"  showGateNameOnPlots="1"  showMedians="0"  showUncomped="0"  addEventParam="0"  lastYAxisName="" >
                 <TextTraits font="SansSerif"  size="11"  name="Labels"  style="plain"  color="#000000"  background="#00ffffff"  just="left" />
                 <TextTraits font="SansSerif"  size="11"  name="LayoutGates"  style="plain"  color="#000000"  background="#00ffffff"  just="left" />
                 <TextTraits font="SansSerif"  size="9"  name="Numbers"  style="plain"  color="#000000"  background="#00ffffff"  just="left" />
                 <TextTraits font="SansSerif"  size="9"  name="Legend"  style="plain"  color="#000000"  background="#00ffffff"  just="left" />
                 <WindowPosition x="0"  y="42"  width="541"  height="884"  displayed="0"  panelState="++-" />
               </GraphEnvironment>
             </Graph>
             <Gate gating:id="ID658885383" >
               <gating:PolygonGate eventsInside="1"  annoOffsetX="150"  annoOffsetY="88"  tint="#000000"  isTinted="0"  lineWeight="Normal"  userDefined="1"  quadId="-1"  gateResolution="256" >
                 <gating:dimension>
                   <data-type:fcs-dimension data-type:name="FSC-A" />
                 </gating:dimension>
                 <gating:dimension>
                   <data-type:fcs-dimension data-type:name="FSC-H" />
                 </gating:dimension>
                 <gating:vertex>
                   <gating:coordinate data-type:value="41286.6673094316" />
                   <gating:coordinate data-type:value="51836.384180791" />
                 </gating:vertex>
                 <gating:vertex>
                   <gating:coordinate data-type:value="-3145.2135081581" />
                   <gating:coordinate data-type:value="5183.6384180791" />
                 </gating:vertex>
                 <gating:vertex>
                   <gating:coordinate data-type:value="12002.0185887475" />
                   <gating:coordinate data-type:value="2221.5593220339" />
                 </gating:vertex>
                 <gating:vertex>
                   <gating:coordinate data-type:value="154386.0002996598" />
                   <gating:coordinate data-type:value="66646.7796610169" />
                 </gating:vertex>
                 <gating:vertex>
                   <gating:coordinate data-type:value="179631.3871278358" />
                   <gating:coordinate data-type:value="79976.1355932203" />
                 </gating:vertex>
                 <gating:vertex>
                   <gating:coordinate data-type:value="214974.9286872821" />
                   <gating:coordinate data-type:value="88862.3728813559" />
                 </gating:vertex>
                 <gating:vertex>
                   <gating:coordinate data-type:value="259406.8095048718" />
                   <gating:coordinate data-type:value="100710.6892655367" />
                 </gating:vertex>
                 <gating:vertex>
                   <gating:coordinate data-type:value="225073.0834185525" />
                   <gating:coordinate data-type:value="131072" />
                 </gating:vertex>
                 <gating:vertex>
                   <gating:coordinate data-type:value="88747.9945464024" />
                   <gating:coordinate data-type:value="85900.2937853107" />
                 </gating:vertex>
               </gating:PolygonGate>
             </Gate>
             <Subpopulations>
               <Population name="FSC-A, SSC-A subset"  annotation=""  owningGroup="All Samples"  expanded="1"  sortPriority="10"  count="21416" >
                 <Graph smoothing="0"  backColor="#ffffff"  foreColor="#000000"  heatMapStatParameter="PE-A"  type="Pseudocolor"  fast="1" >
                   <Axis dimension="x"  name="FITC-A"  label=""  auto="auto" />
                   <Axis dimension="y"  name="SSC-A"  label=""  auto="auto" />
                   <GraphSettings level="5%"  smoothingHighResolution="1"  contourHighResolution="1"  histogramSmoothingCount="0"  graphResolution="256"  showOutliers="0"  drawLargeDots="0"  dotsToDraw="8000"  tint="le.chartfill.tinted.40"  lineWeight="le.lineweight.normal"  lineStyle="le.linestyle.solid" />
                   <GraphEnvironment showGrid="0"  showAxes="H"  showGates="1"  showFreqOnPlots="1"  showGateNameOnPlots="1"  showMedians="0"  showUncomped="0"  addEventParam="0"  lastYAxisName="" >
                     <TextTraits font="SansSerif"  size="11"  name="Labels"  style="plain"  color="#000000"  background="#00ffffff"  just="left" />
                     <TextTraits font="SansSerif"  size="11"  name="LayoutGates"  style="plain"  color="#000000"  background="#00ffffff"  just="left" />
                     <TextTraits font="SansSerif"  size="9"  name="Numbers"  style="plain"  color="#000000"  background="#00ffffff"  just="left" />
                     <TextTraits font="SansSerif"  size="9"  name="Legend"  style="plain"  color="#000000"  background="#00ffffff"  just="left" />
                     <WindowPosition x="119"  y="0"  width="541"  height="884"  displayed="0"  panelState="++-" />
                   </GraphEnvironment>
                 </Graph>
                 <Gate gating:id="ID1139784824"  gating:parent_id="ID658885383" >
                   <gating:PolygonGate eventsInside="1"  annoOffsetX="0"  annoOffsetY="0"  tint="#000000"  isTinted="0"  lineWeight="Normal"  userDefined="1"  quadId="-1"  gateResolution="256" >
                     <gating:dimension>
                       <data-type:fcs-dimension data-type:name="FSC-A" />
                     </gating:dimension>
                     <gating:dimension>
                       <data-type:fcs-dimension data-type:name="SSC-A" />
                     </gating:dimension>
                     <gating:vertex>
                       <gating:coordinate data-type:value="-115.7670887769" />
                       <gating:coordinate data-type:value="18224.8327753671" />
                     </gating:vertex>
                     <gating:vertex>
                       <gating:coordinate data-type:value="25129.619739399" />
                       <gating:coordinate data-type:value="1115.5491670813" />
                     </gating:vertex>
                     <gating:vertex>
                       <gating:coordinate data-type:value="111973.7504283243" />
                       <gating:coordinate data-type:value="13336.4660301426" />
                     </gating:vertex>
                     <gating:vertex>
                       <gating:coordinate data-type:value="258396.9940317447" />
                       <gating:coordinate data-type:value="85847.2394176397" />
                     </gating:vertex>
                     <gating:vertex>
                       <gating:coordinate data-type:value="317976.1069462399" />
                       <gating:coordinate data-type:value="252051.7087552733" />
                     </gating:vertex>
                     <gating:vertex>
                       <gating:coordinate data-type:value="190739.3573322332" />
                       <gating:coordinate data-type:value="276493.542481396" />
                     </gating:vertex>
                     <gating:vertex>
                       <gating:coordinate data-type:value="54414.2684600831" />
                       <gating:coordinate data-type:value="270790.4479453007" />
                     </gating:vertex>
                     <gating:vertex>
                       <gating:coordinate data-type:value="2913.6793306042" />
                       <gating:coordinate data-type:value="105400.7063985378" />
                     </gating:vertex>
                   </gating:PolygonGate>
                 </Gate>
                 <Subpopulations>
                   <Population name="FITC-A, SSC-A subset"  annotation=""  owningGroup=""  expanded="1"  sortPriority="10"  count="14188" >
                     <Graph smoothing="0"  backColor="#ffffff"  foreColor="#000000"  heatMapStatParameter="PE-A"  type="Pseudocolor"  fast="1" >
                       <Axis dimension="x"  name="APC-A"  label=""  auto="auto" />
                       <Axis dimension="y"  name="PE-A"  label=""  auto="auto" />
                       <GraphSettings level="5%"  smoothingHighResolution="1"  contourHighResolution="1"  histogramSmoothingCount="0"  graphResolution="256"  showOutliers="0"  drawLargeDots="0"  dotsToDraw="8000"  tint="le.chartfill.tinted.40"  lineWeight="le.lineweight.normal"  lineStyle="le.linestyle.solid" />
                       <GraphEnvironment showGrid="0"  showAxes="H"  showGates="1"  showFreqOnPlots="1"  showGateNameOnPlots="1"  showMedians="0"  showUncomped="0"  addEventParam="0"  lastYAxisName="" >
                         <TextTraits font="SansSerif"  size="11"  name="Labels"  style="plain"  color="#000000"  background="#00ffffff"  just="left" />
                         <TextTraits font="SansSerif"  size="11"  name="LayoutGates"  style="plain"  color="#000000"  background="#00ffffff"  just="left" />
                         <TextTraits font="SansSerif"  size="9"  name="Numbers"  style="plain"  color="#000000"  background="#00ffffff"  just="left" />
                         <TextTraits font="SansSerif"  size="9"  name="Legend"  style="plain"  color="#000000"  background="#00ffffff"  just="left" />
                         <WindowPosition x="111"  y="15"  width="541"  height="884"  displayed="0"  panelState="++-" />
                       </GraphEnvironment>
                     </Graph>
                     <Gate gating:id="ID1089237613"  gating:parent_id="ID1139784824" >
                       <gating:RectangleGate eventsInside="1"  annoOffsetX="0"  annoOffsetY="0"  tint="#000000"  isTinted="0"  lineWeight="Normal"  userDefined="1"  percentX="0"  percentY="0" >
                         <gating:dimension gating:min="481.187980169137"  gating:max="390049.9422770421" >
                           <data-type:fcs-dimension data-type:name="FITC-A" />
                         </gating:dimension>
                         <gating:dimension gating:min="300.82137621056063"  gating:max="276493.542481396" >
                           <data-type:fcs-dimension data-type:name="SSC-A" />
                         </gating:dimension>
                       </gating:RectangleGate>
                     </Gate>
                     <Subpopulations>
                       <Population name="Q1: APC-A- , PE-A+"  annotation=""  owningGroup="All Samples"  expanded="1"  sortPriority="10"  count="58" >
                         <Graph smoothing="0"  backColor="#ffffff"  foreColor="#000000"  heatMapStatParameter="PE-A"  type="Pseudocolor"  fast="1" >
                           <Axis dimension="x"  name="APC-A"  label=""  auto="auto" />
                           <Axis dimension="y"  name="PE-A"  label=""  auto="auto" />
                           <GraphSettings level="5%"  smoothingHighResolution="1"  contourHighResolution="1"  histogramSmoothingCount="0"  graphResolution="256"  showOutliers="0"  drawLargeDots="0"  dotsToDraw="8000"  tint="le.chartfill.tinted.40"  lineWeight="le.lineweight.normal"  lineStyle="le.linestyle.solid" />
                           <GraphEnvironment showGrid="0"  showAxes="H"  showGates="1"  showFreqOnPlots="1"  showGateNameOnPlots="1"  showMedians="0"  showUncomped="0"  addEventParam="0"  lastYAxisName="" >
                             <TextTraits font="SansSerif"  size="11"  name="Labels"  style="plain"  color="#000000"  background="#00ffffff"  just="left" />
                             <TextTraits font="SansSerif"  size="11"  name="LayoutGates"  style="plain"  color="#000000"  background="#00ffffff"  just="left" />
                             <TextTraits font="SansSerif"  size="9"  name="Numbers"  style="plain"  color="#000000"  background="#00ffffff"  just="left" />
                             <TextTraits font="SansSerif"  size="9"  name="Legend"  style="plain"  color="#000000"  background="#00ffffff"  just="left" />
                             <WindowPosition x="0"  y="10"  width="541"  height="981"  displayed="1"  panelState="++-" />
                           </GraphEnvironment>
                         </Graph>
                         <Gate gating:id="ID1628941850"  gating:parent_id="ID1089237613" >
                           <gating:RectangleGate eventsInside="1"  annoOffsetX="0"  annoOffsetY="0"  tint="#000000"  isTinted="0"  lineWeight="Normal"  userDefined="1"  percentX="0"  percentY="0" >
                             <gating:dimension gating:max="2571.4733638540674" >
                               <data-type:fcs-dimension data-type:name="APC-A" />
                             </gating:dimension>
                             <gating:dimension gating:min="115.44075427310257" >
                               <data-type:fcs-dimension data-type:name="PE-A" />
                             </gating:dimension>
                           </gating:RectangleGate>
                         </Gate>
                       </Population>
                       <Population name="Q2: APC-A+ , PE-A+"  annotation=""  owningGroup="All Samples"  expanded="1"  sortPriority="10"  count="352" >
                         <Graph smoothing="0"  backColor="#ffffff"  foreColor="#000000"  heatMapStatParameter="PE-A"  type="Pseudocolor"  fast="1" >
                           <Axis dimension="x"  name="APC-A"  label=""  auto="auto" />
                           <Axis dimension="y"  name="PE-A"  label=""  auto="auto" />
                           <GraphSettings level="5%"  smoothingHighResolution="1"  contourHighResolution="1"  histogramSmoothingCount="0"  graphResolution="256"  showOutliers="0"  drawLargeDots="0"  dotsToDraw="8000"  tint="le.chartfill.tinted.40"  lineWeight="le.lineweight.normal"  lineStyle="le.linestyle.solid" />
                           <GraphEnvironment showGrid="0"  showAxes="H"  showGates="1"  showFreqOnPlots="1"  showGateNameOnPlots="1"  showMedians="0"  showUncomped="0"  addEventParam="0"  lastYAxisName="" >
                             <TextTraits font="SansSerif"  size="11"  name="Labels"  style="plain"  color="#000000"  background="#00ffffff"  just="left" />
                             <TextTraits font="SansSerif"  size="11"  name="LayoutGates"  style="plain"  color="#000000"  background="#00ffffff"  just="left" />
                             <TextTraits font="SansSerif"  size="9"  name="Numbers"  style="plain"  color="#000000"  background="#00ffffff"  just="left" />
                             <TextTraits font="SansSerif"  size="9"  name="Legend"  style="plain"  color="#000000"  background="#00ffffff"  just="left" />
                             <WindowPosition x="0"  y="10"  width="541"  height="981"  displayed="1"  panelState="++-" />
                           </GraphEnvironment>
                         </Graph>
                         <Gate gating:id="ID108828841"  gating:parent_id="ID1089237613" >
                           <gating:RectangleGate eventsInside="1"  annoOffsetX="0"  annoOffsetY="0"  tint="#000000"  isTinted="0"  lineWeight="Normal"  userDefined="1"  percentX="0"  percentY="0" >
                             <gating:dimension gating:min="2571.4733638540674" >
                               <data-type:fcs-dimension data-type:name="APC-A" />
                             </gating:dimension>
                             <gating:dimension gating:min="115.44075427310257" >
                               <data-type:fcs-dimension data-type:name="PE-A" />
                             </gating:dimension>
                           </gating:RectangleGate>
                         </Gate>
                       </Population>
                       <Population name="Q3: APC-A+ , PE-A-"  annotation=""  owningGroup="All Samples"  expanded="1"  sortPriority="10"  count="994" >
                         <Graph smoothing="0"  backColor="#ffffff"  foreColor="#000000"  heatMapStatParameter="PE-A"  type="Pseudocolor"  fast="1" >
                           <Axis dimension="x"  name="APC-A"  label=""  auto="auto" />
                           <Axis dimension="y"  name="PE-A"  label=""  auto="auto" />
                           <GraphSettings level="5%"  smoothingHighResolution="1"  contourHighResolution="1"  histogramSmoothingCount="0"  graphResolution="256"  showOutliers="0"  drawLargeDots="0"  dotsToDraw="8000"  tint="le.chartfill.tinted.40"  lineWeight="le.lineweight.normal"  lineStyle="le.linestyle.solid" />
                           <GraphEnvironment showGrid="0"  showAxes="H"  showGates="1"  showFreqOnPlots="1"  showGateNameOnPlots="1"  showMedians="0"  showUncomped="0"  addEventParam="0"  lastYAxisName="" >
                             <TextTraits font="SansSerif"  size="11"  name="Labels"  style="plain"  color="#000000"  background="#00ffffff"  just="left" />
                             <TextTraits font="SansSerif"  size="11"  name="LayoutGates"  style="plain"  color="#000000"  background="#00ffffff"  just="left" />
                             <TextTraits font="SansSerif"  size="9"  name="Numbers"  style="plain"  color="#000000"  background="#00ffffff"  just="left" />
                             <TextTraits font="SansSerif"  size="9"  name="Legend"  style="plain"  color="#000000"  background="#00ffffff"  just="left" />
                             <WindowPosition x="0"  y="10"  width="541"  height="981"  displayed="1"  panelState="++-" />
                           </GraphEnvironment>
                         </Graph>
                         <Gate gating:id="ID1494223483"  gating:parent_id="ID1089237613" >
                           <gating:RectangleGate eventsInside="1"  annoOffsetX="0"  annoOffsetY="0"  tint="#000000"  isTinted="0"  lineWeight="Normal"  userDefined="1"  percentX="0"  percentY="0" >
                             <gating:dimension gating:min="2571.4733638540674" >
                               <data-type:fcs-dimension data-type:name="APC-A" />
                             </gating:dimension>
                             <gating:dimension gating:max="115.44075427310257" >
                               <data-type:fcs-dimension data-type:name="PE-A" />
                             </gating:dimension>
                           </gating:RectangleGate>
                         </Gate>
                       </Population>
                       <Population name="Q4: APC-A- , PE-A-"  annotation=""  owningGroup="All Samples"  expanded="1"  sortPriority="10"  count="12784" >
                         <Graph smoothing="0"  backColor="#ffffff"  foreColor="#000000"  heatMapStatParameter="PE-A"  type="Pseudocolor"  fast="1" >
                           <Axis dimension="x"  name="APC-A"  label=""  auto="auto" />
                           <Axis dimension="y"  name="PE-A"  label=""  auto="auto" />
                           <GraphSettings level="5%"  smoothingHighResolution="1"  contourHighResolution="1"  histogramSmoothingCount="0"  graphResolution="256"  showOutliers="0"  drawLargeDots="0"  dotsToDraw="8000"  tint="le.chartfill.tinted.40"  lineWeight="le.lineweight.normal"  lineStyle="le.linestyle.solid" />
                           <GraphEnvironment showGrid="0"  showAxes="H"  showGates="1"  showFreqOnPlots="1"  showGateNameOnPlots="1"  showMedians="0"  showUncomped="0"  addEventParam="0"  lastYAxisName="" >
                             <TextTraits font="SansSerif"  size="11"  name="Labels"  style="plain"  color="#000000"  background="#00ffffff"  just="left" />
                             <TextTraits font="SansSerif"  size="11"  name="LayoutGates"  style="plain"  color="#000000"  background="#00ffffff"  just="left" />
                             <TextTraits font="SansSerif"  size="9"  name="Numbers"  style="plain"  color="#000000"  background="#00ffffff"  just="left" />
                             <TextTraits font="SansSerif"  size="9"  name="Legend"  style="plain"  color="#000000"  background="#00ffffff"  just="left" />
                             <WindowPosition x="0"  y="10"  width="541"  height="981"  displayed="1"  panelState="++-" />
                           </GraphEnvironment>
                         </Graph>
                         <Gate gating:id="ID1927940794"  gating:parent_id="ID1089237613" >
                           <gating:RectangleGate eventsInside="1"  annoOffsetX="0"  annoOffsetY="0"  tint="#000000"  isTinted="0"  lineWeight="Normal"  userDefined="1"  percentX="0"  percentY="0" >
                             <gating:dimension gating:max="2571.4733638540674" >
                               <data-type:fcs-dimension data-type:name="APC-A" />
                             </gating:dimension>
                             <gating:dimension gating:max="115.44075427310257" >
                               <data-type:fcs-dimension data-type:name="PE-A" />
                             </gating:dimension>
                           </gating:RectangleGate>
                         </Gate>
                       </Population>
                     </Subpopulations>
                   </Population>
                   <Population name="Q1: APC-A- , PE-A+"  annotation=""  owningGroup="All Samples"  expanded="1"  sortPriority="10"  count="432" >
                     <Graph smoothing="0"  backColor="#ffffff"  foreColor="#000000"  heatMapStatParameter="PE-A"  type="Pseudocolor"  fast="1" >
                       <Axis dimension="x"  name="APC-A"  label=""  auto="auto" />
                       <Axis dimension="y"  name="PE-A"  label=""  auto="auto" />
                       <GraphSettings level="5%"  smoothingHighResolution="1"  contourHighResolution="1"  histogramSmoothingCount="0"  graphResolution="256"  showOutliers="0"  drawLargeDots="0"  dotsToDraw="8000"  tint="le.chartfill.tinted.40"  lineWeight="le.lineweight.normal"  lineStyle="le.linestyle.solid" />
                       <GraphEnvironment showGrid="0"  showAxes="H"  showGates="1"  showFreqOnPlots="1"  showGateNameOnPlots="1"  showMedians="0"  showUncomped="0"  addEventParam="0"  lastYAxisName="" >
                         <TextTraits font="SansSerif"  size="11"  name="Labels"  style="plain"  color="#000000"  background="#00ffffff"  just="left" />
                         <TextTraits font="SansSerif"  size="11"  name="LayoutGates"  style="plain"  color="#000000"  background="#00ffffff"  just="left" />
                         <TextTraits font="SansSerif"  size="9"  name="Numbers"  style="plain"  color="#000000"  background="#00ffffff"  just="left" />
                         <TextTraits font="SansSerif"  size="9"  name="Legend"  style="plain"  color="#000000"  background="#00ffffff"  just="left" />
                         <WindowPosition x="177"  y="12"  width="541"  height="981"  displayed="1"  panelState="++-" />
                       </GraphEnvironment>
                     </Graph>
                     <Gate gating:id="ID428006254"  gating:parent_id="ID1139784824" >
                       <gating:RectangleGate eventsInside="1"  annoOffsetX="0"  annoOffsetY="0"  tint="#000000"  isTinted="0"  lineWeight="Normal"  userDefined="1"  percentX="0"  percentY="0" >
                         <gating:dimension gating:max="2693.878670076243" >
                           <data-type:fcs-dimension data-type:name="APC-A" />
                         </gating:dimension>
                         <gating:dimension gating:min="75.78493107775957" >
                           <data-type:fcs-dimension data-type:name="PE-A" />
                         </gating:dimension>
                       </gating:RectangleGate>
                     </Gate>
                   </Population>
                   <Population name="Q2: APC-A+ , PE-A+"  annotation=""  owningGroup="All Samples"  expanded="1"  sortPriority="10"  count="1116" >
                     <Graph smoothing="0"  backColor="#ffffff"  foreColor="#000000"  heatMapStatParameter="PE-A"  type="Pseudocolor"  fast="1" >
                       <Axis dimension="x"  name="APC-A"  label=""  auto="auto" />
                       <Axis dimension="y"  name="PE-A"  label=""  auto="auto" />
                       <GraphSettings level="5%"  smoothingHighResolution="1"  contourHighResolution="1"  histogramSmoothingCount="0"  graphResolution="256"  showOutliers="0"  drawLargeDots="0"  dotsToDraw="8000"  tint="le.chartfill.tinted.40"  lineWeight="le.lineweight.normal"  lineStyle="le.linestyle.solid" />
                       <GraphEnvironment showGrid="0"  showAxes="H"  showGates="1"  showFreqOnPlots="1"  showGateNameOnPlots="1"  showMedians="0"  showUncomped="0"  addEventParam="0"  lastYAxisName="" >
                         <TextTraits font="SansSerif"  size="11"  name="Labels"  style="plain"  color="#000000"  background="#00ffffff"  just="left" />
                         <TextTraits font="SansSerif"  size="11"  name="LayoutGates"  style="plain"  color="#000000"  background="#00ffffff"  just="left" />
                         <TextTraits font="SansSerif"  size="9"  name="Numbers"  style="plain"  color="#000000"  background="#00ffffff"  just="left" />
                         <TextTraits font="SansSerif"  size="9"  name="Legend"  style="plain"  color="#000000"  background="#00ffffff"  just="left" />
                         <WindowPosition x="177"  y="12"  width="541"  height="981"  displayed="1"  panelState="++-" />
                       </GraphEnvironment>
                     </Graph>
                     <Gate gating:id="ID114913741"  gating:parent_id="ID1139784824" >
                       <gating:RectangleGate eventsInside="1"  annoOffsetX="0"  annoOffsetY="0"  tint="#000000"  isTinted="0"  lineWeight="Normal"  userDefined="1"  percentX="0"  percentY="0" >
                         <gating:dimension gating:min="2693.878670076243" >
                           <data-type:fcs-dimension data-type:name="APC-A" />
                         </gating:dimension>
                         <gating:dimension gating:min="75.78493107775957" >
                           <data-type:fcs-dimension data-type:name="PE-A" />
                         </gating:dimension>
                       </gating:RectangleGate>
                     </Gate>
                   </Population>
                   <Population name="Q3: APC-A+ , PE-A-"  annotation=""  owningGroup="All Samples"  expanded="1"  sortPriority="10"  count="4394" >
                     <Graph smoothing="0"  backColor="#ffffff"  foreColor="#000000"  heatMapStatParameter="PE-A"  type="Pseudocolor"  fast="1" >
                       <Axis dimension="x"  name="APC-A"  label=""  auto="auto" />
                       <Axis dimension="y"  name="PE-A"  label=""  auto="auto" />
                       <GraphSettings level="5%"  smoothingHighResolution="1"  contourHighResolution="1"  histogramSmoothingCount="0"  graphResolution="256"  showOutliers="0"  drawLargeDots="0"  dotsToDraw="8000"  tint="le.chartfill.tinted.40"  lineWeight="le.lineweight.normal"  lineStyle="le.linestyle.solid" />
                       <GraphEnvironment showGrid="0"  showAxes="H"  showGates="1"  showFreqOnPlots="1"  showGateNameOnPlots="1"  showMedians="0"  showUncomped="0"  addEventParam="0"  lastYAxisName="" >
                         <TextTraits font="SansSerif"  size="11"  name="Labels"  style="plain"  color="#000000"  background="#00ffffff"  just="left" />
                         <TextTraits font="SansSerif"  size="11"  name="LayoutGates"  style="plain"  color="#000000"  background="#00ffffff"  just="left" />
                         <TextTraits font="SansSerif"  size="9"  name="Numbers"  style="plain"  color="#000000"  background="#00ffffff"  just="left" />
                         <TextTraits font="SansSerif"  size="9"  name="Legend"  style="plain"  color="#000000"  background="#00ffffff"  just="left" />
                         <WindowPosition x="177"  y="12"  width="541"  height="981"  displayed="1"  panelState="++-" />
                       </GraphEnvironment>
                     </Graph>
                     <Gate gating:id="ID1634908071"  gating:parent_id="ID1139784824" >
                       <gating:RectangleGate eventsInside="1"  annoOffsetX="0"  annoOffsetY="0"  tint="#000000"  isTinted="0"  lineWeight="Normal"  userDefined="1"  percentX="0"  percentY="0" >
                         <gating:dimension gating:min="2693.878670076243" >
                           <data-type:fcs-dimension data-type:name="APC-A" />
                         </gating:dimension>
                         <gating:dimension gating:max="75.78493107775957" >
                           <data-type:fcs-dimension data-type:name="PE-A" />
                         </gating:dimension>
                       </gating:RectangleGate>
                     </Gate>
                   </Population>
                   <Population name="Q4: APC-A- , PE-A-"  annotation=""  owningGroup="All Samples"  expanded="1"  sortPriority="10"  count="15474" >
                     <Graph smoothing="0"  backColor="#ffffff"  foreColor="#000000"  heatMapStatParameter="PE-A"  type="Pseudocolor"  fast="1" >
                       <Axis dimension="x"  name="APC-A"  label=""  auto="auto" />
                       <Axis dimension="y"  name="PE-A"  label=""  auto="auto" />
                       <GraphSettings level="5%"  smoothingHighResolution="1"  contourHighResolution="1"  histogramSmoothingCount="0"  graphResolution="256"  showOutliers="0"  drawLargeDots="0"  dotsToDraw="8000"  tint="le.chartfill.tinted.40"  lineWeight="le.lineweight.normal"  lineStyle="le.linestyle.solid" />
                       <GraphEnvironment showGrid="0"  showAxes="H"  showGates="1"  showFreqOnPlots="1"  showGateNameOnPlots="1"  showMedians="0"  showUncomped="0"  addEventParam="0"  lastYAxisName="" >
                         <TextTraits font="SansSerif"  size="11"  name="Labels"  style="plain"  color="#000000"  background="#00ffffff"  just="left" />
                         <TextTraits font="SansSerif"  size="11"  name="LayoutGates"  style="plain"  color="#000000"  background="#00ffffff"  just="left" />
                         <TextTraits font="SansSerif"  size="9"  name="Numbers"  style="plain"  color="#000000"  background="#00ffffff"  just="left" />
                         <TextTraits font="SansSerif"  size="9"  name="Legend"  style="plain"  color="#000000"  background="#00ffffff"  just="left" />
                         <WindowPosition x="177"  y="12"  width="541"  height="981"  displayed="1"  panelState="++-" />
                       </GraphEnvironment>
                     </Graph>
                     <Gate gating:id="ID2108888423"  gating:parent_id="ID1139784824" >
                       <gating:RectangleGate eventsInside="1"  annoOffsetX="0"  annoOffsetY="0"  tint="#000000"  isTinted="0"  lineWeight="Normal"  userDefined="1"  percentX="0"  percentY="0" >
                         <gating:dimension gating:max="2693.878670076243" >
                           <data-type:fcs-dimension data-type:name="APC-A" />
                         </gating:dimension>
                         <gating:dimension gating:max="75.78493107775957" >
                           <data-type:fcs-dimension data-type:name="PE-A" />
                         </gating:dimension>
                       </gating:RectangleGate>
                     </Gate>
                   </Population>
                 </Subpopulations>
               </Population>
             </Subpopulations>
           </Population>
         </Subpopulations>
       </SampleNode>
     </Sample>
     <Sample>
       <DataSet uri="file:/F:/黑色素瘤BRAFi-剪接体/凋亡-流式-JX/20210908/20210908_28-a1.fcs"  sampleID="3" />
       <Transformations>
         <transforms:linear transforms:minRange="-4155.0289812851"  transforms:maxRange="388663.1900651326"  gain="1" >
           <data-type:parameter data-type:name="FSC-A" />
         </transforms:linear>
         <transforms:linear transforms:minRange="0"  transforms:maxRange="262144"  gain="1" >
           <data-type:parameter data-type:name="FSC-H" />
         </transforms:linear>
         <transforms:linear transforms:minRange="-2143.3619964017"  transforms:maxRange="286270.275971845"  gain="1" >
           <data-type:parameter data-type:name="SSC-A" />
         </transforms:linear>
         <transforms:biex transforms:length="256"  transforms:maxRange="2621440.000291775"  transforms:neg="0.9"  transforms:width="-12.5892541179"  transforms:pos="5.418539922" >
           <data-type:parameter data-type:name="PE-A" />
         </transforms:biex>
         <transforms:biex transforms:length="256"  transforms:maxRange="26214400.002917748"  transforms:neg="1"  transforms:width="-79.4328234724"  transforms:pos="6.418539922" >
           <data-type:parameter data-type:name="APC-A" />
         </transforms:biex>
         <transforms:biex transforms:length="256"  transforms:maxRange="828972.115039447"  transforms:neg="0"  transforms:width="-100"  transforms:pos="4.918539922" >
           <data-type:parameter data-type:name="FITC-A" />
         </transforms:biex>
         <transforms:linear transforms:minRange="0.2012706727"  transforms:maxRange="83"  gain="0.0100635336" >
           <data-type:parameter data-type:name="Time" />
         </transforms:linear>
       </Transformations>
       <Keywords>
         <Keyword name="CST REGULATORY STATUS"  value="RUO Performance Check" />
         <Keyword name="CST PERFORMANCE EXPIRED"  value="2020-11-03T10:40:58+08:00" />
         <Keyword name="CST BEADS EXPIRED"  value="False" />
         <Keyword name="CST BASELINE DATE"  value="2020-10-23T10:15:23+08:00" />
         <Keyword name="CST SETUP DATE"  value="2020-11-02T10:40:58+08:00" />
         <Keyword name="CYTOMETER CONFIG CREATE DATE"  value="2020-07-16T11:13:55+08:00" />
         <Keyword name="CYTOMETER CONFIG NAME"  value="20200716of 2-Blue 3-Red 6-Violet 2-UV 5-YellGrn (647800L6)" />
         <Keyword name="CST BEADS LOT ID"  value="93017" />
         <Keyword name="CST SETUP STATUS"  value="SUCCESS" />
         <Keyword name="P7MS"  value="0" />
         <Keyword name="P7BS"  value="0" />
         <Keyword name="$P7G"  value="0.01" />
         <Keyword name="$P7E"  value="0,0" />
         <Keyword name="$P7B"  value="32" />
         <Keyword name="$P7R"  value="262144" />
         <Keyword name="$P7N"  value="Time" />
         <Keyword name="P6MS"  value="0" />
         <Keyword name="P6BS"  value="43" />
         <Keyword name="P6DISPLAY"  value="LOG" />
         <Keyword name="$P6G"  value="1.0" />
         <Keyword name="$P6V"  value="275" />
         <Keyword name="$P6E"  value="0,0" />
         <Keyword name="$P6B"  value="32" />
         <Keyword name="$P6R"  value="262144" />
         <Keyword name="$P6N"  value="FITC-A" />
         <Keyword name="P5MS"  value="0" />
         <Keyword name="P5BS"  value="51" />
         <Keyword name="P5DISPLAY"  value="LOG" />
         <Keyword name="$P5G"  value="1.0" />
         <Keyword name="$P5V"  value="291" />
         <Keyword name="$P5E"  value="0,0" />
         <Keyword name="$P5B"  value="32" />
         <Keyword name="$P5R"  value="262144" />
         <Keyword name="$P5N"  value="APC-A" />
         <Keyword name="P4MS"  value="0" />
         <Keyword name="P4BS"  value="78" />
         <Keyword name="P4DISPLAY"  value="LOG" />
         <Keyword name="$P4G"  value="1.0" />
         <Keyword name="$P4V"  value="269" />
         <Keyword name="$P4E"  value="0,0" />
         <Keyword name="$P4B"  value="32" />
         <Keyword name="$P4R"  value="262144" />
         <Keyword name="$P4N"  value="PE-A" />
         <Keyword name="P3MS"  value="0" />
         <Keyword name="P3BS"  value="0" />
         <Keyword name="P3DISPLAY"  value="LIN" />
         <Keyword name="$P3G"  value="1.0" />
         <Keyword name="$P3V"  value="202" />
         <Keyword name="$P3E"  value="0,0" />
         <Keyword name="$P3B"  value="32" />
         <Keyword name="$P3R"  value="262144" />
         <Keyword name="$P3N"  value="SSC-A" />
         <Keyword name="P2MS"  value="0" />
         <Keyword name="P2BS"  value="0" />
         <Keyword name="P2DISPLAY"  value="LIN" />
         <Keyword name="$P2G"  value="1.0" />
         <Keyword name="$P2V"  value="370" />
         <Keyword name="$P2E"  value="0,0" />
         <Keyword name="$P2B"  value="32" />
         <Keyword name="$P2R"  value="262144" />
         <Keyword name="$P2N"  value="FSC-H" />
         <Keyword name="P1MS"  value="0" />
         <Keyword name="P1BS"  value="0" />
         <Keyword name="P1DISPLAY"  value="LIN" />
         <Keyword name="$P1G"  value="1.0" />
         <Keyword name="$P1V"  value="370" />
         <Keyword name="$P1E"  value="0,0" />
         <Keyword name="$P1B"  value="32" />
         <Keyword name="$P1R"  value="262144" />
         <Keyword name="$P1N"  value="FSC-A" />
         <Keyword name="THRESHOLD"  value="FSC,5000" />
         <Keyword name="APPLY COMPENSATION"  value="TRUE" />
         <Keyword name="SPILL"  value="3,PE-A,APC-A,FITC-A,1,0,0,0,1,0,0,0,1" />
         <Keyword name="$TIMESTEP"  value="0.01" />
         <Keyword name="LASER5ASF"  value="0.59" />
         <Keyword name="LASER5DELAY"  value="83.90" />
         <Keyword name="LASER5NAME"  value="UV" />
         <Keyword name="LASER4ASF"  value="0.81" />
         <Keyword name="LASER4DELAY"  value="159.98" />
         <Keyword name="LASER4NAME"  value="YellGrn" />
         <Keyword name="LASER3ASF"  value="0.81" />
         <Keyword name="LASER3DELAY"  value="41.81" />
         <Keyword name="LASER3NAME"  value="Violet" />
         <Keyword name="LASER2ASF"  value="0.69" />
         <Keyword name="LASER2DELAY"  value="122.37" />
         <Keyword name="LASER2NAME"  value="Red" />
         <Keyword name="LASER1ASF"  value="0.78" />
         <Keyword name="LASER1DELAY"  value="0.00" />
         <Keyword name="LASER1NAME"  value="Blue" />
         <Keyword name="$INST"  value=" " />
         <Keyword name="AUTOBS"  value="TRUE" />
         <Keyword name="FSC ASF"  value="0.54" />
         <Keyword name="$OP"  value="Administrator" />
         <Keyword name="EXPORT TIME"  value="08-SEP-2021-13:01:56" />
         <Keyword name="EXPORT USER NAME"  value="Administrator" />
         <Keyword name="WINDOW EXTENSION"  value="10.00" />
         <Keyword name="CYTNUM"  value="R647800L6116" />
         <Keyword name="SETTINGS"  value="Cytometer" />
         <Keyword name="$CYT"  value="LSRFortessa" />
         <Keyword name="$ETIM"  value="11:34:50" />
         <Keyword name="$BTIM"  value="11:33:27" />
         <Keyword name="$DATE"  value="08-SEP-2021" />
         <Keyword name="EXPORT_GATE"  value="All Events" />
         <Keyword name="PARENT_GUID"  value="b7761562-6d55-4920-b964-81ec1446a8b7" />
         <Keyword name="GUID"  value="544f7643-2370-47b4-9afd-a07eb6fc6d1c" />
         <Keyword name="EXPERIMENT NAME"  value="Experiment-apoptise_034" />
         <Keyword name="$SRC"  value="20210908" />
         <Keyword name="TUBE NAME"  value="28-a1" />
         <Keyword name="CREATOR"  value="BD FACSDiva Software Version 9.0" />
         <Keyword name="$NEXTDATA"  value="0" />
         <Keyword name="$DATATYPE"  value="F" />
         <Keyword name="$BYTEORD"  value="4,3,2,1" />
         <Keyword name="$MODE"  value="L" />
         <Keyword name="$PAR"  value="7" />
         <Keyword name="$TOT"  value="0000000000000027283" />
         <Keyword name="$SYS"  value="Windows NT (unknown) 6.2" />
         <Keyword name="$FIL"  value="20210908_28-a1.fcs" />
         <Keyword name="$ENDDATA"  value="0000000000000766209" />
         <Keyword name="$BEGINDATA"  value="2286" />
         <Keyword name="$ENDSTEXT"  value="0" />
         <Keyword name="$BEGINSTEXT"  value="0" />
         <Keyword name="$ENDANALYSIS"  value="0" />
         <Keyword name="$BEGINANALYSIS"  value="0" />
         <Keyword name="FJ_FCS_VERSION"  value="3" />
         <Keyword name="$P1S"  value="" />
         <Keyword name="$P2S"  value="" />
         <Keyword name="$P3S"  value="" />
         <Keyword name="$P4S"  value="" />
         <Keyword name="$P5S"  value="" />
         <Keyword name="$P6S"  value="" />
         <Keyword name="$P7S"  value="" />
       </Keywords>
       <SampleNode name="20210908_28-a1.fcs"  annotation=""  owningGroup=""  expanded="1"  sortPriority="10"  count="27283"  sampleID="3" >
         <Graph smoothing="0"  backColor="#ffffff"  foreColor="#000000"  heatMapStatParameter="PE-A"  type="Pseudocolor"  fast="1" >
           <Axis dimension="x"  name="FSC-A"  label=""  auto="auto" />
           <Axis dimension="y"  name="FSC-H"  label=""  auto="auto" />
           <GraphSettings level="5%"  smoothingHighResolution="1"  contourHighResolution="1"  histogramSmoothingCount="0"  graphResolution="256"  showOutliers="0"  drawLargeDots="0"  dotsToDraw="8000"  tint="le.chartfill.tinted.40"  lineWeight="le.lineweight.normal"  lineStyle="le.linestyle.solid" />
           <GraphEnvironment showGrid="0"  showAxes="H"  showGates="1"  showFreqOnPlots="1"  showGateNameOnPlots="1"  showMedians="0"  showUncomped="0"  addEventParam="0"  lastYAxisName="" >
             <TextTraits font="SansSerif"  size="11"  name="Labels"  style="plain"  color="#000000"  background="#00ffffff"  just="left" />
             <TextTraits font="SansSerif"  size="11"  name="LayoutGates"  style="plain"  color="#000000"  background="#00ffffff"  just="left" />
             <TextTraits font="SansSerif"  size="9"  name="Numbers"  style="plain"  color="#000000"  background="#00ffffff"  just="left" />
             <TextTraits font="SansSerif"  size="9"  name="Legend"  style="plain"  color="#000000"  background="#00ffffff"  just="left" />
             <WindowPosition x="0"  y="42"  width="673"  height="806"  displayed="0"  panelState="++-" />
           </GraphEnvironment>
         </Graph>
         <Subpopulations>
           <Population name="Lymphocytes"  annotation=""  owningGroup="All Samples"  expanded="1"  sortPriority="10"  count="19968" >
             <Graph smoothing="0"  backColor="#ffffff"  foreColor="#000000"  heatMapStatParameter="PE-A"  type="Pseudocolor"  fast="1" >
               <Axis dimension="x"  name="FITC-A"  label=""  auto="auto" />
               <Axis dimension="y"  name="SSC-A"  label=""  auto="auto" />
               <GraphSettings level="5%"  smoothingHighResolution="1"  contourHighResolution="1"  histogramSmoothingCount="0"  graphResolution="256"  showOutliers="0"  drawLargeDots="0"  dotsToDraw="8000"  tint="le.chartfill.tinted.40"  lineWeight="le.lineweight.normal"  lineStyle="le.linestyle.solid" />
               <GraphEnvironment showGrid="0"  showAxes="tnlTNL"  showGates="1"  showFreqOnPlots="1"  showGateNameOnPlots="1"  showMedians="0"  showUncomped="0"  addEventParam="0"  lastYAxisName="" >
                 <TextTraits font="SansSerif"  size="11"  name="Labels"  style="plain"  color="#000000"  background="#00ffffff"  just="left" />
                 <TextTraits font="SansSerif"  size="11"  name="LayoutGates"  style="plain"  color="#000000"  background="#00ffffff"  just="left" />
                 <TextTraits font="SansSerif"  size="9"  name="Numbers"  style="plain"  color="#000000"  background="#00ffffff"  just="left" />
                 <TextTraits font="SansSerif"  size="9"  name="Legend"  style="plain"  color="#000000"  background="#00ffffff"  just="left" />
                 <WindowPosition x="0"  y="38"  width="570"  height="981"  displayed="0"  panelState="---" />
               </GraphEnvironment>
             </Graph>
             <Gate gating:id="ID506205064" >
               <gating:PolygonGate eventsInside="1"  annoOffsetX="0"  annoOffsetY="0"  tint="#000000"  isTinted="0"  lineWeight="Normal"  userDefined="1"  quadId="-1"  gateResolution="256" >
                 <gating:dimension>
                   <data-type:fcs-dimension data-type:name="FSC-A" />
                 </gating:dimension>
                 <gating:dimension>
                   <data-type:fcs-dimension data-type:name="SSC-A" />
                 </gating:dimension>
                 <gating:vertex>
                   <gating:coordinate data-type:value="23109.9887931449" />
                   <gating:coordinate data-type:value="141205.0830651971" />
                 </gating:vertex>
                 <gating:vertex>
                   <gating:coordinate data-type:value="47345.5601481938" />
                   <gating:coordinate data-type:value="192707.5184166697" />
                 </gating:vertex>
                 <gating:vertex>
                   <gating:coordinate data-type:value="85718.5481270212" />
                   <gating:coordinate data-type:value="245068.3276906669" />
                 </gating:vertex>
                 <gating:vertex>
                   <gating:coordinate data-type:value="224063.2679454254" />
                   <gating:coordinate data-type:value="245068.3276906669" />
                 </gating:vertex>
                 <gating:vertex>
                   <gating:coordinate data-type:value="247289.0238273473" />
                   <gating:coordinate data-type:value="130904.5959949026" />
                 </gating:vertex>
                 <gating:vertex>
                   <gating:coordinate data-type:value="156405.6312459139" />
                   <gating:coordinate data-type:value="66526.5518055618" />
                 </gating:vertex>
                 <gating:vertex>
                   <gating:coordinate data-type:value="91777.4409657835" />
                   <gating:coordinate data-type:value="21032.7339117609" />
                 </gating:vertex>
                 <gating:vertex>
                   <gating:coordinate data-type:value="43306.2982556857" />
                   <gating:coordinate data-type:value="21891.1078342855" />
                 </gating:vertex>
                 <gating:vertex>
                   <gating:coordinate data-type:value="9982.3876424934" />
                   <gating:coordinate data-type:value="59659.5604253654" />
                 </gating:vertex>
               </gating:PolygonGate>
             </Gate>
             <Subpopulations>
               <Population name="FITC-A, SSC-A subset"  annotation=""  owningGroup=""  expanded="1"  sortPriority="10"  count="18177" >
                 <Graph smoothing="0"  backColor="#ffffff"  foreColor="#000000"  heatMapStatParameter="PE-A"  type="Pseudocolor"  fast="1" >
                   <Axis dimension="x"  name="APC-A"  label=""  auto="auto" />
                   <Axis dimension="y"  name="PE-A"  label=""  auto="auto" />
                   <GraphSettings level="5%"  smoothingHighResolution="1"  contourHighResolution="1"  histogramSmoothingCount="0"  graphResolution="256"  showOutliers="0"  drawLargeDots="0"  dotsToDraw="8000"  tint="le.chartfill.tinted.40"  lineWeight="le.lineweight.normal"  lineStyle="le.linestyle.solid" />
                   <GraphEnvironment showGrid="0"  showAxes="tnlTNL"  showGates="1"  showFreqOnPlots="1"  showGateNameOnPlots="1"  showMedians="0"  showUncomped="0"  addEventParam="0"  lastYAxisName="" >
                     <TextTraits font="SansSerif"  size="11"  name="Labels"  style="plain"  color="#000000"  background="#00ffffff"  just="left" />
                     <TextTraits font="SansSerif"  size="11"  name="LayoutGates"  style="plain"  color="#000000"  background="#00ffffff"  just="left" />
                     <TextTraits font="SansSerif"  size="9"  name="Numbers"  style="plain"  color="#000000"  background="#00ffffff"  just="left" />
                     <TextTraits font="SansSerif"  size="9"  name="Legend"  style="plain"  color="#000000"  background="#00ffffff"  just="left" />
                     <WindowPosition x="444"  y="38"  width="570"  height="950"  displayed="1"  panelState="---" />
                   </GraphEnvironment>
                 </Graph>
                 <Gate gating:id="ID1028302960"  gating:parent_id="ID506205064" >
                   <gating:RectangleGate eventsInside="1"  annoOffsetX="0"  annoOffsetY="0"  tint="#000000"  isTinted="0"  lineWeight="Normal"  userDefined="1"  percentX="0"  percentY="0" >
                     <gating:dimension gating:min="284.6395822424618"  gating:max="399246.08408147056" >
                       <data-type:fcs-dimension data-type:name="FITC-A" />
                     </gating:dimension>
                     <gating:dimension gating:min="2328.1672744238303"  gating:max="246585.4536932684" >
                       <data-type:fcs-dimension data-type:name="SSC-A" />
                     </gating:dimension>
                   </gating:RectangleGate>
                 </Gate>
                 <Subpopulations>
                   <Population name="Q1: APC-A- , PE-A+"  annotation=""  owningGroup="All Samples"  expanded="1"  sortPriority="10"  count="16" >
                     <Graph smoothing="0"  backColor="#ffffff"  foreColor="#000000"  heatMapStatParameter="PE-A"  type="Pseudocolor"  fast="1" >
                       <Axis dimension="x"  name="APC-A"  label=""  auto="auto" />
                       <Axis dimension="y"  name="PE-A"  label=""  auto="auto" />
                       <GraphSettings level="5%"  smoothingHighResolution="1"  contourHighResolution="1"  histogramSmoothingCount="0"  graphResolution="256"  showOutliers="0"  drawLargeDots="0"  dotsToDraw="8000"  tint="le.chartfill.tinted.40"  lineWeight="le.lineweight.normal"  lineStyle="le.linestyle.solid" />
                       <GraphEnvironment showGrid="0"  showAxes="tnlTNL"  showGates="1"  showFreqOnPlots="1"  showGateNameOnPlots="1"  showMedians="0"  showUncomped="0"  addEventParam="0"  lastYAxisName="" >
                         <TextTraits font="SansSerif"  size="11"  name="Labels"  style="plain"  color="#000000"  background="#00ffffff"  just="left" />
                         <TextTraits font="SansSerif"  size="11"  name="LayoutGates"  style="plain"  color="#000000"  background="#00ffffff"  just="left" />
                         <TextTraits font="SansSerif"  size="9"  name="Numbers"  style="plain"  color="#000000"  background="#00ffffff"  just="left" />
                         <TextTraits font="SansSerif"  size="9"  name="Legend"  style="plain"  color="#000000"  background="#00ffffff"  just="left" />
                         <WindowPosition x="0"  y="0"  width="570"  height="1197"  displayed="1"  panelState="---" />
                       </GraphEnvironment>
                     </Graph>
                     <Gate gating:id="ID1829179354"  gating:parent_id="ID1028302960" >
                       <gating:RectangleGate eventsInside="1"  annoOffsetX="0"  annoOffsetY="0"  tint="#000000"  isTinted="0"  lineWeight="Normal"  userDefined="1"  percentX="0"  percentY="0" >
                         <gating:dimension gating:max="2688.760075104572" >
                           <data-type:fcs-dimension data-type:name="APC-A" />
                         </gating:dimension>
                         <gating:dimension gating:min="102.26601352816397" >
                           <data-type:fcs-dimension data-type:name="PE-A" />
                         </gating:dimension>
                       </gating:RectangleGate>
                     </Gate>
                   </Population>
                   <Population name="Q2: APC-A+ , PE-A+"  annotation=""  owningGroup="All Samples"  expanded="1"  sortPriority="10"  count="78" >
                     <Graph smoothing="0"  backColor="#ffffff"  foreColor="#000000"  heatMapStatParameter="PE-A"  type="Pseudocolor"  fast="1" >
                       <Axis dimension="x"  name="APC-A"  label=""  auto="auto" />
                       <Axis dimension="y"  name="PE-A"  label=""  auto="auto" />
                       <GraphSettings level="5%"  smoothingHighResolution="1"  contourHighResolution="1"  histogramSmoothingCount="0"  graphResolution="256"  showOutliers="0"  drawLargeDots="0"  dotsToDraw="8000"  tint="le.chartfill.tinted.40"  lineWeight="le.lineweight.normal"  lineStyle="le.linestyle.solid" />
                       <GraphEnvironment showGrid="0"  showAxes="tnlTNL"  showGates="1"  showFreqOnPlots="1"  showGateNameOnPlots="1"  showMedians="0"  showUncomped="0"  addEventParam="0"  lastYAxisName="" >
                         <TextTraits font="SansSerif"  size="11"  name="Labels"  style="plain"  color="#000000"  background="#00ffffff"  just="left" />
                         <TextTraits font="SansSerif"  size="11"  name="LayoutGates"  style="plain"  color="#000000"  background="#00ffffff"  just="left" />
                         <TextTraits font="SansSerif"  size="9"  name="Numbers"  style="plain"  color="#000000"  background="#00ffffff"  just="left" />
                         <TextTraits font="SansSerif"  size="9"  name="Legend"  style="plain"  color="#000000"  background="#00ffffff"  just="left" />
                         <WindowPosition x="0"  y="0"  width="570"  height="1197"  displayed="1"  panelState="---" />
                       </GraphEnvironment>
                     </Graph>
                     <Gate gating:id="ID1272692581"  gating:parent_id="ID1028302960" >
                       <gating:RectangleGate eventsInside="1"  annoOffsetX="0"  annoOffsetY="0"  tint="#000000"  isTinted="0"  lineWeight="Normal"  userDefined="1"  percentX="0"  percentY="0" >
                         <gating:dimension gating:min="2688.760075104572" >
                           <data-type:fcs-dimension data-type:name="APC-A" />
                         </gating:dimension>
                         <gating:dimension gating:min="102.26601352816397" >
                           <data-type:fcs-dimension data-type:name="PE-A" />
                         </gating:dimension>
                       </gating:RectangleGate>
                     </Gate>
                   </Population>
                   <Population name="Q3: APC-A+ , PE-A-"  annotation=""  owningGroup="All Samples"  expanded="1"  sortPriority="10"  count="116" >
                     <Graph smoothing="0"  backColor="#ffffff"  foreColor="#000000"  heatMapStatParameter="PE-A"  type="Pseudocolor"  fast="1" >
                       <Axis dimension="x"  name="APC-A"  label=""  auto="auto" />
                       <Axis dimension="y"  name="PE-A"  label=""  auto="auto" />
                       <GraphSettings level="5%"  smoothingHighResolution="1"  contourHighResolution="1"  histogramSmoothingCount="0"  graphResolution="256"  showOutliers="0"  drawLargeDots="0"  dotsToDraw="8000"  tint="le.chartfill.tinted.40"  lineWeight="le.lineweight.normal"  lineStyle="le.linestyle.solid" />
                       <GraphEnvironment showGrid="0"  showAxes="tnlTNL"  showGates="1"  showFreqOnPlots="1"  showGateNameOnPlots="1"  showMedians="0"  showUncomped="0"  addEventParam="0"  lastYAxisName="" >
                         <TextTraits font="SansSerif"  size="11"  name="Labels"  style="plain"  color="#000000"  background="#00ffffff"  just="left" />
                         <TextTraits font="SansSerif"  size="11"  name="LayoutGates"  style="plain"  color="#000000"  background="#00ffffff"  just="left" />
                         <TextTraits font="SansSerif"  size="9"  name="Numbers"  style="plain"  color="#000000"  background="#00ffffff"  just="left" />
                         <TextTraits font="SansSerif"  size="9"  name="Legend"  style="plain"  color="#000000"  background="#00ffffff"  just="left" />
                         <WindowPosition x="0"  y="0"  width="570"  height="1197"  displayed="1"  panelState="---" />
                       </GraphEnvironment>
                     </Graph>
                     <Gate gating:id="ID170789382"  gating:parent_id="ID1028302960" >
                       <gating:RectangleGate eventsInside="1"  annoOffsetX="0"  annoOffsetY="0"  tint="#000000"  isTinted="0"  lineWeight="Normal"  userDefined="1"  percentX="0"  percentY="0" >
                         <gating:dimension gating:min="2688.760075104572" >
                           <data-type:fcs-dimension data-type:name="APC-A" />
                         </gating:dimension>
                         <gating:dimension gating:max="102.26601352816397" >
                           <data-type:fcs-dimension data-type:name="PE-A" />
                         </gating:dimension>
                       </gating:RectangleGate>
                     </Gate>
                   </Population>
                   <Population name="Q4: APC-A- , PE-A-"  annotation=""  owningGroup="All Samples"  expanded="1"  sortPriority="10"  count="17967" >
                     <Graph smoothing="0"  backColor="#ffffff"  foreColor="#000000"  heatMapStatParameter="PE-A"  type="Pseudocolor"  fast="1" >
                       <Axis dimension="x"  name="APC-A"  label=""  auto="auto" />
                       <Axis dimension="y"  name="PE-A"  label=""  auto="auto" />
                       <GraphSettings level="5%"  smoothingHighResolution="1"  contourHighResolution="1"  histogramSmoothingCount="0"  graphResolution="256"  showOutliers="0"  drawLargeDots="0"  dotsToDraw="8000"  tint="le.chartfill.tinted.40"  lineWeight="le.lineweight.normal"  lineStyle="le.linestyle.solid" />
                       <GraphEnvironment showGrid="0"  showAxes="tnlTNL"  showGates="1"  showFreqOnPlots="1"  showGateNameOnPlots="1"  showMedians="0"  showUncomped="0"  addEventParam="0"  lastYAxisName="" >
                         <TextTraits font="SansSerif"  size="11"  name="Labels"  style="plain"  color="#000000"  background="#00ffffff"  just="left" />
                         <TextTraits font="SansSerif"  size="11"  name="LayoutGates"  style="plain"  color="#000000"  background="#00ffffff"  just="left" />
                         <TextTraits font="SansSerif"  size="9"  name="Numbers"  style="plain"  color="#000000"  background="#00ffffff"  just="left" />
                         <TextTraits font="SansSerif"  size="9"  name="Legend"  style="plain"  color="#000000"  background="#00ffffff"  just="left" />
                         <WindowPosition x="0"  y="0"  width="570"  height="1197"  displayed="1"  panelState="---" />
                       </GraphEnvironment>
                     </Graph>
                     <Gate gating:id="ID1497494553"  gating:parent_id="ID1028302960" >
                       <gating:RectangleGate eventsInside="1"  annoOffsetX="0"  annoOffsetY="0"  tint="#000000"  isTinted="0"  lineWeight="Normal"  userDefined="1"  percentX="0"  percentY="0" >
                         <gating:dimension gating:max="2688.760075104572" >
                           <data-type:fcs-dimension data-type:name="APC-A" />
                         </gating:dimension>
                         <gating:dimension gating:max="102.26601352816397" >
                           <data-type:fcs-dimension data-type:name="PE-A" />
                         </gating:dimension>
                       </gating:RectangleGate>
                     </Gate>
                   </Population>
                 </Subpopulations>
               </Population>
             </Subpopulations>
           </Population>
           <Population name="Single Cells"  annotation=""  owningGroup="All Samples"  expanded="1"  sortPriority="10"  count="26832" >
             <Graph smoothing="0"  backColor="#ffffff"  foreColor="#000000"  heatMapStatParameter="PE-A"  type="Pseudocolor"  fast="1" >
               <Axis dimension="x"  name="FSC-A"  label=""  auto="auto" />
               <Axis dimension="y"  name="SSC-A"  label=""  auto="auto" />
               <GraphSettings level="5%"  smoothingHighResolution="1"  contourHighResolution="1"  histogramSmoothingCount="0"  graphResolution="256"  showOutliers="0"  drawLargeDots="0"  dotsToDraw="8000"  tint="le.chartfill.tinted.40"  lineWeight="le.lineweight.normal"  lineStyle="le.linestyle.solid" />
               <GraphEnvironment showGrid="0"  showAxes="H"  showGates="1"  showFreqOnPlots="1"  showGateNameOnPlots="1"  showMedians="0"  showUncomped="0"  addEventParam="0"  lastYAxisName="" >
                 <TextTraits font="SansSerif"  size="11"  name="Labels"  style="plain"  color="#000000"  background="#00ffffff"  just="left" />
                 <TextTraits font="SansSerif"  size="11"  name="LayoutGates"  style="plain"  color="#000000"  background="#00ffffff"  just="left" />
                 <TextTraits font="SansSerif"  size="9"  name="Numbers"  style="plain"  color="#000000"  background="#00ffffff"  just="left" />
                 <TextTraits font="SansSerif"  size="9"  name="Legend"  style="plain"  color="#000000"  background="#00ffffff"  just="left" />
                 <WindowPosition x="0"  y="42"  width="541"  height="884"  displayed="0"  panelState="++-" />
               </GraphEnvironment>
             </Graph>
             <Gate gating:id="ID1005627897" >
               <gating:PolygonGate eventsInside="1"  annoOffsetX="150"  annoOffsetY="88"  tint="#000000"  isTinted="0"  lineWeight="Normal"  userDefined="1"  quadId="-1"  gateResolution="256" >
                 <gating:dimension>
                   <data-type:fcs-dimension data-type:name="FSC-A" />
                 </gating:dimension>
                 <gating:dimension>
                   <data-type:fcs-dimension data-type:name="FSC-H" />
                 </gating:dimension>
                 <gating:vertex>
                   <gating:coordinate data-type:value="41286.6673094316" />
                   <gating:coordinate data-type:value="51836.384180791" />
                 </gating:vertex>
                 <gating:vertex>
                   <gating:coordinate data-type:value="-3145.2135081581" />
                   <gating:coordinate data-type:value="5183.6384180791" />
                 </gating:vertex>
                 <gating:vertex>
                   <gating:coordinate data-type:value="12002.0185887475" />
                   <gating:coordinate data-type:value="2221.5593220339" />
                 </gating:vertex>
                 <gating:vertex>
                   <gating:coordinate data-type:value="154386.0002996598" />
                   <gating:coordinate data-type:value="66646.7796610169" />
                 </gating:vertex>
                 <gating:vertex>
                   <gating:coordinate data-type:value="179631.3871278358" />
                   <gating:coordinate data-type:value="79976.1355932203" />
                 </gating:vertex>
                 <gating:vertex>
                   <gating:coordinate data-type:value="214974.9286872821" />
                   <gating:coordinate data-type:value="88862.3728813559" />
                 </gating:vertex>
                 <gating:vertex>
                   <gating:coordinate data-type:value="259406.8095048718" />
                   <gating:coordinate data-type:value="100710.6892655367" />
                 </gating:vertex>
                 <gating:vertex>
                   <gating:coordinate data-type:value="225073.0834185525" />
                   <gating:coordinate data-type:value="131072" />
                 </gating:vertex>
                 <gating:vertex>
                   <gating:coordinate data-type:value="88747.9945464024" />
                   <gating:coordinate data-type:value="85900.2937853107" />
                 </gating:vertex>
               </gating:PolygonGate>
             </Gate>
             <Subpopulations>
               <Population name="FSC-A, SSC-A subset"  annotation=""  owningGroup="All Samples"  expanded="1"  sortPriority="10"  count="21661" >
                 <Graph smoothing="0"  backColor="#ffffff"  foreColor="#000000"  heatMapStatParameter="PE-A"  type="Pseudocolor"  fast="1" >
                   <Axis dimension="x"  name="FITC-A"  label=""  auto="auto" />
                   <Axis dimension="y"  name="SSC-A"  label=""  auto="auto" />
                   <GraphSettings level="5%"  smoothingHighResolution="1"  contourHighResolution="1"  histogramSmoothingCount="0"  graphResolution="256"  showOutliers="0"  drawLargeDots="0"  dotsToDraw="8000"  tint="le.chartfill.tinted.40"  lineWeight="le.lineweight.normal"  lineStyle="le.linestyle.solid" />
                   <GraphEnvironment showGrid="0"  showAxes="H"  showGates="1"  showFreqOnPlots="1"  showGateNameOnPlots="1"  showMedians="0"  showUncomped="0"  addEventParam="0"  lastYAxisName="" >
                     <TextTraits font="SansSerif"  size="11"  name="Labels"  style="plain"  color="#000000"  background="#00ffffff"  just="left" />
                     <TextTraits font="SansSerif"  size="11"  name="LayoutGates"  style="plain"  color="#000000"  background="#00ffffff"  just="left" />
                     <TextTraits font="SansSerif"  size="9"  name="Numbers"  style="plain"  color="#000000"  background="#00ffffff"  just="left" />
                     <TextTraits font="SansSerif"  size="9"  name="Legend"  style="plain"  color="#000000"  background="#00ffffff"  just="left" />
                     <WindowPosition x="137"  y="42"  width="541"  height="884"  displayed="0"  panelState="++-" />
                   </GraphEnvironment>
                 </Graph>
                 <Gate gating:id="ID375695749"  gating:parent_id="ID1005627897" >
                   <gating:PolygonGate eventsInside="1"  annoOffsetX="0"  annoOffsetY="0"  tint="#000000"  isTinted="0"  lineWeight="Normal"  userDefined="1"  quadId="-1"  gateResolution="256" >
                     <gating:dimension>
                       <data-type:fcs-dimension data-type:name="FSC-A" />
                     </gating:dimension>
                     <gating:dimension>
                       <data-type:fcs-dimension data-type:name="SSC-A" />
                     </gating:dimension>
                     <gating:vertex>
                       <gating:coordinate data-type:value="-115.7670887769" />
                       <gating:coordinate data-type:value="18224.8327753671" />
                     </gating:vertex>
                     <gating:vertex>
                       <gating:coordinate data-type:value="25129.619739399" />
                       <gating:coordinate data-type:value="1115.5491670813" />
                     </gating:vertex>
                     <gating:vertex>
                       <gating:coordinate data-type:value="111973.7504283243" />
                       <gating:coordinate data-type:value="13336.4660301426" />
                     </gating:vertex>
                     <gating:vertex>
                       <gating:coordinate data-type:value="258396.9940317447" />
                       <gating:coordinate data-type:value="85847.2394176397" />
                     </gating:vertex>
                     <gating:vertex>
                       <gating:coordinate data-type:value="317976.1069462399" />
                       <gating:coordinate data-type:value="252051.7087552733" />
                     </gating:vertex>
                     <gating:vertex>
                       <gating:coordinate data-type:value="190739.3573322332" />
                       <gating:coordinate data-type:value="276493.542481396" />
                     </gating:vertex>
                     <gating:vertex>
                       <gating:coordinate data-type:value="54414.2684600831" />
                       <gating:coordinate data-type:value="270790.4479453007" />
                     </gating:vertex>
                     <gating:vertex>
                       <gating:coordinate data-type:value="2913.6793306042" />
                       <gating:coordinate data-type:value="105400.7063985378" />
                     </gating:vertex>
                   </gating:PolygonGate>
                 </Gate>
                 <Subpopulations>
                   <Population name="FITC-A, SSC-A subset"  annotation=""  owningGroup="All Samples"  expanded="1"  sortPriority="10"  count="19293" >
                     <Graph smoothing="0"  backColor="#ffffff"  foreColor="#000000"  heatMapStatParameter="PE-A"  type="Pseudocolor"  fast="1" >
                       <Axis dimension="x"  name="APC-A"  label=""  auto="auto" />
                       <Axis dimension="y"  name="PE-A"  label=""  auto="auto" />
                       <GraphSettings level="5%"  smoothingHighResolution="1"  contourHighResolution="1"  histogramSmoothingCount="0"  graphResolution="256"  showOutliers="0"  drawLargeDots="0"  dotsToDraw="8000"  tint="le.chartfill.tinted.40"  lineWeight="le.lineweight.normal"  lineStyle="le.linestyle.solid" />
                       <GraphEnvironment showGrid="0"  showAxes="H"  showGates="1"  showFreqOnPlots="1"  showGateNameOnPlots="1"  showMedians="0"  showUncomped="0"  addEventParam="0"  lastYAxisName="" >
                         <TextTraits font="SansSerif"  size="11"  name="Labels"  style="plain"  color="#000000"  background="#00ffffff"  just="left" />
                         <TextTraits font="SansSerif"  size="11"  name="LayoutGates"  style="plain"  color="#000000"  background="#00ffffff"  just="left" />
                         <TextTraits font="SansSerif"  size="9"  name="Numbers"  style="plain"  color="#000000"  background="#00ffffff"  just="left" />
                         <TextTraits font="SansSerif"  size="9"  name="Legend"  style="plain"  color="#000000"  background="#00ffffff"  just="left" />
                         <WindowPosition x="111"  y="15"  width="541"  height="884"  displayed="0"  panelState="++-" />
                       </GraphEnvironment>
                     </Graph>
                     <Gate gating:id="ID1302505471"  gating:parent_id="ID375695749" >
                       <gating:RectangleGate eventsInside="1"  annoOffsetX="0"  annoOffsetY="0"  tint="#000000"  isTinted="0"  lineWeight="Normal"  userDefined="1"  percentX="0"  percentY="0" >
                         <gating:dimension gating:min="241.10245188606353"  gating:max="390049.9422770421" >
                           <data-type:fcs-dimension data-type:name="FITC-A" />
                         </gating:dimension>
                         <gating:dimension gating:min="300.82137621056063"  gating:max="279752.453644879" >
                           <data-type:fcs-dimension data-type:name="SSC-A" />
                         </gating:dimension>
                       </gating:RectangleGate>
                     </Gate>
                     <Subpopulations>
                       <Population name="Q1: APC-A- , PE-A+"  annotation=""  owningGroup="All Samples"  expanded="1"  sortPriority="10"  count="16" >
                         <Graph smoothing="0"  backColor="#ffffff"  foreColor="#000000"  heatMapStatParameter="PE-A"  type="Pseudocolor"  fast="1" >
                           <Axis dimension="x"  name="APC-A"  label=""  auto="auto" />
                           <Axis dimension="y"  name="PE-A"  label=""  auto="auto" />
                           <GraphSettings level="5%"  smoothingHighResolution="1"  contourHighResolution="1"  histogramSmoothingCount="0"  graphResolution="256"  showOutliers="0"  drawLargeDots="0"  dotsToDraw="8000"  tint="le.chartfill.tinted.40"  lineWeight="le.lineweight.normal"  lineStyle="le.linestyle.solid" />
                           <GraphEnvironment showGrid="0"  showAxes="H"  showGates="1"  showFreqOnPlots="1"  showGateNameOnPlots="1"  showMedians="0"  showUncomped="0"  addEventParam="0"  lastYAxisName="" >
                             <TextTraits font="SansSerif"  size="11"  name="Labels"  style="plain"  color="#000000"  background="#00ffffff"  just="left" />
                             <TextTraits font="SansSerif"  size="11"  name="LayoutGates"  style="plain"  color="#000000"  background="#00ffffff"  just="left" />
                             <TextTraits font="SansSerif"  size="9"  name="Numbers"  style="plain"  color="#000000"  background="#00ffffff"  just="left" />
                             <TextTraits font="SansSerif"  size="9"  name="Legend"  style="plain"  color="#000000"  background="#00ffffff"  just="left" />
                             <WindowPosition x="0"  y="10"  width="541"  height="981"  displayed="1"  panelState="++-" />
                           </GraphEnvironment>
                         </Graph>
                         <Gate gating:id="ID2055301410"  gating:parent_id="ID1302505471" >
                           <gating:RectangleGate eventsInside="1"  annoOffsetX="0"  annoOffsetY="0"  tint="#000000"  isTinted="0"  lineWeight="Normal"  userDefined="1"  percentX="0"  percentY="0" >
                             <gating:dimension gating:max="2571.4733638540674" >
                               <data-type:fcs-dimension data-type:name="APC-A" />
                             </gating:dimension>
                             <gating:dimension gating:min="115.44075427310257" >
                               <data-type:fcs-dimension data-type:name="PE-A" />
                             </gating:dimension>
                           </gating:RectangleGate>
                         </Gate>
                       </Population>
                       <Population name="Q2: APC-A+ , PE-A+"  annotation=""  owningGroup="All Samples"  expanded="1"  sortPriority="10"  count="98" >
                         <Graph smoothing="0"  backColor="#ffffff"  foreColor="#000000"  heatMapStatParameter="PE-A"  type="Pseudocolor"  fast="1" >
                           <Axis dimension="x"  name="APC-A"  label=""  auto="auto" />
                           <Axis dimension="y"  name="PE-A"  label=""  auto="auto" />
                           <GraphSettings level="5%"  smoothingHighResolution="1"  contourHighResolution="1"  histogramSmoothingCount="0"  graphResolution="256"  showOutliers="0"  drawLargeDots="0"  dotsToDraw="8000"  tint="le.chartfill.tinted.40"  lineWeight="le.lineweight.normal"  lineStyle="le.linestyle.solid" />
                           <GraphEnvironment showGrid="0"  showAxes="H"  showGates="1"  showFreqOnPlots="1"  showGateNameOnPlots="1"  showMedians="0"  showUncomped="0"  addEventParam="0"  lastYAxisName="" >
                             <TextTraits font="SansSerif"  size="11"  name="Labels"  style="plain"  color="#000000"  background="#00ffffff"  just="left" />
                             <TextTraits font="SansSerif"  size="11"  name="LayoutGates"  style="plain"  color="#000000"  background="#00ffffff"  just="left" />
                             <TextTraits font="SansSerif"  size="9"  name="Numbers"  style="plain"  color="#000000"  background="#00ffffff"  just="left" />
                             <TextTraits font="SansSerif"  size="9"  name="Legend"  style="plain"  color="#000000"  background="#00ffffff"  just="left" />
                             <WindowPosition x="0"  y="10"  width="541"  height="981"  displayed="1"  panelState="++-" />
                           </GraphEnvironment>
                         </Graph>
                         <Gate gating:id="ID1145960996"  gating:parent_id="ID1302505471" >
                           <gating:RectangleGate eventsInside="1"  annoOffsetX="0"  annoOffsetY="0"  tint="#000000"  isTinted="0"  lineWeight="Normal"  userDefined="1"  percentX="0"  percentY="0" >
                             <gating:dimension gating:min="2571.4733638540674" >
                               <data-type:fcs-dimension data-type:name="APC-A" />
                             </gating:dimension>
                             <gating:dimension gating:min="115.44075427310257" >
                               <data-type:fcs-dimension data-type:name="PE-A" />
                             </gating:dimension>
                           </gating:RectangleGate>
                         </Gate>
                       </Population>
                       <Population name="Q3: APC-A+ , PE-A-"  annotation=""  owningGroup="All Samples"  expanded="1"  sortPriority="10"  count="149" >
                         <Graph smoothing="0"  backColor="#ffffff"  foreColor="#000000"  heatMapStatParameter="PE-A"  type="Pseudocolor"  fast="1" >
                           <Axis dimension="x"  name="APC-A"  label=""  auto="auto" />
                           <Axis dimension="y"  name="PE-A"  label=""  auto="auto" />
                           <GraphSettings level="5%"  smoothingHighResolution="1"  contourHighResolution="1"  histogramSmoothingCount="0"  graphResolution="256"  showOutliers="0"  drawLargeDots="0"  dotsToDraw="8000"  tint="le.chartfill.tinted.40"  lineWeight="le.lineweight.normal"  lineStyle="le.linestyle.solid" />
                           <GraphEnvironment showGrid="0"  showAxes="H"  showGates="1"  showFreqOnPlots="1"  showGateNameOnPlots="1"  showMedians="0"  showUncomped="0"  addEventParam="0"  lastYAxisName="" >
                             <TextTraits font="SansSerif"  size="11"  name="Labels"  style="plain"  color="#000000"  background="#00ffffff"  just="left" />
                             <TextTraits font="SansSerif"  size="11"  name="LayoutGates"  style="plain"  color="#000000"  background="#00ffffff"  just="left" />
                             <TextTraits font="SansSerif"  size="9"  name="Numbers"  style="plain"  color="#000000"  background="#00ffffff"  just="left" />
                             <TextTraits font="SansSerif"  size="9"  name="Legend"  style="plain"  color="#000000"  background="#00ffffff"  just="left" />
                             <WindowPosition x="0"  y="10"  width="541"  height="981"  displayed="1"  panelState="++-" />
                           </GraphEnvironment>
                         </Graph>
                         <Gate gating:id="ID1323811549"  gating:parent_id="ID1302505471" >
                           <gating:RectangleGate eventsInside="1"  annoOffsetX="0"  annoOffsetY="0"  tint="#000000"  isTinted="0"  lineWeight="Normal"  userDefined="1"  percentX="0"  percentY="0" >
                             <gating:dimension gating:min="2571.4733638540674" >
                               <data-type:fcs-dimension data-type:name="APC-A" />
                             </gating:dimension>
                             <gating:dimension gating:max="115.44075427310257" >
                               <data-type:fcs-dimension data-type:name="PE-A" />
                             </gating:dimension>
                           </gating:RectangleGate>
                         </Gate>
                       </Population>
                       <Population name="Q4: APC-A- , PE-A-"  annotation=""  owningGroup="All Samples"  expanded="1"  sortPriority="10"  count="19030" >
                         <Graph smoothing="0"  backColor="#ffffff"  foreColor="#000000"  heatMapStatParameter="PE-A"  type="Pseudocolor"  fast="1" >
                           <Axis dimension="x"  name="APC-A"  label=""  auto="auto" />
                           <Axis dimension="y"  name="PE-A"  label=""  auto="auto" />
                           <GraphSettings level="5%"  smoothingHighResolution="1"  contourHighResolution="1"  histogramSmoothingCount="0"  graphResolution="256"  showOutliers="0"  drawLargeDots="0"  dotsToDraw="8000"  tint="le.chartfill.tinted.40"  lineWeight="le.lineweight.normal"  lineStyle="le.linestyle.solid" />
                           <GraphEnvironment showGrid="0"  showAxes="H"  showGates="1"  showFreqOnPlots="1"  showGateNameOnPlots="1"  showMedians="0"  showUncomped="0"  addEventParam="0"  lastYAxisName="" >
                             <TextTraits font="SansSerif"  size="11"  name="Labels"  style="plain"  color="#000000"  background="#00ffffff"  just="left" />
                             <TextTraits font="SansSerif"  size="11"  name="LayoutGates"  style="plain"  color="#000000"  background="#00ffffff"  just="left" />
                             <TextTraits font="SansSerif"  size="9"  name="Numbers"  style="plain"  color="#000000"  background="#00ffffff"  just="left" />
                             <TextTraits font="SansSerif"  size="9"  name="Legend"  style="plain"  color="#000000"  background="#00ffffff"  just="left" />
                             <WindowPosition x="0"  y="10"  width="541"  height="981"  displayed="1"  panelState="++-" />
                           </GraphEnvironment>
                         </Graph>
                         <Gate gating:id="ID490613658"  gating:parent_id="ID1302505471" >
                           <gating:RectangleGate eventsInside="1"  annoOffsetX="0"  annoOffsetY="0"  tint="#000000"  isTinted="0"  lineWeight="Normal"  userDefined="1"  percentX="0"  percentY="0" >
                             <gating:dimension gating:max="2571.4733638540674" >
                               <data-type:fcs-dimension data-type:name="APC-A" />
                             </gating:dimension>
                             <gating:dimension gating:max="115.44075427310257" >
                               <data-type:fcs-dimension data-type:name="PE-A" />
                             </gating:dimension>
                           </gating:RectangleGate>
                         </Gate>
                       </Population>
                     </Subpopulations>
                   </Population>
                   <Population name="Q1: APC-A- , PE-A+"  annotation=""  owningGroup="All Samples"  expanded="1"  sortPriority="10"  count="53" >
                     <Graph smoothing="0"  backColor="#ffffff"  foreColor="#000000"  heatMapStatParameter="PE-A"  type="Pseudocolor"  fast="1" >
                       <Axis dimension="x"  name="APC-A"  label=""  auto="auto" />
                       <Axis dimension="y"  name="PE-A"  label=""  auto="auto" />
                       <GraphSettings level="5%"  smoothingHighResolution="1"  contourHighResolution="1"  histogramSmoothingCount="0"  graphResolution="256"  showOutliers="0"  drawLargeDots="0"  dotsToDraw="8000"  tint="le.chartfill.tinted.40"  lineWeight="le.lineweight.normal"  lineStyle="le.linestyle.solid" />
                       <GraphEnvironment showGrid="0"  showAxes="H"  showGates="1"  showFreqOnPlots="1"  showGateNameOnPlots="1"  showMedians="0"  showUncomped="0"  addEventParam="0"  lastYAxisName="" >
                         <TextTraits font="SansSerif"  size="11"  name="Labels"  style="plain"  color="#000000"  background="#00ffffff"  just="left" />
                         <TextTraits font="SansSerif"  size="11"  name="LayoutGates"  style="plain"  color="#000000"  background="#00ffffff"  just="left" />
                         <TextTraits font="SansSerif"  size="9"  name="Numbers"  style="plain"  color="#000000"  background="#00ffffff"  just="left" />
                         <TextTraits font="SansSerif"  size="9"  name="Legend"  style="plain"  color="#000000"  background="#00ffffff"  just="left" />
                         <WindowPosition x="177"  y="12"  width="541"  height="981"  displayed="1"  panelState="++-" />
                       </GraphEnvironment>
                     </Graph>
                     <Gate gating:id="ID1429166839"  gating:parent_id="ID375695749" >
                       <gating:RectangleGate eventsInside="1"  annoOffsetX="0"  annoOffsetY="0"  tint="#000000"  isTinted="0"  lineWeight="Normal"  userDefined="1"  percentX="0"  percentY="0" >
                         <gating:dimension gating:max="2693.878670076243" >
                           <data-type:fcs-dimension data-type:name="APC-A" />
                         </gating:dimension>
                         <gating:dimension gating:min="75.78493107775957" >
                           <data-type:fcs-dimension data-type:name="PE-A" />
                         </gating:dimension>
                       </gating:RectangleGate>
                     </Gate>
                   </Population>
                   <Population name="Q2: APC-A+ , PE-A+"  annotation=""  owningGroup="All Samples"  expanded="1"  sortPriority="10"  count="270" >
                     <Graph smoothing="0"  backColor="#ffffff"  foreColor="#000000"  heatMapStatParameter="PE-A"  type="Pseudocolor"  fast="1" >
                       <Axis dimension="x"  name="APC-A"  label=""  auto="auto" />
                       <Axis dimension="y"  name="PE-A"  label=""  auto="auto" />
                       <GraphSettings level="5%"  smoothingHighResolution="1"  contourHighResolution="1"  histogramSmoothingCount="0"  graphResolution="256"  showOutliers="0"  drawLargeDots="0"  dotsToDraw="8000"  tint="le.chartfill.tinted.40"  lineWeight="le.lineweight.normal"  lineStyle="le.linestyle.solid" />
                       <GraphEnvironment showGrid="0"  showAxes="H"  showGates="1"  showFreqOnPlots="1"  showGateNameOnPlots="1"  showMedians="0"  showUncomped="0"  addEventParam="0"  lastYAxisName="" >
                         <TextTraits font="SansSerif"  size="11"  name="Labels"  style="plain"  color="#000000"  background="#00ffffff"  just="left" />
                         <TextTraits font="SansSerif"  size="11"  name="LayoutGates"  style="plain"  color="#000000"  background="#00ffffff"  just="left" />
                         <TextTraits font="SansSerif"  size="9"  name="Numbers"  style="plain"  color="#000000"  background="#00ffffff"  just="left" />
                         <TextTraits font="SansSerif"  size="9"  name="Legend"  style="plain"  color="#000000"  background="#00ffffff"  just="left" />
                         <WindowPosition x="177"  y="12"  width="541"  height="981"  displayed="1"  panelState="++-" />
                       </GraphEnvironment>
                     </Graph>
                     <Gate gating:id="ID1799991809"  gating:parent_id="ID375695749" >
                       <gating:RectangleGate eventsInside="1"  annoOffsetX="0"  annoOffsetY="0"  tint="#000000"  isTinted="0"  lineWeight="Normal"  userDefined="1"  percentX="0"  percentY="0" >
                         <gating:dimension gating:min="2693.878670076243" >
                           <data-type:fcs-dimension data-type:name="APC-A" />
                         </gating:dimension>
                         <gating:dimension gating:min="75.78493107775957" >
                           <data-type:fcs-dimension data-type:name="PE-A" />
                         </gating:dimension>
                       </gating:RectangleGate>
                     </Gate>
                   </Population>
                   <Population name="Q3: APC-A+ , PE-A-"  annotation=""  owningGroup="All Samples"  expanded="1"  sortPriority="10"  count="290" >
                     <Graph smoothing="0"  backColor="#ffffff"  foreColor="#000000"  heatMapStatParameter="PE-A"  type="Pseudocolor"  fast="1" >
                       <Axis dimension="x"  name="APC-A"  label=""  auto="auto" />
                       <Axis dimension="y"  name="PE-A"  label=""  auto="auto" />
                       <GraphSettings level="5%"  smoothingHighResolution="1"  contourHighResolution="1"  histogramSmoothingCount="0"  graphResolution="256"  showOutliers="0"  drawLargeDots="0"  dotsToDraw="8000"  tint="le.chartfill.tinted.40"  lineWeight="le.lineweight.normal"  lineStyle="le.linestyle.solid" />
                       <GraphEnvironment showGrid="0"  showAxes="H"  showGates="1"  showFreqOnPlots="1"  showGateNameOnPlots="1"  showMedians="0"  showUncomped="0"  addEventParam="0"  lastYAxisName="" >
                         <TextTraits font="SansSerif"  size="11"  name="Labels"  style="plain"  color="#000000"  background="#00ffffff"  just="left" />
                         <TextTraits font="SansSerif"  size="11"  name="LayoutGates"  style="plain"  color="#000000"  background="#00ffffff"  just="left" />
                         <TextTraits font="SansSerif"  size="9"  name="Numbers"  style="plain"  color="#000000"  background="#00ffffff"  just="left" />
                         <TextTraits font="SansSerif"  size="9"  name="Legend"  style="plain"  color="#000000"  background="#00ffffff"  just="left" />
                         <WindowPosition x="177"  y="12"  width="541"  height="981"  displayed="1"  panelState="++-" />
                       </GraphEnvironment>
                     </Graph>
                     <Gate gating:id="ID1555803814"  gating:parent_id="ID375695749" >
                       <gating:RectangleGate eventsInside="1"  annoOffsetX="0"  annoOffsetY="0"  tint="#000000"  isTinted="0"  lineWeight="Normal"  userDefined="1"  percentX="0"  percentY="0" >
                         <gating:dimension gating:min="2693.878670076243" >
                           <data-type:fcs-dimension data-type:name="APC-A" />
                         </gating:dimension>
                         <gating:dimension gating:max="75.78493107775957" >
                           <data-type:fcs-dimension data-type:name="PE-A" />
                         </gating:dimension>
                       </gating:RectangleGate>
                     </Gate>
                   </Population>
                   <Population name="Q4: APC-A- , PE-A-"  annotation=""  owningGroup="All Samples"  expanded="1"  sortPriority="10"  count="21048" >
                     <Graph smoothing="0"  backColor="#ffffff"  foreColor="#000000"  heatMapStatParameter="PE-A"  type="Pseudocolor"  fast="1" >
                       <Axis dimension="x"  name="APC-A"  label=""  auto="auto" />
                       <Axis dimension="y"  name="PE-A"  label=""  auto="auto" />
                       <GraphSettings level="5%"  smoothingHighResolution="1"  contourHighResolution="1"  histogramSmoothingCount="0"  graphResolution="256"  showOutliers="0"  drawLargeDots="0"  dotsToDraw="8000"  tint="le.chartfill.tinted.40"  lineWeight="le.lineweight.normal"  lineStyle="le.linestyle.solid" />
                       <GraphEnvironment showGrid="0"  showAxes="H"  showGates="1"  showFreqOnPlots="1"  showGateNameOnPlots="1"  showMedians="0"  showUncomped="0"  addEventParam="0"  lastYAxisName="" >
                         <TextTraits font="SansSerif"  size="11"  name="Labels"  style="plain"  color="#000000"  background="#00ffffff"  just="left" />
                         <TextTraits font="SansSerif"  size="11"  name="LayoutGates"  style="plain"  color="#000000"  background="#00ffffff"  just="left" />
                         <TextTraits font="SansSerif"  size="9"  name="Numbers"  style="plain"  color="#000000"  background="#00ffffff"  just="left" />
                         <TextTraits font="SansSerif"  size="9"  name="Legend"  style="plain"  color="#000000"  background="#00ffffff"  just="left" />
                         <WindowPosition x="177"  y="12"  width="541"  height="981"  displayed="1"  panelState="++-" />
                       </GraphEnvironment>
                     </Graph>
                     <Gate gating:id="ID1086299796"  gating:parent_id="ID375695749" >
                       <gating:RectangleGate eventsInside="1"  annoOffsetX="0"  annoOffsetY="0"  tint="#000000"  isTinted="0"  lineWeight="Normal"  userDefined="1"  percentX="0"  percentY="0" >
                         <gating:dimension gating:max="2693.878670076243" >
                           <data-type:fcs-dimension data-type:name="APC-A" />
                         </gating:dimension>
                         <gating:dimension gating:max="75.78493107775957" >
                           <data-type:fcs-dimension data-type:name="PE-A" />
                         </gating:dimension>
                       </gating:RectangleGate>
                     </Gate>
                   </Population>
                 </Subpopulations>
               </Population>
             </Subpopulations>
           </Population>
         </Subpopulations>
       </SampleNode>
     </Sample>
     <Sample>
       <DataSet uri="file:/F:/黑色素瘤BRAFi-剪接体/凋亡-流式-JX/20210908/20210908_28-a2.fcs"  sampleID="4" />
       <Transformations>
         <transforms:linear transforms:minRange="-4155.0289812851"  transforms:maxRange="388663.1900651326"  gain="1" >
           <data-type:parameter data-type:name="FSC-A" />
         </transforms:linear>
         <transforms:linear transforms:minRange="0"  transforms:maxRange="262144"  gain="1" >
           <data-type:parameter data-type:name="FSC-H" />
         </transforms:linear>
         <transforms:linear transforms:minRange="-2143.3619964017"  transforms:maxRange="286270.275971845"  gain="1" >
           <data-type:parameter data-type:name="SSC-A" />
         </transforms:linear>
         <transforms:biex transforms:length="256"  transforms:maxRange="2621440.000291775"  transforms:neg="0.9"  transforms:width="-12.5892541179"  transforms:pos="5.418539922" >
           <data-type:parameter data-type:name="PE-A" />
         </transforms:biex>
         <transforms:biex transforms:length="256"  transforms:maxRange="26214400.002917748"  transforms:neg="1"  transforms:width="-79.4328234724"  transforms:pos="6.418539922" >
           <data-type:parameter data-type:name="APC-A" />
         </transforms:biex>
         <transforms:biex transforms:length="256"  transforms:maxRange="828972.115039447"  transforms:neg="0"  transforms:width="-100"  transforms:pos="4.918539922" >
           <data-type:parameter data-type:name="FITC-A" />
         </transforms:biex>
         <transforms:linear transforms:minRange="0.2021366525"  transforms:maxRange="69"  gain="0.0100565499" >
           <data-type:parameter data-type:name="Time" />
         </transforms:linear>
       </Transformations>
       <Keywords>
         <Keyword name="CST REGULATORY STATUS"  value="RUO Performance Check" />
         <Keyword name="CST PERFORMANCE EXPIRED"  value="2020-11-03T10:40:58+08:00" />
         <Keyword name="CST BEADS EXPIRED"  value="False" />
         <Keyword name="CST BASELINE DATE"  value="2020-10-23T10:15:23+08:00" />
         <Keyword name="CST SETUP DATE"  value="2020-11-02T10:40:58+08:00" />
         <Keyword name="CYTOMETER CONFIG CREATE DATE"  value="2020-07-16T11:13:55+08:00" />
         <Keyword name="CYTOMETER CONFIG NAME"  value="20200716of 2-Blue 3-Red 6-Violet 2-UV 5-YellGrn (647800L6)" />
         <Keyword name="CST BEADS LOT ID"  value="93017" />
         <Keyword name="CST SETUP STATUS"  value="SUCCESS" />
         <Keyword name="P7MS"  value="0" />
         <Keyword name="P7BS"  value="0" />
         <Keyword name="$P7G"  value="0.01" />
         <Keyword name="$P7E"  value="0,0" />
         <Keyword name="$P7B"  value="32" />
         <Keyword name="$P7R"  value="262144" />
         <Keyword name="$P7N"  value="Time" />
         <Keyword name="P6MS"  value="0" />
         <Keyword name="P6BS"  value="32" />
         <Keyword name="P6DISPLAY"  value="LOG" />
         <Keyword name="$P6G"  value="1.0" />
         <Keyword name="$P6V"  value="275" />
         <Keyword name="$P6E"  value="0,0" />
         <Keyword name="$P6B"  value="32" />
         <Keyword name="$P6R"  value="262144" />
         <Keyword name="$P6N"  value="FITC-A" />
         <Keyword name="P5MS"  value="0" />
         <Keyword name="P5BS"  value="48" />
         <Keyword name="P5DISPLAY"  value="LOG" />
         <Keyword name="$P5G"  value="1.0" />
         <Keyword name="$P5V"  value="291" />
         <Keyword name="$P5E"  value="0,0" />
         <Keyword name="$P5B"  value="32" />
         <Keyword name="$P5R"  value="262144" />
         <Keyword name="$P5N"  value="APC-A" />
         <Keyword name="P4MS"  value="0" />
         <Keyword name="P4BS"  value="78" />
         <Keyword name="P4DISPLAY"  value="LOG" />
         <Keyword name="$P4G"  value="1.0" />
         <Keyword name="$P4V"  value="269" />
         <Keyword name="$P4E"  value="0,0" />
         <Keyword name="$P4B"  value="32" />
         <Keyword name="$P4R"  value="262144" />
         <Keyword name="$P4N"  value="PE-A" />
         <Keyword name="P3MS"  value="0" />
         <Keyword name="P3BS"  value="0" />
         <Keyword name="P3DISPLAY"  value="LIN" />
         <Keyword name="$P3G"  value="1.0" />
         <Keyword name="$P3V"  value="202" />
         <Keyword name="$P3E"  value="0,0" />
         <Keyword name="$P3B"  value="32" />
         <Keyword name="$P3R"  value="262144" />
         <Keyword name="$P3N"  value="SSC-A" />
         <Keyword name="P2MS"  value="0" />
         <Keyword name="P2BS"  value="0" />
         <Keyword name="P2DISPLAY"  value="LIN" />
         <Keyword name="$P2G"  value="1.0" />
         <Keyword name="$P2V"  value="370" />
         <Keyword name="$P2E"  value="0,0" />
         <Keyword name="$P2B"  value="32" />
         <Keyword name="$P2R"  value="262144" />
         <Keyword name="$P2N"  value="FSC-H" />
         <Keyword name="P1MS"  value="0" />
         <Keyword name="P1BS"  value="0" />
         <Keyword name="P1DISPLAY"  value="LIN" />
         <Keyword name="$P1G"  value="1.0" />
         <Keyword name="$P1V"  value="370" />
         <Keyword name="$P1E"  value="0,0" />
         <Keyword name="$P1B"  value="32" />
         <Keyword name="$P1R"  value="262144" />
         <Keyword name="$P1N"  value="FSC-A" />
         <Keyword name="THRESHOLD"  value="FSC,5000" />
         <Keyword name="APPLY COMPENSATION"  value="TRUE" />
         <Keyword name="SPILL"  value="3,PE-A,APC-A,FITC-A,1,0,0,0,1,0,0,0,1" />
         <Keyword name="$TIMESTEP"  value="0.01" />
         <Keyword name="LASER5ASF"  value="0.59" />
         <Keyword name="LASER5DELAY"  value="83.90" />
         <Keyword name="LASER5NAME"  value="UV" />
         <Keyword name="LASER4ASF"  value="0.81" />
         <Keyword name="LASER4DELAY"  value="159.98" />
         <Keyword name="LASER4NAME"  value="YellGrn" />
         <Keyword name="LASER3ASF"  value="0.81" />
         <Keyword name="LASER3DELAY"  value="41.81" />
         <Keyword name="LASER3NAME"  value="Violet" />
         <Keyword name="LASER2ASF"  value="0.69" />
         <Keyword name="LASER2DELAY"  value="122.37" />
         <Keyword name="LASER2NAME"  value="Red" />
         <Keyword name="LASER1ASF"  value="0.78" />
         <Keyword name="LASER1DELAY"  value="0.00" />
         <Keyword name="LASER1NAME"  value="Blue" />
         <Keyword name="$INST"  value=" " />
         <Keyword name="AUTOBS"  value="TRUE" />
         <Keyword name="FSC ASF"  value="0.54" />
         <Keyword name="$OP"  value="Administrator" />
         <Keyword name="EXPORT TIME"  value="08-SEP-2021-13:01:57" />
         <Keyword name="EXPORT USER NAME"  value="Administrator" />
         <Keyword name="WINDOW EXTENSION"  value="10.00" />
         <Keyword name="CYTNUM"  value="R647800L6116" />
         <Keyword name="SETTINGS"  value="Cytometer" />
         <Keyword name="$CYT"  value="LSRFortessa" />
         <Keyword name="$ETIM"  value="11:36:44" />
         <Keyword name="$BTIM"  value="11:35:35" />
         <Keyword name="$DATE"  value="08-SEP-2021" />
         <Keyword name="EXPORT_GATE"  value="All Events" />
         <Keyword name="PARENT_GUID"  value="a904f34f-ca09-4450-a3c2-77e70b01bafa" />
         <Keyword name="GUID"  value="fd2e4926-e6f7-4ea6-b429-8e5149d90bd1" />
         <Keyword name="EXPERIMENT NAME"  value="Experiment-apoptise_034" />
         <Keyword name="$SRC"  value="20210908" />
         <Keyword name="TUBE NAME"  value="28-a2" />
         <Keyword name="CREATOR"  value="BD FACSDiva Software Version 9.0" />
         <Keyword name="$NEXTDATA"  value="0" />
         <Keyword name="$DATATYPE"  value="F" />
         <Keyword name="$BYTEORD"  value="4,3,2,1" />
         <Keyword name="$MODE"  value="L" />
         <Keyword name="$PAR"  value="7" />
         <Keyword name="$TOT"  value="0000000000000027001" />
         <Keyword name="$SYS"  value="Windows NT (unknown) 6.2" />
         <Keyword name="$FIL"  value="20210908_28-a2.fcs" />
         <Keyword name="$ENDDATA"  value="0000000000000758313" />
         <Keyword name="$BEGINDATA"  value="2286" />
         <Keyword name="$ENDSTEXT"  value="0" />
         <Keyword name="$BEGINSTEXT"  value="0" />
         <Keyword name="$ENDANALYSIS"  value="0" />
         <Keyword name="$BEGINANALYSIS"  value="0" />
         <Keyword name="FJ_FCS_VERSION"  value="3" />
         <Keyword name="$P1S"  value="" />
         <Keyword name="$P2S"  value="" />
         <Keyword name="$P3S"  value="" />
         <Keyword name="$P4S"  value="" />
         <Keyword name="$P5S"  value="" />
         <Keyword name="$P6S"  value="" />
         <Keyword name="$P7S"  value="" />
       </Keywords>
       <SampleNode name="20210908_28-a2.fcs"  annotation=""  owningGroup=""  expanded="1"  sortPriority="10"  count="27001"  sampleID="4" >
         <Graph smoothing="0"  backColor="#ffffff"  foreColor="#000000"  heatMapStatParameter="PE-A"  type="Histogram"  fast="1" >
           <Axis dimension="x"  name="APC-A"  label=""  auto="auto" />
           <Axis dimension="y"  name=""  label=""  auto="auto" />
           <GraphSettings level="5%"  smoothingHighResolution="1"  contourHighResolution="1"  histogramSmoothingCount="0"  graphResolution="256"  showOutliers="0"  drawLargeDots="0"  dotsToDraw="8000"  tint="le.chartfill.tinted.40"  lineWeight="le.lineweight.normal"  lineStyle="le.linestyle.solid" />
           <GraphEnvironment showGrid="0"  showAxes="H"  showGates="1"  showFreqOnPlots="1"  showGateNameOnPlots="1"  showMedians="0"  showUncomped="0"  addEventParam="0"  lastYAxisName="" >
             <TextTraits font="SansSerif"  size="11"  name="Labels"  style="plain"  color="#000000"  background="#00ffffff"  just="left" />
             <TextTraits font="SansSerif"  size="11"  name="LayoutGates"  style="plain"  color="#000000"  background="#00ffffff"  just="left" />
             <TextTraits font="SansSerif"  size="9"  name="Numbers"  style="plain"  color="#000000"  background="#00ffffff"  just="left" />
             <TextTraits font="SansSerif"  size="9"  name="Legend"  style="plain"  color="#000000"  background="#00ffffff"  just="left" />
             <WindowPosition x="0"  y="0"  width="673"  height="806"  displayed="0"  panelState="++" />
           </GraphEnvironment>
         </Graph>
         <Subpopulations>
           <Population name="Lymphocytes"  annotation=""  owningGroup="All Samples"  expanded="1"  sortPriority="10"  count="20520" >
             <Graph smoothing="0"  backColor="#ffffff"  foreColor="#000000"  heatMapStatParameter="PE-A"  type="Pseudocolor"  fast="1" >
               <Axis dimension="x"  name="FITC-A"  label=""  auto="auto" />
               <Axis dimension="y"  name="SSC-A"  label=""  auto="auto" />
               <GraphSettings level="5%"  smoothingHighResolution="1"  contourHighResolution="1"  histogramSmoothingCount="0"  graphResolution="256"  showOutliers="0"  drawLargeDots="0"  dotsToDraw="8000"  tint="le.chartfill.tinted.40"  lineWeight="le.lineweight.normal"  lineStyle="le.linestyle.solid" />
               <GraphEnvironment showGrid="0"  showAxes="tnlTNL"  showGates="1"  showFreqOnPlots="1"  showGateNameOnPlots="1"  showMedians="0"  showUncomped="0"  addEventParam="0"  lastYAxisName="" >
                 <TextTraits font="SansSerif"  size="11"  name="Labels"  style="plain"  color="#000000"  background="#00ffffff"  just="left" />
                 <TextTraits font="SansSerif"  size="11"  name="LayoutGates"  style="plain"  color="#000000"  background="#00ffffff"  just="left" />
                 <TextTraits font="SansSerif"  size="9"  name="Numbers"  style="plain"  color="#000000"  background="#00ffffff"  just="left" />
                 <TextTraits font="SansSerif"  size="9"  name="Legend"  style="plain"  color="#000000"  background="#00ffffff"  just="left" />
                 <WindowPosition x="408"  y="10"  width="570"  height="1078"  displayed="0"  panelState="---" />
               </GraphEnvironment>
             </Graph>
             <Gate gating:id="ID1462591154" >
               <gating:PolygonGate eventsInside="1"  annoOffsetX="0"  annoOffsetY="0"  tint="#000000"  isTinted="0"  lineWeight="Normal"  userDefined="1"  quadId="-1"  gateResolution="256" >
                 <gating:dimension>
                   <data-type:fcs-dimension data-type:name="FSC-A" />
                 </gating:dimension>
                 <gating:dimension>
                   <data-type:fcs-dimension data-type:name="SSC-A" />
                 </gating:dimension>
                 <gating:vertex>
                   <gating:coordinate data-type:value="23109.9887931449" />
                   <gating:coordinate data-type:value="141205.0830651971" />
                 </gating:vertex>
                 <gating:vertex>
                   <gating:coordinate data-type:value="47345.5601481938" />
                   <gating:coordinate data-type:value="192707.5184166697" />
                 </gating:vertex>
                 <gating:vertex>
                   <gating:coordinate data-type:value="85718.5481270212" />
                   <gating:coordinate data-type:value="245068.3276906669" />
                 </gating:vertex>
                 <gating:vertex>
                   <gating:coordinate data-type:value="224063.2679454254" />
                   <gating:coordinate data-type:value="245068.3276906669" />
                 </gating:vertex>
                 <gating:vertex>
                   <gating:coordinate data-type:value="247289.0238273473" />
                   <gating:coordinate data-type:value="130904.5959949026" />
                 </gating:vertex>
                 <gating:vertex>
                   <gating:coordinate data-type:value="156405.6312459139" />
                   <gating:coordinate data-type:value="66526.5518055618" />
                 </gating:vertex>
                 <gating:vertex>
                   <gating:coordinate data-type:value="91777.4409657835" />
                   <gating:coordinate data-type:value="21032.7339117609" />
                 </gating:vertex>
                 <gating:vertex>
                   <gating:coordinate data-type:value="43306.2982556857" />
                   <gating:coordinate data-type:value="21891.1078342855" />
                 </gating:vertex>
                 <gating:vertex>
                   <gating:coordinate data-type:value="9982.3876424934" />
                   <gating:coordinate data-type:value="59659.5604253654" />
                 </gating:vertex>
               </gating:PolygonGate>
             </Gate>
             <Subpopulations>
               <Population name="FITC-A, SSC-A subset"  annotation=""  owningGroup=""  expanded="1"  sortPriority="10"  count="18728" >
                 <Graph smoothing="0"  backColor="#ffffff"  foreColor="#000000"  heatMapStatParameter="PE-A"  type="Pseudocolor"  fast="1" >
                   <Axis dimension="x"  name="APC-A"  label=""  auto="auto" />
                   <Axis dimension="y"  name="PE-A"  label=""  auto="auto" />
                   <GraphSettings level="5%"  smoothingHighResolution="1"  contourHighResolution="1"  histogramSmoothingCount="0"  graphResolution="256"  showOutliers="0"  drawLargeDots="0"  dotsToDraw="8000"  tint="le.chartfill.tinted.40"  lineWeight="le.lineweight.normal"  lineStyle="le.linestyle.solid" />
                   <GraphEnvironment showGrid="0"  showAxes="tnlTNL"  showGates="1"  showFreqOnPlots="1"  showGateNameOnPlots="1"  showMedians="0"  showUncomped="0"  addEventParam="0"  lastYAxisName="" >
                     <TextTraits font="SansSerif"  size="11"  name="Labels"  style="plain"  color="#000000"  background="#00ffffff"  just="left" />
                     <TextTraits font="SansSerif"  size="11"  name="LayoutGates"  style="plain"  color="#000000"  background="#00ffffff"  just="left" />
                     <TextTraits font="SansSerif"  size="9"  name="Numbers"  style="plain"  color="#000000"  background="#00ffffff"  just="left" />
                     <TextTraits font="SansSerif"  size="9"  name="Legend"  style="plain"  color="#000000"  background="#00ffffff"  just="left" />
                     <WindowPosition x="444"  y="38"  width="570"  height="950"  displayed="1"  panelState="---" />
                   </GraphEnvironment>
                 </Graph>
                 <Gate gating:id="ID1985680527"  gating:parent_id="ID1462591154" >
                   <gating:RectangleGate eventsInside="1"  annoOffsetX="0"  annoOffsetY="0"  tint="#000000"  isTinted="0"  lineWeight="Normal"  userDefined="1"  percentX="0"  percentY="0" >
                     <gating:dimension gating:min="337.0891327130855"  gating:max="399246.08408147056" >
                       <data-type:fcs-dimension data-type:name="FITC-A" />
                     </gating:dimension>
                     <gating:dimension gating:min="2328.1672744238303"  gating:max="243231.80674014924" >
                       <data-type:fcs-dimension data-type:name="SSC-A" />
                     </gating:dimension>
                   </gating:RectangleGate>
                 </Gate>
                 <Subpopulations>
                   <Population name="Q1: APC-A- , PE-A+"  annotation=""  owningGroup="All Samples"  expanded="1"  sortPriority="10"  count="35" >
                     <Graph smoothing="0"  backColor="#ffffff"  foreColor="#000000"  heatMapStatParameter="PE-A"  type="Pseudocolor"  fast="1" >
                       <Axis dimension="x"  name="APC-A"  label=""  auto="auto" />
                       <Axis dimension="y"  name="PE-A"  label=""  auto="auto" />
                       <GraphSettings level="5%"  smoothingHighResolution="1"  contourHighResolution="1"  histogramSmoothingCount="0"  graphResolution="256"  showOutliers="0"  drawLargeDots="0"  dotsToDraw="8000"  tint="le.chartfill.tinted.40"  lineWeight="le.lineweight.normal"  lineStyle="le.linestyle.solid" />
                       <GraphEnvironment showGrid="0"  showAxes="tnlTNL"  showGates="1"  showFreqOnPlots="1"  showGateNameOnPlots="1"  showMedians="0"  showUncomped="0"  addEventParam="0"  lastYAxisName="" >
                         <TextTraits font="SansSerif"  size="11"  name="Labels"  style="plain"  color="#000000"  background="#00ffffff"  just="left" />
                         <TextTraits font="SansSerif"  size="11"  name="LayoutGates"  style="plain"  color="#000000"  background="#00ffffff"  just="left" />
                         <TextTraits font="SansSerif"  size="9"  name="Numbers"  style="plain"  color="#000000"  background="#00ffffff"  just="left" />
                         <TextTraits font="SansSerif"  size="9"  name="Legend"  style="plain"  color="#000000"  background="#00ffffff"  just="left" />
                         <WindowPosition x="0"  y="0"  width="570"  height="1197"  displayed="1"  panelState="---" />
                       </GraphEnvironment>
                     </Graph>
                     <Gate gating:id="ID1444357173"  gating:parent_id="ID1985680527" >
                       <gating:RectangleGate eventsInside="1"  annoOffsetX="0"  annoOffsetY="0"  tint="#000000"  isTinted="0"  lineWeight="Normal"  userDefined="1"  percentX="0"  percentY="0" >
                         <gating:dimension gating:max="2688.760075104572" >
                           <data-type:fcs-dimension data-type:name="APC-A" />
                         </gating:dimension>
                         <gating:dimension gating:min="102.26601352816397" >
                           <data-type:fcs-dimension data-type:name="PE-A" />
                         </gating:dimension>
                       </gating:RectangleGate>
                     </Gate>
                   </Population>
                   <Population name="Q2: APC-A+ , PE-A+"  annotation=""  owningGroup="All Samples"  expanded="1"  sortPriority="10"  count="266" >
                     <Graph smoothing="0"  backColor="#ffffff"  foreColor="#000000"  heatMapStatParameter="PE-A"  type="Pseudocolor"  fast="1" >
                       <Axis dimension="x"  name="APC-A"  label=""  auto="auto" />
                       <Axis dimension="y"  name="PE-A"  label=""  auto="auto" />
                       <GraphSettings level="5%"  smoothingHighResolution="1"  contourHighResolution="1"  histogramSmoothingCount="0"  graphResolution="256"  showOutliers="0"  drawLargeDots="0"  dotsToDraw="8000"  tint="le.chartfill.tinted.40"  lineWeight="le.lineweight.normal"  lineStyle="le.linestyle.solid" />
                       <GraphEnvironment showGrid="0"  showAxes="tnlTNL"  showGates="1"  showFreqOnPlots="1"  showGateNameOnPlots="1"  showMedians="0"  showUncomped="0"  addEventParam="0"  lastYAxisName="" >
                         <TextTraits font="SansSerif"  size="11"  name="Labels"  style="plain"  color="#000000"  background="#00ffffff"  just="left" />
                         <TextTraits font="SansSerif"  size="11"  name="LayoutGates"  style="plain"  color="#000000"  background="#00ffffff"  just="left" />
                         <TextTraits font="SansSerif"  size="9"  name="Numbers"  style="plain"  color="#000000"  background="#00ffffff"  just="left" />
                         <TextTraits font="SansSerif"  size="9"  name="Legend"  style="plain"  color="#000000"  background="#00ffffff"  just="left" />
                         <WindowPosition x="0"  y="0"  width="570"  height="1197"  displayed="1"  panelState="---" />
                       </GraphEnvironment>
                     </Graph>
                     <Gate gating:id="ID1449325860"  gating:parent_id="ID1985680527" >
                       <gating:RectangleGate eventsInside="1"  annoOffsetX="0"  annoOffsetY="0"  tint="#000000"  isTinted="0"  lineWeight="Normal"  userDefined="1"  percentX="0"  percentY="0" >
                         <gating:dimension gating:min="2688.760075104572" >
                           <data-type:fcs-dimension data-type:name="APC-A" />
                         </gating:dimension>
                         <gating:dimension gating:min="102.26601352816397" >
                           <data-type:fcs-dimension data-type:name="PE-A" />
                         </gating:dimension>
                       </gating:RectangleGate>
                     </Gate>
                   </Population>
                   <Population name="Q3: APC-A+ , PE-A-"  annotation=""  owningGroup="All Samples"  expanded="1"  sortPriority="10"  count="302" >
                     <Graph smoothing="0"  backColor="#ffffff"  foreColor="#000000"  heatMapStatParameter="PE-A"  type="Pseudocolor"  fast="1" >
                       <Axis dimension="x"  name="APC-A"  label=""  auto="auto" />
                       <Axis dimension="y"  name="PE-A"  label=""  auto="auto" />
                       <GraphSettings level="5%"  smoothingHighResolution="1"  contourHighResolution="1"  histogramSmoothingCount="0"  graphResolution="256"  showOutliers="0"  drawLargeDots="0"  dotsToDraw="8000"  tint="le.chartfill.tinted.40"  lineWeight="le.lineweight.normal"  lineStyle="le.linestyle.solid" />
                       <GraphEnvironment showGrid="0"  showAxes="tnlTNL"  showGates="1"  showFreqOnPlots="1"  showGateNameOnPlots="1"  showMedians="0"  showUncomped="0"  addEventParam="0"  lastYAxisName="" >
                         <TextTraits font="SansSerif"  size="11"  name="Labels"  style="plain"  color="#000000"  background="#00ffffff"  just="left" />
                         <TextTraits font="SansSerif"  size="11"  name="LayoutGates"  style="plain"  color="#000000"  background="#00ffffff"  just="left" />
                         <TextTraits font="SansSerif"  size="9"  name="Numbers"  style="plain"  color="#000000"  background="#00ffffff"  just="left" />
                         <TextTraits font="SansSerif"  size="9"  name="Legend"  style="plain"  color="#000000"  background="#00ffffff"  just="left" />
                         <WindowPosition x="0"  y="0"  width="570"  height="1197"  displayed="1"  panelState="---" />
                       </GraphEnvironment>
                     </Graph>
                     <Gate gating:id="ID495588971"  gating:parent_id="ID1985680527" >
                       <gating:RectangleGate eventsInside="1"  annoOffsetX="0"  annoOffsetY="0"  tint="#000000"  isTinted="0"  lineWeight="Normal"  userDefined="1"  percentX="0"  percentY="0" >
                         <gating:dimension gating:min="2688.760075104572" >
                           <data-type:fcs-dimension data-type:name="APC-A" />
                         </gating:dimension>
                         <gating:dimension gating:max="102.26601352816397" >
                           <data-type:fcs-dimension data-type:name="PE-A" />
                         </gating:dimension>
                       </gating:RectangleGate>
                     </Gate>
                   </Population>
                   <Population name="Q4: APC-A- , PE-A-"  annotation=""  owningGroup="All Samples"  expanded="1"  sortPriority="10"  count="18125" >
                     <Graph smoothing="0"  backColor="#ffffff"  foreColor="#000000"  heatMapStatParameter="PE-A"  type="Pseudocolor"  fast="1" >
                       <Axis dimension="x"  name="APC-A"  label=""  auto="auto" />
                       <Axis dimension="y"  name="PE-A"  label=""  auto="auto" />
                       <GraphSettings level="5%"  smoothingHighResolution="1"  contourHighResolution="1"  histogramSmoothingCount="0"  graphResolution="256"  showOutliers="0"  drawLargeDots="0"  dotsToDraw="8000"  tint="le.chartfill.tinted.40"  lineWeight="le.lineweight.normal"  lineStyle="le.linestyle.solid" />
                       <GraphEnvironment showGrid="0"  showAxes="tnlTNL"  showGates="1"  showFreqOnPlots="1"  showGateNameOnPlots="1"  showMedians="0"  showUncomped="0"  addEventParam="0"  lastYAxisName="" >
                         <TextTraits font="SansSerif"  size="11"  name="Labels"  style="plain"  color="#000000"  background="#00ffffff"  just="left" />
                         <TextTraits font="SansSerif"  size="11"  name="LayoutGates"  style="plain"  color="#000000"  background="#00ffffff"  just="left" />
                         <TextTraits font="SansSerif"  size="9"  name="Numbers"  style="plain"  color="#000000"  background="#00ffffff"  just="left" />
                         <TextTraits font="SansSerif"  size="9"  name="Legend"  style="plain"  color="#000000"  background="#00ffffff"  just="left" />
                         <WindowPosition x="0"  y="0"  width="570"  height="1197"  displayed="1"  panelState="---" />
                       </GraphEnvironment>
                     </Graph>
                     <Gate gating:id="ID1792183417"  gating:parent_id="ID1985680527" >
                       <gating:RectangleGate eventsInside="1"  annoOffsetX="0"  annoOffsetY="0"  tint="#000000"  isTinted="0"  lineWeight="Normal"  userDefined="1"  percentX="0"  percentY="0" >
                         <gating:dimension gating:max="2688.760075104572" >
                           <data-type:fcs-dimension data-type:name="APC-A" />
                         </gating:dimension>
                         <gating:dimension gating:max="102.26601352816397" >
                           <data-type:fcs-dimension data-type:name="PE-A" />
                         </gating:dimension>
                       </gating:RectangleGate>
                     </Gate>
                   </Population>
                 </Subpopulations>
               </Population>
             </Subpopulations>
           </Population>
           <Population name="Single Cells"  annotation=""  owningGroup="All Samples"  expanded="1"  sortPriority="10"  count="26402" >
             <Graph smoothing="0"  backColor="#ffffff"  foreColor="#000000"  heatMapStatParameter="PE-A"  type="Pseudocolor"  fast="1" >
               <Axis dimension="x"  name="FSC-A"  label=""  auto="auto" />
               <Axis dimension="y"  name="SSC-A"  label=""  auto="auto" />
               <GraphSettings level="5%"  smoothingHighResolution="1"  contourHighResolution="1"  histogramSmoothingCount="0"  graphResolution="256"  showOutliers="0"  drawLargeDots="0"  dotsToDraw="8000"  tint="le.chartfill.tinted.40"  lineWeight="le.lineweight.normal"  lineStyle="le.linestyle.solid" />
               <GraphEnvironment showGrid="0"  showAxes="H"  showGates="1"  showFreqOnPlots="1"  showGateNameOnPlots="1"  showMedians="0"  showUncomped="0"  addEventParam="0"  lastYAxisName="" >
                 <TextTraits font="SansSerif"  size="11"  name="Labels"  style="plain"  color="#000000"  background="#00ffffff"  just="left" />
                 <TextTraits font="SansSerif"  size="11"  name="LayoutGates"  style="plain"  color="#000000"  background="#00ffffff"  just="left" />
                 <TextTraits font="SansSerif"  size="9"  name="Numbers"  style="plain"  color="#000000"  background="#00ffffff"  just="left" />
                 <TextTraits font="SansSerif"  size="9"  name="Legend"  style="plain"  color="#000000"  background="#00ffffff"  just="left" />
                 <WindowPosition x="0"  y="42"  width="541"  height="884"  displayed="0"  panelState="++-" />
               </GraphEnvironment>
             </Graph>
             <Gate gating:id="ID1249012996" >
               <gating:PolygonGate eventsInside="1"  annoOffsetX="150"  annoOffsetY="88"  tint="#000000"  isTinted="0"  lineWeight="Normal"  userDefined="1"  quadId="-1"  gateResolution="256" >
                 <gating:dimension>
                   <data-type:fcs-dimension data-type:name="FSC-A" />
                 </gating:dimension>
                 <gating:dimension>
                   <data-type:fcs-dimension data-type:name="FSC-H" />
                 </gating:dimension>
                 <gating:vertex>
                   <gating:coordinate data-type:value="41286.6673094316" />
                   <gating:coordinate data-type:value="51836.384180791" />
                 </gating:vertex>
                 <gating:vertex>
                   <gating:coordinate data-type:value="-3145.2135081581" />
                   <gating:coordinate data-type:value="5183.6384180791" />
                 </gating:vertex>
                 <gating:vertex>
                   <gating:coordinate data-type:value="12002.0185887475" />
                   <gating:coordinate data-type:value="2221.5593220339" />
                 </gating:vertex>
                 <gating:vertex>
                   <gating:coordinate data-type:value="154386.0002996598" />
                   <gating:coordinate data-type:value="66646.7796610169" />
                 </gating:vertex>
                 <gating:vertex>
                   <gating:coordinate data-type:value="179631.3871278358" />
                   <gating:coordinate data-type:value="79976.1355932203" />
                 </gating:vertex>
                 <gating:vertex>
                   <gating:coordinate data-type:value="214974.9286872821" />
                   <gating:coordinate data-type:value="88862.3728813559" />
                 </gating:vertex>
                 <gating:vertex>
                   <gating:coordinate data-type:value="259406.8095048718" />
                   <gating:coordinate data-type:value="100710.6892655367" />
                 </gating:vertex>
                 <gating:vertex>
                   <gating:coordinate data-type:value="225073.0834185525" />
                   <gating:coordinate data-type:value="131072" />
                 </gating:vertex>
                 <gating:vertex>
                   <gating:coordinate data-type:value="88747.9945464024" />
                   <gating:coordinate data-type:value="85900.2937853107" />
                 </gating:vertex>
               </gating:PolygonGate>
             </Gate>
             <Subpopulations>
               <Population name="FSC-A, SSC-A subset"  annotation=""  owningGroup="All Samples"  expanded="1"  sortPriority="10"  count="23200" >
                 <Graph smoothing="0"  backColor="#ffffff"  foreColor="#000000"  heatMapStatParameter="PE-A"  type="Pseudocolor"  fast="1" >
                   <Axis dimension="x"  name="FITC-A"  label=""  auto="auto" />
                   <Axis dimension="y"  name="SSC-A"  label=""  auto="auto" />
                   <GraphSettings level="5%"  smoothingHighResolution="1"  contourHighResolution="1"  histogramSmoothingCount="0"  graphResolution="256"  showOutliers="0"  drawLargeDots="0"  dotsToDraw="8000"  tint="le.chartfill.tinted.40"  lineWeight="le.lineweight.normal"  lineStyle="le.linestyle.solid" />
                   <GraphEnvironment showGrid="0"  showAxes="H"  showGates="1"  showFreqOnPlots="1"  showGateNameOnPlots="1"  showMedians="0"  showUncomped="0"  addEventParam="0"  lastYAxisName="" >
                     <TextTraits font="SansSerif"  size="11"  name="Labels"  style="plain"  color="#000000"  background="#00ffffff"  just="left" />
                     <TextTraits font="SansSerif"  size="11"  name="LayoutGates"  style="plain"  color="#000000"  background="#00ffffff"  just="left" />
                     <TextTraits font="SansSerif"  size="9"  name="Numbers"  style="plain"  color="#000000"  background="#00ffffff"  just="left" />
                     <TextTraits font="SansSerif"  size="9"  name="Legend"  style="plain"  color="#000000"  background="#00ffffff"  just="left" />
                     <WindowPosition x="137"  y="42"  width="541"  height="884"  displayed="0"  panelState="++-" />
                   </GraphEnvironment>
                 </Graph>
                 <Gate gating:id="ID181200441"  gating:parent_id="ID1249012996" >
                   <gating:PolygonGate eventsInside="1"  annoOffsetX="0"  annoOffsetY="0"  tint="#000000"  isTinted="0"  lineWeight="Normal"  userDefined="1"  quadId="-1"  gateResolution="256" >
                     <gating:dimension>
                       <data-type:fcs-dimension data-type:name="FSC-A" />
                     </gating:dimension>
                     <gating:dimension>
                       <data-type:fcs-dimension data-type:name="SSC-A" />
                     </gating:dimension>
                     <gating:vertex>
                       <gating:coordinate data-type:value="-115.7670887769" />
                       <gating:coordinate data-type:value="18224.8327753671" />
                     </gating:vertex>
                     <gating:vertex>
                       <gating:coordinate data-type:value="25129.619739399" />
                       <gating:coordinate data-type:value="1115.5491670813" />
                     </gating:vertex>
                     <gating:vertex>
                       <gating:coordinate data-type:value="111973.7504283243" />
                       <gating:coordinate data-type:value="13336.4660301426" />
                     </gating:vertex>
                     <gating:vertex>
                       <gating:coordinate data-type:value="258396.9940317447" />
                       <gating:coordinate data-type:value="85847.2394176397" />
                     </gating:vertex>
                     <gating:vertex>
                       <gating:coordinate data-type:value="317976.1069462399" />
                       <gating:coordinate data-type:value="252051.7087552733" />
                     </gating:vertex>
                     <gating:vertex>
                       <gating:coordinate data-type:value="190739.3573322332" />
                       <gating:coordinate data-type:value="276493.542481396" />
                     </gating:vertex>
                     <gating:vertex>
                       <gating:coordinate data-type:value="54414.2684600831" />
                       <gating:coordinate data-type:value="270790.4479453007" />
                     </gating:vertex>
                     <gating:vertex>
                       <gating:coordinate data-type:value="2913.6793306042" />
                       <gating:coordinate data-type:value="105400.7063985378" />
                     </gating:vertex>
                   </gating:PolygonGate>
                 </Gate>
                 <Subpopulations>
                   <Population name="FITC-A, SSC-A subset"  annotation=""  owningGroup="All Samples"  expanded="1"  sortPriority="10"  count="20776" >
                     <Graph smoothing="0"  backColor="#ffffff"  foreColor="#000000"  heatMapStatParameter="PE-A"  type="Pseudocolor"  fast="1" >
                       <Axis dimension="x"  name="APC-A"  label=""  auto="auto" />
                       <Axis dimension="y"  name="PE-A"  label=""  auto="auto" />
                       <GraphSettings level="5%"  smoothingHighResolution="1"  contourHighResolution="1"  histogramSmoothingCount="0"  graphResolution="256"  showOutliers="0"  drawLargeDots="0"  dotsToDraw="8000"  tint="le.chartfill.tinted.40"  lineWeight="le.lineweight.normal"  lineStyle="le.linestyle.solid" />
                       <GraphEnvironment showGrid="0"  showAxes="H"  showGates="1"  showFreqOnPlots="1"  showGateNameOnPlots="1"  showMedians="0"  showUncomped="0"  addEventParam="0"  lastYAxisName="" >
                         <TextTraits font="SansSerif"  size="11"  name="Labels"  style="plain"  color="#000000"  background="#00ffffff"  just="left" />
                         <TextTraits font="SansSerif"  size="11"  name="LayoutGates"  style="plain"  color="#000000"  background="#00ffffff"  just="left" />
                         <TextTraits font="SansSerif"  size="9"  name="Numbers"  style="plain"  color="#000000"  background="#00ffffff"  just="left" />
                         <TextTraits font="SansSerif"  size="9"  name="Legend"  style="plain"  color="#000000"  background="#00ffffff"  just="left" />
                         <WindowPosition x="111"  y="15"  width="541"  height="884"  displayed="0"  panelState="++-" />
                       </GraphEnvironment>
                     </Graph>
                     <Gate gating:id="ID744185919"  gating:parent_id="ID181200441" >
                       <gating:RectangleGate eventsInside="1"  annoOffsetX="0"  annoOffsetY="0"  tint="#000000"  isTinted="0"  lineWeight="Normal"  userDefined="1"  percentX="0"  percentY="0" >
                         <gating:dimension gating:min="241.10245188606353"  gating:max="390049.9422770421" >
                           <data-type:fcs-dimension data-type:name="FITC-A" />
                         </gating:dimension>
                         <gating:dimension gating:min="300.82137621056063"  gating:max="279752.453644879" >
                           <data-type:fcs-dimension data-type:name="SSC-A" />
                         </gating:dimension>
                       </gating:RectangleGate>
                     </Gate>
                     <Subpopulations>
                       <Population name="Q1: APC-A- , PE-A+"  annotation=""  owningGroup="All Samples"  expanded="1"  sortPriority="10"  count="33" >
                         <Graph smoothing="0"  backColor="#ffffff"  foreColor="#000000"  heatMapStatParameter="PE-A"  type="Pseudocolor"  fast="1" >
                           <Axis dimension="x"  name="APC-A"  label=""  auto="auto" />
                           <Axis dimension="y"  name="PE-A"  label=""  auto="auto" />
                           <GraphSettings level="5%"  smoothingHighResolution="1"  contourHighResolution="1"  histogramSmoothingCount="0"  graphResolution="256"  showOutliers="0"  drawLargeDots="0"  dotsToDraw="8000"  tint="le.chartfill.tinted.40"  lineWeight="le.lineweight.normal"  lineStyle="le.linestyle.solid" />
                           <GraphEnvironment showGrid="0"  showAxes="H"  showGates="1"  showFreqOnPlots="1"  showGateNameOnPlots="1"  showMedians="0"  showUncomped="0"  addEventParam="0"  lastYAxisName="" >
                             <TextTraits font="SansSerif"  size="11"  name="Labels"  style="plain"  color="#000000"  background="#00ffffff"  just="left" />
                             <TextTraits font="SansSerif"  size="11"  name="LayoutGates"  style="plain"  color="#000000"  background="#00ffffff"  just="left" />
                             <TextTraits font="SansSerif"  size="9"  name="Numbers"  style="plain"  color="#000000"  background="#00ffffff"  just="left" />
                             <TextTraits font="SansSerif"  size="9"  name="Legend"  style="plain"  color="#000000"  background="#00ffffff"  just="left" />
                             <WindowPosition x="0"  y="10"  width="541"  height="981"  displayed="1"  panelState="++-" />
                           </GraphEnvironment>
                         </Graph>
                         <Gate gating:id="ID1462210448"  gating:parent_id="ID744185919" >
                           <gating:RectangleGate eventsInside="1"  annoOffsetX="0"  annoOffsetY="0"  tint="#000000"  isTinted="0"  lineWeight="Normal"  userDefined="1"  percentX="0"  percentY="0" >
                             <gating:dimension gating:max="2571.4733638540674" >
                               <data-type:fcs-dimension data-type:name="APC-A" />
                             </gating:dimension>
                             <gating:dimension gating:min="115.44075427310257" >
                               <data-type:fcs-dimension data-type:name="PE-A" />
                             </gating:dimension>
                           </gating:RectangleGate>
                         </Gate>
                       </Population>
                       <Population name="Q2: APC-A+ , PE-A+"  annotation=""  owningGroup="All Samples"  expanded="1"  sortPriority="10"  count="358" >
                         <Graph smoothing="0"  backColor="#ffffff"  foreColor="#000000"  heatMapStatParameter="PE-A"  type="Pseudocolor"  fast="1" >
                           <Axis dimension="x"  name="APC-A"  label=""  auto="auto" />
                           <Axis dimension="y"  name="PE-A"  label=""  auto="auto" />
                           <GraphSettings level="5%"  smoothingHighResolution="1"  contourHighResolution="1"  histogramSmoothingCount="0"  graphResolution="256"  showOutliers="0"  drawLargeDots="0"  dotsToDraw="8000"  tint="le.chartfill.tinted.40"  lineWeight="le.lineweight.normal"  lineStyle="le.linestyle.solid" />
                           <GraphEnvironment showGrid="0"  showAxes="H"  showGates="1"  showFreqOnPlots="1"  showGateNameOnPlots="1"  showMedians="0"  showUncomped="0"  addEventParam="0"  lastYAxisName="" >
                             <TextTraits font="SansSerif"  size="11"  name="Labels"  style="plain"  color="#000000"  background="#00ffffff"  just="left" />
                             <TextTraits font="SansSerif"  size="11"  name="LayoutGates"  style="plain"  color="#000000"  background="#00ffffff"  just="left" />
                             <TextTraits font="SansSerif"  size="9"  name="Numbers"  style="plain"  color="#000000"  background="#00ffffff"  just="left" />
                             <TextTraits font="SansSerif"  size="9"  name="Legend"  style="plain"  color="#000000"  background="#00ffffff"  just="left" />
                             <WindowPosition x="0"  y="10"  width="541"  height="981"  displayed="1"  panelState="++-" />
                           </GraphEnvironment>
                         </Graph>
                         <Gate gating:id="ID1218144095"  gating:parent_id="ID744185919" >
                           <gating:RectangleGate eventsInside="1"  annoOffsetX="0"  annoOffsetY="0"  tint="#000000"  isTinted="0"  lineWeight="Normal"  userDefined="1"  percentX="0"  percentY="0" >
                             <gating:dimension gating:min="2571.4733638540674" >
                               <data-type:fcs-dimension data-type:name="APC-A" />
                             </gating:dimension>
                             <gating:dimension gating:min="115.44075427310257" >
                               <data-type:fcs-dimension data-type:name="PE-A" />
                             </gating:dimension>
                           </gating:RectangleGate>
                         </Gate>
                       </Population>
                       <Population name="Q3: APC-A+ , PE-A-"  annotation=""  owningGroup="All Samples"  expanded="1"  sortPriority="10"  count="414" >
                         <Graph smoothing="0"  backColor="#ffffff"  foreColor="#000000"  heatMapStatParameter="PE-A"  type="Pseudocolor"  fast="1" >
                           <Axis dimension="x"  name="APC-A"  label=""  auto="auto" />
                           <Axis dimension="y"  name="PE-A"  label=""  auto="auto" />
                           <GraphSettings level="5%"  smoothingHighResolution="1"  contourHighResolution="1"  histogramSmoothingCount="0"  graphResolution="256"  showOutliers="0"  drawLargeDots="0"  dotsToDraw="8000"  tint="le.chartfill.tinted.40"  lineWeight="le.lineweight.normal"  lineStyle="le.linestyle.solid" />
                           <GraphEnvironment showGrid="0"  showAxes="H"  showGates="1"  showFreqOnPlots="1"  showGateNameOnPlots="1"  showMedians="0"  showUncomped="0"  addEventParam="0"  lastYAxisName="" >
                             <TextTraits font="SansSerif"  size="11"  name="Labels"  style="plain"  color="#000000"  background="#00ffffff"  just="left" />
                             <TextTraits font="SansSerif"  size="11"  name="LayoutGates"  style="plain"  color="#000000"  background="#00ffffff"  just="left" />
                             <TextTraits font="SansSerif"  size="9"  name="Numbers"  style="plain"  color="#000000"  background="#00ffffff"  just="left" />
                             <TextTraits font="SansSerif"  size="9"  name="Legend"  style="plain"  color="#000000"  background="#00ffffff"  just="left" />
                             <WindowPosition x="0"  y="10"  width="541"  height="981"  displayed="1"  panelState="++-" />
                           </GraphEnvironment>
                         </Graph>
                         <Gate gating:id="ID1249071547"  gating:parent_id="ID744185919" >
                           <gating:RectangleGate eventsInside="1"  annoOffsetX="0"  annoOffsetY="0"  tint="#000000"  isTinted="0"  lineWeight="Normal"  userDefined="1"  percentX="0"  percentY="0" >
                             <gating:dimension gating:min="2571.4733638540674" >
                               <data-type:fcs-dimension data-type:name="APC-A" />
                             </gating:dimension>
                             <gating:dimension gating:max="115.44075427310257" >
                               <data-type:fcs-dimension data-type:name="PE-A" />
                             </gating:dimension>
                           </gating:RectangleGate>
                         </Gate>
                       </Population>
                       <Population name="Q4: APC-A- , PE-A-"  annotation=""  owningGroup="All Samples"  expanded="1"  sortPriority="10"  count="19971" >
                         <Graph smoothing="0"  backColor="#ffffff"  foreColor="#000000"  heatMapStatParameter="PE-A"  type="Pseudocolor"  fast="1" >
                           <Axis dimension="x"  name="APC-A"  label=""  auto="auto" />
                           <Axis dimension="y"  name="PE-A"  label=""  auto="auto" />
                           <GraphSettings level="5%"  smoothingHighResolution="1"  contourHighResolution="1"  histogramSmoothingCount="0"  graphResolution="256"  showOutliers="0"  drawLargeDots="0"  dotsToDraw="8000"  tint="le.chartfill.tinted.40"  lineWeight="le.lineweight.normal"  lineStyle="le.linestyle.solid" />
                           <GraphEnvironment showGrid="0"  showAxes="H"  showGates="1"  showFreqOnPlots="1"  showGateNameOnPlots="1"  showMedians="0"  showUncomped="0"  addEventParam="0"  lastYAxisName="" >
                             <TextTraits font="SansSerif"  size="11"  name="Labels"  style="plain"  color="#000000"  background="#00ffffff"  just="left" />
                             <TextTraits font="SansSerif"  size="11"  name="LayoutGates"  style="plain"  color="#000000"  background="#00ffffff"  just="left" />
                             <TextTraits font="SansSerif"  size="9"  name="Numbers"  style="plain"  color="#000000"  background="#00ffffff"  just="left" />
                             <TextTraits font="SansSerif"  size="9"  name="Legend"  style="plain"  color="#000000"  background="#00ffffff"  just="left" />
                             <WindowPosition x="0"  y="10"  width="541"  height="981"  displayed="1"  panelState="++-" />
                           </GraphEnvironment>
                         </Graph>
                         <Gate gating:id="ID1814051076"  gating:parent_id="ID744185919" >
                           <gating:RectangleGate eventsInside="1"  annoOffsetX="0"  annoOffsetY="0"  tint="#000000"  isTinted="0"  lineWeight="Normal"  userDefined="1"  percentX="0"  percentY="0" >
                             <gating:dimension gating:max="2571.4733638540674" >
                               <data-type:fcs-dimension data-type:name="APC-A" />
                             </gating:dimension>
                             <gating:dimension gating:max="115.44075427310257" >
                               <data-type:fcs-dimension data-type:name="PE-A" />
                             </gating:dimension>
                           </gating:RectangleGate>
                         </Gate>
                       </Population>
                     </Subpopulations>
                   </Population>
                   <Population name="Q1: APC-A- , PE-A+"  annotation=""  owningGroup="All Samples"  expanded="1"  sortPriority="10"  count="125" >
                     <Graph smoothing="0"  backColor="#ffffff"  foreColor="#000000"  heatMapStatParameter="PE-A"  type="Pseudocolor"  fast="1" >
                       <Axis dimension="x"  name="APC-A"  label=""  auto="auto" />
                       <Axis dimension="y"  name="PE-A"  label=""  auto="auto" />
                       <GraphSettings level="5%"  smoothingHighResolution="1"  contourHighResolution="1"  histogramSmoothingCount="0"  graphResolution="256"  showOutliers="0"  drawLargeDots="0"  dotsToDraw="8000"  tint="le.chartfill.tinted.40"  lineWeight="le.lineweight.normal"  lineStyle="le.linestyle.solid" />
                       <GraphEnvironment showGrid="0"  showAxes="H"  showGates="1"  showFreqOnPlots="1"  showGateNameOnPlots="1"  showMedians="0"  showUncomped="0"  addEventParam="0"  lastYAxisName="" >
                         <TextTraits font="SansSerif"  size="11"  name="Labels"  style="plain"  color="#000000"  background="#00ffffff"  just="left" />
                         <TextTraits font="SansSerif"  size="11"  name="LayoutGates"  style="plain"  color="#000000"  background="#00ffffff"  just="left" />
                         <TextTraits font="SansSerif"  size="9"  name="Numbers"  style="plain"  color="#000000"  background="#00ffffff"  just="left" />
                         <TextTraits font="SansSerif"  size="9"  name="Legend"  style="plain"  color="#000000"  background="#00ffffff"  just="left" />
                         <WindowPosition x="177"  y="12"  width="541"  height="981"  displayed="1"  panelState="++-" />
                       </GraphEnvironment>
                     </Graph>
                     <Gate gating:id="ID1662031773"  gating:parent_id="ID181200441" >
                       <gating:RectangleGate eventsInside="1"  annoOffsetX="0"  annoOffsetY="0"  tint="#000000"  isTinted="0"  lineWeight="Normal"  userDefined="1"  percentX="0"  percentY="0" >
                         <gating:dimension gating:max="2693.878670076243" >
                           <data-type:fcs-dimension data-type:name="APC-A" />
                         </gating:dimension>
                         <gating:dimension gating:min="75.78493107775957" >
                           <data-type:fcs-dimension data-type:name="PE-A" />
                         </gating:dimension>
                       </gating:RectangleGate>
                     </Gate>
                   </Population>
                   <Population name="Q2: APC-A+ , PE-A+"  annotation=""  owningGroup="All Samples"  expanded="1"  sortPriority="10"  count="650" >
                     <Graph smoothing="0"  backColor="#ffffff"  foreColor="#000000"  heatMapStatParameter="PE-A"  type="Pseudocolor"  fast="1" >
                       <Axis dimension="x"  name="APC-A"  label=""  auto="auto" />
                       <Axis dimension="y"  name="PE-A"  label=""  auto="auto" />
                       <GraphSettings level="5%"  smoothingHighResolution="1"  contourHighResolution="1"  histogramSmoothingCount="0"  graphResolution="256"  showOutliers="0"  drawLargeDots="0"  dotsToDraw="8000"  tint="le.chartfill.tinted.40"  lineWeight="le.lineweight.normal"  lineStyle="le.linestyle.solid" />
                       <GraphEnvironment showGrid="0"  showAxes="H"  showGates="1"  showFreqOnPlots="1"  showGateNameOnPlots="1"  showMedians="0"  showUncomped="0"  addEventParam="0"  lastYAxisName="" >
                         <TextTraits font="SansSerif"  size="11"  name="Labels"  style="plain"  color="#000000"  background="#00ffffff"  just="left" />
                         <TextTraits font="SansSerif"  size="11"  name="LayoutGates"  style="plain"  color="#000000"  background="#00ffffff"  just="left" />
                         <TextTraits font="SansSerif"  size="9"  name="Numbers"  style="plain"  color="#000000"  background="#00ffffff"  just="left" />
                         <TextTraits font="SansSerif"  size="9"  name="Legend"  style="plain"  color="#000000"  background="#00ffffff"  just="left" />
                         <WindowPosition x="177"  y="12"  width="541"  height="981"  displayed="1"  panelState="++-" />
                       </GraphEnvironment>
                     </Graph>
                     <Gate gating:id="ID337160849"  gating:parent_id="ID181200441" >
                       <gating:RectangleGate eventsInside="1"  annoOffsetX="0"  annoOffsetY="0"  tint="#000000"  isTinted="0"  lineWeight="Normal"  userDefined="1"  percentX="0"  percentY="0" >
                         <gating:dimension gating:min="2693.878670076243" >
                           <data-type:fcs-dimension data-type:name="APC-A" />
                         </gating:dimension>
                         <gating:dimension gating:min="75.78493107775957" >
                           <data-type:fcs-dimension data-type:name="PE-A" />
                         </gating:dimension>
                       </gating:RectangleGate>
                     </Gate>
                   </Population>
                   <Population name="Q3: APC-A+ , PE-A-"  annotation=""  owningGroup="All Samples"  expanded="1"  sortPriority="10"  count="631" >
                     <Graph smoothing="0"  backColor="#ffffff"  foreColor="#000000"  heatMapStatParameter="PE-A"  type="Pseudocolor"  fast="1" >
                       <Axis dimension="x"  name="APC-A"  label=""  auto="auto" />
                       <Axis dimension="y"  name="PE-A"  label=""  auto="auto" />
                       <GraphSettings level="5%"  smoothingHighResolution="1"  contourHighResolution="1"  histogramSmoothingCount="0"  graphResolution="256"  showOutliers="0"  drawLargeDots="0"  dotsToDraw="8000"  tint="le.chartfill.tinted.40"  lineWeight="le.lineweight.normal"  lineStyle="le.linestyle.solid" />
                       <GraphEnvironment showGrid="0"  showAxes="H"  showGates="1"  showFreqOnPlots="1"  showGateNameOnPlots="1"  showMedians="0"  showUncomped="0"  addEventParam="0"  lastYAxisName="" >
                         <TextTraits font="SansSerif"  size="11"  name="Labels"  style="plain"  color="#000000"  background="#00ffffff"  just="left" />
                         <TextTraits font="SansSerif"  size="11"  name="LayoutGates"  style="plain"  color="#000000"  background="#00ffffff"  just="left" />
                         <TextTraits font="SansSerif"  size="9"  name="Numbers"  style="plain"  color="#000000"  background="#00ffffff"  just="left" />
                         <TextTraits font="SansSerif"  size="9"  name="Legend"  style="plain"  color="#000000"  background="#00ffffff"  just="left" />
                         <WindowPosition x="177"  y="12"  width="541"  height="981"  displayed="1"  panelState="++-" />
                       </GraphEnvironment>
                     </Graph>
                     <Gate gating:id="ID493361324"  gating:parent_id="ID181200441" >
                       <gating:RectangleGate eventsInside="1"  annoOffsetX="0"  annoOffsetY="0"  tint="#000000"  isTinted="0"  lineWeight="Normal"  userDefined="1"  percentX="0"  percentY="0" >
                         <gating:dimension gating:min="2693.878670076243" >
                           <data-type:fcs-dimension data-type:name="APC-A" />
                         </gating:dimension>
                         <gating:dimension gating:max="75.78493107775957" >
                           <data-type:fcs-dimension data-type:name="PE-A" />
                         </gating:dimension>
                       </gating:RectangleGate>
                     </Gate>
                   </Population>
                   <Population name="Q4: APC-A- , PE-A-"  annotation=""  owningGroup="All Samples"  expanded="1"  sortPriority="10"  count="21794" >
                     <Graph smoothing="0"  backColor="#ffffff"  foreColor="#000000"  heatMapStatParameter="PE-A"  type="Pseudocolor"  fast="1" >
                       <Axis dimension="x"  name="APC-A"  label=""  auto="auto" />
                       <Axis dimension="y"  name="PE-A"  label=""  auto="auto" />
                       <GraphSettings level="5%"  smoothingHighResolution="1"  contourHighResolution="1"  histogramSmoothingCount="0"  graphResolution="256"  showOutliers="0"  drawLargeDots="0"  dotsToDraw="8000"  tint="le.chartfill.tinted.40"  lineWeight="le.lineweight.normal"  lineStyle="le.linestyle.solid" />
                       <GraphEnvironment showGrid="0"  showAxes="H"  showGates="1"  showFreqOnPlots="1"  showGateNameOnPlots="1"  showMedians="0"  showUncomped="0"  addEventParam="0"  lastYAxisName="" >
                         <TextTraits font="SansSerif"  size="11"  name="Labels"  style="plain"  color="#000000"  background="#00ffffff"  just="left" />
                         <TextTraits font="SansSerif"  size="11"  name="LayoutGates"  style="plain"  color="#000000"  background="#00ffffff"  just="left" />
                         <TextTraits font="SansSerif"  size="9"  name="Numbers"  style="plain"  color="#000000"  background="#00ffffff"  just="left" />
                         <TextTraits font="SansSerif"  size="9"  name="Legend"  style="plain"  color="#000000"  background="#00ffffff"  just="left" />
                         <WindowPosition x="177"  y="12"  width="541"  height="981"  displayed="1"  panelState="++-" />
                       </GraphEnvironment>
                     </Graph>
                     <Gate gating:id="ID1359375217"  gating:parent_id="ID181200441" >
                       <gating:RectangleGate eventsInside="1"  annoOffsetX="0"  annoOffsetY="0"  tint="#000000"  isTinted="0"  lineWeight="Normal"  userDefined="1"  percentX="0"  percentY="0" >
                         <gating:dimension gating:max="2693.878670076243" >
                           <data-type:fcs-dimension data-type:name="APC-A" />
                         </gating:dimension>
                         <gating:dimension gating:max="75.78493107775957" >
                           <data-type:fcs-dimension data-type:name="PE-A" />
                         </gating:dimension>
                       </gating:RectangleGate>
                     </Gate>
                   </Population>
                 </Subpopulations>
               </Population>
             </Subpopulations>
           </Population>
         </Subpopulations>
       </SampleNode>
     </Sample>
     <Sample>
       <DataSet uri="file:/F:/黑色素瘤BRAFi-剪接体/凋亡-流式-JX/20210908/20210908_28-a3.fcs"  sampleID="5" />
       <Transformations>
         <transforms:linear transforms:minRange="-4155.0289812851"  transforms:maxRange="388663.1900651326"  gain="1" >
           <data-type:parameter data-type:name="FSC-A" />
         </transforms:linear>
         <transforms:linear transforms:minRange="0"  transforms:maxRange="262144"  gain="1" >
           <data-type:parameter data-type:name="FSC-H" />
         </transforms:linear>
         <transforms:linear transforms:minRange="-2143.3619964017"  transforms:maxRange="286270.275971845"  gain="1" >
           <data-type:parameter data-type:name="SSC-A" />
         </transforms:linear>
         <transforms:biex transforms:length="256"  transforms:maxRange="2621440.000291775"  transforms:neg="0.9"  transforms:width="-12.5892541179"  transforms:pos="5.418539922" >
           <data-type:parameter data-type:name="PE-A" />
         </transforms:biex>
         <transforms:biex transforms:length="256"  transforms:maxRange="26214400.002917748"  transforms:neg="1"  transforms:width="-79.4328234724"  transforms:pos="6.418539922" >
           <data-type:parameter data-type:name="APC-A" />
         </transforms:biex>
         <transforms:biex transforms:length="256"  transforms:maxRange="828972.115039447"  transforms:neg="0"  transforms:width="-100"  transforms:pos="4.918539922" >
           <data-type:parameter data-type:name="FITC-A" />
         </transforms:biex>
         <transforms:linear transforms:minRange="0.1872934957"  transforms:maxRange="64"  gain="0.0100695428" >
           <data-type:parameter data-type:name="Time" />
         </transforms:linear>
       </Transformations>
       <Keywords>
         <Keyword name="CST REGULATORY STATUS"  value="RUO Performance Check" />
         <Keyword name="CST PERFORMANCE EXPIRED"  value="2020-11-03T10:40:58+08:00" />
         <Keyword name="CST BEADS EXPIRED"  value="False" />
         <Keyword name="CST BASELINE DATE"  value="2020-10-23T10:15:23+08:00" />
         <Keyword name="CST SETUP DATE"  value="2020-11-02T10:40:58+08:00" />
         <Keyword name="CYTOMETER CONFIG CREATE DATE"  value="2020-07-16T11:13:55+08:00" />
         <Keyword name="CYTOMETER CONFIG NAME"  value="20200716of 2-Blue 3-Red 6-Violet 2-UV 5-YellGrn (647800L6)" />
         <Keyword name="CST BEADS LOT ID"  value="93017" />
         <Keyword name="CST SETUP STATUS"  value="SUCCESS" />
         <Keyword name="P7MS"  value="0" />
         <Keyword name="P7BS"  value="0" />
         <Keyword name="$P7G"  value="0.01" />
         <Keyword name="$P7E"  value="0,0" />
         <Keyword name="$P7B"  value="32" />
         <Keyword name="$P7R"  value="262144" />
         <Keyword name="$P7N"  value="Time" />
         <Keyword name="P6MS"  value="0" />
         <Keyword name="P6BS"  value="53" />
         <Keyword name="P6DISPLAY"  value="LOG" />
         <Keyword name="$P6G"  value="1.0" />
         <Keyword name="$P6V"  value="275" />
         <Keyword name="$P6E"  value="0,0" />
         <Keyword name="$P6B"  value="32" />
         <Keyword name="$P6R"  value="262144" />
         <Keyword name="$P6N"  value="FITC-A" />
         <Keyword name="P5MS"  value="0" />
         <Keyword name="P5BS"  value="48" />
         <Keyword name="P5DISPLAY"  value="LOG" />
         <Keyword name="$P5G"  value="1.0" />
         <Keyword name="$P5V"  value="291" />
         <Keyword name="$P5E"  value="0,0" />
         <Keyword name="$P5B"  value="32" />
         <Keyword name="$P5R"  value="262144" />
         <Keyword name="$P5N"  value="APC-A" />
         <Keyword name="P4MS"  value="0" />
         <Keyword name="P4BS"  value="85" />
         <Keyword name="P4DISPLAY"  value="LOG" />
         <Keyword name="$P4G"  value="1.0" />
         <Keyword name="$P4V"  value="269" />
         <Keyword name="$P4E"  value="0,0" />
         <Keyword name="$P4B"  value="32" />
         <Keyword name="$P4R"  value="262144" />
         <Keyword name="$P4N"  value="PE-A" />
         <Keyword name="P3MS"  value="0" />
         <Keyword name="P3BS"  value="0" />
         <Keyword name="P3DISPLAY"  value="LIN" />
         <Keyword name="$P3G"  value="1.0" />
         <Keyword name="$P3V"  value="202" />
         <Keyword name="$P3E"  value="0,0" />
         <Keyword name="$P3B"  value="32" />
         <Keyword name="$P3R"  value="262144" />
         <Keyword name="$P3N"  value="SSC-A" />
         <Keyword name="P2MS"  value="0" />
         <Keyword name="P2BS"  value="0" />
         <Keyword name="P2DISPLAY"  value="LIN" />
         <Keyword name="$P2G"  value="1.0" />
         <Keyword name="$P2V"  value="370" />
         <Keyword name="$P2E"  value="0,0" />
         <Keyword name="$P2B"  value="32" />
         <Keyword name="$P2R"  value="262144" />
         <Keyword name="$P2N"  value="FSC-H" />
         <Keyword name="P1MS"  value="0" />
         <Keyword name="P1BS"  value="0" />
         <Keyword name="P1DISPLAY"  value="LIN" />
         <Keyword name="$P1G"  value="1.0" />
         <Keyword name="$P1V"  value="370" />
         <Keyword name="$P1E"  value="0,0" />
         <Keyword name="$P1B"  value="32" />
         <Keyword name="$P1R"  value="262144" />
         <Keyword name="$P1N"  value="FSC-A" />
         <Keyword name="THRESHOLD"  value="FSC,5000" />
         <Keyword name="APPLY COMPENSATION"  value="TRUE" />
         <Keyword name="SPILL"  value="3,PE-A,APC-A,FITC-A,1,0,0,0,1,0,0,0,1" />
         <Keyword name="$TIMESTEP"  value="0.01" />
         <Keyword name="LASER5ASF"  value="0.59" />
         <Keyword name="LASER5DELAY"  value="83.90" />
         <Keyword name="LASER5NAME"  value="UV" />
         <Keyword name="LASER4ASF"  value="0.81" />
         <Keyword name="LASER4DELAY"  value="159.98" />
         <Keyword name="LASER4NAME"  value="YellGrn" />
         <Keyword name="LASER3ASF"  value="0.81" />
         <Keyword name="LASER3DELAY"  value="41.81" />
         <Keyword name="LASER3NAME"  value="Violet" />
         <Keyword name="LASER2ASF"  value="0.69" />
         <Keyword name="LASER2DELAY"  value="122.37" />
         <Keyword name="LASER2NAME"  value="Red" />
         <Keyword name="LASER1ASF"  value="0.78" />
         <Keyword name="LASER1DELAY"  value="0.00" />
         <Keyword name="LASER1NAME"  value="Blue" />
         <Keyword name="$INST"  value=" " />
         <Keyword name="AUTOBS"  value="TRUE" />
         <Keyword name="FSC ASF"  value="0.54" />
         <Keyword name="$OP"  value="Administrator" />
         <Keyword name="EXPORT TIME"  value="08-SEP-2021-13:01:59" />
         <Keyword name="EXPORT USER NAME"  value="Administrator" />
         <Keyword name="WINDOW EXTENSION"  value="10.00" />
         <Keyword name="CYTNUM"  value="R647800L6116" />
         <Keyword name="SETTINGS"  value="Cytometer" />
         <Keyword name="$CYT"  value="LSRFortessa" />
         <Keyword name="$ETIM"  value="11:38:19" />
         <Keyword name="$BTIM"  value="11:37:15" />
         <Keyword name="$DATE"  value="08-SEP-2021" />
         <Keyword name="EXPORT_GATE"  value="All Events" />
         <Keyword name="PARENT_GUID"  value="a34dd0ae-7611-4ba5-a521-9969984e9e8c" />
         <Keyword name="GUID"  value="49dfff74-6f88-4775-a489-662dd8250b74" />
         <Keyword name="EXPERIMENT NAME"  value="Experiment-apoptise_034" />
         <Keyword name="$SRC"  value="20210908" />
         <Keyword name="TUBE NAME"  value="28-a3" />
         <Keyword name="CREATOR"  value="BD FACSDiva Software Version 9.0" />
         <Keyword name="$NEXTDATA"  value="0" />
         <Keyword name="$DATATYPE"  value="F" />
         <Keyword name="$BYTEORD"  value="4,3,2,1" />
         <Keyword name="$MODE"  value="L" />
         <Keyword name="$PAR"  value="7" />
         <Keyword name="$TOT"  value="0000000000000028909" />
         <Keyword name="$SYS"  value="Windows NT (unknown) 6.2" />
         <Keyword name="$FIL"  value="20210908_28-a3.fcs" />
         <Keyword name="$ENDDATA"  value="0000000000000811737" />
         <Keyword name="$BEGINDATA"  value="2286" />
         <Keyword name="$ENDSTEXT"  value="0" />
         <Keyword name="$BEGINSTEXT"  value="0" />
         <Keyword name="$ENDANALYSIS"  value="0" />
         <Keyword name="$BEGINANALYSIS"  value="0" />
         <Keyword name="FJ_FCS_VERSION"  value="3" />
         <Keyword name="$P1S"  value="" />
         <Keyword name="$P2S"  value="" />
         <Keyword name="$P3S"  value="" />
         <Keyword name="$P4S"  value="" />
         <Keyword name="$P5S"  value="" />
         <Keyword name="$P6S"  value="" />
         <Keyword name="$P7S"  value="" />
       </Keywords>
       <SampleNode name="20210908_28-a3.fcs"  annotation=""  owningGroup=""  expanded="1"  sortPriority="10"  count="28909"  sampleID="5" >
         <Graph smoothing="0"  backColor="#ffffff"  foreColor="#000000"  heatMapStatParameter="PE-A"  type="Histogram"  fast="1" >
           <Axis dimension="x"  name="PE-A"  label=""  auto="auto" />
           <Axis dimension="y"  name=""  label=""  auto="auto" />
           <GraphSettings level="5%"  smoothingHighResolution="1"  contourHighResolution="1"  histogramSmoothingCount="0"  graphResolution="256"  showOutliers="0"  drawLargeDots="0"  dotsToDraw="8000"  tint="le.chartfill.tinted.40"  lineWeight="le.lineweight.normal"  lineStyle="le.linestyle.solid" />
           <GraphEnvironment showGrid="0"  showAxes="H"  showGates="1"  showFreqOnPlots="1"  showGateNameOnPlots="1"  showMedians="0"  showUncomped="0"  addEventParam="0"  lastYAxisName="" >
             <TextTraits font="SansSerif"  size="11"  name="Labels"  style="plain"  color="#000000"  background="#00ffffff"  just="left" />
             <TextTraits font="SansSerif"  size="11"  name="LayoutGates"  style="plain"  color="#000000"  background="#00ffffff"  just="left" />
             <TextTraits font="SansSerif"  size="9"  name="Numbers"  style="plain"  color="#000000"  background="#00ffffff"  just="left" />
             <TextTraits font="SansSerif"  size="9"  name="Legend"  style="plain"  color="#000000"  background="#00ffffff"  just="left" />
             <WindowPosition x="0"  y="0"  width="673"  height="709"  displayed="0"  panelState="++" />
           </GraphEnvironment>
         </Graph>
         <Subpopulations>
           <Population name="Lymphocytes"  annotation=""  owningGroup="All Samples"  expanded="1"  sortPriority="10"  count="21090" >
             <Graph smoothing="0"  backColor="#ffffff"  foreColor="#000000"  heatMapStatParameter="PE-A"  type="Pseudocolor"  fast="1" >
               <Axis dimension="x"  name="FITC-A"  label=""  auto="auto" />
               <Axis dimension="y"  name="SSC-A"  label=""  auto="auto" />
               <GraphSettings level="5%"  smoothingHighResolution="1"  contourHighResolution="1"  histogramSmoothingCount="0"  graphResolution="256"  showOutliers="0"  drawLargeDots="0"  dotsToDraw="8000"  tint="le.chartfill.tinted.40"  lineWeight="le.lineweight.normal"  lineStyle="le.linestyle.solid" />
               <GraphEnvironment showGrid="0"  showAxes="tnlTNL"  showGates="1"  showFreqOnPlots="1"  showGateNameOnPlots="1"  showMedians="0"  showUncomped="0"  addEventParam="0"  lastYAxisName="" >
                 <TextTraits font="SansSerif"  size="11"  name="Labels"  style="plain"  color="#000000"  background="#00ffffff"  just="left" />
                 <TextTraits font="SansSerif"  size="11"  name="LayoutGates"  style="plain"  color="#000000"  background="#00ffffff"  just="left" />
                 <TextTraits font="SansSerif"  size="9"  name="Numbers"  style="plain"  color="#000000"  background="#00ffffff"  just="left" />
                 <TextTraits font="SansSerif"  size="9"  name="Legend"  style="plain"  color="#000000"  background="#00ffffff"  just="left" />
                 <WindowPosition x="408"  y="10"  width="570"  height="1078"  displayed="0"  panelState="---" />
               </GraphEnvironment>
             </Graph>
             <Gate gating:id="ID249868059" >
               <gating:PolygonGate eventsInside="1"  annoOffsetX="0"  annoOffsetY="0"  tint="#000000"  isTinted="0"  lineWeight="Normal"  userDefined="1"  quadId="-1"  gateResolution="256" >
                 <gating:dimension>
                   <data-type:fcs-dimension data-type:name="FSC-A" />
                 </gating:dimension>
                 <gating:dimension>
                   <data-type:fcs-dimension data-type:name="SSC-A" />
                 </gating:dimension>
                 <gating:vertex>
                   <gating:coordinate data-type:value="23109.9887931449" />
                   <gating:coordinate data-type:value="141205.0830651971" />
                 </gating:vertex>
                 <gating:vertex>
                   <gating:coordinate data-type:value="47345.5601481938" />
                   <gating:coordinate data-type:value="192707.5184166697" />
                 </gating:vertex>
                 <gating:vertex>
                   <gating:coordinate data-type:value="85718.5481270212" />
                   <gating:coordinate data-type:value="245068.3276906669" />
                 </gating:vertex>
                 <gating:vertex>
                   <gating:coordinate data-type:value="224063.2679454254" />
                   <gating:coordinate data-type:value="245068.3276906669" />
                 </gating:vertex>
                 <gating:vertex>
                   <gating:coordinate data-type:value="247289.0238273473" />
                   <gating:coordinate data-type:value="130904.5959949026" />
                 </gating:vertex>
                 <gating:vertex>
                   <gating:coordinate data-type:value="156405.6312459139" />
                   <gating:coordinate data-type:value="66526.5518055618" />
                 </gating:vertex>
                 <gating:vertex>
                   <gating:coordinate data-type:value="91777.4409657835" />
                   <gating:coordinate data-type:value="21032.7339117609" />
                 </gating:vertex>
                 <gating:vertex>
                   <gating:coordinate data-type:value="43306.2982556857" />
                   <gating:coordinate data-type:value="21891.1078342855" />
                 </gating:vertex>
                 <gating:vertex>
                   <gating:coordinate data-type:value="9982.3876424934" />
                   <gating:coordinate data-type:value="59659.5604253654" />
                 </gating:vertex>
               </gating:PolygonGate>
             </Gate>
             <Subpopulations>
               <Population name="FITC-A, SSC-A subset"  annotation=""  owningGroup=""  expanded="1"  sortPriority="10"  count="19676" >
                 <Graph smoothing="0"  backColor="#ffffff"  foreColor="#000000"  heatMapStatParameter="PE-A"  type="Pseudocolor"  fast="1" >
                   <Axis dimension="x"  name="APC-A"  label=""  auto="auto" />
                   <Axis dimension="y"  name="PE-A"  label=""  auto="auto" />
                   <GraphSettings level="5%"  smoothingHighResolution="1"  contourHighResolution="1"  histogramSmoothingCount="0"  graphResolution="256"  showOutliers="0"  drawLargeDots="0"  dotsToDraw="8000"  tint="le.chartfill.tinted.40"  lineWeight="le.lineweight.normal"  lineStyle="le.linestyle.solid" />
                   <GraphEnvironment showGrid="0"  showAxes="tnlTNL"  showGates="1"  showFreqOnPlots="1"  showGateNameOnPlots="1"  showMedians="0"  showUncomped="0"  addEventParam="0"  lastYAxisName="" >
                     <TextTraits font="SansSerif"  size="11"  name="Labels"  style="plain"  color="#000000"  background="#00ffffff"  just="left" />
                     <TextTraits font="SansSerif"  size="11"  name="LayoutGates"  style="plain"  color="#000000"  background="#00ffffff"  just="left" />
                     <TextTraits font="SansSerif"  size="9"  name="Numbers"  style="plain"  color="#000000"  background="#00ffffff"  just="left" />
                     <TextTraits font="SansSerif"  size="9"  name="Legend"  style="plain"  color="#000000"  background="#00ffffff"  just="left" />
                     <WindowPosition x="444"  y="38"  width="570"  height="950"  displayed="1"  panelState="---" />
                   </GraphEnvironment>
                 </Graph>
                 <Gate gating:id="ID1752620553"  gating:parent_id="ID249868059" >
                   <gating:RectangleGate eventsInside="1"  annoOffsetX="0"  annoOffsetY="0"  tint="#000000"  isTinted="0"  lineWeight="Normal"  userDefined="1"  percentX="0"  percentY="0" >
                     <gating:dimension gating:min="350.3484972713429"  gating:max="399246.08408147056" >
                       <data-type:fcs-dimension data-type:name="FITC-A" />
                     </gating:dimension>
                     <gating:dimension gating:min="2328.1672744238303"  gating:max="241554.98326358967" >
                       <data-type:fcs-dimension data-type:name="SSC-A" />
                     </gating:dimension>
                   </gating:RectangleGate>
                 </Gate>
                 <Subpopulations>
                   <Population name="Q1: APC-A- , PE-A+"  annotation=""  owningGroup="All Samples"  expanded="1"  sortPriority="10"  count="53" >
                     <Graph smoothing="0"  backColor="#ffffff"  foreColor="#000000"  heatMapStatParameter="PE-A"  type="Pseudocolor"  fast="1" >
                       <Axis dimension="x"  name="APC-A"  label=""  auto="auto" />
                       <Axis dimension="y"  name="PE-A"  label=""  auto="auto" />
                       <GraphSettings level="5%"  smoothingHighResolution="1"  contourHighResolution="1"  histogramSmoothingCount="0"  graphResolution="256"  showOutliers="0"  drawLargeDots="0"  dotsToDraw="8000"  tint="le.chartfill.tinted.40"  lineWeight="le.lineweight.normal"  lineStyle="le.linestyle.solid" />
                       <GraphEnvironment showGrid="0"  showAxes="tnlTNL"  showGates="1"  showFreqOnPlots="1"  showGateNameOnPlots="1"  showMedians="0"  showUncomped="0"  addEventParam="0"  lastYAxisName="" >
                         <TextTraits font="SansSerif"  size="11"  name="Labels"  style="plain"  color="#000000"  background="#00ffffff"  just="left" />
                         <TextTraits font="SansSerif"  size="11"  name="LayoutGates"  style="plain"  color="#000000"  background="#00ffffff"  just="left" />
                         <TextTraits font="SansSerif"  size="9"  name="Numbers"  style="plain"  color="#000000"  background="#00ffffff"  just="left" />
                         <TextTraits font="SansSerif"  size="9"  name="Legend"  style="plain"  color="#000000"  background="#00ffffff"  just="left" />
                         <WindowPosition x="0"  y="0"  width="570"  height="1197"  displayed="1"  panelState="---" />
                       </GraphEnvironment>
                     </Graph>
                     <Gate gating:id="ID1765012069"  gating:parent_id="ID1752620553" >
                       <gating:RectangleGate eventsInside="1"  annoOffsetX="0"  annoOffsetY="0"  tint="#000000"  isTinted="0"  lineWeight="Normal"  userDefined="1"  percentX="0"  percentY="0" >
                         <gating:dimension gating:max="2688.760075104572" >
                           <data-type:fcs-dimension data-type:name="APC-A" />
                         </gating:dimension>
                         <gating:dimension gating:min="102.26601352816397" >
                           <data-type:fcs-dimension data-type:name="PE-A" />
                         </gating:dimension>
                       </gating:RectangleGate>
                     </Gate>
                   </Population>
                   <Population name="Q2: APC-A+ , PE-A+"  annotation=""  owningGroup="All Samples"  expanded="1"  sortPriority="10"  count="434" >
                     <Graph smoothing="0"  backColor="#ffffff"  foreColor="#000000"  heatMapStatParameter="PE-A"  type="Pseudocolor"  fast="1" >
                       <Axis dimension="x"  name="APC-A"  label=""  auto="auto" />
                       <Axis dimension="y"  name="PE-A"  label=""  auto="auto" />
                       <GraphSettings level="5%"  smoothingHighResolution="1"  contourHighResolution="1"  histogramSmoothingCount="0"  graphResolution="256"  showOutliers="0"  drawLargeDots="0"  dotsToDraw="8000"  tint="le.chartfill.tinted.40"  lineWeight="le.lineweight.normal"  lineStyle="le.linestyle.solid" />
                       <GraphEnvironment showGrid="0"  showAxes="tnlTNL"  showGates="1"  showFreqOnPlots="1"  showGateNameOnPlots="1"  showMedians="0"  showUncomped="0"  addEventParam="0"  lastYAxisName="" >
                         <TextTraits font="SansSerif"  size="11"  name="Labels"  style="plain"  color="#000000"  background="#00ffffff"  just="left" />
                         <TextTraits font="SansSerif"  size="11"  name="LayoutGates"  style="plain"  color="#000000"  background="#00ffffff"  just="left" />
                         <TextTraits font="SansSerif"  size="9"  name="Numbers"  style="plain"  color="#000000"  background="#00ffffff"  just="left" />
                         <TextTraits font="SansSerif"  size="9"  name="Legend"  style="plain"  color="#000000"  background="#00ffffff"  just="left" />
                         <WindowPosition x="0"  y="0"  width="570"  height="1197"  displayed="1"  panelState="---" />
                       </GraphEnvironment>
                     </Graph>
                     <Gate gating:id="ID463630906"  gating:parent_id="ID1752620553" >
                       <gating:RectangleGate eventsInside="1"  annoOffsetX="0"  annoOffsetY="0"  tint="#000000"  isTinted="0"  lineWeight="Normal"  userDefined="1"  percentX="0"  percentY="0" >
                         <gating:dimension gating:min="2688.760075104572" >
                           <data-type:fcs-dimension data-type:name="APC-A" />
                         </gating:dimension>
                         <gating:dimension gating:min="102.26601352816397" >
                           <data-type:fcs-dimension data-type:name="PE-A" />
                         </gating:dimension>
                       </gating:RectangleGate>
                     </Gate>
                   </Population>
                   <Population name="Q3: APC-A+ , PE-A-"  annotation=""  owningGroup="All Samples"  expanded="1"  sortPriority="10"  count="452" >
                     <Graph smoothing="0"  backColor="#ffffff"  foreColor="#000000"  heatMapStatParameter="PE-A"  type="Pseudocolor"  fast="1" >
                       <Axis dimension="x"  name="APC-A"  label=""  auto="auto" />
                       <Axis dimension="y"  name="PE-A"  label=""  auto="auto" />
                       <GraphSettings level="5%"  smoothingHighResolution="1"  contourHighResolution="1"  histogramSmoothingCount="0"  graphResolution="256"  showOutliers="0"  drawLargeDots="0"  dotsToDraw="8000"  tint="le.chartfill.tinted.40"  lineWeight="le.lineweight.normal"  lineStyle="le.linestyle.solid" />
                       <GraphEnvironment showGrid="0"  showAxes="tnlTNL"  showGates="1"  showFreqOnPlots="1"  showGateNameOnPlots="1"  showMedians="0"  showUncomped="0"  addEventParam="0"  lastYAxisName="" >
                         <TextTraits font="SansSerif"  size="11"  name="Labels"  style="plain"  color="#000000"  background="#00ffffff"  just="left" />
                         <TextTraits font="SansSerif"  size="11"  name="LayoutGates"  style="plain"  color="#000000"  background="#00ffffff"  just="left" />
                         <TextTraits font="SansSerif"  size="9"  name="Numbers"  style="plain"  color="#000000"  background="#00ffffff"  just="left" />
                         <TextTraits font="SansSerif"  size="9"  name="Legend"  style="plain"  color="#000000"  background="#00ffffff"  just="left" />
                         <WindowPosition x="0"  y="0"  width="570"  height="1197"  displayed="1"  panelState="---" />
                       </GraphEnvironment>
                     </Graph>
                     <Gate gating:id="ID1593271566"  gating:parent_id="ID1752620553" >
                       <gating:RectangleGate eventsInside="1"  annoOffsetX="0"  annoOffsetY="0"  tint="#000000"  isTinted="0"  lineWeight="Normal"  userDefined="1"  percentX="0"  percentY="0" >
                         <gating:dimension gating:min="2688.760075104572" >
                           <data-type:fcs-dimension data-type:name="APC-A" />
                         </gating:dimension>
                         <gating:dimension gating:max="102.26601352816397" >
                           <data-type:fcs-dimension data-type:name="PE-A" />
                         </gating:dimension>
                       </gating:RectangleGate>
                     </Gate>
                   </Population>
                   <Population name="Q4: APC-A- , PE-A-"  annotation=""  owningGroup="All Samples"  expanded="1"  sortPriority="10"  count="18737" >
                     <Graph smoothing="0"  backColor="#ffffff"  foreColor="#000000"  heatMapStatParameter="PE-A"  type="Pseudocolor"  fast="1" >
                       <Axis dimension="x"  name="APC-A"  label=""  auto="auto" />
                       <Axis dimension="y"  name="PE-A"  label=""  auto="auto" />
                       <GraphSettings level="5%"  smoothingHighResolution="1"  contourHighResolution="1"  histogramSmoothingCount="0"  graphResolution="256"  showOutliers="0"  drawLargeDots="0"  dotsToDraw="8000"  tint="le.chartfill.tinted.40"  lineWeight="le.lineweight.normal"  lineStyle="le.linestyle.solid" />
                       <GraphEnvironment showGrid="0"  showAxes="tnlTNL"  showGates="1"  showFreqOnPlots="1"  showGateNameOnPlots="1"  showMedians="0"  showUncomped="0"  addEventParam="0"  lastYAxisName="" >
                         <TextTraits font="SansSerif"  size="11"  name="Labels"  style="plain"  color="#000000"  background="#00ffffff"  just="left" />
                         <TextTraits font="SansSerif"  size="11"  name="LayoutGates"  style="plain"  color="#000000"  background="#00ffffff"  just="left" />
                         <TextTraits font="SansSerif"  size="9"  name="Numbers"  style="plain"  color="#000000"  background="#00ffffff"  just="left" />
                         <TextTraits font="SansSerif"  size="9"  name="Legend"  style="plain"  color="#000000"  background="#00ffffff"  just="left" />
                         <WindowPosition x="0"  y="0"  width="570"  height="1197"  displayed="1"  panelState="---" />
                       </GraphEnvironment>
                     </Graph>
                     <Gate gating:id="ID943092157"  gating:parent_id="ID1752620553" >
                       <gating:RectangleGate eventsInside="1"  annoOffsetX="0"  annoOffsetY="0"  tint="#000000"  isTinted="0"  lineWeight="Normal"  userDefined="1"  percentX="0"  percentY="0" >
                         <gating:dimension gating:max="2688.760075104572" >
                           <data-type:fcs-dimension data-type:name="APC-A" />
                         </gating:dimension>
                         <gating:dimension gating:max="102.26601352816397" >
                           <data-type:fcs-dimension data-type:name="PE-A" />
                         </gating:dimension>
                       </gating:RectangleGate>
                     </Gate>
                   </Population>
                 </Subpopulations>
               </Population>
             </Subpopulations>
           </Population>
           <Population name="Single Cells"  annotation=""  owningGroup="All Samples"  expanded="1"  sortPriority="10"  count="28411" >
             <Graph smoothing="0"  backColor="#ffffff"  foreColor="#000000"  heatMapStatParameter="PE-A"  type="Pseudocolor"  fast="1" >
               <Axis dimension="x"  name="FSC-A"  label=""  auto="auto" />
               <Axis dimension="y"  name="SSC-A"  label=""  auto="auto" />
               <GraphSettings level="5%"  smoothingHighResolution="1"  contourHighResolution="1"  histogramSmoothingCount="0"  graphResolution="256"  showOutliers="0"  drawLargeDots="0"  dotsToDraw="8000"  tint="le.chartfill.tinted.40"  lineWeight="le.lineweight.normal"  lineStyle="le.linestyle.solid" />
               <GraphEnvironment showGrid="0"  showAxes="H"  showGates="1"  showFreqOnPlots="1"  showGateNameOnPlots="1"  showMedians="0"  showUncomped="0"  addEventParam="0"  lastYAxisName="" >
                 <TextTraits font="SansSerif"  size="11"  name="Labels"  style="plain"  color="#000000"  background="#00ffffff"  just="left" />
                 <TextTraits font="SansSerif"  size="11"  name="LayoutGates"  style="plain"  color="#000000"  background="#00ffffff"  just="left" />
                 <TextTraits font="SansSerif"  size="9"  name="Numbers"  style="plain"  color="#000000"  background="#00ffffff"  just="left" />
                 <TextTraits font="SansSerif"  size="9"  name="Legend"  style="plain"  color="#000000"  background="#00ffffff"  just="left" />
                 <WindowPosition x="0"  y="42"  width="541"  height="884"  displayed="0"  panelState="++-" />
               </GraphEnvironment>
             </Graph>
             <Gate gating:id="ID1371108265" >
               <gating:PolygonGate eventsInside="1"  annoOffsetX="150"  annoOffsetY="88"  tint="#000000"  isTinted="0"  lineWeight="Normal"  userDefined="1"  quadId="-1"  gateResolution="256" >
                 <gating:dimension>
                   <data-type:fcs-dimension data-type:name="FSC-A" />
                 </gating:dimension>
                 <gating:dimension>
                   <data-type:fcs-dimension data-type:name="FSC-H" />
                 </gating:dimension>
                 <gating:vertex>
                   <gating:coordinate data-type:value="41286.6673094316" />
                   <gating:coordinate data-type:value="51836.384180791" />
                 </gating:vertex>
                 <gating:vertex>
                   <gating:coordinate data-type:value="-3145.2135081581" />
                   <gating:coordinate data-type:value="5183.6384180791" />
                 </gating:vertex>
                 <gating:vertex>
                   <gating:coordinate data-type:value="12002.0185887475" />
                   <gating:coordinate data-type:value="2221.5593220339" />
                 </gating:vertex>
                 <gating:vertex>
                   <gating:coordinate data-type:value="154386.0002996598" />
                   <gating:coordinate data-type:value="66646.7796610169" />
                 </gating:vertex>
                 <gating:vertex>
                   <gating:coordinate data-type:value="179631.3871278358" />
                   <gating:coordinate data-type:value="79976.1355932203" />
                 </gating:vertex>
                 <gating:vertex>
                   <gating:coordinate data-type:value="214974.9286872821" />
                   <gating:coordinate data-type:value="88862.3728813559" />
                 </gating:vertex>
                 <gating:vertex>
                   <gating:coordinate data-type:value="259406.8095048718" />
                   <gating:coordinate data-type:value="100710.6892655367" />
                 </gating:vertex>
                 <gating:vertex>
                   <gating:coordinate data-type:value="225073.0834185525" />
                   <gating:coordinate data-type:value="131072" />
                 </gating:vertex>
                 <gating:vertex>
                   <gating:coordinate data-type:value="88747.9945464024" />
                   <gating:coordinate data-type:value="85900.2937853107" />
                 </gating:vertex>
               </gating:PolygonGate>
             </Gate>
             <Subpopulations>
               <Population name="FSC-A, SSC-A subset"  annotation=""  owningGroup="All Samples"  expanded="1"  sortPriority="10"  count="24484" >
                 <Graph smoothing="0"  backColor="#ffffff"  foreColor="#000000"  heatMapStatParameter="PE-A"  type="Pseudocolor"  fast="1" >
                   <Axis dimension="x"  name="FITC-A"  label=""  auto="auto" />
                   <Axis dimension="y"  name="SSC-A"  label=""  auto="auto" />
                   <GraphSettings level="5%"  smoothingHighResolution="1"  contourHighResolution="1"  histogramSmoothingCount="0"  graphResolution="256"  showOutliers="0"  drawLargeDots="0"  dotsToDraw="8000"  tint="le.chartfill.tinted.40"  lineWeight="le.lineweight.normal"  lineStyle="le.linestyle.solid" />
                   <GraphEnvironment showGrid="0"  showAxes="H"  showGates="1"  showFreqOnPlots="1"  showGateNameOnPlots="1"  showMedians="0"  showUncomped="0"  addEventParam="0"  lastYAxisName="" >
                     <TextTraits font="SansSerif"  size="11"  name="Labels"  style="plain"  color="#000000"  background="#00ffffff"  just="left" />
                     <TextTraits font="SansSerif"  size="11"  name="LayoutGates"  style="plain"  color="#000000"  background="#00ffffff"  just="left" />
                     <TextTraits font="SansSerif"  size="9"  name="Numbers"  style="plain"  color="#000000"  background="#00ffffff"  just="left" />
                     <TextTraits font="SansSerif"  size="9"  name="Legend"  style="plain"  color="#000000"  background="#00ffffff"  just="left" />
                     <WindowPosition x="137"  y="42"  width="541"  height="884"  displayed="0"  panelState="++-" />
                   </GraphEnvironment>
                 </Graph>
                 <Gate gating:id="ID1188187211"  gating:parent_id="ID1371108265" >
                   <gating:PolygonGate eventsInside="1"  annoOffsetX="0"  annoOffsetY="0"  tint="#000000"  isTinted="0"  lineWeight="Normal"  userDefined="1"  quadId="-1"  gateResolution="256" >
                     <gating:dimension>
                       <data-type:fcs-dimension data-type:name="FSC-A" />
                     </gating:dimension>
                     <gating:dimension>
                       <data-type:fcs-dimension data-type:name="SSC-A" />
                     </gating:dimension>
                     <gating:vertex>
                       <gating:coordinate data-type:value="-115.7670887769" />
                       <gating:coordinate data-type:value="18224.8327753671" />
                     </gating:vertex>
                     <gating:vertex>
                       <gating:coordinate data-type:value="25129.619739399" />
                       <gating:coordinate data-type:value="1115.5491670813" />
                     </gating:vertex>
                     <gating:vertex>
                       <gating:coordinate data-type:value="111973.7504283243" />
                       <gating:coordinate data-type:value="13336.4660301426" />
                     </gating:vertex>
                     <gating:vertex>
                       <gating:coordinate data-type:value="258396.9940317447" />
                       <gating:coordinate data-type:value="85847.2394176397" />
                     </gating:vertex>
                     <gating:vertex>
                       <gating:coordinate data-type:value="317976.1069462399" />
                       <gating:coordinate data-type:value="252051.7087552733" />
                     </gating:vertex>
                     <gating:vertex>
                       <gating:coordinate data-type:value="190739.3573322332" />
                       <gating:coordinate data-type:value="276493.542481396" />
                     </gating:vertex>
                     <gating:vertex>
                       <gating:coordinate data-type:value="54414.2684600831" />
                       <gating:coordinate data-type:value="270790.4479453007" />
                     </gating:vertex>
                     <gating:vertex>
                       <gating:coordinate data-type:value="2913.6793306042" />
                       <gating:coordinate data-type:value="105400.7063985378" />
                     </gating:vertex>
                   </gating:PolygonGate>
                 </Gate>
                 <Subpopulations>
                   <Population name="FITC-A, SSC-A subset"  annotation=""  owningGroup="All Samples"  expanded="1"  sortPriority="10"  count="22355" >
                     <Graph smoothing="0"  backColor="#ffffff"  foreColor="#000000"  heatMapStatParameter="PE-A"  type="Pseudocolor"  fast="1" >
                       <Axis dimension="x"  name="APC-A"  label=""  auto="auto" />
                       <Axis dimension="y"  name="PE-A"  label=""  auto="auto" />
                       <GraphSettings level="5%"  smoothingHighResolution="1"  contourHighResolution="1"  histogramSmoothingCount="0"  graphResolution="256"  showOutliers="0"  drawLargeDots="0"  dotsToDraw="8000"  tint="le.chartfill.tinted.40"  lineWeight="le.lineweight.normal"  lineStyle="le.linestyle.solid" />
                       <GraphEnvironment showGrid="0"  showAxes="H"  showGates="1"  showFreqOnPlots="1"  showGateNameOnPlots="1"  showMedians="0"  showUncomped="0"  addEventParam="0"  lastYAxisName="" >
                         <TextTraits font="SansSerif"  size="11"  name="Labels"  style="plain"  color="#000000"  background="#00ffffff"  just="left" />
                         <TextTraits font="SansSerif"  size="11"  name="LayoutGates"  style="plain"  color="#000000"  background="#00ffffff"  just="left" />
                         <TextTraits font="SansSerif"  size="9"  name="Numbers"  style="plain"  color="#000000"  background="#00ffffff"  just="left" />
                         <TextTraits font="SansSerif"  size="9"  name="Legend"  style="plain"  color="#000000"  background="#00ffffff"  just="left" />
                         <WindowPosition x="111"  y="15"  width="541"  height="884"  displayed="0"  panelState="++-" />
                       </GraphEnvironment>
                     </Graph>
                     <Gate gating:id="ID930325914"  gating:parent_id="ID1188187211" >
                       <gating:RectangleGate eventsInside="1"  annoOffsetX="0"  annoOffsetY="0"  tint="#000000"  isTinted="0"  lineWeight="Normal"  userDefined="1"  percentX="0"  percentY="0" >
                         <gating:dimension gating:min="241.10245188606353"  gating:max="390049.9422770421" >
                           <data-type:fcs-dimension data-type:name="FITC-A" />
                         </gating:dimension>
                         <gating:dimension gating:min="300.82137621056063"  gating:max="279752.453644879" >
                           <data-type:fcs-dimension data-type:name="SSC-A" />
                         </gating:dimension>
                       </gating:RectangleGate>
                     </Gate>
                     <Subpopulations>
                       <Population name="Q1: APC-A- , PE-A+"  annotation=""  owningGroup="All Samples"  expanded="1"  sortPriority="10"  count="51" >
                         <Graph smoothing="0"  backColor="#ffffff"  foreColor="#000000"  heatMapStatParameter="PE-A"  type="Pseudocolor"  fast="1" >
                           <Axis dimension="x"  name="APC-A"  label=""  auto="auto" />
                           <Axis dimension="y"  name="PE-A"  label=""  auto="auto" />
                           <GraphSettings level="5%"  smoothingHighResolution="1"  contourHighResolution="1"  histogramSmoothingCount="0"  graphResolution="256"  showOutliers="0"  drawLargeDots="0"  dotsToDraw="8000"  tint="le.chartfill.tinted.40"  lineWeight="le.lineweight.normal"  lineStyle="le.linestyle.solid" />
                           <GraphEnvironment showGrid="0"  showAxes="H"  showGates="1"  showFreqOnPlots="1"  showGateNameOnPlots="1"  showMedians="0"  showUncomped="0"  addEventParam="0"  lastYAxisName="" >
                             <TextTraits font="SansSerif"  size="11"  name="Labels"  style="plain"  color="#000000"  background="#00ffffff"  just="left" />
                             <TextTraits font="SansSerif"  size="11"  name="LayoutGates"  style="plain"  color="#000000"  background="#00ffffff"  just="left" />
                             <TextTraits font="SansSerif"  size="9"  name="Numbers"  style="plain"  color="#000000"  background="#00ffffff"  just="left" />
                             <TextTraits font="SansSerif"  size="9"  name="Legend"  style="plain"  color="#000000"  background="#00ffffff"  just="left" />
                             <WindowPosition x="0"  y="10"  width="541"  height="981"  displayed="1"  panelState="++-" />
                           </GraphEnvironment>
                         </Graph>
                         <Gate gating:id="ID309385726"  gating:parent_id="ID930325914" >
                           <gating:RectangleGate eventsInside="1"  annoOffsetX="0"  annoOffsetY="0"  tint="#000000"  isTinted="0"  lineWeight="Normal"  userDefined="1"  percentX="0"  percentY="0" >
                             <gating:dimension gating:max="2571.4733638540674" >
                               <data-type:fcs-dimension data-type:name="APC-A" />
                             </gating:dimension>
                             <gating:dimension gating:min="115.44075427310257" >
                               <data-type:fcs-dimension data-type:name="PE-A" />
                             </gating:dimension>
                           </gating:RectangleGate>
                         </Gate>
                       </Population>
                       <Population name="Q2: APC-A+ , PE-A+"  annotation=""  owningGroup="All Samples"  expanded="1"  sortPriority="10"  count="545" >
                         <Graph smoothing="0"  backColor="#ffffff"  foreColor="#000000"  heatMapStatParameter="PE-A"  type="Pseudocolor"  fast="1" >
                           <Axis dimension="x"  name="APC-A"  label=""  auto="auto" />
                           <Axis dimension="y"  name="PE-A"  label=""  auto="auto" />
                           <GraphSettings level="5%"  smoothingHighResolution="1"  contourHighResolution="1"  histogramSmoothingCount="0"  graphResolution="256"  showOutliers="0"  drawLargeDots="0"  dotsToDraw="8000"  tint="le.chartfill.tinted.40"  lineWeight="le.lineweight.normal"  lineStyle="le.linestyle.solid" />
                           <GraphEnvironment showGrid="0"  showAxes="H"  showGates="1"  showFreqOnPlots="1"  showGateNameOnPlots="1"  showMedians="0"  showUncomped="0"  addEventParam="0"  lastYAxisName="" >
                             <TextTraits font="SansSerif"  size="11"  name="Labels"  style="plain"  color="#000000"  background="#00ffffff"  just="left" />
                             <TextTraits font="SansSerif"  size="11"  name="LayoutGates"  style="plain"  color="#000000"  background="#00ffffff"  just="left" />
                             <TextTraits font="SansSerif"  size="9"  name="Numbers"  style="plain"  color="#000000"  background="#00ffffff"  just="left" />
                             <TextTraits font="SansSerif"  size="9"  name="Legend"  style="plain"  color="#000000"  background="#00ffffff"  just="left" />
                             <WindowPosition x="0"  y="10"  width="541"  height="981"  displayed="1"  panelState="++-" />
                           </GraphEnvironment>
                         </Graph>
                         <Gate gating:id="ID660029319"  gating:parent_id="ID930325914" >
                           <gating:RectangleGate eventsInside="1"  annoOffsetX="0"  annoOffsetY="0"  tint="#000000"  isTinted="0"  lineWeight="Normal"  userDefined="1"  percentX="0"  percentY="0" >
                             <gating:dimension gating:min="2571.4733638540674" >
                               <data-type:fcs-dimension data-type:name="APC-A" />
                             </gating:dimension>
                             <gating:dimension gating:min="115.44075427310257" >
                               <data-type:fcs-dimension data-type:name="PE-A" />
                             </gating:dimension>
                           </gating:RectangleGate>
                         </Gate>
                       </Population>
                       <Population name="Q3: APC-A+ , PE-A-"  annotation=""  owningGroup="All Samples"  expanded="1"  sortPriority="10"  count="620" >
                         <Graph smoothing="0"  backColor="#ffffff"  foreColor="#000000"  heatMapStatParameter="PE-A"  type="Pseudocolor"  fast="1" >
                           <Axis dimension="x"  name="APC-A"  label=""  auto="auto" />
                           <Axis dimension="y"  name="PE-A"  label=""  auto="auto" />
                           <GraphSettings level="5%"  smoothingHighResolution="1"  contourHighResolution="1"  histogramSmoothingCount="0"  graphResolution="256"  showOutliers="0"  drawLargeDots="0"  dotsToDraw="8000"  tint="le.chartfill.tinted.40"  lineWeight="le.lineweight.normal"  lineStyle="le.linestyle.solid" />
                           <GraphEnvironment showGrid="0"  showAxes="H"  showGates="1"  showFreqOnPlots="1"  showGateNameOnPlots="1"  showMedians="0"  showUncomped="0"  addEventParam="0"  lastYAxisName="" >
                             <TextTraits font="SansSerif"  size="11"  name="Labels"  style="plain"  color="#000000"  background="#00ffffff"  just="left" />
                             <TextTraits font="SansSerif"  size="11"  name="LayoutGates"  style="plain"  color="#000000"  background="#00ffffff"  just="left" />
                             <TextTraits font="SansSerif"  size="9"  name="Numbers"  style="plain"  color="#000000"  background="#00ffffff"  just="left" />
                             <TextTraits font="SansSerif"  size="9"  name="Legend"  style="plain"  color="#000000"  background="#00ffffff"  just="left" />
                             <WindowPosition x="0"  y="10"  width="541"  height="981"  displayed="1"  panelState="++-" />
                           </GraphEnvironment>
                         </Graph>
                         <Gate gating:id="ID1889135843"  gating:parent_id="ID930325914" >
                           <gating:RectangleGate eventsInside="1"  annoOffsetX="0"  annoOffsetY="0"  tint="#000000"  isTinted="0"  lineWeight="Normal"  userDefined="1"  percentX="0"  percentY="0" >
                             <gating:dimension gating:min="2571.4733638540674" >
                               <data-type:fcs-dimension data-type:name="APC-A" />
                             </gating:dimension>
                             <gating:dimension gating:max="115.44075427310257" >
                               <data-type:fcs-dimension data-type:name="PE-A" />
                             </gating:dimension>
                           </gating:RectangleGate>
                         </Gate>
                       </Population>
                       <Population name="Q4: APC-A- , PE-A-"  annotation=""  owningGroup="All Samples"  expanded="1"  sortPriority="10"  count="21139" >
                         <Graph smoothing="0"  backColor="#ffffff"  foreColor="#000000"  heatMapStatParameter="PE-A"  type="Pseudocolor"  fast="1" >
                           <Axis dimension="x"  name="APC-A"  label=""  auto="auto" />
                           <Axis dimension="y"  name="PE-A"  label=""  auto="auto" />
                           <GraphSettings level="5%"  smoothingHighResolution="1"  contourHighResolution="1"  histogramSmoothingCount="0"  graphResolution="256"  showOutliers="0"  drawLargeDots="0"  dotsToDraw="8000"  tint="le.chartfill.tinted.40"  lineWeight="le.lineweight.normal"  lineStyle="le.linestyle.solid" />
                           <GraphEnvironment showGrid="0"  showAxes="H"  showGates="1"  showFreqOnPlots="1"  showGateNameOnPlots="1"  showMedians="0"  showUncomped="0"  addEventParam="0"  lastYAxisName="" >
                             <TextTraits font="SansSerif"  size="11"  name="Labels"  style="plain"  color="#000000"  background="#00ffffff"  just="left" />
                             <TextTraits font="SansSerif"  size="11"  name="LayoutGates"  style="plain"  color="#000000"  background="#00ffffff"  just="left" />
                             <TextTraits font="SansSerif"  size="9"  name="Numbers"  style="plain"  color="#000000"  background="#00ffffff"  just="left" />
                             <TextTraits font="SansSerif"  size="9"  name="Legend"  style="plain"  color="#000000"  background="#00ffffff"  just="left" />
                             <WindowPosition x="0"  y="10"  width="541"  height="981"  displayed="1"  panelState="++-" />
                           </GraphEnvironment>
                         </Graph>
                         <Gate gating:id="ID197720030"  gating:parent_id="ID930325914" >
                           <gating:RectangleGate eventsInside="1"  annoOffsetX="0"  annoOffsetY="0"  tint="#000000"  isTinted="0"  lineWeight="Normal"  userDefined="1"  percentX="0"  percentY="0" >
                             <gating:dimension gating:max="2571.4733638540674" >
                               <data-type:fcs-dimension data-type:name="APC-A" />
                             </gating:dimension>
                             <gating:dimension gating:max="115.44075427310257" >
                               <data-type:fcs-dimension data-type:name="PE-A" />
                             </gating:dimension>
                           </gating:RectangleGate>
                         </Gate>
                       </Population>
                     </Subpopulations>
                   </Population>
                   <Population name="Q1: APC-A- , PE-A+"  annotation=""  owningGroup="All Samples"  expanded="1"  sortPriority="10"  count="187" >
                     <Graph smoothing="0"  backColor="#ffffff"  foreColor="#000000"  heatMapStatParameter="PE-A"  type="Pseudocolor"  fast="1" >
                       <Axis dimension="x"  name="APC-A"  label=""  auto="auto" />
                       <Axis dimension="y"  name="PE-A"  label=""  auto="auto" />
                       <GraphSettings level="5%"  smoothingHighResolution="1"  contourHighResolution="1"  histogramSmoothingCount="0"  graphResolution="256"  showOutliers="0"  drawLargeDots="0"  dotsToDraw="8000"  tint="le.chartfill.tinted.40"  lineWeight="le.lineweight.normal"  lineStyle="le.linestyle.solid" />
                       <GraphEnvironment showGrid="0"  showAxes="H"  showGates="1"  showFreqOnPlots="1"  showGateNameOnPlots="1"  showMedians="0"  showUncomped="0"  addEventParam="0"  lastYAxisName="" >
                         <TextTraits font="SansSerif"  size="11"  name="Labels"  style="plain"  color="#000000"  background="#00ffffff"  just="left" />
                         <TextTraits font="SansSerif"  size="11"  name="LayoutGates"  style="plain"  color="#000000"  background="#00ffffff"  just="left" />
                         <TextTraits font="SansSerif"  size="9"  name="Numbers"  style="plain"  color="#000000"  background="#00ffffff"  just="left" />
                         <TextTraits font="SansSerif"  size="9"  name="Legend"  style="plain"  color="#000000"  background="#00ffffff"  just="left" />
                         <WindowPosition x="177"  y="12"  width="541"  height="981"  displayed="1"  panelState="++-" />
                       </GraphEnvironment>
                     </Graph>
                     <Gate gating:id="ID704082242"  gating:parent_id="ID1188187211" >
                       <gating:RectangleGate eventsInside="1"  annoOffsetX="0"  annoOffsetY="0"  tint="#000000"  isTinted="0"  lineWeight="Normal"  userDefined="1"  percentX="0"  percentY="0" >
                         <gating:dimension gating:max="2693.878670076243" >
                           <data-type:fcs-dimension data-type:name="APC-A" />
                         </gating:dimension>
                         <gating:dimension gating:min="75.78493107775957" >
                           <data-type:fcs-dimension data-type:name="PE-A" />
                         </gating:dimension>
                       </gating:RectangleGate>
                     </Gate>
                   </Population>
                   <Population name="Q2: APC-A+ , PE-A+"  annotation=""  owningGroup="All Samples"  expanded="1"  sortPriority="10"  count="883" >
                     <Graph smoothing="0"  backColor="#ffffff"  foreColor="#000000"  heatMapStatParameter="PE-A"  type="Pseudocolor"  fast="1" >
                       <Axis dimension="x"  name="APC-A"  label=""  auto="auto" />
                       <Axis dimension="y"  name="PE-A"  label=""  auto="auto" />
                       <GraphSettings level="5%"  smoothingHighResolution="1"  contourHighResolution="1"  histogramSmoothingCount="0"  graphResolution="256"  showOutliers="0"  drawLargeDots="0"  dotsToDraw="8000"  tint="le.chartfill.tinted.40"  lineWeight="le.lineweight.normal"  lineStyle="le.linestyle.solid" />
                       <GraphEnvironment showGrid="0"  showAxes="H"  showGates="1"  showFreqOnPlots="1"  showGateNameOnPlots="1"  showMedians="0"  showUncomped="0"  addEventParam="0"  lastYAxisName="" >
                         <TextTraits font="SansSerif"  size="11"  name="Labels"  style="plain"  color="#000000"  background="#00ffffff"  just="left" />
                         <TextTraits font="SansSerif"  size="11"  name="LayoutGates"  style="plain"  color="#000000"  background="#00ffffff"  just="left" />
                         <TextTraits font="SansSerif"  size="9"  name="Numbers"  style="plain"  color="#000000"  background="#00ffffff"  just="left" />
                         <TextTraits font="SansSerif"  size="9"  name="Legend"  style="plain"  color="#000000"  background="#00ffffff"  just="left" />
                         <WindowPosition x="177"  y="12"  width="541"  height="981"  displayed="1"  panelState="++-" />
                       </GraphEnvironment>
                     </Graph>
                     <Gate gating:id="ID1447703815"  gating:parent_id="ID1188187211" >
                       <gating:RectangleGate eventsInside="1"  annoOffsetX="0"  annoOffsetY="0"  tint="#000000"  isTinted="0"  lineWeight="Normal"  userDefined="1"  percentX="0"  percentY="0" >
                         <gating:dimension gating:min="2693.878670076243" >
                           <data-type:fcs-dimension data-type:name="APC-A" />
                         </gating:dimension>
                         <gating:dimension gating:min="75.78493107775957" >
                           <data-type:fcs-dimension data-type:name="PE-A" />
                         </gating:dimension>
                       </gating:RectangleGate>
                     </Gate>
                   </Population>
                   <Population name="Q3: APC-A+ , PE-A-"  annotation=""  owningGroup="All Samples"  expanded="1"  sortPriority="10"  count="864" >
                     <Graph smoothing="0"  backColor="#ffffff"  foreColor="#000000"  heatMapStatParameter="PE-A"  type="Pseudocolor"  fast="1" >
                       <Axis dimension="x"  name="APC-A"  label=""  auto="auto" />
                       <Axis dimension="y"  name="PE-A"  label=""  auto="auto" />
                       <GraphSettings level="5%"  smoothingHighResolution="1"  contourHighResolution="1"  histogramSmoothingCount="0"  graphResolution="256"  showOutliers="0"  drawLargeDots="0"  dotsToDraw="8000"  tint="le.chartfill.tinted.40"  lineWeight="le.lineweight.normal"  lineStyle="le.linestyle.solid" />
                       <GraphEnvironment showGrid="0"  showAxes="H"  showGates="1"  showFreqOnPlots="1"  showGateNameOnPlots="1"  showMedians="0"  showUncomped="0"  addEventParam="0"  lastYAxisName="" >
                         <TextTraits font="SansSerif"  size="11"  name="Labels"  style="plain"  color="#000000"  background="#00ffffff"  just="left" />
                         <TextTraits font="SansSerif"  size="11"  name="LayoutGates"  style="plain"  color="#000000"  background="#00ffffff"  just="left" />
                         <TextTraits font="SansSerif"  size="9"  name="Numbers"  style="plain"  color="#000000"  background="#00ffffff"  just="left" />
                         <TextTraits font="SansSerif"  size="9"  name="Legend"  style="plain"  color="#000000"  background="#00ffffff"  just="left" />
                         <WindowPosition x="177"  y="12"  width="541"  height="981"  displayed="1"  panelState="++-" />
                       </GraphEnvironment>
                     </Graph>
                     <Gate gating:id="ID149949706"  gating:parent_id="ID1188187211" >
                       <gating:RectangleGate eventsInside="1"  annoOffsetX="0"  annoOffsetY="0"  tint="#000000"  isTinted="0"  lineWeight="Normal"  userDefined="1"  percentX="0"  percentY="0" >
                         <gating:dimension gating:min="2693.878670076243" >
                           <data-type:fcs-dimension data-type:name="APC-A" />
                         </gating:dimension>
                         <gating:dimension gating:max="75.78493107775957" >
                           <data-type:fcs-dimension data-type:name="PE-A" />
                         </gating:dimension>
                       </gating:RectangleGate>
                     </Gate>
                   </Population>
                   <Population name="Q4: APC-A- , PE-A-"  annotation=""  owningGroup="All Samples"  expanded="1"  sortPriority="10"  count="22550" >
                     <Graph smoothing="0"  backColor="#ffffff"  foreColor="#000000"  heatMapStatParameter="PE-A"  type="Pseudocolor"  fast="1" >
                       <Axis dimension="x"  name="APC-A"  label=""  auto="auto" />
                       <Axis dimension="y"  name="PE-A"  label=""  auto="auto" />
                       <GraphSettings level="5%"  smoothingHighResolution="1"  contourHighResolution="1"  histogramSmoothingCount="0"  graphResolution="256"  showOutliers="0"  drawLargeDots="0"  dotsToDraw="8000"  tint="le.chartfill.tinted.40"  lineWeight="le.lineweight.normal"  lineStyle="le.linestyle.solid" />
                       <GraphEnvironment showGrid="0"  showAxes="H"  showGates="1"  showFreqOnPlots="1"  showGateNameOnPlots="1"  showMedians="0"  showUncomped="0"  addEventParam="0"  lastYAxisName="" >
                         <TextTraits font="SansSerif"  size="11"  name="Labels"  style="plain"  color="#000000"  background="#00ffffff"  just="left" />
                         <TextTraits font="SansSerif"  size="11"  name="LayoutGates"  style="plain"  color="#000000"  background="#00ffffff"  just="left" />
                         <TextTraits font="SansSerif"  size="9"  name="Numbers"  style="plain"  color="#000000"  background="#00ffffff"  just="left" />
                         <TextTraits font="SansSerif"  size="9"  name="Legend"  style="plain"  color="#000000"  background="#00ffffff"  just="left" />
                         <WindowPosition x="177"  y="12"  width="541"  height="981"  displayed="1"  panelState="++-" />
                       </GraphEnvironment>
                     </Graph>
                     <Gate gating:id="ID976440789"  gating:parent_id="ID1188187211" >
                       <gating:RectangleGate eventsInside="1"  annoOffsetX="0"  annoOffsetY="0"  tint="#000000"  isTinted="0"  lineWeight="Normal"  userDefined="1"  percentX="0"  percentY="0" >
                         <gating:dimension gating:max="2693.878670076243" >
                           <data-type:fcs-dimension data-type:name="APC-A" />
                         </gating:dimension>
                         <gating:dimension gating:max="75.78493107775957" >
                           <data-type:fcs-dimension data-type:name="PE-A" />
                         </gating:dimension>
                       </gating:RectangleGate>
                     </Gate>
                   </Population>
                 </Subpopulations>
               </Population>
             </Subpopulations>
           </Population>
         </Subpopulations>
       </SampleNode>
     </Sample>
     <Sample>
       <DataSet uri="file:/F:/黑色素瘤BRAFi-剪接体/凋亡-流式-JX/20210908/20210908_28-a4.fcs"  sampleID="6" />
       <Transformations>
         <transforms:linear transforms:minRange="-4155.0289812851"  transforms:maxRange="388663.1900651326"  gain="1" >
           <data-type:parameter data-type:name="FSC-A" />
         </transforms:linear>
         <transforms:linear transforms:minRange="0"  transforms:maxRange="262144"  gain="1" >
           <data-type:parameter data-type:name="FSC-H" />
         </transforms:linear>
         <transforms:linear transforms:minRange="-2143.3619964017"  transforms:maxRange="286270.275971845"  gain="1" >
           <data-type:parameter data-type:name="SSC-A" />
         </transforms:linear>
         <transforms:biex transforms:length="256"  transforms:maxRange="2621440.000291775"  transforms:neg="0.9"  transforms:width="-12.5892541179"  transforms:pos="5.418539922" >
           <data-type:parameter data-type:name="PE-A" />
         </transforms:biex>
         <transforms:biex transforms:length="256"  transforms:maxRange="26214400.002917748"  transforms:neg="1"  transforms:width="-79.4328234724"  transforms:pos="6.418539922" >
           <data-type:parameter data-type:name="APC-A" />
         </transforms:biex>
         <transforms:biex transforms:length="256"  transforms:maxRange="828972.115039447"  transforms:neg="0"  transforms:width="-100"  transforms:pos="4.918539922" >
           <data-type:parameter data-type:name="FITC-A" />
         </transforms:biex>
         <transforms:linear transforms:minRange="0.1883524841"  transforms:maxRange="98"  gain="0.0101264776" >
           <data-type:parameter data-type:name="Time" />
         </transforms:linear>
       </Transformations>
       <Keywords>
         <Keyword name="CST REGULATORY STATUS"  value="RUO Performance Check" />
         <Keyword name="CST PERFORMANCE EXPIRED"  value="2020-11-03T10:40:58+08:00" />
         <Keyword name="CST BEADS EXPIRED"  value="False" />
         <Keyword name="CST BASELINE DATE"  value="2020-10-23T10:15:23+08:00" />
         <Keyword name="CST SETUP DATE"  value="2020-11-02T10:40:58+08:00" />
         <Keyword name="CYTOMETER CONFIG CREATE DATE"  value="2020-07-16T11:13:55+08:00" />
         <Keyword name="CYTOMETER CONFIG NAME"  value="20200716of 2-Blue 3-Red 6-Violet 2-UV 5-YellGrn (647800L6)" />
         <Keyword name="CST BEADS LOT ID"  value="93017" />
         <Keyword name="CST SETUP STATUS"  value="SUCCESS" />
         <Keyword name="P7MS"  value="0" />
         <Keyword name="P7BS"  value="0" />
         <Keyword name="$P7G"  value="0.01" />
         <Keyword name="$P7E"  value="0,0" />
         <Keyword name="$P7B"  value="32" />
         <Keyword name="$P7R"  value="262144" />
         <Keyword name="$P7N"  value="Time" />
         <Keyword name="P6MS"  value="0" />
         <Keyword name="P6BS"  value="31" />
         <Keyword name="P6DISPLAY"  value="LOG" />
         <Keyword name="$P6G"  value="1.0" />
         <Keyword name="$P6V"  value="275" />
         <Keyword name="$P6E"  value="0,0" />
         <Keyword name="$P6B"  value="32" />
         <Keyword name="$P6R"  value="262144" />
         <Keyword name="$P6N"  value="FITC-A" />
         <Keyword name="P5MS"  value="0" />
         <Keyword name="P5BS"  value="33" />
         <Keyword name="P5DISPLAY"  value="LOG" />
         <Keyword name="$P5G"  value="1.0" />
         <Keyword name="$P5V"  value="291" />
         <Keyword name="$P5E"  value="0,0" />
         <Keyword name="$P5B"  value="32" />
         <Keyword name="$P5R"  value="262144" />
         <Keyword name="$P5N"  value="APC-A" />
         <Keyword name="P4MS"  value="0" />
         <Keyword name="P4BS"  value="85" />
         <Keyword name="P4DISPLAY"  value="LOG" />
         <Keyword name="$P4G"  value="1.0" />
         <Keyword name="$P4V"  value="269" />
         <Keyword name="$P4E"  value="0,0" />
         <Keyword name="$P4B"  value="32" />
         <Keyword name="$P4R"  value="262144" />
         <Keyword name="$P4N"  value="PE-A" />
         <Keyword name="P3MS"  value="0" />
         <Keyword name="P3BS"  value="0" />
         <Keyword name="P3DISPLAY"  value="LIN" />
         <Keyword name="$P3G"  value="1.0" />
         <Keyword name="$P3V"  value="202" />
         <Keyword name="$P3E"  value="0,0" />
         <Keyword name="$P3B"  value="32" />
         <Keyword name="$P3R"  value="262144" />
         <Keyword name="$P3N"  value="SSC-A" />
         <Keyword name="P2MS"  value="0" />
         <Keyword name="P2BS"  value="0" />
         <Keyword name="P2DISPLAY"  value="LIN" />
         <Keyword name="$P2G"  value="1.0" />
         <Keyword name="$P2V"  value="370" />
         <Keyword name="$P2E"  value="0,0" />
         <Keyword name="$P2B"  value="32" />
         <Keyword name="$P2R"  value="262144" />
         <Keyword name="$P2N"  value="FSC-H" />
         <Keyword name="P1MS"  value="0" />
         <Keyword name="P1BS"  value="0" />
         <Keyword name="P1DISPLAY"  value="LIN" />
         <Keyword name="$P1G"  value="1.0" />
         <Keyword name="$P1V"  value="370" />
         <Keyword name="$P1E"  value="0,0" />
         <Keyword name="$P1B"  value="32" />
         <Keyword name="$P1R"  value="262144" />
         <Keyword name="$P1N"  value="FSC-A" />
         <Keyword name="THRESHOLD"  value="FSC,5000" />
         <Keyword name="APPLY COMPENSATION"  value="TRUE" />
         <Keyword name="SPILL"  value="3,PE-A,APC-A,FITC-A,1,0,0,0,1,0,0,0,1" />
         <Keyword name="$TIMESTEP"  value="0.01" />
         <Keyword name="LASER5ASF"  value="0.59" />
         <Keyword name="LASER5DELAY"  value="83.90" />
         <Keyword name="LASER5NAME"  value="UV" />
         <Keyword name="LASER4ASF"  value="0.81" />
         <Keyword name="LASER4DELAY"  value="159.98" />
         <Keyword name="LASER4NAME"  value="YellGrn" />
         <Keyword name="LASER3ASF"  value="0.81" />
         <Keyword name="LASER3DELAY"  value="41.81" />
         <Keyword name="LASER3NAME"  value="Violet" />
         <Keyword name="LASER2ASF"  value="0.69" />
         <Keyword name="LASER2DELAY"  value="122.37" />
         <Keyword name="LASER2NAME"  value="Red" />
         <Keyword name="LASER1ASF"  value="0.78" />
         <Keyword name="LASER1DELAY"  value="0.00" />
         <Keyword name="LASER1NAME"  value="Blue" />
         <Keyword name="$INST"  value=" " />
         <Keyword name="AUTOBS"  value="TRUE" />
         <Keyword name="FSC ASF"  value="0.54" />
         <Keyword name="$OP"  value="Administrator" />
         <Keyword name="EXPORT TIME"  value="08-SEP-2021-13:02:02" />
         <Keyword name="EXPORT USER NAME"  value="Administrator" />
         <Keyword name="WINDOW EXTENSION"  value="10.00" />
         <Keyword name="CYTNUM"  value="R647800L6116" />
         <Keyword name="SETTINGS"  value="Cytometer" />
         <Keyword name="$CYT"  value="LSRFortessa" />
         <Keyword name="$ETIM"  value="11:40:15" />
         <Keyword name="$BTIM"  value="11:38:37" />
         <Keyword name="$DATE"  value="08-SEP-2021" />
         <Keyword name="EXPORT_GATE"  value="All Events" />
         <Keyword name="PARENT_GUID"  value="f45ef742-9c1c-4c90-a6b6-a319606894e1" />
         <Keyword name="GUID"  value="6becee5d-8e50-4f86-80d2-69bf0c1e18dc" />
         <Keyword name="EXPERIMENT NAME"  value="Experiment-apoptise_034" />
         <Keyword name="$SRC"  value="20210908" />
         <Keyword name="TUBE NAME"  value="28-a4" />
         <Keyword name="CREATOR"  value="BD FACSDiva Software Version 9.0" />
         <Keyword name="$NEXTDATA"  value="0" />
         <Keyword name="$DATATYPE"  value="F" />
         <Keyword name="$BYTEORD"  value="4,3,2,1" />
         <Keyword name="$MODE"  value="L" />
         <Keyword name="$PAR"  value="7" />
         <Keyword name="$TOT"  value="0000000000000027101" />
         <Keyword name="$SYS"  value="Windows NT (unknown) 6.2" />
         <Keyword name="$FIL"  value="20210908_28-a4.fcs" />
         <Keyword name="$ENDDATA"  value="0000000000000761113" />
         <Keyword name="$BEGINDATA"  value="2286" />
         <Keyword name="$ENDSTEXT"  value="0" />
         <Keyword name="$BEGINSTEXT"  value="0" />
         <Keyword name="$ENDANALYSIS"  value="0" />
         <Keyword name="$BEGINANALYSIS"  value="0" />
         <Keyword name="FJ_FCS_VERSION"  value="3" />
         <Keyword name="$P1S"  value="" />
         <Keyword name="$P2S"  value="" />
         <Keyword name="$P3S"  value="" />
         <Keyword name="$P4S"  value="" />
         <Keyword name="$P5S"  value="" />
         <Keyword name="$P6S"  value="" />
         <Keyword name="$P7S"  value="" />
       </Keywords>
       <SampleNode name="20210908_28-a4.fcs"  annotation=""  owningGroup=""  expanded="1"  sortPriority="10"  count="27101"  sampleID="6" >
         <Graph smoothing="0"  backColor="#ffffff"  foreColor="#000000"  heatMapStatParameter="PE-A"  type="Pseudocolor"  fast="1" >
           <Axis dimension="x"  name="FSC-A"  label=""  auto="auto" />
           <Axis dimension="y"  name="FSC-H"  label=""  auto="auto" />
           <GraphSettings level="5%"  smoothingHighResolution="1"  contourHighResolution="1"  histogramSmoothingCount="0"  graphResolution="256"  showOutliers="0"  drawLargeDots="0"  dotsToDraw="8000"  tint="le.chartfill.tinted.40"  lineWeight="le.lineweight.normal"  lineStyle="le.linestyle.solid" />
           <GraphEnvironment showGrid="0"  showAxes="H"  showGates="1"  showFreqOnPlots="1"  showGateNameOnPlots="1"  showMedians="0"  showUncomped="0"  addEventParam="0"  lastYAxisName="" >
             <TextTraits font="SansSerif"  size="11"  name="Labels"  style="plain"  color="#000000"  background="#00ffffff"  just="left" />
             <TextTraits font="SansSerif"  size="11"  name="LayoutGates"  style="plain"  color="#000000"  background="#00ffffff"  just="left" />
             <TextTraits font="SansSerif"  size="9"  name="Numbers"  style="plain"  color="#000000"  background="#00ffffff"  just="left" />
             <TextTraits font="SansSerif"  size="9"  name="Legend"  style="plain"  color="#000000"  background="#00ffffff"  just="left" />
             <WindowPosition x="0"  y="12"  width="541"  height="981"  displayed="0"  panelState="++-" />
           </GraphEnvironment>
         </Graph>
         <Subpopulations>
           <Population name="Lymphocytes"  annotation=""  owningGroup=""  expanded="1"  sortPriority="10"  count="21435" >
             <Graph smoothing="0"  backColor="#ffffff"  foreColor="#000000"  heatMapStatParameter="PE-A"  type="Pseudocolor"  fast="1" >
               <Axis dimension="x"  name="FITC-A"  label=""  auto="auto" />
               <Axis dimension="y"  name="SSC-A"  label=""  auto="auto" />
               <GraphSettings level="5%"  smoothingHighResolution="1"  contourHighResolution="1"  histogramSmoothingCount="0"  graphResolution="256"  showOutliers="0"  drawLargeDots="0"  dotsToDraw="8000"  tint="le.chartfill.tinted.40"  lineWeight="le.lineweight.normal"  lineStyle="le.linestyle.solid" />
               <GraphEnvironment showGrid="0"  showAxes="tnlTNL"  showGates="1"  showFreqOnPlots="1"  showGateNameOnPlots="1"  showMedians="0"  showUncomped="0"  addEventParam="0"  lastYAxisName="" >
                 <TextTraits font="SansSerif"  size="11"  name="Labels"  style="plain"  color="#000000"  background="#00ffffff"  just="left" />
                 <TextTraits font="SansSerif"  size="11"  name="LayoutGates"  style="plain"  color="#000000"  background="#00ffffff"  just="left" />
                 <TextTraits font="SansSerif"  size="9"  name="Numbers"  style="plain"  color="#000000"  background="#00ffffff"  just="left" />
                 <TextTraits font="SansSerif"  size="9"  name="Legend"  style="plain"  color="#000000"  background="#00ffffff"  just="left" />
                 <WindowPosition x="408"  y="10"  width="570"  height="1078"  displayed="0"  panelState="---" />
               </GraphEnvironment>
             </Graph>
             <Gate gating:id="ID431510512" >
               <gating:PolygonGate eventsInside="1"  annoOffsetX="0"  annoOffsetY="0"  tint="#000000"  isTinted="0"  lineWeight="Normal"  userDefined="1"  quadId="-1"  gateResolution="256" >
                 <gating:dimension>
                   <data-type:fcs-dimension data-type:name="FSC-A" />
                 </gating:dimension>
                 <gating:dimension>
                   <data-type:fcs-dimension data-type:name="SSC-A" />
                 </gating:dimension>
                 <gating:vertex>
                   <gating:coordinate data-type:value="23109.9887931449" />
                   <gating:coordinate data-type:value="141248.7291968509" />
                 </gating:vertex>
                 <gating:vertex>
                   <gating:coordinate data-type:value="47345.5601481938" />
                   <gating:coordinate data-type:value="192576.5800217084" />
                 </gating:vertex>
                 <gating:vertex>
                   <gating:coordinate data-type:value="85718.5481270213" />
                   <gating:coordinate data-type:value="244719.1586374366" />
                 </gating:vertex>
                 <gating:vertex>
                   <gating:coordinate data-type:value="224063.2679454254" />
                   <gating:coordinate data-type:value="244719.1586374366" />
                 </gating:vertex>
                 <gating:vertex>
                   <gating:coordinate data-type:value="247289.0238273473" />
                   <gating:coordinate data-type:value="130657.2679155311" />
                 </gating:vertex>
                 <gating:vertex>
                   <gating:coordinate data-type:value="156405.6312459139" />
                   <gating:coordinate data-type:value="66293.7724367416" />
                 </gating:vertex>
                 <gating:vertex>
                   <gating:coordinate data-type:value="91777.4409657835" />
                   <gating:coordinate data-type:value="20669.0161479794" />
                 </gating:vertex>
                 <gating:vertex>
                   <gating:coordinate data-type:value="43306.2982556857" />
                   <gating:coordinate data-type:value="18224.8327753671" />
                 </gating:vertex>
                 <gating:vertex>
                   <gating:coordinate data-type:value="894.0483843501" />
                   <gating:coordinate data-type:value="33704.6608019115" />
                 </gating:vertex>
               </gating:PolygonGate>
             </Gate>
             <Subpopulations>
               <Population name="FITC-A, SSC-A subset"  annotation=""  owningGroup=""  expanded="1"  sortPriority="10"  count="18283" >
                 <Graph smoothing="0"  backColor="#ffffff"  foreColor="#000000"  heatMapStatParameter="PE-A"  type="Pseudocolor"  fast="1" >
                   <Axis dimension="x"  name="APC-A"  label=""  auto="auto" />
                   <Axis dimension="y"  name="PE-A"  label=""  auto="auto" />
                   <GraphSettings level="5%"  smoothingHighResolution="1"  contourHighResolution="1"  histogramSmoothingCount="0"  graphResolution="256"  showOutliers="0"  drawLargeDots="0"  dotsToDraw="8000"  tint="le.chartfill.tinted.40"  lineWeight="le.lineweight.normal"  lineStyle="le.linestyle.solid" />
                   <GraphEnvironment showGrid="0"  showAxes="tnlTNL"  showGates="1"  showFreqOnPlots="1"  showGateNameOnPlots="1"  showMedians="0"  showUncomped="0"  addEventParam="0"  lastYAxisName="" >
                     <TextTraits font="SansSerif"  size="11"  name="Labels"  style="plain"  color="#000000"  background="#00ffffff"  just="left" />
                     <TextTraits font="SansSerif"  size="11"  name="LayoutGates"  style="plain"  color="#000000"  background="#00ffffff"  just="left" />
                     <TextTraits font="SansSerif"  size="9"  name="Numbers"  style="plain"  color="#000000"  background="#00ffffff"  just="left" />
                     <TextTraits font="SansSerif"  size="9"  name="Legend"  style="plain"  color="#000000"  background="#00ffffff"  just="left" />
                     <WindowPosition x="444"  y="38"  width="570"  height="950"  displayed="1"  panelState="---" />
                   </GraphEnvironment>
                 </Graph>
                 <Gate gating:id="ID1166088529"  gating:parent_id="ID431510512" >
                   <gating:RectangleGate eventsInside="1"  annoOffsetX="0"  annoOffsetY="0"  tint="#000000"  isTinted="0"  lineWeight="Normal"  userDefined="1"  percentX="0"  percentY="0" >
                     <gating:dimension gating:min="297.6696455712709"  gating:max="399246.08408147056" >
                       <data-type:fcs-dimension data-type:name="FITC-A" />
                     </gating:dimension>
                     <gating:dimension gating:min="2328.1672744238303"  gating:max="253292.74759950672" >
                       <data-type:fcs-dimension data-type:name="SSC-A" />
                     </gating:dimension>
                   </gating:RectangleGate>
                 </Gate>
                 <Subpopulations>
                   <Population name="Q1: APC-A- , PE-A+"  annotation=""  owningGroup="All Samples"  expanded="1"  sortPriority="10"  count="26" >
                     <Graph smoothing="0"  backColor="#ffffff"  foreColor="#000000"  heatMapStatParameter="PE-A"  type="Pseudocolor"  fast="1" >
                       <Axis dimension="x"  name="APC-A"  label=""  auto="auto" />
                       <Axis dimension="y"  name="PE-A"  label=""  auto="auto" />
                       <GraphSettings level="5%"  smoothingHighResolution="1"  contourHighResolution="1"  histogramSmoothingCount="0"  graphResolution="256"  showOutliers="0"  drawLargeDots="0"  dotsToDraw="8000"  tint="le.chartfill.tinted.40"  lineWeight="le.lineweight.normal"  lineStyle="le.linestyle.solid" />
                       <GraphEnvironment showGrid="0"  showAxes="tnlTNL"  showGates="1"  showFreqOnPlots="1"  showGateNameOnPlots="1"  showMedians="0"  showUncomped="0"  addEventParam="0"  lastYAxisName="" >
                         <TextTraits font="SansSerif"  size="11"  name="Labels"  style="plain"  color="#000000"  background="#00ffffff"  just="left" />
                         <TextTraits font="SansSerif"  size="11"  name="LayoutGates"  style="plain"  color="#000000"  background="#00ffffff"  just="left" />
                         <TextTraits font="SansSerif"  size="9"  name="Numbers"  style="plain"  color="#000000"  background="#00ffffff"  just="left" />
                         <TextTraits font="SansSerif"  size="9"  name="Legend"  style="plain"  color="#000000"  background="#00ffffff"  just="left" />
                         <WindowPosition x="0"  y="0"  width="570"  height="1197"  displayed="1"  panelState="---" />
                       </GraphEnvironment>
                     </Graph>
                     <Gate gating:id="ID667528096"  gating:parent_id="ID1166088529" >
                       <gating:RectangleGate eventsInside="1"  annoOffsetX="0"  annoOffsetY="0"  tint="#000000"  isTinted="0"  lineWeight="Normal"  userDefined="1"  percentX="0"  percentY="0" >
                         <gating:dimension gating:max="2688.760075104572" >
                           <data-type:fcs-dimension data-type:name="APC-A" />
                         </gating:dimension>
                         <gating:dimension gating:min="102.26601352816397" >
                           <data-type:fcs-dimension data-type:name="PE-A" />
                         </gating:dimension>
                       </gating:RectangleGate>
                     </Gate>
                   </Population>
                   <Population name="Q2: APC-A+ , PE-A+"  annotation=""  owningGroup="All Samples"  expanded="1"  sortPriority="10"  count="263" >
                     <Graph smoothing="0"  backColor="#ffffff"  foreColor="#000000"  heatMapStatParameter="PE-A"  type="Pseudocolor"  fast="1" >
                       <Axis dimension="x"  name="APC-A"  label=""  auto="auto" />
                       <Axis dimension="y"  name="PE-A"  label=""  auto="auto" />
                       <GraphSettings level="5%"  smoothingHighResolution="1"  contourHighResolution="1"  histogramSmoothingCount="0"  graphResolution="256"  showOutliers="0"  drawLargeDots="0"  dotsToDraw="8000"  tint="le.chartfill.tinted.40"  lineWeight="le.lineweight.normal"  lineStyle="le.linestyle.solid" />
                       <GraphEnvironment showGrid="0"  showAxes="tnlTNL"  showGates="1"  showFreqOnPlots="1"  showGateNameOnPlots="1"  showMedians="0"  showUncomped="0"  addEventParam="0"  lastYAxisName="" >
                         <TextTraits font="SansSerif"  size="11"  name="Labels"  style="plain"  color="#000000"  background="#00ffffff"  just="left" />
                         <TextTraits font="SansSerif"  size="11"  name="LayoutGates"  style="plain"  color="#000000"  background="#00ffffff"  just="left" />
                         <TextTraits font="SansSerif"  size="9"  name="Numbers"  style="plain"  color="#000000"  background="#00ffffff"  just="left" />
                         <TextTraits font="SansSerif"  size="9"  name="Legend"  style="plain"  color="#000000"  background="#00ffffff"  just="left" />
                         <WindowPosition x="0"  y="0"  width="570"  height="1197"  displayed="1"  panelState="---" />
                       </GraphEnvironment>
                     </Graph>
                     <Gate gating:id="ID17940121"  gating:parent_id="ID1166088529" >
                       <gating:RectangleGate eventsInside="1"  annoOffsetX="0"  annoOffsetY="0"  tint="#000000"  isTinted="0"  lineWeight="Normal"  userDefined="1"  percentX="0"  percentY="0" >
                         <gating:dimension gating:min="2688.760075104572" >
                           <data-type:fcs-dimension data-type:name="APC-A" />
                         </gating:dimension>
                         <gating:dimension gating:min="102.26601352816397" >
                           <data-type:fcs-dimension data-type:name="PE-A" />
                         </gating:dimension>
                       </gating:RectangleGate>
                     </Gate>
                   </Population>
                   <Population name="Q3: APC-A+ , PE-A-"  annotation=""  owningGroup="All Samples"  expanded="1"  sortPriority="10"  count="856" >
                     <Graph smoothing="0"  backColor="#ffffff"  foreColor="#000000"  heatMapStatParameter="PE-A"  type="Pseudocolor"  fast="1" >
                       <Axis dimension="x"  name="APC-A"  label=""  auto="auto" />
                       <Axis dimension="y"  name="PE-A"  label=""  auto="auto" />
                       <GraphSettings level="5%"  smoothingHighResolution="1"  contourHighResolution="1"  histogramSmoothingCount="0"  graphResolution="256"  showOutliers="0"  drawLargeDots="0"  dotsToDraw="8000"  tint="le.chartfill.tinted.40"  lineWeight="le.lineweight.normal"  lineStyle="le.linestyle.solid" />
                       <GraphEnvironment showGrid="0"  showAxes="tnlTNL"  showGates="1"  showFreqOnPlots="1"  showGateNameOnPlots="1"  showMedians="0"  showUncomped="0"  addEventParam="0"  lastYAxisName="" >
                         <TextTraits font="SansSerif"  size="11"  name="Labels"  style="plain"  color="#000000"  background="#00ffffff"  just="left" />
                         <TextTraits font="SansSerif"  size="11"  name="LayoutGates"  style="plain"  color="#000000"  background="#00ffffff"  just="left" />
                         <TextTraits font="SansSerif"  size="9"  name="Numbers"  style="plain"  color="#000000"  background="#00ffffff"  just="left" />
                         <TextTraits font="SansSerif"  size="9"  name="Legend"  style="plain"  color="#000000"  background="#00ffffff"  just="left" />
                         <WindowPosition x="0"  y="0"  width="570"  height="1197"  displayed="1"  panelState="---" />
                       </GraphEnvironment>
                     </Graph>
                     <Gate gating:id="ID1733830296"  gating:parent_id="ID1166088529" >
                       <gating:RectangleGate eventsInside="1"  annoOffsetX="0"  annoOffsetY="0"  tint="#000000"  isTinted="0"  lineWeight="Normal"  userDefined="1"  percentX="0"  percentY="0" >
                         <gating:dimension gating:min="2688.760075104572" >
                           <data-type:fcs-dimension data-type:name="APC-A" />
                         </gating:dimension>
                         <gating:dimension gating:max="102.26601352816397" >
                           <data-type:fcs-dimension data-type:name="PE-A" />
                         </gating:dimension>
                       </gating:RectangleGate>
                     </Gate>
                   </Population>
                   <Population name="Q4: APC-A- , PE-A-"  annotation=""  owningGroup="All Samples"  expanded="1"  sortPriority="10"  count="17138" >
                     <Graph smoothing="0"  backColor="#ffffff"  foreColor="#000000"  heatMapStatParameter="PE-A"  type="Pseudocolor"  fast="1" >
                       <Axis dimension="x"  name="APC-A"  label=""  auto="auto" />
                       <Axis dimension="y"  name="PE-A"  label=""  auto="auto" />
                       <GraphSettings level="5%"  smoothingHighResolution="1"  contourHighResolution="1"  histogramSmoothingCount="0"  graphResolution="256"  showOutliers="0"  drawLargeDots="0"  dotsToDraw="8000"  tint="le.chartfill.tinted.40"  lineWeight="le.lineweight.normal"  lineStyle="le.linestyle.solid" />
                       <GraphEnvironment showGrid="0"  showAxes="tnlTNL"  showGates="1"  showFreqOnPlots="1"  showGateNameOnPlots="1"  showMedians="0"  showUncomped="0"  addEventParam="0"  lastYAxisName="" >
                         <TextTraits font="SansSerif"  size="11"  name="Labels"  style="plain"  color="#000000"  background="#00ffffff"  just="left" />
                         <TextTraits font="SansSerif"  size="11"  name="LayoutGates"  style="plain"  color="#000000"  background="#00ffffff"  just="left" />
                         <TextTraits font="SansSerif"  size="9"  name="Numbers"  style="plain"  color="#000000"  background="#00ffffff"  just="left" />
                         <TextTraits font="SansSerif"  size="9"  name="Legend"  style="plain"  color="#000000"  background="#00ffffff"  just="left" />
                         <WindowPosition x="0"  y="0"  width="570"  height="1197"  displayed="1"  panelState="---" />
                       </GraphEnvironment>
                     </Graph>
                     <Gate gating:id="ID485471165"  gating:parent_id="ID1166088529" >
                       <gating:RectangleGate eventsInside="1"  annoOffsetX="0"  annoOffsetY="0"  tint="#000000"  isTinted="0"  lineWeight="Normal"  userDefined="1"  percentX="0"  percentY="0" >
                         <gating:dimension gating:max="2688.760075104572" >
                           <data-type:fcs-dimension data-type:name="APC-A" />
                         </gating:dimension>
                         <gating:dimension gating:max="102.26601352816397" >
                           <data-type:fcs-dimension data-type:name="PE-A" />
                         </gating:dimension>
                       </gating:RectangleGate>
                     </Gate>
                   </Population>
                 </Subpopulations>
               </Population>
             </Subpopulations>
           </Population>
           <Population name="Single Cells"  annotation=""  owningGroup="All Samples"  expanded="1"  sortPriority="10"  count="26160" >
             <Graph smoothing="0"  backColor="#ffffff"  foreColor="#000000"  heatMapStatParameter="PE-A"  type="Pseudocolor"  fast="1" >
               <Axis dimension="x"  name="FSC-A"  label=""  auto="auto" />
               <Axis dimension="y"  name="SSC-A"  label=""  auto="auto" />
               <GraphSettings level="5%"  smoothingHighResolution="1"  contourHighResolution="1"  histogramSmoothingCount="0"  graphResolution="256"  showOutliers="0"  drawLargeDots="0"  dotsToDraw="8000"  tint="le.chartfill.tinted.40"  lineWeight="le.lineweight.normal"  lineStyle="le.linestyle.solid" />
               <GraphEnvironment showGrid="0"  showAxes="H"  showGates="1"  showFreqOnPlots="1"  showGateNameOnPlots="1"  showMedians="0"  showUncomped="0"  addEventParam="0"  lastYAxisName="" >
                 <TextTraits font="SansSerif"  size="11"  name="Labels"  style="plain"  color="#000000"  background="#00ffffff"  just="left" />
                 <TextTraits font="SansSerif"  size="11"  name="LayoutGates"  style="plain"  color="#000000"  background="#00ffffff"  just="left" />
                 <TextTraits font="SansSerif"  size="9"  name="Numbers"  style="plain"  color="#000000"  background="#00ffffff"  just="left" />
                 <TextTraits font="SansSerif"  size="9"  name="Legend"  style="plain"  color="#000000"  background="#00ffffff"  just="left" />
                 <WindowPosition x="0"  y="42"  width="541"  height="884"  displayed="0"  panelState="++-" />
               </GraphEnvironment>
             </Graph>
             <Gate gating:id="ID313309862" >
               <gating:PolygonGate eventsInside="1"  annoOffsetX="150"  annoOffsetY="88"  tint="#000000"  isTinted="0"  lineWeight="Normal"  userDefined="1"  quadId="-1"  gateResolution="256" >
                 <gating:dimension>
                   <data-type:fcs-dimension data-type:name="FSC-A" />
                 </gating:dimension>
                 <gating:dimension>
                   <data-type:fcs-dimension data-type:name="FSC-H" />
                 </gating:dimension>
                 <gating:vertex>
                   <gating:coordinate data-type:value="41286.6673094316" />
                   <gating:coordinate data-type:value="51836.384180791" />
                 </gating:vertex>
                 <gating:vertex>
                   <gating:coordinate data-type:value="-3145.2135081581" />
                   <gating:coordinate data-type:value="5183.6384180791" />
                 </gating:vertex>
                 <gating:vertex>
                   <gating:coordinate data-type:value="12002.0185887475" />
                   <gating:coordinate data-type:value="2221.5593220339" />
                 </gating:vertex>
                 <gating:vertex>
                   <gating:coordinate data-type:value="154386.0002996598" />
                   <gating:coordinate data-type:value="66646.7796610169" />
                 </gating:vertex>
                 <gating:vertex>
                   <gating:coordinate data-type:value="179631.3871278358" />
                   <gating:coordinate data-type:value="79976.1355932203" />
                 </gating:vertex>
                 <gating:vertex>
                   <gating:coordinate data-type:value="214974.9286872821" />
                   <gating:coordinate data-type:value="88862.3728813559" />
                 </gating:vertex>
                 <gating:vertex>
                   <gating:coordinate data-type:value="259406.8095048718" />
                   <gating:coordinate data-type:value="100710.6892655367" />
                 </gating:vertex>
                 <gating:vertex>
                   <gating:coordinate data-type:value="225073.0834185525" />
                   <gating:coordinate data-type:value="131072" />
                 </gating:vertex>
                 <gating:vertex>
                   <gating:coordinate data-type:value="88747.9945464024" />
                   <gating:coordinate data-type:value="85900.2937853107" />
                 </gating:vertex>
               </gating:PolygonGate>
             </Gate>
             <Subpopulations>
               <Population name="FSC-A, SSC-A subset"  annotation=""  owningGroup="All Samples"  expanded="1"  sortPriority="10"  count="22854" >
                 <Graph smoothing="0"  backColor="#ffffff"  foreColor="#000000"  heatMapStatParameter="PE-A"  type="Pseudocolor"  fast="1" >
                   <Axis dimension="x"  name="FITC-A"  label=""  auto="auto" />
                   <Axis dimension="y"  name="SSC-A"  label=""  auto="auto" />
                   <GraphSettings level="5%"  smoothingHighResolution="1"  contourHighResolution="1"  histogramSmoothingCount="0"  graphResolution="256"  showOutliers="0"  drawLargeDots="0"  dotsToDraw="8000"  tint="le.chartfill.tinted.40"  lineWeight="le.lineweight.normal"  lineStyle="le.linestyle.solid" />
                   <GraphEnvironment showGrid="0"  showAxes="H"  showGates="1"  showFreqOnPlots="1"  showGateNameOnPlots="1"  showMedians="0"  showUncomped="0"  addEventParam="0"  lastYAxisName="" >
                     <TextTraits font="SansSerif"  size="11"  name="Labels"  style="plain"  color="#000000"  background="#00ffffff"  just="left" />
                     <TextTraits font="SansSerif"  size="11"  name="LayoutGates"  style="plain"  color="#000000"  background="#00ffffff"  just="left" />
                     <TextTraits font="SansSerif"  size="9"  name="Numbers"  style="plain"  color="#000000"  background="#00ffffff"  just="left" />
                     <TextTraits font="SansSerif"  size="9"  name="Legend"  style="plain"  color="#000000"  background="#00ffffff"  just="left" />
                     <WindowPosition x="119"  y="0"  width="541"  height="884"  displayed="0"  panelState="++-" />
                   </GraphEnvironment>
                 </Graph>
                 <Gate gating:id="ID1818409035"  gating:parent_id="ID313309862" >
                   <gating:PolygonGate eventsInside="1"  annoOffsetX="0"  annoOffsetY="0"  tint="#000000"  isTinted="0"  lineWeight="Normal"  userDefined="1"  quadId="-1"  gateResolution="256" >
                     <gating:dimension>
                       <data-type:fcs-dimension data-type:name="FSC-A" />
                     </gating:dimension>
                     <gating:dimension>
                       <data-type:fcs-dimension data-type:name="SSC-A" />
                     </gating:dimension>
                     <gating:vertex>
                       <gating:coordinate data-type:value="-115.7670887769" />
                       <gating:coordinate data-type:value="18224.8327753671" />
                     </gating:vertex>
                     <gating:vertex>
                       <gating:coordinate data-type:value="25129.619739399" />
                       <gating:coordinate data-type:value="1115.5491670813" />
                     </gating:vertex>
                     <gating:vertex>
                       <gating:coordinate data-type:value="111973.7504283243" />
                       <gating:coordinate data-type:value="13336.4660301426" />
                     </gating:vertex>
                     <gating:vertex>
                       <gating:coordinate data-type:value="258396.9940317447" />
                       <gating:coordinate data-type:value="85847.2394176397" />
                     </gating:vertex>
                     <gating:vertex>
                       <gating:coordinate data-type:value="317976.1069462399" />
                       <gating:coordinate data-type:value="252051.7087552733" />
                     </gating:vertex>
                     <gating:vertex>
                       <gating:coordinate data-type:value="190739.3573322332" />
                       <gating:coordinate data-type:value="276493.542481396" />
                     </gating:vertex>
                     <gating:vertex>
                       <gating:coordinate data-type:value="54414.2684600831" />
                       <gating:coordinate data-type:value="270790.4479453007" />
                     </gating:vertex>
                     <gating:vertex>
                       <gating:coordinate data-type:value="2913.6793306042" />
                       <gating:coordinate data-type:value="105400.7063985378" />
                     </gating:vertex>
                   </gating:PolygonGate>
                 </Gate>
                 <Subpopulations>
                   <Population name="FITC-A, SSC-A subset"  annotation=""  owningGroup="All Samples"  expanded="1"  sortPriority="10"  count="18643" >
                     <Graph smoothing="0"  backColor="#ffffff"  foreColor="#000000"  heatMapStatParameter="PE-A"  type="Pseudocolor"  fast="1" >
                       <Axis dimension="x"  name="APC-A"  label=""  auto="auto" />
                       <Axis dimension="y"  name="PE-A"  label=""  auto="auto" />
                       <GraphSettings level="5%"  smoothingHighResolution="1"  contourHighResolution="1"  histogramSmoothingCount="0"  graphResolution="256"  showOutliers="0"  drawLargeDots="0"  dotsToDraw="8000"  tint="le.chartfill.tinted.40"  lineWeight="le.lineweight.normal"  lineStyle="le.linestyle.solid" />
                       <GraphEnvironment showGrid="0"  showAxes="H"  showGates="1"  showFreqOnPlots="1"  showGateNameOnPlots="1"  showMedians="0"  showUncomped="0"  addEventParam="0"  lastYAxisName="" >
                         <TextTraits font="SansSerif"  size="11"  name="Labels"  style="plain"  color="#000000"  background="#00ffffff"  just="left" />
                         <TextTraits font="SansSerif"  size="11"  name="LayoutGates"  style="plain"  color="#000000"  background="#00ffffff"  just="left" />
                         <TextTraits font="SansSerif"  size="9"  name="Numbers"  style="plain"  color="#000000"  background="#00ffffff"  just="left" />
                         <TextTraits font="SansSerif"  size="9"  name="Legend"  style="plain"  color="#000000"  background="#00ffffff"  just="left" />
                         <WindowPosition x="678"  y="42"  width="541"  height="884"  displayed="0"  panelState="++-" />
                       </GraphEnvironment>
                     </Graph>
                     <Gate gating:id="ID926410175"  gating:parent_id="ID1818409035" >
                       <gating:RectangleGate eventsInside="1"  annoOffsetX="0"  annoOffsetY="0"  tint="#000000"  isTinted="0"  lineWeight="Normal"  userDefined="1"  percentX="0"  percentY="0" >
                         <gating:dimension gating:min="241.10245188606353"  gating:max="390049.9422770421" >
                           <data-type:fcs-dimension data-type:name="FITC-A" />
                         </gating:dimension>
                         <gating:dimension gating:min="300.82137621056063"  gating:max="279752.453644879" >
                           <data-type:fcs-dimension data-type:name="SSC-A" />
                         </gating:dimension>
                       </gating:RectangleGate>
                     </Gate>
                     <Subpopulations>
                       <Population name="Q1: APC-A- , PE-A+"  annotation=""  owningGroup="All Samples"  expanded="1"  sortPriority="10"  count="29" >
                         <Graph smoothing="0"  backColor="#ffffff"  foreColor="#000000"  heatMapStatParameter="PE-A"  type="Pseudocolor"  fast="1" >
                           <Axis dimension="x"  name="APC-A"  label=""  auto="auto" />
                           <Axis dimension="y"  name="PE-A"  label=""  auto="auto" />
                           <GraphSettings level="5%"  smoothingHighResolution="1"  contourHighResolution="1"  histogramSmoothingCount="0"  graphResolution="256"  showOutliers="0"  drawLargeDots="0"  dotsToDraw="8000"  tint="le.chartfill.tinted.40"  lineWeight="le.lineweight.normal"  lineStyle="le.linestyle.solid" />
                           <GraphEnvironment showGrid="0"  showAxes="H"  showGates="1"  showFreqOnPlots="1"  showGateNameOnPlots="1"  showMedians="0"  showUncomped="0"  addEventParam="0"  lastYAxisName="" >
                             <TextTraits font="SansSerif"  size="11"  name="Labels"  style="plain"  color="#000000"  background="#00ffffff"  just="left" />
                             <TextTraits font="SansSerif"  size="11"  name="LayoutGates"  style="plain"  color="#000000"  background="#00ffffff"  just="left" />
                             <TextTraits font="SansSerif"  size="9"  name="Numbers"  style="plain"  color="#000000"  background="#00ffffff"  just="left" />
                             <TextTraits font="SansSerif"  size="9"  name="Legend"  style="plain"  color="#000000"  background="#00ffffff"  just="left" />
                             <WindowPosition x="0"  y="10"  width="541"  height="981"  displayed="1"  panelState="++-" />
                           </GraphEnvironment>
                         </Graph>
                         <Gate gating:id="ID777315996"  gating:parent_id="ID926410175" >
                           <gating:RectangleGate eventsInside="1"  annoOffsetX="0"  annoOffsetY="0"  tint="#000000"  isTinted="0"  lineWeight="Normal"  userDefined="1"  percentX="0"  percentY="0" >
                             <gating:dimension gating:max="2571.4733638540674" >
                               <data-type:fcs-dimension data-type:name="APC-A" />
                             </gating:dimension>
                             <gating:dimension gating:min="115.44075427310257" >
                               <data-type:fcs-dimension data-type:name="PE-A" />
                             </gating:dimension>
                           </gating:RectangleGate>
                         </Gate>
                       </Population>
                       <Population name="Q2: APC-A+ , PE-A+"  annotation=""  owningGroup="All Samples"  expanded="1"  sortPriority="10"  count="284" >
                         <Graph smoothing="0"  backColor="#ffffff"  foreColor="#000000"  heatMapStatParameter="PE-A"  type="Pseudocolor"  fast="1" >
                           <Axis dimension="x"  name="APC-A"  label=""  auto="auto" />
                           <Axis dimension="y"  name="PE-A"  label=""  auto="auto" />
                           <GraphSettings level="5%"  smoothingHighResolution="1"  contourHighResolution="1"  histogramSmoothingCount="0"  graphResolution="256"  showOutliers="0"  drawLargeDots="0"  dotsToDraw="8000"  tint="le.chartfill.tinted.40"  lineWeight="le.lineweight.normal"  lineStyle="le.linestyle.solid" />
                           <GraphEnvironment showGrid="0"  showAxes="H"  showGates="1"  showFreqOnPlots="1"  showGateNameOnPlots="1"  showMedians="0"  showUncomped="0"  addEventParam="0"  lastYAxisName="" >
                             <TextTraits font="SansSerif"  size="11"  name="Labels"  style="plain"  color="#000000"  background="#00ffffff"  just="left" />
                             <TextTraits font="SansSerif"  size="11"  name="LayoutGates"  style="plain"  color="#000000"  background="#00ffffff"  just="left" />
                             <TextTraits font="SansSerif"  size="9"  name="Numbers"  style="plain"  color="#000000"  background="#00ffffff"  just="left" />
                             <TextTraits font="SansSerif"  size="9"  name="Legend"  style="plain"  color="#000000"  background="#00ffffff"  just="left" />
                             <WindowPosition x="0"  y="10"  width="541"  height="981"  displayed="1"  panelState="++-" />
                           </GraphEnvironment>
                         </Graph>
                         <Gate gating:id="ID55738127"  gating:parent_id="ID926410175" >
                           <gating:RectangleGate eventsInside="1"  annoOffsetX="0"  annoOffsetY="0"  tint="#000000"  isTinted="0"  lineWeight="Normal"  userDefined="1"  percentX="0"  percentY="0" >
                             <gating:dimension gating:min="2571.4733638540674" >
                               <data-type:fcs-dimension data-type:name="APC-A" />
                             </gating:dimension>
                             <gating:dimension gating:min="115.44075427310257" >
                               <data-type:fcs-dimension data-type:name="PE-A" />
                             </gating:dimension>
                           </gating:RectangleGate>
                         </Gate>
                       </Population>
                       <Population name="Q3: APC-A+ , PE-A-"  annotation=""  owningGroup="All Samples"  expanded="1"  sortPriority="10"  count="1074" >
                         <Graph smoothing="0"  backColor="#ffffff"  foreColor="#000000"  heatMapStatParameter="PE-A"  type="Pseudocolor"  fast="1" >
                           <Axis dimension="x"  name="APC-A"  label=""  auto="auto" />
                           <Axis dimension="y"  name="PE-A"  label=""  auto="auto" />
                           <GraphSettings level="5%"  smoothingHighResolution="1"  contourHighResolution="1"  histogramSmoothingCount="0"  graphResolution="256"  showOutliers="0"  drawLargeDots="0"  dotsToDraw="8000"  tint="le.chartfill.tinted.40"  lineWeight="le.lineweight.normal"  lineStyle="le.linestyle.solid" />
                           <GraphEnvironment showGrid="0"  showAxes="H"  showGates="1"  showFreqOnPlots="1"  showGateNameOnPlots="1"  showMedians="0"  showUncomped="0"  addEventParam="0"  lastYAxisName="" >
                             <TextTraits font="SansSerif"  size="11"  name="Labels"  style="plain"  color="#000000"  background="#00ffffff"  just="left" />
                             <TextTraits font="SansSerif"  size="11"  name="LayoutGates"  style="plain"  color="#000000"  background="#00ffffff"  just="left" />
                             <TextTraits font="SansSerif"  size="9"  name="Numbers"  style="plain"  color="#000000"  background="#00ffffff"  just="left" />
                             <TextTraits font="SansSerif"  size="9"  name="Legend"  style="plain"  color="#000000"  background="#00ffffff"  just="left" />
                             <WindowPosition x="0"  y="10"  width="541"  height="981"  displayed="1"  panelState="++-" />
                           </GraphEnvironment>
                         </Graph>
[truncated: 18,612 more chars]
