# Supplementary material for: Transcriptome-wide decoding the roles of aberrant splicing in melanoma MAPK-targeted resistance evolution
Source: EMBO Rep. 2025 Jul 18;26(16):4180–96. doi: 10.1038/s44319-025-00521-6 (PMC12373858; doi:10.1038/s44319-025-00521-6)
Supplement: Supplementary file 15 — Source data Fig. 6 [file 44319_2025_521_MOESM15_ESM.zip › Figure 6/6G/Fig6G.xlsx]

## Sheet: Sheet2
Group	HNRNPK	p-AKT	p-S6
PLX4032	40.0576	16.8006	53.5324
PLX4032	43.4835	16.1371	42.9465
PLX4032	40.4356	14.6335	47.4412
PLX4032	39.3025	14.6841	39.2163
DMSO	15.9228	7.4482	9.2635
DMSO	14.8142	9.1098	13.249
DMSO	16.4862	6.3122	17.7555
DMSO	14.9628	2.6021	16.9856
